# Supplementary material for: Characterizing Membrane Association and Periplasmic Transfer of Bacterial Lipoproteins through Molecular Dynamics Simulations
Source: Structure. 2020 Apr 7;28(4):475–487.e3. doi: 10.1016/j.str.2020.01.012 (PMC7139219; doi:10.1016/j.str.2020.01.012)
Supplement: Data S3. Final Coordinates from Simulations (M–X), Related to Figure 3 [file mmc5.zip › M-X/PAL-5-atomistic.pdb]

TITLE     Protein
REMARK    THIS IS A SIMULATION BOX
CRYST1  136.463  136.463  130.989  90.00  90.00  90.00 P 1           1
MODEL        1
ATOM      1  N   CYSTA   1      87.281  64.286  67.035  1.00  0.00           N
ATOM      3  CA  CYSTA   1      86.051  63.827  67.715  1.00  0.00           C
ATOM      5  C   CYSTA   1      85.602  62.406  67.445  1.00  0.00           C
ATOM      6  O   CYSTA   1      85.961  61.838  66.415  1.00  0.00           O
ATOM      7  CB  CYSTA   1      84.921  64.856  67.345  1.00  0.00           C
ATOM     10  SG  CYSTA   1      84.171  64.727  65.695  1.00  0.00           S
ATOM     11  C1  CYSTA   1      84.682  66.367  65.105  1.00  0.00           C
ATOM     14  CA1 CYSTA   1      88.551  63.818  66.965  1.00  0.00           C
ATOM     15  OA1 CYSTA   1      89.400  64.587  67.395  1.00  0.00           O
ATOM     16  CA2 CYSTA   1      89.061  62.586  66.295  1.00  0.00           C
ATOM     19  C11 CYSTA   1      84.212  66.757  63.685  1.00  0.00           C
ATOM     21  O11 CYSTA   1      82.792  67.017  63.685  1.00  0.00           O
ATOM     22  CX1 CYSTA   1      82.121  66.667  62.605  1.00  0.00           C
ATOM     23  OX1 CYSTA   1      81.751  65.536  62.335  1.00  0.00           O
ATOM     24  CX2 CYSTA   1      82.042  67.837  61.625  1.00  0.00           C
ATOM     27  C12 CYSTA   1      84.761  65.816  62.545  1.00  0.00           C
ATOM     30  O12 CYSTA   1      84.352  64.456  62.705  1.00  0.00           O
ATOM     31  CD1 CYSTA   1      83.931  63.647  61.725  1.00  0.00           C
ATOM     32  OD1 CYSTA   1      83.651  62.477  61.905  1.00  0.00           O
ATOM     33  CD2 CYSTA   1      83.852  64.286  60.335  1.00  0.00           C
ATOM     36  CA3 CYSTA   1      90.491  62.926  65.755  1.00  0.00           C
ATOM     39  CA4 CYSTA   1      90.941  62.178  64.495  1.00  0.00           C
ATOM     42  CA5 CYSTA   1      91.391  63.146  63.375  1.00  0.00           C
ATOM     45  CA6 CYSTA   1      90.242  63.966  62.765  1.00  0.00           C
ATOM     48  CA7 CYSTA   1      90.271  65.496  62.955  1.00  0.00           C
ATOM     51  CA8 CYSTA   1      89.051  66.207  62.365  1.00  0.00           C
ATOM     54  CA9 CYSTA   1      89.011  67.716  62.675  1.00  0.00           C
ATOM     57 0CA1 CYSTA   1      87.730  68.418  62.175  1.00  0.00           C
ATOM     60 1CA1 CYSTA   1      87.521  68.326  60.645  1.00  0.00           C
ATOM     63 2CA1 CYSTA   1      86.291  69.027  60.045  1.00  0.00           C
ATOM     66 3CA1 CYSTA   1      86.122  68.626  58.565  1.00  0.00           C
ATOM     69 4CA1 CYSTA   1      85.112  69.488  57.775  1.00  0.00           C
ATOM     72 5CA1 CYSTA   1      83.661  69.306  58.225  1.00  0.00           C
ATOM     75 6CA1 CYSTA   1      82.650  70.057  57.345  1.00  0.00           C
ATOM     79  CD3 CYSTA   1      83.712  63.228  59.225  1.00  0.00           C
ATOM     82  CD4 CYSTA   1      84.991  62.406  59.045  1.00  0.00           C
ATOM     85  CD5 CYSTA   1      84.811  60.956  58.565  1.00  0.00           C
ATOM     88  CD6 CYSTA   1      83.751  60.696  57.495  1.00  0.00           C
ATOM     91  CD7 CYSTA   1      83.941  61.446  56.175  1.00  0.00           C
ATOM     94  CD8 CYSTA   1      82.792  61.077  55.225  1.00  0.00           C
ATOM     97  CD9 CYSTA   1      82.730  61.926  53.955  1.00  0.00           C
ATOM    100 0CD1 CYSTA   1      81.530  61.577  53.075  1.00  0.00           C
ATOM    103 1CD1 CYSTA   1      81.621  60.167  52.455  1.00  0.00           C
ATOM    106 2CD1 CYSTA   1      80.331  59.727  51.765  1.00  0.00           C
ATOM    109 3CD1 CYSTA   1      80.471  58.316  51.165  1.00  0.00           C
ATOM    112 4CD1 CYSTA   1      79.142  57.778  50.645  1.00  0.00           C
ATOM    115 5CD1 CYSTA   1      79.251  56.357  50.095  1.00  0.00           C
ATOM    118 6CD1 CYSTA   1      77.902  55.788  49.655  1.00  0.00           C
ATOM    122  CX3 CYSTA   1      81.340  67.426  60.305  1.00  0.00           C
ATOM    125  CX4 CYSTA   1      79.841  67.177  60.455  1.00  0.00           C
ATOM    128  CX5 CYSTA   1      79.292  66.286  59.335  1.00  0.00           C
ATOM    131  CX6 CYSTA   1      79.612  66.757  57.905  1.00  0.00           C
ATOM    134  CX7 CYSTA   1      79.111  65.757  56.865  1.00  0.00           C
ATOM    137  CX8 CYSTA   1      79.472  66.126  55.415  1.00  0.00           C
ATOM    140  CX9 CYSTA   1      79.300  64.906  54.545  1.00  0.00           C
ATOM    142 0CX1 CYSTA   1      78.521  64.766  53.465  1.00  0.00           C
ATOM    144 1CX1 CYSTA   1      77.661  65.806  52.785  1.00  0.00           C
ATOM    147 2CX1 CYSTA   1      77.792  65.646  51.255  1.00  0.00           C
ATOM    150 3CX1 CYSTA   1      76.701  66.377  50.455  1.00  0.00           C
ATOM    153 4CX1 CYSTA   1      76.621  65.837  49.015  1.00  0.00           C
ATOM    156 5CX1 CYSTA   1      75.402  66.307  48.225  1.00  0.00           C
ATOM    159 6CX1 CYSTA   1      75.161  65.447  46.975  1.00  0.00           C
ATOM    162 7CX1 CYSTA   1      73.911  65.837  46.195  1.00  0.00           C
ATOM    165 8CX1 CYSTA   1      73.591  64.876  45.045  1.00  0.00           C
ATOM    169  N   SER A   2      84.732  61.746  68.235  1.00  0.00           N
ATOM    171  CA  SER A   2      84.271  61.796  69.655  1.00  0.00           C
ATOM    173  CB  SER A   2      83.271  62.937  70.035  1.00  0.00           C
ATOM    176  OG  SER A   2      83.891  64.208  70.295  1.00  0.00           O
ATOM    178  C   SER A   2      85.211  61.497  70.835  1.00  0.00           C
ATOM    179  O   SER A   2      85.102  62.108  71.895  1.00  0.00           O
ATOM    180  N   SER A   3      86.131  60.496  70.765  1.00  0.00           N
ATOM    182  CA  SER A   3      86.760  59.818  71.925  1.00  0.00           C
ATOM    184  CB  SER A   3      87.030  58.326  71.595  1.00  0.00           C
ATOM    187  OG  SER A   3      87.170  57.536  72.785  1.00  0.00           O
ATOM    189  C   SER A   3      88.090  60.466  72.325  1.00  0.00           C
ATOM    190  O   SER A   3      88.971  59.926  72.995  1.00  0.00           O
ATOM    191  N   ASN A   4      88.182  61.716  71.865  1.00  0.00           N
ATOM    193  CA  ASN A   4      89.251  62.568  71.425  1.00  0.00           C
ATOM    195  CB  ASN A   4      90.561  61.926  70.855  1.00  0.00           C
ATOM    198  CG  ASN A   4      91.542  61.318  71.865  1.00  0.00           C
ATOM    199  OD1 ASN A   4      92.451  60.588  71.465  1.00  0.00           O
ATOM    200  ND2 ASN A   4      91.391  61.597  73.175  1.00  0.00           N
ATOM    203  C   ASN A   4      88.491  63.158  70.245  1.00  0.00           C
ATOM    204  O   ASN A   4      87.932  62.397  69.475  1.00  0.00           O
ATOM    205  N   LYS A   5      88.301  64.488  70.045  1.00  0.00           N
ATOM    207  CA  LYS A   5      89.311  65.496  70.195  1.00  0.00           C
ATOM    209  CB  LYS A   5      89.161  66.806  69.355  1.00  0.00           C
ATOM    212  CG  LYS A   5      87.811  67.277  68.795  1.00  0.00           C
ATOM    215  CD  LYS A   5      87.991  67.886  67.385  1.00  0.00           C
ATOM    218  CE  LYS A   5      87.072  69.077  67.125  1.00  0.00           C
ATOM    221  NZ  LYS A   5      87.341  69.646  65.785  1.00  0.00           N
ATOM    225  C   LYS A   5      89.632  65.728  71.605  1.00  0.00           C
ATOM    226  O   LYS A   5      90.691  65.327  72.045  1.00  0.00           O
ATOM    227  N   ASN A   6      88.722  66.327  72.395  1.00  0.00           N
ATOM    229  CA  ASN A   6      89.091  66.627  73.755  1.00  0.00           C
ATOM    231  CB  ASN A   6      88.840  68.117  74.055  1.00  0.00           C
ATOM    234  CG  ASN A   6      89.781  68.576  75.165  1.00  0.00           C
ATOM    235  OD1 ASN A   6      89.371  69.077  76.215  1.00  0.00           O
ATOM    236  ND2 ASN A   6      91.091  68.396  74.935  1.00  0.00           N
ATOM    239  C   ASN A   6      88.401  65.777  74.795  1.00  0.00           C
ATOM    240  O   ASN A   6      88.651  65.896  75.985  1.00  0.00           O
ATOM    241  N   ALA A   7      87.562  64.817  74.415  1.00  0.00           N
ATOM    243  CA  ALA A   7      87.351  63.688  75.295  1.00  0.00           C
ATOM    245  CB  ALA A   7      86.251  62.817  74.695  1.00  0.00           C
ATOM    249  C   ALA A   7      88.651  62.906  75.535  1.00  0.00           C
ATOM    250  O   ALA A   7      89.551  62.958  74.705  1.00  0.00           O
ATOM    251  N   SER A   8      88.871  62.266  76.695  1.00  0.00           N
ATOM    253  CA  SER A   8      87.831  61.817  77.605  1.00  0.00           C
ATOM    255  CB  SER A   8      87.892  60.307  77.905  1.00  0.00           C
ATOM    258  OG  SER A   8      87.372  59.618  76.765  1.00  0.00           O
ATOM    260  C   SER A   8      87.671  62.656  78.835  1.00  0.00           C
ATOM    261  O   SER A   8      88.491  63.498  79.185  1.00  0.00           O
ATOM    262  N   ASN A   9      86.492  62.507  79.465  1.00  0.00           N
ATOM    264  CA  ASN A   9      86.041  63.407  80.505  1.00  0.00           C
ATOM    266  CB  ASN A   9      85.901  64.917  80.055  1.00  0.00           C
ATOM    269  CG  ASN A   9      84.682  65.377  79.235  1.00  0.00           C
ATOM    270  OD1 ASN A   9      84.221  66.507  79.435  1.00  0.00           O
ATOM    271  ND2 ASN A   9      84.091  64.517  78.385  1.00  0.00           N
ATOM    274  C   ASN A   9      84.721  62.906  81.035  1.00  0.00           C
ATOM    275  O   ASN A   9      83.821  63.688  81.285  1.00  0.00           O
ATOM    276  N   ASP A  10      84.441  61.597  81.115  1.00  0.00           N
ATOM    278  CA  ASP A  10      85.271  60.458  81.505  1.00  0.00           C
ATOM    280  CB  ASP A  10      86.421  60.746  82.555  1.00  0.00           C
ATOM    283  CG  ASP A  10      86.502  60.126  83.955  1.00  0.00           C
ATOM    284  OD1 ASP A  10      87.641  60.266  84.475  1.00  0.00           O
ATOM    285  OD2 ASP A  10      85.541  59.626  84.545  1.00  0.00           O
ATOM    286  C   ASP A  10      84.251  59.317  81.675  1.00  0.00           C
ATOM    287  O   ASP A  10      83.591  59.046  82.665  1.00  0.00           O
ATOM    288  N   GLY A  11      83.911  58.647  80.565  1.00  0.00           N
ATOM    290  CA  GLY A  11      84.282  59.016  79.225  1.00  0.00           C
ATOM    293  C   GLY A  11      83.172  58.676  78.325  1.00  0.00           C
ATOM    294  O   GLY A  11      82.681  57.556  78.335  1.00  0.00           O
ATOM    295  N   SER A  12      82.721  59.678  77.545  1.00  0.00           N
ATOM    297  CA  SER A  12      82.792  59.716  76.085  1.00  0.00           C
ATOM    299  CB  SER A  12      84.031  60.487  75.595  1.00  0.00           C
ATOM    302  OG  SER A  12      83.812  61.016  74.285  1.00  0.00           O
ATOM    304  C   SER A  12      82.761  58.386  75.375  1.00  0.00           C
ATOM    305  O   SER A  12      83.622  58.007  74.575  1.00  0.00           O
ATOM    306  N   GLU A  13      81.660  57.708  75.625  1.00  0.00           N
ATOM    308  CA  GLU A  13      81.262  56.567  74.885  1.00  0.00           C
ATOM    310  CB  GLU A  13      81.112  55.356  75.845  1.00  0.00           C
ATOM    313  CG  GLU A  13      81.991  54.137  75.435  1.00  0.00           C
ATOM    316  CD  GLU A  13      83.482  54.197  75.765  1.00  0.00           C
ATOM    317  OE1 GLU A  13      84.161  53.167  75.505  1.00  0.00           O
ATOM    318  OE2 GLU A  13      83.971  55.196  76.355  1.00  0.00           O
ATOM    319  C   GLU A  13      79.971  57.126  74.335  1.00  0.00           C
ATOM    320  O   GLU A  13      79.082  57.516  75.095  1.00  0.00           O
ATOM    321  N   GLY A  14      79.851  57.368  73.015  1.00  0.00           N
ATOM    323  CA  GLY A  14      80.891  57.417  71.985  1.00  0.00           C
ATOM    326  C   GLY A  14      80.501  56.497  70.865  1.00  0.00           C
ATOM    327  O   GLY A  14      80.042  55.397  71.105  1.00  0.00           O
ATOM    328  N   MET A  15      80.652  56.887  69.595  1.00  0.00           N
ATOM    330  CA  MET A  15      81.161  58.137  69.085  1.00  0.00           C
ATOM    332  CB  MET A  15      82.721  58.158  69.165  1.00  0.00           C
ATOM    335  CG  MET A  15      83.572  58.076  67.895  1.00  0.00           C
ATOM    338  SD  MET A  15      83.572  56.487  67.055  1.00  0.00           S
ATOM    339  CE  MET A  15      85.181  56.786  66.305  1.00  0.00           C
ATOM    343  C   MET A  15      80.461  58.207  67.735  1.00  0.00           C
ATOM    344  O   MET A  15      80.021  57.178  67.245  1.00  0.00           O
ATOM    345  N   LEU A  16      80.171  59.338  67.065  1.00  0.00           N
ATOM    347  CA  LEU A  16      80.652  60.686  67.095  1.00  0.00           C
ATOM    349  CB  LEU A  16      81.851  60.847  66.105  1.00  0.00           C
ATOM    352  CG  LEU A  16      81.941  59.827  64.925  1.00  0.00           C
ATOM    354  CD1 LEU A  16      83.322  59.897  64.265  1.00  0.00           C
ATOM    358  CD2 LEU A  16      80.870  60.016  63.835  1.00  0.00           C
ATOM    362  C   LEU A  16      79.502  61.497  66.545  1.00  0.00           C
ATOM    363  O   LEU A  16      78.731  60.977  65.745  1.00  0.00           O
ATOM    364  N   GLY A  17      79.312  62.796  66.865  1.00  0.00           N
ATOM    366  CA  GLY A  17      79.152  63.347  68.215  1.00  0.00           C
ATOM    369  C   GLY A  17      77.751  63.097  68.745  1.00  0.00           C
ATOM    370  O   GLY A  17      76.862  62.626  68.045  1.00  0.00           O
ATOM    371  N   ALA A  18      77.441  63.396  70.005  1.00  0.00           N
ATOM    373  CA  ALA A  18      78.311  64.057  70.965  1.00  0.00           C
ATOM    375  CB  ALA A  18      77.432  64.947  71.865  1.00  0.00           C
ATOM    379  C   ALA A  18      79.072  63.067  71.825  1.00  0.00           C
ATOM    380  O   ALA A  18      80.292  63.046  71.805  1.00  0.00           O
ATOM    381  N   GLY A  19      78.341  62.238  72.635  1.00  0.00           N
ATOM    383  CA  GLY A  19      78.911  61.357  73.665  1.00  0.00           C
ATOM    386  C   GLY A  19      79.142  62.168  74.895  1.00  0.00           C
ATOM    387  O   GLY A  19      78.671  61.866  75.995  1.00  0.00           O
ATOM    388  N   THR A  20      79.872  63.267  74.695  1.00  0.00           N
ATOM    390  CA  THR A  20      80.152  64.286  75.665  1.00  0.00           C
ATOM    392  CB  THR A  20      81.642  64.587  75.785  1.00  0.00           C
ATOM    394  OG1 THR A  20      82.241  65.077  74.595  1.00  0.00           O
ATOM    396  CG2 THR A  20      82.332  63.256  76.085  1.00  0.00           C
ATOM    400  C   THR A  20      79.402  65.528  75.205  1.00  0.00           C
ATOM    401  O   THR A  20      79.701  66.126  74.185  1.00  0.00           O
ATOM    402  N   GLY A  21      78.351  65.946  75.905  1.00  0.00           N
ATOM    404  CA  GLY A  21      77.840  65.277  77.085  1.00  0.00           C
ATOM    407  C   GLY A  21      76.531  65.886  77.415  1.00  0.00           C
ATOM    408  O   GLY A  21      76.461  67.107  77.425  1.00  0.00           O
ATOM    409  N   MET A  22      75.472  65.117  77.695  1.00  0.00           N
ATOM    411  CA  MET A  22      75.271  63.688  77.505  1.00  0.00           C
ATOM    413  CB  MET A  22      75.991  62.836  78.575  1.00  0.00           C
ATOM    416  CG  MET A  22      75.392  62.856  79.985  1.00  0.00           C
ATOM    419  SD  MET A  22      75.211  64.478  80.795  1.00  0.00           S
ATOM    420  CE  MET A  22      73.411  64.657  80.735  1.00  0.00           C
ATOM    424  C   MET A  22      73.752  63.556  77.595  1.00  0.00           C
ATOM    425  O   MET A  22      73.101  64.548  77.835  1.00  0.00           O
ATOM    426  N   ASP A  23      73.081  62.406  77.395  1.00  0.00           N
ATOM    428  CA  ASP A  23      73.161  61.687  76.135  1.00  0.00           C
ATOM    430  CB  ASP A  23      72.502  60.286  76.215  1.00  0.00           C
ATOM    433  CG  ASP A  23      73.551  59.208  76.305  1.00  0.00           C
ATOM    434  OD1 ASP A  23      73.182  58.056  76.655  1.00  0.00           O
ATOM    435  OD2 ASP A  23      74.701  59.468  75.855  1.00  0.00           O
ATOM    436  C   ASP A  23      72.561  62.528  75.005  1.00  0.00           C
ATOM    437  O   ASP A  23      71.431  62.996  75.025  1.00  0.00           O
ATOM    438  N   ALA A  24      73.432  62.847  74.035  1.00  0.00           N
ATOM    440  CA  ALA A  24      73.661  64.208  73.615  1.00  0.00           C
ATOM    442  CB  ALA A  24      72.972  64.618  72.315  1.00  0.00           C
ATOM    446  C   ALA A  24      73.701  65.307  74.665  1.00  0.00           C
ATOM    447  O   ALA A  24      74.801  65.798  74.885  1.00  0.00           O
ATOM    448  N   ASN A  25      72.590  65.798  75.315  1.00  0.00           N
ATOM    450  CA  ASN A  25      72.751  67.157  75.855  1.00  0.00           C
ATOM    452  CB  ASN A  25      72.932  68.168  74.695  1.00  0.00           C
ATOM    455  CG  ASN A  25      71.761  68.326  73.725  1.00  0.00           C
ATOM    456  OD1 ASN A  25      71.911  69.046  72.735  1.00  0.00           O
ATOM    457  ND2 ASN A  25      70.590  67.697  73.955  1.00  0.00           N
ATOM    460  C   ASN A  25      72.151  67.787  77.145  1.00  0.00           C
ATOM    461  O   ASN A  25      72.932  68.037  78.035  1.00  0.00           O
ATOM    462  N   ASN A  26      70.870  68.238  77.345  1.00  0.00           N
ATOM    464  CA  ASN A  26      70.711  69.587  77.925  1.00  0.00           C
ATOM    466  CB  ASN A  26      69.421  69.836  78.835  1.00  0.00           C
ATOM    469  CG  ASN A  26      69.511  69.287  80.265  1.00  0.00           C
ATOM    470  OD1 ASN A  26      70.511  69.556  80.925  1.00  0.00           O
ATOM    471  ND2 ASN A  26      68.510  68.557  80.815  1.00  0.00           N
ATOM    474  C   ASN A  26      70.761  70.587  76.725  1.00  0.00           C
ATOM    475  O   ASN A  26      69.701  71.007  76.255  1.00  0.00           O
ATOM    476  N   GLY A  27      71.980  70.918  76.165  1.00  0.00           N
ATOM    478  CA  GLY A  27      72.131  71.577  74.835  1.00  0.00           C
ATOM    481  C   GLY A  27      73.451  72.187  74.265  1.00  0.00           C
ATOM    482  O   GLY A  27      73.781  73.317  74.625  1.00  0.00           O
ATOM    483  N   GLY A  28      74.171  71.557  73.265  1.00  0.00           N
ATOM    485  CA  GLY A  28      75.161  72.257  72.365  1.00  0.00           C
ATOM    488  C   GLY A  28      76.682  71.927  72.305  1.00  0.00           C
ATOM    489  O   GLY A  28      77.191  71.237  73.175  1.00  0.00           O
ATOM    490  N   ASN A  29      77.421  72.507  71.275  1.00  0.00           N
ATOM    492  CA  ASN A  29      78.872  72.897  71.205  1.00  0.00           C
ATOM    494  CB  ASN A  29      79.322  73.656  72.495  1.00  0.00           C
ATOM    497  CG  ASN A  29      80.182  72.877  73.495  1.00  0.00           C
ATOM    498  OD1 ASN A  29      79.781  71.927  74.155  1.00  0.00           O
ATOM    499  ND2 ASN A  29      81.451  73.326  73.665  1.00  0.00           N
ATOM    502  C   ASN A  29      80.102  72.117  70.585  1.00  0.00           C
ATOM    503  O   ASN A  29      81.252  72.426  70.905  1.00  0.00           O
ATOM    504  N   GLY A  30      79.971  71.176  69.625  1.00  0.00           N
ATOM    506  CA  GLY A  30      80.982  70.137  69.315  1.00  0.00           C
ATOM    509  C   GLY A  30      82.462  70.367  69.055  1.00  0.00           C
ATOM    510  O   GLY A  30      83.242  69.407  69.085  1.00  0.00           O
ATOM    511  N   ASN A  31      82.962  71.577  68.745  1.00  0.00           N
ATOM    513  CA  ASN A  31      84.322  71.787  68.245  1.00  0.00           C
ATOM    515  CB  ASN A  31      84.391  72.917  67.165  1.00  0.00           C
ATOM    518  CG  ASN A  31      83.681  74.208  67.595  1.00  0.00           C
ATOM    519  OD1 ASN A  31      82.440  74.208  67.685  1.00  0.00           O
ATOM    520  ND2 ASN A  31      84.400  75.327  67.775  1.00  0.00           N
ATOM    523  C   ASN A  31      85.321  72.146  69.325  1.00  0.00           C
ATOM    524  O   ASN A  31      86.492  72.376  69.015  1.00  0.00           O
ATOM    525  N   MET A  32      84.881  72.238  70.585  1.00  0.00           N
ATOM    527  CA  MET A  32      85.682  72.757  71.675  1.00  0.00           C
ATOM    529  CB  MET A  32      84.822  73.586  72.655  1.00  0.00           C
ATOM    532  CG  MET A  32      84.081  74.738  71.955  1.00  0.00           C
ATOM    535  SD  MET A  32      83.340  75.907  73.125  1.00  0.00           S
ATOM    536  CE  MET A  32      82.341  76.746  71.875  1.00  0.00           C
ATOM    540  C   MET A  32      86.451  71.697  72.435  1.00  0.00           C
ATOM    541  O   MET A  32      86.382  70.496  72.185  1.00  0.00           O
ATOM    542  N   SER A  33      87.221  72.177  73.425  1.00  0.00           N
ATOM    544  CA  SER A  33      87.742  71.406  74.535  1.00  0.00           C
ATOM    546  CB  SER A  33      88.812  72.196  75.355  1.00  0.00           C
ATOM    549  OG  SER A  33      88.231  73.017  76.365  1.00  0.00           O
ATOM    551  C   SER A  33      86.601  70.867  75.415  1.00  0.00           C
ATOM    552  O   SER A  33      85.541  71.466  75.515  1.00  0.00           O
ATOM    553  N   SER A  34      86.782  69.696  76.035  1.00  0.00           N
ATOM    555  CA  SER A  34      85.862  68.966  76.885  1.00  0.00           C
ATOM    557  CB  SER A  34      86.451  67.617  77.365  1.00  0.00           C
ATOM    560  OG  SER A  34      85.932  66.537  76.605  1.00  0.00           O
ATOM    562  C   SER A  34      85.471  69.707  78.105  1.00  0.00           C
ATOM    563  O   SER A  34      84.322  69.747  78.495  1.00  0.00           O
ATOM    564  N   GLU A  35      86.471  70.348  78.725  1.00  0.00           N
ATOM    566  CA  GLU A  35      86.301  71.257  79.815  1.00  0.00           C
ATOM    568  CB  GLU A  35      87.742  71.687  80.175  1.00  0.00           C
ATOM    571  CG  GLU A  35      87.870  72.777  81.255  1.00  0.00           C
ATOM    574  CD  GLU A  35      88.401  74.066  80.665  1.00  0.00           C
ATOM    575  OE1 GLU A  35      89.460  74.007  79.985  1.00  0.00           O
ATOM    576  OE2 GLU A  35      87.781  75.127  80.935  1.00  0.00           O
ATOM    577  C   GLU A  35      85.401  72.437  79.445  1.00  0.00           C
ATOM    578  O   GLU A  35      84.441  72.767  80.145  1.00  0.00           O
ATOM    579  N   GLU A  36      85.641  73.056  78.265  1.00  0.00           N
ATOM    581  CA  GLU A  36      84.771  74.037  77.635  1.00  0.00           C
ATOM    583  CB  GLU A  36      85.501  74.757  76.475  1.00  0.00           C
ATOM    586  CG  GLU A  36      86.620  75.707  76.985  1.00  0.00           C
ATOM    589  CD  GLU A  36      87.341  76.477  75.895  1.00  0.00           C
ATOM    590  OE1 GLU A  36      87.142  76.197  74.685  1.00  0.00           O
ATOM    591  OE2 GLU A  36      88.032  77.466  76.245  1.00  0.00           O
ATOM    592  C   GLU A  36      83.392  73.536  77.215  1.00  0.00           C
ATOM    593  O   GLU A  36      82.392  74.238  77.375  1.00  0.00           O
ATOM    594  N   GLN A  37      83.271  72.307  76.685  1.00  0.00           N
ATOM    596  CA  GLN A  37      81.991  71.636  76.475  1.00  0.00           C
ATOM    598  CB  GLN A  37      82.160  70.277  75.735  1.00  0.00           C
ATOM    601  CG  GLN A  37      82.671  70.327  74.255  1.00  0.00           C
ATOM    604  CD  GLN A  37      82.602  68.966  73.565  1.00  0.00           C
ATOM    605  OE1 GLN A  37      83.601  68.317  73.275  1.00  0.00           O
ATOM    606  NE2 GLN A  37      81.352  68.507  73.345  1.00  0.00           N
ATOM    609  C   GLN A  37      81.212  71.466  77.775  1.00  0.00           C
ATOM    610  O   GLN A  37      80.031  71.817  77.875  1.00  0.00           O
ATOM    611  N   ALA A  38      81.881  71.007  78.845  1.00  0.00           N
ATOM    613  CA  ALA A  38      81.352  70.876  80.185  1.00  0.00           C
ATOM    615  CB  ALA A  38      82.431  70.227  81.075  1.00  0.00           C
ATOM    619  C   ALA A  38      80.851  72.187  80.795  1.00  0.00           C
ATOM    620  O   ALA A  38      79.831  72.257  81.485  1.00  0.00           O
ATOM    621  N   ARG A  39      81.551  73.306  80.525  1.00  0.00           N
ATOM    623  CA  ARG A  39      81.091  74.646  80.835  1.00  0.00           C
ATOM    625  CB  ARG A  39      82.191  75.687  80.495  1.00  0.00           C
ATOM    628  CG  ARG A  39      83.392  75.587  81.465  1.00  0.00           C
ATOM    631  CD  ARG A  39      84.621  76.367  80.995  1.00  0.00           C
ATOM    634  NE  ARG A  39      84.282  77.827  81.065  1.00  0.00           N
ATOM    636  CZ  ARG A  39      85.161  78.786  80.835  1.00  0.00           C
ATOM    637  NH1 ARG A  39      86.441  78.527  80.655  1.00  0.00           N
ATOM    640  NH2 ARG A  39      84.761  80.036  80.795  1.00  0.00           N
ATOM    643  C   ARG A  39      79.791  75.106  80.185  1.00  0.00           C
ATOM    644  O   ARG A  39      78.961  75.747  80.835  1.00  0.00           O
ATOM    645  N   LEU A  40      79.591  74.826  78.895  1.00  0.00           N
ATOM    647  CA  LEU A  40      78.311  75.036  78.235  1.00  0.00           C
ATOM    649  CB  LEU A  40      78.482  75.016  76.695  1.00  0.00           C
ATOM    652  CG  LEU A  40      79.340  76.197  76.205  1.00  0.00           C
ATOM    654  CD1 LEU A  40      79.542  76.137  74.685  1.00  0.00           C
ATOM    658  CD2 LEU A  40      78.741  77.557  76.565  1.00  0.00           C
ATOM    662  C   LEU A  40      77.232  74.098  78.705  1.00  0.00           C
ATOM    663  O   LEU A  40      76.091  74.507  78.965  1.00  0.00           O
ATOM    664  N   GLN A  41      77.611  72.827  78.955  1.00  0.00           N
ATOM    666  CA  GLN A  41      76.761  71.806  79.515  1.00  0.00           C
ATOM    668  CB  GLN A  41      77.541  70.467  79.595  1.00  0.00           C
ATOM    671  CG  GLN A  41      76.771  69.267  80.185  1.00  0.00           C
ATOM    674  CD  GLN A  41      75.421  69.087  79.505  1.00  0.00           C
ATOM    675  OE1 GLN A  41      75.131  69.637  78.435  1.00  0.00           O
ATOM    676  NE2 GLN A  41      74.572  68.247  80.125  1.00  0.00           N
ATOM    679  C   GLN A  41      76.171  72.157  80.875  1.00  0.00           C
ATOM    680  O   GLN A  41      75.002  71.907  81.175  1.00  0.00           O
ATOM    681  N   MET A  42      76.961  72.816  81.725  1.00  0.00           N
ATOM    683  CA  MET A  42      76.542  73.337  83.005  1.00  0.00           C
ATOM    685  CB  MET A  42      77.771  74.066  83.625  1.00  0.00           C
ATOM    688  CG  MET A  42      77.572  74.467  85.075  1.00  0.00           C
ATOM    691  SD  MET A  42      77.411  73.017  86.135  1.00  0.00           S
ATOM    692  CE  MET A  42      79.171  72.606  86.285  1.00  0.00           C
ATOM    696  C   MET A  42      75.392  74.317  82.995  1.00  0.00           C
ATOM    697  O   MET A  42      74.491  74.297  83.825  1.00  0.00           O
ATOM    698  N   GLN A  43      75.392  75.246  82.035  1.00  0.00           N
ATOM    700  CA  GLN A  43      74.312  76.187  81.855  1.00  0.00           C
ATOM    702  CB  GLN A  43      74.760  77.238  80.815  1.00  0.00           C
ATOM    705  CG  GLN A  43      76.041  78.017  81.235  1.00  0.00           C
ATOM    708  CD  GLN A  43      75.932  78.497  82.695  1.00  0.00           C
ATOM    709  OE1 GLN A  43      75.051  79.278  83.045  1.00  0.00           O
ATOM    710  NE2 GLN A  43      76.831  78.028  83.585  1.00  0.00           N
ATOM    713  C   GLN A  43      73.011  75.496  81.465  1.00  0.00           C
ATOM    714  O   GLN A  43      71.921  75.847  81.925  1.00  0.00           O
ATOM    715  N   GLN A  44      73.112  74.497  80.575  1.00  0.00           N
ATOM    717  CA  GLN A  44      72.051  73.626  80.145  1.00  0.00           C
ATOM    719  CB  GLN A  44      72.602  72.787  78.975  1.00  0.00           C
ATOM    722  CG  GLN A  44      72.932  73.637  77.735  1.00  0.00           C
ATOM    725  CD  GLN A  44      71.711  74.418  77.235  1.00  0.00           C
ATOM    726  OE1 GLN A  44      70.652  73.877  76.895  1.00  0.00           O
ATOM    727  NE2 GLN A  44      71.840  75.757  77.195  1.00  0.00           N
ATOM    730  C   GLN A  44      71.451  72.746  81.225  1.00  0.00           C
ATOM    731  O   GLN A  44      70.231  72.647  81.325  1.00  0.00           O
ATOM    732  N   LEU A  45      72.291  72.177  82.115  1.00  0.00           N
ATOM    734  CA  LEU A  45      71.812  71.517  83.315  1.00  0.00           C
ATOM    736  CB  LEU A  45      72.980  70.837  84.065  1.00  0.00           C
ATOM    739  CG  LEU A  45      73.551  69.576  83.385  1.00  0.00           C
ATOM    741  CD1 LEU A  45      74.872  69.187  84.045  1.00  0.00           C
ATOM    745  CD2 LEU A  45      72.611  68.357  83.435  1.00  0.00           C
ATOM    749  C   LEU A  45      70.982  72.447  84.215  1.00  0.00           C
ATOM    750  O   LEU A  45      69.901  72.087  84.685  1.00  0.00           O
ATOM    751  N   GLN A  46      71.402  73.716  84.385  1.00  0.00           N
ATOM    753  CA  GLN A  46      70.781  74.677  85.305  1.00  0.00           C
ATOM    755  CB  GLN A  46      71.800  75.826  85.635  1.00  0.00           C
ATOM    758  CG  GLN A  46      72.002  76.047  87.165  1.00  0.00           C
ATOM    761  CD  GLN A  46      73.441  76.076  87.705  1.00  0.00           C
ATOM    762  OE1 GLN A  46      73.661  76.257  88.905  1.00  0.00           O
ATOM    763  NE2 GLN A  46      74.461  76.007  86.825  1.00  0.00           N
ATOM    766  C   GLN A  46      69.461  75.267  84.805  1.00  0.00           C
ATOM    767  O   GLN A  46      69.042  76.356  85.205  1.00  0.00           O
ATOM    768  N   GLN A  47      68.752  74.537  83.925  1.00  0.00           N
ATOM    770  CA  GLN A  47      67.421  74.826  83.445  1.00  0.00           C
ATOM    772  CB  GLN A  47      67.372  74.597  81.895  1.00  0.00           C
ATOM    775  CG  GLN A  47      68.292  75.567  81.085  1.00  0.00           C
ATOM    778  CD  GLN A  47      68.281  75.407  79.555  1.00  0.00           C
ATOM    779  OE1 GLN A  47      68.771  76.277  78.825  1.00  0.00           O
ATOM    780  NE2 GLN A  47      67.652  74.337  79.025  1.00  0.00           N
ATOM    783  C   GLN A  47      66.322  74.027  84.165  1.00  0.00           C
ATOM    784  O   GLN A  47      65.142  74.157  83.825  1.00  0.00           O
ATOM    785  N   ASN A  48      66.660  73.227  85.215  1.00  0.00           N
ATOM    787  CA  ASN A  48      65.731  72.286  85.855  1.00  0.00           C
ATOM    789  CB  ASN A  48      65.901  70.927  85.135  1.00  0.00           C
ATOM    792  CG  ASN A  48      64.561  70.337  84.725  1.00  0.00           C
ATOM    793  OD1 ASN A  48      63.491  70.777  85.155  1.00  0.00           O
ATOM    794  ND2 ASN A  48      64.601  69.326  83.825  1.00  0.00           N
ATOM    797  C   ASN A  48      65.941  72.168  87.385  1.00  0.00           C
ATOM    798  O   ASN A  48      66.980  72.617  87.865  1.00  0.00           O
ATOM    799  N   ILE A  49      64.932  71.667  88.185  1.00  0.00           N
ATOM    801  CA  ILE A  49      65.051  71.286  89.625  1.00  0.00           C
ATOM    803  CB  ILE A  49      64.981  72.417  90.705  1.00  0.00           C
ATOM    805  CG2 ILE A  49      63.561  72.647  91.275  1.00  0.00           C
ATOM    809  CG1 ILE A  49      65.591  73.757  90.215  1.00  0.00           C
ATOM    812  CD  ILE A  49      65.371  74.966  91.125  1.00  0.00           C
ATOM    816  C   ILE A  49      64.021  70.208  90.035  1.00  0.00           C
ATOM    817  O   ILE A  49      62.911  70.137  89.485  1.00  0.00           O
ATOM    818  N   VAL A  50      64.331  69.387  91.075  1.00  0.00           N
ATOM    820  CA  VAL A  50      63.412  68.477  91.765  1.00  0.00           C
ATOM    822  CB  VAL A  50      64.161  67.406  92.585  1.00  0.00           C
ATOM    824  CG1 VAL A  50      63.201  66.286  93.065  1.00  0.00           C
ATOM    828  CG2 VAL A  50      65.281  66.778  91.745  1.00  0.00           C
ATOM    832  C   VAL A  50      62.392  69.147  92.715  1.00  0.00           C
ATOM    833  O   VAL A  50      62.771  69.947  93.575  1.00  0.00           O
ATOM    834  N   TYR A  51      61.091  68.777  92.625  1.00  0.00           N
ATOM    836  CA  TYR A  51      60.051  69.197  93.565  1.00  0.00           C
ATOM    838  CB  TYR A  51      58.892  69.937  92.855  1.00  0.00           C
ATOM    841  CG  TYR A  51      59.391  71.237  92.295  1.00  0.00           C
ATOM    842  CD1 TYR A  51      59.331  72.406  93.075  1.00  0.00           C
ATOM    844  CE1 TYR A  51      59.760  73.626  92.555  1.00  0.00           C
ATOM    846  CZ  TYR A  51      60.251  73.697  91.245  1.00  0.00           C
ATOM    847  OH  TYR A  51      60.701  74.926  90.725  1.00  0.00           O
ATOM    849  CD2 TYR A  51      59.902  71.307  90.995  1.00  0.00           C
ATOM    851  CE2 TYR A  51      60.312  72.536  90.465  1.00  0.00           C
ATOM    853  C   TYR A  51      59.451  68.017  94.325  1.00  0.00           C
ATOM    854  O   TYR A  51      59.631  66.867  93.945  1.00  0.00           O
ATOM    855  N   PHE A  52      58.731  68.267  95.435  1.00  0.00           N
ATOM    857  CA  PHE A  52      58.201  67.207  96.295  1.00  0.00           C
ATOM    859  CB  PHE A  52      59.082  66.957  97.555  1.00  0.00           C
ATOM    862  CG  PHE A  52      60.492  66.566  97.215  1.00  0.00           C
ATOM    863  CD1 PHE A  52      61.470  67.557  97.005  1.00  0.00           C
ATOM    865  CE1 PHE A  52      62.792  67.187  96.715  1.00  0.00           C
ATOM    867  CZ  PHE A  52      63.162  65.846  96.655  1.00  0.00           C
ATOM    869  CD2 PHE A  52      60.870  65.216  97.155  1.00  0.00           C
ATOM    871  CE2 PHE A  52      62.201  64.847  96.885  1.00  0.00           C
ATOM    873  C   PHE A  52      56.781  67.466  96.805  1.00  0.00           C
ATOM    874  O   PHE A  52      56.352  68.597  97.045  1.00  0.00           O
ATOM    875  N   ASP A  53      56.010  66.377  97.015  1.00  0.00           N
ATOM    877  CA  ASP A  53      54.752  66.318  97.735  1.00  0.00           C
ATOM    879  CB  ASP A  53      54.062  64.947  97.465  1.00  0.00           C
ATOM    882  CG  ASP A  53      53.861  64.626  95.975  1.00  0.00           C
ATOM    883  OD1 ASP A  53      53.892  65.566  95.145  1.00  0.00           O
ATOM    884  OD2 ASP A  53      53.591  63.438  95.655  1.00  0.00           O
ATOM    885  C   ASP A  53      54.921  66.647  99.245  1.00  0.00           C
ATOM    886  O   ASP A  53      56.021  66.517  99.785  1.00  0.00           O
ATOM    887  N   LEU A  54      53.861  67.177  99.935  1.00  0.00           N
ATOM    889  CA  LEU A  54      53.812  67.757 101.295  1.00  0.00           C
ATOM    891  CB  LEU A  54      52.421  67.507 101.945  1.00  0.00           C
ATOM    894  CG  LEU A  54      52.101  68.168 103.325  1.00  0.00           C
ATOM    896  CD1 LEU A  54      52.931  69.418 103.695  1.00  0.00           C
ATOM    900  CD2 LEU A  54      50.611  68.536 103.405  1.00  0.00           C
ATOM    904  C   LEU A  54      54.940  67.426 102.275  1.00  0.00           C
ATOM    905  O   LEU A  54      55.982  68.076 102.295  1.00  0.00           O
ATOM    906  N   ASP A  55      54.752  66.367 103.075  1.00  0.00           N
ATOM    908  CA  ASP A  55      55.722  65.846 104.025  1.00  0.00           C
ATOM    910  CB  ASP A  55      54.962  65.327 105.285  1.00  0.00           C
ATOM    913  CG  ASP A  55      54.431  66.447 106.175  1.00  0.00           C
ATOM    914  OD1 ASP A  55      55.181  67.406 106.445  1.00  0.00           O
ATOM    915  OD2 ASP A  55      53.341  66.247 106.765  1.00  0.00           O
ATOM    916  C   ASP A  55      56.551  64.727 103.365  1.00  0.00           C
ATOM    917  O   ASP A  55      56.931  63.748 104.005  1.00  0.00           O
ATOM    918  N   LYS A  56      56.812  64.836 102.045  1.00  0.00           N
ATOM    920  CA  LYS A  56      57.440  63.766 101.305  1.00  0.00           C
ATOM    922  CB  LYS A  56      56.591  63.316 100.095  1.00  0.00           C
ATOM    925  CG  LYS A  56      55.150  62.897 100.445  1.00  0.00           C
ATOM    928  CD  LYS A  56      55.051  61.546 101.195  1.00  0.00           C
ATOM    931  CE  LYS A  56      53.771  60.798 100.805  1.00  0.00           C
ATOM    934  NZ  LYS A  56      53.690  59.478 101.445  1.00  0.00           N
ATOM    938  C   LYS A  56      58.812  64.208 100.855  1.00  0.00           C
ATOM    939  O   LYS A  56      59.072  65.356 100.495  1.00  0.00           O
ATOM    940  N   TYR A  57      59.741  63.256 100.905  1.00  0.00           N
ATOM    942  CA  TYR A  57      61.061  63.376 100.345  1.00  0.00           C
ATOM    944  CB  TYR A  57      62.151  63.368 101.445  1.00  0.00           C
ATOM    947  CG  TYR A  57      62.011  62.227 102.425  1.00  0.00           C
ATOM    948  CD1 TYR A  57      62.882  61.126 102.355  1.00  0.00           C
ATOM    950  CE1 TYR A  57      62.931  60.196 103.405  1.00  0.00           C
ATOM    952  CZ  TYR A  57      62.081  60.336 104.505  1.00  0.00           C
ATOM    953  OH  TYR A  57      62.252  59.487 105.605  1.00  0.00           O
ATOM    955  CD2 TYR A  57      61.131  62.327 103.515  1.00  0.00           C
ATOM    957  CE2 TYR A  57      61.152  61.367 104.545  1.00  0.00           C
ATOM    959  C   TYR A  57      61.271  62.286  99.325  1.00  0.00           C
ATOM    960  O   TYR A  57      62.392  61.936  98.955  1.00  0.00           O
ATOM    961  N   ASP A  58      60.172  61.687  98.795  1.00  0.00           N
ATOM    963  CA  ASP A  58      60.312  60.728  97.735  1.00  0.00           C
ATOM    965  CB  ASP A  58      59.251  59.597  97.755  1.00  0.00           C
ATOM    968  CG  ASP A  58      57.911  59.938  97.145  1.00  0.00           C
ATOM    969  OD1 ASP A  58      57.271  60.938  97.555  1.00  0.00           O
ATOM    970  OD2 ASP A  58      57.462  59.097  96.315  1.00  0.00           O
ATOM    971  C   ASP A  58      60.472  61.417  96.395  1.00  0.00           C
ATOM    972  O   ASP A  58      59.811  62.388  96.025  1.00  0.00           O
ATOM    973  N   ILE A  59      61.451  60.896  95.635  1.00  0.00           N
ATOM    975  CA  ILE A  59      61.742  61.357  94.315  1.00  0.00           C
ATOM    977  CB  ILE A  59      63.191  61.097  93.955  1.00  0.00           C
ATOM    979  CG2 ILE A  59      63.401  61.437  92.475  1.00  0.00           C
ATOM    983  CG1 ILE A  59      64.121  61.957  94.845  1.00  0.00           C
ATOM    986  CD  ILE A  59      65.601  61.778  94.505  1.00  0.00           C
ATOM    990  C   ILE A  59      60.771  60.686  93.355  1.00  0.00           C
ATOM    991  O   ILE A  59      60.722  59.457  93.205  1.00  0.00           O
ATOM    992  N   ARG A  60      59.932  61.507  92.695  1.00  0.00           N
ATOM    994  CA  ARG A  60      58.911  61.036  91.795  1.00  0.00           C
ATOM    996  CB  ARG A  60      57.801  62.097  91.585  1.00  0.00           C
ATOM    999  CG  ARG A  60      57.131  62.577  92.895  1.00  0.00           C
ATOM   1002  CD  ARG A  60      56.222  61.577  93.645  1.00  0.00           C
ATOM   1005  NE  ARG A  60      54.802  62.056  93.545  1.00  0.00           N
ATOM   1007  CZ  ARG A  60      54.100  62.066  92.415  1.00  0.00           C
ATOM   1008  NH1 ARG A  60      54.472  61.388  91.355  1.00  0.00           N
ATOM   1011  NH2 ARG A  60      53.042  62.827  92.355  1.00  0.00           N
ATOM   1014  C   ARG A  60      59.521  60.667  90.455  1.00  0.00           C
ATOM   1015  O   ARG A  60      60.581  61.156  90.055  1.00  0.00           O
ATOM   1016  N   SER A  61      58.840  59.798  89.675  1.00  0.00           N
ATOM   1018  CA  SER A  61      59.351  59.306  88.395  1.00  0.00           C
ATOM   1020  CB  SER A  61      58.351  58.358  87.705  1.00  0.00           C
ATOM   1023  OG  SER A  61      58.001  57.216  88.505  1.00  0.00           O
ATOM   1025  C   SER A  61      59.631  60.417  87.405  1.00  0.00           C
ATOM   1026  O   SER A  61      60.621  60.437  86.675  1.00  0.00           O
ATOM   1027  N   ASP A  62      58.771  61.437  87.445  1.00  0.00           N
ATOM   1029  CA  ASP A  62      58.760  62.626  86.645  1.00  0.00           C
ATOM   1031  CB  ASP A  62      57.580  63.516  87.165  1.00  0.00           C
ATOM   1034  CG  ASP A  62      56.271  62.766  87.375  1.00  0.00           C
ATOM   1035  OD1 ASP A  62      56.190  61.838  88.235  1.00  0.00           O
ATOM   1036  OD2 ASP A  62      55.271  63.137  86.705  1.00  0.00           O
ATOM   1037  C   ASP A  62      60.072  63.446  86.655  1.00  0.00           C
ATOM   1038  O   ASP A  62      60.292  64.297  85.795  1.00  0.00           O
ATOM   1039  N   PHE A  63      60.971  63.218  87.625  1.00  0.00           N
ATOM   1041  CA  PHE A  63      62.241  63.917  87.735  1.00  0.00           C
ATOM   1043  CB  PHE A  63      62.421  64.387  89.215  1.00  0.00           C
ATOM   1046  CG  PHE A  63      61.292  65.316  89.615  1.00  0.00           C
ATOM   1047  CD1 PHE A  63      61.271  66.647  89.165  1.00  0.00           C
ATOM   1049  CE1 PHE A  63      60.242  67.516  89.505  1.00  0.00           C
ATOM   1051  CZ  PHE A  63      59.191  67.067  90.315  1.00  0.00           C
ATOM   1053  CD2 PHE A  63      60.251  64.897  90.455  1.00  0.00           C
ATOM   1055  CE2 PHE A  63      59.211  65.757  90.805  1.00  0.00           C
ATOM   1057  C   PHE A  63      63.421  63.036  87.315  1.00  0.00           C
ATOM   1058  O   PHE A  63      64.572  63.456  87.285  1.00  0.00           O
ATOM   1059  N   ALA A  64      63.171  61.746  86.995  1.00  0.00           N
ATOM   1061  CA  ALA A  64      64.201  60.728  86.885  1.00  0.00           C
ATOM   1063  CB  ALA A  64      63.521  59.366  86.675  1.00  0.00           C
ATOM   1067  C   ALA A  64      65.201  60.896  85.775  1.00  0.00           C
ATOM   1068  O   ALA A  64      66.392  60.756  85.985  1.00  0.00           O
ATOM   1069  N   GLN A  65      64.701  61.227  84.575  1.00  0.00           N
ATOM   1071  CA  GLN A  65      65.461  61.497  83.385  1.00  0.00           C
ATOM   1073  CB  GLN A  65      64.432  61.737  82.275  1.00  0.00           C
ATOM   1076  CG  GLN A  65      64.940  61.826  80.825  1.00  0.00           C
ATOM   1079  CD  GLN A  65      63.722  61.667  79.925  1.00  0.00           C
ATOM   1080  OE1 GLN A  65      63.031  60.646  79.985  1.00  0.00           O
ATOM   1081  NE2 GLN A  65      63.391  62.716  79.135  1.00  0.00           N
ATOM   1084  C   GLN A  65      66.372  62.708  83.555  1.00  0.00           C
ATOM   1085  O   GLN A  65      67.561  62.687  83.255  1.00  0.00           O
ATOM   1086  N   MET A  66      65.831  63.757  84.175  1.00  0.00           N
ATOM   1088  CA  MET A  66      66.561  64.926  84.615  1.00  0.00           C
ATOM   1090  CB  MET A  66      65.492  65.886  85.205  1.00  0.00           C
ATOM   1093  CG  MET A  66      65.862  66.767  86.405  1.00  0.00           C
ATOM   1096  SD  MET A  66      64.581  66.817  87.685  1.00  0.00           S
ATOM   1097  CE  MET A  66      63.830  68.306  87.015  1.00  0.00           C
ATOM   1101  C   MET A  66      67.692  64.618  85.595  1.00  0.00           C
ATOM   1102  O   MET A  66      68.831  65.047  85.435  1.00  0.00           O
ATOM   1103  N   LEU A  67      67.432  63.797  86.625  1.00  0.00           N
ATOM   1105  CA  LEU A  67      68.461  63.386  87.565  1.00  0.00           C
ATOM   1107  CB  LEU A  67      67.861  62.786  88.845  1.00  0.00           C
ATOM   1110  CG  LEU A  67      67.112  63.786  89.745  1.00  0.00           C
ATOM   1112  CD1 LEU A  67      66.442  63.028  90.895  1.00  0.00           C
ATOM   1116  CD2 LEU A  67      68.072  64.856  90.285  1.00  0.00           C
ATOM   1120  C   LEU A  67      69.472  62.417  86.975  1.00  0.00           C
ATOM   1121  O   LEU A  67      70.652  62.466  87.305  1.00  0.00           O
ATOM   1122  N   ASP A  68      69.061  61.546  86.035  1.00  0.00           N
ATOM   1124  CA  ASP A  68      69.951  60.777  85.195  1.00  0.00           C
ATOM   1126  CB  ASP A  68      69.160  59.836  84.275  1.00  0.00           C
ATOM   1129  CG  ASP A  68      68.551  58.757  85.115  1.00  0.00           C
ATOM   1130  OD1 ASP A  68      69.160  58.407  86.155  1.00  0.00           O
ATOM   1131  OD2 ASP A  68      67.491  58.196  84.745  1.00  0.00           O
ATOM   1132  C   ASP A  68      70.862  61.637  84.355  1.00  0.00           C
ATOM   1133  O   ASP A  68      72.051  61.336  84.225  1.00  0.00           O
ATOM   1134  N   ALA A  69      70.361  62.757  83.815  1.00  0.00           N
ATOM   1136  CA  ALA A  69      71.171  63.748  83.155  1.00  0.00           C
ATOM   1138  CB  ALA A  69      70.242  64.836  82.575  1.00  0.00           C
ATOM   1142  C   ALA A  69      72.241  64.338  84.075  1.00  0.00           C
ATOM   1143  O   ALA A  69      73.441  64.316  83.775  1.00  0.00           O
ATOM   1144  N   HIS A  70      71.871  64.757  85.305  1.00  0.00           N
ATOM   1146  CA  HIS A  70      72.871  65.127  86.295  1.00  0.00           C
ATOM   1148  CB  HIS A  70      72.281  65.798  87.555  1.00  0.00           C
ATOM   1151  ND1 HIS A  70      72.541  68.337  87.525  1.00  0.00           N
ATOM   1153  CG  HIS A  70      71.851  67.187  87.205  1.00  0.00           C
ATOM   1154  CE1 HIS A  70      71.822  69.376  87.025  1.00  0.00           C
ATOM   1156  NE2 HIS A  70      70.752  68.966  86.385  1.00  0.00           N
ATOM   1157  CD2 HIS A  70      70.741  67.597  86.525  1.00  0.00           C
ATOM   1159  C   HIS A  70      73.831  64.017  86.685  1.00  0.00           C
ATOM   1160  O   HIS A  70      75.041  64.246  86.735  1.00  0.00           O
ATOM   1161  N   ALA A  71      73.351  62.778  86.905  1.00  0.00           N
ATOM   1163  CA  ALA A  71      74.191  61.637  87.195  1.00  0.00           C
ATOM   1165  CB  ALA A  71      73.322  60.377  87.365  1.00  0.00           C
ATOM   1169  C   ALA A  71      75.201  61.327  86.115  1.00  0.00           C
ATOM   1170  O   ALA A  71      76.361  60.988  86.345  1.00  0.00           O
ATOM   1171  N   ASN A  72      74.771  61.427  84.855  1.00  0.00           N
ATOM   1173  CA  ASN A  72      75.612  61.118  83.745  1.00  0.00           C
ATOM   1175  CB  ASN A  72      74.691  60.777  82.555  1.00  0.00           C
ATOM   1178  CG  ASN A  72      75.292  59.818  81.535  1.00  0.00           C
ATOM   1179  OD1 ASN A  72      74.531  59.067  80.925  1.00  0.00           O
ATOM   1180  ND2 ASN A  72      76.632  59.727  81.425  1.00  0.00           N
ATOM   1183  C   ASN A  72      76.660  62.206  83.455  1.00  0.00           C
ATOM   1184  O   ASN A  72      77.762  61.876  83.025  1.00  0.00           O
ATOM   1185  N   PHE A  73      76.381  63.498  83.705  1.00  0.00           N
ATOM   1187  CA  PHE A  73      77.421  64.517  83.675  1.00  0.00           C
ATOM   1189  CB  PHE A  73      76.822  65.946  83.575  1.00  0.00           C
ATOM   1192  CG  PHE A  73      77.882  67.017  83.555  1.00  0.00           C
ATOM   1193  CD1 PHE A  73      78.601  67.297  82.395  1.00  0.00           C
ATOM   1195  CE1 PHE A  73      79.631  68.247  82.395  1.00  0.00           C
ATOM   1197  CZ  PHE A  73      79.962  68.906  83.585  1.00  0.00           C
ATOM   1199  CD2 PHE A  73      78.161  67.757  84.715  1.00  0.00           C
ATOM   1201  CE2 PHE A  73      79.222  68.656  84.745  1.00  0.00           C
ATOM   1203  C   PHE A  73      78.461  64.367  84.785  1.00  0.00           C
ATOM   1204  O   PHE A  73      79.651  64.367  84.525  1.00  0.00           O
ATOM   1205  N   LEU A  74      78.042  64.167  86.045  1.00  0.00           N
ATOM   1207  CA  LEU A  74      78.951  63.927  87.155  1.00  0.00           C
ATOM   1209  CB  LEU A  74      78.182  63.927  88.485  1.00  0.00           C
ATOM   1212  CG  LEU A  74      77.701  65.327  88.925  1.00  0.00           C
ATOM   1214  CD1 LEU A  74      76.372  65.227  89.645  1.00  0.00           C
ATOM   1218  CD2 LEU A  74      78.741  65.988  89.845  1.00  0.00           C
ATOM   1222  C   LEU A  74      79.771  62.656  87.065  1.00  0.00           C
ATOM   1223  O   LEU A  74      80.951  62.617  87.385  1.00  0.00           O
ATOM   1224  N   ARG A  75      79.171  61.546  86.605  1.00  0.00           N
ATOM   1226  CA  ARG A  75      79.962  60.366  86.285  1.00  0.00           C
ATOM   1228  CB  ARG A  75      79.111  59.197  85.805  1.00  0.00           C
ATOM   1231  CG  ARG A  75      78.311  58.597  86.955  1.00  0.00           C
ATOM   1234  CD  ARG A  75      77.502  57.376  86.555  1.00  0.00           C
ATOM   1237  NE  ARG A  75      76.722  57.766  85.335  1.00  0.00           N
ATOM   1239  CZ  ARG A  75      76.072  56.896  84.575  1.00  0.00           C
ATOM   1240  NH1 ARG A  75      75.801  55.686  85.015  1.00  0.00           N
ATOM   1243  NH2 ARG A  75      75.682  57.266  83.375  1.00  0.00           N
ATOM   1246  C   ARG A  75      80.961  60.556  85.205  1.00  0.00           C
ATOM   1247  O   ARG A  75      82.061  60.016  85.285  1.00  0.00           O
ATOM   1248  N   SER A  76      80.581  61.286  84.135  1.00  0.00           N
ATOM   1250  CA  SER A  76      81.551  61.647  83.145  1.00  0.00           C
ATOM   1252  CB  SER A  76      80.911  62.336  81.905  1.00  0.00           C
ATOM   1255  OG  SER A  76      80.161  61.437  81.085  1.00  0.00           O
ATOM   1257  C   SER A  76      82.641  62.507  83.735  1.00  0.00           C
ATOM   1258  O   SER A  76      83.821  62.188  83.655  1.00  0.00           O
ATOM   1259  N   ASN A  77      82.332  63.606  84.415  1.00  0.00           N
ATOM   1261  CA  ASN A  77      83.350  64.556  84.795  1.00  0.00           C
ATOM   1263  CB  ASN A  77      82.892  65.988  84.415  1.00  0.00           C
ATOM   1266  CG  ASN A  77      82.632  66.106  82.905  1.00  0.00           C
ATOM   1267  OD1 ASN A  77      81.621  65.637  82.375  1.00  0.00           O
ATOM   1268  ND2 ASN A  77      83.541  66.806  82.195  1.00  0.00           N
ATOM   1271  C   ASN A  77      83.712  64.478  86.275  1.00  0.00           C
ATOM   1272  O   ASN A  77      83.161  65.277  87.045  1.00  0.00           O
ATOM   1273  N   PRO A  78      84.660  63.647  86.765  1.00  0.00           N
ATOM   1274  CD  PRO A  78      85.561  62.827  85.945  1.00  0.00           C
ATOM   1277  CA  PRO A  78      84.781  63.277  88.175  1.00  0.00           C
ATOM   1279  CB  PRO A  78      85.850  62.168  88.175  1.00  0.00           C
ATOM   1282  CG  PRO A  78      86.671  62.446  86.915  1.00  0.00           C
ATOM   1285  C   PRO A  78      85.292  64.426  88.995  1.00  0.00           C
ATOM   1286  O   PRO A  78      85.211  64.396  90.215  1.00  0.00           O
ATOM   1287  N   SER A  79      85.910  65.417  88.325  1.00  0.00           N
ATOM   1289  CA  SER A  79      86.542  66.566  88.935  1.00  0.00           C
ATOM   1291  CB  SER A  79      87.661  67.146  88.025  1.00  0.00           C
ATOM   1294  OG  SER A  79      87.252  67.227  86.645  1.00  0.00           O
ATOM   1296  C   SER A  79      85.532  67.647  89.255  1.00  0.00           C
ATOM   1297  O   SER A  79      85.850  68.637  89.895  1.00  0.00           O
ATOM   1298  N   TYR A  80      84.271  67.466  88.845  1.00  0.00           N
ATOM   1300  CA  TYR A  80      83.182  68.367  89.145  1.00  0.00           C
ATOM   1302  CB  TYR A  80      82.182  68.418  87.965  1.00  0.00           C
ATOM   1305  CG  TYR A  80      82.711  69.238  86.815  1.00  0.00           C
ATOM   1306  CD1 TYR A  80      83.852  68.867  86.085  1.00  0.00           C
ATOM   1308  CE1 TYR A  80      84.340  69.657  85.035  1.00  0.00           C
ATOM   1310  CZ  TYR A  80      83.691  70.847  84.695  1.00  0.00           C
ATOM   1311  OH  TYR A  80      84.251  71.667  83.695  1.00  0.00           O
ATOM   1313  CD2 TYR A  80      82.051  70.417  86.435  1.00  0.00           C
ATOM   1315  CE2 TYR A  80      82.521  71.216  85.385  1.00  0.00           C
ATOM   1317  C   TYR A  80      82.510  68.017  90.465  1.00  0.00           C
ATOM   1318  O   TYR A  80      82.621  66.918  90.995  1.00  0.00           O
ATOM   1319  N   LYS A  81      81.832  69.007  91.055  1.00  0.00           N
ATOM   1321  CA  LYS A  81      81.191  68.847  92.345  1.00  0.00           C
ATOM   1323  CB  LYS A  81      82.072  69.418  93.485  1.00  0.00           C
ATOM   1326  CG  LYS A  81      83.432  68.727  93.645  1.00  0.00           C
ATOM   1329  CD  LYS A  81      84.101  69.087  94.985  1.00  0.00           C
ATOM   1332  CE  LYS A  81      83.451  68.357  96.175  1.00  0.00           C
ATOM   1335  NZ  LYS A  81      84.151  68.606  97.465  1.00  0.00           N
ATOM   1339  C   LYS A  81      79.862  69.587  92.365  1.00  0.00           C
ATOM   1340  O   LYS A  81      79.760  70.707  91.845  1.00  0.00           O
ATOM   1341  N   VAL A  82      78.831  68.977  92.965  1.00  0.00           N
ATOM   1343  CA  VAL A  82      77.491  69.547  93.055  1.00  0.00           C
ATOM   1345  CB  VAL A  82      76.471  68.727  92.275  1.00  0.00           C
ATOM   1347  CG1 VAL A  82      76.241  67.336  92.875  1.00  0.00           C
ATOM   1351  CG2 VAL A  82      75.131  69.477  92.145  1.00  0.00           C
ATOM   1355  C   VAL A  82      77.091  69.687  94.505  1.00  0.00           C
ATOM   1356  O   VAL A  82      77.481  68.897  95.365  1.00  0.00           O
ATOM   1357  N   THR A  83      76.311  70.738  94.835  1.00  0.00           N
ATOM   1359  CA  THR A  83      75.652  70.847  96.135  1.00  0.00           C
ATOM   1361  CB  THR A  83      75.841  72.157  96.905  1.00  0.00           C
ATOM   1363  OG1 THR A  83      77.211  72.466  97.055  1.00  0.00           O
ATOM   1365  CG2 THR A  83      75.251  72.047  98.325  1.00  0.00           C
ATOM   1369  C   THR A  83      74.171  70.727  95.925  1.00  0.00           C
ATOM   1370  O   THR A  83      73.591  71.397  95.065  1.00  0.00           O
ATOM   1371  N   VAL A  84      73.510  69.887  96.735  1.00  0.00           N
ATOM   1373  CA  VAL A  84      72.072  69.786  96.765  1.00  0.00           C
ATOM   1375  CB  VAL A  84      71.582  68.376  96.965  1.00  0.00           C
ATOM   1377  CG1 VAL A  84      70.081  68.337  96.635  1.00  0.00           C
ATOM   1381  CG2 VAL A  84      72.381  67.487  96.005  1.00  0.00           C
ATOM   1385  C   VAL A  84      71.521  70.646  97.875  1.00  0.00           C
ATOM   1386  O   VAL A  84      71.812  70.437  99.055  1.00  0.00           O
ATOM   1387  N   GLU A  85      70.671  71.627  97.535  1.00  0.00           N
ATOM   1389  CA  GLU A  85      70.102  72.507  98.525  1.00  0.00           C
ATOM   1391  CB  GLU A  85      70.201  73.966  98.055  1.00  0.00           C
ATOM   1394  CG  GLU A  85      71.660  74.376  97.755  1.00  0.00           C
ATOM   1397  CD  GLU A  85      71.941  75.867  97.855  1.00  0.00           C
ATOM   1398  OE1 GLU A  85      70.982  76.667  98.025  1.00  0.00           O
ATOM   1399  OE2 GLU A  85      73.152  76.216  97.845  1.00  0.00           O
ATOM   1400  C   GLU A  85      68.661  72.117  98.795  1.00  0.00           C
ATOM   1401  O   GLU A  85      67.792  72.307  97.935  1.00  0.00           O
ATOM   1402  N   GLY A  86      68.392  71.537  99.975  1.00  0.00           N
ATOM   1404  CA  GLY A  86      67.061  71.067 100.355  1.00  0.00           C
ATOM   1407  C   GLY A  86      66.241  72.076 101.095  1.00  0.00           C
ATOM   1408  O   GLY A  86      66.730  72.807 101.955  1.00  0.00           O
ATOM   1409  N   HIS A  87      64.940  72.137 100.775  1.00  0.00           N
ATOM   1411  CA  HIS A  87      64.042  73.137 101.325  1.00  0.00           C
ATOM   1413  CB  HIS A  87      63.840  74.287 100.315  1.00  0.00           C
ATOM   1416  ND1 HIS A  87      65.661  76.016 100.315  1.00  0.00           N
ATOM   1417  CG  HIS A  87      65.122  74.856  99.775  1.00  0.00           C
ATOM   1418  CE1 HIS A  87      66.701  76.286  99.555  1.00  0.00           C
ATOM   1420  NE2 HIS A  87      66.831  75.407  98.535  1.00  0.00           N
ATOM   1422  CD2 HIS A  87      65.811  74.488  98.665  1.00  0.00           C
ATOM   1424  C   HIS A  87      62.681  72.527 101.615  1.00  0.00           C
ATOM   1425  O   HIS A  87      62.341  71.426 101.175  1.00  0.00           O
ATOM   1426  N   ALA A  88      61.861  73.247 102.385  1.00  0.00           N
ATOM   1428  CA  ALA A  88      60.492  72.877 102.655  1.00  0.00           C
ATOM   1430  CB  ALA A  88      60.392  72.137 104.005  1.00  0.00           C
ATOM   1434  C   ALA A  88      59.581  74.087 102.605  1.00  0.00           C
ATOM   1435  O   ALA A  88      60.021  75.237 102.475  1.00  0.00           O
ATOM   1436  N   ASP A  89      58.261  73.856 102.615  1.00  0.00           N
ATOM   1438  CA  ASP A  89      57.281  74.906 102.765  1.00  0.00           C
ATOM   1440  CB  ASP A  89      55.991  74.576 101.975  1.00  0.00           C
ATOM   1443  CG  ASP A  89      55.111  73.497 102.575  1.00  0.00           C
ATOM   1444  OD1 ASP A  89      54.892  73.477 103.805  1.00  0.00           O
ATOM   1445  OD2 ASP A  89      54.491  72.757 101.765  1.00  0.00           O
ATOM   1446  C   ASP A  89      57.112  75.246 104.255  1.00  0.00           C
ATOM   1447  O   ASP A  89      57.762  74.677 105.125  1.00  0.00           O
ATOM   1448  N   GLU A  90      56.292  76.257 104.585  1.00  0.00           N
ATOM   1450  CA  GLU A  90      56.411  76.887 105.885  1.00  0.00           C
ATOM   1452  CB  GLU A  90      56.101  78.407 105.825  1.00  0.00           C
ATOM   1455  CG  GLU A  90      54.741  78.797 105.225  1.00  0.00           C
ATOM   1458  CD  GLU A  90      54.342  80.217 105.615  1.00  0.00           C
ATOM   1459  OE1 GLU A  90      55.161  81.157 105.465  1.00  0.00           O
ATOM   1460  OE2 GLU A  90      53.162  80.377 106.025  1.00  0.00           O
ATOM   1461  C   GLU A  90      55.562  76.237 106.965  1.00  0.00           C
ATOM   1462  O   GLU A  90      55.571  76.636 108.135  1.00  0.00           O
ATOM   1463  N   ARG A  91      54.822  75.167 106.615  1.00  0.00           N
ATOM   1465  CA  ARG A  91      54.100  74.396 107.585  1.00  0.00           C
ATOM   1467  CB  ARG A  91      53.081  73.437 106.925  1.00  0.00           C
ATOM   1470  CG  ARG A  91      51.842  74.167 106.335  1.00  0.00           C
ATOM   1473  CD  ARG A  91      51.921  74.696 104.895  1.00  0.00           C
ATOM   1476  NE  ARG A  91      52.151  73.557 103.945  1.00  0.00           N
ATOM   1478  CZ  ARG A  91      51.330  73.137 102.985  1.00  0.00           C
ATOM   1479  NH1 ARG A  91      50.062  73.437 102.915  1.00  0.00           N
ATOM   1482  NH2 ARG A  91      51.842  72.426 101.995  1.00  0.00           N
ATOM   1485  C   ARG A  91      54.981  73.676 108.615  1.00  0.00           C
ATOM   1486  O   ARG A  91      56.041  73.168 108.285  1.00  0.00           O
ATOM   1487  N   GLY A  92      54.581  73.626 109.905  1.00  0.00           N
ATOM   1489  CA  GLY A  92      55.392  72.947 110.925  1.00  0.00           C
ATOM   1492  C   GLY A  92      56.451  73.757 111.615  1.00  0.00           C
ATOM   1493  O   GLY A  92      56.582  74.966 111.405  1.00  0.00           O
ATOM   1494  N   THR A  93      57.211  73.098 112.524  1.00  0.00           N
ATOM   1496  CA  THR A  93      58.351  73.676 113.244  1.00  0.00           C
ATOM   1498  CB  THR A  93      58.892  72.816 114.404  1.00  0.00           C
ATOM   1500  OG1 THR A  93      59.342  71.546 113.984  1.00  0.00           O
ATOM   1502  CG2 THR A  93      57.792  72.547 115.444  1.00  0.00           C
ATOM   1506  C   THR A  93      59.491  73.958 112.284  1.00  0.00           C
ATOM   1507  O   THR A  93      59.620  73.247 111.285  1.00  0.00           O
ATOM   1508  N   PRO A  94      60.341  74.966 112.484  1.00  0.00           N
ATOM   1509  CD  PRO A  94      60.242  75.907 113.594  1.00  0.00           C
ATOM   1512  CA  PRO A  94      61.652  75.036 111.845  1.00  0.00           C
ATOM   1514  CB  PRO A  94      62.392  76.176 112.554  1.00  0.00           C
ATOM   1517  CG  PRO A  94      61.312  76.957 113.304  1.00  0.00           C
ATOM   1520  C   PRO A  94      62.462  73.757 111.855  1.00  0.00           C
ATOM   1521  O   PRO A  94      62.861  73.317 110.795  1.00  0.00           O
ATOM   1522  N   GLU A  95      62.642  73.126 113.034  1.00  0.00           N
ATOM   1524  CA  GLU A  95      63.451  71.927 113.224  1.00  0.00           C
ATOM   1526  CB  GLU A  95      63.341  71.447 114.684  1.00  0.00           C
ATOM   1529  CG  GLU A  95      63.620  72.547 115.754  1.00  0.00           C
ATOM   1532  CD  GLU A  95      62.332  73.017 116.404  1.00  0.00           C
ATOM   1533  OE1 GLU A  95      61.711  72.266 117.204  1.00  0.00           O
ATOM   1534  OE2 GLU A  95      61.921  74.147 116.034  1.00  0.00           O
ATOM   1535  C   GLU A  95      63.022  70.767 112.334  1.00  0.00           C
ATOM   1536  O   GLU A  95      63.852  70.057 111.755  1.00  0.00           O
ATOM   1537  N   TYR A  96      61.691  70.547 112.225  1.00  0.00           N
ATOM   1539  CA  TYR A  96      61.101  69.607 111.305  1.00  0.00           C
ATOM   1541  CB  TYR A  96      59.561  69.547 111.545  1.00  0.00           C
ATOM   1544  CG  TYR A  96      58.882  68.697 110.495  1.00  0.00           C
ATOM   1545  CD1 TYR A  96      59.242  67.347 110.405  1.00  0.00           C
ATOM   1547  CE1 TYR A  96      58.760  66.557 109.355  1.00  0.00           C
ATOM   1549  CZ  TYR A  96      57.911  67.117 108.395  1.00  0.00           C
ATOM   1550  OH  TYR A  96      57.411  66.307 107.365  1.00  0.00           O
ATOM   1552  CD2 TYR A  96      58.042  69.267 109.525  1.00  0.00           C
ATOM   1554  CE2 TYR A  96      57.551  68.477 108.475  1.00  0.00           C
ATOM   1556  C   TYR A  96      61.392  69.917 109.845  1.00  0.00           C
ATOM   1557  O   TYR A  96      61.821  69.057 109.075  1.00  0.00           O
ATOM   1558  N   ASN A  97      61.212  71.187 109.435  1.00  0.00           N
ATOM   1560  CA  ASN A  97      61.512  71.617 108.085  1.00  0.00           C
ATOM   1562  CB  ASN A  97      60.982  73.037 107.845  1.00  0.00           C
ATOM   1565  CG  ASN A  97      59.472  72.937 107.765  1.00  0.00           C
ATOM   1566  OD1 ASN A  97      58.951  72.227 106.905  1.00  0.00           O
ATOM   1567  ND2 ASN A  97      58.742  73.618 108.675  1.00  0.00           N
ATOM   1570  C   ASN A  97      62.981  71.477 107.725  1.00  0.00           C
ATOM   1571  O   ASN A  97      63.321  71.036 106.635  1.00  0.00           O
ATOM   1572  N   ILE A  98      63.892  71.778 108.675  1.00  0.00           N
ATOM   1574  CA  ILE A  98      65.312  71.477 108.545  1.00  0.00           C
ATOM   1576  CB  ILE A  98      66.081  71.946 109.785  1.00  0.00           C
ATOM   1578  CG2 ILE A  98      67.531  71.417 109.725  1.00  0.00           C
ATOM   1582  CG1 ILE A  98      66.010  73.488 109.895  1.00  0.00           C
ATOM   1585  CD  ILE A  98      66.691  74.098 111.135  1.00  0.00           C
ATOM   1589  C   ILE A  98      65.572  69.987 108.305  1.00  0.00           C
ATOM   1590  O   ILE A  98      66.311  69.617 107.385  1.00  0.00           O
ATOM   1591  N   SER A  99      64.940  69.098 109.075  1.00  0.00           N
ATOM   1593  CA  SER A  99      65.021  67.656 108.935  1.00  0.00           C
ATOM   1595  CB  SER A  99      64.312  67.017 110.165  1.00  0.00           C
ATOM   1598  OG  SER A  99      64.402  65.598 110.205  1.00  0.00           O
ATOM   1600  C   SER A  99      64.472  67.137 107.595  1.00  0.00           C
ATOM   1601  O   SER A  99      65.150  66.426 106.845  1.00  0.00           O
ATOM   1602  N   LEU A 100      63.261  67.587 107.205  1.00  0.00           N
ATOM   1604  CA  LEU A 100      62.622  67.307 105.925  1.00  0.00           C
ATOM   1606  CB  LEU A 100      61.190  67.897 105.945  1.00  0.00           C
ATOM   1609  CG  LEU A 100      60.361  67.767 104.635  1.00  0.00           C
ATOM   1611  CD1 LEU A 100      60.231  66.307 104.165  1.00  0.00           C
ATOM   1615  CD2 LEU A 100      58.970  68.367 104.865  1.00  0.00           C
ATOM   1619  C   LEU A 100      63.391  67.787 104.705  1.00  0.00           C
ATOM   1620  O   LEU A 100      63.541  67.087 103.695  1.00  0.00           O
ATOM   1621  N   GLY A 101      63.960  69.017 104.765  1.00  0.00           N
ATOM   1623  CA  GLY A 101      64.822  69.576 103.725  1.00  0.00           C
ATOM   1626  C   GLY A 101      66.072  68.766 103.465  1.00  0.00           C
ATOM   1627  O   GLY A 101      66.431  68.488 102.325  1.00  0.00           O
ATOM   1628  N   GLU A 102      66.730  68.317 104.545  1.00  0.00           N
ATOM   1630  CA  GLU A 102      67.861  67.417 104.525  1.00  0.00           C
ATOM   1632  CB  GLU A 102      68.411  67.238 105.955  1.00  0.00           C
ATOM   1635  CG  GLU A 102      69.581  66.247 106.105  1.00  0.00           C
ATOM   1638  CD  GLU A 102      69.142  64.827 106.435  1.00  0.00           C
ATOM   1639  OE1 GLU A 102      68.471  64.607 107.475  1.00  0.00           O
ATOM   1640  OE2 GLU A 102      69.461  63.906 105.625  1.00  0.00           O
ATOM   1641  C   GLU A 102      67.572  66.067 103.895  1.00  0.00           C
ATOM   1642  O   GLU A 102      68.301  65.617 103.015  1.00  0.00           O
ATOM   1643  N   ARG A 103      66.431  65.426 104.255  1.00  0.00           N
ATOM   1645  CA  ARG A 103      65.991  64.208 103.595  1.00  0.00           C
ATOM   1647  CB  ARG A 103      64.721  63.606 104.235  1.00  0.00           C
ATOM   1650  CG  ARG A 103      64.822  63.186 105.715  1.00  0.00           C
ATOM   1653  CD  ARG A 103      66.171  62.667 106.225  1.00  0.00           C
ATOM   1656  NE  ARG A 103      66.481  61.376 105.535  1.00  0.00           N
ATOM   1658  CZ  ARG A 103      67.692  60.826 105.555  1.00  0.00           C
ATOM   1659  NH1 ARG A 103      68.682  61.367 106.215  1.00  0.00           N
ATOM   1662  NH2 ARG A 103      67.932  59.706 104.905  1.00  0.00           N
ATOM   1665  C   ARG A 103      65.761  64.367 102.095  1.00  0.00           C
ATOM   1666  O   ARG A 103      66.122  63.507 101.285  1.00  0.00           O
ATOM   1667  N   ARG A 104      65.150  65.477 101.665  1.00  0.00           N
ATOM   1669  CA  ARG A 104      65.021  65.816 100.255  1.00  0.00           C
ATOM   1671  CB  ARG A 104      64.211  67.117 100.105  1.00  0.00           C
ATOM   1674  CG  ARG A 104      62.720  66.918 100.415  1.00  0.00           C
ATOM   1677  CD  ARG A 104      61.972  68.247 100.515  1.00  0.00           C
ATOM   1680  NE  ARG A 104      60.542  67.848 100.585  1.00  0.00           N
ATOM   1682  CZ  ARG A 104      59.561  68.557 101.105  1.00  0.00           C
ATOM   1683  NH1 ARG A 104      59.721  69.757 101.615  1.00  0.00           N
ATOM   1686  NH2 ARG A 104      58.381  67.977 101.095  1.00  0.00           N
ATOM   1689  C   ARG A 104      66.331  65.977  99.495  1.00  0.00           C
ATOM   1690  O   ARG A 104      66.512  65.417  98.415  1.00  0.00           O
ATOM   1691  N   ALA A 105      67.291  66.727 100.075  1.00  0.00           N
ATOM   1693  CA  ALA A 105      68.631  66.867  99.555  1.00  0.00           C
ATOM   1695  CB  ALA A 105      69.391  67.907 100.395  1.00  0.00           C
ATOM   1699  C   ALA A 105      69.421  65.566  99.515  1.00  0.00           C
ATOM   1700  O   ALA A 105      70.051  65.197  98.525  1.00  0.00           O
ATOM   1701  N   ASN A 106      69.331  64.776 100.615  1.00  0.00           N
ATOM   1703  CA  ASN A 106      69.851  63.438 100.745  1.00  0.00           C
ATOM   1705  CB  ASN A 106      69.551  62.926 102.175  1.00  0.00           C
ATOM   1708  CG  ASN A 106      70.142  61.546 102.445  1.00  0.00           C
ATOM   1709  OD1 ASN A 106      69.461  60.588 102.785  1.00  0.00           O
ATOM   1710  ND2 ASN A 106      71.481  61.458 102.285  1.00  0.00           N
ATOM   1713  C   ASN A 106      69.292  62.466  99.715  1.00  0.00           C
ATOM   1714  O   ASN A 106      70.041  61.676  99.135  1.00  0.00           O
ATOM   1715  N   ALA A 107      67.980  62.507  99.435  1.00  0.00           N
ATOM   1717  CA  ALA A 107      67.351  61.656  98.445  1.00  0.00           C
ATOM   1719  CB  ALA A 107      65.841  61.936  98.405  1.00  0.00           C
ATOM   1723  C   ALA A 107      67.951  61.826  97.055  1.00  0.00           C
ATOM   1724  O   ALA A 107      68.261  60.847  96.375  1.00  0.00           O
ATOM   1725  N   VAL A 108      68.191  63.076  96.625  1.00  0.00           N
ATOM   1727  CA  VAL A 108      68.872  63.418  95.385  1.00  0.00           C
ATOM   1729  CB  VAL A 108      68.791  64.906  95.125  1.00  0.00           C
ATOM   1731  CG1 VAL A 108      69.502  65.277  93.815  1.00  0.00           C
ATOM   1735  CG2 VAL A 108      67.322  65.348  95.045  1.00  0.00           C
ATOM   1739  C   VAL A 108      70.322  62.926  95.365  1.00  0.00           C
ATOM   1740  O   VAL A 108      70.771  62.286  94.405  1.00  0.00           O
ATOM   1741  N   LYS A 109      71.072  63.126  96.475  1.00  0.00           N
ATOM   1743  CA  LYS A 109      72.421  62.597  96.665  1.00  0.00           C
ATOM   1745  CB  LYS A 109      72.992  63.028  98.055  1.00  0.00           C
ATOM   1748  CG  LYS A 109      74.362  62.426  98.475  1.00  0.00           C
ATOM   1751  CD  LYS A 109      74.822  62.856  99.885  1.00  0.00           C
ATOM   1754  CE  LYS A 109      76.142  62.257 100.425  1.00  0.00           C
ATOM   1757  NZ  LYS A 109      77.372  62.847  99.835  1.00  0.00           N
ATOM   1761  C   LYS A 109      72.481  61.077  96.555  1.00  0.00           C
ATOM   1762  O   LYS A 109      73.331  60.517  95.865  1.00  0.00           O
ATOM   1763  N   MET A 110      71.521  60.377  97.195  1.00  0.00           N
ATOM   1765  CA  MET A 110      71.301  58.946  97.065  1.00  0.00           C
ATOM   1767  CB  MET A 110      70.262  58.418  98.095  1.00  0.00           C
ATOM   1770  CG  MET A 110      70.711  58.477  99.565  1.00  0.00           C
ATOM   1773  SD  MET A 110      72.241  57.568  99.925  1.00  0.00           S
ATOM   1774  CE  MET A 110      73.362  58.987  99.865  1.00  0.00           C
ATOM   1778  C   MET A 110      70.932  58.466  95.675  1.00  0.00           C
ATOM   1779  O   MET A 110      71.481  57.466  95.215  1.00  0.00           O
ATOM   1780  N   TYR A 111      70.031  59.156  94.955  1.00  0.00           N
ATOM   1782  CA  TYR A 111      69.682  58.827  93.585  1.00  0.00           C
ATOM   1784  CB  TYR A 111      68.551  59.798  93.115  1.00  0.00           C
ATOM   1787  CG  TYR A 111      68.121  59.487  91.705  1.00  0.00           C
ATOM   1788  CD1 TYR A 111      67.031  58.626  91.515  1.00  0.00           C
ATOM   1790  CE1 TYR A 111      66.652  58.267  90.225  1.00  0.00           C
ATOM   1792  CZ  TYR A 111      67.331  58.748  89.105  1.00  0.00           C
ATOM   1793  OH  TYR A 111      66.871  58.347  87.835  1.00  0.00           O
ATOM   1795  CD2 TYR A 111      68.801  59.986  90.575  1.00  0.00           C
ATOM   1797  CE2 TYR A 111      68.432  59.587  89.285  1.00  0.00           C
ATOM   1799  C   TYR A 111      70.862  58.876  92.605  1.00  0.00           C
ATOM   1800  O   TYR A 111      71.101  57.987  91.785  1.00  0.00           O
ATOM   1801  N   LEU A 112      71.652  59.966  92.705  1.00  0.00           N
ATOM   1803  CA  LEU A 112      72.840  60.167  91.905  1.00  0.00           C
ATOM   1805  CB  LEU A 112      73.331  61.606  92.085  1.00  0.00           C
ATOM   1808  CG  LEU A 112      72.311  62.607  91.505  1.00  0.00           C
ATOM   1810  CD1 LEU A 112      72.671  64.027  91.855  1.00  0.00           C
ATOM   1814  CD2 LEU A 112      72.221  62.556  89.995  1.00  0.00           C
ATOM   1818  C   LEU A 112      73.921  59.156  92.185  1.00  0.00           C
ATOM   1819  O   LEU A 112      74.531  58.597  91.275  1.00  0.00           O
ATOM   1820  N   GLN A 113      74.111  58.827  93.485  1.00  0.00           N
ATOM   1822  CA  GLN A 113      74.892  57.677  93.905  1.00  0.00           C
ATOM   1824  CB  GLN A 113      75.102  57.638  95.435  1.00  0.00           C
ATOM   1827  CG  GLN A 113      76.171  58.656  95.855  1.00  0.00           C
ATOM   1830  CD  GLN A 113      76.340  58.696  97.355  1.00  0.00           C
ATOM   1831  OE1 GLN A 113      76.361  57.677  98.045  1.00  0.00           O
ATOM   1832  NE2 GLN A 113      76.542  59.917  97.895  1.00  0.00           N
ATOM   1835  C   GLN A 113      74.402  56.347  93.405  1.00  0.00           C
ATOM   1836  O   GLN A 113      75.181  55.517  92.975  1.00  0.00           O
ATOM   1837  N   GLY A 114      73.062  56.126  93.375  1.00  0.00           N
ATOM   1839  CA  GLY A 114      72.411  54.986  92.735  1.00  0.00           C
ATOM   1842  C   GLY A 114      72.840  54.748  91.305  1.00  0.00           C
ATOM   1843  O   GLY A 114      73.021  53.618  90.855  1.00  0.00           O
ATOM   1844  N   LYS A 115      73.042  55.847  90.575  1.00  0.00           N
ATOM   1846  CA  LYS A 115      73.521  55.858  89.225  1.00  0.00           C
ATOM   1848  CB  LYS A 115      73.050  57.168  88.535  1.00  0.00           C
ATOM   1851  CG  LYS A 115      71.561  57.146  88.225  1.00  0.00           C
ATOM   1854  CD  LYS A 115      71.241  56.138  87.105  1.00  0.00           C
ATOM   1857  CE  LYS A 115      70.002  55.286  87.355  1.00  0.00           C
ATOM   1860  NZ  LYS A 115      68.811  56.138  87.365  1.00  0.00           N
ATOM   1864  C   LYS A 115      75.012  55.696  89.025  1.00  0.00           C
ATOM   1865  O   LYS A 115      75.432  55.426  87.895  1.00  0.00           O
ATOM   1866  N   GLY A 116      75.841  55.847  90.075  1.00  0.00           N
ATOM   1868  CA  GLY A 116      77.301  55.737  89.985  1.00  0.00           C
ATOM   1871  C   GLY A 116      78.062  57.038  90.095  1.00  0.00           C
ATOM   1872  O   GLY A 116      79.230  57.097  89.745  1.00  0.00           O
ATOM   1873  N   VAL A 117      77.421  58.126  90.565  1.00  0.00           N
ATOM   1875  CA  VAL A 117      78.132  59.338  90.975  1.00  0.00           C
ATOM   1877  CB  VAL A 117      77.241  60.567  91.085  1.00  0.00           C
ATOM   1879  CG1 VAL A 117      78.081  61.796  91.505  1.00  0.00           C
ATOM   1883  CG2 VAL A 117      76.582  60.826  89.725  1.00  0.00           C
ATOM   1887  C   VAL A 117      78.801  59.097  92.315  1.00  0.00           C
ATOM   1888  O   VAL A 117      78.152  58.676  93.265  1.00  0.00           O
ATOM   1889  N   SER A 118      80.121  59.366  92.415  1.00  0.00           N
ATOM   1891  CA  SER A 118      80.862  59.286  93.665  1.00  0.00           C
ATOM   1893  CB  SER A 118      82.381  59.587  93.465  1.00  0.00           C
ATOM   1896  OG  SER A 118      83.150  59.548  94.675  1.00  0.00           O
ATOM   1898  C   SER A 118      80.322  60.177  94.765  1.00  0.00           C
ATOM   1899  O   SER A 118      79.962  61.336  94.565  1.00  0.00           O
ATOM   1900  N   ALA A 119      80.301  59.646  95.995  1.00  0.00           N
ATOM   1902  CA  ALA A 119      79.822  60.307  97.195  1.00  0.00           C
ATOM   1904  CB  ALA A 119      79.881  59.356  98.405  1.00  0.00           C
ATOM   1908  C   ALA A 119      80.562  61.597  97.515  1.00  0.00           C
ATOM   1909  O   ALA A 119      79.981  62.556  98.045  1.00  0.00           O
ATOM   1910  N   ASP A 120      81.871  61.637  97.165  1.00  0.00           N
ATOM   1912  CA  ASP A 120      82.752  62.766  97.375  1.00  0.00           C
ATOM   1914  CB  ASP A 120      84.221  62.318  97.185  1.00  0.00           C
ATOM   1917  CG  ASP A 120      84.781  61.697  98.465  1.00  0.00           C
ATOM   1918  OD1 ASP A 120      84.691  62.388  99.525  1.00  0.00           O
ATOM   1919  OD2 ASP A 120      85.370  60.597  98.405  1.00  0.00           O
ATOM   1920  C   ASP A 120      82.431  63.937  96.435  1.00  0.00           C
ATOM   1921  O   ASP A 120      82.721  65.087  96.765  1.00  0.00           O
ATOM   1922  N   GLN A 121      81.751  63.688  95.295  1.00  0.00           N
ATOM   1924  CA  GLN A 121      81.322  64.727  94.375  1.00  0.00           C
ATOM   1926  CB  GLN A 121      81.021  64.197  92.945  1.00  0.00           C
ATOM   1929  CG  GLN A 121      82.241  63.638  92.165  1.00  0.00           C
ATOM   1932  CD  GLN A 121      81.822  63.186  90.745  1.00  0.00           C
ATOM   1933  OE1 GLN A 121      81.511  64.017  89.895  1.00  0.00           O
ATOM   1934  NE2 GLN A 121      81.781  61.856  90.495  1.00  0.00           N
ATOM   1937  C   GLN A 121      80.072  65.447  94.885  1.00  0.00           C
ATOM   1938  O   GLN A 121      79.682  66.466  94.325  1.00  0.00           O
ATOM   1939  N   ILE A 122      79.432  64.947  95.965  1.00  0.00           N
ATOM   1941  CA  ILE A 122      78.121  65.426  96.375  1.00  0.00           C
ATOM   1943  CB  ILE A 122      77.031  64.367  96.335  1.00  0.00           C
ATOM   1945  CG2 ILE A 122      75.671  65.097  96.485  1.00  0.00           C
ATOM   1949  CG1 ILE A 122      77.151  63.536  95.045  1.00  0.00           C
ATOM   1952  CD  ILE A 122      76.041  62.498  94.875  1.00  0.00           C
ATOM   1956  C   ILE A 122      78.171  65.927  97.795  1.00  0.00           C
ATOM   1957  O   ILE A 122      78.441  65.167  98.735  1.00  0.00           O
ATOM   1958  N   SER A 123      77.801  67.196  98.005  1.00  0.00           N
ATOM   1960  CA  SER A 123      77.401  67.656  99.315  1.00  0.00           C
ATOM   1962  CB  SER A 123      78.201  68.877  99.825  1.00  0.00           C
ATOM   1965  OG  SER A 123      78.072  69.997  98.965  1.00  0.00           O
ATOM   1967  C   SER A 123      75.921  67.958  99.335  1.00  0.00           C
ATOM   1968  O   SER A 123      75.251  68.087  98.315  1.00  0.00           O
ATOM   1969  N   ILE A 124      75.361  68.047 100.545  1.00  0.00           N
ATOM   1971  CA  ILE A 124      73.992  68.437 100.725  1.00  0.00           C
ATOM   1973  CB  ILE A 124      73.081  67.297 101.185  1.00  0.00           C
ATOM   1975  CG2 ILE A 124      73.081  66.247 100.055  1.00  0.00           C
ATOM   1979  CG1 ILE A 124      73.461  66.687 102.555  1.00  0.00           C
ATOM   1982  CD  ILE A 124      72.481  65.588 102.995  1.00  0.00           C
ATOM   1986  C   ILE A 124      74.001  69.547 101.735  1.00  0.00           C
ATOM   1987  O   ILE A 124      74.951  69.677 102.515  1.00  0.00           O
ATOM   1988  N   VAL A 125      72.951  70.367 101.725  1.00  0.00           N
ATOM   1990  CA  VAL A 125      72.701  71.377 102.715  1.00  0.00           C
ATOM   1992  CB  VAL A 125      73.301  72.737 102.365  1.00  0.00           C
ATOM   1994  CG1 VAL A 125      72.792  73.238 101.005  1.00  0.00           C
ATOM   1998  CG2 VAL A 125      73.021  73.807 103.445  1.00  0.00           C
ATOM   2002  C   VAL A 125      71.201  71.447 102.875  1.00  0.00           C
ATOM   2003  O   VAL A 125      70.451  71.257 101.915  1.00  0.00           O
ATOM   2004  N   SER A 126      70.722  71.697 104.105  1.00  0.00           N
ATOM   2006  CA  SER A 126      69.312  71.967 104.315  1.00  0.00           C
ATOM   2008  CB  SER A 126      68.701  71.118 105.455  1.00  0.00           C
ATOM   2011  OG  SER A 126      67.291  71.307 105.565  1.00  0.00           O
ATOM   2013  C   SER A 126      69.211  73.407 104.685  1.00  0.00           C
ATOM   2014  O   SER A 126      69.962  73.906 105.505  1.00  0.00           O
ATOM   2015  N   TYR A 127      68.261  74.117 104.075  1.00  0.00           N
ATOM   2017  CA  TYR A 127      67.892  75.437 104.525  1.00  0.00           C
ATOM   2019  CB  TYR A 127      67.771  76.417 103.345  1.00  0.00           C
ATOM   2022  CG  TYR A 127      69.132  76.677 102.765  1.00  0.00           C
ATOM   2023  CD1 TYR A 127      69.981  77.647 103.325  1.00  0.00           C
ATOM   2025  CE1 TYR A 127      71.241  77.907 102.775  1.00  0.00           C
ATOM   2027  CZ  TYR A 127      71.671  77.177 101.655  1.00  0.00           C
ATOM   2028  OH  TYR A 127      72.921  77.417 101.035  1.00  0.00           O
ATOM   2030  CD2 TYR A 127      69.572  75.957 101.655  1.00  0.00           C
ATOM   2032  CE2 TYR A 127      70.841  76.197 101.115  1.00  0.00           C
ATOM   2034  C   TYR A 127      66.582  75.386 105.265  1.00  0.00           C
ATOM   2035  O   TYR A 127      66.072  76.417 105.685  1.00  0.00           O
ATOM   2036  N   GLY A 128      65.982  74.197 105.485  1.00  0.00           N
ATOM   2038  CA  GLY A 128      64.642  74.087 106.065  1.00  0.00           C
ATOM   2041  C   GLY A 128      63.572  74.896 105.375  1.00  0.00           C
ATOM   2042  O   GLY A 128      63.362  74.757 104.165  1.00  0.00           O
ATOM   2043  N   LYS A 129      62.850  75.747 106.125  1.00  0.00           N
ATOM   2045  CA  LYS A 129      61.902  76.687 105.555  1.00  0.00           C
ATOM   2047  CB  LYS A 129      60.492  76.587 106.205  1.00  0.00           C
ATOM   2050  CG  LYS A 129      60.472  76.797 107.725  1.00  0.00           C
ATOM   2053  CD  LYS A 129      59.030  76.997 108.245  1.00  0.00           C
ATOM   2056  CE  LYS A 129      58.960  77.277 109.745  1.00  0.00           C
ATOM   2059  NZ  LYS A 129      57.572  77.336 110.195  1.00  0.00           N
ATOM   2063  C   LYS A 129      62.462  78.098 105.625  1.00  0.00           C
ATOM   2064  O   LYS A 129      61.742  79.098 105.585  1.00  0.00           O
ATOM   2065  N   GLU A 130      63.801  78.247 105.695  1.00  0.00           N
ATOM   2067  CA  GLU A 130      64.421  79.537 105.895  1.00  0.00           C
ATOM   2069  CB  GLU A 130      65.741  79.357 106.675  1.00  0.00           C
ATOM   2072  CG  GLU A 130      65.671  78.557 107.985  1.00  0.00           C
ATOM   2075  CD  GLU A 130      64.671  79.066 109.015  1.00  0.00           C
ATOM   2076  OE1 GLU A 130      64.542  80.307 109.155  1.00  0.00           O
ATOM   2077  OE2 GLU A 130      64.182  78.207 109.795  1.00  0.00           O
ATOM   2078  C   GLU A 130      64.801  80.208 104.575  1.00  0.00           C
ATOM   2079  O   GLU A 130      65.312  81.327 104.565  1.00  0.00           O
ATOM   2080  N   LYS A 131      64.561  79.556 103.425  1.00  0.00           N
ATOM   2082  CA  LYS A 131      64.841  80.047 102.085  1.00  0.00           C
ATOM   2084  CB  LYS A 131      66.212  79.527 101.555  1.00  0.00           C
ATOM   2087  CG  LYS A 131      67.351  80.567 101.565  1.00  0.00           C
ATOM   2090  CD  LYS A 131      68.612  80.068 100.825  1.00  0.00           C
ATOM   2093  CE  LYS A 131      68.471  79.977  99.285  1.00  0.00           C
ATOM   2096  NZ  LYS A 131      69.631  79.317  98.625  1.00  0.00           N
ATOM   2100  C   LYS A 131      63.690  79.696 101.135  1.00  0.00           C
ATOM   2101  O   LYS A 131      63.840  78.837 100.255  1.00  0.00           O
ATOM   2102  N   PRO A 132      62.502  80.277 101.245  1.00  0.00           N
ATOM   2103  CD  PRO A 132      62.201  81.376 102.165  1.00  0.00           C
ATOM   2106  CA  PRO A 132      61.442  80.087 100.275  1.00  0.00           C
ATOM   2108  CB  PRO A 132      60.231  80.837 100.855  1.00  0.00           C
ATOM   2111  CG  PRO A 132      60.851  81.946 101.705  1.00  0.00           C
ATOM   2114  C   PRO A 132      61.812  80.626  98.915  1.00  0.00           C
ATOM   2115  O   PRO A 132      62.392  81.707  98.795  1.00  0.00           O
ATOM   2116  N   ALA A 133      61.460  79.917  97.835  1.00  0.00           N
ATOM   2118  CA  ALA A 133      61.551  80.457  96.515  1.00  0.00           C
ATOM   2120  CB  ALA A 133      61.382  79.317  95.505  1.00  0.00           C
ATOM   2124  C   ALA A 133      60.492  81.527  96.235  1.00  0.00           C
ATOM   2125  O   ALA A 133      60.732  82.507  95.535  1.00  0.00           O
ATOM   2126  N   VAL A 134      59.292  81.297  96.785  1.00  0.00           N
ATOM   2128  CA  VAL A 134      58.121  82.127  96.585  1.00  0.00           C
ATOM   2130  CB  VAL A 134      56.991  81.376  95.885  1.00  0.00           C
ATOM   2132  CG1 VAL A 134      55.940  82.376  95.365  1.00  0.00           C
ATOM   2136  CG2 VAL A 134      57.622  80.607  94.725  1.00  0.00           C
ATOM   2140  C   VAL A 134      57.602  82.547  97.935  1.00  0.00           C
ATOM   2141  O   VAL A 134      57.451  81.717  98.835  1.00  0.00           O
ATOM   2142  N   LEU A 135      57.271  83.837  98.135  1.00  0.00           N
ATOM   2144  CA  LEU A 135      56.492  84.257  99.285  1.00  0.00           C
ATOM   2146  CB  LEU A 135      56.781  85.708  99.745  1.00  0.00           C
ATOM   2149  CG  LEU A 135      58.271  86.017 100.015  1.00  0.00           C
ATOM   2151  CD1 LEU A 135      58.541  87.528 100.095  1.00  0.00           C
ATOM   2155  CD2 LEU A 135      58.760  85.357 101.305  1.00  0.00           C
ATOM   2159  C   LEU A 135      55.002  84.096  99.005  1.00  0.00           C
ATOM   2160  O   LEU A 135      54.501  84.307  97.895  1.00  0.00           O
ATOM   2161  N   GLY A 136      54.251  83.707 100.035  1.00  0.00           N
ATOM   2163  CA  GLY A 136      52.812  83.466  99.955  1.00  0.00           C
ATOM   2166  C   GLY A 136      52.402  82.347 100.865  1.00  0.00           C
ATOM   2167  O   GLY A 136      53.152  81.406 101.105  1.00  0.00           O
ATOM   2168  N   HIS A 137      51.171  82.426 101.385  1.00  0.00           N
ATOM   2170  CA  HIS A 137      50.662  81.527 102.395  1.00  0.00           C
ATOM   2172  CB  HIS A 137      50.142  82.347 103.585  1.00  0.00           C
ATOM   2175  ND1 HIS A 137      52.291  82.687 104.855  1.00  0.00           N
ATOM   2177  CG  HIS A 137      51.242  83.208 104.145  1.00  0.00           C
ATOM   2178  CE1 HIS A 137      53.062  83.727 105.235  1.00  0.00           C
ATOM   2180  NE2 HIS A 137      52.562  84.887 104.845  1.00  0.00           N
ATOM   2181  CD2 HIS A 137      51.411  84.557 104.145  1.00  0.00           C
ATOM   2183  C   HIS A 137      49.552  80.686 101.795  1.00  0.00           C
ATOM   2184  O   HIS A 137      48.412  80.667 102.265  1.00  0.00           O
ATOM   2185  N   ASP A 138      49.892  79.977 100.725  1.00  0.00           N
ATOM   2187  CA  ASP A 138      48.970  79.387  99.795  1.00  0.00           C
ATOM   2189  CB  ASP A 138      48.502  80.467  98.775  1.00  0.00           C
ATOM   2192  CG  ASP A 138      49.651  81.126  98.025  1.00  0.00           C
ATOM   2193  OD1 ASP A 138      50.172  80.507  97.065  1.00  0.00           O
ATOM   2194  OD2 ASP A 138      50.062  82.267  98.385  1.00  0.00           O
ATOM   2195  C   ASP A 138      49.701  78.227  99.145  1.00  0.00           C
ATOM   2196  O   ASP A 138      50.932  78.217  99.085  1.00  0.00           O
ATOM   2197  N   GLU A 139      48.970  77.216  98.625  1.00  0.00           N
ATOM   2199  CA  GLU A 139      49.581  76.047  97.985  1.00  0.00           C
ATOM   2201  CB  GLU A 139      48.531  74.977  97.595  1.00  0.00           C
ATOM   2204  CG  GLU A 139      48.752  73.606  98.285  1.00  0.00           C
ATOM   2207  CD  GLU A 139      50.122  72.967  98.085  1.00  0.00           C
ATOM   2208  OE1 GLU A 139      50.881  72.977  99.095  1.00  0.00           O
ATOM   2209  OE2 GLU A 139      50.441  72.417  96.995  1.00  0.00           O
ATOM   2210  C   GLU A 139      50.461  76.387  96.785  1.00  0.00           C
ATOM   2211  O   GLU A 139      51.501  75.777  96.565  1.00  0.00           O
ATOM   2212  N   ALA A 140      50.080  77.406  95.995  1.00  0.00           N
ATOM   2214  CA  ALA A 140      50.811  77.886  94.845  1.00  0.00           C
ATOM   2216  CB  ALA A 140      50.010  79.027  94.195  1.00  0.00           C
ATOM   2220  C   ALA A 140      52.221  78.376  95.125  1.00  0.00           C
ATOM   2221  O   ALA A 140      53.141  78.117  94.345  1.00  0.00           O
ATOM   2222  N   ALA A 141      52.462  79.106  96.235  1.00  0.00           N
ATOM   2224  CA  ALA A 141      53.782  79.287  96.805  1.00  0.00           C
ATOM   2226  CB  ALA A 141      53.712  80.336  97.935  1.00  0.00           C
ATOM   2230  C   ALA A 141      54.421  78.028  97.385  1.00  0.00           C
ATOM   2231  O   ALA A 141      55.571  77.697  97.115  1.00  0.00           O
ATOM   2232  N   TYR A 142      53.652  77.266  98.195  1.00  0.00           N
ATOM   2234  CA  TYR A 142      54.142  76.126  98.955  1.00  0.00           C
ATOM   2236  CB  TYR A 142      53.031  75.488  99.835  1.00  0.00           C
ATOM   2239  CG  TYR A 142      52.421  76.377 100.885  1.00  0.00           C
ATOM   2240  CD1 TYR A 142      53.071  77.516 101.385  1.00  0.00           C
ATOM   2242  CE1 TYR A 142      52.502  78.267 102.425  1.00  0.00           C
ATOM   2244  CZ  TYR A 142      51.271  77.877 102.965  1.00  0.00           C
ATOM   2245  OH  TYR A 142      50.681  78.618 104.015  1.00  0.00           O
ATOM   2247  CD2 TYR A 142      51.161  76.036 101.395  1.00  0.00           C
ATOM   2249  CE2 TYR A 142      50.592  76.787 102.435  1.00  0.00           C
ATOM   2251  C   TYR A 142      54.721  75.027  98.105  1.00  0.00           C
ATOM   2252  O   TYR A 142      55.802  74.497  98.385  1.00  0.00           O
ATOM   2253  N   SER A 143      54.062  74.677  96.985  1.00  0.00           N
ATOM   2255  CA  SER A 143      54.511  73.676  96.035  1.00  0.00           C
ATOM   2257  CB  SER A 143      53.461  73.437  94.925  1.00  0.00           C
ATOM   2260  OG  SER A 143      53.232  74.547  94.055  1.00  0.00           O
ATOM   2262  C   SER A 143      55.862  74.017  95.435  1.00  0.00           C
ATOM   2263  O   SER A 143      56.761  73.187  95.325  1.00  0.00           O
ATOM   2264  N   LYS A 144      56.041  75.296  95.105  1.00  0.00           N
ATOM   2266  CA  LYS A 144      57.260  75.847  94.565  1.00  0.00           C
ATOM   2268  CB  LYS A 144      56.961  77.227  93.945  1.00  0.00           C
ATOM   2271  CG  LYS A 144      55.982  77.107  92.765  1.00  0.00           C
ATOM   2274  CD  LYS A 144      55.662  78.437  92.085  1.00  0.00           C
ATOM   2277  CE  LYS A 144      54.631  78.277  90.965  1.00  0.00           C
ATOM   2280  NZ  LYS A 144      53.311  77.977  91.545  1.00  0.00           N
ATOM   2284  C   LYS A 144      58.391  75.946  95.585  1.00  0.00           C
ATOM   2285  O   LYS A 144      59.542  76.156  95.215  1.00  0.00           O
ATOM   2286  N   ASN A 145      58.111  75.767  96.885  1.00  0.00           N
ATOM   2288  CA  ASN A 145      59.111  75.817  97.935  1.00  0.00           C
ATOM   2290  CB  ASN A 145      58.552  76.598  99.155  1.00  0.00           C
ATOM   2293  CG  ASN A 145      58.412  78.067  98.775  1.00  0.00           C
ATOM   2294  OD1 ASN A 145      59.072  78.557  97.865  1.00  0.00           O
ATOM   2295  ND2 ASN A 145      57.551  78.818  99.495  1.00  0.00           N
ATOM   2298  C   ASN A 145      59.561  74.446  98.415  1.00  0.00           C
ATOM   2299  O   ASN A 145      60.701  74.306  98.885  1.00  0.00           O
ATOM   2300  N   ARG A 146      58.731  73.396  98.225  1.00  0.00           N
ATOM   2302  CA  ARG A 146      59.072  72.007  98.485  1.00  0.00           C
ATOM   2304  CB  ARG A 146      57.812  71.097  98.575  1.00  0.00           C
ATOM   2307  CG  ARG A 146      56.801  71.458  99.675  1.00  0.00           C
ATOM   2310  CD  ARG A 146      55.652  70.437  99.805  1.00  0.00           C
ATOM   2313  NE  ARG A 146      54.802  70.417  98.565  1.00  0.00           N
ATOM   2315  CZ  ARG A 146      53.671  71.097  98.425  1.00  0.00           C
ATOM   2316  NH1 ARG A 146      53.362  72.047  99.265  1.00  0.00           N
ATOM   2319  NH2 ARG A 146      52.801  70.847  97.445  1.00  0.00           N
ATOM   2322  C   ARG A 146      59.972  71.417  97.415  1.00  0.00           C
ATOM   2323  O   ARG A 146      59.501  70.777  96.475  1.00  0.00           O
ATOM   2324  N   ARG A 147      61.292  71.627  97.515  1.00  0.00           N
ATOM   2326  CA  ARG A 147      62.171  71.406  96.385  1.00  0.00           C
ATOM   2328  CB  ARG A 147      62.241  72.708  95.535  1.00  0.00           C
ATOM   2331  CG  ARG A 147      62.992  73.877  96.215  1.00  0.00           C
ATOM   2334  CD  ARG A 147      62.611  75.257  95.655  1.00  0.00           C
ATOM   2337  NE  ARG A 147      63.561  76.286  96.165  1.00  0.00           N
ATOM   2339  CZ  ARG A 147      63.582  76.767  97.405  1.00  0.00           C
ATOM   2340  NH1 ARG A 147      62.710  76.487  98.345  1.00  0.00           N
ATOM   2343  NH2 ARG A 147      64.511  77.647  97.725  1.00  0.00           N
ATOM   2346  C   ARG A 147      63.552  71.057  96.885  1.00  0.00           C
ATOM   2347  O   ARG A 147      63.942  71.426  97.995  1.00  0.00           O
ATOM   2348  N   ALA A 148      64.351  70.367  96.055  1.00  0.00           N
ATOM   2350  CA  ALA A 148      65.771  70.216  96.285  1.00  0.00           C
ATOM   2352  CB  ALA A 148      66.161  68.766  96.645  1.00  0.00           C
ATOM   2356  C   ALA A 148      66.461  70.646  95.015  1.00  0.00           C
ATOM   2357  O   ALA A 148      66.072  70.267  93.915  1.00  0.00           O
ATOM   2358  N   VAL A 149      67.471  71.507  95.135  1.00  0.00           N
ATOM   2360  CA  VAL A 149      68.021  72.207  93.975  1.00  0.00           C
ATOM   2362  CB  VAL A 149      68.021  73.716  94.205  1.00  0.00           C
ATOM   2364  CG1 VAL A 149      68.471  74.437  92.915  1.00  0.00           C
ATOM   2368  CG2 VAL A 149      66.611  74.177  94.635  1.00  0.00           C
ATOM   2372  C   VAL A 149      69.451  71.767  93.745  1.00  0.00           C
ATOM   2373  O   VAL A 149      70.221  71.738  94.705  1.00  0.00           O
ATOM   2374  N   LEU A 150      69.851  71.437  92.505  1.00  0.00           N
ATOM   2376  CA  LEU A 150      71.212  71.097  92.175  1.00  0.00           C
ATOM   2378  CB  LEU A 150      71.271  69.997  91.095  1.00  0.00           C
ATOM   2381  CG  LEU A 150      70.730  68.626  91.565  1.00  0.00           C
ATOM   2383  CD1 LEU A 150      69.201  68.557  91.645  1.00  0.00           C
ATOM   2387  CD2 LEU A 150      71.212  67.547  90.585  1.00  0.00           C
ATOM   2391  C   LEU A 150      71.991  72.347  91.765  1.00  0.00           C
ATOM   2392  O   LEU A 150      71.521  73.187  90.995  1.00  0.00           O
ATOM   2393  N   VAL A 151      73.171  72.547  92.385  1.00  0.00           N
ATOM   2395  CA  VAL A 151      73.881  73.818  92.365  1.00  0.00           C
ATOM   2397  CB  VAL A 151      73.712  74.556  93.705  1.00  0.00           C
ATOM   2399  CG1 VAL A 151      74.382  75.946  93.655  1.00  0.00           C
ATOM   2403  CG2 VAL A 151      72.211  74.687  94.045  1.00  0.00           C
ATOM   2407  C   VAL A 151      75.371  73.618  92.105  1.00  0.00           C
ATOM   2408  O   VAL A 151      76.021  72.807  92.775  1.00  0.00           O
ATOM   2409  N   TYR A 152      75.961  74.367  91.145  1.00  0.00           N
ATOM   2411  CA  TYR A 152      77.341  74.217  90.745  1.00  0.00           C
ATOM   2413  CB  TYR A 152      77.421  73.597  89.335  1.00  0.00           C
ATOM   2416  CG  TYR A 152      76.871  72.177  89.295  1.00  0.00           C
ATOM   2417  CD1 TYR A 152      75.492  71.977  89.205  1.00  0.00           C
ATOM   2419  CE1 TYR A 152      74.951  70.696  89.035  1.00  0.00           C
ATOM   2421  CZ  TYR A 152      75.781  69.597  88.925  1.00  0.00           C
ATOM   2422  OH  TYR A 152      75.192  68.326  88.825  1.00  0.00           O
ATOM   2424  CD2 TYR A 152      77.711  71.057  89.175  1.00  0.00           C
ATOM   2426  CE2 TYR A 152      77.182  69.777  88.965  1.00  0.00           C
ATOM   2428  C   TYR A 152      78.132  75.567  90.735  1.00  0.00           C
ATOM   2429  OT1 TYR A 152      77.551  76.657  90.455  1.00  0.00           O
ATOM   2430  OT2 TYR A 152      79.362  75.528  91.035  1.00  0.00           O
ATOM   2431  NH3 POPEB 153       2.732 113.727  64.695  1.00  0.00           N
ATOM   2435  C12 POPEB 153       4.042 113.217  65.195  1.00  0.00           C
ATOM   2438  C11 POPEB 153       4.522 112.027  64.355  1.00  0.00           C
ATOM   2441  P   POPEB 153       7.002 112.098  65.245  1.00  0.00           P
ATOM   2442  O13 POPEB 153       6.812 113.077  66.325  1.00  0.00           O
ATOM   2443  O14 POPEB 153       7.982 111.017  65.465  1.00  0.00           O
ATOM   2444  O11 POPEB 153       7.352 112.887  63.885  1.00  0.00           O
ATOM   2445  O12 POPEB 153       5.632 111.367  64.955  1.00  0.00           O
ATOM   2446  C1  POPEB 153       8.342 112.216  63.095  1.00  0.00           C
ATOM   2449  C2  POPEB 153       8.822 113.007  61.855  1.00  0.00           C
ATOM   2451  O21 POPEB 153       9.352 112.076  60.885  1.00  0.00           O
ATOM   2452  C21 POPEB 153       9.322 112.467  59.635  1.00  0.00           C
ATOM   2453  O22 POPEB 153       8.522 113.257  59.145  1.00  0.00           O
ATOM   2454  C22 POPEB 153      10.422 111.777  58.825  1.00  0.00           C
ATOM   2457  C3  POPEB 153       9.922 114.016  62.275  1.00  0.00           C
ATOM   2460  O31 POPEB 153      10.582 114.516  61.105  1.00  0.00           O
ATOM   2461  C31 POPEB 153      11.602 115.317  61.325  1.00  0.00           C
ATOM   2462  O32 POPEB 153      11.902 115.837  62.385  1.00  0.00           O
ATOM   2463  C32 POPEB 153      12.382 115.447  60.025  1.00  0.00           C
ATOM   2466  C23 POPEB 153      10.342 112.277  57.365  1.00  0.00           C
ATOM   2469  C24 POPEB 153      11.042 111.367  56.365  1.00  0.00           C
ATOM   2472  C25 POPEB 153      10.602 111.637  54.915  1.00  0.00           C
ATOM   2475  C26 POPEB 153      11.532 112.566  54.135  1.00  0.00           C
ATOM   2478  C27 POPEB 153      11.342 112.387  52.615  1.00  0.00           C
ATOM   2481  C28 POPEB 153      12.392 113.137  51.785  1.00  0.00           C
ATOM   2484  C29 POPEB 153      12.372 112.668  50.355  1.00  0.00           C
ATOM   2486 0C21 POPEB 153      13.442 112.417  49.565  1.00  0.00           C
ATOM   2488 1C21 POPEB 153      14.892 112.626  49.905  1.00  0.00           C
ATOM   2491 2C21 POPEB 153      15.652 113.297  48.735  1.00  0.00           C
ATOM   2494 3C21 POPEB 153      15.292 114.777  48.535  1.00  0.00           C
ATOM   2497 4C21 POPEB 153      15.932 115.407  47.285  1.00  0.00           C
ATOM   2500 5C21 POPEB 153      17.462 115.477  47.315  1.00  0.00           C
ATOM   2503 6C21 POPEB 153      18.042 116.126  46.045  1.00  0.00           C
ATOM   2506 7C21 POPEB 153      19.572 116.227  46.075  1.00  0.00           C
ATOM   2509 8C21 POPEB 153      20.171 116.807  44.795  1.00  0.00           C
ATOM   2513  C33 POPEB 153      12.602 116.907  59.615  1.00  0.00           C
ATOM   2516  C34 POPEB 153      11.322 117.647  59.195  1.00  0.00           C
ATOM   2519  C35 POPEB 153      11.662 118.927  58.435  1.00  0.00           C
ATOM   2522  C36 POPEB 153      10.451 119.677  57.845  1.00  0.00           C
ATOM   2525  C37 POPEB 153      10.832 120.647  56.705  1.00  0.00           C
ATOM   2528  C38 POPEB 153      11.232 119.926  55.405  1.00  0.00           C
ATOM   2531  C39 POPEB 153      11.701 120.887  54.305  1.00  0.00           C
ATOM   2534 0C31 POPEB 153      12.611 120.177  53.295  1.00  0.00           C
ATOM   2537 1C31 POPEB 153      13.071 121.097  52.155  1.00  0.00           C
ATOM   2540 2C31 POPEB 153      14.271 120.497  51.415  1.00  0.00           C
ATOM   2543 3C31 POPEB 153      14.802 121.376  50.285  1.00  0.00           C
ATOM   2546 4C31 POPEB 153      15.951 120.687  49.535  1.00  0.00           C
ATOM   2549 5C31 POPEB 153      16.482 121.507  48.355  1.00  0.00           C
ATOM   2552 6C31 POPEB 153      17.691 120.848  47.705  1.00  0.00           C
ATOM   2556  NH3 POPEC 154      78.601 125.326  62.345  1.00  0.00           N
ATOM   2560  C12 POPEC 154      77.751 126.427  61.765  1.00  0.00           C
ATOM   2563  C11 POPEC 154      77.211 127.307  62.905  1.00  0.00           C
ATOM   2566  P   POPEC 154      75.031 128.567  63.545  1.00  0.00           P
ATOM   2567  O13 POPEC 154      74.001 127.537  63.805  1.00  0.00           O
ATOM   2568  O14 POPEC 154      75.792 129.107  64.705  1.00  0.00           O
ATOM   2569  O11 POPEC 154      74.411 129.767  62.735  1.00  0.00           O
ATOM   2570  O12 POPEC 154      76.061 128.016  62.475  1.00  0.00           O
ATOM   2571  C1  POPEC 154      73.601 129.477  61.585  1.00  0.00           C
ATOM   2574  C2  POPEC 154      74.021 130.298  60.345  1.00  0.00           C
ATOM   2576  O21 POPEC 154      73.062 129.957  59.325  1.00  0.00           O
ATOM   2577  C21 POPEC 154      72.951 130.837  58.345  1.00  0.00           C
ATOM   2578  O22 POPEC 154      73.502 131.928  58.305  1.00  0.00           O
ATOM   2579  C22 POPEC 154      71.921 130.357  57.315  1.00  0.00           C
ATOM   2582  C3  POPEC 154      75.492 129.988  59.915  1.00  0.00           C
ATOM   2585  O31 POPEC 154      76.051 130.997  59.045  1.00  0.00           O
ATOM   2586  C31 POPEC 154      76.611 130.576  57.915  1.00  0.00           C
ATOM   2587  O32 POPEC 154      76.582 129.458  57.465  1.00  0.00           O
ATOM   2588  C32 POPEC 154      77.381 131.747  57.275  1.00  0.00           C
ATOM   2591  C23 POPEC 154      72.101 130.988  55.905  1.00  0.00           C
ATOM   2594  C24 POPEC 154      70.771 131.356  55.225  1.00  0.00           C
ATOM   2597  C25 POPEC 154      70.231 130.277  54.275  1.00  0.00           C
ATOM   2600  C26 POPEC 154      68.942 130.716  53.575  1.00  0.00           C
ATOM   2603  C27 POPEC 154      68.241 129.557  52.845  1.00  0.00           C
ATOM   2606  C28 POPEC 154      67.021 129.997  52.015  1.00  0.00           C
ATOM   2609  C29 POPEC 154      66.352 128.806  51.385  1.00  0.00           C
ATOM   2611 0C21 POPEC 154      65.371 128.857  50.455  1.00  0.00           C
ATOM   2613 1C21 POPEC 154      64.801 130.107  49.845  1.00  0.00           C
ATOM   2616 2C21 POPEC 154      64.502 129.917  48.345  1.00  0.00           C
ATOM   2619 3C21 POPEC 154      64.101 131.207  47.605  1.00  0.00           C
ATOM   2622 4C21 POPEC 154      65.181 132.296  47.685  1.00  0.00           C
ATOM   2625 5C21 POPEC 154      64.971 133.436  46.685  1.00  0.00           C
ATOM   2628 6C21 POPEC 154      66.061 134.496  46.795  1.00  0.00           C
ATOM   2631 7C21 POPEC 154      65.991 135.568  45.695  1.00  0.00           C
ATOM   2634 8C21 POPEC 154      67.211 136.497  45.685  1.00  0.00           C
ATOM   2638  C33 POPEC 154      76.582 132.516  56.205  1.00  0.00           C
ATOM   2641  C34 POPEC 154      76.911 134.027  56.135  1.00  0.00           C
ATOM   2644  C35 POPEC 154      78.271 134.406  55.535  1.00  0.00           C
ATOM   2647  C36 POPEC 154      78.370 135.917  55.265  1.00  0.00           C
ATOM   2650  C37 POPEC 154      79.261 136.247  54.055  1.00  0.00           C
ATOM   2653  C38 POPEC 154      79.090 137.677  53.505  1.00  0.00           C
ATOM   2656  C39 POPEC 154      78.461 137.717  52.095  1.00  0.00           C
ATOM   2659 0C31 POPEC 154      79.421 137.277  50.975  1.00  0.00           C
ATOM   2662 1C31 POPEC 154      78.741 137.156  49.605  1.00  0.00           C
ATOM   2665 2C31 POPEC 154      79.721 136.848  48.455  1.00  0.00           C
ATOM   2668 3C31 POPEC 154      80.501 138.098  48.015  1.00  0.00           C
ATOM   2671 4C31 POPEC 154      81.322 137.936  46.725  1.00  0.00           C
ATOM   2674 5C31 POPEC 154      81.781 139.320  46.215  1.00  0.00           C
ATOM   2677 6C31 POPEC 154      82.801 139.290  45.075  1.00  0.00           C
ATOM   2681  NH3 POPED 155      68.141 109.697  21.395  1.00  0.00           N
ATOM   2685  C12 POPED 155      67.252 110.047  20.245  1.00  0.00           C
ATOM   2688  C11 POPED 155      65.831 109.487  20.505  1.00  0.00           C
ATOM   2691  P   POPED 155      64.411 111.526  19.765  1.00  0.00           P
ATOM   2692  O13 POPED 155      65.451 112.367  19.125  1.00  0.00           O
ATOM   2693  O14 POPED 155      63.031 111.747  19.285  1.00  0.00           O
ATOM   2694  O11 POPED 155      64.491 111.757  21.345  1.00  0.00           O
ATOM   2695  O12 POPED 155      64.852 110.007  19.595  1.00  0.00           O
ATOM   2696  C1  POPED 155      64.601 113.097  21.835  1.00  0.00           C
ATOM   2699  C2  POPED 155      64.760 113.126  23.385  1.00  0.00           C
ATOM   2701  O21 POPED 155      64.271 114.367  23.915  1.00  0.00           O
ATOM   2702  C21 POPED 155      64.881 115.517  23.645  1.00  0.00           C
ATOM   2703  O22 POPED 155      65.881 115.667  22.965  1.00  0.00           O
ATOM   2704  C22 POPED 155      64.062 116.646  24.305  1.00  0.00           C
ATOM   2707  C3  POPED 155      66.212 112.766  23.845  1.00  0.00           C
ATOM   2710  O31 POPED 155      66.492 112.916  25.255  1.00  0.00           O
ATOM   2711  C31 POPED 155      65.982 112.007  26.065  1.00  0.00           C
ATOM   2712  O32 POPED 155      65.211 111.117  25.775  1.00  0.00           O
ATOM   2713  C32 POPED 155      66.611 112.146  27.455  1.00  0.00           C
ATOM   2716  C23 POPED 155      64.862 117.496  25.335  1.00  0.00           C
ATOM   2719  C24 POPED 155      63.981 117.947  26.515  1.00  0.00           C
ATOM   2722  C25 POPED 155      64.752 118.597  27.695  1.00  0.00           C
ATOM   2725  C26 POPED 155      65.220 120.037  27.415  1.00  0.00           C
ATOM   2728  C27 POPED 155      66.051 120.687  28.535  1.00  0.00           C
ATOM   2731  C28 POPED 155      67.042 121.777  28.015  1.00  0.00           C
ATOM   2734  C29 POPED 155      68.471 121.596  28.475  1.00  0.00           C
ATOM   2736 0C21 POPED 155      69.082 122.187  29.515  1.00  0.00           C
ATOM   2738 1C21 POPED 155      68.471 123.217  30.435  1.00  0.00           C
ATOM   2741 2C21 POPED 155      69.502 124.238  30.945  1.00  0.00           C
ATOM   2744 3C21 POPED 155      70.531 123.637  31.905  1.00  0.00           C
ATOM   2747 4C21 POPED 155      71.301 124.697  32.685  1.00  0.00           C
ATOM   2750 5C21 POPED 155      72.021 124.127  33.905  1.00  0.00           C
ATOM   2753 6C21 POPED 155      72.671 125.217  34.765  1.00  0.00           C
ATOM   2756 7C21 POPED 155      73.081 124.697  36.145  1.00  0.00           C
ATOM   2759 8C21 POPED 155      73.581 125.807  37.065  1.00  0.00           C
ATOM   2763  C33 POPED 155      66.002 113.257  28.325  1.00  0.00           C
ATOM   2766  C34 POPED 155      66.871 113.567  29.555  1.00  0.00           C
ATOM   2769  C35 POPED 155      66.961 112.457  30.615  1.00  0.00           C
ATOM   2772  C36 POPED 155      67.811 112.977  31.785  1.00  0.00           C
ATOM   2775  C37 POPED 155      68.072 112.037  32.965  1.00  0.00           C
ATOM   2778  C38 POPED 155      69.292 112.516  33.785  1.00  0.00           C
ATOM   2781  C39 POPED 155      69.191 113.967  34.295  1.00  0.00           C
ATOM   2784 0C31 POPED 155      70.492 114.496  34.925  1.00  0.00           C
ATOM   2787 1C31 POPED 155      70.501 116.036  34.935  1.00  0.00           C
ATOM   2790 2C31 POPED 155      71.652 116.697  35.695  1.00  0.00           C
ATOM   2793 3C31 POPED 155      71.590 116.478  37.215  1.00  0.00           C
ATOM   2796 4C31 POPED 155      72.652 117.296  37.965  1.00  0.00           C
ATOM   2799 5C31 POPED 155      72.602 117.076  39.475  1.00  0.00           C
ATOM   2802 6C31 POPED 155      73.762 117.747  40.205  1.00  0.00           C
ATOM   2806  NH3 POPEE 156      60.452 113.197  62.265  1.00  0.00           N
ATOM   2810  C12 POPEE 156      60.562 111.707  62.435  1.00  0.00           C
ATOM   2813  C11 POPEE 156      60.262 111.246  63.875  1.00  0.00           C
ATOM   2816  P   POPEE 156      57.751 110.466  64.055  1.00  0.00           P
ATOM   2817  O13 POPEE 156      58.022 109.267  64.905  1.00  0.00           O
ATOM   2818  O14 POPEE 156      56.451 111.147  64.285  1.00  0.00           O
ATOM   2819  O11 POPEE 156      57.952 110.077  62.535  1.00  0.00           O
ATOM   2820  O12 POPEE 156      58.922 111.516  64.285  1.00  0.00           O
ATOM   2821  C1  POPEE 156      57.521 108.827  61.995  1.00  0.00           C
ATOM   2824  C2  POPEE 156      57.931 108.626  60.495  1.00  0.00           C
ATOM   2826  O21 POPEE 156      59.281 108.106  60.395  1.00  0.00           O
ATOM   2827  C21 POPEE 156      59.711 107.477  59.295  1.00  0.00           C
ATOM   2828  O22 POPEE 156      60.901 107.356  59.015  1.00  0.00           O
ATOM   2829  C22 POPEE 156      58.620 106.897  58.395  1.00  0.00           C
ATOM   2832  C3  POPEE 156      57.762 109.936  59.685  1.00  0.00           C
ATOM   2835  O31 POPEE 156      56.400 110.396  59.825  1.00  0.00           O
ATOM   2836  C31 POPEE 156      56.082 111.418  59.045  1.00  0.00           C
ATOM   2837  O32 POPEE 156      56.722 111.797  58.085  1.00  0.00           O
ATOM   2838  C32 POPEE 156      54.690 111.917  59.465  1.00  0.00           C
ATOM   2841  C23 POPEE 156      59.202 105.977  57.285  1.00  0.00           C
ATOM   2844  C24 POPEE 156      58.132 105.507  56.305  1.00  0.00           C
ATOM   2847  C25 POPEE 156      58.591 105.187  54.875  1.00  0.00           C
ATOM   2850  C26 POPEE 156      57.381 105.136  53.935  1.00  0.00           C
ATOM   2853  C27 POPEE 156      57.701 104.547  52.555  1.00  0.00           C
ATOM   2856  C28 POPEE 156      56.530 104.697  51.565  1.00  0.00           C
ATOM   2859  C29 POPEE 156      56.831 104.016  50.255  1.00  0.00           C
ATOM   2861 0C21 POPEE 156      57.362 104.598  49.165  1.00  0.00           C
ATOM   2863 1C21 POPEE 156      57.792 106.036  49.045  1.00  0.00           C
ATOM   2866 2C21 POPEE 156      58.970 106.186  48.055  1.00  0.00           C
ATOM   2869 3C21 POPEE 156      59.251 107.636  47.645  1.00  0.00           C
ATOM   2872 4C21 POPEE 156      60.611 107.798  46.935  1.00  0.00           C
ATOM   2875 5C21 POPEE 156      60.891 109.216  46.415  1.00  0.00           C
ATOM   2878 6C21 POPEE 156      62.031 109.216  45.395  1.00  0.00           C
ATOM   2881 7C21 POPEE 156      62.392 110.617  44.865  1.00  0.00           C
ATOM   2884 8C21 POPEE 156      63.421 110.568  43.735  1.00  0.00           C
ATOM   2888  C33 POPEE 156      54.111 113.036  58.565  1.00  0.00           C
ATOM   2891  C34 POPEE 156      52.580 112.938  58.455  1.00  0.00           C
ATOM   2894  C35 POPEE 156      52.120 111.738  57.615  1.00  0.00           C
ATOM   2897  C36 POPEE 156      51.591 112.117  56.225  1.00  0.00           C
ATOM   2900  C37 POPEE 156      51.330 110.877  55.365  1.00  0.00           C
ATOM   2903  C38 POPEE 156      50.192 111.046  54.345  1.00  0.00           C
ATOM   2906  C39 POPEE 156      49.781 109.727  53.665  1.00  0.00           C
ATOM   2909 0C31 POPEE 156      50.722 109.277  52.535  1.00  0.00           C
ATOM   2912 1C31 POPEE 156      49.992 108.387  51.505  1.00  0.00           C
ATOM   2915 2C31 POPEE 156      50.771 108.167  50.205  1.00  0.00           C
ATOM   2918 3C31 POPEE 156      52.061 107.337  50.355  1.00  0.00           C
ATOM   2921 4C31 POPEE 156      51.781 105.877  50.735  1.00  0.00           C
ATOM   2924 5C31 POPEE 156      53.051 105.047  50.895  1.00  0.00           C
ATOM   2927 6C31 POPEE 156      52.762 103.576  51.205  1.00  0.00           C
ATOM   2931  NH3 POPEF 157       0.609  32.597  68.895  1.00  0.00           N
ATOM   2935  C12 POPEF 157       1.519  33.636  69.495  1.00  0.00           C
ATOM   2938  C11 POPEF 157       2.952  33.167  69.765  1.00  0.00           C
ATOM   2941  P   POPEF 157       5.222  34.487  70.135  1.00  0.00           P
ATOM   2942  O13 POPEF 157       5.392  35.806  69.465  1.00  0.00           O
ATOM   2943  O14 POPEF 157       5.912  34.306  71.425  1.00  0.00           O
ATOM   2944  O11 POPEF 157       5.592  33.368  69.095  1.00  0.00           O
ATOM   2945  O12 POPEF 157       3.672  34.266  70.345  1.00  0.00           O
ATOM   2946  C1  POPEF 157       6.712  33.387  68.225  1.00  0.00           C
ATOM   2949  C2  POPEF 157       6.292  33.246  66.725  1.00  0.00           C
ATOM   2951  O21 POPEF 157       7.462  33.196  65.895  1.00  0.00           O
ATOM   2952  C21 POPEF 157       8.182  32.088  65.955  1.00  0.00           C
ATOM   2953  O22 POPEF 157       7.982  31.117  66.675  1.00  0.00           O
ATOM   2954  C22 POPEF 157       9.282  32.167  64.915  1.00  0.00           C
ATOM   2957  C3  POPEF 157       5.382  34.426  66.255  1.00  0.00           C
ATOM   2960  O31 POPEF 157       5.402  34.707  64.825  1.00  0.00           O
ATOM   2961  C31 POPEF 157       4.622  33.928  64.075  1.00  0.00           C
ATOM   2962  O32 POPEF 157       3.982  32.978  64.485  1.00  0.00           O
ATOM   2963  C32 POPEF 157       4.592  34.437  62.625  1.00  0.00           C
ATOM   2966  C23 POPEF 157       8.802  31.556  63.585  1.00  0.00           C
ATOM   2969  C24 POPEF 157       9.922  31.406  62.555  1.00  0.00           C
ATOM   2972  C25 POPEF 157       9.582  30.427  61.425  1.00  0.00           C
ATOM   2975  C26 POPEF 157       8.192  30.606  60.785  1.00  0.00           C
ATOM   2978  C27 POPEF 157       8.192  30.257  59.285  1.00  0.00           C
ATOM   2981  C28 POPEF 157       8.802  28.886  58.905  1.00  0.00           C
ATOM   2984  C29 POPEF 157       7.892  27.708  59.145  1.00  0.00           C
ATOM   2986 0C21 POPEF 157       6.902  27.337  58.325  1.00  0.00           C
ATOM   2988 1C21 POPEF 157       6.512  28.056  57.055  1.00  0.00           C
ATOM   2991 2C21 POPEF 157       6.042  27.126  55.915  1.00  0.00           C
ATOM   2994 3C21 POPEF 157       5.382  27.927  54.775  1.00  0.00           C
ATOM   2997 4C21 POPEF 157       4.782  27.056  53.665  1.00  0.00           C
ATOM   3000 5C21 POPEF 157       5.772  26.646  52.575  1.00  0.00           C
ATOM   3003 6C21 POPEF 157       5.112  25.826  51.465  1.00  0.00           C
ATOM   3006 7C21 POPEF 157       6.002  25.566  50.245  1.00  0.00           C
ATOM   3009 8C21 POPEF 157       5.322  24.716  49.175  1.00  0.00           C
ATOM   3013  C33 POPEF 157       5.792  33.966  61.755  1.00  0.00           C
ATOM   3016  C34 POPEF 157       5.782  34.528  60.315  1.00  0.00           C
ATOM   3019  C35 POPEF 157       6.862  33.907  59.415  1.00  0.00           C
ATOM   3022  C36 POPEF 157       6.912  34.496  57.995  1.00  0.00           C
ATOM   3025  C37 POPEF 157       7.792  33.656  57.055  1.00  0.00           C
ATOM   3028  C38 POPEF 157       7.772  34.126  55.595  1.00  0.00           C
ATOM   3031  C39 POPEF 157       8.622  33.286  54.625  1.00  0.00           C
ATOM   3034 0C31 POPEF 157       8.402  31.766  54.705  1.00  0.00           C
ATOM   3037 1C31 POPEF 157       9.272  30.986  53.705  1.00  0.00           C
ATOM   3040 2C31 POPEF 157       9.012  29.476  53.695  1.00  0.00           C
ATOM   3043 3C31 POPEF 157      10.052  28.706  52.865  1.00  0.00           C
ATOM   3046 4C31 POPEF 157       9.682  27.236  52.625  1.00  0.00           C
ATOM   3049 5C31 POPEF 157      10.632  26.537  51.645  1.00  0.00           C
ATOM   3052 6C31 POPEF 157      10.252  25.077  51.385  1.00  0.00           C
ATOM   3056  NH3 POPEG 158      66.031 117.107  63.165  1.00  0.00           N
ATOM   3060  C12 POPEG 158      65.262 117.868  64.195  1.00  0.00           C
ATOM   3063  C11 POPEG 158      64.791 119.166  63.555  1.00  0.00           C
ATOM   3066  P   POPEG 158      64.051 118.757  61.025  1.00  0.00           P
ATOM   3067  O13 POPEG 158      64.461 117.347  60.815  1.00  0.00           O
ATOM   3068  O14 POPEG 158      62.882 119.356  60.345  1.00  0.00           O
ATOM   3069  O11 POPEG 158      65.341 119.637  60.805  1.00  0.00           O
ATOM   3070  O12 POPEG 158      63.812 118.886  62.565  1.00  0.00           O
ATOM   3071  C1  POPEG 158      65.292 120.766  59.925  1.00  0.00           C
ATOM   3074  C2  POPEG 158      66.590 121.596  59.995  1.00  0.00           C
ATOM   3076  O21 POPEG 158      66.621 122.397  58.805  1.00  0.00           O
ATOM   3077  C21 POPEG 158      67.260 123.557  58.935  1.00  0.00           C
ATOM   3078  O22 POPEG 158      67.882 123.918  59.925  1.00  0.00           O
ATOM   3079  C22 POPEG 158      67.051 124.407  57.685  1.00  0.00           C
ATOM   3082  C3  POPEG 158      67.822 120.647  60.065  1.00  0.00           C
ATOM   3085  O31 POPEG 158      69.021 121.306  59.635  1.00  0.00           O
ATOM   3086  C31 POPEG 158      69.872 120.817  58.735  1.00  0.00           C
ATOM   3087  O32 POPEG 158      70.701 121.488  58.145  1.00  0.00           O
ATOM   3088  C32 POPEG 158      69.771 119.297  58.535  1.00  0.00           C
ATOM   3091  C23 POPEG 158      68.401 124.826  57.065  1.00  0.00           C
ATOM   3094  C24 POPEG 158      68.261 125.428  55.655  1.00  0.00           C
ATOM   3097  C25 POPEG 158      69.620 125.957  55.205  1.00  0.00           C
ATOM   3100  C26 POPEG 158      69.771 126.217  53.705  1.00  0.00           C
ATOM   3103  C27 POPEG 158      71.212 126.646  53.425  1.00  0.00           C
ATOM   3106  C28 POPEG 158      71.471 127.076  51.965  1.00  0.00           C
ATOM   3109  C29 POPEG 158      72.751 127.868  51.925  1.00  0.00           C
ATOM   3111 0C21 POPEG 158      72.961 128.997  51.245  1.00  0.00           C
ATOM   3113 1C21 POPEG 158      72.021 129.637  50.265  1.00  0.00           C
ATOM   3116 2C21 POPEG 158      72.811 130.247  49.095  1.00  0.00           C
ATOM   3119 3C21 POPEG 158      73.591 131.516  49.495  1.00  0.00           C
ATOM   3122 4C21 POPEG 158      74.971 131.636  48.845  1.00  0.00           C
ATOM   3125 5C21 POPEG 158      74.941 131.598  47.315  1.00  0.00           C
ATOM   3128 6C21 POPEG 158      76.281 132.046  46.705  1.00  0.00           C
ATOM   3131 7C21 POPEG 158      76.252 132.057  45.185  1.00  0.00           C
ATOM   3134 8C21 POPEG 158      77.561 132.557  44.555  1.00  0.00           C
ATOM   3138  C33 POPEG 158      68.801 118.946  57.375  1.00  0.00           C
ATOM   3141  C34 POPEG 158      67.961 117.687  57.625  1.00  0.00           C
ATOM   3144  C35 POPEG 158      66.711 117.626  56.725  1.00  0.00           C
ATOM   3147  C36 POPEG 158      67.031 117.857  55.245  1.00  0.00           C
ATOM   3150  C37 POPEG 158      65.801 118.017  54.355  1.00  0.00           C
ATOM   3153  C38 POPEG 158      66.212 118.626  53.005  1.00  0.00           C
ATOM   3156  C39 POPEG 158      65.051 119.207  52.195  1.00  0.00           C
ATOM   3159 0C31 POPEG 158      64.001 118.197  51.745  1.00  0.00           C
ATOM   3162 1C31 POPEG 158      63.001 118.876  50.805  1.00  0.00           C
ATOM   3165 2C31 POPEG 158      61.931 117.957  50.215  1.00  0.00           C
ATOM   3168 3C31 POPEG 158      60.971 118.757  49.325  1.00  0.00           C
ATOM   3171 4C31 POPEG 158      59.781 117.947  48.815  1.00  0.00           C
ATOM   3174 5C31 POPEG 158      58.792 118.787  48.015  1.00  0.00           C
ATOM   3177 6C31 POPEG 158      57.642 117.966  47.425  1.00  0.00           C
ATOM   3181  NH3 POPEH 159      79.171 102.067  22.675  1.00  0.00           N
ATOM   3185  C12 POPEH 159      78.201 103.157  22.355  1.00  0.00           C
ATOM   3188  C11 POPEH 159      76.822 102.896  22.955  1.00  0.00           C
ATOM   3191  P   POPEH 159      74.322 103.427  22.405  1.00  0.00           P
ATOM   3192  O13 POPEH 159      73.881 104.496  23.325  1.00  0.00           O
ATOM   3193  O14 POPEH 159      73.701 103.317  21.065  1.00  0.00           O
ATOM   3194  O11 POPEH 159      74.201 102.007  23.165  1.00  0.00           O
ATOM   3195  O12 POPEH 159      75.870 103.647  22.205  1.00  0.00           O
ATOM   3196  C1  POPEH 159      74.031 102.057  24.595  1.00  0.00           C
ATOM   3199  C2  POPEH 159      73.981 100.657  25.295  1.00  0.00           C
ATOM   3201  O21 POPEH 159      73.072 100.647  26.415  1.00  0.00           O
ATOM   3202  C21 POPEH 159      73.510 101.348  27.465  1.00  0.00           C
ATOM   3203  O22 POPEH 159      74.230 102.326  27.435  1.00  0.00           O
ATOM   3204  C22 POPEH 159      73.072 100.637  28.725  1.00  0.00           C
ATOM   3207  C3  POPEH 159      75.392 100.156  25.715  1.00  0.00           C
ATOM   3210  O31 POPEH 159      75.340  98.876  26.405  1.00  0.00           O
ATOM   3211  C31 POPEH 159      75.901  98.806  27.615  1.00  0.00           C
ATOM   3212  O32 POPEH 159      76.361  99.747  28.245  1.00  0.00           O
ATOM   3213  C32 POPEH 159      75.792  97.376  28.175  1.00  0.00           C
ATOM   3216  C23 POPEH 159      73.872 100.917  30.015  1.00  0.00           C
ATOM   3219  C24 POPEH 159      73.491 102.187  30.785  1.00  0.00           C
ATOM   3222  C25 POPEH 159      73.651 101.937  32.295  1.00  0.00           C
ATOM   3225  C26 POPEH 159      73.062 103.017  33.195  1.00  0.00           C
ATOM   3228  C27 POPEH 159      73.072 102.547  34.655  1.00  0.00           C
ATOM   3231  C28 POPEH 159      72.201 103.396  35.605  1.00  0.00           C
ATOM   3234  C29 POPEH 159      72.711 104.796  35.795  1.00  0.00           C
ATOM   3236 0C21 POPEH 159      72.471 105.626  36.825  1.00  0.00           C
ATOM   3238 1C21 POPEH 159      71.621 105.377  38.055  1.00  0.00           C
ATOM   3241 2C21 POPEH 159      70.192 104.817  37.845  1.00  0.00           C
ATOM   3244 3C21 POPEH 159      69.402 104.716  39.165  1.00  0.00           C
ATOM   3247 4C21 POPEH 159      68.112 103.897  39.015  1.00  0.00           C
ATOM   3250 5C21 POPEH 159      66.972 104.297  39.965  1.00  0.00           C
ATOM   3253 6C21 POPEH 159      66.331 105.637  39.585  1.00  0.00           C
ATOM   3256 7C21 POPEH 159      65.062 105.957  40.375  1.00  0.00           C
ATOM   3259 8C21 POPEH 159      64.411 107.277  39.955  1.00  0.00           C
ATOM   3263  C33 POPEH 159      75.752  97.376  29.735  1.00  0.00           C
ATOM   3266  C34 POPEH 159      75.621  95.988  30.385  1.00  0.00           C
ATOM   3269  C35 POPEH 159      75.801  96.007  31.925  1.00  0.00           C
ATOM   3272  C36 POPEH 159      75.511  94.656  32.595  1.00  0.00           C
ATOM   3275  C37 POPEH 159      76.081  94.527  34.005  1.00  0.00           C
ATOM   3278  C38 POPEH 159      75.752  93.157  34.625  1.00  0.00           C
ATOM   3281  C39 POPEH 159      75.921  93.087  36.155  1.00  0.00           C
ATOM   3284 0C31 POPEH 159      75.051  94.096  36.915  1.00  0.00           C
ATOM   3287 1C31 POPEH 159      74.822  93.707  38.375  1.00  0.00           C
ATOM   3290 2C31 POPEH 159      74.001  94.738  39.145  1.00  0.00           C
ATOM   3293 3C31 POPEH 159      73.370  94.216  40.455  1.00  0.00           C
ATOM   3296 4C31 POPEH 159      74.351  93.988  41.605  1.00  0.00           C
ATOM   3299 5C31 POPEH 159      73.612  93.787  42.935  1.00  0.00           C
ATOM   3302 6C31 POPEH 159      74.531  93.437  44.105  1.00  0.00           C
ATOM   3306  NH3 POPEI 160      -3.032  81.896  64.745  1.00  0.00           N
ATOM   3310  C12 POPEI 160      -2.312  82.656  65.825  1.00  0.00           C
ATOM   3313  C11 POPEI 160      -0.842  82.966  65.425  1.00  0.00           C
ATOM   3316  P   POPEI 160      -0.632  85.536  65.825  1.00  0.00           P
ATOM   3317  O13 POPEI 160      -2.072  85.826  66.075  1.00  0.00           O
ATOM   3318  O14 POPEI 160       0.328  86.446  66.485  1.00  0.00           O
ATOM   3319  O11 POPEI 160      -0.433  85.587  64.265  1.00  0.00           O
ATOM   3320  O12 POPEI 160      -0.293  84.048  66.185  1.00  0.00           O
ATOM   3321  C1  POPEI 160      -0.392  86.856  63.575  1.00  0.00           C
ATOM   3324  C2  POPEI 160       0.877  87.016  62.695  1.00  0.00           C
ATOM   3326  O21 POPEI 160       0.487  87.387  61.365  1.00  0.00           O
ATOM   3327  C21 POPEI 160       0.758  88.647  61.015  1.00  0.00           C
ATOM   3328  O22 POPEI 160       0.887  89.587  61.765  1.00  0.00           O
ATOM   3329  C22 POPEI 160       0.968  88.647  59.515  1.00  0.00           C
ATOM   3332  C3  POPEI 160       1.707  85.687  62.615  1.00  0.00           C
ATOM   3335  O31 POPEI 160       2.688  85.717  61.535  1.00  0.00           O
ATOM   3336  C31 POPEI 160       2.378  85.007  60.455  1.00  0.00           C
ATOM   3337  O32 POPEI 160       1.407  84.286  60.335  1.00  0.00           O
ATOM   3338  C32 POPEI 160       3.481  85.126  59.405  1.00  0.00           C
ATOM   3341  C23 POPEI 160       1.817  89.837  59.015  1.00  0.00           C
ATOM   3344  C24 POPEI 160       2.327  89.576  57.595  1.00  0.00           C
ATOM   3347  C25 POPEI 160       1.207  89.277  56.595  1.00  0.00           C
ATOM   3350  C26 POPEI 160       1.707  89.096  55.165  1.00  0.00           C
ATOM   3353  C27 POPEI 160       0.588  89.367  54.155  1.00  0.00           C
ATOM   3356  C28 POPEI 160       0.988  89.067  52.705  1.00  0.00           C
ATOM   3359  C29 POPEI 160       0.178  89.887  51.735  1.00  0.00           C
ATOM   3361 0C21 POPEI 160      -1.093  89.646  51.355  1.00  0.00           C
ATOM   3363 1C21 POPEI 160      -1.961  88.488  51.785  1.00  0.00           C
ATOM   3366 2C21 POPEI 160      -1.941  87.337  50.755  1.00  0.00           C
ATOM   3369 3C21 POPEI 160      -2.322  87.776  49.325  1.00  0.00           C
ATOM   3372 4C21 POPEI 160      -2.343  86.596  48.355  1.00  0.00           C
ATOM   3375 5C21 POPEI 160      -2.793  86.977  46.925  1.00  0.00           C
ATOM   3378 6C21 POPEI 160      -1.961  88.087  46.275  1.00  0.00           C
ATOM   3381 7C21 POPEI 160      -2.083  88.068  44.745  1.00  0.00           C
ATOM   3384 8C21 POPEI 160      -1.631  89.367  44.065  1.00  0.00           C
ATOM   3388  C33 POPEI 160       3.141  84.297  58.135  1.00  0.00           C
ATOM   3391  C34 POPEI 160       2.228  85.028  57.135  1.00  0.00           C
ATOM   3394  C35 POPEI 160       1.667  84.067  56.075  1.00  0.00           C
ATOM   3397  C36 POPEI 160       1.448  84.687  54.685  1.00  0.00           C
ATOM   3400  C37 POPEI 160       0.998  83.626  53.665  1.00  0.00           C
ATOM   3403  C38 POPEI 160       0.848  84.157  52.225  1.00  0.00           C
ATOM   3406  C39 POPEI 160       2.158  84.107  51.425  1.00  0.00           C
ATOM   3409 0C31 POPEI 160       1.968  84.598  49.975  1.00  0.00           C
ATOM   3412 1C31 POPEI 160       3.231  84.426  49.125  1.00  0.00           C
ATOM   3415 2C31 POPEI 160       3.161  85.206  47.805  1.00  0.00           C
ATOM   3418 3C31 POPEI 160       4.420  85.028  46.945  1.00  0.00           C
ATOM   3421 4C31 POPEI 160       5.631  85.848  47.435  1.00  0.00           C
ATOM   3424 5C31 POPEI 160       6.870  85.606  46.575  1.00  0.00           C
ATOM   3427 6C31 POPEI 160       8.102  86.418  47.005  1.00  0.00           C
ATOM   3431  NH3 POPEJ 161      49.342 105.346  62.285  1.00  0.00           N
ATOM   3435  C12 POPEJ 161      47.992 104.897  62.735  1.00  0.00           C
ATOM   3438  C11 POPEJ 161      47.850 105.037  64.265  1.00  0.00           C
ATOM   3441  P   POPEJ 161      45.332 104.677  64.725  1.00  0.00           P
ATOM   3442  O13 POPEJ 161      45.051 105.257  66.045  1.00  0.00           O
ATOM   3443  O14 POPEJ 161      45.172 105.597  63.575  1.00  0.00           O
ATOM   3444  O11 POPEJ 161      44.552 103.307  64.465  1.00  0.00           O
ATOM   3445  O12 POPEJ 161      46.831 104.157  64.765  1.00  0.00           O
ATOM   3446  C1  POPEJ 161      44.791 102.566  63.265  1.00  0.00           C
ATOM   3449  C2  POPEJ 161      44.261 101.097  63.355  1.00  0.00           C
ATOM   3451  O21 POPEJ 161      45.090 100.247  62.535  1.00  0.00           O
ATOM   3452  C21 POPEJ 161      44.921 100.266  61.225  1.00  0.00           C
ATOM   3453  O22 POPEJ 161      44.202 101.007  60.585  1.00  0.00           O
ATOM   3454  C22 POPEJ 161      45.921  99.277  60.605  1.00  0.00           C
ATOM   3457  C3  POPEJ 161      42.731 100.917  63.105  1.00  0.00           C
ATOM   3460  O31 POPEJ 161      42.462  99.516  62.955  1.00  0.00           O
ATOM   3461  C31 POPEJ 161      41.792  98.997  61.915  1.00  0.00           C
ATOM   3462  O32 POPEJ 161      41.982  97.868  61.495  1.00  0.00           O
ATOM   3463  C32 POPEJ 161      40.760  99.917  61.255  1.00  0.00           C
ATOM   3466  C23 POPEJ 161      45.741  98.997  59.085  1.00  0.00           C
ATOM   3469  C24 POPEJ 161      47.101  98.766  58.405  1.00  0.00           C
ATOM   3472  C25 POPEJ 161      47.021  98.567  56.885  1.00  0.00           C
ATOM   3475  C26 POPEJ 161      48.401  98.717  56.215  1.00  0.00           C
ATOM   3478  C27 POPEJ 161      48.341  98.587  54.685  1.00  0.00           C
ATOM   3481  C28 POPEJ 161      49.721  98.597  53.995  1.00  0.00           C
ATOM   3484  C29 POPEJ 161      50.220 100.007  53.785  1.00  0.00           C
ATOM   3486 0C21 POPEJ 161      50.172 100.708  52.625  1.00  0.00           C
ATOM   3488 1C21 POPEJ 161      49.620 100.228  51.305  1.00  0.00           C
ATOM   3491 2C21 POPEJ 161      50.431 100.787  50.115  1.00  0.00           C
ATOM   3494 3C21 POPEJ 161      49.862 100.346  48.745  1.00  0.00           C
ATOM   3497 4C21 POPEJ 161      50.732 100.787  47.555  1.00  0.00           C
ATOM   3500 5C21 POPEJ 161      50.691 102.296  47.245  1.00  0.00           C
ATOM   3503 6C21 POPEJ 161      49.451 102.717  46.425  1.00  0.00           C
ATOM   3506 7C21 POPEJ 161      49.472 104.207  46.055  1.00  0.00           C
ATOM   3509 8C21 POPEJ 161      48.302 104.627  45.155  1.00  0.00           C
ATOM   3513  C33 POPEJ 161      41.301 100.507  59.935  1.00  0.00           C
ATOM   3516  C34 POPEJ 161      40.231 100.848  58.905  1.00  0.00           C
ATOM   3519  C35 POPEJ 161      40.842 101.716  57.805  1.00  0.00           C
ATOM   3522  C36 POPEJ 161      39.841 102.277  56.805  1.00  0.00           C
ATOM   3525  C37 POPEJ 161      40.591 103.187  55.815  1.00  0.00           C
ATOM   3528  C38 POPEJ 161      39.782 103.527  54.565  1.00  0.00           C
ATOM   3531  C39 POPEJ 161      38.851 104.716  54.815  1.00  0.00           C
ATOM   3534 0C31 POPEJ 161      38.460 105.457  53.535  1.00  0.00           C
ATOM   3537 1C31 POPEJ 161      37.961 106.867  53.885  1.00  0.00           C
ATOM   3540 2C31 POPEJ 161      37.382 107.647  52.705  1.00  0.00           C
ATOM   3543 3C31 POPEJ 161      37.332 109.157  52.985  1.00  0.00           C
ATOM   3546 4C31 POPEJ 161      38.711 109.807  52.825  1.00  0.00           C
ATOM   3549 5C31 POPEJ 161      38.751 111.266  53.295  1.00  0.00           C
ATOM   3552 6C31 POPEJ 161      40.051 111.967  52.875  1.00  0.00           C
ATOM   3556  NH3 POPEK 162      23.642  12.576  26.385  1.00  0.00           N
ATOM   3560  C12 POPEK 162      22.632  12.056  25.415  1.00  0.00           C
ATOM   3563  C11 POPEK 162      22.782  10.546  25.295  1.00  0.00           C
ATOM   3566  P   POPEK 162      21.562   8.376  24.745  1.00  0.00           P
ATOM   3567  O13 POPEK 162      21.812   8.116  23.315  1.00  0.00           O
ATOM   3568  O14 POPEK 162      22.412   7.676  25.745  1.00  0.00           O
ATOM   3569  O11 POPEK 162      20.062   8.046  25.075  1.00  0.00           O
ATOM   3570  O12 POPEK 162      21.551   9.936  24.945  1.00  0.00           O
ATOM   3571  C1  POPEK 162      19.402   8.796  26.085  1.00  0.00           C
ATOM   3574  C2  POPEK 162      18.092   8.056  26.435  1.00  0.00           C
ATOM   3576  O21 POPEK 162      17.431   8.726  27.515  1.00  0.00           O
ATOM   3577  C21 POPEK 162      16.832   9.856  27.195  1.00  0.00           C
ATOM   3578  O22 POPEK 162      16.771  10.366  26.095  1.00  0.00           O
ATOM   3579  C22 POPEK 162      16.191  10.446  28.445  1.00  0.00           C
ATOM   3582  C3  POPEK 162      18.392   6.586  26.855  1.00  0.00           C
ATOM   3585  O31 POPEK 162      17.292   5.716  26.555  1.00  0.00           O
ATOM   3586  C31 POPEK 162      16.232   5.526  27.355  1.00  0.00           C
ATOM   3587  O32 POPEK 162      15.222   4.946  26.985  1.00  0.00           O
ATOM   3588  C32 POPEK 162      16.441   5.996  28.795  1.00  0.00           C
ATOM   3591  C23 POPEK 162      17.242  10.626  29.555  1.00  0.00           C
ATOM   3594  C24 POPEK 162      16.722  11.436  30.745  1.00  0.00           C
ATOM   3597  C25 POPEK 162      15.542  10.776  31.455  1.00  0.00           C
ATOM   3600  C26 POPEK 162      15.032  11.646  32.605  1.00  0.00           C
ATOM   3603  C27 POPEK 162      13.872  11.036  33.375  1.00  0.00           C
ATOM   3606  C28 POPEK 162      13.071  12.096  34.145  1.00  0.00           C
ATOM   3609  C29 POPEK 162      13.782  12.786  35.275  1.00  0.00           C
ATOM   3611 0C21 POPEK 162      13.362  12.876  36.545  1.00  0.00           C
ATOM   3613 1C21 POPEK 162      12.122  12.246  37.155  1.00  0.00           C
ATOM   3616 2C21 POPEK 162      12.411  11.626  38.535  1.00  0.00           C
ATOM   3619 3C21 POPEK 162      12.902  12.626  39.605  1.00  0.00           C
ATOM   3622 4C21 POPEK 162      13.232  11.946  40.935  1.00  0.00           C
ATOM   3625 5C21 POPEK 162      14.321  12.667  41.745  1.00  0.00           C
ATOM   3628 6C21 POPEK 162      13.902  14.056  42.245  1.00  0.00           C
ATOM   3631 7C21 POPEK 162      15.012  14.746  43.055  1.00  0.00           C
ATOM   3634 8C21 POPEK 162      14.632  16.136  43.565  1.00  0.00           C
ATOM   3638  C33 POPEK 162      15.252   5.606  29.685  1.00  0.00           C
ATOM   3641  C34 POPEK 162      15.372   6.106  31.125  1.00  0.00           C
ATOM   3644  C35 POPEK 162      16.682   5.676  31.805  1.00  0.00           C
ATOM   3647  C36 POPEK 162      16.622   5.856  33.325  1.00  0.00           C
ATOM   3650  C37 POPEK 162      17.852   5.266  34.015  1.00  0.00           C
ATOM   3653  C38 POPEK 162      18.092   5.826  35.415  1.00  0.00           C
ATOM   3656  C39 POPEK 162      16.942   5.706  36.395  1.00  0.00           C
ATOM   3659 0C31 POPEK 162      16.602   4.276  36.815  1.00  0.00           C
ATOM   3662 1C31 POPEK 162      15.781   4.356  38.105  1.00  0.00           C
ATOM   3665 2C31 POPEK 162      15.532   3.036  38.835  1.00  0.00           C
ATOM   3668 3C31 POPEK 162      14.552   3.246  40.015  1.00  0.00           C
ATOM   3671 4C31 POPEK 162      14.952   4.386  40.965  1.00  0.00           C
ATOM   3674 5C31 POPEK 162      13.842   4.786  41.935  1.00  0.00           C
ATOM   3677 6C31 POPEK 162      14.232   5.956  42.835  1.00  0.00           C
ATOM   3681  NH3 POPEL 163       9.082   1.083  23.535  1.00  0.00           N
ATOM   3685  C12 POPEL 163       9.352   2.566  23.655  1.00  0.00           C
ATOM   3688  C11 POPEL 163       9.282   3.266  22.295  1.00  0.00           C
ATOM   3691  P   POPEL 163       7.902   5.516  22.525  1.00  0.00           P
ATOM   3692  O13 POPEL 163       8.212   6.966  22.455  1.00  0.00           O
ATOM   3693  O14 POPEL 163       7.002   4.926  21.505  1.00  0.00           O
ATOM   3694  O11 POPEL 163       7.302   5.116  23.945  1.00  0.00           O
ATOM   3695  O12 POPEL 163       9.252   4.686  22.475  1.00  0.00           O
ATOM   3696  C1  POPEL 163       6.282   5.946  24.505  1.00  0.00           C
ATOM   3699  C2  POPEL 163       6.422   6.036  26.045  1.00  0.00           C
ATOM   3701  O21 POPEL 163       6.132   4.746  26.605  1.00  0.00           O
ATOM   3702  C21 POPEL 163       7.162   4.056  27.065  1.00  0.00           C
ATOM   3703  O22 POPEL 163       8.342   4.346  26.955  1.00  0.00           O
ATOM   3704  C22 POPEL 163       6.652   2.836  27.815  1.00  0.00           C
ATOM   3707  C3  POPEL 163       5.402   7.046  26.635  1.00  0.00           C
ATOM   3710  O31 POPEL 163       5.752   7.466  27.965  1.00  0.00           O
ATOM   3711  C31 POPEL 163       5.512   6.666  28.995  1.00  0.00           C
ATOM   3712  O32 POPEL 163       4.872   5.626  28.975  1.00  0.00           O
ATOM   3713  C32 POPEL 163       6.212   7.336  30.195  1.00  0.00           C
ATOM   3716  C23 POPEL 163       7.232   2.836  29.245  1.00  0.00           C
ATOM   3719  C24 POPEL 163       6.482   1.893  30.195  1.00  0.00           C
ATOM   3722  C25 POPEL 163       6.932   2.083  31.655  1.00  0.00           C
ATOM   3725  C26 POPEL 163       8.392   1.703  31.935  1.00  0.00           C
ATOM   3728  C27 POPEL 163       8.932   2.246  33.275  1.00  0.00           C
ATOM   3731  C28 POPEL 163      10.422   1.933  33.475  1.00  0.00           C
ATOM   3734  C29 POPEL 163      11.132   2.906  34.385  1.00  0.00           C
ATOM   3736 0C21 POPEL 163      11.411   2.736  35.695  1.00  0.00           C
ATOM   3738 1C21 POPEL 163      11.032   1.563  36.565  1.00  0.00           C
ATOM   3741 2C21 POPEL 163      11.082   1.923  38.075  1.00  0.00           C
ATOM   3744 3C21 POPEL 163       9.972   2.906  38.505  1.00  0.00           C
ATOM   3747 4C21 POPEL 163      10.261   3.696  39.805  1.00  0.00           C
ATOM   3750 5C21 POPEL 163      10.562   2.866  41.055  1.00  0.00           C
ATOM   3753 6C21 POPEL 163      10.482   3.726  42.325  1.00  0.00           C
ATOM   3756 7C21 POPEL 163      11.032   3.066  43.605  1.00  0.00           C
ATOM   3759 8C21 POPEL 163      11.342   4.066  44.715  1.00  0.00           C
ATOM   3763  C33 POPEL 163       6.282   6.556  31.525  1.00  0.00           C
ATOM   3766  C34 POPEL 163       7.492   7.016  32.365  1.00  0.00           C
ATOM   3769  C35 POPEL 163       7.202   7.646  33.735  1.00  0.00           C
ATOM   3772  C36 POPEL 163       6.812   6.656  34.835  1.00  0.00           C
ATOM   3775  C37 POPEL 163       6.962   7.276  36.235  1.00  0.00           C
ATOM   3778  C38 POPEL 163       6.562   6.286  37.335  1.00  0.00           C
ATOM   3781  C39 POPEL 163       6.722   6.786  38.785  1.00  0.00           C
ATOM   3784 0C31 POPEL 163       8.112   7.336  39.105  1.00  0.00           C
ATOM   3787 1C31 POPEL 163       8.332   7.536  40.615  1.00  0.00           C
ATOM   3790 2C31 POPEL 163       9.592   8.376  40.905  1.00  0.00           C
ATOM   3793 3C31 POPEL 163       9.902   8.436  42.405  1.00  0.00           C
ATOM   3796 4C31 POPEL 163      10.892   9.556  42.755  1.00  0.00           C
ATOM   3799 5C31 POPEL 163      11.202   9.616  44.255  1.00  0.00           C
ATOM   3802 6C31 POPEL 163      12.052  10.836  44.645  1.00  0.00           C
ATOM   3806  NH3 POPEM 164     146.803  45.187  27.505  1.00  0.00           N
ATOM   3810  C12 POPEM 164     145.354  44.986  27.885  1.00  0.00           C
ATOM   3813  C11 POPEM 164     144.415  45.686  26.895  1.00  0.00           C
ATOM   3816  P   POPEM 164     141.934  45.356  26.365  1.00  0.00           P
ATOM   3817  O13 POPEM 164     141.993  46.388  25.305  1.00  0.00           O
ATOM   3818  O14 POPEM 164     142.094  43.958  25.935  1.00  0.00           O
ATOM   3819  O11 POPEM 164     140.535  45.556  27.045  1.00  0.00           O
ATOM   3820  O12 POPEM 164     143.064  45.686  27.415  1.00  0.00           O
ATOM   3821  C1  POPEM 164     140.273  45.837  28.405  1.00  0.00           C
ATOM   3824  C2  POPEM 164     138.730  45.938  28.575  1.00  0.00           C
ATOM   3826  O21 POPEM 164     138.392  46.826  29.655  1.00  0.00           O
ATOM   3827  C21 POPEM 164     138.212  48.088  29.285  1.00  0.00           C
ATOM   3828  O22 POPEM 164     138.411  48.507  28.155  1.00  0.00           O
ATOM   3829  C22 POPEM 164     137.751  48.888  30.505  1.00  0.00           C
ATOM   3832  C3  POPEM 164     138.061  44.548  28.735  1.00  0.00           C
ATOM   3835  O31 POPEM 164     137.661  44.296  30.095  1.00  0.00           O
ATOM   3836  C31 POPEM 164     136.471  44.738  30.445  1.00  0.00           C
ATOM   3837  O32 POPEM 164     135.602  45.156  29.685  1.00  0.00           O
ATOM   3838  C32 POPEM 164     136.370  44.657  31.975  1.00  0.00           C
ATOM   3841  C23 POPEM 164     136.471  49.696  30.235  1.00  0.00           C
ATOM   3844  C24 POPEM 164     136.010  50.536  31.435  1.00  0.00           C
ATOM   3847  C25 POPEM 164     135.572  49.668  32.625  1.00  0.00           C
ATOM   3850  C26 POPEM 164     135.012  50.466  33.815  1.00  0.00           C
ATOM   3853  C27 POPEM 164     134.502  49.496  34.885  1.00  0.00           C
ATOM   3856  C28 POPEM 164     133.962  50.097  36.195  1.00  0.00           C
ATOM   3859  C29 POPEM 164     133.191  49.028  36.935  1.00  0.00           C
ATOM   3861 0C21 POPEM 164     133.191  48.748  38.245  1.00  0.00           C
ATOM   3863 1C21 POPEM 164     133.941  49.478  39.335  1.00  0.00           C
ATOM   3866 2C21 POPEM 164     134.742  48.536  40.245  1.00  0.00           C
ATOM   3869 3C21 POPEM 164     135.062  49.208  41.585  1.00  0.00           C
ATOM   3872 4C21 POPEM 164     135.811  48.277  42.545  1.00  0.00           C
ATOM   3875 5C21 POPEM 164     137.271  48.076  42.145  1.00  0.00           C
ATOM   3878 6C21 POPEM 164     137.962  47.038  43.035  1.00  0.00           C
ATOM   3881 7C21 POPEM 164     139.493  47.146  43.005  1.00  0.00           C
ATOM   3884 8C21 POPEM 164     140.165  46.118  43.915  1.00  0.00           C
ATOM   3888  C33 POPEM 164     135.432  45.718  32.605  1.00  0.00           C
ATOM   3891  C34 POPEM 164     134.781  45.187  33.905  1.00  0.00           C
ATOM   3894  C35 POPEM 164     133.582  45.998  34.445  1.00  0.00           C
ATOM   3897  C36 POPEM 164     132.620  46.616  33.405  1.00  0.00           C
ATOM   3900  C37 POPEM 164     131.352  47.286  33.975  1.00  0.00           C
ATOM   3903  C38 POPEM 164     130.432  46.388  34.835  1.00  0.00           C
ATOM   3906  C39 POPEM 164     130.451  46.687  36.345  1.00  0.00           C
ATOM   3909 0C31 POPEM 164     129.201  46.138  37.055  1.00  0.00           C
ATOM   3912 1C31 POPEM 164     129.081  46.507  38.545  1.00  0.00           C
ATOM   3915 2C31 POPEM 164     129.781  45.536  39.505  1.00  0.00           C
ATOM   3918 3C31 POPEM 164     129.151  44.127  39.555  1.00  0.00           C
ATOM   3921 4C31 POPEM 164     129.822  43.256  40.615  1.00  0.00           C
ATOM   3924 5C31 POPEM 164     129.340  41.796  40.625  1.00  0.00           C
ATOM   3927 6C31 POPEM 164     130.251  40.896  41.455  1.00  0.00           C
ATOM   3931  NH3 POPEN 165      37.141  89.887  24.095  1.00  0.00           N
ATOM   3935  C12 POPEN 165      36.262  88.676  24.365  1.00  0.00           C
ATOM   3938  C11 POPEN 165      34.782  89.087  24.535  1.00  0.00           C
ATOM   3941  P   POPEN 165      32.532  88.326  25.695  1.00  0.00           P
ATOM   3942  O13 POPEN 165      31.662  89.048  24.745  1.00  0.00           O
ATOM   3943  O14 POPEN 165      32.032  87.016  26.185  1.00  0.00           O
ATOM   3944  O11 POPEN 165      32.782  89.286  26.915  1.00  0.00           O
ATOM   3945  O12 POPEN 165      33.981  88.036  25.065  1.00  0.00           O
ATOM   3946  C1  POPEN 165      33.972  89.507  27.665  1.00  0.00           C
ATOM   3949  C2  POPEN 165      33.562  89.957  29.085  1.00  0.00           C
ATOM   3951  O21 POPEN 165      34.622  90.657  29.775  1.00  0.00           O
ATOM   3952  C21 POPEN 165      35.411  89.987  30.575  1.00  0.00           C
ATOM   3953  O22 POPEN 165      35.691  88.797  30.495  1.00  0.00           O
ATOM   3954  C22 POPEN 165      35.812  90.896  31.745  1.00  0.00           C
ATOM   3957  C3  POPEN 165      32.852  88.827  29.875  1.00  0.00           C
ATOM   3960  O31 POPEN 165      32.122  89.437  30.965  1.00  0.00           O
ATOM   3961  C31 POPEN 165      30.812  89.417  30.805  1.00  0.00           C
ATOM   3962  O32 POPEN 165      30.182  88.567  30.205  1.00  0.00           O
ATOM   3963  C32 POPEN 165      30.222  90.697  31.385  1.00  0.00           C
ATOM   3966  C23 POPEN 165      34.632  91.067  32.735  1.00  0.00           C
ATOM   3969  C24 POPEN 165      34.882  91.967  33.945  1.00  0.00           C
ATOM   3972  C25 POPEN 165      33.632  91.977  34.845  1.00  0.00           C
ATOM   3975  C26 POPEN 165      33.732  92.757  36.165  1.00  0.00           C
ATOM   3978  C27 POPEN 165      32.562  92.376  37.085  1.00  0.00           C
ATOM   3981  C28 POPEN 165      32.532  93.097  38.445  1.00  0.00           C
ATOM   3984  C29 POPEN 165      31.672  94.327  38.505  1.00  0.00           C
ATOM   3986 0C21 POPEN 165      31.832  95.346  39.375  1.00  0.00           C
ATOM   3988 1C21 POPEN 165      32.891  95.416  40.445  1.00  0.00           C
ATOM   3991 2C21 POPEN 165      32.501  96.176  41.735  1.00  0.00           C
ATOM   3994 3C21 POPEN 165      32.341  97.696  41.595  1.00  0.00           C
ATOM   3997 4C21 POPEN 165      30.921  98.167  41.225  1.00  0.00           C
ATOM   4000 5C21 POPEN 165      30.732  99.667  41.485  1.00  0.00           C
ATOM   4003 6C21 POPEN 165      30.142  99.987  42.865  1.00  0.00           C
ATOM   4006 7C21 POPEN 165      30.342 101.456  43.245  1.00  0.00           C
ATOM   4009 8C21 POPEN 165      29.492 101.917  44.425  1.00  0.00           C
ATOM   4013  C33 POPEN 165      29.201  90.466  32.515  1.00  0.00           C
ATOM   4016  C34 POPEN 165      28.762  91.827  33.075  1.00  0.00           C
ATOM   4019  C35 POPEN 165      27.942  91.777  34.375  1.00  0.00           C
ATOM   4022  C36 POPEN 165      28.652  91.027  35.505  1.00  0.00           C
ATOM   4025  C37 POPEN 165      28.132  91.418  36.895  1.00  0.00           C
ATOM   4028  C38 POPEN 165      28.872  90.676  38.025  1.00  0.00           C
ATOM   4031  C39 POPEN 165      28.332  89.267  38.265  1.00  0.00           C
ATOM   4034 0C31 POPEN 165      27.162  89.227  39.265  1.00  0.00           C
ATOM   4037 1C31 POPEN 165      26.662  87.798  39.525  1.00  0.00           C
ATOM   4040 2C31 POPEN 165      25.601  87.717  40.625  1.00  0.00           C
ATOM   4043 3C31 POPEN 165      24.222  88.246  40.215  1.00  0.00           C
ATOM   4046 4C31 POPEN 165      23.191  88.087  41.335  1.00  0.00           C
ATOM   4049 5C31 POPEN 165      21.732  88.246  40.915  1.00  0.00           C
ATOM   4052 6C31 POPEN 165      20.821  88.477  42.125  1.00  0.00           C
ATOM   4056  NH3 POPEO 166      95.001  73.676  68.745  1.00  0.00           N
ATOM   4060  C12 POPEO 166      94.451  74.087  70.085  1.00  0.00           C
ATOM   4063  C11 POPEO 166      94.391  75.607  70.165  1.00  0.00           C
ATOM   4066  P   POPEO 166      95.761  77.767  70.095  1.00  0.00           P
ATOM   4067  O13 POPEO 166      96.981  78.187  70.815  1.00  0.00           O
ATOM   4068  O14 POPEO 166      94.460  78.267  70.575  1.00  0.00           O
ATOM   4069  O11 POPEO 166      95.932  78.257  68.605  1.00  0.00           O
ATOM   4070  O12 POPEO 166      95.701  76.176  69.975  1.00  0.00           O
ATOM   4071  C1  POPEO 166      95.691  77.376  67.505  1.00  0.00           C
ATOM   4074  C2  POPEO 166      96.051  78.056  66.155  1.00  0.00           C
ATOM   4076  O21 POPEO 166      95.572  77.266  65.055  1.00  0.00           O
ATOM   4077  C21 POPEO 166      96.041  76.057  64.895  1.00  0.00           C
ATOM   4078  O22 POPEO 166      96.932  75.507  65.525  1.00  0.00           O
ATOM   4079  C22 POPEO 166      95.221  75.367  63.815  1.00  0.00           C
ATOM   4082  C3  POPEO 166      97.562  78.427  66.015  1.00  0.00           C
ATOM   4085  O31 POPEO 166      97.932  78.727  64.645  1.00  0.00           O
ATOM   4086  C31 POPEO 166      97.971  80.007  64.305  1.00  0.00           C
ATOM   4087  O32 POPEO 166      97.811  80.937  65.075  1.00  0.00           O
ATOM   4088  C32 POPEO 166      98.292  80.126  62.815  1.00  0.00           C
ATOM   4091  C23 POPEO 166      95.971  75.287  62.475  1.00  0.00           C
ATOM   4094  C24 POPEO 166      95.071  74.687  61.395  1.00  0.00           C
ATOM   4097  C25 POPEO 166      95.731  74.576  60.025  1.00  0.00           C
ATOM   4100  C26 POPEO 166      94.761  73.966  59.005  1.00  0.00           C
ATOM   4103  C27 POPEO 166      95.462  73.437  57.745  1.00  0.00           C
ATOM   4106  C28 POPEO 166      94.460  72.777  56.795  1.00  0.00           C
ATOM   4109  C29 POPEO 166      93.681  73.747  55.955  1.00  0.00           C
ATOM   4111 0C21 POPEO 166      93.451  73.646  54.635  1.00  0.00           C
ATOM   4113 1C21 POPEO 166      93.980  72.568  53.725  1.00  0.00           C
ATOM   4116 2C21 POPEO 166      94.260  73.107  52.315  1.00  0.00           C
ATOM   4119 3C21 POPEO 166      93.001  73.257  51.445  1.00  0.00           C
ATOM   4122 4C21 POPEO 166      93.242  74.057  50.155  1.00  0.00           C
ATOM   4125 5C21 POPEO 166      94.460  73.586  49.355  1.00  0.00           C
ATOM   4128 6C21 POPEO 166      94.600  74.297  48.005  1.00  0.00           C
ATOM   4131 7C21 POPEO 166      95.792  73.766  47.185  1.00  0.00           C
ATOM   4134 8C21 POPEO 166      95.831  74.297  45.755  1.00  0.00           C
ATOM   4138  C33 POPEO 166      97.030  80.307  61.925  1.00  0.00           C
ATOM   4141  C34 POPEO 166      97.322  80.208  60.415  1.00  0.00           C
ATOM   4144  C35 POPEO 166      97.752  78.797  59.965  1.00  0.00           C
ATOM   4147  C36 POPEO 166      98.111  78.697  58.475  1.00  0.00           C
ATOM   4150  C37 POPEO 166      98.812  77.368  58.165  1.00  0.00           C
ATOM   4153  C38 POPEO 166      99.481  77.297  56.785  1.00  0.00           C
ATOM   4156  C39 POPEO 166      98.491  77.216  55.625  1.00  0.00           C
ATOM   4159 0C31 POPEO 166      99.221  77.087  54.275  1.00  0.00           C
ATOM   4162 1C31 POPEO 166      98.252  77.117  53.085  1.00  0.00           C
ATOM   4165 2C31 POPEO 166      98.712  76.347  51.845  1.00  0.00           C
ATOM   4168 3C31 POPEO 166      98.671  74.826  52.055  1.00  0.00           C
ATOM   4171 4C31 POPEO 166      99.142  74.027  50.835  1.00  0.00           C
ATOM   4174 5C31 POPEO 166      99.660  72.647  51.245  1.00  0.00           C
ATOM   4177 6C31 POPEO 166     100.132  71.778  50.085  1.00  0.00           C
ATOM   4181  NH3 POPEP 167       7.342  25.086  70.275  1.00  0.00           N
ATOM   4185  C12 POPEP 167       7.072  26.167  71.285  1.00  0.00           C
ATOM   4188  C11 POPEP 167       8.252  26.306  72.275  1.00  0.00           C
ATOM   4191  P   POPEP 167      10.512  26.786  71.005  1.00  0.00           P
ATOM   4192  O13 POPEP 167      11.382  27.908  70.575  1.00  0.00           O
ATOM   4193  O14 POPEP 167      11.222  25.676  71.675  1.00  0.00           O
ATOM   4194  O11 POPEP 167       9.792  26.266  69.705  1.00  0.00           O
ATOM   4195  O12 POPEP 167       9.222  27.248  71.795  1.00  0.00           O
ATOM   4196  C1  POPEP 167       9.292  27.216  68.765  1.00  0.00           C
ATOM   4199  C2  POPEP 167       9.692  26.837  67.325  1.00  0.00           C
ATOM   4201  O21 POPEP 167       8.522  27.036  66.505  1.00  0.00           O
ATOM   4202  C21 POPEP 167       8.642  27.866  65.485  1.00  0.00           C
ATOM   4203  O22 POPEP 167       9.652  28.456  65.135  1.00  0.00           O
ATOM   4204  C22 POPEP 167       7.282  27.997  64.795  1.00  0.00           C
ATOM   4207  C3  POPEP 167      10.152  25.347  67.215  1.00  0.00           C
ATOM   4210  O31 POPEP 167      10.862  25.136  65.965  1.00  0.00           O
ATOM   4211  C31 POPEP 167      12.142  25.497  66.055  1.00  0.00           C
ATOM   4212  O32 POPEP 167      12.732  25.716  67.105  1.00  0.00           O
ATOM   4213  C32 POPEP 167      12.772  25.597  64.685  1.00  0.00           C
ATOM   4216  C23 POPEP 167       6.752  26.686  64.165  1.00  0.00           C
ATOM   4219  C24 POPEP 167       5.552  26.937  63.235  1.00  0.00           C
ATOM   4222  C25 POPEP 167       5.172  25.706  62.395  1.00  0.00           C
ATOM   4225  C26 POPEP 167       4.072  25.966  61.365  1.00  0.00           C
ATOM   4228  C27 POPEP 167       3.412  24.657  60.935  1.00  0.00           C
ATOM   4231  C28 POPEP 167       2.559  24.706  59.655  1.00  0.00           C
ATOM   4234  C29 POPEP 167       1.469  25.746  59.655  1.00  0.00           C
ATOM   4236 0C21 POPEP 167       0.979  26.347  58.555  1.00  0.00           C
ATOM   4238 1C21 POPEP 167       1.399  26.106  57.125  1.00  0.00           C
ATOM   4241 2C21 POPEP 167       0.339  25.336  56.325  1.00  0.00           C
ATOM   4244 3C21 POPEP 167      -0.881  26.228  56.025  1.00  0.00           C
ATOM   4247 4C21 POPEP 167      -2.201  25.457  55.905  1.00  0.00           C
ATOM   4250 5C21 POPEP 167      -2.631  24.797  57.225  1.00  0.00           C
ATOM   4253 6C21 POPEP 167      -4.021  24.196  57.095  1.00  0.00           C
ATOM   4256 7C21 POPEP 167      -4.541  23.526  58.365  1.00  0.00           C
ATOM   4259 8C21 POPEP 167      -5.921  22.908  58.135  1.00  0.00           C
ATOM   4263  C33 POPEP 167      12.462  26.937  63.995  1.00  0.00           C
ATOM   4266  C34 POPEP 167      11.392  26.816  62.895  1.00  0.00           C
ATOM   4269  C35 POPEP 167      11.771  25.907  61.715  1.00  0.00           C
ATOM   4272  C36 POPEP 167      13.162  26.216  61.125  1.00  0.00           C
ATOM   4275  C37 POPEP 167      13.382  25.536  59.765  1.00  0.00           C
ATOM   4278  C38 POPEP 167      14.752  25.868  59.145  1.00  0.00           C
ATOM   4281  C39 POPEP 167      15.922  25.116  59.795  1.00  0.00           C
ATOM   4284 0C31 POPEP 167      16.892  24.536  58.755  1.00  0.00           C
ATOM   4287 1C31 POPEP 167      17.841  23.507  59.375  1.00  0.00           C
ATOM   4290 2C31 POPEP 167      19.002  23.066  58.455  1.00  0.00           C
ATOM   4293 3C31 POPEP 167      18.531  22.406  57.145  1.00  0.00           C
ATOM   4296 4C31 POPEP 167      19.002  20.956  56.995  1.00  0.00           C
ATOM   4299 5C31 POPEP 167      18.201  20.216  55.915  1.00  0.00           C
ATOM   4302 6C31 POPEP 167      18.752  18.826  55.585  1.00  0.00           C
ATOM   4306  NH3 POPEQ 168      98.911 110.906  21.855  1.00  0.00           N
ATOM   4310  C12 POPEQ 168      98.261 110.757  20.495  1.00  0.00           C
ATOM   4313  C11 POPEQ 168      97.431 109.447  20.275  1.00  0.00           C
ATOM   4316  P   POPEQ 168      97.742 108.017  22.405  1.00  0.00           P
ATOM   4317  O13 POPEQ 168      97.322 106.637  22.715  1.00  0.00           O
ATOM   4318  O14 POPEQ 168      96.922 109.118  22.925  1.00  0.00           O
ATOM   4319  O11 POPEQ 168      99.212 108.277  22.905  1.00  0.00           O
ATOM   4320  O12 POPEQ 168      98.021 108.266  20.855  1.00  0.00           O
ATOM   4321  C1  POPEQ 168     100.261 107.356  22.575  1.00  0.00           C
ATOM   4324  C2  POPEQ 168     100.501 106.237  23.645  1.00  0.00           C
ATOM   4326  O21 POPEQ 168     100.361 106.767  24.975  1.00  0.00           O
ATOM   4327  C21 POPEQ 168     100.230 105.857  25.945  1.00  0.00           C
ATOM   4328  O22 POPEQ 168     100.382 104.656  25.825  1.00  0.00           O
ATOM   4329  C22 POPEQ 168      99.861 106.576  27.245  1.00  0.00           C
ATOM   4332  C3  POPEQ 168     101.881 105.557  23.395  1.00  0.00           C
ATOM   4335  O31 POPEQ 168     102.991 106.467  23.555  1.00  0.00           O
ATOM   4336  C31 POPEQ 168     103.611 106.887  22.455  1.00  0.00           C
ATOM   4337  O32 POPEQ 168     103.322 106.567  21.315  1.00  0.00           O
ATOM   4338  C32 POPEQ 168     104.721 107.868  22.835  1.00  0.00           C
ATOM   4341  C23 POPEQ 168     101.091 106.947  28.105  1.00  0.00           C
ATOM   4344  C24 POPEQ 168     100.672 107.826  29.305  1.00  0.00           C
ATOM   4347  C25 POPEQ 168     100.141 106.977  30.455  1.00  0.00           C
ATOM   4350  C26 POPEQ 168      99.251 107.717  31.455  1.00  0.00           C
ATOM   4353  C27 POPEQ 168      98.781 106.738  32.535  1.00  0.00           C
ATOM   4356  C28 POPEQ 168      97.602 107.227  33.385  1.00  0.00           C
ATOM   4359  C29 POPEQ 168      97.112 106.097  34.245  1.00  0.00           C
ATOM   4361 0C21 POPEQ 168      96.212 106.176  35.235  1.00  0.00           C
ATOM   4363 1C21 POPEQ 168      95.471 107.417  35.685  1.00  0.00           C
ATOM   4366 2C21 POPEQ 168      95.932 107.896  37.075  1.00  0.00           C
ATOM   4369 3C21 POPEQ 168      97.252 108.686  37.055  1.00  0.00           C
ATOM   4372 4C21 POPEQ 168      97.730 109.016  38.475  1.00  0.00           C
ATOM   4375 5C21 POPEQ 168      99.031 109.837  38.505  1.00  0.00           C
ATOM   4378 6C21 POPEQ 168      99.502 110.107  39.945  1.00  0.00           C
ATOM   4381 7C21 POPEQ 168     100.710 111.057  40.015  1.00  0.00           C
ATOM   4384 8C21 POPEQ 168     101.111 111.397  41.455  1.00  0.00           C
ATOM   4388  C33 POPEQ 168     105.462 107.447  24.125  1.00  0.00           C
ATOM   4391  C34 POPEQ 168     104.771 107.887  25.425  1.00  0.00           C
ATOM   4394  C35 POPEQ 168     105.792 107.877  26.555  1.00  0.00           C
ATOM   4397  C36 POPEQ 168     105.271 108.466  27.865  1.00  0.00           C
ATOM   4400  C37 POPEQ 168     106.441 108.606  28.845  1.00  0.00           C
ATOM   4403  C38 POPEQ 168     106.011 108.906  30.285  1.00  0.00           C
ATOM   4406  C39 POPEQ 168     107.232 108.886  31.205  1.00  0.00           C
ATOM   4409 0C31 POPEQ 168     106.852 108.697  32.675  1.00  0.00           C
ATOM   4412 1C31 POPEQ 168     108.090 108.657  33.585  1.00  0.00           C
ATOM   4415 2C31 POPEQ 168     107.742 108.277  35.025  1.00  0.00           C
ATOM   4418 3C31 POPEQ 168     106.852 109.318  35.705  1.00  0.00           C
ATOM   4421 4C31 POPEQ 168     106.601 109.026  37.185  1.00  0.00           C
ATOM   4424 5C31 POPEQ 168     105.742 110.136  37.795  1.00  0.00           C
ATOM   4427 6C31 POPEQ 168     105.510 110.007  39.295  1.00  0.00           C
ATOM   4431  NH3 POPER 169      55.741  52.966  28.475  1.00  0.00           N
ATOM   4435  C12 POPER 169      55.501  53.757  27.235  1.00  0.00           C
ATOM   4438  C11 POPER 169      54.191  54.517  27.385  1.00  0.00           C
ATOM   4441  P   POPER 169      53.232  56.866  27.365  1.00  0.00           P
ATOM   4442  O13 POPER 169      53.302  58.067  26.525  1.00  0.00           O
ATOM   4443  O14 POPER 169      51.941  56.176  27.455  1.00  0.00           O
ATOM   4444  O11 POPER 169      53.752  57.227  28.785  1.00  0.00           O
ATOM   4445  O12 POPER 169      54.342  55.847  26.865  1.00  0.00           O
ATOM   4446  C1  POPER 169      55.010  57.836  29.035  1.00  0.00           C
ATOM   4449  C2  POPER 169      56.002  56.778  29.565  1.00  0.00           C
ATOM   4451  O21 POPER 169      55.732  56.327  30.905  1.00  0.00           O
ATOM   4452  C21 POPER 169      56.112  57.126  31.885  1.00  0.00           C
ATOM   4453  O22 POPER 169      56.431  58.298  31.775  1.00  0.00           O
ATOM   4454  C22 POPER 169      56.101  56.318  33.175  1.00  0.00           C
ATOM   4457  C3  POPER 169      57.462  57.257  29.345  1.00  0.00           C
ATOM   4460  O31 POPER 169      58.412  56.667  30.235  1.00  0.00           O
ATOM   4461  C31 POPER 169      58.572  55.366  30.225  1.00  0.00           C
ATOM   4462  O32 POPER 169      58.022  54.566  29.465  1.00  0.00           O
ATOM   4463  C32 POPER 169      59.531  55.047  31.375  1.00  0.00           C
ATOM   4466  C23 POPER 169      56.411  57.108  34.465  1.00  0.00           C
ATOM   4469  C24 POPER 169      56.982  56.188  35.565  1.00  0.00           C
ATOM   4472  C25 POPER 169      56.052  55.977  36.765  1.00  0.00           C
ATOM   4475  C26 POPER 169      56.512  54.806  37.655  1.00  0.00           C
ATOM   4478  C27 POPER 169      56.611  55.147  39.145  1.00  0.00           C
ATOM   4481  C28 POPER 169      56.882  53.906  40.025  1.00  0.00           C
ATOM   4484  C29 POPER 169      57.542  54.278  41.335  1.00  0.00           C
ATOM   4486 0C21 POPER 169      57.720  53.466  42.395  1.00  0.00           C
ATOM   4488 1C21 POPER 169      57.281  52.027  42.525  1.00  0.00           C
ATOM   4491 2C21 POPER 169      56.460  51.737  43.795  1.00  0.00           C
ATOM   4494 3C21 POPER 169      57.241  51.957  45.105  1.00  0.00           C
ATOM   4497 4C21 POPER 169      56.442  51.567  46.355  1.00  0.00           C
ATOM   4500 5C21 POPER 169      57.112  52.048  47.645  1.00  0.00           C
ATOM   4503 6C21 POPER 169      56.171  52.048  48.865  1.00  0.00           C
ATOM   4506 7C21 POPER 169      56.751  52.807  50.055  1.00  0.00           C
ATOM   4509 8C21 POPER 169      55.821  52.866  51.265  1.00  0.00           C
ATOM   4513  C33 POPER 169      59.170  53.797  32.205  1.00  0.00           C
ATOM   4516  C34 POPER 169      60.452  53.196  32.805  1.00  0.00           C
ATOM   4519  C35 POPER 169      60.220  52.126  33.875  1.00  0.00           C
ATOM   4522  C36 POPER 169      60.080  52.716  35.275  1.00  0.00           C
ATOM   4525  C37 POPER 169      60.161  51.647  36.375  1.00  0.00           C
ATOM   4528  C38 POPER 169      59.601  52.108  37.715  1.00  0.00           C
ATOM   4531  C39 POPER 169      60.420  53.207  38.415  1.00  0.00           C
ATOM   4534 0C31 POPER 169      61.551  52.677  39.305  1.00  0.00           C
ATOM   4537 1C31 POPER 169      61.772  53.556  40.535  1.00  0.00           C
ATOM   4540 2C31 POPER 169      62.742  52.958  41.565  1.00  0.00           C
ATOM   4543 3C31 POPER 169      62.812  53.836  42.825  1.00  0.00           C
ATOM   4546 4C31 POPER 169      63.861  53.396  43.855  1.00  0.00           C
ATOM   4549 5C31 POPER 169      63.872  54.326  45.065  1.00  0.00           C
ATOM   4552 6C31 POPER 169      64.862  53.917  46.155  1.00  0.00           C
ATOM   4556  NH3 POPES 170      42.652 106.607  24.085  1.00  0.00           N
ATOM   4560  C12 POPES 170      41.502 107.467  24.525  1.00  0.00           C
ATOM   4563  C11 POPES 170      40.562 106.707  25.495  1.00  0.00           C
ATOM   4566  P   POPES 170      40.812 104.157  24.865  1.00  0.00           P
ATOM   4567  O13 POPES 170      41.132 103.897  23.435  1.00  0.00           O
ATOM   4568  O14 POPES 170      41.982 104.356  25.735  1.00  0.00           O
ATOM   4569  O11 POPES 170      39.832 103.097  25.475  1.00  0.00           O
ATOM   4570  O12 POPES 170      40.001 105.527  24.895  1.00  0.00           O
ATOM   4571  C1  POPES 170      39.371 103.246  26.825  1.00  0.00           C
ATOM   4574  C2  POPES 170      39.972 102.197  27.815  1.00  0.00           C
ATOM   4576  O21 POPES 170      39.552 102.556  29.135  1.00  0.00           O
ATOM   4577  C21 POPES 170      38.271 102.397  29.415  1.00  0.00           C
ATOM   4578  O22 POPES 170      37.461 101.797  28.735  1.00  0.00           O
ATOM   4579  C22 POPES 170      37.942 103.208  30.675  1.00  0.00           C
ATOM   4582  C3  POPES 170      41.532 102.107  27.795  1.00  0.00           C
ATOM   4585  O31 POPES 170      42.001 101.067  28.685  1.00  0.00           O
ATOM   4586  C31 POPES 170      41.931 101.246  30.005  1.00  0.00           C
ATOM   4587  O32 POPES 170      41.562 100.387  30.785  1.00  0.00           O
ATOM   4588  C32 POPES 170      42.462 102.626  30.445  1.00  0.00           C
ATOM   4591  C23 POPES 170      37.922 102.397  31.995  1.00  0.00           C
ATOM   4594  C24 POPES 170      36.582 101.697  32.265  1.00  0.00           C
ATOM   4597  C25 POPES 170      36.591 100.777  33.505  1.00  0.00           C
ATOM   4600  C26 POPES 170      37.222 101.367  34.775  1.00  0.00           C
ATOM   4603  C27 POPES 170      37.201 100.368  35.955  1.00  0.00           C
ATOM   4606  C28 POPES 170      37.902 100.877  37.235  1.00  0.00           C
ATOM   4609  C29 POPES 170      39.402 100.906  37.085  1.00  0.00           C
ATOM   4611 0C21 POPES 170      40.322 100.577  38.015  1.00  0.00           C
ATOM   4613 1C21 POPES 170      40.112 100.147  39.445  1.00  0.00           C
ATOM   4616 2C21 POPES 170      40.921  98.897  39.825  1.00  0.00           C
ATOM   4619 3C21 POPES 170      41.201  98.806  41.335  1.00  0.00           C
ATOM   4622 4C21 POPES 170      41.941  97.528  41.725  1.00  0.00           C
ATOM   4625 5C21 POPES 170      42.451  97.507  43.175  1.00  0.00           C
ATOM   4628 6C21 POPES 170      41.350  97.626  44.235  1.00  0.00           C
ATOM   4631 7C21 POPES 170      41.810  97.167  45.625  1.00  0.00           C
ATOM   4634 8C21 POPES 170      40.722  97.296  46.695  1.00  0.00           C
ATOM   4638  C33 POPES 170      42.692 102.747  31.975  1.00  0.00           C
ATOM   4641  C34 POPES 170      41.382 102.757  32.765  1.00  0.00           C
ATOM   4644  C35 POPES 170      41.432 103.536  34.085  1.00  0.00           C
ATOM   4647  C36 POPES 170      42.421 102.988  35.115  1.00  0.00           C
ATOM   4650  C37 POPES 170      42.400 103.827  36.395  1.00  0.00           C
ATOM   4653  C38 POPES 170      43.601 103.617  37.315  1.00  0.00           C
ATOM   4656  C39 POPES 170      43.432 102.407  38.235  1.00  0.00           C
ATOM   4659 0C31 POPES 170      44.601 102.238  39.205  1.00  0.00           C
ATOM   4662 1C31 POPES 170      44.461 100.997  40.095  1.00  0.00           C
ATOM   4665 2C31 POPES 170      45.472 100.977  41.245  1.00  0.00           C
ATOM   4668 3C31 POPES 170      46.931 100.787  40.785  1.00  0.00           C
ATOM   4671 4C31 POPES 170      47.931 101.418  41.755  1.00  0.00           C
ATOM   4674 5C31 POPES 170      49.382 101.297  41.275  1.00  0.00           C
ATOM   4677 6C31 POPES 170      50.371 102.016  42.195  1.00  0.00           C
ATOM   4681  NH3 POPET 171      74.732  28.656  67.915  1.00  0.00           N
ATOM   4685  C12 POPET 171      75.641  27.636  68.545  1.00  0.00           C
ATOM   4688  C11 POPET 171      74.911  26.316  68.885  1.00  0.00           C
ATOM   4691  P   POPET 171      76.972  24.706  68.675  1.00  0.00           P
ATOM   4692  O13 POPET 171      78.230  25.396  69.005  1.00  0.00           O
ATOM   4693  O14 POPET 171      76.951  23.276  69.005  1.00  0.00           O
ATOM   4694  O11 POPET 171      76.642  24.937  67.155  1.00  0.00           O
ATOM   4695  O12 POPET 171      75.801  25.396  69.505  1.00  0.00           O
ATOM   4696  C1  POPET 171      77.661  24.688  66.165  1.00  0.00           C
ATOM   4699  C2  POPET 171      77.572  25.746  65.025  1.00  0.00           C
ATOM   4701  O21 POPET 171      78.101  25.156  63.805  1.00  0.00           O
ATOM   4702  C21 POPET 171      77.471  25.617  62.735  1.00  0.00           C
ATOM   4703  O22 POPET 171      76.691  26.546  62.735  1.00  0.00           O
ATOM   4704  C22 POPET 171      77.781  24.797  61.485  1.00  0.00           C
ATOM   4707  C3  POPET 171      78.281  27.097  65.365  1.00  0.00           C
ATOM   4710  O31 POPET 171      77.331  28.056  65.875  1.00  0.00           O
ATOM   4711  C31 POPET 171      76.701  28.966  65.115  1.00  0.00           C
ATOM   4712  O32 POPET 171      75.601  29.417  65.415  1.00  0.00           O
ATOM   4713  C32 POPET 171      77.521  29.417  63.915  1.00  0.00           C
ATOM   4716  C23 POPET 171      77.871  25.696  60.225  1.00  0.00           C
ATOM   4719  C24 POPET 171      77.341  25.016  58.945  1.00  0.00           C
ATOM   4722  C25 POPET 171      78.421  24.406  58.055  1.00  0.00           C
ATOM   4725  C26 POPET 171      79.201  25.466  57.255  1.00  0.00           C
ATOM   4728  C27 POPET 171      79.651  24.937  55.885  1.00  0.00           C
ATOM   4731  C28 POPET 171      80.611  25.876  55.125  1.00  0.00           C
ATOM   4734  C29 POPET 171      80.002  27.236  54.875  1.00  0.00           C
ATOM   4736 0C21 POPET 171      79.732  27.806  53.685  1.00  0.00           C
ATOM   4738 1C21 POPET 171      79.991  27.197  52.335  1.00  0.00           C
ATOM   4741 2C21 POPET 171      78.741  26.446  51.815  1.00  0.00           C
ATOM   4744 3C21 POPET 171      78.902  25.986  50.355  1.00  0.00           C
ATOM   4747 4C21 POPET 171      77.590  25.497  49.705  1.00  0.00           C
ATOM   4750 5C21 POPET 171      76.561  26.637  49.515  1.00  0.00           C
ATOM   4753 6C21 POPET 171      75.322  26.206  48.725  1.00  0.00           C
ATOM   4756 7C21 POPET 171      74.331  27.367  48.545  1.00  0.00           C
ATOM   4759 8C21 POPET 171      73.141  27.017  47.645  1.00  0.00           C
ATOM   4763  C33 POPET 171      76.921  30.626  63.185  1.00  0.00           C
ATOM   4766  C34 POPET 171      77.631  30.896  61.855  1.00  0.00           C
ATOM   4769  C35 POPET 171      76.980  32.076  61.125  1.00  0.00           C
ATOM   4772  C36 POPET 171      77.551  32.306  59.725  1.00  0.00           C
ATOM   4775  C37 POPET 171      76.542  33.077  58.875  1.00  0.00           C
ATOM   4778  C38 POPET 171      77.101  33.516  57.515  1.00  0.00           C
ATOM   4781  C39 POPET 171      77.792  34.888  57.535  1.00  0.00           C
ATOM   4784 0C31 POPET 171      76.891  36.077  57.915  1.00  0.00           C
ATOM   4787 1C31 POPET 171      77.671  37.388  57.955  1.00  0.00           C
ATOM   4790 2C31 POPET 171      76.781  38.626  57.885  1.00  0.00           C
ATOM   4793 3C31 POPET 171      77.581  39.937  57.825  1.00  0.00           C
ATOM   4796 4C31 POPET 171      77.951  40.497  59.205  1.00  0.00           C
ATOM   4799 5C31 POPET 171      78.631  41.867  59.105  1.00  0.00           C
ATOM   4802 6C31 POPET 171      78.741  42.586  60.445  1.00  0.00           C
ATOM   4806  NH3 POPEU 172      94.711  91.207  62.985  1.00  0.00           N
ATOM   4810  C12 POPEU 172      94.451  92.656  62.715  1.00  0.00           C
ATOM   4813  C11 POPEU 172      95.201  93.576  63.705  1.00  0.00           C
ATOM   4816  P   POPEU 172      95.801  95.407  61.985  1.00  0.00           P
ATOM   4817  O13 POPEU 172      96.411  96.738  62.205  1.00  0.00           O
ATOM   4818  O14 POPEU 172      96.741  94.356  61.565  1.00  0.00           O
ATOM   4819  O11 POPEU 172      94.621  95.547  60.965  1.00  0.00           O
ATOM   4820  O12 POPEU 172      95.121  94.967  63.335  1.00  0.00           O
ATOM   4821  C1  POPEU 172      94.801  95.477  59.555  1.00  0.00           C
ATOM   4824  C2  POPEU 172      93.511  94.907  58.935  1.00  0.00           C
ATOM   4826  O21 POPEU 172      93.521  94.957  57.505  1.00  0.00           O
ATOM   4827  C21 POPEU 172      94.191  93.967  56.925  1.00  0.00           C
ATOM   4828  O22 POPEU 172      94.861  93.137  57.505  1.00  0.00           O
ATOM   4829  C22 POPEU 172      93.891  94.026  55.415  1.00  0.00           C
ATOM   4832  C3  POPEU 172      92.281  95.717  59.425  1.00  0.00           C
ATOM   4835  O31 POPEU 172      91.082  95.238  58.775  1.00  0.00           O
ATOM   4836  C31 POPEU 172      90.731  95.887  57.655  1.00  0.00           C
ATOM   4837  O32 POPEU 172      91.231  96.926  57.255  1.00  0.00           O
ATOM   4838  C32 POPEU 172      89.732  95.028  56.885  1.00  0.00           C
ATOM   4841  C23 POPEU 172      94.771  93.126  54.525  1.00  0.00           C
ATOM   4844  C24 POPEU 172      94.201  93.017  53.095  1.00  0.00           C
ATOM   4847  C25 POPEU 172      94.931  92.016  52.195  1.00  0.00           C
ATOM   4850  C26 POPEU 172      96.441  92.277  52.055  1.00  0.00           C
ATOM   4853  C27 POPEU 172      97.100  91.397  50.995  1.00  0.00           C
ATOM   4856  C28 POPEU 172      98.622  91.657  50.895  1.00  0.00           C
ATOM   4859  C29 POPEU 172      99.260  90.977  49.705  1.00  0.00           C
ATOM   4861 0C21 POPEU 172     100.292  90.107  49.745  1.00  0.00           C
ATOM   4863 1C21 POPEU 172     100.982  89.607  50.985  1.00  0.00           C
ATOM   4866 2C21 POPEU 172     101.701  88.246  50.845  1.00  0.00           C
ATOM   4869 3C21 POPEU 172     101.992  87.647  52.225  1.00  0.00           C
ATOM   4872 4C21 POPEU 172     103.051  86.537  52.255  1.00  0.00           C
ATOM   4875 5C21 POPEU 172     102.661  85.287  51.445  1.00  0.00           C
ATOM   4878 6C21 POPEU 172     103.821  84.277  51.375  1.00  0.00           C
ATOM   4881 7C21 POPEU 172     103.441  83.036  50.565  1.00  0.00           C
ATOM   4884 8C21 POPEU 172     104.642  82.137  50.235  1.00  0.00           C
ATOM   4888  C33 POPEU 172      88.691  95.757  56.005  1.00  0.00           C
ATOM   4891  C34 POPEU 172      89.212  96.516  54.775  1.00  0.00           C
ATOM   4894  C35 POPEU 172      89.632  95.687  53.555  1.00  0.00           C
ATOM   4897  C36 POPEU 172      89.872  96.607  52.345  1.00  0.00           C
ATOM   4900  C37 POPEU 172      90.252  95.896  51.035  1.00  0.00           C
ATOM   4903  C38 POPEU 172      90.481  96.856  49.835  1.00  0.00           C
ATOM   4906  C39 POPEU 172      89.400  97.938  49.645  1.00  0.00           C
ATOM   4909 0C31 POPEU 172      89.590  98.806  48.385  1.00  0.00           C
ATOM   4912 1C31 POPEU 172      88.801 100.126  48.485  1.00  0.00           C
ATOM   4915 2C31 POPEU 172      88.531 100.817  47.135  1.00  0.00           C
ATOM   4918 3C31 POPEU 172      87.612 102.037  47.265  1.00  0.00           C
ATOM   4921 4C31 POPEU 172      87.011 102.477  45.915  1.00  0.00           C
ATOM   4924 5C31 POPEU 172      85.822 103.437  46.075  1.00  0.00           C
ATOM   4927 6C31 POPEU 172      85.191 103.848  44.735  1.00  0.00           C
ATOM   4931  NH3 POPEV 173      98.741  33.656  67.665  1.00  0.00           N
ATOM   4935  C12 POPEV 173      99.972  33.237  66.925  1.00  0.00           C
ATOM   4938  C11 POPEV 173      99.791  31.876  66.245  1.00  0.00           C
ATOM   4941  P   POPEV 173     101.362  31.686  64.115  1.00  0.00           P
ATOM   4942  O13 POPEV 173     101.542  33.126  63.895  1.00  0.00           O
ATOM   4943  O14 POPEV 173     102.521  30.796  63.835  1.00  0.00           O
ATOM   4944  O11 POPEV 173     100.021  31.187  63.445  1.00  0.00           O
ATOM   4945  O12 POPEV 173     101.021  31.486  65.635  1.00  0.00           O
ATOM   4946  C1  POPEV 173      99.941  30.408  62.245  1.00  0.00           C
ATOM   4949  C2  POPEV 173      98.561  30.656  61.575  1.00  0.00           C
ATOM   4951  O21 POPEV 173      98.150  29.487  60.835  1.00  0.00           O
ATOM   4952  C21 POPEV 173      96.852  29.376  60.555  1.00  0.00           C
ATOM   4953  O22 POPEV 173      95.991  30.216  60.785  1.00  0.00           O
ATOM   4954  C22 POPEV 173      96.620  27.936  60.065  1.00  0.00           C
ATOM   4957  C3  POPEV 173      98.551  31.976  60.745  1.00  0.00           C
ATOM   4960  O31 POPEV 173      99.422  31.886  59.595  1.00  0.00           O
ATOM   4961  C31 POPEV 173      98.812  31.747  58.435  1.00  0.00           C
ATOM   4962  O32 POPEV 173      97.621  31.586  58.265  1.00  0.00           O
ATOM   4963  C32 POPEV 173      99.892  31.777  57.345  1.00  0.00           C
ATOM   4966  C23 POPEV 173      95.201  27.586  59.545  1.00  0.00           C
ATOM   4969  C24 POPEV 173      95.081  27.597  58.015  1.00  0.00           C
ATOM   4972  C25 POPEV 173      95.211  28.997  57.405  1.00  0.00           C
ATOM   4975  C26 POPEV 173      94.682  29.076  55.965  1.00  0.00           C
ATOM   4978  C27 POPEV 173      94.311  30.507  55.545  1.00  0.00           C
ATOM   4981  C28 POPEV 173      93.541  30.587  54.215  1.00  0.00           C
ATOM   4984  C29 POPEV 173      94.432  30.427  53.015  1.00  0.00           C
ATOM   4986 0C21 POPEV 173      94.101  30.737  51.745  1.00  0.00           C
ATOM   4988 1C21 POPEV 173      92.781  31.266  51.245  1.00  0.00           C
ATOM   4991 2C21 POPEV 173      92.851  32.757  50.835  1.00  0.00           C
ATOM   4994 3C21 POPEV 173      91.941  33.117  49.655  1.00  0.00           C
ATOM   4997 4C21 POPEV 173      90.432  32.917  49.905  1.00  0.00           C
ATOM   5000 5C21 POPEV 173      89.822  33.856  50.955  1.00  0.00           C
ATOM   5003 6C21 POPEV 173      89.911  35.347  50.575  1.00  0.00           C
ATOM   5006 7C21 POPEV 173      89.212  36.266  51.585  1.00  0.00           C
ATOM   5009 8C21 POPEV 173      89.331  37.746  51.255  1.00  0.00           C
ATOM   5013  C33 POPEV 173      99.340  31.677  55.895  1.00  0.00           C
ATOM   5016  C34 POPEV 173      98.461  30.436  55.685  1.00  0.00           C
ATOM   5019  C35 POPEV 173      98.521  29.818  54.285  1.00  0.00           C
ATOM   5022  C36 POPEV 173      98.322  30.826  53.145  1.00  0.00           C
ATOM   5025  C37 POPEV 173      98.150  30.097  51.805  1.00  0.00           C
ATOM   5028  C38 POPEV 173      97.792  31.036  50.645  1.00  0.00           C
ATOM   5031  C39 POPEV 173      97.491  30.216  49.385  1.00  0.00           C
ATOM   5034 0C31 POPEV 173      96.840  31.017  48.245  1.00  0.00           C
ATOM   5037 1C31 POPEV 173      96.701  30.136  46.995  1.00  0.00           C
ATOM   5040 2C31 POPEV 173      95.812  30.726  45.905  1.00  0.00           C
ATOM   5043 3C31 POPEV 173      95.590  29.727  44.765  1.00  0.00           C
ATOM   5046 4C31 POPEV 173      94.581  30.186  43.715  1.00  0.00           C
ATOM   5049 5C31 POPEV 173      94.472  29.177  42.555  1.00  0.00           C
ATOM   5052 6C31 POPEV 173      93.231  29.347  41.685  1.00  0.00           C
ATOM   5056  NH3 POPEW 174      24.812   2.806  64.095  1.00  0.00           N
ATOM   5060  C12 POPEW 174      25.382   3.906  64.955  1.00  0.00           C
ATOM   5063  C11 POPEW 174      26.432   3.456  65.955  1.00  0.00           C
ATOM   5066  P   POPEW 174      27.652   4.536  67.985  1.00  0.00           P
ATOM   5067  O13 POPEW 174      27.512   5.796  68.765  1.00  0.00           O
ATOM   5068  O14 POPEW 174      27.402   3.256  68.675  1.00  0.00           O
ATOM   5069  O11 POPEW 174      29.152   4.466  67.435  1.00  0.00           O
ATOM   5070  O12 POPEW 174      26.771   4.636  66.685  1.00  0.00           O
ATOM   5071  C1  POPEW 174      29.482   5.476  66.475  1.00  0.00           C
ATOM   5074  C2  POPEW 174      30.902   5.266  65.875  1.00  0.00           C
ATOM   5076  O21 POPEW 174      31.441   6.386  65.165  1.00  0.00           O
ATOM   5077  C21 POPEW 174      30.732   7.136  64.375  1.00  0.00           C
ATOM   5078  O22 POPEW 174      29.511   7.266  64.345  1.00  0.00           O
ATOM   5079  C22 POPEW 174      31.652   7.836  63.385  1.00  0.00           C
ATOM   5082  C3  POPEW 174      30.982   4.006  64.955  1.00  0.00           C
ATOM   5085  O31 POPEW 174      30.172   4.176  63.765  1.00  0.00           O
ATOM   5086  C31 POPEW 174      30.672   3.576  62.685  1.00  0.00           C
ATOM   5087  O32 POPEW 174      31.642   2.846  62.675  1.00  0.00           O
ATOM   5088  C32 POPEW 174      29.812   3.896  61.455  1.00  0.00           C
ATOM   5091  C23 POPEW 174      30.812   8.406  62.225  1.00  0.00           C
ATOM   5094  C24 POPEW 174      31.602   9.306  61.275  1.00  0.00           C
ATOM   5097  C25 POPEW 174      30.691   9.906  60.205  1.00  0.00           C
ATOM   5100  C26 POPEW 174      31.392  10.996  59.395  1.00  0.00           C
ATOM   5103  C27 POPEW 174      30.402  11.846  58.595  1.00  0.00           C
ATOM   5106  C28 POPEW 174      31.032  13.126  58.035  1.00  0.00           C
ATOM   5109  C29 POPEW 174      31.802  12.916  56.755  1.00  0.00           C
ATOM   5111 0C21 POPEW 174      32.370  13.906  56.045  1.00  0.00           C
ATOM   5113 1C21 POPEW 174      32.392  15.366  56.455  1.00  0.00           C
ATOM   5116 2C21 POPEW 174      33.841  15.886  56.555  1.00  0.00           C
ATOM   5119 3C21 POPEW 174      33.902  17.366  56.935  1.00  0.00           C
ATOM   5122 4C21 POPEW 174      35.312  17.966  56.825  1.00  0.00           C
ATOM   5125 5C21 POPEW 174      35.711  18.216  55.365  1.00  0.00           C
ATOM   5128 6C21 POPEW 174      37.192  18.566  55.185  1.00  0.00           C
ATOM   5131 7C21 POPEW 174      37.762  17.986  53.885  1.00  0.00           C
ATOM   5134 8C21 POPEW 174      39.242  18.316  53.685  1.00  0.00           C
ATOM   5138  C33 POPEW 174      30.681   4.416  60.285  1.00  0.00           C
ATOM   5141  C34 POPEW 174      29.962   4.466  58.935  1.00  0.00           C
ATOM   5144  C35 POPEW 174      29.341   3.146  58.465  1.00  0.00           C
ATOM   5147  C36 POPEW 174      29.102   3.136  56.945  1.00  0.00           C
ATOM   5150  C37 POPEW 174      27.902   2.286  56.515  1.00  0.00           C
ATOM   5153  C38 POPEW 174      27.591   2.426  55.015  1.00  0.00           C
ATOM   5156  C39 POPEW 174      28.662   1.843  54.085  1.00  0.00           C
ATOM   5159 0C31 POPEW 174      28.712   0.313  54.125  1.00  0.00           C
ATOM   5162 1C31 POPEW 174      28.402  -0.317  52.765  1.00  0.00           C
ATOM   5165 2C31 POPEW 174      28.161  -1.817  52.865  1.00  0.00           C
ATOM   5168 3C31 POPEW 174      28.142  -2.487  51.485  1.00  0.00           C
ATOM   5171 4C31 POPEW 174      29.511  -3.047  51.085  1.00  0.00           C
ATOM   5174 5C31 POPEW 174      29.531  -3.677  49.695  1.00  0.00           C
ATOM   5177 6C31 POPEW 174      30.851  -4.387  49.395  1.00  0.00           C
ATOM   5181  NH3 POPEX 175     106.551  85.016  22.945  1.00  0.00           N
ATOM   5185  C12 POPEX 175     106.402  86.087  21.885  1.00  0.00           C
ATOM   5188  C11 POPEX 175     105.710  85.547  20.615  1.00  0.00           C
ATOM   5191  P   POPEX 175     103.931  83.637  21.075  1.00  0.00           P
ATOM   5192  O13 POPEX 175     103.902  82.887  19.805  1.00  0.00           O
ATOM   5193  O14 POPEX 175     104.832  83.147  22.145  1.00  0.00           O
ATOM   5194  O11 POPEX 175     102.472  83.727  21.695  1.00  0.00           O
ATOM   5195  O12 POPEX 175     104.371  85.136  20.875  1.00  0.00           O
ATOM   5196  C1  POPEX 175     102.411  84.277  23.025  1.00  0.00           C
ATOM   5199  C2  POPEX 175     100.982  84.777  23.375  1.00  0.00           C
ATOM   5201  O21 POPEX 175     100.871  84.936  24.795  1.00  0.00           O
ATOM   5202  C21 POPEX 175     101.651  85.766  25.435  1.00  0.00           C
ATOM   5203  O22 POPEX 175     102.531  86.478  24.955  1.00  0.00           O
ATOM   5204  C22 POPEX 175     101.301  85.617  26.925  1.00  0.00           C
ATOM   5207  C3  POPEX 175      99.911  83.757  22.885  1.00  0.00           C
ATOM   5210  O31 POPEX 175      98.681  83.746  23.655  1.00  0.00           O
ATOM   5211  C31 POPEX 175      98.741  83.007  24.765  1.00  0.00           C
ATOM   5212  O32 POPEX 175      99.741  82.436  25.185  1.00  0.00           O
ATOM   5213  C32 POPEX 175      97.381  83.017  25.485  1.00  0.00           C
ATOM   5216  C23 POPEX 175     102.081  86.548  27.875  1.00  0.00           C
ATOM   5219  C24 POPEX 175     101.601  86.376  29.325  1.00  0.00           C
ATOM   5222  C25 POPEX 175     102.491  87.137  30.315  1.00  0.00           C
ATOM   5225  C26 POPEX 175     101.741  88.126  31.215  1.00  0.00           C
ATOM   5228  C27 POPEX 175     101.031  87.426  32.385  1.00  0.00           C
ATOM   5231  C28 POPEX 175     100.432  88.396  33.405  1.00  0.00           C
ATOM   5234  C29 POPEX 175      99.851  87.636  34.575  1.00  0.00           C
ATOM   5236 0C21 POPEX 175      99.542  88.157  35.765  1.00  0.00           C
ATOM   5238 1C21 POPEX 175      99.670  89.607  36.165  1.00  0.00           C
ATOM   5241 2C21 POPEX 175      98.471  90.098  37.005  1.00  0.00           C
ATOM   5244 3C21 POPEX 175      98.292  89.367  38.355  1.00  0.00           C
ATOM   5247 4C21 POPEX 175      98.280  90.298  39.585  1.00  0.00           C
ATOM   5250 5C21 POPEX 175      97.182  91.367  39.575  1.00  0.00           C
ATOM   5253 6C21 POPEX 175      95.752  90.797  39.465  1.00  0.00           C
ATOM   5256 7C21 POPEX 175      94.682  91.887  39.595  1.00  0.00           C
ATOM   5259 8C21 POPEX 175      93.252  91.337  39.575  1.00  0.00           C
ATOM   5263  C33 POPEX 175      97.160  81.777  26.385  1.00  0.00           C
ATOM   5266  C34 POPEX 175      97.932  81.757  27.715  1.00  0.00           C
ATOM   5269  C35 POPEX 175      97.501  82.826  28.725  1.00  0.00           C
ATOM   5272  C36 POPEX 175      98.222  82.677  30.075  1.00  0.00           C
ATOM   5275  C37 POPEX 175      97.861  83.787  31.075  1.00  0.00           C
ATOM   5278  C38 POPEX 175      99.021  84.216  31.965  1.00  0.00           C
ATOM   5281  C39 POPEX 175      99.411  83.227  33.065  1.00  0.00           C
ATOM   5284 0C31 POPEX 175      98.511  83.277  34.315  1.00  0.00           C
ATOM   5287 1C31 POPEX 175      99.120  82.467  35.465  1.00  0.00           C
ATOM   5290 2C31 POPEX 175      98.482  82.706  36.845  1.00  0.00           C
ATOM   5293 3C31 POPEX 175      97.142  82.006  37.025  1.00  0.00           C
ATOM   5296 4C31 POPEX 175      96.642  82.047  38.475  1.00  0.00           C
ATOM   5299 5C31 POPEX 175      95.351  81.237  38.675  1.00  0.00           C
ATOM   5302 6C31 POPEX 175      94.851  81.247  40.115  1.00  0.00           C
ATOM   5306  NH3 POPEY 176      74.951 137.606  21.945  1.00  0.00           N
ATOM   5310  C12 POPEY 176      75.932 137.876  20.825  1.00  0.00           C
ATOM   5313  C11 POPEY 176      77.260 137.217  21.215  1.00  0.00           C
ATOM   5316  P   POPEY 176      79.531 136.447  20.035  1.00  0.00           P
ATOM   5317  O13 POPEY 176      79.042 135.386  19.115  1.00  0.00           O
ATOM   5318  O14 POPEY 176      80.751 137.177  19.635  1.00  0.00           O
ATOM   5319  O11 POPEY 176      79.851 135.746  21.415  1.00  0.00           O
ATOM   5320  O12 POPEY 176      78.331 137.457  20.305  1.00  0.00           O
ATOM   5321  C1  POPEY 176      79.781 136.348  22.725  1.00  0.00           C
ATOM   5324  C2  POPEY 176      78.861 135.497  23.665  1.00  0.00           C
ATOM   5326  O21 POPEY 176      78.451 136.288  24.795  1.00  0.00           O
ATOM   5327  C21 POPEY 176      77.182 136.678  24.885  1.00  0.00           C
ATOM   5328  O22 POPEY 176      76.281 136.458  24.095  1.00  0.00           O
ATOM   5329  C22 POPEY 176      77.061 137.527  26.145  1.00  0.00           C
ATOM   5332  C3  POPEY 176      79.701 134.277  24.135  1.00  0.00           C
ATOM   5335  O31 POPEY 176      78.971 133.047  24.315  1.00  0.00           O
ATOM   5336  C31 POPEY 176      78.370 132.857  25.465  1.00  0.00           C
ATOM   5337  O32 POPEY 176      78.292 133.637  26.385  1.00  0.00           O
ATOM   5338  C32 POPEY 176      77.910 131.397  25.465  1.00  0.00           C
ATOM   5341  C23 POPEY 176      75.741 137.296  26.905  1.00  0.00           C
ATOM   5344  C24 POPEY 176      75.652 138.117  28.205  1.00  0.00           C
ATOM   5347  C25 POPEY 176      76.781 137.796  29.185  1.00  0.00           C
ATOM   5350  C26 POPEY 176      76.492 138.266  30.615  1.00  0.00           C
ATOM   5353  C27 POPEY 176      77.642 137.957  31.585  1.00  0.00           C
ATOM   5356  C28 POPEY 176      77.161 137.477  32.955  1.00  0.00           C
ATOM   5359  C29 POPEY 176      76.372 138.557  33.665  1.00  0.00           C
ATOM   5361 0C21 POPEY 176      76.682 139.160  34.825  1.00  0.00           C
ATOM   5363 1C21 POPEY 176      77.871 138.891  35.715  1.00  0.00           C
ATOM   5366 2C21 POPEY 176      77.441 138.367  37.095  1.00  0.00           C
ATOM   5369 3C21 POPEY 176      76.800 136.977  37.065  1.00  0.00           C
ATOM   5372 4C21 POPEY 176      76.241 136.537  38.425  1.00  0.00           C
ATOM   5375 5C21 POPEY 176      77.311 136.217  39.485  1.00  0.00           C
ATOM   5378 6C21 POPEY 176      76.771 136.447  40.905  1.00  0.00           C
ATOM   5381 7C21 POPEY 176      77.742 135.997  42.015  1.00  0.00           C
ATOM   5384 8C21 POPEY 176      77.281 136.436  43.405  1.00  0.00           C
ATOM   5388  C33 POPEY 176      77.252 130.927  26.775  1.00  0.00           C
ATOM   5391  C34 POPEY 176      76.652 129.527  26.615  1.00  0.00           C
ATOM   5394  C35 POPEY 176      75.652 129.167  27.725  1.00  0.00           C
ATOM   5397  C36 POPEY 176      76.252 129.348  29.105  1.00  0.00           C
ATOM   5400  C37 POPEY 176      75.492 128.656  30.235  1.00  0.00           C
ATOM   5403  C38 POPEY 176      76.221 128.947  31.535  1.00  0.00           C
ATOM   5406  C39 POPEY 176      75.521 128.458  32.805  1.00  0.00           C
ATOM   5409 0C31 POPEY 176      76.291 129.007  34.015  1.00  0.00           C
ATOM   5412 1C31 POPEY 176      76.331 128.077  35.215  1.00  0.00           C
ATOM   5415 2C31 POPEY 176      77.572 128.376  36.065  1.00  0.00           C
ATOM   5418 3C31 POPEY 176      77.661 127.516  37.325  1.00  0.00           C
ATOM   5421 4C31 POPEY 176      77.910 126.027  37.035  1.00  0.00           C
ATOM   5424 5C31 POPEY 176      77.961 125.177  38.315  1.00  0.00           C
ATOM   5427 6C31 POPEY 176      78.661 123.837  38.135  1.00  0.00           C
ATOM   5431  NH3 POPEZ 177      21.681  36.306  25.145  1.00  0.00           N
ATOM   5435  C12 POPEZ 177      20.851  35.126  24.735  1.00  0.00           C
ATOM   5438  C11 POPEZ 177      19.802  35.516  23.655  1.00  0.00           C
ATOM   5441  P   POPEZ 177      17.652  34.696  24.835  1.00  0.00           P
ATOM   5442  O13 POPEZ 177      16.271  34.516  24.365  1.00  0.00           O
ATOM   5443  O14 POPEZ 177      18.111  33.706  25.825  1.00  0.00           O
ATOM   5444  O11 POPEZ 177      17.822  36.147  25.425  1.00  0.00           O
ATOM   5445  O12 POPEZ 177      18.691  34.618  23.635  1.00  0.00           O
ATOM   5446  C1  POPEZ 177      16.921  36.626  26.425  1.00  0.00           C
ATOM   5449  C2  POPEZ 177      17.542  36.528  27.845  1.00  0.00           C
ATOM   5451  O21 POPEZ 177      16.552  36.316  28.865  1.00  0.00           O
ATOM   5452  C21 POPEZ 177      16.012  35.118  28.905  1.00  0.00           C
ATOM   5453  O22 POPEZ 177      15.292  34.597  28.085  1.00  0.00           O
ATOM   5454  C22 POPEZ 177      16.472  34.446  30.195  1.00  0.00           C
ATOM   5457  C3  POPEZ 177      18.272  37.856  28.185  1.00  0.00           C
ATOM   5460  O31 POPEZ 177      18.972  37.847  29.455  1.00  0.00           O
ATOM   5461  C31 POPEZ 177      18.602  38.806  30.285  1.00  0.00           C
ATOM   5462  O32 POPEZ 177      19.232  39.827  30.515  1.00  0.00           O
ATOM   5463  C32 POPEZ 177      17.262  38.426  30.905  1.00  0.00           C
ATOM   5466  C23 POPEZ 177      15.451  33.438  30.755  1.00  0.00           C
ATOM   5469  C24 POPEZ 177      15.982  32.757  32.035  1.00  0.00           C
ATOM   5472  C25 POPEZ 177      16.472  33.766  33.085  1.00  0.00           C
ATOM   5475  C26 POPEZ 177      16.781  33.106  34.435  1.00  0.00           C
ATOM   5478  C27 POPEZ 177      17.802  33.917  35.245  1.00  0.00           C
ATOM   5481  C28 POPEZ 177      18.251  33.246  36.555  1.00  0.00           C
ATOM   5484  C29 POPEZ 177      17.101  33.136  37.525  1.00  0.00           C
ATOM   5486 0C21 POPEZ 177      17.031  33.626  38.775  1.00  0.00           C
ATOM   5488 1C21 POPEZ 177      18.101  34.356  39.555  1.00  0.00           C
ATOM   5491 2C21 POPEZ 177      18.431  33.626  40.875  1.00  0.00           C
ATOM   5494 3C21 POPEZ 177      17.322  33.728  41.945  1.00  0.00           C
ATOM   5497 4C21 POPEZ 177      17.342  35.028  42.785  1.00  0.00           C
ATOM   5500 5C21 POPEZ 177      18.582  35.147  43.685  1.00  0.00           C
ATOM   5503 6C21 POPEZ 177      18.492  36.306  44.685  1.00  0.00           C
ATOM   5506 7C21 POPEZ 177      19.592  36.237  45.745  1.00  0.00           C
ATOM   5509 8C21 POPEZ 177      19.392  37.226  46.895  1.00  0.00           C
ATOM   5513  C33 POPEZ 177      16.951  39.147  32.235  1.00  0.00           C
ATOM   5516  C34 POPEZ 177      15.592  38.728  32.805  1.00  0.00           C
ATOM   5519  C35 POPEZ 177      15.532  38.816  34.335  1.00  0.00           C
ATOM   5522  C36 POPEZ 177      14.402  37.937  34.885  1.00  0.00           C
ATOM   5525  C37 POPEZ 177      14.242  38.046  36.405  1.00  0.00           C
ATOM   5528  C38 POPEZ 177      13.342  36.946  36.985  1.00  0.00           C
ATOM   5531  C39 POPEZ 177      13.972  36.216  38.175  1.00  0.00           C
ATOM   5534 0C31 POPEZ 177      13.742  36.946  39.505  1.00  0.00           C
ATOM   5537 1C31 POPEZ 177      14.462  36.278  40.665  1.00  0.00           C
ATOM   5540 2C31 POPEZ 177      14.362  37.097  41.965  1.00  0.00           C
ATOM   5543 3C31 POPEZ 177      13.021  36.937  42.675  1.00  0.00           C
ATOM   5546 4C31 POPEZ 177      12.992  37.757  43.965  1.00  0.00           C
ATOM   5549 5C31 POPEZ 177      11.771  37.458  44.835  1.00  0.00           C
ATOM   5552 6C31 POPEZ 177      11.832  38.196  46.175  1.00  0.00           C
ATOM   5556  NH3 POPEa 178      85.001 136.697  19.845  1.00  0.00           N
ATOM   5560  C12 POPEa 178      86.331 135.988  19.835  1.00  0.00           C
ATOM   5563  C11 POPEa 178      87.211 136.397  21.035  1.00  0.00           C
ATOM   5566  P   POPEa 178      89.621 135.758  20.165  1.00  0.00           P
ATOM   5567  O13 POPEa 178      89.941 134.487  19.485  1.00  0.00           O
ATOM   5568  O14 POPEa 178      89.352 136.917  19.285  1.00  0.00           O
ATOM   5569  O11 POPEa 178      90.801 136.107  21.185  1.00  0.00           O
ATOM   5570  O12 POPEa 178      88.362 135.557  21.115  1.00  0.00           O
ATOM   5571  C1  POPEa 178      90.621 136.587  22.525  1.00  0.00           C
ATOM   5574  C2  POPEa 178      91.571 135.936  23.585  1.00  0.00           C
ATOM   5576  O21 POPEa 178      91.181 136.397  24.895  1.00  0.00           O
ATOM   5577  C21 POPEa 178      90.141 135.758  25.395  1.00  0.00           C
ATOM   5578  O22 POPEa 178      88.992 136.156  25.375  1.00  0.00           O
ATOM   5579  C22 POPEa 178      90.611 134.458  26.035  1.00  0.00           C
ATOM   5582  C3  POPEa 178      93.090 136.247  23.355  1.00  0.00           C
ATOM   5585  O31 POPEa 178      93.862 136.417  24.575  1.00  0.00           O
ATOM   5586  C31 POPEa 178      94.132 135.307  25.245  1.00  0.00           C
ATOM   5587  O32 POPEa 178      93.921 134.167  24.855  1.00  0.00           O
ATOM   5588  C32 POPEa 178      94.741 135.678  26.615  1.00  0.00           C
ATOM   5591  C23 POPEa 178      90.001 133.237  25.345  1.00  0.00           C
ATOM   5594  C24 POPEa 178      90.691 131.977  25.845  1.00  0.00           C
ATOM   5597  C25 POPEa 178      90.071 130.708  25.275  1.00  0.00           C
ATOM   5600  C26 POPEa 178      89.881 129.646  26.365  1.00  0.00           C
ATOM   5603  C27 POPEa 178      90.292 128.266  25.865  1.00  0.00           C
ATOM   5606  C28 POPEa 178      89.972 127.146  26.865  1.00  0.00           C
ATOM   5609  C29 POPEa 178      88.511 126.786  26.795  1.00  0.00           C
ATOM   5611 0C21 POPEa 178      87.761 126.257  27.775  1.00  0.00           C
ATOM   5613 1C21 POPEa 178      88.201 125.877  29.155  1.00  0.00           C
ATOM   5616 2C21 POPEa 178      88.292 124.347  29.305  1.00  0.00           C
ATOM   5619 3C21 POPEa 178      88.350 123.918  30.775  1.00  0.00           C
ATOM   5622 4C21 POPEa 178      88.651 122.436  30.945  1.00  0.00           C
ATOM   5625 5C21 POPEa 178      88.631 122.016  32.425  1.00  0.00           C
ATOM   5628 6C21 POPEa 178      88.551 120.497  32.605  1.00  0.00           C
ATOM   5631 7C21 POPEa 178      89.161 120.037  33.935  1.00  0.00           C
ATOM   5634 8C21 POPEa 178      89.071 118.517  34.095  1.00  0.00           C
ATOM   5638  C33 POPEa 178      94.711 134.537  27.675  1.00  0.00           C
ATOM   5641  C34 POPEa 178      95.361 134.988  29.005  1.00  0.00           C
ATOM   5644  C35 POPEa 178      96.262 133.988  29.755  1.00  0.00           C
ATOM   5647  C36 POPEa 178      95.602 133.208  30.905  1.00  0.00           C
ATOM   5650  C37 POPEa 178      96.651 132.406  31.705  1.00  0.00           C
ATOM   5653  C38 POPEa 178      96.111 131.057  32.205  1.00  0.00           C
ATOM   5656  C39 POPEa 178      95.121 131.156  33.375  1.00  0.00           C
ATOM   5659 0C31 POPEa 178      95.812 130.988  34.725  1.00  0.00           C
ATOM   5662 1C31 POPEa 178      94.892 131.238  35.925  1.00  0.00           C
ATOM   5665 2C31 POPEa 178      95.682 131.117  37.225  1.00  0.00           C
ATOM   5668 3C31 POPEa 178      94.901 131.497  38.485  1.00  0.00           C
ATOM   5671 4C31 POPEa 178      95.850 131.667  39.675  1.00  0.00           C
ATOM   5674 5C31 POPEa 178      95.161 131.987  41.005  1.00  0.00           C
ATOM   5677 6C31 POPEa 178      96.151 132.037  42.165  1.00  0.00           C
ATOM   5681  NH3 POPEb 179      17.701  21.546  69.445  1.00  0.00           N
ATOM   5685  C12 POPEb 179      18.922  20.986  70.075  1.00  0.00           C
ATOM   5688  C11 POPEb 179      19.382  19.766  69.275  1.00  0.00           C
ATOM   5691  P   POPEb 179      21.252  17.946  69.515  1.00  0.00           P
ATOM   5692  O13 POPEb 179      22.542  18.397  68.965  1.00  0.00           O
ATOM   5693  O14 POPEb 179      21.212  16.956  70.605  1.00  0.00           O
ATOM   5694  O11 POPEb 179      20.332  17.346  68.365  1.00  0.00           O
ATOM   5695  O12 POPEb 179      20.441  19.186  70.005  1.00  0.00           O
ATOM   5696  C1  POPEb 179      20.912  16.766  67.195  1.00  0.00           C
ATOM   5699  C2  POPEb 179      20.312  17.417  65.935  1.00  0.00           C
ATOM   5701  O21 POPEb 179      19.292  16.626  65.295  1.00  0.00           O
ATOM   5702  C21 POPEb 179      19.642  15.466  64.755  1.00  0.00           C
ATOM   5703  O22 POPEb 179      20.751  14.956  64.815  1.00  0.00           O
ATOM   5704  C22 POPEb 179      18.372  14.826  64.175  1.00  0.00           C
ATOM   5707  C3  POPEb 179      21.432  17.886  64.965  1.00  0.00           C
ATOM   5710  O31 POPEb 179      20.862  18.866  64.095  1.00  0.00           O
ATOM   5711  C31 POPEb 179      20.512  18.456  62.905  1.00  0.00           C
ATOM   5712  O32 POPEb 179      20.821  17.417  62.355  1.00  0.00           O
ATOM   5713  C32 POPEb 179      19.592  19.536  62.345  1.00  0.00           C
ATOM   5716  C23 POPEb 179      18.562  13.426  63.555  1.00  0.00           C
ATOM   5719  C24 POPEb 179      18.691  13.426  62.025  1.00  0.00           C
ATOM   5722  C25 POPEb 179      19.772  14.356  61.455  1.00  0.00           C
ATOM   5725  C26 POPEb 179      19.892  14.216  59.935  1.00  0.00           C
ATOM   5728  C27 POPEb 179      20.862  15.226  59.315  1.00  0.00           C
ATOM   5731  C28 POPEb 179      20.802  15.186  57.775  1.00  0.00           C
ATOM   5734  C29 POPEb 179      21.632  16.276  57.125  1.00  0.00           C
ATOM   5736 0C21 POPEb 179      22.171  16.237  55.895  1.00  0.00           C
ATOM   5738 1C21 POPEb 179      22.071  15.106  54.895  1.00  0.00           C
ATOM   5741 2C21 POPEb 179      21.341  15.526  53.595  1.00  0.00           C
ATOM   5744 3C21 POPEb 179      19.812  15.586  53.725  1.00  0.00           C
ATOM   5747 4C21 POPEb 179      19.162  15.996  52.395  1.00  0.00           C
ATOM   5750 5C21 POPEb 179      17.632  16.046  52.385  1.00  0.00           C
ATOM   5753 6C21 POPEb 179      17.122  16.426  50.985  1.00  0.00           C
ATOM   5756 7C21 POPEb 179      15.612  16.656  50.885  1.00  0.00           C
ATOM   5759 8C21 POPEb 179      15.161  16.946  49.455  1.00  0.00           C
ATOM   5763  C33 POPEb 179      19.191  19.286  60.885  1.00  0.00           C
ATOM   5766  C34 POPEb 179      18.192  18.136  60.735  1.00  0.00           C
ATOM   5769  C35 POPEb 179      17.932  17.856  59.255  1.00  0.00           C
ATOM   5772  C36 POPEb 179      16.942  16.726  58.985  1.00  0.00           C
ATOM   5775  C37 POPEb 179      16.822  16.506  57.475  1.00  0.00           C
ATOM   5778  C38 POPEb 179      15.792  15.456  57.055  1.00  0.00           C
ATOM   5781  C39 POPEb 179      14.492  16.106  56.535  1.00  0.00           C
ATOM   5784 0C31 POPEb 179      13.652  15.146  55.675  1.00  0.00           C
ATOM   5787 1C31 POPEb 179      12.532  15.886  54.945  1.00  0.00           C
ATOM   5790 2C31 POPEb 179      11.511  14.946  54.295  1.00  0.00           C
ATOM   5793 3C31 POPEb 179      10.442  15.696  53.485  1.00  0.00           C
ATOM   5796 4C31 POPEb 179      10.982  16.246  52.155  1.00  0.00           C
ATOM   5799 5C31 POPEb 179       9.942  17.076  51.395  1.00  0.00           C
ATOM   5802 6C31 POPEb 179      10.462  17.546  50.025  1.00  0.00           C
ATOM   5806  NH3 POPEc 180     138.090   1.033  22.105  1.00  0.00           N
ATOM   5810  C12 POPEc 180     137.301   2.296  22.285  1.00  0.00           C
ATOM   5813  C11 POPEc 180     135.932   2.216  21.605  1.00  0.00           C
ATOM   5816  P   POPEc 180     134.340   4.056  22.685  1.00  0.00           P
ATOM   5817  O13 POPEc 180     135.071   4.976  23.595  1.00  0.00           O
ATOM   5818  O14 POPEc 180     133.161   4.686  22.035  1.00  0.00           O
ATOM   5819  O11 POPEc 180     133.911   2.776  23.485  1.00  0.00           O
ATOM   5820  O12 POPEc 180     135.342   3.516  21.615  1.00  0.00           O
ATOM   5821  C1  POPEc 180     134.201   2.626  24.865  1.00  0.00           C
ATOM   5824  C2  POPEc 180     132.932   2.916  25.685  1.00  0.00           C
ATOM   5826  O21 POPEc 180     133.260   2.806  27.085  1.00  0.00           O
ATOM   5827  C21 POPEc 180     133.852   3.886  27.545  1.00  0.00           C
ATOM   5828  O22 POPEc 180     133.751   5.016  27.085  1.00  0.00           O
ATOM   5829  C22 POPEc 180     134.872   3.526  28.605  1.00  0.00           C
ATOM   5832  C3  POPEc 180     131.811   1.923  25.265  1.00  0.00           C
ATOM   5835  O31 POPEc 180     130.581   2.143  25.985  1.00  0.00           O
ATOM   5836  C31 POPEc 180     130.311   1.283  26.965  1.00  0.00           C
ATOM   5837  O32 POPEc 180     130.982   0.293  27.225  1.00  0.00           O
ATOM   5838  C32 POPEc 180     129.051   1.743  27.715  1.00  0.00           C
ATOM   5841  C23 POPEc 180     134.551   4.206  29.945  1.00  0.00           C
ATOM   5844  C24 POPEc 180     135.712   4.006  30.905  1.00  0.00           C
ATOM   5847  C25 POPEc 180     135.411   4.526  32.305  1.00  0.00           C
ATOM   5850  C26 POPEc 180     136.620   4.316  33.215  1.00  0.00           C
ATOM   5853  C27 POPEc 180     136.632   5.246  34.425  1.00  0.00           C
ATOM   5856  C28 POPEc 180     138.010   5.216  35.095  1.00  0.00           C
ATOM   5859  C29 POPEc 180     138.040   5.936  36.415  1.00  0.00           C
ATOM   5861 0C21 POPEc 180     138.451   5.416  37.585  1.00  0.00           C
ATOM   5863 1C21 POPEc 180     138.941   4.006  37.795  1.00  0.00           C
ATOM   5866 2C21 POPEc 180     140.475   3.916  37.635  1.00  0.00           C
ATOM   5869 3C21 POPEc 180     140.993   2.476  37.575  1.00  0.00           C
ATOM   5872 4C21 POPEc 180     142.493   2.356  37.895  1.00  0.00           C
ATOM   5875 5C21 POPEc 180     142.913   0.903  38.175  1.00  0.00           C
ATOM   5878 6C21 POPEc 180     142.824  -0.027  36.955  1.00  0.00           C
ATOM   5881 7C21 POPEc 180     143.165  -1.477  37.305  1.00  0.00           C
ATOM   5884 8C21 POPEc 180     142.773  -2.487  36.225  1.00  0.00           C
ATOM   5888  C33 POPEc 180     129.142   1.413  29.225  1.00  0.00           C
ATOM   5891  C34 POPEc 180     127.771   1.273  29.925  1.00  0.00           C
ATOM   5894  C35 POPEc 180     127.341   2.496  30.735  1.00  0.00           C
ATOM   5897  C36 POPEc 180     126.212   2.236  31.735  1.00  0.00           C
ATOM   5900  C37 POPEc 180     125.910   3.446  32.625  1.00  0.00           C
ATOM   5903  C38 POPEc 180     124.711   3.186  33.545  1.00  0.00           C
ATOM   5906  C39 POPEc 180     124.441   4.316  34.545  1.00  0.00           C
ATOM   5909 0C31 POPEc 180     125.141   4.106  35.895  1.00  0.00           C
ATOM   5912 1C31 POPEc 180     124.670   5.116  36.955  1.00  0.00           C
ATOM   5915 2C31 POPEc 180     125.321   4.896  38.325  1.00  0.00           C
ATOM   5918 3C31 POPEc 180     124.732   5.816  39.405  1.00  0.00           C
ATOM   5921 4C31 POPEc 180     125.510   5.756  40.725  1.00  0.00           C
ATOM   5924 5C31 POPEc 180     125.031   6.796  41.745  1.00  0.00           C
ATOM   5927 6C31 POPEc 180     125.831   6.796  43.045  1.00  0.00           C
ATOM   5931  NH3 POPEd 181      42.812 128.738  24.075  1.00  0.00           N
ATOM   5935  C12 POPEd 181      43.461 130.047  24.395  1.00  0.00           C
ATOM   5938  C11 POPEd 181      42.400 131.147  24.545  1.00  0.00           C
ATOM   5941  P   POPEd 181      40.382 131.797  26.055  1.00  0.00           P
ATOM   5942  O13 POPEd 181      41.052 133.098  26.275  1.00  0.00           O
ATOM   5943  O14 POPEd 181      39.181 131.826  25.185  1.00  0.00           O
ATOM   5944  O11 POPEd 181      39.972 131.277  27.485  1.00  0.00           O
ATOM   5945  O12 POPEd 181      41.382 130.727  25.455  1.00  0.00           O
ATOM   5946  C1  POPEd 181      38.802 130.457  27.645  1.00  0.00           C
ATOM   5949  C2  POPEd 181      38.181 130.417  29.085  1.00  0.00           C
ATOM   5951  O21 POPEd 181      38.762 131.397  29.975  1.00  0.00           O
ATOM   5952  C21 POPEd 181      38.271 131.477  31.205  1.00  0.00           C
ATOM   5953  O22 POPEd 181      37.392 130.777  31.685  1.00  0.00           O
ATOM   5954  C22 POPEd 181      38.921 132.647  31.945  1.00  0.00           C
ATOM   5957  C3  POPEd 181      38.111 128.956  29.655  1.00  0.00           C
ATOM   5960  O31 POPEd 181      39.242 128.576  30.475  1.00  0.00           O
ATOM   5961  C31 POPEd 181      39.021 127.397  31.065  1.00  0.00           C
ATOM   5962  O32 POPEd 181      38.091 126.657  30.805  1.00  0.00           O
ATOM   5963  C32 POPEd 181      40.091 127.127  32.125  1.00  0.00           C
ATOM   5966  C23 POPEd 181      38.521 132.656  33.435  1.00  0.00           C
ATOM   5969  C24 POPEd 181      39.242 133.738  34.245  1.00  0.00           C
ATOM   5972  C25 POPEd 181      38.491 134.107  35.535  1.00  0.00           C
ATOM   5975  C26 POPEd 181      38.491 132.988  36.585  1.00  0.00           C
ATOM   5978  C27 POPEd 181      37.832 133.427  37.895  1.00  0.00           C
ATOM   5981  C28 POPEd 181      38.491 132.837  39.165  1.00  0.00           C
ATOM   5984  C29 POPEd 181      39.852 133.417  39.465  1.00  0.00           C
ATOM   5986 0C21 POPEd 181      40.661 132.988  40.455  1.00  0.00           C
ATOM   5988 1C21 POPEd 181      40.341 131.857  41.415  1.00  0.00           C
ATOM   5991 2C21 POPEd 181      41.262 130.637  41.215  1.00  0.00           C
ATOM   5994 3C21 POPEd 181      40.620 129.307  41.655  1.00  0.00           C
ATOM   5997 4C21 POPEd 181      40.051 129.277  43.085  1.00  0.00           C
ATOM   6000 5C21 POPEd 181      41.052 129.637  44.185  1.00  0.00           C
ATOM   6003 6C21 POPEd 181      40.702 128.988  45.535  1.00  0.00           C
ATOM   6006 7C21 POPEd 181      41.781 129.188  46.605  1.00  0.00           C
ATOM   6009 8C21 POPEd 181      41.362 128.738  47.995  1.00  0.00           C
ATOM   6013  C33 POPEd 181      39.692 127.787  33.455  1.00  0.00           C
ATOM   6016  C34 POPEd 181      40.862 128.287  34.325  1.00  0.00           C
ATOM   6019  C35 POPEd 181      41.672 127.197  35.025  1.00  0.00           C
ATOM   6022  C36 POPEd 181      42.400 127.798  36.245  1.00  0.00           C
ATOM   6025  C37 POPEd 181      43.121 126.747  37.095  1.00  0.00           C
ATOM   6028  C38 POPEd 181      42.792 126.876  38.595  1.00  0.00           C
ATOM   6031  C39 POPEd 181      41.420 126.278  38.945  1.00  0.00           C
ATOM   6034 0C31 POPEd 181      41.420 124.738  38.985  1.00  0.00           C
ATOM   6037 1C31 POPEd 181      40.312 124.087  38.145  1.00  0.00           C
ATOM   6040 2C31 POPEd 181      38.882 124.367  38.625  1.00  0.00           C
ATOM   6043 3C31 POPEd 181      38.521 123.626  39.925  1.00  0.00           C
ATOM   6046 4C31 POPEd 181      37.021 123.667  40.245  1.00  0.00           C
ATOM   6049 5C31 POPEd 181      36.611 122.556  41.225  1.00  0.00           C
ATOM   6052 6C31 POPEd 181      35.142 122.607  41.635  1.00  0.00           C
ATOM   6056  NH3 POPEe 182      70.822   7.496  20.955  1.00  0.00           N
ATOM   6060  C12 POPEe 182      69.851   8.486  20.355  1.00  0.00           C
ATOM   6063  C11 POPEe 182      70.041   9.886  20.965  1.00  0.00           C
ATOM   6066  P   POPEe 182      68.081  11.666  20.745  1.00  0.00           P
ATOM   6067  O13 POPEe 182      68.241  11.736  19.275  1.00  0.00           O
ATOM   6068  O14 POPEe 182      66.691  11.776  21.245  1.00  0.00           O
ATOM   6069  O11 POPEe 182      68.831  12.927  21.325  1.00  0.00           O
ATOM   6070  O12 POPEe 182      68.771  10.406  21.355  1.00  0.00           O
ATOM   6071  C1  POPEe 182      69.791  12.898  22.385  1.00  0.00           C
ATOM   6074  C2  POPEe 182      69.132  13.306  23.735  1.00  0.00           C
ATOM   6076  O21 POPEe 182      69.831  14.336  24.435  1.00  0.00           O
ATOM   6077  C21 POPEe 182      71.021  14.056  24.955  1.00  0.00           C
ATOM   6078  O22 POPEe 182      71.722  13.116  24.625  1.00  0.00           O
ATOM   6079  C22 POPEe 182      71.361  15.106  26.015  1.00  0.00           C
ATOM   6082  C3  POPEe 182      68.771  12.076  24.615  1.00  0.00           C
ATOM   6085  O31 POPEe 182      67.551  12.286  25.355  1.00  0.00           O
ATOM   6086  C31 POPEe 182      67.701  12.836  26.545  1.00  0.00           C
ATOM   6087  O32 POPEe 182      68.752  13.166  27.055  1.00  0.00           O
ATOM   6088  C32 POPEe 182      66.331  12.946  27.215  1.00  0.00           C
ATOM   6091  C23 POPEe 182      72.072  14.516  27.245  1.00  0.00           C
ATOM   6094  C24 POPEe 182      73.230  15.398  27.755  1.00  0.00           C
ATOM   6097  C25 POPEe 182      73.921  14.846  29.015  1.00  0.00           C
ATOM   6100  C26 POPEe 182      74.661  13.536  28.765  1.00  0.00           C
ATOM   6103  C27 POPEe 182      75.090  12.846  30.055  1.00  0.00           C
ATOM   6106  C28 POPEe 182      76.021  11.666  29.775  1.00  0.00           C
ATOM   6109  C29 POPEe 182      76.182  10.766  30.975  1.00  0.00           C
ATOM   6111 0C21 POPEe 182      77.221  10.716  31.825  1.00  0.00           C
ATOM   6113 1C21 POPEe 182      78.482  11.546  31.785  1.00  0.00           C
ATOM   6116 2C21 POPEe 182      78.612  12.396  33.065  1.00  0.00           C
ATOM   6119 3C21 POPEe 182      78.881  11.566  34.335  1.00  0.00           C
ATOM   6122 4C21 POPEe 182      79.222  12.456  35.545  1.00  0.00           C
ATOM   6125 5C21 POPEe 182      79.872  11.677  36.695  1.00  0.00           C
ATOM   6128 6C21 POPEe 182      80.691  12.566  37.645  1.00  0.00           C
ATOM   6131 7C21 POPEe 182      81.600  11.716  38.545  1.00  0.00           C
ATOM   6134 8C21 POPEe 182      82.671  12.506  39.305  1.00  0.00           C
ATOM   6138  C33 POPEe 182      65.971  11.666  28.005  1.00  0.00           C
ATOM   6141  C34 POPEe 182      66.352  11.716  29.495  1.00  0.00           C
ATOM   6144  C35 POPEe 182      67.822  12.056  29.755  1.00  0.00           C
ATOM   6147  C36 POPEe 182      68.222  12.056  31.235  1.00  0.00           C
ATOM   6150  C37 POPEe 182      69.721  12.306  31.385  1.00  0.00           C
ATOM   6153  C38 POPEe 182      70.281  11.976  32.775  1.00  0.00           C
ATOM   6156  C39 POPEe 182      71.812  12.026  32.765  1.00  0.00           C
ATOM   6159 0C31 POPEe 182      72.471  11.406  33.995  1.00  0.00           C
ATOM   6162 1C31 POPEe 182      73.951  11.116  33.735  1.00  0.00           C
ATOM   6165 2C31 POPEe 182      74.701  10.516  34.925  1.00  0.00           C
ATOM   6168 3C31 POPEe 182      74.781  11.466  36.125  1.00  0.00           C
ATOM   6171 4C31 POPEe 182      75.682  10.917  37.235  1.00  0.00           C
ATOM   6174 5C31 POPEe 182      75.682  11.806  38.475  1.00  0.00           C
ATOM   6177 6C31 POPEe 182      76.451  11.186  39.645  1.00  0.00           C
ATOM   6181  NH3 POPEf 183      10.812  53.106  27.255  1.00  0.00           N
ATOM   6185  C12 POPEf 183      10.572  51.767  26.635  1.00  0.00           C
ATOM   6188  C11 POPEf 183      11.882  50.966  26.395  1.00  0.00           C
ATOM   6191  P   POPEf 183      10.451  48.676  26.555  1.00  0.00           P
ATOM   6192  O13 POPEf 183       9.201  49.366  26.195  1.00  0.00           O
ATOM   6193  O14 POPEf 183      10.622  47.327  25.995  1.00  0.00           O
ATOM   6194  O11 POPEf 183      10.502  48.418  28.115  1.00  0.00           O
ATOM   6195  O12 POPEf 183      11.741  49.548  26.285  1.00  0.00           O
ATOM   6196  C1  POPEf 183      10.772  49.317  29.195  1.00  0.00           C
ATOM   6199  C2  POPEf 183       9.712  49.216  30.345  1.00  0.00           C
ATOM   6201  O21 POPEf 183      10.402  49.156  31.605  1.00  0.00           O
ATOM   6202  C21 POPEf 183      10.642  50.286  32.285  1.00  0.00           C
ATOM   6203  O22 POPEf 183      10.182  51.376  32.045  1.00  0.00           O
ATOM   6204  C22 POPEf 183      11.652  49.977  33.385  1.00  0.00           C
ATOM   6207  C3  POPEf 183       8.832  47.926  30.215  1.00  0.00           C
ATOM   6210  O31 POPEf 183       7.482  48.146  30.685  1.00  0.00           O
ATOM   6211  C31 POPEf 183       6.802  47.056  31.005  1.00  0.00           C
ATOM   6212  O32 POPEf 183       7.242  45.918  30.895  1.00  0.00           O
ATOM   6213  C32 POPEf 183       5.402  47.438  31.485  1.00  0.00           C
ATOM   6216  C23 POPEf 183      12.281  51.208  34.055  1.00  0.00           C
ATOM   6219  C24 POPEf 183      13.212  50.788  35.205  1.00  0.00           C
ATOM   6222  C25 POPEf 183      13.962  51.957  35.855  1.00  0.00           C
ATOM   6225  C26 POPEf 183      13.522  52.276  37.295  1.00  0.00           C
ATOM   6228  C27 POPEf 183      14.392  53.376  37.925  1.00  0.00           C
ATOM   6231  C28 POPEf 183      14.402  53.337  39.465  1.00  0.00           C
ATOM   6234  C29 POPEf 183      15.652  53.987  39.995  1.00  0.00           C
ATOM   6236 0C21 POPEf 183      15.752  55.156  40.665  1.00  0.00           C
ATOM   6238 1C21 POPEf 183      14.651  56.086  41.095  1.00  0.00           C
ATOM   6241 2C21 POPEf 183      14.931  56.616  42.515  1.00  0.00           C
ATOM   6244 3C21 POPEf 183      14.212  57.947  42.825  1.00  0.00           C
ATOM   6247 4C21 POPEf 183      14.451  58.376  44.275  1.00  0.00           C
ATOM   6250 5C21 POPEf 183      14.191  59.868  44.535  1.00  0.00           C
ATOM   6253 6C21 POPEf 183      12.752  60.317  44.255  1.00  0.00           C
ATOM   6256 7C21 POPEf 183      12.542  61.778  44.665  1.00  0.00           C
ATOM   6259 8C21 POPEf 183      11.102  62.276  44.525  1.00  0.00           C
ATOM   6263  C33 POPEf 183       5.122  47.066  32.965  1.00  0.00           C
ATOM   6266  C34 POPEf 183       3.702  47.458  33.405  1.00  0.00           C
ATOM   6269  C35 POPEf 183       3.572  47.687  34.915  1.00  0.00           C
ATOM   6272  C36 POPEf 183       3.542  46.388  35.735  1.00  0.00           C
ATOM   6275  C37 POPEf 183       2.119  45.876  36.005  1.00  0.00           C
ATOM   6278  C38 POPEf 183       2.079  44.597  36.855  1.00  0.00           C
ATOM   6281  C39 POPEf 183       2.569  43.358  36.095  1.00  0.00           C
ATOM   6284 0C31 POPEf 183       1.469  42.498  35.455  1.00  0.00           C
ATOM   6287 1C31 POPEf 183       2.129  41.417  34.585  1.00  0.00           C
ATOM   6290 2C31 POPEf 183       1.209  40.327  34.035  1.00  0.00           C
ATOM   6293 3C31 POPEf 183       0.689  39.316  35.075  1.00  0.00           C
ATOM   6296 4C31 POPEf 183       1.679  38.376  35.775  1.00  0.00           C
ATOM   6299 5C31 POPEf 183       0.899  37.406  36.665  1.00  0.00           C
ATOM   6302 6C31 POPEf 183       1.689  36.196  37.135  1.00  0.00           C
ATOM   6306  NH3 POPEg 184     112.821  68.926  24.605  1.00  0.00           N
ATOM   6310  C12 POPEg 184     113.392  70.237  24.075  1.00  0.00           C
ATOM   6313  C11 POPEg 184     112.981  71.437  24.945  1.00  0.00           C
ATOM   6316  P   POPEg 184     112.781  73.418  23.275  1.00  0.00           P
ATOM   6317  O13 POPEg 184     113.701  74.177  22.395  1.00  0.00           O
ATOM   6318  O14 POPEg 184     111.852  72.477  22.615  1.00  0.00           O
ATOM   6319  O11 POPEg 184     111.881  74.477  23.995  1.00  0.00           O
ATOM   6320  O12 POPEg 184     113.551  72.656  24.445  1.00  0.00           O
ATOM   6321  C1  POPEg 184     112.011  74.896  25.335  1.00  0.00           C
ATOM   6324  C2  POPEg 184     110.621  75.407  25.795  1.00  0.00           C
ATOM   6326  O21 POPEg 184     110.602  76.247  26.955  1.00  0.00           O
ATOM   6327  C21 POPEg 184     111.411  76.047  27.965  1.00  0.00           C
ATOM   6328  O22 POPEg 184     112.372  75.296  28.035  1.00  0.00           O
ATOM   6329  C22 POPEg 184     110.822  76.778  29.165  1.00  0.00           C
ATOM   6332  C3  POPEg 184     109.600  74.217  25.905  1.00  0.00           C
ATOM   6335  O31 POPEg 184     109.201  73.937  27.275  1.00  0.00           O
ATOM   6336  C31 POPEg 184     107.901  73.727  27.475  1.00  0.00           C
ATOM   6337  O32 POPEg 184     107.042  73.697  26.625  1.00  0.00           O
ATOM   6338  C32 POPEg 184     107.641  73.536  28.965  1.00  0.00           C
ATOM   6341  C23 POPEg 184     111.871  77.137  30.245  1.00  0.00           C
ATOM   6344  C24 POPEg 184     111.222  78.047  31.285  1.00  0.00           C
ATOM   6347  C25 POPEg 184     112.132  78.396  32.465  1.00  0.00           C
ATOM   6350  C26 POPEg 184     111.411  79.407  33.365  1.00  0.00           C
ATOM   6353  C27 POPEg 184     112.132  79.766  34.675  1.00  0.00           C
ATOM   6356  C28 POPEg 184     111.262  80.767  35.455  1.00  0.00           C
ATOM   6359  C29 POPEg 184     111.981  81.467  36.575  1.00  0.00           C
ATOM   6361 0C21 POPEg 184     111.922  81.167  37.885  1.00  0.00           C
ATOM   6363 1C21 POPEg 184     111.161  80.016  38.485  1.00  0.00           C
ATOM   6366 2C21 POPEg 184     111.951  79.267  39.575  1.00  0.00           C
ATOM   6369 3C21 POPEg 184     113.292  78.676  39.095  1.00  0.00           C
ATOM   6372 4C21 POPEg 184     114.551  79.418  39.595  1.00  0.00           C
ATOM   6375 5C21 POPEg 184     114.691  79.507  41.125  1.00  0.00           C
ATOM   6378 6C21 POPEg 184     114.761  78.157  41.845  1.00  0.00           C
ATOM   6381 7C21 POPEg 184     114.291  78.297  43.295  1.00  0.00           C
ATOM   6384 8C21 POPEg 184     114.260  76.977  44.055  1.00  0.00           C
ATOM   6388  C33 POPEg 184     107.401  74.896  29.655  1.00  0.00           C
ATOM   6391  C34 POPEg 184     107.892  74.926  31.105  1.00  0.00           C
ATOM   6394  C35 POPEg 184     106.932  74.326  32.145  1.00  0.00           C
ATOM   6397  C36 POPEg 184     105.491  74.826  32.015  1.00  0.00           C
ATOM   6400  C37 POPEg 184     104.691  74.696  33.325  1.00  0.00           C
ATOM   6403  C38 POPEg 184     103.312  75.348  33.225  1.00  0.00           C
ATOM   6406  C39 POPEg 184     102.551  75.327  34.555  1.00  0.00           C
ATOM   6409 0C31 POPEg 184     101.581  74.147  34.675  1.00  0.00           C
ATOM   6412 1C31 POPEg 184     100.731  74.297  35.935  1.00  0.00           C
ATOM   6415 2C31 POPEg 184      99.721  73.168  36.155  1.00  0.00           C
ATOM   6418 3C31 POPEg 184      98.661  73.527  37.215  1.00  0.00           C
ATOM   6421 4C31 POPEg 184      99.241  74.167  38.485  1.00  0.00           C
ATOM   6424 5C31 POPEg 184      98.161  74.617  39.475  1.00  0.00           C
ATOM   6427 6C31 POPEg 184      97.870  73.606  40.585  1.00  0.00           C
ATOM   6431  NH3 POPEh 185      33.062  85.807  66.235  1.00  0.00           N
ATOM   6435  C12 POPEh 185      33.981  85.906  67.405  1.00  0.00           C
ATOM   6438  C11 POPEh 185      34.852  87.177  67.325  1.00  0.00           C
ATOM   6441  P   POPEh 185      37.210  87.807  66.485  1.00  0.00           P
ATOM   6442  O13 POPEh 185      36.832  89.227  66.615  1.00  0.00           O
ATOM   6443  O14 POPEh 185      38.222  87.177  67.375  1.00  0.00           O
ATOM   6444  O11 POPEh 185      37.681  87.656  65.015  1.00  0.00           O
ATOM   6445  O12 POPEh 185      35.932  86.907  66.435  1.00  0.00           O
ATOM   6446  C1  POPEh 185      38.911  87.057  64.615  1.00  0.00           C
ATOM   6449  C2  POPEh 185      39.461  87.807  63.395  1.00  0.00           C
ATOM   6451  O21 POPEh 185      38.911  87.227  62.215  1.00  0.00           O
ATOM   6452  C21 POPEh 185      37.661  87.467  61.875  1.00  0.00           C
ATOM   6453  O22 POPEh 185      36.861  88.187  62.465  1.00  0.00           O
ATOM   6454  C22 POPEh 185      37.472  86.727  60.545  1.00  0.00           C
ATOM   6457  C3  POPEh 185      41.012  87.696  63.345  1.00  0.00           C
ATOM   6460  O31 POPEh 185      41.521  88.106  62.055  1.00  0.00           O
ATOM   6461  C31 POPEh 185      42.801  87.857  61.925  1.00  0.00           C
ATOM   6462  O32 POPEh 185      43.582  87.647  62.845  1.00  0.00           O
ATOM   6463  C32 POPEh 185      43.181  87.717  60.445  1.00  0.00           C
ATOM   6466  C23 POPEh 185      36.162  86.727  59.735  1.00  0.00           C
ATOM   6469  C24 POPEh 185      36.512  86.306  58.295  1.00  0.00           C
ATOM   6472  C25 POPEh 185      35.361  85.737  57.465  1.00  0.00           C
ATOM   6475  C26 POPEh 185      35.792  85.377  56.025  1.00  0.00           C
ATOM   6478  C27 POPEh 185      34.632  85.007  55.105  1.00  0.00           C
ATOM   6481  C28 POPEh 185      34.972  85.117  53.605  1.00  0.00           C
ATOM   6484  C29 POPEh 185      35.642  83.897  53.035  1.00  0.00           C
ATOM   6486 0C21 POPEh 185      35.282  83.297  51.885  1.00  0.00           C
ATOM   6488 1C21 POPEh 185      34.211  83.827  50.965  1.00  0.00           C
ATOM   6491 2C21 POPEh 185      34.361  83.357  49.505  1.00  0.00           C
ATOM   6494 3C21 POPEh 185      33.851  84.417  48.515  1.00  0.00           C
ATOM   6497 4C21 POPEh 185      33.902  83.997  47.045  1.00  0.00           C
ATOM   6500 5C21 POPEh 185      35.222  83.357  46.565  1.00  0.00           C
ATOM   6503 6C21 POPEh 185      36.462  84.227  46.765  1.00  0.00           C
ATOM   6506 7C21 POPEh 185      37.742  83.466  46.375  1.00  0.00           C
ATOM   6509 8C21 POPEh 185      39.001  84.337  46.485  1.00  0.00           C
ATOM   6513  C33 POPEh 185      42.062  87.868  59.375  1.00  0.00           C
ATOM   6516  C34 POPEh 185      42.462  87.098  58.095  1.00  0.00           C
ATOM   6519  C35 POPEh 185      41.392  86.917  57.005  1.00  0.00           C
ATOM   6522  C36 POPEh 185      41.881  86.036  55.825  1.00  0.00           C
ATOM   6525  C37 POPEh 185      41.672  86.548  54.375  1.00  0.00           C
ATOM   6528  C38 POPEh 185      40.231  86.537  53.805  1.00  0.00           C
ATOM   6531  C39 POPEh 185      39.661  85.147  53.505  1.00  0.00           C
ATOM   6534 0C31 POPEh 185      39.701  84.707  52.025  1.00  0.00           C
ATOM   6537 1C31 POPEh 185      41.072  84.847  51.345  1.00  0.00           C
ATOM   6540 2C31 POPEh 185      41.142  84.137  49.985  1.00  0.00           C
ATOM   6543 3C31 POPEh 185      41.371  82.626  50.115  1.00  0.00           C
ATOM   6546 4C31 POPEh 185      41.772  81.977  48.785  1.00  0.00           C
ATOM   6549 5C31 POPEh 185      42.171  80.507  48.935  1.00  0.00           C
ATOM   6552 6C31 POPEh 185      42.841  79.937  47.685  1.00  0.00           C
ATOM   6556  NH3 POPEi 186     122.691  -0.346  66.335  1.00  0.00           N
ATOM   6560  C12 POPEi 186     124.151  -0.667  66.305  1.00  0.00           C
ATOM   6563  C11 POPEi 186     124.771  -0.626  67.725  1.00  0.00           C
ATOM   6566  P   POPEi 186     127.232  -0.807  66.935  1.00  0.00           P
ATOM   6567  O13 POPEi 186     128.411  -1.616  67.205  1.00  0.00           O
ATOM   6568  O14 POPEi 186     127.322   0.653  67.165  1.00  0.00           O
ATOM   6569  O11 POPEi 186     126.731  -1.087  65.455  1.00  0.00           O
ATOM   6570  O12 POPEi 186     126.021  -1.316  67.815  1.00  0.00           O
ATOM   6571  C1  POPEi 186     127.281  -0.426  64.315  1.00  0.00           C
ATOM   6574  C2  POPEi 186     128.122  -1.386  63.435  1.00  0.00           C
ATOM   6576  O21 POPEi 186     128.771  -0.626  62.415  1.00  0.00           O
ATOM   6577  C21 POPEi 186     129.971  -0.146  62.665  1.00  0.00           C
ATOM   6578  O22 POPEi 186     130.510  -0.066  63.755  1.00  0.00           O
ATOM   6579  C22 POPEi 186     130.581   0.194  61.305  1.00  0.00           C
ATOM   6582  C3  POPEi 186     127.241  -2.497  62.765  1.00  0.00           C
ATOM   6585  O31 POPEi 186     127.801  -3.006  61.535  1.00  0.00           O
ATOM   6586  C31 POPEi 186     127.372  -2.426  60.405  1.00  0.00           C
ATOM   6587  O32 POPEi 186     126.521  -1.566  60.325  1.00  0.00           O
ATOM   6588  C32 POPEi 186     128.072  -3.047  59.195  1.00  0.00           C
ATOM   6591  C23 POPEi 186     131.822   1.094  61.365  1.00  0.00           C
ATOM   6594  C24 POPEi 186     132.382   1.303  59.945  1.00  0.00           C
ATOM   6597  C25 POPEi 186     133.661   2.125  59.945  1.00  0.00           C
ATOM   6600  C26 POPEi 186     134.411   2.074  58.605  1.00  0.00           C
ATOM   6603  C27 POPEi 186     135.820   2.647  58.745  1.00  0.00           C
ATOM   6606  C28 POPEi 186     136.742   2.448  57.525  1.00  0.00           C
ATOM   6609  C29 POPEi 186     137.271   1.033  57.435  1.00  0.00           C
ATOM   6611 0C21 POPEi 186     137.811   0.443  56.355  1.00  0.00           C
ATOM   6613 1C21 POPEi 186     138.040   1.063  54.995  1.00  0.00           C
ATOM   6616 2C21 POPEi 186     139.544   1.214  54.685  1.00  0.00           C
ATOM   6619 3C21 POPEi 186     140.255  -0.136  54.465  1.00  0.00           C
ATOM   6622 4C21 POPEi 186     141.764  -0.036  54.245  1.00  0.00           C
ATOM   6625 5C21 POPEi 186     142.365  -1.396  53.845  1.00  0.00           C
ATOM   6628 6C21 POPEi 186     143.895  -1.447  53.775  1.00  0.00           C
ATOM   6631 7C21 POPEi 186     144.535  -1.747  55.145  1.00  0.00           C
ATOM   6634 8C21 POPEi 186     146.064  -1.857  55.095  1.00  0.00           C
ATOM   6638  C33 POPEi 186     128.242  -2.006  58.065  1.00  0.00           C
ATOM   6641  C34 POPEi 186     129.260  -2.417  56.985  1.00  0.00           C
ATOM   6644  C35 POPEi 186     129.652  -1.216  56.105  1.00  0.00           C
ATOM   6647  C36 POPEi 186     130.581  -1.625  54.955  1.00  0.00           C
ATOM   6650  C37 POPEi 186     131.072  -0.426  54.115  1.00  0.00           C
ATOM   6653  C38 POPEi 186     132.070  -0.877  53.045  1.00  0.00           C
ATOM   6656  C39 POPEi 186     132.311   0.134  51.915  1.00  0.00           C
ATOM   6659 0C31 POPEi 186     133.402   1.184  52.175  1.00  0.00           C
ATOM   6662 1C31 POPEi 186     132.861   2.516  52.695  1.00  0.00           C
ATOM   6665 2C31 POPEi 186     133.980   3.566  52.865  1.00  0.00           C
ATOM   6668 3C31 POPEi 186     133.482   4.966  53.255  1.00  0.00           C
ATOM   6671 4C31 POPEi 186     132.521   5.596  52.225  1.00  0.00           C
ATOM   6674 5C31 POPEi 186     132.281   7.097  52.475  1.00  0.00           C
ATOM   6677 6C31 POPEi 186     130.982   7.617  51.865  1.00  0.00           C
ATOM   6681  NH3 POPEj 187      19.142  15.106  70.095  1.00  0.00           N
ATOM   6685  C12 POPEj 187      18.422  14.876  68.795  1.00  0.00           C
ATOM   6688  C11 POPEj 187      17.521  13.626  68.875  1.00  0.00           C
ATOM   6691  P   POPEj 187      15.892  14.196  70.805  1.00  0.00           P
ATOM   6692  O13 POPEj 187      15.462  13.606  72.085  1.00  0.00           O
ATOM   6693  O14 POPEj 187      16.372  15.586  70.785  1.00  0.00           O
ATOM   6694  O11 POPEj 187      14.852  13.956  69.655  1.00  0.00           O
ATOM   6695  O12 POPEj 187      17.072  13.326  70.215  1.00  0.00           O
ATOM   6696  C1  POPEj 187      13.531  14.477  69.695  1.00  0.00           C
ATOM   6699  C2  POPEj 187      13.292  15.666  68.715  1.00  0.00           C
ATOM   6701  O21 POPEj 187      13.812  15.376  67.405  1.00  0.00           O
ATOM   6702  C21 POPEj 187      13.112  14.526  66.685  1.00  0.00           C
ATOM   6703  O22 POPEj 187      12.112  13.926  67.025  1.00  0.00           O
ATOM   6704  C22 POPEj 187      13.742  14.477  65.285  1.00  0.00           C
ATOM   6707  C3  POPEj 187      13.941  16.986  69.195  1.00  0.00           C
ATOM   6710  O31 POPEj 187      13.412  18.086  68.415  1.00  0.00           O
ATOM   6711  C31 POPEj 187      14.072  18.376  67.305  1.00  0.00           C
ATOM   6712  O32 POPEj 187      15.182  17.997  66.975  1.00  0.00           O
ATOM   6713  C32 POPEj 187      13.212  19.327  66.465  1.00  0.00           C
ATOM   6716  C23 POPEj 187      12.691  14.727  64.185  1.00  0.00           C
ATOM   6719  C24 POPEj 187      13.322  14.866  62.795  1.00  0.00           C
ATOM   6722  C25 POPEj 187      13.792  13.536  62.195  1.00  0.00           C
ATOM   6725  C26 POPEj 187      13.281  13.326  60.755  1.00  0.00           C
ATOM   6728  C27 POPEj 187      13.142  11.836  60.395  1.00  0.00           C
ATOM   6731  C28 POPEj 187      12.262  11.576  59.165  1.00  0.00           C
ATOM   6734  C29 POPEj 187      12.941  12.086  57.925  1.00  0.00           C
ATOM   6736 0C21 POPEj 187      13.152  11.426  56.785  1.00  0.00           C
ATOM   6738 1C21 POPEj 187      12.762  10.006  56.465  1.00  0.00           C
ATOM   6741 2C21 POPEj 187      13.611   9.516  55.285  1.00  0.00           C
ATOM   6744 3C21 POPEj 187      13.142   8.186  54.685  1.00  0.00           C
ATOM   6747 4C21 POPEj 187      14.042   7.736  53.525  1.00  0.00           C
ATOM   6750 5C21 POPEj 187      13.401   6.626  52.685  1.00  0.00           C
ATOM   6753 6C21 POPEj 187      14.271   6.246  51.495  1.00  0.00           C
ATOM   6756 7C21 POPEj 187      13.632   5.146  50.635  1.00  0.00           C
ATOM   6759 8C21 POPEj 187      14.582   4.626  49.565  1.00  0.00           C
ATOM   6763  C33 POPEj 187      12.402  18.556  65.405  1.00  0.00           C
ATOM   6766  C34 POPEj 187      11.622  19.477  64.465  1.00  0.00           C
ATOM   6769  C35 POPEj 187      10.612  18.706  63.585  1.00  0.00           C
ATOM   6772  C36 POPEj 187      11.272  17.946  62.425  1.00  0.00           C
ATOM   6775  C37 POPEj 187      10.272  17.227  61.515  1.00  0.00           C
ATOM   6778  C38 POPEj 187      10.882  16.766  60.185  1.00  0.00           C
ATOM   6781  C39 POPEj 187       9.872  16.106  59.235  1.00  0.00           C
ATOM   6784 0C31 POPEj 187       9.012  17.126  58.485  1.00  0.00           C
ATOM   6787 1C31 POPEj 187       7.592  16.616  58.195  1.00  0.00           C
ATOM   6790 2C31 POPEj 187       6.742  17.517  57.305  1.00  0.00           C
ATOM   6793 3C31 POPEj 187       7.092  17.438  55.815  1.00  0.00           C
ATOM   6796 4C31 POPEj 187       6.022  18.136  54.965  1.00  0.00           C
ATOM   6799 5C31 POPEj 187       6.512  18.587  53.585  1.00  0.00           C
ATOM   6802 6C31 POPEj 187       5.442  19.406  52.865  1.00  0.00           C
ATOM   6806  NH3 POPEk 188      88.102 125.396  22.745  1.00  0.00           N
ATOM   6810  C12 POPEk 188      87.011 126.117  22.025  1.00  0.00           C
ATOM   6813  C11 POPEk 188      87.291 126.017  20.525  1.00  0.00           C
ATOM   6816  P   POPEk 188      86.312 128.107  19.285  1.00  0.00           P
ATOM   6817  O13 POPEk 188      87.351 128.187  18.235  1.00  0.00           O
ATOM   6818  O14 POPEk 188      84.911 128.417  18.945  1.00  0.00           O
ATOM   6819  O11 POPEk 188      86.791 128.918  20.565  1.00  0.00           O
ATOM   6820  O12 POPEk 188      86.241 126.637  19.815  1.00  0.00           O
ATOM   6821  C1  POPEk 188      85.822 129.516  21.425  1.00  0.00           C
ATOM   6824  C2  POPEk 188      86.511 130.466  22.435  1.00  0.00           C
ATOM   6826  O21 POPEk 188      85.780 130.507  23.665  1.00  0.00           O
ATOM   6827  C21 POPEk 188      86.011 129.527  24.505  1.00  0.00           C
ATOM   6828  O22 POPEk 188      86.731 128.567  24.315  1.00  0.00           O
ATOM   6829  C22 POPEk 188      85.252 129.848  25.785  1.00  0.00           C
ATOM   6832  C3  POPEk 188      86.682 131.917  21.885  1.00  0.00           C
ATOM   6835  O31 POPEk 188      87.021 132.837  22.955  1.00  0.00           O
ATOM   6836  C31 POPEk 188      86.101 133.757  23.255  1.00  0.00           C
ATOM   6837  O32 POPEk 188      85.090 133.988  22.615  1.00  0.00           O
ATOM   6838  C32 POPEk 188      86.471 134.508  24.535  1.00  0.00           C
ATOM   6841  C23 POPEk 188      85.621 128.918  26.965  1.00  0.00           C
ATOM   6844  C24 POPEk 188      84.822 129.277  28.215  1.00  0.00           C
ATOM   6847  C25 POPEk 188      85.221 128.497  29.465  1.00  0.00           C
ATOM   6850  C26 POPEk 188      85.161 129.357  30.725  1.00  0.00           C
ATOM   6853  C27 POPEk 188      85.611 128.598  31.975  1.00  0.00           C
ATOM   6856  C28 POPEk 188      86.451 129.507  32.875  1.00  0.00           C
ATOM   6859  C29 POPEk 188      87.011 128.848  34.105  1.00  0.00           C
ATOM   6861 0C21 POPEk 188      86.362 128.676  35.265  1.00  0.00           C
ATOM   6863 1C21 POPEk 188      84.911 128.997  35.555  1.00  0.00           C
ATOM   6866 2C21 POPEk 188      84.201 127.787  36.205  1.00  0.00           C
ATOM   6869 3C21 POPEk 188      84.861 127.376  37.525  1.00  0.00           C
ATOM   6872 4C21 POPEk 188      84.142 126.297  38.325  1.00  0.00           C
ATOM   6875 5C21 POPEk 188      85.062 125.817  39.465  1.00  0.00           C
ATOM   6878 6C21 POPEk 188      84.511 124.637  40.265  1.00  0.00           C
ATOM   6881 7C21 POPEk 188      85.631 123.946  41.045  1.00  0.00           C
ATOM   6884 8C21 POPEk 188      85.242 122.547  41.525  1.00  0.00           C
ATOM   6888  C33 POPEk 188      85.701 134.087  25.815  1.00  0.00           C
ATOM   6891  C34 POPEk 188      85.761 135.217  26.865  1.00  0.00           C
ATOM   6894  C35 POPEk 188      85.341 134.876  28.305  1.00  0.00           C
ATOM   6897  C36 POPEk 188      86.331 134.068  29.175  1.00  0.00           C
ATOM   6900  C37 POPEk 188      85.991 134.238  30.665  1.00  0.00           C
ATOM   6903  C38 POPEk 188      86.900 133.517  31.675  1.00  0.00           C
ATOM   6906  C39 POPEk 188      86.511 133.897  33.115  1.00  0.00           C
ATOM   6909 0C31 POPEk 188      87.372 133.227  34.195  1.00  0.00           C
ATOM   6912 1C31 POPEk 188      86.981 133.667  35.625  1.00  0.00           C
ATOM   6915 2C31 POPEk 188      87.851 132.997  36.695  1.00  0.00           C
ATOM   6918 3C31 POPEk 188      87.112 132.046  37.645  1.00  0.00           C
ATOM   6921 4C31 POPEk 188      86.651 132.738  38.935  1.00  0.00           C
ATOM   6924 5C31 POPEk 188      86.072 131.747  39.955  1.00  0.00           C
ATOM   6927 6C31 POPEk 188      85.351 132.436  41.105  1.00  0.00           C
ATOM   6931  NH3 POPEl 189      83.382 121.357  64.015  1.00  0.00           N
ATOM   6935  C12 POPEl 189      82.332 121.376  65.075  1.00  0.00           C
ATOM   6938  C11 POPEl 189      81.241 120.368  64.745  1.00  0.00           C
ATOM   6941  P   POPEl 189      80.870 117.868  64.205  1.00  0.00           P
ATOM   6942  O13 POPEl 189      81.072 117.127  65.475  1.00  0.00           O
ATOM   6943  O14 POPEl 189      79.511 118.357  63.885  1.00  0.00           O
ATOM   6944  O11 POPEl 189      81.451 117.037  62.955  1.00  0.00           O
ATOM   6945  O12 POPEl 189      81.811 119.146  64.245  1.00  0.00           O
ATOM   6946  C1  POPEl 189      81.362 117.607  61.645  1.00  0.00           C
ATOM   6949  C2  POPEl 189      82.121 116.767  60.575  1.00  0.00           C
ATOM   6951  O21 POPEl 189      81.981 117.426  59.305  1.00  0.00           O
ATOM   6952  C21 POPEl 189      82.882 117.107  58.375  1.00  0.00           C
ATOM   6953  O22 POPEl 189      83.812 116.337  58.505  1.00  0.00           O
ATOM   6954  C22 POPEl 189      82.501 117.826  57.065  1.00  0.00           C
ATOM   6957  C3  POPEl 189      81.561 115.307  60.535  1.00  0.00           C
ATOM   6960  O31 POPEl 189      81.600 114.716  59.205  1.00  0.00           O
ATOM   6961  C31 POPEl 189      80.572 113.918  58.945  1.00  0.00           C
ATOM   6962  O32 POPEl 189      79.791 113.477  59.765  1.00  0.00           O
ATOM   6963  C32 POPEl 189      80.350 113.746  57.445  1.00  0.00           C
ATOM   6966  C23 POPEl 189      83.722 118.348  56.275  1.00  0.00           C
ATOM   6969  C24 POPEl 189      83.340 119.307  55.135  1.00  0.00           C
ATOM   6972  C25 POPEl 189      82.521 118.647  54.015  1.00  0.00           C
ATOM   6975  C26 POPEl 189      82.801 119.257  52.635  1.00  0.00           C
ATOM   6978  C27 POPEl 189      82.131 118.466  51.505  1.00  0.00           C
ATOM   6981  C28 POPEl 189      82.691 118.778  50.095  1.00  0.00           C
ATOM   6984  C29 POPEl 189      82.411 120.196  49.695  1.00  0.00           C
ATOM   6986 0C21 POPEl 189      81.511 120.637  48.805  1.00  0.00           C
ATOM   6988 1C21 POPEl 189      80.562 119.796  47.995  1.00  0.00           C
ATOM   6991 2C21 POPEl 189      79.171 120.466  47.865  1.00  0.00           C
ATOM   6994 3C21 POPEl 189      79.182 121.738  46.995  1.00  0.00           C
ATOM   6997 4C21 POPEl 189      77.781 122.107  46.495  1.00  0.00           C
ATOM   7000 5C21 POPEl 189      77.731 123.417  45.695  1.00  0.00           C
ATOM   7003 6C21 POPEl 189      78.731 123.477  44.525  1.00  0.00           C
ATOM   7006 7C21 POPEl 189      78.591 124.777  43.715  1.00  0.00           C
ATOM   7009 8C21 POPEl 189      79.601 124.887  42.575  1.00  0.00           C
ATOM   7013  C33 POPEl 189      79.182 114.637  56.985  1.00  0.00           C
ATOM   7016  C34 POPEl 189      78.631 114.318  55.585  1.00  0.00           C
ATOM   7019  C35 POPEl 189      79.402 114.967  54.415  1.00  0.00           C
ATOM   7022  C36 POPEl 189      80.851 114.487  54.305  1.00  0.00           C
ATOM   7025  C37 POPEl 189      81.441 114.677  52.905  1.00  0.00           C
ATOM   7028  C38 POPEl 189      82.882 114.157  52.835  1.00  0.00           C
ATOM   7031  C39 POPEl 189      83.531 114.286  51.445  1.00  0.00           C
ATOM   7034 0C31 POPEl 189      82.951 113.337  50.395  1.00  0.00           C
ATOM   7037 1C31 POPEl 189      83.491 113.657  48.995  1.00  0.00           C
ATOM   7040 2C31 POPEl 189      83.201 112.556  47.965  1.00  0.00           C
ATOM   7043 3C31 POPEl 189      83.461 113.036  46.535  1.00  0.00           C
ATOM   7046 4C31 POPEl 189      83.681 111.876  45.565  1.00  0.00           C
ATOM   7049 5C31 POPEl 189      83.971 112.356  44.135  1.00  0.00           C
ATOM   7052 6C31 POPEl 189      84.432 111.227  43.215  1.00  0.00           C
ATOM   7056  NH3 POPEm 190      77.882  60.528  27.375  1.00  0.00           N
ATOM   7060  C12 POPEm 190      78.601  61.847  27.515  1.00  0.00           C
ATOM   7063  C11 POPEm 190      79.752  61.978  26.485  1.00  0.00           C
ATOM   7066  P   POPEm 190      80.821  64.338  26.805  1.00  0.00           P
ATOM   7067  O13 POPEm 190      82.142  63.716  26.975  1.00  0.00           O
ATOM   7068  O14 POPEm 190      80.811  65.728  26.265  1.00  0.00           O
ATOM   7069  O11 POPEm 190      80.042  64.278  28.165  1.00  0.00           O
ATOM   7070  O12 POPEm 190      79.901  63.326  25.995  1.00  0.00           O
ATOM   7071  C1  POPEm 190      79.901  65.377  29.045  1.00  0.00           C
ATOM   7074  C2  POPEm 190      80.590  65.057  30.395  1.00  0.00           C
ATOM   7076  O21 POPEm 190      80.942  66.327  30.935  1.00  0.00           O
ATOM   7077  C21 POPEm 190      81.392  66.417  32.185  1.00  0.00           C
ATOM   7078  O22 POPEm 190      82.291  67.177  32.505  1.00  0.00           O
ATOM   7079  C22 POPEm 190      80.641  65.566  33.205  1.00  0.00           C
ATOM   7082  C3  POPEm 190      81.861  64.147  30.235  1.00  0.00           C
ATOM   7085  O31 POPEm 190      82.472  63.876  31.515  1.00  0.00           O
ATOM   7086  C31 POPEm 190      83.791  63.927  31.585  1.00  0.00           C
ATOM   7087  O32 POPEm 190      84.551  63.997  30.645  1.00  0.00           O
ATOM   7088  C32 POPEm 190      84.212  63.847  33.065  1.00  0.00           C
ATOM   7091  C23 POPEm 190      81.072  65.988  34.625  1.00  0.00           C
ATOM   7094  C24 POPEm 190      80.301  65.277  35.735  1.00  0.00           C
ATOM   7097  C25 POPEm 190      80.261  66.118  37.015  1.00  0.00           C
ATOM   7100  C26 POPEm 190      81.590  66.188  37.795  1.00  0.00           C
ATOM   7103  C27 POPEm 190      81.502  67.207  38.945  1.00  0.00           C
ATOM   7106  C28 POPEm 190      82.701  67.168  39.915  1.00  0.00           C
ATOM   7109  C29 POPEm 190      82.451  68.028  41.135  1.00  0.00           C
ATOM   7111 0C21 POPEm 190      82.771  67.737  42.405  1.00  0.00           C
ATOM   7113 1C21 POPEm 190      83.491  66.487  42.865  1.00  0.00           C
ATOM   7116 2C21 POPEm 190      83.392  66.247  44.395  1.00  0.00           C
ATOM   7119 3C21 POPEm 190      84.161  67.266  45.245  1.00  0.00           C
ATOM   7122 4C21 POPEm 190      83.891  67.107  46.755  1.00  0.00           C
ATOM   7125 5C21 POPEm 190      84.832  67.947  47.625  1.00  0.00           C
ATOM   7128 6C21 POPEm 190      85.631  67.117  48.635  1.00  0.00           C
ATOM   7131 7C21 POPEm 190      86.751  67.917  49.295  1.00  0.00           C
ATOM   7134 8C21 POPEm 190      87.521  67.168  50.385  1.00  0.00           C
ATOM   7138  C33 POPEm 190      85.411  64.766  33.395  1.00  0.00           C
ATOM   7141  C34 POPEm 190      85.230  65.617  34.675  1.00  0.00           C
ATOM   7144  C35 POPEm 190      85.171  64.817  35.985  1.00  0.00           C
ATOM   7147  C36 POPEm 190      85.650  65.646  37.185  1.00  0.00           C
ATOM   7150  C37 POPEm 190      85.742  64.827  38.485  1.00  0.00           C
ATOM   7153  C38 POPEm 190      86.331  65.606  39.685  1.00  0.00           C
ATOM   7156  C39 POPEm 190      87.811  66.007  39.535  1.00  0.00           C
ATOM   7159 0C31 POPEm 190      88.340  66.667  40.815  1.00  0.00           C
ATOM   7162 1C31 POPEm 190      89.701  67.376  40.635  1.00  0.00           C
ATOM   7165 2C31 POPEm 190      90.062  68.247  41.845  1.00  0.00           C
ATOM   7168 3C31 POPEm 190      90.551  67.457  43.075  1.00  0.00           C
ATOM   7171 4C31 POPEm 190      90.602  68.326  44.345  1.00  0.00           C
ATOM   7174 5C31 POPEm 190      91.101  67.557  45.565  1.00  0.00           C
ATOM   7177 6C31 POPEm 190      91.281  68.427  46.815  1.00  0.00           C
ATOM   7181  NH3 POPEn 191      49.711  19.666  28.265  1.00  0.00           N
ATOM   7185  C12 POPEn 191      50.901  19.977  27.385  1.00  0.00           C
ATOM   7188  C11 POPEn 191      51.851  18.767  27.255  1.00  0.00           C
ATOM   7191  P   POPEn 191      54.412  18.316  26.855  1.00  0.00           P
ATOM   7192  O13 POPEn 191      54.012  17.636  25.605  1.00  0.00           O
ATOM   7193  O14 POPEn 191      55.641  19.147  26.735  1.00  0.00           O
ATOM   7194  O11 POPEn 191      54.791  17.246  27.955  1.00  0.00           O
ATOM   7195  O12 POPEn 191      53.211  19.186  27.425  1.00  0.00           O
ATOM   7196  C1  POPEn 191      53.922  16.136  28.175  1.00  0.00           C
ATOM   7199  C2  POPEn 191      54.482  15.086  29.175  1.00  0.00           C
ATOM   7201  O21 POPEn 191      55.881  14.886  28.925  1.00  0.00           O
ATOM   7202  C21 POPEn 191      56.812  15.216  29.845  1.00  0.00           C
ATOM   7203  O22 POPEn 191      57.871  15.736  29.545  1.00  0.00           O
ATOM   7204  C22 POPEn 191      56.521  14.596  31.235  1.00  0.00           C
ATOM   7207  C3  POPEn 191      53.701  13.766  28.935  1.00  0.00           C
ATOM   7210  O31 POPEn 191      53.421  13.026  30.125  1.00  0.00           O
ATOM   7211  C31 POPEn 191      54.202  11.986  30.375  1.00  0.00           C
ATOM   7212  O32 POPEn 191      55.292  11.786  29.895  1.00  0.00           O
ATOM   7213  C32 POPEn 191      53.451  11.036  31.325  1.00  0.00           C
ATOM   7216  C23 POPEn 191      57.562  14.987  32.325  1.00  0.00           C
ATOM   7219  C24 POPEn 191      57.481  14.106  33.595  1.00  0.00           C
ATOM   7222  C25 POPEn 191      58.201  14.776  34.775  1.00  0.00           C
ATOM   7225  C26 POPEn 191      58.381  13.917  36.035  1.00  0.00           C
ATOM   7228  C27 POPEn 191      59.021  14.706  37.185  1.00  0.00           C
ATOM   7231  C28 POPEn 191      59.561  13.836  38.335  1.00  0.00           C
ATOM   7234  C29 POPEn 191      58.471  13.046  39.015  1.00  0.00           C
ATOM   7236 0C21 POPEn 191      58.162  13.016  40.315  1.00  0.00           C
ATOM   7238 1C21 POPEn 191      58.852  13.737  41.455  1.00  0.00           C
ATOM   7241 2C21 POPEn 191      59.001  12.846  42.705  1.00  0.00           C
ATOM   7244 3C21 POPEn 191      57.650  12.446  43.335  1.00  0.00           C
ATOM   7247 4C21 POPEn 191      57.801  11.696  44.665  1.00  0.00           C
ATOM   7250 5C21 POPEn 191      56.460  11.096  45.115  1.00  0.00           C
ATOM   7253 6C21 POPEn 191      56.591  10.276  46.415  1.00  0.00           C
ATOM   7256 7C21 POPEn 191      55.280   9.536  46.745  1.00  0.00           C
ATOM   7259 8C21 POPEn 191      55.292   8.866  48.125  1.00  0.00           C
ATOM   7263  C33 POPEn 191      53.960  11.096  32.785  1.00  0.00           C
ATOM   7266  C34 POPEn 191      52.841  10.836  33.805  1.00  0.00           C
ATOM   7269  C35 POPEn 191      53.391  10.466  35.185  1.00  0.00           C
ATOM   7272  C36 POPEn 191      52.351  10.296  36.295  1.00  0.00           C
ATOM   7275  C37 POPEn 191      53.031   9.836  37.585  1.00  0.00           C
ATOM   7278  C38 POPEn 191      52.252  10.136  38.875  1.00  0.00           C
ATOM   7281  C39 POPEn 191      51.120   9.176  39.245  1.00  0.00           C
ATOM   7284 0C31 POPEn 191      50.492   9.646  40.555  1.00  0.00           C
ATOM   7287 1C31 POPEn 191      49.281   8.836  41.035  1.00  0.00           C
ATOM   7290 2C31 POPEn 191      48.722   9.436  42.345  1.00  0.00           C
ATOM   7293 3C31 POPEn 191      47.532   8.656  42.935  1.00  0.00           C
ATOM   7296 4C31 POPEn 191      46.231   8.826  42.125  1.00  0.00           C
ATOM   7299 5C31 POPEn 191      45.062   8.006  42.685  1.00  0.00           C
ATOM   7302 6C31 POPEn 191      43.722   8.306  42.025  1.00  0.00           C
ATOM   7306  NH3 POPEo 192      29.322  73.516  21.755  1.00  0.00           N
ATOM   7310  C12 POPEo 192      27.822  73.466  21.575  1.00  0.00           C
ATOM   7313  C11 POPEo 192      27.042  74.387  22.535  1.00  0.00           C
ATOM   7316  P   POPEo 192      24.382  74.427  22.585  1.00  0.00           P
ATOM   7317  O13 POPEo 192      24.302  74.906  21.185  1.00  0.00           O
ATOM   7318  O14 POPEo 192      23.272  73.547  22.995  1.00  0.00           O
ATOM   7319  O11 POPEo 192      24.351  75.668  23.555  1.00  0.00           O
ATOM   7320  O12 POPEo 192      25.792  73.766  22.865  1.00  0.00           O
ATOM   7321  C1  POPEo 192      24.882  75.437  24.875  1.00  0.00           C
ATOM   7324  C2  POPEo 192      24.922  76.757  25.695  1.00  0.00           C
ATOM   7326  O21 POPEo 192      26.172  76.967  26.365  1.00  0.00           O
ATOM   7327  C21 POPEo 192      26.662  76.076  27.215  1.00  0.00           C
ATOM   7328  O22 POPEo 192      26.232  74.947  27.395  1.00  0.00           O
ATOM   7329  C22 POPEo 192      27.892  76.708  27.875  1.00  0.00           C
ATOM   7332  C3  POPEo 192      23.701  76.857  26.655  1.00  0.00           C
ATOM   7335  O31 POPEo 192      23.681  78.107  27.355  1.00  0.00           O
ATOM   7336  C31 POPEo 192      24.242  78.107  28.555  1.00  0.00           C
ATOM   7337  O32 POPEo 192      24.612  77.117  29.165  1.00  0.00           O
ATOM   7338  C32 POPEo 192      24.351  79.537  29.065  1.00  0.00           C
ATOM   7341  C23 POPEo 192      28.161  76.216  29.305  1.00  0.00           C
ATOM   7344  C24 POPEo 192      29.211  77.056  30.045  1.00  0.00           C
ATOM   7347  C25 POPEo 192      29.441  76.466  31.435  1.00  0.00           C
ATOM   7350  C26 POPEo 192      30.482  77.157  32.335  1.00  0.00           C
ATOM   7353  C27 POPEo 192      30.502  76.447  33.705  1.00  0.00           C
ATOM   7356  C28 POPEo 192      31.232  77.177  34.855  1.00  0.00           C
ATOM   7359  C29 POPEo 192      30.502  78.396  35.375  1.00  0.00           C
ATOM   7361 0C21 POPEo 192      31.012  79.626  35.555  1.00  0.00           C
ATOM   7363 1C21 POPEo 192      32.422  80.036  35.245  1.00  0.00           C
ATOM   7366 2C21 POPEo 192      32.712  81.546  35.365  1.00  0.00           C
ATOM   7369 3C21 POPEo 192      33.562  81.936  36.585  1.00  0.00           C
ATOM   7372 4C21 POPEo 192      32.911  81.656  37.945  1.00  0.00           C
ATOM   7375 5C21 POPEo 192      33.620  82.426  39.065  1.00  0.00           C
ATOM   7378 6C21 POPEo 192      33.242  81.977  40.485  1.00  0.00           C
ATOM   7381 7C21 POPEo 192      34.482  81.817  41.385  1.00  0.00           C
ATOM   7384 8C21 POPEo 192      34.192  81.247  42.775  1.00  0.00           C
ATOM   7388  C33 POPEo 192      25.152  79.626  30.385  1.00  0.00           C
ATOM   7391  C34 POPEo 192      25.001  81.007  31.045  1.00  0.00           C
ATOM   7394  C35 POPEo 192      25.562  81.106  32.475  1.00  0.00           C
ATOM   7397  C36 POPEo 192      24.792  80.296  33.535  1.00  0.00           C
ATOM   7400  C37 POPEo 192      25.261  80.637  34.955  1.00  0.00           C
ATOM   7403  C38 POPEo 192      24.972  79.556  36.005  1.00  0.00           C
ATOM   7406  C39 POPEo 192      23.482  79.317  36.275  1.00  0.00           C
ATOM   7409 0C31 POPEo 192      22.782  80.537  36.895  1.00  0.00           C
ATOM   7412 1C31 POPEo 192      21.341  80.177  37.285  1.00  0.00           C
ATOM   7415 2C31 POPEo 192      20.552  81.357  37.845  1.00  0.00           C
ATOM   7418 3C31 POPEo 192      19.102  80.998  38.205  1.00  0.00           C
ATOM   7421 4C31 POPEo 192      18.992  79.966  39.345  1.00  0.00           C
ATOM   7424 5C31 POPEo 192      17.552  79.757  39.805  1.00  0.00           C
ATOM   7427 6C31 POPEo 192      17.392  78.637  40.835  1.00  0.00           C
ATOM   7431  NH3 POPEp 193       2.098  97.317  20.495  1.00  0.00           N
ATOM   7435  C12 POPEp 193       1.957  98.787  20.785  1.00  0.00           C
ATOM   7438  C11 POPEp 193       2.238  99.576  19.505  1.00  0.00           C
ATOM   7441  P   POPEp 193       0.308 100.597  18.115  1.00  0.00           P
ATOM   7442  O13 POPEp 193       1.027 101.887  18.225  1.00  0.00           O
ATOM   7443  O14 POPEp 193      -0.262 100.287  16.795  1.00  0.00           O
ATOM   7444  O11 POPEp 193      -0.852 100.597  19.205  1.00  0.00           O
ATOM   7445  O12 POPEp 193       1.178  99.376  18.575  1.00  0.00           O
ATOM   7446  C1  POPEp 193      -1.392 101.837  19.695  1.00  0.00           C
ATOM   7449  C2  POPEp 193      -1.263 101.937  21.245  1.00  0.00           C
ATOM   7451  O21 POPEp 193      -2.472 102.537  21.725  1.00  0.00           O
ATOM   7452  C21 POPEp 193      -3.211 102.057  22.735  1.00  0.00           C
ATOM   7453  O22 POPEp 193      -4.242 102.607  23.105  1.00  0.00           O
ATOM   7454  C22 POPEp 193      -2.673 100.787  23.375  1.00  0.00           C
ATOM   7457  C3  POPEp 193      -0.051 102.807  21.695  1.00  0.00           C
ATOM   7460  O31 POPEp 193       0.107 102.868  23.135  1.00  0.00           O
ATOM   7461  C31 POPEp 193       0.768 101.827  23.655  1.00  0.00           C
ATOM   7462  O32 POPEp 193       1.178 100.877  23.015  1.00  0.00           O
ATOM   7463  C32 POPEp 193       0.798 101.958  25.185  1.00  0.00           C
ATOM   7466  C23 POPEp 193      -3.352 100.428  24.715  1.00  0.00           C
ATOM   7469  C24 POPEp 193      -2.723  99.157  25.295  1.00  0.00           C
ATOM   7472  C25 POPEp 193      -3.132  98.876  26.735  1.00  0.00           C
ATOM   7475  C26 POPEp 193      -2.123  99.437  27.745  1.00  0.00           C
ATOM   7478  C27 POPEp 193      -2.551  99.197  29.195  1.00  0.00           C
ATOM   7481  C28 POPEp 193      -1.412  99.467  30.195  1.00  0.00           C
ATOM   7484  C29 POPEp 193      -1.892  99.247  31.615  1.00  0.00           C
ATOM   7486 0C21 POPEp 193      -1.312  98.447  32.525  1.00  0.00           C
ATOM   7488 1C21 POPEp 193      -0.062  97.636  32.305  1.00  0.00           C
ATOM   7491 2C21 POPEp 193       0.248  96.637  33.435  1.00  0.00           C
ATOM   7494 3C21 POPEp 193       0.597  97.296  34.785  1.00  0.00           C
ATOM   7497 4C21 POPEp 193       1.058  96.266  35.815  1.00  0.00           C
ATOM   7500 5C21 POPEp 193       1.149  96.827  37.245  1.00  0.00           C
ATOM   7503 6C21 POPEp 193       1.318  95.727  38.305  1.00  0.00           C
ATOM   7506 7C21 POPEp 193       1.168  96.266  39.735  1.00  0.00           C
ATOM   7509 8C21 POPEp 193       1.157  95.177  40.805  1.00  0.00           C
ATOM   7513  C33 POPEp 193       1.347 100.676  25.875  1.00  0.00           C
ATOM   7516  C34 POPEp 193       1.178 100.647  27.405  1.00  0.00           C
ATOM   7519  C35 POPEp 193       2.207 101.446  28.215  1.00  0.00           C
ATOM   7522  C36 POPEp 193       2.088 101.147  29.725  1.00  0.00           C
ATOM   7525  C37 POPEp 193       3.301 101.576  30.565  1.00  0.00           C
ATOM   7528  C38 POPEp 193       3.141 101.176  32.045  1.00  0.00           C
ATOM   7531  C39 POPEp 193       2.378 102.207  32.885  1.00  0.00           C
ATOM   7534 0C31 POPEp 193       1.858 101.646  34.215  1.00  0.00           C
ATOM   7537 1C31 POPEp 193       1.378 102.766  35.155  1.00  0.00           C
ATOM   7540 2C31 POPEp 193       0.737 102.277  36.465  1.00  0.00           C
ATOM   7543 3C31 POPEp 193       0.417 103.437  37.415  1.00  0.00           C
ATOM   7546 4C31 POPEp 193      -0.241 102.997  38.725  1.00  0.00           C
ATOM   7549 5C31 POPEp 193      -0.173 104.076  39.825  1.00  0.00           C
ATOM   7552 6C31 POPEp 193      -0.571 103.536  41.205  1.00  0.00           C
ATOM   7556  NH3 POPEq 194      83.751  92.528  64.725  1.00  0.00           N
ATOM   7560  C12 POPEq 194      83.032  91.526  65.595  1.00  0.00           C
ATOM   7563  C11 POPEq 194      81.581  91.867  66.035  1.00  0.00           C
ATOM   7566  P   POPEq 194      79.572  93.396  65.445  1.00  0.00           P
ATOM   7567  O13 POPEq 194      79.090  94.356  66.485  1.00  0.00           O
ATOM   7568  O14 POPEq 194      78.840  92.117  65.435  1.00  0.00           O
ATOM   7569  O11 POPEq 194      79.502  94.026  63.995  1.00  0.00           O
ATOM   7570  O12 POPEq 194      81.131  93.157  65.615  1.00  0.00           O
ATOM   7571  C1  POPEq 194      80.121  95.266  63.625  1.00  0.00           C
ATOM   7574  C2  POPEq 194      81.101  95.168  62.405  1.00  0.00           C
ATOM   7576  O21 POPEq 194      80.501  95.727  61.215  1.00  0.00           O
ATOM   7577  C21 POPEq 194      81.031  96.856  60.745  1.00  0.00           C
ATOM   7578  O22 POPEq 194      81.902  97.528  61.265  1.00  0.00           O
ATOM   7579  C22 POPEq 194      80.331  97.137  59.415  1.00  0.00           C
ATOM   7582  C3  POPEq 194      81.432  93.676  62.115  1.00  0.00           C
ATOM   7585  O31 POPEq 194      82.481  93.527  61.155  1.00  0.00           O
ATOM   7586  C31 POPEq 194      82.431  92.587  60.205  1.00  0.00           C
ATOM   7587  O32 POPEq 194      83.401  91.897  59.885  1.00  0.00           O
ATOM   7588  C32 POPEq 194      81.082  92.467  59.505  1.00  0.00           C
ATOM   7591  C23 POPEq 194      80.681  98.497  58.795  1.00  0.00           C
ATOM   7594  C24 POPEq 194      81.551  98.417  57.525  1.00  0.00           C
ATOM   7597  C25 POPEq 194      80.851  97.798  56.295  1.00  0.00           C
ATOM   7600  C26 POPEq 194      79.581  98.546  55.865  1.00  0.00           C
ATOM   7603  C27 POPEq 194      79.191  98.307  54.395  1.00  0.00           C
ATOM   7606  C28 POPEq 194      78.072  99.247  53.885  1.00  0.00           C
ATOM   7609  C29 POPEq 194      76.711  98.988  54.475  1.00  0.00           C
ATOM   7611 0C21 POPEq 194      75.521  99.247  53.905  1.00  0.00           C
ATOM   7613 1C21 POPEq 194      75.311  99.856  52.545  1.00  0.00           C
ATOM   7616 2C21 POPEq 194      73.961  99.487  51.905  1.00  0.00           C
ATOM   7619 3C21 POPEq 194      72.762 100.257  52.475  1.00  0.00           C
ATOM   7622 4C21 POPEq 194      71.451  99.947  51.725  1.00  0.00           C
ATOM   7625 5C21 POPEq 194      70.911  98.527  51.965  1.00  0.00           C
ATOM   7628 6C21 POPEq 194      69.671  98.217  51.125  1.00  0.00           C
ATOM   7631 7C21 POPEq 194      69.281  96.738  51.175  1.00  0.00           C
ATOM   7634 8C21 POPEq 194      67.861  96.437  50.675  1.00  0.00           C
ATOM   7638  C33 POPEq 194      81.241  91.797  58.125  1.00  0.00           C
ATOM   7641  C34 POPEq 194      79.911  91.297  57.535  1.00  0.00           C
ATOM   7644  C35 POPEq 194      80.042  90.687  56.135  1.00  0.00           C
ATOM   7647  C36 POPEq 194      78.691  90.196  55.565  1.00  0.00           C
ATOM   7650  C37 POPEq 194      78.721  89.907  54.065  1.00  0.00           C
ATOM   7653  C38 POPEq 194      77.331  90.066  53.425  1.00  0.00           C
ATOM   7656  C39 POPEq 194      77.381  89.847  51.915  1.00  0.00           C
ATOM   7659 0C31 POPEq 194      76.151  90.377  51.165  1.00  0.00           C
ATOM   7662 1C31 POPEq 194      76.182  89.947  49.695  1.00  0.00           C
ATOM   7665 2C31 POPEq 194      75.192  90.717  48.805  1.00  0.00           C
ATOM   7668 3C31 POPEq 194      75.701  90.957  47.375  1.00  0.00           C
ATOM   7671 4C31 POPEq 194      77.042  91.707  47.345  1.00  0.00           C
ATOM   7674 5C31 POPEq 194      77.291  92.436  46.025  1.00  0.00           C
ATOM   7677 6C31 POPEq 194      78.682  93.057  45.945  1.00  0.00           C
ATOM   7681  NH3 POPEr 195      39.792  69.187  24.215  1.00  0.00           N
ATOM   7685  C12 POPEr 195      39.051  67.958  24.635  1.00  0.00           C
ATOM   7688  C11 POPEr 195      37.942  68.247  25.665  1.00  0.00           C
ATOM   7691  P   POPEr 195      36.361  66.197  25.255  1.00  0.00           P
ATOM   7692  O13 POPEr 195      36.462  64.827  25.775  1.00  0.00           O
ATOM   7693  O14 POPEr 195      36.562  66.437  23.815  1.00  0.00           O
ATOM   7694  O11 POPEr 195      34.931  66.746  25.605  1.00  0.00           O
ATOM   7695  O12 POPEr 195      37.322  67.076  26.145  1.00  0.00           O
ATOM   7696  C1  POPEr 195      34.542  66.946  26.955  1.00  0.00           C
ATOM   7699  C2  POPEr 195      33.341  66.036  27.345  1.00  0.00           C
ATOM   7701  O21 POPEr 195      33.681  64.957  28.235  1.00  0.00           O
ATOM   7702  C21 POPEr 195      34.042  65.267  29.475  1.00  0.00           C
ATOM   7703  O22 POPEr 195      34.382  66.367  29.885  1.00  0.00           O
ATOM   7704  C22 POPEr 195      33.722  64.057  30.375  1.00  0.00           C
ATOM   7707  C3  POPEr 195      32.591  65.488  26.085  1.00  0.00           C
ATOM   7710  O31 POPEr 195      31.692  64.408  26.395  1.00  0.00           O
ATOM   7711  C31 POPEr 195      30.542  64.786  26.925  1.00  0.00           C
ATOM   7712  O32 POPEr 195      30.101  65.918  26.915  1.00  0.00           O
ATOM   7713  C32 POPEr 195      29.902  63.606  27.645  1.00  0.00           C
ATOM   7716  C23 POPEr 195      34.562  63.958  31.665  1.00  0.00           C
ATOM   7719  C24 POPEr 195      33.861  63.237  32.825  1.00  0.00           C
ATOM   7722  C25 POPEr 195      34.731  63.228  34.105  1.00  0.00           C
ATOM   7725  C26 POPEr 195      34.042  62.607  35.325  1.00  0.00           C
ATOM   7728  C27 POPEr 195      34.912  62.638  36.595  1.00  0.00           C
ATOM   7731  C28 POPEr 195      34.322  61.876  37.795  1.00  0.00           C
ATOM   7734  C29 POPEr 195      34.332  60.387  37.565  1.00  0.00           C
ATOM   7736 0C21 POPEr 195      33.591  59.446  38.185  1.00  0.00           C
ATOM   7738 1C21 POPEr 195      32.562  59.678  39.255  1.00  0.00           C
ATOM   7741 2C21 POPEr 195      31.172  59.626  38.605  1.00  0.00           C
ATOM   7744 3C21 POPEr 195      30.012  59.727  39.595  1.00  0.00           C
ATOM   7747 4C21 POPEr 195      28.662  59.786  38.865  1.00  0.00           C
ATOM   7750 5C21 POPEr 195      27.462  59.716  39.805  1.00  0.00           C
ATOM   7753 6C21 POPEr 195      26.132  59.527  39.065  1.00  0.00           C
ATOM   7756 7C21 POPEr 195      24.951  59.376  40.035  1.00  0.00           C
ATOM   7759 8C21 POPEr 195      23.591  59.267  39.325  1.00  0.00           C
ATOM   7763  C33 POPEr 195      28.701  64.066  28.505  1.00  0.00           C
ATOM   7766  C34 POPEr 195      28.272  62.958  29.465  1.00  0.00           C
ATOM   7769  C35 POPEr 195      27.622  63.438  30.765  1.00  0.00           C
ATOM   7772  C36 POPEr 195      26.162  63.876  30.625  1.00  0.00           C
ATOM   7775  C37 POPEr 195      25.562  64.306  31.975  1.00  0.00           C
ATOM   7778  C38 POPEr 195      24.081  64.716  31.865  1.00  0.00           C
ATOM   7781  C39 POPEr 195      23.292  64.668  33.175  1.00  0.00           C
ATOM   7784 0C31 POPEr 195      23.621  65.767  34.205  1.00  0.00           C
ATOM   7787 1C31 POPEr 195      23.292  67.196  33.745  1.00  0.00           C
ATOM   7790 2C31 POPEr 195      23.552  68.247  34.845  1.00  0.00           C
ATOM   7793 3C31 POPEr 195      22.312  68.987  35.375  1.00  0.00           C
ATOM   7796 4C31 POPEr 195      21.351  68.126  36.225  1.00  0.00           C
ATOM   7799 5C31 POPEr 195      20.101  68.937  36.645  1.00  0.00           C
ATOM   7802 6C31 POPEr 195      19.191  68.247  37.665  1.00  0.00           C
ATOM   7806  NH3 POPEs 196      71.551 126.097  20.575  1.00  0.00           N
ATOM   7810  C12 POPEs 196      70.572 125.428  19.645  1.00  0.00           C
ATOM   7813  C11 POPEs 196      69.312 126.227  19.455  1.00  0.00           C
ATOM   7816  P   POPEs 196      66.862 125.597  18.905  1.00  0.00           P
ATOM   7817  O13 POPEs 196      66.642 126.996  18.465  1.00  0.00           O
ATOM   7818  O14 POPEs 196      66.191 124.467  18.215  1.00  0.00           O
ATOM   7819  O11 POPEs 196      66.642 125.447  20.455  1.00  0.00           O
ATOM   7820  O12 POPEs 196      68.411 125.357  18.785  1.00  0.00           O
ATOM   7821  C1  POPEs 196      66.311 124.157  20.995  1.00  0.00           C
ATOM   7824  C2  POPEs 196      66.891 123.967  22.425  1.00  0.00           C
ATOM   7826  O21 POPEs 196      66.262 124.856  23.365  1.00  0.00           O
ATOM   7827  C21 POPEs 196      65.032 124.527  23.685  1.00  0.00           C
ATOM   7828  O22 POPEs 196      64.461 123.507  23.295  1.00  0.00           O
ATOM   7829  C22 POPEs 196      64.441 125.488  24.695  1.00  0.00           C
ATOM   7832  C3  POPEs 196      68.411 124.216  22.425  1.00  0.00           C
ATOM   7835  O31 POPEs 196      68.911 124.277  23.765  1.00  0.00           O
ATOM   7836  C31 POPEs 196      69.881 125.147  23.965  1.00  0.00           C
ATOM   7837  O32 POPEs 196      70.590 125.637  23.095  1.00  0.00           O
ATOM   7838  C32 POPEs 196      69.872 125.517  25.455  1.00  0.00           C
ATOM   7841  C23 POPEs 196      63.031 125.016  25.125  1.00  0.00           C
ATOM   7844  C24 POPEs 196      62.392 125.906  26.185  1.00  0.00           C
ATOM   7847  C25 POPEs 196      62.992 125.737  27.575  1.00  0.00           C
ATOM   7850  C26 POPEs 196      62.182 126.488  28.635  1.00  0.00           C
ATOM   7853  C27 POPEs 196      62.911 126.618  29.975  1.00  0.00           C
ATOM   7856  C28 POPEs 196      62.071 127.376  31.015  1.00  0.00           C
ATOM   7859  C29 POPEs 196      62.720 127.277  32.375  1.00  0.00           C
ATOM   7861 0C21 POPEs 196      62.351 126.478  33.375  1.00  0.00           C
ATOM   7863 1C21 POPEs 196      61.161 125.547  33.335  1.00  0.00           C
ATOM   7866 2C21 POPEs 196      59.870 126.246  33.795  1.00  0.00           C
ATOM   7869 3C21 POPEs 196      59.911 126.716  35.255  1.00  0.00           C
ATOM   7872 4C21 POPEs 196      58.792 127.687  35.635  1.00  0.00           C
ATOM   7875 5C21 POPEs 196      57.411 127.037  35.735  1.00  0.00           C
ATOM   7878 6C21 POPEs 196      56.411 127.938  36.465  1.00  0.00           C
ATOM   7881 7C21 POPEs 196      55.002 127.337  36.585  1.00  0.00           C
ATOM   7884 8C21 POPEs 196      53.960 128.367  37.015  1.00  0.00           C
ATOM   7888  C33 POPEs 196      71.241 125.826  26.095  1.00  0.00           C
ATOM   7891  C34 POPEs 196      71.021 126.097  27.585  1.00  0.00           C
ATOM   7894  C35 POPEs 196      72.301 126.257  28.415  1.00  0.00           C
ATOM   7897  C36 POPEs 196      72.972 124.917  28.735  1.00  0.00           C
ATOM   7900  C37 POPEs 196      74.222 125.098  29.605  1.00  0.00           C
ATOM   7903  C38 POPEs 196      74.732 123.778  30.185  1.00  0.00           C
ATOM   7906  C39 POPEs 196      76.241 123.757  30.485  1.00  0.00           C
ATOM   7909 0C31 POPEs 196      76.701 124.716  31.595  1.00  0.00           C
ATOM   7912 1C31 POPEs 196      78.201 124.516  31.875  1.00  0.00           C
ATOM   7915 2C31 POPEs 196      78.701 125.266  33.125  1.00  0.00           C
ATOM   7918 3C31 POPEs 196      80.090 124.777  33.575  1.00  0.00           C
ATOM   7921 4C31 POPEs 196      81.191 125.016  32.535  1.00  0.00           C
ATOM   7924 5C31 POPEs 196      82.580 124.598  33.035  1.00  0.00           C
ATOM   7927 6C31 POPEs 196      83.701 124.936  32.045  1.00  0.00           C
ATOM   7931  NH3 POPEt 197      19.822 102.636  65.195  1.00  0.00           N
ATOM   7935  C12 POPEt 197      19.842 103.667  66.295  1.00  0.00           C
ATOM   7938  C11 POPEt 197      20.002 105.077  65.705  1.00  0.00           C
ATOM   7941  P   POPEt 197      19.802 107.566  66.265  1.00  0.00           P
ATOM   7942  O13 POPEt 197      18.431 107.717  65.725  1.00  0.00           O
ATOM   7943  O14 POPEt 197      20.241 108.576  67.265  1.00  0.00           O
ATOM   7944  O11 POPEt 197      20.812 107.668  65.065  1.00  0.00           O
ATOM   7945  O12 POPEt 197      20.021 106.067  66.745  1.00  0.00           O
ATOM   7946  C1  POPEt 197      20.632 108.737  64.125  1.00  0.00           C
ATOM   7949  C2  POPEt 197      20.942 108.208  62.725  1.00  0.00           C
ATOM   7951  O21 POPEt 197      20.552 109.257  61.815  1.00  0.00           O
ATOM   7952  C21 POPEt 197      21.602 109.907  61.355  1.00  0.00           C
ATOM   7953  O22 POPEt 197      22.042 110.957  61.785  1.00  0.00           O
ATOM   7954  C22 POPEt 197      22.232 109.048  60.255  1.00  0.00           C
ATOM   7957  C3  POPEt 197      20.182 106.887  62.425  1.00  0.00           C
ATOM   7960  O31 POPEt 197      20.451 106.467  61.075  1.00  0.00           O
ATOM   7961  C31 POPEt 197      19.922 105.298  60.765  1.00  0.00           C
ATOM   7962  O32 POPEt 197      19.292 104.576  61.515  1.00  0.00           O
ATOM   7963  C32 POPEt 197      20.142 105.028  59.285  1.00  0.00           C
ATOM   7966  C23 POPEt 197      22.691 109.897  59.075  1.00  0.00           C
ATOM   7969  C24 POPEt 197      22.861 109.087  57.795  1.00  0.00           C
ATOM   7972  C25 POPEt 197      23.232 110.037  56.655  1.00  0.00           C
ATOM   7975  C26 POPEt 197      23.342 109.387  55.275  1.00  0.00           C
ATOM   7978  C27 POPEt 197      23.232 110.438  54.175  1.00  0.00           C
ATOM   7981  C28 POPEt 197      23.302 109.867  52.745  1.00  0.00           C
ATOM   7984  C29 POPEt 197      24.711 109.716  52.225  1.00  0.00           C
ATOM   7986 0C21 POPEt 197      25.272 108.626  51.685  1.00  0.00           C
ATOM   7988 1C21 POPEt 197      24.682 107.247  51.515  1.00  0.00           C
ATOM   7991 2C21 POPEt 197      25.781 106.217  51.825  1.00  0.00           C
ATOM   7994 3C21 POPEt 197      25.461 104.757  51.475  1.00  0.00           C
ATOM   7997 4C21 POPEt 197      26.742 103.918  51.545  1.00  0.00           C
ATOM   8000 5C21 POPEt 197      26.562 102.397  51.405  1.00  0.00           C
ATOM   8003 6C21 POPEt 197      25.862 101.958  50.105  1.00  0.00           C
ATOM   8006 7C21 POPEt 197      25.902 100.438  49.895  1.00  0.00           C
ATOM   8009 8C21 POPEt 197      25.071  99.967  48.695  1.00  0.00           C
ATOM   8013  C33 POPEt 197      18.882 105.428  58.475  1.00  0.00           C
ATOM   8016  C34 POPEt 197      19.062 106.738  57.675  1.00  0.00           C
ATOM   8019  C35 POPEt 197      18.672 108.036  58.385  1.00  0.00           C
ATOM   8022  C36 POPEt 197      19.052 109.238  57.485  1.00  0.00           C
ATOM   8025  C37 POPEt 197      18.752 110.626  58.055  1.00  0.00           C
ATOM   8028  C38 POPEt 197      19.531 111.716  57.305  1.00  0.00           C
ATOM   8031  C39 POPEt 197      18.992 113.137  57.545  1.00  0.00           C
ATOM   8034 0C31 POPEt 197      18.012 113.576  56.455  1.00  0.00           C
ATOM   8037 1C31 POPEt 197      17.502 115.016  56.645  1.00  0.00           C
ATOM   8040 2C31 POPEt 197      16.062 115.206  56.145  1.00  0.00           C
ATOM   8043 3C31 POPEt 197      15.901 115.107  54.625  1.00  0.00           C
ATOM   8046 4C31 POPEt 197      16.372 116.367  53.895  1.00  0.00           C
ATOM   8049 5C31 POPEt 197      16.191 116.278  52.375  1.00  0.00           C
ATOM   8052 6C31 POPEt 197      16.622 117.537  51.625  1.00  0.00           C
ATOM   8056  NH3 POPEu 198      30.921 139.279  68.765  1.00  0.00           N
ATOM   8060  C12 POPEu 198      30.191 138.167  69.475  1.00  0.00           C
ATOM   8063  C11 POPEu 198      30.062 136.906  68.605  1.00  0.00           C
ATOM   8066  P   POPEu 198      29.422 134.598  69.785  1.00  0.00           P
ATOM   8067  O13 POPEu 198      30.052 133.818  70.875  1.00  0.00           O
ATOM   8068  O14 POPEu 198      28.021 135.047  70.005  1.00  0.00           O
ATOM   8069  O11 POPEu 198      29.472 133.777  68.445  1.00  0.00           O
ATOM   8070  O12 POPEu 198      30.342 135.818  69.455  1.00  0.00           O
ATOM   8071  C1  POPEu 198      30.712 133.266  67.955  1.00  0.00           C
ATOM   8074  C2  POPEu 198      30.572 132.818  66.475  1.00  0.00           C
ATOM   8076  O21 POPEu 198      31.832 132.618  65.775  1.00  0.00           O
ATOM   8077  C21 POPEu 198      32.861 132.016  66.355  1.00  0.00           C
ATOM   8078  O22 POPEu 198      33.082 131.937  67.545  1.00  0.00           O
ATOM   8079  C22 POPEu 198      33.762 131.368  65.295  1.00  0.00           C
ATOM   8082  C3  POPEu 198      29.671 133.827  65.675  1.00  0.00           C
ATOM   8085  O31 POPEu 198      29.531 133.546  64.265  1.00  0.00           O
ATOM   8086  C31 POPEu 198      28.512 132.766  63.895  1.00  0.00           C
ATOM   8087  O32 POPEu 198      27.712 132.238  64.645  1.00  0.00           O
ATOM   8088  C32 POPEu 198      28.482 132.708  62.365  1.00  0.00           C
ATOM   8091  C23 POPEu 198      35.242 131.837  65.225  1.00  0.00           C
ATOM   8094  C24 POPEu 198      35.742 131.818  63.765  1.00  0.00           C
ATOM   8097  C25 POPEu 198      37.231 132.137  63.525  1.00  0.00           C
ATOM   8100  C26 POPEu 198      37.562 132.247  62.025  1.00  0.00           C
ATOM   8103  C27 POPEu 198      38.082 130.947  61.385  1.00  0.00           C
ATOM   8106  C28 POPEu 198      37.972 130.917  59.845  1.00  0.00           C
ATOM   8109  C29 POPEu 198      39.192 131.507  59.185  1.00  0.00           C
ATOM   8111 0C21 POPEu 198      39.562 131.327  57.905  1.00  0.00           C
ATOM   8113 1C21 POPEu 198      38.821 130.576  56.825  1.00  0.00           C
ATOM   8116 2C21 POPEu 198      39.201 129.087  56.755  1.00  0.00           C
ATOM   8119 3C21 POPEu 198      38.992 128.477  55.355  1.00  0.00           C
ATOM   8122 4C21 POPEu 198      39.431 127.007  55.235  1.00  0.00           C
ATOM   8125 5C21 POPEu 198      40.882 126.767  55.665  1.00  0.00           C
ATOM   8128 6C21 POPEu 198      41.362 125.326  55.415  1.00  0.00           C
ATOM   8131 7C21 POPEu 198      42.582 124.977  56.275  1.00  0.00           C
ATOM   8134 8C21 POPEu 198      43.062 123.546  56.075  1.00  0.00           C
ATOM   8138  C33 POPEu 198      27.361 131.826  61.775  1.00  0.00           C
ATOM   8141  C34 POPEu 198      27.162 132.046  60.265  1.00  0.00           C
ATOM   8144  C35 POPEu 198      28.482 132.037  59.475  1.00  0.00           C
ATOM   8147  C36 POPEu 198      28.281 131.917  57.955  1.00  0.00           C
ATOM   8150  C37 POPEu 198      29.601 132.167  57.205  1.00  0.00           C
ATOM   8153  C38 POPEu 198      29.472 132.257  55.685  1.00  0.00           C
ATOM   8156  C39 POPEu 198      28.992 130.958  55.015  1.00  0.00           C
ATOM   8159 0C31 POPEu 198      27.552 131.067  54.485  1.00  0.00           C
ATOM   8162 1C31 POPEu 198      27.101 129.817  53.715  1.00  0.00           C
ATOM   8165 2C31 POPEu 198      25.681 129.947  53.125  1.00  0.00           C
ATOM   8168 3C31 POPEu 198      25.572 131.107  52.115  1.00  0.00           C
ATOM   8171 4C31 POPEu 198      24.232 131.156  51.375  1.00  0.00           C
ATOM   8174 5C31 POPEu 198      24.192 132.296  50.345  1.00  0.00           C
ATOM   8177 6C31 POPEu 198      22.842 132.397  49.645  1.00  0.00           C
ATOM   8181  NH3 POPEv 199      30.122 108.686  22.115  1.00  0.00           N
ATOM   8185  C12 POPEv 199      31.042 107.668  22.745  1.00  0.00           C
ATOM   8188  C11 POPEv 199      30.402 106.937  23.945  1.00  0.00           C
ATOM   8191  P   POPEv 199      31.121 104.867  25.395  1.00  0.00           P
ATOM   8192  O13 POPEv 199      31.262 103.737  24.445  1.00  0.00           O
ATOM   8193  O14 POPEv 199      31.972 104.847  26.595  1.00  0.00           O
ATOM   8194  O11 POPEv 199      29.612 104.957  25.835  1.00  0.00           O
ATOM   8195  O12 POPEv 199      31.402 106.207  24.635  1.00  0.00           O
ATOM   8196  C1  POPEv 199      29.011 103.857  26.545  1.00  0.00           C
ATOM   8199  C2  POPEv 199      28.771 104.157  28.055  1.00  0.00           C
ATOM   8201  O21 POPEv 199      27.392 103.816  28.365  1.00  0.00           O
ATOM   8202  C21 POPEv 199      27.162 103.437  29.605  1.00  0.00           C
ATOM   8203  O22 POPEv 199      27.992 103.326  30.485  1.00  0.00           O
ATOM   8204  C22 POPEv 199      25.702 103.007  29.715  1.00  0.00           C
ATOM   8207  C3  POPEv 199      29.102 105.626  28.475  1.00  0.00           C
ATOM   8210  O31 POPEv 199      29.511 105.667  29.855  1.00  0.00           O
ATOM   8211  C31 POPEv 199      30.751 106.097  30.065  1.00  0.00           C
ATOM   8212  O32 POPEv 199      31.351 106.917  29.385  1.00  0.00           O
ATOM   8213  C32 POPEv 199      31.392 105.168  31.095  1.00  0.00           C
ATOM   8216  C23 POPEv 199      25.301 102.607  31.155  1.00  0.00           C
ATOM   8219  C24 POPEv 199      23.972 101.837  31.175  1.00  0.00           C
ATOM   8222  C25 POPEv 199      23.362 101.657  32.565  1.00  0.00           C
ATOM   8225  C26 POPEv 199      24.121 100.687  33.485  1.00  0.00           C
ATOM   8228  C27 POPEv 199      23.482 100.647  34.885  1.00  0.00           C
ATOM   8231  C28 POPEv 199      24.462 100.326  36.025  1.00  0.00           C
ATOM   8234  C29 POPEv 199      23.732 100.447  37.355  1.00  0.00           C
ATOM   8236 0C21 POPEv 199      23.442  99.467  38.215  1.00  0.00           C
ATOM   8238 1C21 POPEv 199      23.802  98.007  38.075  1.00  0.00           C
ATOM   8241 2C21 POPEv 199      24.652  97.516  39.265  1.00  0.00           C
ATOM   8244 3C21 POPEv 199      23.812  97.167  40.505  1.00  0.00           C
ATOM   8247 4C21 POPEv 199      24.692  96.847  41.715  1.00  0.00           C
ATOM   8250 5C21 POPEv 199      25.052  98.117  42.505  1.00  0.00           C
ATOM   8253 6C21 POPEv 199      26.072  97.857  43.615  1.00  0.00           C
ATOM   8256 7C21 POPEv 199      26.251  99.076  44.525  1.00  0.00           C
ATOM   8259 8C21 POPEv 199      27.371  98.918  45.555  1.00  0.00           C
ATOM   8263  C33 POPEv 199      32.821 105.557  31.515  1.00  0.00           C
ATOM   8266  C34 POPEv 199      33.532 104.407  32.235  1.00  0.00           C
ATOM   8269  C35 POPEv 199      32.981 104.137  33.635  1.00  0.00           C
ATOM   8272  C36 POPEv 199      33.432 102.776  34.205  1.00  0.00           C
ATOM   8275  C37 POPEv 199      33.021 102.547  35.665  1.00  0.00           C
ATOM   8278  C38 POPEv 199      33.082 101.076  36.095  1.00  0.00           C
ATOM   8281  C39 POPEv 199      32.902 100.947  37.615  1.00  0.00           C
ATOM   8284 0C31 POPEv 199      34.222 101.157  38.375  1.00  0.00           C
ATOM   8287 1C31 POPEv 199      34.001 101.767  39.765  1.00  0.00           C
ATOM   8290 2C31 POPEv 199      35.271 101.786  40.635  1.00  0.00           C
ATOM   8293 3C31 POPEv 199      35.761 100.387  41.005  1.00  0.00           C
ATOM   8296 4C31 POPEv 199      36.762 100.387  42.165  1.00  0.00           C
ATOM   8299 5C31 POPEv 199      37.282  98.978  42.465  1.00  0.00           C
ATOM   8302 6C31 POPEv 199      38.051  98.897  43.785  1.00  0.00           C
ATOM   8306  NH3 POPEw 200      68.182 137.077  22.425  1.00  0.00           N
ATOM   8310  C12 POPEw 200      68.510 136.427  21.115  1.00  0.00           C
ATOM   8313  C11 POPEw 200      69.331 135.197  21.465  1.00  0.00           C
ATOM   8316  P   POPEw 200      71.781 136.067  21.625  1.00  0.00           P
ATOM   8317  O13 POPEw 200      72.161 137.457  21.975  1.00  0.00           O
ATOM   8318  O14 POPEw 200      71.822 135.837  20.175  1.00  0.00           O
ATOM   8319  O11 POPEw 200      72.771 135.068  22.335  1.00  0.00           O
ATOM   8320  O12 POPEw 200      70.421 135.637  22.275  1.00  0.00           O
ATOM   8321  C1  POPEw 200      73.152 135.137  23.715  1.00  0.00           C
ATOM   8324  C2  POPEw 200      72.101 134.577  24.735  1.00  0.00           C
ATOM   8326  O21 POPEw 200      72.590 134.738  26.085  1.00  0.00           O
ATOM   8327  C21 POPEw 200      73.502 133.887  26.525  1.00  0.00           C
ATOM   8328  O22 POPEw 200      74.160 133.117  25.855  1.00  0.00           O
ATOM   8329  C22 POPEw 200      73.531 133.897  28.055  1.00  0.00           C
ATOM   8332  C3  POPEw 200      71.572 133.137  24.475  1.00  0.00           C
ATOM   8335  O31 POPEw 200      70.792 132.727  25.625  1.00  0.00           O
ATOM   8336  C31 POPEw 200      70.752 131.447  25.935  1.00  0.00           C
ATOM   8337  O32 POPEw 200      71.191 130.527  25.275  1.00  0.00           O
ATOM   8338  C32 POPEw 200      70.041 131.327  27.305  1.00  0.00           C
ATOM   8341  C23 POPEw 200      73.752 132.457  28.565  1.00  0.00           C
ATOM   8344  C24 POPEw 200      73.701 132.296  30.085  1.00  0.00           C
ATOM   8347  C25 POPEw 200      74.872 132.977  30.815  1.00  0.00           C
ATOM   8350  C26 POPEw 200      74.862 132.667  32.315  1.00  0.00           C
ATOM   8353  C27 POPEw 200      75.911 133.477  33.085  1.00  0.00           C
ATOM   8356  C28 POPEw 200      76.281 132.787  34.405  1.00  0.00           C
ATOM   8359  C29 POPEw 200      77.061 133.678  35.335  1.00  0.00           C
ATOM   8361 0C21 POPEw 200      77.351 133.458  36.635  1.00  0.00           C
ATOM   8363 1C21 POPEw 200      76.991 132.307  37.545  1.00  0.00           C
ATOM   8366 2C21 POPEw 200      75.621 131.607  37.395  1.00  0.00           C
ATOM   8369 3C21 POPEw 200      75.251 130.807  38.645  1.00  0.00           C
ATOM   8372 4C21 POPEw 200      73.861 130.147  38.565  1.00  0.00           C
ATOM   8375 5C21 POPEw 200      73.271 129.786  39.935  1.00  0.00           C
ATOM   8378 6C21 POPEw 200      74.051 128.697  40.685  1.00  0.00           C
ATOM   8381 7C21 POPEw 200      73.551 128.497  42.115  1.00  0.00           C
ATOM   8384 8C21 POPEw 200      74.461 127.577  42.945  1.00  0.00           C
ATOM   8388  C33 POPEw 200      69.951 129.897  27.885  1.00  0.00           C
ATOM   8391  C34 POPEw 200      71.010 129.546  28.955  1.00  0.00           C
ATOM   8394  C35 POPEw 200      70.730 130.126  30.345  1.00  0.00           C
ATOM   8397  C36 POPEw 200      71.551 129.516  31.485  1.00  0.00           C
ATOM   8400  C37 POPEw 200      71.161 130.147  32.835  1.00  0.00           C
ATOM   8403  C38 POPEw 200      72.072 129.767  34.005  1.00  0.00           C
ATOM   8406  C39 POPEw 200      71.501 130.238  35.355  1.00  0.00           C
ATOM   8409 0C31 POPEw 200      70.501 129.238  35.945  1.00  0.00           C
ATOM   8412 1C31 POPEw 200      69.601 129.848  37.025  1.00  0.00           C
ATOM   8415 2C31 POPEw 200      68.351 128.988  37.315  1.00  0.00           C
ATOM   8418 3C31 POPEw 200      68.651 127.607  37.935  1.00  0.00           C
ATOM   8421 4C31 POPEw 200      69.271 127.687  39.335  1.00  0.00           C
ATOM   8424 5C31 POPEw 200      69.340 126.337  40.045  1.00  0.00           C
ATOM   8427 6C31 POPEw 200      69.872 126.467  41.475  1.00  0.00           C
ATOM   8431  NH3 POPEx 201      23.482  56.546  68.235  1.00  0.00           N
ATOM   8435  C12 POPEx 201      22.562  56.726  69.405  1.00  0.00           C
ATOM   8438  C11 POPEx 201      21.672  57.947  69.195  1.00  0.00           C
ATOM   8441  P   POPEx 201      22.371  60.496  69.165  1.00  0.00           P
ATOM   8442  O13 POPEx 201      22.062  60.528  70.605  1.00  0.00           O
ATOM   8443  O14 POPEx 201      23.582  61.248  68.755  1.00  0.00           O
ATOM   8444  O11 POPEx 201      21.132  61.118  68.455  1.00  0.00           O
ATOM   8445  O12 POPEx 201      22.441  59.016  68.615  1.00  0.00           O
ATOM   8446  C1  POPEx 201      20.851  61.007  67.075  1.00  0.00           C
ATOM   8449  C2  POPEx 201      20.021  59.727  66.765  1.00  0.00           C
ATOM   8451  O21 POPEx 201      19.802  59.587  65.355  1.00  0.00           O
ATOM   8452  C21 POPEx 201      19.322  60.637  64.745  1.00  0.00           C
ATOM   8453  O22 POPEx 201      18.672  61.536  65.235  1.00  0.00           O
ATOM   8454  C22 POPEx 201      19.692  60.458  63.275  1.00  0.00           C
ATOM   8457  C3  POPEx 201      18.722  59.566  67.615  1.00  0.00           C
ATOM   8460  O31 POPEx 201      18.251  58.196  67.545  1.00  0.00           O
ATOM   8461  C31 POPEx 201      17.052  58.036  66.975  1.00  0.00           C
ATOM   8462  O32 POPEx 201      15.982  58.196  67.535  1.00  0.00           O
ATOM   8463  C32 POPEx 201      17.262  57.827  65.485  1.00  0.00           C
ATOM   8466  C23 POPEx 201      19.222  61.616  62.375  1.00  0.00           C
ATOM   8469  C24 POPEx 201      20.332  62.568  61.915  1.00  0.00           C
ATOM   8472  C25 POPEx 201      21.512  62.006  61.095  1.00  0.00           C
ATOM   8475  C26 POPEx 201      22.042  63.106  60.155  1.00  0.00           C
ATOM   8478  C27 POPEx 201      23.101  62.638  59.155  1.00  0.00           C
ATOM   8481  C28 POPEx 201      23.491  63.786  58.215  1.00  0.00           C
ATOM   8484  C29 POPEx 201      24.612  63.428  57.285  1.00  0.00           C
ATOM   8486 0C21 POPEx 201      24.482  62.937  56.035  1.00  0.00           C
ATOM   8488 1C21 POPEx 201      23.191  62.626  55.325  1.00  0.00           C
ATOM   8491 2C21 POPEx 201      22.462  63.888  54.845  1.00  0.00           C
ATOM   8494 3C21 POPEx 201      21.322  63.577  53.855  1.00  0.00           C
ATOM   8497 4C21 POPEx 201      20.542  64.836  53.465  1.00  0.00           C
ATOM   8500 5C21 POPEx 201      19.501  65.216  54.525  1.00  0.00           C
ATOM   8503 6C21 POPEx 201      18.982  66.657  54.405  1.00  0.00           C
ATOM   8506 7C21 POPEx 201      17.982  66.988  55.525  1.00  0.00           C
ATOM   8509 8C21 POPEx 201      17.441  68.427  55.455  1.00  0.00           C
ATOM   8513  C33 POPEx 201      16.072  57.136  64.785  1.00  0.00           C
ATOM   8516  C34 POPEx 201      16.162  57.286  63.265  1.00  0.00           C
ATOM   8519  C35 POPEx 201      17.232  56.376  62.645  1.00  0.00           C
ATOM   8522  C36 POPEx 201      17.661  56.826  61.255  1.00  0.00           C
ATOM   8525  C37 POPEx 201      18.922  56.097  60.765  1.00  0.00           C
ATOM   8528  C38 POPEx 201      19.302  56.367  59.295  1.00  0.00           C
ATOM   8531  C39 POPEx 201      20.451  55.487  58.805  1.00  0.00           C
ATOM   8534 0C31 POPEx 201      19.941  54.077  58.555  1.00  0.00           C
ATOM   8537 1C31 POPEx 201      20.942  53.158  57.855  1.00  0.00           C
ATOM   8540 2C31 POPEx 201      20.361  51.746  57.815  1.00  0.00           C
ATOM   8543 3C31 POPEx 201      21.302  50.707  57.215  1.00  0.00           C
ATOM   8546 4C31 POPEx 201      21.411  50.806  55.695  1.00  0.00           C
ATOM   8549 5C31 POPEx 201      22.252  49.668  55.105  1.00  0.00           C
ATOM   8552 6C31 POPEx 201      22.542  49.818  53.615  1.00  0.00           C
ATOM   8556  NH3 POPEy 202      58.712   8.536  68.785  1.00  0.00           N
ATOM   8560  C12 POPEy 202      58.001   9.856  68.855  1.00  0.00           C
ATOM   8563  C11 POPEy 202      56.722   9.756  69.675  1.00  0.00           C
ATOM   8566  P   POPEy 202      55.592  11.616  71.095  1.00  0.00           P
ATOM   8567  O13 POPEy 202      54.321  10.886  71.315  1.00  0.00           O
ATOM   8568  O14 POPEy 202      56.621  11.426  72.135  1.00  0.00           O
ATOM   8569  O11 POPEy 202      55.332  13.147  70.755  1.00  0.00           O
ATOM   8570  O12 POPEy 202      56.190  11.076  69.745  1.00  0.00           O
ATOM   8571  C1  POPEy 202      54.170  13.506  69.985  1.00  0.00           C
ATOM   8574  C2  POPEy 202      54.542  14.236  68.675  1.00  0.00           C
ATOM   8576  O21 POPEy 202      53.421  14.046  67.785  1.00  0.00           O
ATOM   8577  C21 POPEy 202      53.251  14.996  66.895  1.00  0.00           C
ATOM   8578  O22 POPEy 202      53.872  16.036  66.805  1.00  0.00           O
ATOM   8579  C22 POPEy 202      52.171  14.586  65.895  1.00  0.00           C
ATOM   8582  C3  POPEy 202      55.862  13.706  68.025  1.00  0.00           C
ATOM   8585  O31 POPEy 202      56.101  14.196  66.685  1.00  0.00           O
ATOM   8586  C31 POPEy 202      56.642  15.398  66.545  1.00  0.00           C
ATOM   8587  O32 POPEy 202      57.042  16.116  67.435  1.00  0.00           O
ATOM   8588  C32 POPEy 202      56.661  15.707  65.055  1.00  0.00           C
ATOM   8591  C23 POPEy 202      50.792  15.146  66.295  1.00  0.00           C
ATOM   8594  C24 POPEy 202      49.781  15.196  65.145  1.00  0.00           C
ATOM   8597  C25 POPEy 202      50.021  16.366  64.185  1.00  0.00           C
ATOM   8600  C26 POPEy 202      49.082  16.257  62.975  1.00  0.00           C
ATOM   8603  C27 POPEy 202      49.292  17.356  61.935  1.00  0.00           C
ATOM   8606  C28 POPEy 202      48.482  17.046  60.665  1.00  0.00           C
ATOM   8609  C29 POPEy 202      48.561  18.147  59.635  1.00  0.00           C
ATOM   8611 0C21 POPEy 202      47.532  18.786  59.055  1.00  0.00           C
ATOM   8613 1C21 POPEy 202      46.072  18.516  59.325  1.00  0.00           C
ATOM   8616 2C21 POPEy 202      45.172  19.666  58.825  1.00  0.00           C
ATOM   8619 3C21 POPEy 202      43.690  19.397  59.125  1.00  0.00           C
ATOM   8622 4C21 POPEy 202      42.771  20.567  58.755  1.00  0.00           C
ATOM   8625 5C21 POPEy 202      41.321  20.286  59.145  1.00  0.00           C
ATOM   8628 6C21 POPEy 202      40.411  21.507  59.085  1.00  0.00           C
ATOM   8631 7C21 POPEy 202      39.001  21.187  59.605  1.00  0.00           C
ATOM   8634 8C21 POPEy 202      38.062  22.376  59.575  1.00  0.00           C
ATOM   8638  C33 POPEy 202      56.912  17.196  64.765  1.00  0.00           C
ATOM   8641  C34 POPEy 202      56.681  17.517  63.285  1.00  0.00           C
ATOM   8644  C35 POPEy 202      56.481  19.016  63.055  1.00  0.00           C
ATOM   8647  C36 POPEy 202      55.841  19.336  61.705  1.00  0.00           C
ATOM   8650  C37 POPEy 202      56.731  19.016  60.505  1.00  0.00           C
ATOM   8653  C38 POPEy 202      56.161  19.616  59.215  1.00  0.00           C
ATOM   8656  C39 POPEy 202      57.112  19.586  58.015  1.00  0.00           C
ATOM   8659 0C31 POPEy 202      56.470  20.317  56.825  1.00  0.00           C
ATOM   8662 1C31 POPEy 202      57.402  20.436  55.625  1.00  0.00           C
ATOM   8665 2C31 POPEy 202      56.691  21.066  54.425  1.00  0.00           C
ATOM   8668 3C31 POPEy 202      57.681  21.597  53.395  1.00  0.00           C
ATOM   8671 4C31 POPEy 202      56.972  22.266  52.215  1.00  0.00           C
ATOM   8674 5C31 POPEy 202      57.961  22.987  51.305  1.00  0.00           C
ATOM   8677 6C31 POPEy 202      57.291  23.716  50.155  1.00  0.00           C
ATOM   8681  NH3 POPEz 203      29.181 109.738  64.795  1.00  0.00           N
ATOM   8685  C12 POPEz 203      29.152 109.817  66.285  1.00  0.00           C
ATOM   8688  C11 POPEz 203      28.972 108.406  66.865  1.00  0.00           C
ATOM   8691  P   POPEz 203      27.052 107.047  65.665  1.00  0.00           P
ATOM   8692  O13 POPEz 203      28.142 106.147  65.235  1.00  0.00           O
ATOM   8693  O14 POPEz 203      25.772 106.397  66.015  1.00  0.00           O
ATOM   8694  O11 POPEz 203      26.841 108.077  64.495  1.00  0.00           O
ATOM   8695  O12 POPEz 203      27.591 107.977  66.825  1.00  0.00           O
ATOM   8696  C1  POPEz 203      25.512 108.307  64.015  1.00  0.00           C
ATOM   8699  C2  POPEz 203      25.361 109.767  63.545  1.00  0.00           C
ATOM   8701  O21 POPEz 203      26.462 110.136  62.685  1.00  0.00           O
ATOM   8702  C21 POPEz 203      26.362 109.627  61.455  1.00  0.00           C
ATOM   8703  O22 POPEz 203      25.482 108.897  61.045  1.00  0.00           O
ATOM   8704  C22 POPEz 203      27.562 110.117  60.635  1.00  0.00           C
ATOM   8707  C3  POPEz 203      25.282 110.708  64.795  1.00  0.00           C
ATOM   8710  O31 POPEz 203      25.212 112.087  64.375  1.00  0.00           O
ATOM   8711  C31 POPEz 203      26.402 112.656  64.205  1.00  0.00           C
ATOM   8712  O32 POPEz 203      27.451 112.267  64.675  1.00  0.00           O
ATOM   8713  C32 POPEz 203      26.212 113.766  63.175  1.00  0.00           C
ATOM   8716  C23 POPEz 203      27.521 109.907  59.105  1.00  0.00           C
ATOM   8719  C24 POPEz 203      28.742 110.568  58.425  1.00  0.00           C
ATOM   8722  C25 POPEz 203      28.572 110.937  56.945  1.00  0.00           C
ATOM   8725  C26 POPEz 203      29.081 109.897  55.925  1.00  0.00           C
ATOM   8728  C27 POPEz 203      27.961 109.037  55.325  1.00  0.00           C
ATOM   8731  C28 POPEz 203      28.362 108.167  54.115  1.00  0.00           C
ATOM   8734  C29 POPEz 203      28.762 108.906  52.865  1.00  0.00           C
ATOM   8736 0C21 POPEz 203      29.492 108.367  51.875  1.00  0.00           C
ATOM   8738 1C21 POPEz 203      30.012 106.947  51.885  1.00  0.00           C
ATOM   8741 2C21 POPEz 203      29.771 106.147  50.585  1.00  0.00           C
ATOM   8744 3C21 POPEz 203      30.242 104.697  50.765  1.00  0.00           C
ATOM   8747 4C21 POPEz 203      29.982 103.816  49.535  1.00  0.00           C
ATOM   8750 5C21 POPEz 203      30.521 102.397  49.695  1.00  0.00           C
ATOM   8753 6C21 POPEz 203      30.531 101.646  48.355  1.00  0.00           C
ATOM   8756 7C21 POPEz 203      31.262 100.307  48.435  1.00  0.00           C
ATOM   8759 8C21 POPEz 203      31.481  99.677  47.065  1.00  0.00           C
ATOM   8763  C33 POPEz 203      27.541 114.197  62.515  1.00  0.00           C
ATOM   8766  C34 POPEz 203      27.352 115.238  61.405  1.00  0.00           C
ATOM   8769  C35 POPEz 203      28.681 115.517  60.685  1.00  0.00           C
ATOM   8772  C36 POPEz 203      28.572 116.406  59.435  1.00  0.00           C
ATOM   8775  C37 POPEz 203      29.951 116.526  58.765  1.00  0.00           C
ATOM   8778  C38 POPEz 203      30.021 117.407  57.515  1.00  0.00           C
ATOM   8781  C39 POPEz 203      29.181 116.926  56.325  1.00  0.00           C
ATOM   8784 0C31 POPEz 203      29.782 117.387  54.985  1.00  0.00           C
ATOM   8787 1C31 POPEz 203      28.951 116.947  53.775  1.00  0.00           C
ATOM   8790 2C31 POPEz 203      29.722 117.076  52.445  1.00  0.00           C
ATOM   8793 3C31 POPEz 203      29.832 118.527  51.945  1.00  0.00           C
ATOM   8796 4C31 POPEz 203      31.091 118.727  51.095  1.00  0.00           C
ATOM   8799 5C31 POPEz 203      31.172 120.126  50.465  1.00  0.00           C
ATOM   8802 6C31 POPEz 203      32.501 120.387  49.765  1.00  0.00           C
ATOM   8806  NH3 POPE0 204      89.400  35.556  26.825  1.00  0.00           N
ATOM   8810  C12 POPE0 204      90.462  34.507  26.525  1.00  0.00           C
ATOM   8813  C11 POPE0 204      91.421  34.926  25.395  1.00  0.00           C
ATOM   8816  P   POPE0 204      93.741  34.487  24.265  1.00  0.00           P
ATOM   8817  O13 POPE0 204      94.460  33.297  23.775  1.00  0.00           O
ATOM   8818  O14 POPE0 204      93.231  35.397  23.215  1.00  0.00           O
ATOM   8819  O11 POPE0 204      94.801  35.397  25.015  1.00  0.00           O
ATOM   8820  O12 POPE0 204      92.632  34.146  25.365  1.00  0.00           O
ATOM   8821  C1  POPE0 204      94.721  35.667  26.405  1.00  0.00           C
ATOM   8824  C2  POPE0 204      96.122  36.068  26.925  1.00  0.00           C
ATOM   8826  O21 POPE0 204      96.061  36.426  28.305  1.00  0.00           O
ATOM   8827  C21 POPE0 204      95.521  37.577  28.655  1.00  0.00           C
ATOM   8828  O22 POPE0 204      94.991  38.376  27.915  1.00  0.00           O
ATOM   8829  C22 POPE0 204      95.801  37.806  30.145  1.00  0.00           C
ATOM   8832  C3  POPE0 204      96.881  37.118  26.045  1.00  0.00           C
ATOM   8835  O31 POPE0 204      98.161  37.496  26.625  1.00  0.00           O
ATOM   8836  C31 POPE0 204      99.071  36.516  26.575  1.00  0.00           C
ATOM   8837  O32 POPE0 204      98.980  35.536  25.855  1.00  0.00           O
ATOM   8838  C32 POPE0 204     100.211  36.847  27.555  1.00  0.00           C
ATOM   8841  C23 POPE0 204      96.801  36.806  30.775  1.00  0.00           C
ATOM   8844  C24 POPE0 204      96.091  35.566  31.325  1.00  0.00           C
ATOM   8847  C25 POPE0 204      95.672  35.817  32.765  1.00  0.00           C
ATOM   8850  C26 POPE0 204      94.590  34.856  33.255  1.00  0.00           C
ATOM   8853  C27 POPE0 204      94.371  35.016  34.755  1.00  0.00           C
ATOM   8856  C28 POPE0 204      93.222  34.126  35.245  1.00  0.00           C
ATOM   8859  C29 POPE0 204      93.362  33.796  36.705  1.00  0.00           C
ATOM   8861 0C21 POPE0 204      92.841  32.696  37.275  1.00  0.00           C
ATOM   8863 1C21 POPE0 204      91.951  31.686  36.575  1.00  0.00           C
ATOM   8866 2C21 POPE0 204      90.611  31.567  37.305  1.00  0.00           C
ATOM   8869 3C21 POPE0 204      90.731  30.816  38.635  1.00  0.00           C
ATOM   8872 4C21 POPE0 204      89.562  31.097  39.575  1.00  0.00           C
ATOM   8875 5C21 POPE0 204      89.841  30.566  40.985  1.00  0.00           C
ATOM   8878 6C21 POPE0 204      88.591  30.507  41.885  1.00  0.00           C
ATOM   8881 7C21 POPE0 204      87.951  31.876  42.155  1.00  0.00           C
ATOM   8884 8C21 POPE0 204      86.682  31.757  42.995  1.00  0.00           C
ATOM   8888  C33 POPE0 204     100.331  35.868  28.755  1.00  0.00           C
ATOM   8891  C34 POPE0 204     100.961  36.507  30.015  1.00  0.00           C
ATOM   8894  C35 POPE0 204     100.481  35.856  31.335  1.00  0.00           C
ATOM   8897  C36 POPE0 204     100.710  36.696  32.615  1.00  0.00           C
ATOM   8900  C37 POPE0 204     100.541  35.896  33.925  1.00  0.00           C
ATOM   8903  C38 POPE0 204     100.551  36.816  35.165  1.00  0.00           C
ATOM   8906  C39 POPE0 204     100.451  36.097  36.525  1.00  0.00           C
ATOM   8909 0C31 POPE0 204      99.132  35.347  36.755  1.00  0.00           C
ATOM   8912 1C31 POPE0 204      98.801  35.216  38.255  1.00  0.00           C
ATOM   8915 2C31 POPE0 204      97.512  34.446  38.505  1.00  0.00           C
ATOM   8918 3C31 POPE0 204      97.062  34.516  39.975  1.00  0.00           C
ATOM   8921 4C31 POPE0 204      95.682  33.907  40.205  1.00  0.00           C
ATOM   8924 5C31 POPE0 204      95.201  34.076  41.655  1.00  0.00           C
ATOM   8927 6C31 POPE0 204      93.751  33.626  41.865  1.00  0.00           C
ATOM   8931  NH3 POPE1 205      59.281  67.967  70.145  1.00  0.00           N
ATOM   8935  C12 POPE1 205      58.861  69.246  70.815  1.00  0.00           C
ATOM   8938  C11 POPE1 205      60.072  70.027  71.355  1.00  0.00           C
ATOM   8941  P   POPE1 205      61.392  71.957  70.205  1.00  0.00           P
ATOM   8942  O13 POPE1 205      62.650  72.067  69.455  1.00  0.00           O
ATOM   8943  O14 POPE1 205      61.322  72.568  71.545  1.00  0.00           O
ATOM   8944  O11 POPE1 205      60.210  72.516  69.325  1.00  0.00           O
ATOM   8945  O12 POPE1 205      60.921  70.458  70.285  1.00  0.00           O
ATOM   8946  C1  POPE1 205      60.461  72.958  67.985  1.00  0.00           C
ATOM   8949  C2  POPE1 205      60.262  71.867  66.885  1.00  0.00           C
ATOM   8951  O21 POPE1 205      59.030  72.097  66.165  1.00  0.00           O
ATOM   8952  C21 POPE1 205      59.261  72.917  65.145  1.00  0.00           C
ATOM   8953  O22 POPE1 205      59.631  74.066  65.255  1.00  0.00           O
ATOM   8954  C22 POPE1 205      59.281  72.107  63.865  1.00  0.00           C
ATOM   8957  C3  POPE1 205      60.220  70.386  67.335  1.00  0.00           C
ATOM   8960  O31 POPE1 205      59.981  69.587  66.165  1.00  0.00           O
ATOM   8961  C31 POPE1 205      59.752  68.306  66.355  1.00  0.00           C
ATOM   8962  O32 POPE1 205      59.832  67.716  67.425  1.00  0.00           O
ATOM   8963  C32 POPE1 205      59.281  67.687  65.025  1.00  0.00           C
ATOM   8966  C23 POPE1 205      57.941  72.047  63.125  1.00  0.00           C
ATOM   8969  C24 POPE1 205      58.031  70.946  62.055  1.00  0.00           C
ATOM   8972  C25 POPE1 205      57.151  71.187  60.835  1.00  0.00           C
ATOM   8975  C26 POPE1 205      57.720  72.297  59.935  1.00  0.00           C
ATOM   8978  C27 POPE1 205      56.902  72.466  58.645  1.00  0.00           C
ATOM   8981  C28 POPE1 205      57.701  72.196  57.355  1.00  0.00           C
ATOM   8984  C29 POPE1 205      58.321  70.817  57.285  1.00  0.00           C
ATOM   8986 0C21 POPE1 205      59.331  70.458  56.465  1.00  0.00           C
ATOM   8988 1C21 POPE1 205      59.992  71.347  55.445  1.00  0.00           C
ATOM   8991 2C21 POPE1 205      59.371  71.176  54.045  1.00  0.00           C
ATOM   8994 3C21 POPE1 205      60.080  70.147  53.155  1.00  0.00           C
ATOM   8997 4C21 POPE1 205      59.682  68.687  53.385  1.00  0.00           C
ATOM   9000 5C21 POPE1 205      60.322  67.767  52.335  1.00  0.00           C
ATOM   9003 6C21 POPE1 205      60.122  66.277  52.615  1.00  0.00           C
ATOM   9006 7C21 POPE1 205      60.511  65.407  51.415  1.00  0.00           C
ATOM   9009 8C21 POPE1 205      60.251  63.917  51.625  1.00  0.00           C
ATOM   9013  C33 POPE1 205      60.441  67.137  64.165  1.00  0.00           C
ATOM   9016  C34 POPE1 205      61.312  68.238  63.525  1.00  0.00           C
ATOM   9019  C35 POPE1 205      60.771  68.737  62.175  1.00  0.00           C
ATOM   9022  C36 POPE1 205      61.242  67.886  60.985  1.00  0.00           C
ATOM   9025  C37 POPE1 205      60.501  68.238  59.695  1.00  0.00           C
ATOM   9028  C38 POPE1 205      60.881  67.356  58.495  1.00  0.00           C
ATOM   9031  C39 POPE1 205      60.111  66.026  58.405  1.00  0.00           C
ATOM   9034 0C31 POPE1 205      60.262  65.367  57.035  1.00  0.00           C
ATOM   9037 1C31 POPE1 205      59.561  64.007  56.915  1.00  0.00           C
ATOM   9040 2C31 POPE1 205      59.921  63.306  55.605  1.00  0.00           C
ATOM   9043 3C31 POPE1 205      59.690  61.786  55.625  1.00  0.00           C
ATOM   9046 4C31 POPE1 205      60.341  61.118  54.415  1.00  0.00           C
ATOM   9049 5C31 POPE1 205      60.431  59.597  54.515  1.00  0.00           C
ATOM   9052 6C31 POPE1 205      61.010  58.987  53.235  1.00  0.00           C
ATOM   9056  NH3 POPE2 206     136.271  60.036  67.285  1.00  0.00           N
ATOM   9060  C12 POPE2 206     135.251  60.138  66.195  1.00  0.00           C
ATOM   9063  C11 POPE2 206     135.411  61.357  65.275  1.00  0.00           C
ATOM   9066  P   POPE2 206     134.510  63.748  65.965  1.00  0.00           P
ATOM   9067  O13 POPE2 206     133.471  63.556  64.935  1.00  0.00           O
ATOM   9068  O14 POPE2 206     134.021  64.057  67.335  1.00  0.00           O
ATOM   9069  O11 POPE2 206     135.401  64.966  65.475  1.00  0.00           O
ATOM   9070  O12 POPE2 206     135.540  62.547  66.035  1.00  0.00           O
ATOM   9071  C1  POPE2 206     134.801  66.277  65.595  1.00  0.00           C
ATOM   9074  C2  POPE2 206     134.941  67.137  64.305  1.00  0.00           C
ATOM   9076  O21 POPE2 206     133.661  67.737  64.025  1.00  0.00           O
ATOM   9077  C21 POPE2 206     133.561  69.027  64.305  1.00  0.00           C
ATOM   9078  O22 POPE2 206     134.340  69.687  64.965  1.00  0.00           O
ATOM   9079  C22 POPE2 206     132.350  69.576  63.535  1.00  0.00           C
ATOM   9082  C3  POPE2 206     135.382  66.286  63.075  1.00  0.00           C
ATOM   9085  O31 POPE2 206     135.281  67.027  61.845  1.00  0.00           O
ATOM   9086  C31 POPE2 206     134.092  67.257  61.265  1.00  0.00           C
ATOM   9087  O32 POPE2 206     133.821  68.217  60.575  1.00  0.00           O
ATOM   9088  C32 POPE2 206     133.072  66.137  61.395  1.00  0.00           C
ATOM   9091  C23 POPE2 206     132.251  71.118  63.515  1.00  0.00           C
ATOM   9094  C24 POPE2 206     131.451  71.647  62.315  1.00  0.00           C
ATOM   9097  C25 POPE2 206     132.271  71.708  61.005  1.00  0.00           C
ATOM   9100  C26 POPE2 206     131.411  72.037  59.765  1.00  0.00           C
ATOM   9103  C27 POPE2 206     132.221  72.568  58.575  1.00  0.00           C
ATOM   9106  C28 POPE2 206     131.340  73.196  57.465  1.00  0.00           C
ATOM   9109  C29 POPE2 206     130.572  72.196  56.635  1.00  0.00           C
ATOM   9111 0C21 POPE2 206     130.712  71.967  55.315  1.00  0.00           C
ATOM   9113 1C21 POPE2 206     131.701  72.647  54.405  1.00  0.00           C
ATOM   9116 2C21 POPE2 206     132.340  71.727  53.335  1.00  0.00           C
ATOM   9119 3C21 POPE2 206     131.352  71.156  52.315  1.00  0.00           C
ATOM   9122 4C21 POPE2 206     132.021  70.787  50.985  1.00  0.00           C
ATOM   9125 5C21 POPE2 206     132.070  71.957  49.995  1.00  0.00           C
ATOM   9128 6C21 POPE2 206     130.771  72.126  49.195  1.00  0.00           C
ATOM   9131 7C21 POPE2 206     130.771  73.376  48.315  1.00  0.00           C
ATOM   9134 8C21 POPE2 206     129.400  73.646  47.675  1.00  0.00           C
ATOM   9138  C33 POPE2 206     133.331  65.068  60.315  1.00  0.00           C
ATOM   9141  C34 POPE2 206     132.090  64.167  60.165  1.00  0.00           C
ATOM   9144  C35 POPE2 206     132.271  63.088  59.105  1.00  0.00           C
ATOM   9147  C36 POPE2 206     132.221  63.606  57.655  1.00  0.00           C
ATOM   9150  C37 POPE2 206     132.521  62.458  56.695  1.00  0.00           C
ATOM   9153  C38 POPE2 206     132.301  62.778  55.225  1.00  0.00           C
ATOM   9156  C39 POPE2 206     132.350  61.497  54.375  1.00  0.00           C
ATOM   9159 0C31 POPE2 206     133.762  60.896  54.245  1.00  0.00           C
ATOM   9162 1C31 POPE2 206     133.701  59.426  53.805  1.00  0.00           C
ATOM   9165 2C31 POPE2 206     135.062  58.806  53.455  1.00  0.00           C
ATOM   9168 3C31 POPE2 206     134.941  57.306  53.145  1.00  0.00           C
ATOM   9171 4C31 POPE2 206     134.781  56.437  54.405  1.00  0.00           C
ATOM   9174 5C31 POPE2 206     134.521  54.966  54.095  1.00  0.00           C
ATOM   9177 6C31 POPE2 206     134.471  54.097  55.345  1.00  0.00           C
ATOM   9181  NH3 POPE3 207      82.911  32.957  25.255  1.00  0.00           N
ATOM   9185  C12 POPE3 207      83.771  32.097  24.365  1.00  0.00           C
ATOM   9188  C11 POPE3 207      85.261  32.347  24.575  1.00  0.00           C
ATOM   9191  P   POPE3 207      87.030  30.546  25.195  1.00  0.00           P
ATOM   9192  O13 POPE3 207      87.742  29.426  24.535  1.00  0.00           O
ATOM   9193  O14 POPE3 207      87.811  31.658  25.785  1.00  0.00           O
ATOM   9194  O11 POPE3 207      86.142  29.886  26.335  1.00  0.00           O
ATOM   9195  O12 POPE3 207      85.941  31.136  24.225  1.00  0.00           O
ATOM   9196  C1  POPE3 207      86.701  29.797  27.655  1.00  0.00           C
ATOM   9199  C2  POPE3 207      87.742  28.626  27.835  1.00  0.00           C
ATOM   9201  O21 POPE3 207      87.132  27.406  28.295  1.00  0.00           O
ATOM   9202  C21 POPE3 207      86.661  27.397  29.535  1.00  0.00           C
ATOM   9203  O22 POPE3 207      86.291  28.368  30.165  1.00  0.00           O
ATOM   9204  C22 POPE3 207      86.661  25.956  30.085  1.00  0.00           C
ATOM   9207  C3  POPE3 207      88.980  29.056  28.695  1.00  0.00           C
ATOM   9210  O31 POPE3 207      90.152  28.206  28.525  1.00  0.00           O
ATOM   9211  C31 POPE3 207      90.392  27.327  29.485  1.00  0.00           C
ATOM   9212  O32 POPE3 207      89.660  27.106  30.435  1.00  0.00           O
ATOM   9213  C32 POPE3 207      91.840  26.816  29.375  1.00  0.00           C
ATOM   9216  C23 POPE3 207      87.112  25.896  31.575  1.00  0.00           C
ATOM   9219  C24 POPE3 207      86.382  24.856  32.425  1.00  0.00           C
ATOM   9222  C25 POPE3 207      86.712  24.978  33.915  1.00  0.00           C
ATOM   9225  C26 POPE3 207      85.621  24.487  34.885  1.00  0.00           C
ATOM   9228  C27 POPE3 207      85.882  23.106  35.505  1.00  0.00           C
ATOM   9231  C28 POPE3 207      85.001  22.826  36.735  1.00  0.00           C
ATOM   9234  C29 POPE3 207      85.510  23.536  37.975  1.00  0.00           C
ATOM   9236 0C21 POPE3 207      85.731  22.966  39.175  1.00  0.00           C
ATOM   9238 1C21 POPE3 207      85.411  21.536  39.525  1.00  0.00           C
ATOM   9241 2C21 POPE3 207      85.331  21.257  41.035  1.00  0.00           C
ATOM   9244 3C21 POPE3 207      84.391  22.206  41.795  1.00  0.00           C
ATOM   9247 4C21 POPE3 207      84.120  21.747  43.235  1.00  0.00           C
ATOM   9250 5C21 POPE3 207      83.642  22.887  44.135  1.00  0.00           C
ATOM   9253 6C21 POPE3 207      82.291  23.438  43.675  1.00  0.00           C
ATOM   9256 7C21 POPE3 207      81.670  24.426  44.655  1.00  0.00           C
ATOM   9259 8C21 POPE3 207      80.292  24.906  44.205  1.00  0.00           C
ATOM   9263  C33 POPE3 207      92.042  25.427  30.035  1.00  0.00           C
ATOM   9266  C34 POPE3 207      93.491  25.116  30.425  1.00  0.00           C
ATOM   9269  C35 POPE3 207      93.911  25.786  31.745  1.00  0.00           C
ATOM   9272  C36 POPE3 207      95.112  25.116  32.425  1.00  0.00           C
ATOM   9275  C37 POPE3 207      95.840  26.056  33.395  1.00  0.00           C
ATOM   9278  C38 POPE3 207      96.301  25.376  34.695  1.00  0.00           C
ATOM   9281  C39 POPE3 207      96.922  26.366  35.685  1.00  0.00           C
ATOM   9284 0C31 POPE3 207      97.621  25.676  36.875  1.00  0.00           C
ATOM   9287 1C31 POPE3 207      99.132  25.546  36.675  1.00  0.00           C
ATOM   9290 2C31 POPE3 207      99.851  24.706  37.745  1.00  0.00           C
ATOM   9293 3C31 POPE3 207      99.660  25.216  39.185  1.00  0.00           C
ATOM   9296 4C31 POPE3 207     100.441  24.367  40.185  1.00  0.00           C
ATOM   9299 5C31 POPE3 207     100.321  24.847  41.635  1.00  0.00           C
ATOM   9302 6C31 POPE3 207     101.131  23.976  42.605  1.00  0.00           C
ATOM   9306  NH3 POPE4 208      74.951 114.417  20.205  1.00  0.00           N
ATOM   9310  C12 POPE4 208      75.421 115.077  18.935  1.00  0.00           C
ATOM   9313  C11 POPE4 208      74.292 115.466  17.975  1.00  0.00           C
ATOM   9316  P   POPE4 208      71.941 115.466  19.125  1.00  0.00           P
ATOM   9317  O13 POPE4 208      70.761 115.997  18.415  1.00  0.00           O
ATOM   9318  O14 POPE4 208      72.201 114.016  19.235  1.00  0.00           O
ATOM   9319  O11 POPE4 208      71.972 116.067  20.565  1.00  0.00           O
ATOM   9320  O12 POPE4 208      73.241 116.197  18.625  1.00  0.00           O
ATOM   9321  C1  POPE4 208      71.621 115.228  21.665  1.00  0.00           C
ATOM   9324  C2  POPE4 208      71.252 116.176  22.805  1.00  0.00           C
ATOM   9326  O21 POPE4 208      70.941 115.606  24.075  1.00  0.00           O
ATOM   9327  C21 POPE4 208      70.632 114.367  24.325  1.00  0.00           C
ATOM   9328  O22 POPE4 208      70.691 113.417  23.575  1.00  0.00           O
ATOM   9329  C22 POPE4 208      70.111 114.327  25.755  1.00  0.00           C
ATOM   9332  C3  POPE4 208      70.122 117.156  22.365  1.00  0.00           C
ATOM   9335  O31 POPE4 208      70.382 118.437  22.965  1.00  0.00           O
ATOM   9336  C31 POPE4 208      70.122 118.406  24.265  1.00  0.00           C
ATOM   9337  O32 POPE4 208      69.351 117.626  24.805  1.00  0.00           O
ATOM   9338  C32 POPE4 208      70.991 119.417  24.995  1.00  0.00           C
ATOM   9341  C23 POPE4 208      71.182 114.697  26.805  1.00  0.00           C
ATOM   9344  C24 POPE4 208      70.521 115.228  28.075  1.00  0.00           C
ATOM   9347  C25 POPE4 208      71.352 115.177  29.355  1.00  0.00           C
ATOM   9350  C26 POPE4 208      70.492 115.517  30.595  1.00  0.00           C
ATOM   9353  C27 POPE4 208      70.262 117.016  30.775  1.00  0.00           C
ATOM   9356  C28 POPE4 208      68.981 117.376  31.575  1.00  0.00           C
ATOM   9359  C29 POPE4 208      68.741 118.867  31.545  1.00  0.00           C
ATOM   9361 0C21 POPE4 208      68.642 119.727  32.585  1.00  0.00           C
ATOM   9363 1C21 POPE4 208      68.721 119.437  34.065  1.00  0.00           C
ATOM   9366 2C21 POPE4 208      69.721 120.346  34.815  1.00  0.00           C
ATOM   9369 3C21 POPE4 208      69.691 120.087  36.325  1.00  0.00           C
ATOM   9372 4C21 POPE4 208      70.652 120.988  37.135  1.00  0.00           C
ATOM   9375 5C21 POPE4 208      70.572 120.637  38.635  1.00  0.00           C
ATOM   9378 6C21 POPE4 208      71.291 121.607  39.575  1.00  0.00           C
ATOM   9381 7C21 POPE4 208      71.112 121.167  41.035  1.00  0.00           C
ATOM   9384 8C21 POPE4 208      71.601 122.146  42.085  1.00  0.00           C
ATOM   9388  C33 POPE4 208      71.392 118.857  26.375  1.00  0.00           C
ATOM   9391  C34 POPE4 208      72.372 119.707  27.175  1.00  0.00           C
ATOM   9394  C35 POPE4 208      72.211 119.397  28.675  1.00  0.00           C
ATOM   9397  C36 POPE4 208      73.241 120.117  29.545  1.00  0.00           C
ATOM   9400  C37 POPE4 208      72.941 119.947  31.045  1.00  0.00           C
ATOM   9403  C38 POPE4 208      74.142 120.317  31.915  1.00  0.00           C
ATOM   9406  C39 POPE4 208      73.831 120.266  33.415  1.00  0.00           C
ATOM   9409 0C31 POPE4 208      75.081 120.587  34.245  1.00  0.00           C
ATOM   9412 1C31 POPE4 208      74.811 120.676  35.755  1.00  0.00           C
ATOM   9415 2C31 POPE4 208      76.081 121.087  36.515  1.00  0.00           C
ATOM   9418 3C31 POPE4 208      75.881 121.287  38.025  1.00  0.00           C
ATOM   9421 4C31 POPE4 208      75.152 122.577  38.405  1.00  0.00           C
ATOM   9424 5C31 POPE4 208      75.322 122.887  39.905  1.00  0.00           C
ATOM   9427 6C31 POPE4 208      74.521 124.087  40.415  1.00  0.00           C
ATOM   9431  NH3 POPE5 209     124.951  47.966  65.245  1.00  0.00           N
ATOM   9435  C12 POPE5 209     123.840  48.976  65.145  1.00  0.00           C
ATOM   9438  C11 POPE5 209     124.011  50.056  66.225  1.00  0.00           C
ATOM   9441  P   POPE5 209     125.920  51.876  66.055  1.00  0.00           P
ATOM   9442  O13 POPE5 209     124.901  52.897  66.415  1.00  0.00           O
ATOM   9443  O14 POPE5 209     127.301  51.978  66.555  1.00  0.00           O
ATOM   9444  O11 POPE5 209     125.951  51.887  64.485  1.00  0.00           O
ATOM   9445  O12 POPE5 209     125.382  50.437  66.375  1.00  0.00           O
ATOM   9446  C1  POPE5 209     126.371  50.746  63.745  1.00  0.00           C
ATOM   9449  C2  POPE5 209     127.541  51.126  62.805  1.00  0.00           C
ATOM   9451  O21 POPE5 209     127.991  50.117  61.885  1.00  0.00           O
ATOM   9452  C21 POPE5 209     127.451  48.927  61.765  1.00  0.00           C
ATOM   9453  O22 POPE5 209     126.620  48.386  62.475  1.00  0.00           O
ATOM   9454  C22 POPE5 209     128.001  48.316  60.475  1.00  0.00           C
ATOM   9457  C3  POPE5 209     128.762  51.697  63.575  1.00  0.00           C
ATOM   9460  O31 POPE5 209     129.671  52.318  62.645  1.00  0.00           O
ATOM   9461  C31 POPE5 209     130.882  51.786  62.525  1.00  0.00           C
ATOM   9462  O32 POPE5 209     131.312  50.816  63.125  1.00  0.00           O
ATOM   9463  C32 POPE5 209     131.642  52.647  61.515  1.00  0.00           C
ATOM   9466  C23 POPE5 209     129.542  48.288  60.425  1.00  0.00           C
ATOM   9469  C24 POPE5 209     130.081  47.906  59.035  1.00  0.00           C
ATOM   9472  C25 POPE5 209     129.682  46.497  58.595  1.00  0.00           C
ATOM   9475  C26 POPE5 209     128.741  46.458  57.385  1.00  0.00           C
ATOM   9478  C27 POPE5 209     128.001  45.117  57.235  1.00  0.00           C
ATOM   9481  C28 POPE5 209     126.941  45.138  56.115  1.00  0.00           C
ATOM   9484  C29 POPE5 209     127.521  45.317  54.735  1.00  0.00           C
ATOM   9486 0C21 POPE5 209     127.121  44.706  53.595  1.00  0.00           C
ATOM   9488 1C21 POPE5 209     126.002  43.708  53.445  1.00  0.00           C
ATOM   9491 2C21 POPE5 209     124.761  44.306  52.765  1.00  0.00           C
ATOM   9494 3C21 POPE5 209     124.951  44.706  51.295  1.00  0.00           C
ATOM   9497 4C21 POPE5 209     125.121  46.216  51.075  1.00  0.00           C
ATOM   9500 5C21 POPE5 209     125.211  46.586  49.585  1.00  0.00           C
ATOM   9503 6C21 POPE5 209     125.171  48.106  49.345  1.00  0.00           C
ATOM   9506 7C21 POPE5 209     125.351  48.477  47.875  1.00  0.00           C
ATOM   9509 8C21 POPE5 209     125.631  49.977  47.655  1.00  0.00           C
ATOM   9513  C33 POPE5 209     133.090  52.206  61.265  1.00  0.00           C
ATOM   9516  C34 POPE5 209     133.721  53.007  60.105  1.00  0.00           C
ATOM   9519  C35 POPE5 209     133.292  52.547  58.695  1.00  0.00           C
ATOM   9522  C36 POPE5 209     133.451  51.026  58.505  1.00  0.00           C
ATOM   9525  C37 POPE5 209     133.361  50.536  57.055  1.00  0.00           C
ATOM   9528  C38 POPE5 209     133.600  49.028  57.005  1.00  0.00           C
ATOM   9531  C39 POPE5 209     133.181  48.376  55.675  1.00  0.00           C
ATOM   9534 0C31 POPE5 209     134.061  48.766  54.485  1.00  0.00           C
ATOM   9537 1C31 POPE5 209     133.510  48.196  53.175  1.00  0.00           C
ATOM   9540 2C31 POPE5 209     134.322  48.638  51.955  1.00  0.00           C
ATOM   9543 3C31 POPE5 209     133.611  48.347  50.625  1.00  0.00           C
ATOM   9546 4C31 POPE5 209     134.301  49.028  49.435  1.00  0.00           C
ATOM   9549 5C31 POPE5 209     133.730  48.577  48.085  1.00  0.00           C
ATOM   9552 6C31 POPE5 209     134.260  49.396  46.905  1.00  0.00           C
ATOM   9556  NH3 POPE6 210      35.031 134.876  69.325  1.00  0.00           N
ATOM   9560  C12 POPE6 210      35.621 133.827  68.435  1.00  0.00           C
ATOM   9563  C11 POPE6 210      37.052 133.527  68.895  1.00  0.00           C
ATOM   9566  P   POPE6 210      39.242 134.648  69.655  1.00  0.00           P
ATOM   9567  O13 POPE6 210      39.492 135.337  70.935  1.00  0.00           O
ATOM   9568  O14 POPE6 210      39.692 133.246  69.555  1.00  0.00           O
ATOM   9569  O11 POPE6 210      39.951 135.488  68.525  1.00  0.00           O
ATOM   9570  O12 POPE6 210      37.712 134.747  69.275  1.00  0.00           O
ATOM   9571  C1  POPE6 210      39.441 136.807  68.295  1.00  0.00           C
ATOM   9574  C2  POPE6 210      40.100 137.447  67.055  1.00  0.00           C
ATOM   9576  O21 POPE6 210      39.671 136.707  65.905  1.00  0.00           O
ATOM   9577  C21 POPE6 210      39.252 137.447  64.895  1.00  0.00           C
ATOM   9578  O22 POPE6 210      39.521 138.617  64.715  1.00  0.00           O
ATOM   9579  C22 POPE6 210      38.321 136.577  64.065  1.00  0.00           C
ATOM   9582  C3  POPE6 210      41.652 137.507  67.155  1.00  0.00           C
ATOM   9585  O31 POPE6 210      42.162 138.656  66.475  1.00  0.00           O
ATOM   9586  C31 POPE6 210      42.492 138.700  65.155  1.00  0.00           C
ATOM   9587  O32 POPE6 210      42.762 139.751  64.615  1.00  0.00           O
ATOM   9588  C32 POPE6 210      42.532 137.338  64.435  1.00  0.00           C
ATOM   9591  C23 POPE6 210      38.012 137.167  62.675  1.00  0.00           C
ATOM   9594  C24 POPE6 210      36.792 136.477  62.055  1.00  0.00           C
ATOM   9597  C25 POPE6 210      36.822 136.397  60.525  1.00  0.00           C
ATOM   9600  C26 POPE6 210      37.262 137.708  59.835  1.00  0.00           C
ATOM   9603  C27 POPE6 210      36.812 137.796  58.375  1.00  0.00           C
ATOM   9606  C28 POPE6 210      37.001 139.199  57.785  1.00  0.00           C
ATOM   9609  C29 POPE6 210      36.190 139.440  56.545  1.00  0.00           C
ATOM   9611 0C21 POPE6 210      36.641 139.820  55.335  1.00  0.00           C
ATOM   9613 1C21 POPE6 210      38.072 140.050  54.905  1.00  0.00           C
ATOM   9616 2C21 POPE6 210      38.351 139.381  53.545  1.00  0.00           C
ATOM   9619 3C21 POPE6 210      38.232 137.848  53.565  1.00  0.00           C
ATOM   9622 4C21 POPE6 210      38.242 137.227  52.155  1.00  0.00           C
ATOM   9625 5C21 POPE6 210      39.641 136.996  51.575  1.00  0.00           C
ATOM   9628 6C21 POPE6 210      39.612 136.766  50.055  1.00  0.00           C
ATOM   9631 7C21 POPE6 210      40.951 136.277  49.495  1.00  0.00           C
ATOM   9634 8C21 POPE6 210      41.061 136.447  47.975  1.00  0.00           C
ATOM   9638  C33 POPE6 210      42.211 137.467  62.925  1.00  0.00           C
ATOM   9641  C34 POPE6 210      42.001 136.107  62.235  1.00  0.00           C
ATOM   9644  C35 POPE6 210      41.672 136.217  60.735  1.00  0.00           C
ATOM   9647  C36 POPE6 210      41.280 134.867  60.115  1.00  0.00           C
ATOM   9650  C37 POPE6 210      40.991 134.887  58.605  1.00  0.00           C
ATOM   9653  C38 POPE6 210      39.501 135.047  58.245  1.00  0.00           C
ATOM   9656  C39 POPE6 210      39.192 134.708  56.775  1.00  0.00           C
ATOM   9659 0C31 POPE6 210      37.701 134.417  56.475  1.00  0.00           C
ATOM   9662 1C31 POPE6 210      37.451 134.077  54.995  1.00  0.00           C
ATOM   9665 2C31 POPE6 210      36.002 133.747  54.615  1.00  0.00           C
ATOM   9668 3C31 POPE6 210      35.042 134.947  54.555  1.00  0.00           C
ATOM   9671 4C31 POPE6 210      34.042 134.997  55.725  1.00  0.00           C
ATOM   9674 5C31 POPE6 210      32.931 136.046  55.545  1.00  0.00           C
ATOM   9677 6C31 POPE6 210      31.931 136.057  56.705  1.00  0.00           C
ATOM   9681  NH3 POPE7 211     109.422  41.298  65.555  1.00  0.00           N
ATOM   9685  C12 POPE7 211     108.651  42.556  65.835  1.00  0.00           C
ATOM   9688  C11 POPE7 211     109.521  43.638  66.485  1.00  0.00           C
ATOM   9691  P   POPE7 211     109.291  46.227  65.895  1.00  0.00           P
ATOM   9692  O13 POPE7 211     108.261  47.216  66.285  1.00  0.00           O
ATOM   9693  O14 POPE7 211     110.701  46.458  66.315  1.00  0.00           O
ATOM   9694  O11 POPE7 211     109.212  46.007  64.325  1.00  0.00           O
ATOM   9695  O12 POPE7 211     108.812  44.856  66.475  1.00  0.00           O
ATOM   9696  C1  POPE7 211     110.112  45.167  63.605  1.00  0.00           C
ATOM   9699  C2  POPE7 211     110.161  45.507  62.075  1.00  0.00           C
ATOM   9701  O21 POPE7 211     108.921  45.107  61.445  1.00  0.00           O
ATOM   9702  C21 POPE7 211     108.531  45.938  60.475  1.00  0.00           C
ATOM   9703  O22 POPE7 211     109.120  46.946  60.135  1.00  0.00           O
ATOM   9704  C22 POPE7 211     107.252  45.406  59.805  1.00  0.00           C
ATOM   9707  C3  POPE7 211     111.352  44.748  61.435  1.00  0.00           C
ATOM   9710  O31 POPE7 211     111.682  45.156  60.095  1.00  0.00           O
ATOM   9711  C31 POPE7 211     112.392  46.286  60.045  1.00  0.00           C
ATOM   9712  O32 POPE7 211     112.551  47.056  60.965  1.00  0.00           O
ATOM   9713  C32 POPE7 211     113.081  46.406  58.685  1.00  0.00           C
ATOM   9716  C23 POPE7 211     107.372  45.447  58.255  1.00  0.00           C
ATOM   9719  C24 POPE7 211     106.511  44.387  57.545  1.00  0.00           C
ATOM   9722  C25 POPE7 211     106.701  44.366  56.015  1.00  0.00           C
ATOM   9725  C26 POPE7 211     108.121  43.987  55.575  1.00  0.00           C
ATOM   9728  C27 POPE7 211     108.301  44.086  54.055  1.00  0.00           C
ATOM   9731  C28 POPE7 211     109.791  43.976  53.655  1.00  0.00           C
ATOM   9734  C29 POPE7 211     110.191  44.868  52.495  1.00  0.00           C
ATOM   9736 0C21 POPE7 211     110.910  44.538  51.405  1.00  0.00           C
ATOM   9738 1C21 POPE7 211     111.480  43.176  51.095  1.00  0.00           C
ATOM   9741 2C21 POPE7 211     113.010  43.146  50.845  1.00  0.00           C
ATOM   9744 3C21 POPE7 211     113.852  43.897  51.885  1.00  0.00           C
ATOM   9747 4C21 POPE7 211     115.311  43.396  51.935  1.00  0.00           C
ATOM   9750 5C21 POPE7 211     116.251  44.338  52.685  1.00  0.00           C
ATOM   9753 6C21 POPE7 211     117.612  43.667  52.935  1.00  0.00           C
ATOM   9756 7C21 POPE7 211     118.502  44.468  53.895  1.00  0.00           C
ATOM   9759 8C21 POPE7 211     119.911  43.897  54.005  1.00  0.00           C
ATOM   9763  C33 POPE7 211     114.530  46.876  58.915  1.00  0.00           C
ATOM   9766  C34 POPE7 211     115.392  46.996  57.655  1.00  0.00           C
ATOM   9769  C35 POPE7 211     114.721  47.757  56.515  1.00  0.00           C
ATOM   9772  C36 POPE7 211     115.682  47.887  55.325  1.00  0.00           C
ATOM   9775  C37 POPE7 211     114.981  48.418  54.085  1.00  0.00           C
ATOM   9778  C38 POPE7 211     115.951  48.516  52.915  1.00  0.00           C
ATOM   9781  C39 POPE7 211     115.331  49.187  51.685  1.00  0.00           C
ATOM   9784 0C31 POPE7 211     116.411  49.496  50.635  1.00  0.00           C
ATOM   9787 1C31 POPE7 211     115.871  49.478  49.205  1.00  0.00           C
ATOM   9790 2C31 POPE7 211     116.951  49.786  48.155  1.00  0.00           C
ATOM   9793 3C31 POPE7 211     118.141  48.806  48.195  1.00  0.00           C
ATOM   9796 4C31 POPE7 211     119.132  48.997  47.035  1.00  0.00           C
ATOM   9799 5C31 POPE7 211     119.951  50.286  47.155  1.00  0.00           C
ATOM   9802 6C31 POPE7 211     120.982  50.447  46.025  1.00  0.00           C
ATOM   9806  NH3 POPE8 212      77.331  71.817  67.685  1.00  0.00           N
ATOM   9810  C12 POPE8 212      76.002  71.126  67.815  1.00  0.00           C
ATOM   9813  C11 POPE8 212      76.122  69.917  68.745  1.00  0.00           C
ATOM   9816  P   POPE8 212      74.921  67.757  69.555  1.00  0.00           P
ATOM   9817  O13 POPE8 212      76.322  67.277  69.625  1.00  0.00           O
ATOM   9818  O14 POPE8 212      74.101  67.727  70.785  1.00  0.00           O
ATOM   9819  O11 POPE8 212      74.211  66.826  68.495  1.00  0.00           O
ATOM   9820  O12 POPE8 212      74.901  69.187  68.825  1.00  0.00           O
ATOM   9821  C1  POPE8 212      74.831  66.606  67.225  1.00  0.00           C
ATOM   9824  C2  POPE8 212      73.902  67.076  66.095  1.00  0.00           C
ATOM   9826  O21 POPE8 212      74.511  66.697  64.855  1.00  0.00           O
ATOM   9827  C21 POPE8 212      73.691  66.106  63.995  1.00  0.00           C
ATOM   9828  O22 POPE8 212      72.512  65.868  64.165  1.00  0.00           O
ATOM   9829  C22 POPE8 212      74.480  65.646  62.785  1.00  0.00           C
ATOM   9832  C3  POPE8 212      73.701  68.618  66.135  1.00  0.00           C
ATOM   9835  O31 POPE8 212      73.062  69.066  64.925  1.00  0.00           O
ATOM   9836  C31 POPE8 212      73.622  70.076  64.285  1.00  0.00           C
ATOM   9837  O32 POPE8 212      74.411  70.896  64.735  1.00  0.00           O
ATOM   9838  C32 POPE8 212      73.090  70.036  62.865  1.00  0.00           C
ATOM   9841  C23 POPE8 212      74.142  66.417  61.495  1.00  0.00           C
ATOM   9844  C24 POPE8 212      74.612  65.668  60.245  1.00  0.00           C
ATOM   9847  C25 POPE8 212      74.451  66.527  58.995  1.00  0.00           C
ATOM   9850  C26 POPE8 212      74.841  65.806  57.705  1.00  0.00           C
ATOM   9853  C27 POPE8 212      73.691  64.938  57.195  1.00  0.00           C
ATOM   9856  C28 POPE8 212      73.971  64.338  55.815  1.00  0.00           C
ATOM   9859  C29 POPE8 212      72.681  63.867  55.195  1.00  0.00           C
ATOM   9861 0C21 POPE8 212      72.042  64.418  54.155  1.00  0.00           C
ATOM   9863 1C21 POPE8 212      72.481  65.606  53.325  1.00  0.00           C
ATOM   9866 2C21 POPE8 212      72.840  65.197  51.875  1.00  0.00           C
ATOM   9869 3C21 POPE8 212      71.642  64.596  51.125  1.00  0.00           C
ATOM   9872 4C21 POPE8 212      71.972  64.157  49.695  1.00  0.00           C
ATOM   9875 5C21 POPE8 212      70.851  63.267  49.135  1.00  0.00           C
ATOM   9878 6C21 POPE8 212      71.072  62.836  47.685  1.00  0.00           C
ATOM   9881 7C21 POPE8 212      69.921  61.946  47.185  1.00  0.00           C
ATOM   9884 8C21 POPE8 212      70.192  61.336  45.805  1.00  0.00           C
ATOM   9888  C33 POPE8 212      73.822  70.946  61.855  1.00  0.00           C
ATOM   9891  C34 POPE8 212      73.591  70.467  60.415  1.00  0.00           C
ATOM   9894  C35 POPE8 212      72.101  70.237  60.095  1.00  0.00           C
ATOM   9897  C36 POPE8 212      71.871  69.567  58.745  1.00  0.00           C
ATOM   9900  C37 POPE8 212      70.432  69.027  58.625  1.00  0.00           C
ATOM   9903  C38 POPE8 212      70.171  68.347  57.275  1.00  0.00           C
ATOM   9906  C39 POPE8 212      68.781  67.687  57.125  1.00  0.00           C
ATOM   9909 0C31 POPE8 212      67.581  68.567  57.515  1.00  0.00           C
ATOM   9912 1C31 POPE8 212      66.921  68.146  58.845  1.00  0.00           C
ATOM   9915 2C31 POPE8 212      65.901  69.157  59.385  1.00  0.00           C
ATOM   9918 3C31 POPE8 212      64.752  69.507  58.435  1.00  0.00           C
ATOM   9921 4C31 POPE8 212      63.911  70.677  58.965  1.00  0.00           C
ATOM   9924 5C31 POPE8 212      62.911  71.237  57.945  1.00  0.00           C
ATOM   9927 6C31 POPE8 212      62.120  72.426  58.495  1.00  0.00           C
ATOM   9931  NH3 POPE9 213      18.262  59.716  25.155  1.00  0.00           N
ATOM   9935  C12 POPE9 213      18.672  58.267  25.015  1.00  0.00           C
ATOM   9938  C11 POPE9 213      19.572  57.836  26.155  1.00  0.00           C
ATOM   9941  P   POPE9 213      21.161  55.837  26.525  1.00  0.00           P
ATOM   9942  O13 POPE9 213      21.152  54.408  26.145  1.00  0.00           O
ATOM   9943  O14 POPE9 213      22.222  56.697  25.965  1.00  0.00           O
ATOM   9944  O11 POPE9 213      21.172  55.896  28.105  1.00  0.00           O
ATOM   9945  O12 POPE9 213      19.772  56.437  26.105  1.00  0.00           O
ATOM   9946  C1  POPE9 213      21.742  56.946  28.885  1.00  0.00           C
ATOM   9949  C2  POPE9 213      21.861  56.487  30.375  1.00  0.00           C
ATOM   9951  O21 POPE9 213      22.001  57.556  31.325  1.00  0.00           O
ATOM   9952  C21 POPE9 213      20.912  58.207  31.655  1.00  0.00           C
ATOM   9953  O22 POPE9 213      19.922  58.368  30.955  1.00  0.00           O
ATOM   9954  C22 POPE9 213      21.072  58.766  33.075  1.00  0.00           C
ATOM   9957  C3  POPE9 213      23.091  55.576  30.605  1.00  0.00           C
ATOM   9960  O31 POPE9 213      23.002  55.007  31.925  1.00  0.00           O
ATOM   9961  C31 POPE9 213      23.821  55.437  32.875  1.00  0.00           C
ATOM   9962  O32 POPE9 213      24.812  56.126  32.725  1.00  0.00           O
ATOM   9963  C32 POPE9 213      23.302  54.876  34.205  1.00  0.00           C
ATOM   9966  C23 POPE9 213      19.722  59.208  33.655  1.00  0.00           C
ATOM   9969  C24 POPE9 213      19.732  59.548  35.155  1.00  0.00           C
ATOM   9972  C25 POPE9 213      20.461  60.858  35.485  1.00  0.00           C
ATOM   9975  C26 POPE9 213      19.902  61.557  36.735  1.00  0.00           C
ATOM   9978  C27 POPE9 213      20.521  62.937  36.925  1.00  0.00           C
ATOM   9981  C28 POPE9 213      19.922  63.736  38.105  1.00  0.00           C
ATOM   9984  C29 POPE9 213      20.742  64.977  38.305  1.00  0.00           C
ATOM   9986 0C21 POPE9 213      20.932  65.637  39.465  1.00  0.00           C
ATOM   9988 1C21 POPE9 213      20.272  65.356  40.785  1.00  0.00           C
ATOM   9991 2C21 POPE9 213      20.142  66.687  41.545  1.00  0.00           C
ATOM   9994 3C21 POPE9 213      19.492  66.587  42.935  1.00  0.00           C
ATOM   9997 4C21 POPE9 213      19.172  67.988  43.495  1.00  0.00           C
ATOM  10000 5C21 POPE9 213      19.781  68.297  44.865  1.00  0.00           C
ATOM  10003 6C21 POPE9 213      19.512  69.747  45.285  1.00  0.00           C
ATOM  10006 7C21 POPE9 213      20.052  70.106  46.675  1.00  0.00           C
ATOM  10009 8C21 POPE9 213      20.252  71.606  46.885  1.00  0.00           C
ATOM  10013  C33 POPE9 213      24.011  55.437  35.445  1.00  0.00           C
ATOM  10016  C34 POPE9 213      23.562  54.678  36.705  1.00  0.00           C
ATOM  10019  C35 POPE9 213      23.922  55.447  37.975  1.00  0.00           C
ATOM  10022  C36 POPE9 213      23.321  54.827  39.245  1.00  0.00           C
ATOM  10025  C37 POPE9 213      24.032  55.327  40.505  1.00  0.00           C
ATOM  10028  C38 POPE9 213      23.362  54.806  41.775  1.00  0.00           C
ATOM  10031  C39 POPE9 213      24.211  55.047  43.035  1.00  0.00           C
ATOM  10034 0C31 POPE9 213      25.492  54.187  43.075  1.00  0.00           C
ATOM  10037 1C31 POPE9 213      25.951  53.927  44.505  1.00  0.00           C
ATOM  10040 2C31 POPE9 213      26.931  52.757  44.615  1.00  0.00           C
ATOM  10043 3C31 POPE9 213      27.402  52.477  46.055  1.00  0.00           C
ATOM  10046 4C31 POPE9 213      26.262  52.477  47.085  1.00  0.00           C
ATOM  10049 5C31 POPE9 213      26.621  51.767  48.395  1.00  0.00           C
ATOM  10052 6C31 POPE9 213      25.422  51.637  49.335  1.00  0.00           C
ATOM  10056  NH3 POPE  214      76.521  36.216  67.695  1.00  0.00           N
ATOM  10060  C12 POPE  214      75.601  37.376  67.405  1.00  0.00           C
ATOM  10063  C11 POPE  214      74.132  36.937  67.255  1.00  0.00           C
ATOM  10066  P   POPE  214      71.742  37.636  67.995  1.00  0.00           P
ATOM  10067  O13 POPE  214      71.611  36.466  68.895  1.00  0.00           O
ATOM  10068  O14 POPE  214      71.021  38.876  68.365  1.00  0.00           O
ATOM  10069  O11 POPE  214      71.291  37.196  66.545  1.00  0.00           O
ATOM  10070  O12 POPE  214      73.292  37.937  67.815  1.00  0.00           O
ATOM  10071  C1  POPE  214      71.151  38.208  65.545  1.00  0.00           C
ATOM  10074  C2  POPE  214      70.652  37.577  64.215  1.00  0.00           C
ATOM  10076  O21 POPE  214      70.792  38.406  63.055  1.00  0.00           O
ATOM  10077  C21 POPE  214      70.881  39.707  63.135  1.00  0.00           C
ATOM  10078  O22 POPE  214      70.402  40.447  63.985  1.00  0.00           O
ATOM  10079  C22 POPE  214      71.761  40.188  61.985  1.00  0.00           C
ATOM  10082  C3  POPE  214      69.211  36.987  64.325  1.00  0.00           C
ATOM  10085  O31 POPE  214      68.591  36.737  63.035  1.00  0.00           O
ATOM  10086  C31 POPE  214      69.111  35.727  62.345  1.00  0.00           C
ATOM  10087  O32 POPE  214      69.971  34.966  62.745  1.00  0.00           O
ATOM  10088  C32 POPE  214      68.421  35.638  60.975  1.00  0.00           C
ATOM  10091  C23 POPE  214      72.961  41.026  62.495  1.00  0.00           C
ATOM  10094  C24 POPE  214      73.992  41.336  61.395  1.00  0.00           C
ATOM  10097  C25 POPE  214      73.351  41.876  60.115  1.00  0.00           C
ATOM  10100  C26 POPE  214      74.371  42.238  59.025  1.00  0.00           C
ATOM  10103  C27 POPE  214      73.661  42.417  57.675  1.00  0.00           C
ATOM  10106  C28 POPE  214      74.642  42.747  56.535  1.00  0.00           C
ATOM  10109  C29 POPE  214      73.942  42.847  55.205  1.00  0.00           C
ATOM  10111 0C21 POPE  214      73.222  43.906  54.775  1.00  0.00           C
ATOM  10113 1C21 POPE  214      73.011  45.187  55.545  1.00  0.00           C
ATOM  10116 2C21 POPE  214      74.121  46.208  55.275  1.00  0.00           C
ATOM  10119 3C21 POPE  214      74.051  46.817  53.865  1.00  0.00           C
ATOM  10122 4C21 POPE  214      75.410  47.356  53.435  1.00  0.00           C
ATOM  10125 5C21 POPE  214      75.361  48.056  52.075  1.00  0.00           C
ATOM  10128 6C21 POPE  214      76.730  48.606  51.685  1.00  0.00           C
ATOM  10131 7C21 POPE  214      76.730  49.317  50.335  1.00  0.00           C
ATOM  10134 8C21 POPE  214      78.001  50.126  50.095  1.00  0.00           C
ATOM  10138  C33 POPE  214      68.072  34.176  60.595  1.00  0.00           C
ATOM  10141  C34 POPE  214      67.671  34.028  59.125  1.00  0.00           C
ATOM  10144  C35 POPE  214      67.281  32.586  58.745  1.00  0.00           C
ATOM  10147  C36 POPE  214      68.471  31.597  58.675  1.00  0.00           C
ATOM  10150  C37 POPE  214      68.011  30.136  58.595  1.00  0.00           C
ATOM  10153  C38 POPE  214      69.152  29.107  58.445  1.00  0.00           C
ATOM  10156  C39 POPE  214      70.012  29.257  57.175  1.00  0.00           C
ATOM  10159 0C31 POPE  214      69.201  29.137  55.875  1.00  0.00           C
ATOM  10162 1C31 POPE  214      70.002  29.546  54.635  1.00  0.00           C
ATOM  10165 2C31 POPE  214      69.082  29.767  53.425  1.00  0.00           C
ATOM  10168 3C31 POPE  214      69.831  29.937  52.095  1.00  0.00           C
ATOM  10171 4C31 POPE  214      70.881  31.056  52.105  1.00  0.00           C
ATOM  10174 5C31 POPE  214      71.742  31.068  50.835  1.00  0.00           C
ATOM  10177 6C31 POPE  214      72.840  32.137  50.875  1.00  0.00           C
ATOM  10181  NH3 POPE  215      97.322  57.266  26.335  1.00  0.00           N
ATOM  10185  C12 POPE  215      98.371  56.208  26.485  1.00  0.00           C
ATOM  10188  C11 POPE  215      98.041  55.366  27.715  1.00  0.00           C
ATOM  10191  P   POPE  215      98.392  52.817  28.035  1.00  0.00           P
ATOM  10192  O13 POPE  215      97.182  52.856  28.895  1.00  0.00           O
ATOM  10193  O14 POPE  215      98.292  52.108  26.735  1.00  0.00           O
ATOM  10194  O11 POPE  215      99.530  52.126  28.885  1.00  0.00           O
ATOM  10195  O12 POPE  215      98.951  54.278  27.805  1.00  0.00           O
ATOM  10196  C1  POPE  215      99.511  50.696  28.985  1.00  0.00           C
ATOM  10199  C2  POPE  215      98.420  50.196  29.965  1.00  0.00           C
ATOM  10201  O21 POPE  215      99.002  49.286  30.915  1.00  0.00           O
ATOM  10202  C21 POPE  215      99.872  49.776  31.765  1.00  0.00           C
ATOM  10203  O22 POPE  215     101.021  49.396  31.885  1.00  0.00           O
ATOM  10204  C22 POPE  215      99.231  50.816  32.685  1.00  0.00           C
ATOM  10207  C3  POPE  215      97.201  49.538  29.255  1.00  0.00           C
ATOM  10210  O31 POPE  215      96.142  49.208  30.175  1.00  0.00           O
ATOM  10211  C31 POPE  215      96.301  48.076  30.835  1.00  0.00           C
ATOM  10212  O32 POPE  215      97.201  47.276  30.665  1.00  0.00           O
ATOM  10213  C32 POPE  215      95.152  47.917  31.835  1.00  0.00           C
ATOM  10216  C23 POPE  215      99.642  50.567  34.145  1.00  0.00           C
ATOM  10219  C24 POPE  215      99.682  51.847  34.995  1.00  0.00           C
ATOM  10222  C25 POPE  215      98.441  52.027  35.865  1.00  0.00           C
ATOM  10225  C26 POPE  215      98.572  51.286  37.195  1.00  0.00           C
ATOM  10228  C27 POPE  215      97.311  51.347  38.055  1.00  0.00           C
ATOM  10231  C28 POPE  215      97.372  50.437  39.295  1.00  0.00           C
ATOM  10234  C29 POPE  215      98.371  50.896  40.325  1.00  0.00           C
ATOM  10236 0C21 POPE  215      98.781  50.147  41.365  1.00  0.00           C
ATOM  10238 1C21 POPE  215      98.301  48.757  41.685  1.00  0.00           C
ATOM  10241 2C21 POPE  215      98.201  48.516  43.205  1.00  0.00           C
ATOM  10244 3C21 POPE  215      98.021  47.038  43.555  1.00  0.00           C
ATOM  10247 4C21 POPE  215      97.971  46.838  45.075  1.00  0.00           C
ATOM  10250 5C21 POPE  215      97.612  45.406  45.505  1.00  0.00           C
ATOM  10253 6C21 POPE  215      97.431  45.347  47.025  1.00  0.00           C
ATOM  10256 7C21 POPE  215      97.090  43.946  47.555  1.00  0.00           C
ATOM  10259 8C21 POPE  215      96.992  43.937  49.085  1.00  0.00           C
ATOM  10263  C33 POPE  215      95.230  46.606  32.665  1.00  0.00           C
ATOM  10266  C34 POPE  215      95.771  46.778  34.095  1.00  0.00           C
ATOM  10269  C35 POPE  215      95.951  45.437  34.825  1.00  0.00           C
ATOM  10272  C36 POPE  215      94.632  44.688  35.135  1.00  0.00           C
ATOM  10275  C37 POPE  215      94.901  43.228  35.545  1.00  0.00           C
ATOM  10278  C38 POPE  215      93.642  42.388  35.815  1.00  0.00           C
ATOM  10281  C39 POPE  215      93.482  42.007  37.295  1.00  0.00           C
ATOM  10284 0C31 POPE  215      92.861  43.106  38.165  1.00  0.00           C
ATOM  10287 1C31 POPE  215      92.831  42.696  39.645  1.00  0.00           C
ATOM  10290 2C31 POPE  215      91.721  43.386  40.445  1.00  0.00           C
ATOM  10293 3C31 POPE  215      91.521  42.827  41.855  1.00  0.00           C
ATOM  10296 4C31 POPE  215      92.691  43.126  42.815  1.00  0.00           C
ATOM  10299 5C31 POPE  215      92.421  42.647  44.245  1.00  0.00           C
ATOM  10302 6C31 POPE  215      93.531  43.046  45.225  1.00  0.00           C
ATOM  10306  NH3 POPE  216       6.592  49.137  26.055  1.00  0.00           N
ATOM  10310  C12 POPE  216       6.232  48.818  27.475  1.00  0.00           C
ATOM  10313  C11 POPE  216       5.992  50.068  28.335  1.00  0.00           C
ATOM  10316  P   POPE  216       7.232  52.298  28.795  1.00  0.00           P
ATOM  10317  O13 POPE  216       8.632  52.737  29.005  1.00  0.00           O
ATOM  10318  O14 POPE  216       6.532  52.906  27.645  1.00  0.00           O
ATOM  10319  O11 POPE  216       6.362  52.477  30.095  1.00  0.00           O
ATOM  10320  O12 POPE  216       7.232  50.728  28.565  1.00  0.00           O
ATOM  10321  C1  POPE  216       5.982  53.778  30.545  1.00  0.00           C
ATOM  10324  C2  POPE  216       6.161  53.818  32.075  1.00  0.00           C
ATOM  10326  O21 POPE  216       5.782  55.107  32.565  1.00  0.00           O
ATOM  10327  C21 POPE  216       4.522  55.487  32.805  1.00  0.00           C
ATOM  10328  O22 POPE  216       4.212  56.667  32.905  1.00  0.00           O
ATOM  10329  C22 POPE  216       3.502  54.356  32.995  1.00  0.00           C
ATOM  10332  C3  POPE  216       7.632  53.526  32.455  1.00  0.00           C
ATOM  10335  O31 POPE  216       7.872  53.757  33.855  1.00  0.00           O
ATOM  10336  C31 POPE  216       7.592  52.747  34.655  1.00  0.00           C
ATOM  10337  O32 POPE  216       7.192  51.647  34.335  1.00  0.00           O
ATOM  10338  C32 POPE  216       7.932  53.196  36.085  1.00  0.00           C
ATOM  10341  C23 POPE  216       2.359  54.786  33.955  1.00  0.00           C
ATOM  10344  C24 POPE  216       1.829  53.618  34.795  1.00  0.00           C
ATOM  10347  C25 POPE  216       0.899  54.057  35.935  1.00  0.00           C
ATOM  10350  C26 POPE  216       1.579  54.876  37.045  1.00  0.00           C
ATOM  10353  C27 POPE  216       0.579  55.336  38.115  1.00  0.00           C
ATOM  10356  C28 POPE  216       1.109  56.466  39.015  1.00  0.00           C
ATOM  10359  C29 POPE  216      -0.011  57.006  39.875  1.00  0.00           C
ATOM  10361 0C21 POPE  216      -0.121  56.978  41.215  1.00  0.00           C
ATOM  10363 1C21 POPE  216       0.839  56.376  42.215  1.00  0.00           C
ATOM  10366 2C21 POPE  216       1.369  57.417  43.235  1.00  0.00           C
ATOM  10369 3C21 POPE  216       2.219  56.746  44.325  1.00  0.00           C
ATOM  10372 4C21 POPE  216       2.902  57.747  45.275  1.00  0.00           C
ATOM  10375 5C21 POPE  216       1.959  58.277  46.365  1.00  0.00           C
ATOM  10378 6C21 POPE  216       2.539  59.487  47.125  1.00  0.00           C
ATOM  10381 7C21 POPE  216       1.849  59.668  48.475  1.00  0.00           C
ATOM  10384 8C21 POPE  216       1.739  61.106  48.975  1.00  0.00           C
ATOM  10388  C33 POPE  216       7.342  52.276  37.185  1.00  0.00           C
ATOM  10391  C34 POPE  216       7.492  52.856  38.605  1.00  0.00           C
ATOM  10394  C35 POPE  216       8.932  53.126  39.065  1.00  0.00           C
ATOM  10397  C36 POPE  216       8.972  53.888  40.405  1.00  0.00           C
ATOM  10400  C37 POPE  216      10.392  54.278  40.835  1.00  0.00           C
ATOM  10403  C38 POPE  216      10.442  55.406  41.875  1.00  0.00           C
ATOM  10406  C39 POPE  216       9.992  54.977  43.275  1.00  0.00           C
ATOM  10409 0C31 POPE  216      10.432  55.956  44.385  1.00  0.00           C
ATOM  10412 1C31 POPE  216      10.001  55.487  45.785  1.00  0.00           C
ATOM  10415 2C31 POPE  216       9.092  56.476  46.535  1.00  0.00           C
ATOM  10418 3C31 POPE  216       7.882  55.798  47.215  1.00  0.00           C
ATOM  10421 4C31 POPE  216       6.832  55.317  46.205  1.00  0.00           C
ATOM  10424 5C31 POPE  216       5.662  54.576  46.875  1.00  0.00           C
ATOM  10427 6C31 POPE  216       4.732  53.917  45.855  1.00  0.00           C
ATOM  10431  NH3 POPE  217     100.850  97.776  62.935  1.00  0.00           N
ATOM  10435  C12 POPE  217     100.991  99.057  63.705  1.00  0.00           C
ATOM  10438  C11 POPE  217     101.072 100.257  62.725  1.00  0.00           C
ATOM  10441  P   POPE  217      98.791 100.977  61.625  1.00  0.00           P
ATOM  10442  O13 POPE  217      98.021 100.617  60.415  1.00  0.00           O
ATOM  10443  O14 POPE  217      98.072 100.727  62.895  1.00  0.00           O
ATOM  10444  O11 POPE  217      99.311 102.467  61.525  1.00  0.00           O
ATOM  10445  O12 POPE  217     100.112 100.126  61.665  1.00  0.00           O
ATOM  10446  C1  POPE  217     100.281 102.846  60.515  1.00  0.00           C
ATOM  10449  C2  POPE  217      99.931 104.247  59.915  1.00  0.00           C
ATOM  10451  O21 POPE  217      99.991 104.238  58.475  1.00  0.00           O
ATOM  10452  C21 POPE  217     101.021 104.677  57.795  1.00  0.00           C
ATOM  10453  O22 POPE  217     102.170 104.826  58.165  1.00  0.00           O
ATOM  10454  C22 POPE  217     100.521 105.037  56.385  1.00  0.00           C
ATOM  10457  C3  POPE  217     100.691 105.428  60.575  1.00  0.00           C
ATOM  10460  O31 POPE  217     100.561 106.637  59.805  1.00  0.00           O
ATOM  10461  C31 POPE  217     101.291 107.636  60.295  1.00  0.00           C
ATOM  10462  O32 POPE  217     101.671 107.738  61.455  1.00  0.00           O
ATOM  10463  C32 POPE  217     101.620 108.647  59.185  1.00  0.00           C
ATOM  10466  C23 POPE  217     100.761 106.537  56.065  1.00  0.00           C
ATOM  10469  C24 POPE  217     100.421 106.926  54.625  1.00  0.00           C
ATOM  10472  C25 POPE  217     100.661 108.417  54.355  1.00  0.00           C
ATOM  10475  C26 POPE  217     100.761 108.797  52.865  1.00  0.00           C
ATOM  10478  C27 POPE  217     101.171 110.257  52.645  1.00  0.00           C
ATOM  10481  C28 POPE  217     101.611 110.527  51.195  1.00  0.00           C
ATOM  10484  C29 POPE  217     102.221 111.887  51.015  1.00  0.00           C
ATOM  10486 0C21 POPE  217     102.962 112.277  49.965  1.00  0.00           C
ATOM  10488 1C21 POPE  217     103.331 111.456  48.745  1.00  0.00           C
ATOM  10491 2C21 POPE  217     102.451 111.757  47.525  1.00  0.00           C
ATOM  10494 3C21 POPE  217     102.332 113.257  47.205  1.00  0.00           C
ATOM  10497 4C21 POPE  217     101.751 113.546  45.815  1.00  0.00           C
ATOM  10500 5C21 POPE  217     101.161 114.967  45.685  1.00  0.00           C
ATOM  10503 6C21 POPE  217     102.062 116.087  46.225  1.00  0.00           C
ATOM  10506 7C21 POPE  217     101.441 117.477  46.055  1.00  0.00           C
ATOM  10509 8C21 POPE  217     102.182 118.567  46.835  1.00  0.00           C
ATOM  10513  C33 POPE  217     103.081 108.557  58.695  1.00  0.00           C
ATOM  10516  C34 POPE  217     103.312 109.277  57.345  1.00  0.00           C
ATOM  10519  C35 POPE  217     104.432 108.637  56.505  1.00  0.00           C
ATOM  10522  C36 POPE  217     104.511 109.207  55.075  1.00  0.00           C
ATOM  10525  C37 POPE  217     105.451 108.387  54.165  1.00  0.00           C
ATOM  10528  C38 POPE  217     105.401 108.806  52.695  1.00  0.00           C
ATOM  10531  C39 POPE  217     106.041 110.168  52.435  1.00  0.00           C
ATOM  10534 0C31 POPE  217     106.271 110.407  50.945  1.00  0.00           C
ATOM  10537 1C31 POPE  217     107.311 111.507  50.665  1.00  0.00           C
ATOM  10540 2C31 POPE  217     107.411 111.897  49.185  1.00  0.00           C
ATOM  10543 3C31 POPE  217     107.671 110.708  48.245  1.00  0.00           C
ATOM  10546 4C31 POPE  217     107.671 111.126  46.775  1.00  0.00           C
ATOM  10549 5C31 POPE  217     107.621 109.917  45.835  1.00  0.00           C
ATOM  10552 6C31 POPE  217     107.581 110.337  44.375  1.00  0.00           C
ATOM  10556  NH3 POPE  218      74.872  59.917  70.525  1.00  0.00           N
ATOM  10560  C12 POPE  218      73.642  60.667  70.065  1.00  0.00           C
ATOM  10563  C11 POPE  218      73.502  60.686  68.525  1.00  0.00           C
ATOM  10566  P   POPE  218      74.351  58.438  67.435  1.00  0.00           P
ATOM  10567  O13 POPE  218      73.712  57.286  66.765  1.00  0.00           O
ATOM  10568  O14 POPE  218      75.281  58.116  68.535  1.00  0.00           O
ATOM  10569  O11 POPE  218      75.090  59.396  66.435  1.00  0.00           O
ATOM  10570  O12 POPE  218      73.241  59.376  68.005  1.00  0.00           O
ATOM  10571  C1  POPE  218      74.480  59.798  65.205  1.00  0.00           C
ATOM  10574  C2  POPE  218      74.691  61.306  64.865  1.00  0.00           C
ATOM  10576  O21 POPE  218      73.872  61.687  63.745  1.00  0.00           O
ATOM  10577  C21 POPE  218      74.271  61.286  62.545  1.00  0.00           C
ATOM  10578  O22 POPE  218      75.251  60.597  62.325  1.00  0.00           O
ATOM  10579  C22 POPE  218      73.331  61.796  61.465  1.00  0.00           C
ATOM  10582  C3  POPE  218      76.191  61.726  64.725  1.00  0.00           C
ATOM  10585  O31 POPE  218      76.331  62.966  64.015  1.00  0.00           O
ATOM  10586  C31 POPE  218      77.031  63.056  62.865  1.00  0.00           C
ATOM  10587  O32 POPE  218      76.711  63.806  61.955  1.00  0.00           O
ATOM  10588  C32 POPE  218      78.322  62.248  62.835  1.00  0.00           C
ATOM  10591  C23 POPE  218      73.861  61.497  60.045  1.00  0.00           C
ATOM  10594  C24 POPE  218      72.742  61.306  59.025  1.00  0.00           C
ATOM  10597  C25 POPE  218      73.271  60.737  57.715  1.00  0.00           C
ATOM  10600  C26 POPE  218      72.131  60.278  56.795  1.00  0.00           C
ATOM  10603  C27 POPE  218      72.652  59.646  55.505  1.00  0.00           C
ATOM  10606  C28 POPE  218      71.781  59.946  54.265  1.00  0.00           C
ATOM  10609  C29 POPE  218      70.402  59.356  54.405  1.00  0.00           C
ATOM  10611 0C21 POPE  218      69.251  59.917  53.995  1.00  0.00           C
ATOM  10613 1C21 POPE  218      69.072  61.248  53.295  1.00  0.00           C
ATOM  10616 2C21 POPE  218      68.661  61.086  51.825  1.00  0.00           C
ATOM  10619 3C21 POPE  218      67.252  60.487  51.665  1.00  0.00           C
ATOM  10622 4C21 POPE  218      66.822  60.327  50.205  1.00  0.00           C
ATOM  10625 5C21 POPE  218      65.461  59.608  50.095  1.00  0.00           C
ATOM  10628 6C21 POPE  218      65.601  58.097  50.305  1.00  0.00           C
ATOM  10631 7C21 POPE  218      64.251  57.388  50.485  1.00  0.00           C
ATOM  10634 8C21 POPE  218      64.391  55.868  50.625  1.00  0.00           C
ATOM  10638  C33 POPE  218      79.211  62.577  61.595  1.00  0.00           C
ATOM  10641  C34 POPE  218      79.042  61.606  60.415  1.00  0.00           C
ATOM  10644  C35 POPE  218      77.751  61.796  59.605  1.00  0.00           C
ATOM  10647  C36 POPE  218      77.742  60.966  58.305  1.00  0.00           C
ATOM  10650  C37 POPE  218      77.142  61.708  57.115  1.00  0.00           C
ATOM  10653  C38 POPE  218      77.260  60.896  55.805  1.00  0.00           C
ATOM  10656  C39 POPE  218      76.481  61.536  54.645  1.00  0.00           C
ATOM  10659 0C31 POPE  218      76.521  60.718  53.355  1.00  0.00           C
ATOM  10662 1C31 POPE  218      75.332  61.026  52.435  1.00  0.00           C
ATOM  10665 2C31 POPE  218      75.410  60.317  51.075  1.00  0.00           C
ATOM  10668 3C31 POPE  218      76.271  61.077  50.065  1.00  0.00           C
ATOM  10671 4C31 POPE  218      76.572  60.257  48.795  1.00  0.00           C
ATOM  10674 5C31 POPE  218      77.652  60.918  47.925  1.00  0.00           C
ATOM  10677 6C31 POPE  218      78.132  60.028  46.775  1.00  0.00           C
ATOM  10681  NH3 POPE  219      20.322  92.277  22.545  1.00  0.00           N
ATOM  10685  C12 POPE  219      20.322  93.617  23.215  1.00  0.00           C
ATOM  10688  C11 POPE  219      20.272  94.767  22.195  1.00  0.00           C
ATOM  10691  P   POPE  219      21.122  96.967  23.425  1.00  0.00           P
ATOM  10692  O13 POPE  219      20.512  98.307  23.545  1.00  0.00           O
ATOM  10693  O14 POPE  219      22.341  96.827  22.605  1.00  0.00           O
ATOM  10694  O11 POPE  219      21.361  96.306  24.845  1.00  0.00           O
ATOM  10695  O12 POPE  219      20.002  96.007  22.845  1.00  0.00           O
ATOM  10696  C1  POPE  219      21.361  96.967  26.115  1.00  0.00           C
ATOM  10699  C2  POPE  219      20.552  96.157  27.165  1.00  0.00           C
ATOM  10701  O21 POPE  219      20.501  96.797  28.455  1.00  0.00           O
ATOM  10702  C21 POPE  219      21.502  96.777  29.305  1.00  0.00           C
ATOM  10703  O22 POPE  219      22.672  96.548  29.075  1.00  0.00           O
ATOM  10704  C22 POPE  219      20.932  96.907  30.745  1.00  0.00           C
ATOM  10707  C3  POPE  219      21.031  94.667  27.165  1.00  0.00           C
ATOM  10710  O31 POPE  219      21.201  94.067  28.455  1.00  0.00           O
ATOM  10711  C31 POPE  219      20.152  93.667  29.125  1.00  0.00           C
ATOM  10712  O32 POPE  219      18.982  93.727  28.785  1.00  0.00           O
ATOM  10713  C32 POPE  219      20.691  93.068  30.425  1.00  0.00           C
ATOM  10716  C23 POPE  219      21.372  98.197  31.465  1.00  0.00           C
ATOM  10719  C24 POPE  219      20.842  98.396  32.885  1.00  0.00           C
ATOM  10722  C25 POPE  219      21.312  97.367  33.925  1.00  0.00           C
ATOM  10725  C26 POPE  219      20.742  97.696  35.315  1.00  0.00           C
ATOM  10728  C27 POPE  219      20.582  96.467  36.205  1.00  0.00           C
ATOM  10731  C28 POPE  219      19.832  96.818  37.515  1.00  0.00           C
ATOM  10734  C29 POPE  219      19.412  95.577  38.265  1.00  0.00           C
ATOM  10736 0C21 POPE  219      18.152  95.247  38.575  1.00  0.00           C
ATOM  10738 1C21 POPE  219      16.921  96.057  38.245  1.00  0.00           C
ATOM  10741 2C21 POPE  219      16.732  97.296  39.145  1.00  0.00           C
ATOM  10744 3C21 POPE  219      16.252  96.977  40.565  1.00  0.00           C
ATOM  10747 4C21 POPE  219      15.892  98.246  41.345  1.00  0.00           C
ATOM  10750 5C21 POPE  219      15.052  98.027  42.615  1.00  0.00           C
ATOM  10753 6C21 POPE  219      13.792  97.167  42.395  1.00  0.00           C
ATOM  10756 7C21 POPE  219      12.732  97.407  43.475  1.00  0.00           C
ATOM  10759 8C21 POPE  219      11.481  96.548  43.285  1.00  0.00           C
ATOM  10763  C33 POPE  219      19.762  93.277  31.645  1.00  0.00           C
ATOM  10766  C34 POPE  219      20.042  92.216  32.715  1.00  0.00           C
ATOM  10769  C35 POPE  219      21.462  92.286  33.295  1.00  0.00           C
ATOM  10772  C36 POPE  219      21.952  90.957  33.875  1.00  0.00           C
ATOM  10775  C37 POPE  219      23.391  91.067  34.395  1.00  0.00           C
ATOM  10778  C38 POPE  219      24.022  89.738  34.825  1.00  0.00           C
ATOM  10781  C39 POPE  219      23.161  88.927  35.805  1.00  0.00           C
ATOM  10784 0C31 POPE  219      23.872  87.636  36.245  1.00  0.00           C
ATOM  10787 1C31 POPE  219      22.931  86.627  36.905  1.00  0.00           C
ATOM  10790 2C31 POPE  219      23.642  85.317  37.275  1.00  0.00           C
ATOM  10793 3C31 POPE  219      23.342  84.817  38.695  1.00  0.00           C
ATOM  10796 4C31 POPE  219      21.851  84.598  38.965  1.00  0.00           C
ATOM  10799 5C31 POPE  219      21.602  84.067  40.375  1.00  0.00           C
ATOM  10802 6C31 POPE  219      20.132  83.797  40.675  1.00  0.00           C
ATOM  10806  NH3 POPE  220      96.021  41.958  70.945  1.00  0.00           N
ATOM  10810  C12 POPE  220      96.201  41.786  72.435  1.00  0.00           C
ATOM  10813  C11 POPE  220      95.252  42.617  73.325  1.00  0.00           C
ATOM  10816  P   POPE  220      92.691  42.477  74.105  1.00  0.00           P
ATOM  10817  O13 POPE  220      92.191  41.607  75.205  1.00  0.00           O
ATOM  10818  O14 POPE  220      92.882  43.917  74.405  1.00  0.00           O
ATOM  10819  O11 POPE  220      91.741  42.327  72.845  1.00  0.00           O
ATOM  10820  O12 POPE  220      94.042  41.888  73.515  1.00  0.00           O
ATOM  10821  C1  POPE  220      92.322  42.136  71.555  1.00  0.00           C
ATOM  10824  C2  POPE  220      91.231  41.847  70.505  1.00  0.00           C
ATOM  10826  O21 POPE  220      91.682  41.647  69.155  1.00  0.00           O
ATOM  10827  C21 POPE  220      92.911  41.716  68.705  1.00  0.00           C
ATOM  10828  O22 POPE  220      93.911  42.036  69.315  1.00  0.00           O
ATOM  10829  C22 POPE  220      92.882  41.336  67.205  1.00  0.00           C
ATOM  10832  C3  POPE  220      90.112  42.937  70.595  1.00  0.00           C
ATOM  10835  O31 POPE  220      89.042  42.757  69.625  1.00  0.00           O
ATOM  10836  C31 POPE  220      89.331  43.256  68.425  1.00  0.00           C
ATOM  10837  O32 POPE  220      90.261  43.997  68.165  1.00  0.00           O
ATOM  10838  C32 POPE  220      88.301  42.796  67.405  1.00  0.00           C
ATOM  10841  C23 POPE  220      93.231  42.516  66.285  1.00  0.00           C
ATOM  10844  C24 POPE  220      92.671  42.417  64.855  1.00  0.00           C
ATOM  10847  C25 POPE  220      93.642  41.897  63.785  1.00  0.00           C
ATOM  10850  C26 POPE  220      93.090  42.126  62.365  1.00  0.00           C
ATOM  10853  C27 POPE  220      94.120  41.897  61.255  1.00  0.00           C
ATOM  10856  C28 POPE  220      93.561  42.306  59.875  1.00  0.00           C
ATOM  10859  C29 POPE  220      94.581  42.106  58.775  1.00  0.00           C
ATOM  10861 0C21 POPE  220      94.801  42.917  57.735  1.00  0.00           C
ATOM  10863 1C21 POPE  220      94.042  44.167  57.365  1.00  0.00           C
ATOM  10866 2C21 POPE  220      93.980  44.317  55.825  1.00  0.00           C
ATOM  10869 3C21 POPE  220      93.261  45.588  55.355  1.00  0.00           C
ATOM  10872 4C21 POPE  220      91.771  45.387  55.065  1.00  0.00           C
ATOM  10875 5C21 POPE  220      91.131  46.647  54.485  1.00  0.00           C
ATOM  10878 6C21 POPE  220      89.701  46.437  53.965  1.00  0.00           C
ATOM  10881 7C21 POPE  220      89.191  47.667  53.205  1.00  0.00           C
ATOM  10884 8C21 POPE  220      87.921  47.388  52.405  1.00  0.00           C
ATOM  10888  C33 POPE  220      88.980  41.888  66.345  1.00  0.00           C
ATOM  10891  C34 POPE  220      88.051  41.537  65.175  1.00  0.00           C
ATOM  10894  C35 POPE  220      87.771  42.716  64.235  1.00  0.00           C
ATOM  10897  C36 POPE  220      88.971  43.126  63.365  1.00  0.00           C
ATOM  10900  C37 POPE  220      88.852  42.607  61.935  1.00  0.00           C
ATOM  10903  C38 POPE  220      89.761  43.358  60.955  1.00  0.00           C
ATOM  10906  C39 POPE  220      89.841  42.687  59.585  1.00  0.00           C
ATOM  10909 0C31 POPE  220      88.531  42.737  58.785  1.00  0.00           C
ATOM  10912 1C31 POPE  220      88.741  42.176  57.375  1.00  0.00           C
ATOM  10915 2C31 POPE  220      87.590  42.466  56.405  1.00  0.00           C
ATOM  10918 3C31 POPE  220      87.861  41.946  54.985  1.00  0.00           C
ATOM  10921 4C31 POPE  220      89.182  42.466  54.385  1.00  0.00           C
ATOM  10924 5C31 POPE  220      89.282  42.276  52.865  1.00  0.00           C
ATOM  10927 6C31 POPE  220      90.722  42.226  52.365  1.00  0.00           C
ATOM  10931  NH3 POPE  221     130.581   5.796  22.615  1.00  0.00           N
ATOM  10935  C12 POPE  221     129.980   6.096  21.265  1.00  0.00           C
ATOM  10938  C11 POPE  221     128.452   6.326  21.325  1.00  0.00           C
ATOM  10941  P   POPE  221     126.932   4.126  21.305  1.00  0.00           P
ATOM  10942  O13 POPE  221     125.631   4.656  21.775  1.00  0.00           O
ATOM  10943  O14 POPE  221     126.900   3.016  20.335  1.00  0.00           O
ATOM  10944  O11 POPE  221     127.882   3.766  22.515  1.00  0.00           O
ATOM  10945  O12 POPE  221     127.730   5.306  20.635  1.00  0.00           O
ATOM  10946  C1  POPE  221     127.381   3.376  23.795  1.00  0.00           C
ATOM  10949  C2  POPE  221     127.512   4.556  24.795  1.00  0.00           C
ATOM  10951  O21 POPE  221     128.781   4.516  25.475  1.00  0.00           O
ATOM  10952  C21 POPE  221     129.292   5.706  25.765  1.00  0.00           C
ATOM  10953  O22 POPE  221     128.952   6.756  25.235  1.00  0.00           O
ATOM  10954  C22 POPE  221     130.432   5.596  26.795  1.00  0.00           C
ATOM  10957  C3  POPE  221     126.371   4.566  25.835  1.00  0.00           C
ATOM  10960  O31 POPE  221     126.072   5.926  26.175  1.00  0.00           O
ATOM  10961  C31 POPE  221     126.151   6.296  27.425  1.00  0.00           C
ATOM  10962  O32 POPE  221     126.421   5.586  28.375  1.00  0.00           O
ATOM  10963  C32 POPE  221     125.840   7.786  27.455  1.00  0.00           C
ATOM  10966  C23 POPE  221     130.492   6.766  27.815  1.00  0.00           C
ATOM  10969  C24 POPE  221     131.321   6.416  29.065  1.00  0.00           C
ATOM  10972  C25 POPE  221     131.492   7.556  30.085  1.00  0.00           C
ATOM  10975  C26 POPE  221     130.911   7.266  31.485  1.00  0.00           C
ATOM  10978  C27 POPE  221     131.480   6.026  32.205  1.00  0.00           C
ATOM  10981  C28 POPE  221     130.771   5.726  33.545  1.00  0.00           C
ATOM  10984  C29 POPE  221     131.382   4.526  34.245  1.00  0.00           C
ATOM  10986 0C21 POPE  221     130.771   3.696  35.115  1.00  0.00           C
ATOM  10988 1C21 POPE  221     129.361   3.786  35.625  1.00  0.00           C
ATOM  10991 2C21 POPE  221     129.251   4.306  37.075  1.00  0.00           C
ATOM  10994 3C21 POPE  221     129.642   3.336  38.195  1.00  0.00           C
ATOM  10997 4C21 POPE  221     129.340   3.946  39.575  1.00  0.00           C
ATOM  11000 5C21 POPE  221     129.301   2.916  40.715  1.00  0.00           C
ATOM  11003 6C21 POPE  221     129.142   3.566  42.095  1.00  0.00           C
ATOM  11006 7C21 POPE  221     129.132   2.526  43.225  1.00  0.00           C
ATOM  11009 8C21 POPE  221     129.182   3.166  44.605  1.00  0.00           C
ATOM  11013  C33 POPE  221     125.590   8.356  28.865  1.00  0.00           C
ATOM  11016  C34 POPE  221     126.881   8.626  29.655  1.00  0.00           C
ATOM  11019  C35 POPE  221     126.611   9.366  30.975  1.00  0.00           C
ATOM  11022  C36 POPE  221     126.852   8.506  32.215  1.00  0.00           C
ATOM  11025  C37 POPE  221     126.262   9.146  33.475  1.00  0.00           C
ATOM  11028  C38 POPE  221     126.441   8.276  34.725  1.00  0.00           C
ATOM  11031  C39 POPE  221     127.901   8.256  35.195  1.00  0.00           C
ATOM  11034 0C31 POPE  221     128.031   7.696  36.615  1.00  0.00           C
ATOM  11037 1C31 POPE  221     129.161   8.366  37.395  1.00  0.00           C
ATOM  11040 2C31 POPE  221     129.212   7.956  38.875  1.00  0.00           C
ATOM  11043 3C31 POPE  221     130.152   8.866  39.655  1.00  0.00           C
ATOM  11046 4C31 POPE  221     130.331   8.466  41.115  1.00  0.00           C
ATOM  11049 5C31 POPE  221     131.301   9.426  41.815  1.00  0.00           C
ATOM  11052 6C31 POPE  221     131.601   9.076  43.265  1.00  0.00           C
ATOM  11056  NH3 POPE  222      52.432 120.957  25.285  1.00  0.00           N
ATOM  11060  C12 POPE  222      53.302 122.137  25.615  1.00  0.00           C
ATOM  11063  C11 POPE  222      53.132 123.217  24.525  1.00  0.00           C
ATOM  11066  P   POPE  222      55.210 124.807  24.425  1.00  0.00           P
ATOM  11067  O13 POPE  222      55.542 125.988  25.255  1.00  0.00           O
ATOM  11068  O14 POPE  222      55.301 124.856  22.945  1.00  0.00           O
ATOM  11069  O11 POPE  222      55.932 123.507  24.955  1.00  0.00           O
ATOM  11070  O12 POPE  222      53.742 124.447  24.875  1.00  0.00           O
ATOM  11071  C1  POPE  222      57.302 123.536  25.365  1.00  0.00           C
ATOM  11074  C2  POPE  222      57.451 124.127  26.785  1.00  0.00           C
ATOM  11076  O21 POPE  222      58.760 123.778  27.255  1.00  0.00           O
ATOM  11077  C21 POPE  222      58.970 122.826  28.125  1.00  0.00           C
ATOM  11078  O22 POPE  222      58.162 122.027  28.555  1.00  0.00           O
ATOM  11079  C22 POPE  222      60.452 122.868  28.525  1.00  0.00           C
ATOM  11082  C3  POPE  222      56.222 123.797  27.705  1.00  0.00           C
ATOM  11085  O31 POPE  222      56.292 124.458  28.985  1.00  0.00           O
ATOM  11086  C31 POPE  222      55.150 124.318  29.675  1.00  0.00           C
ATOM  11087  O32 POPE  222      54.181 123.686  29.265  1.00  0.00           O
ATOM  11088  C32 POPE  222      55.271 125.007  31.025  1.00  0.00           C
ATOM  11091  C23 POPE  222      60.891 121.596  29.305  1.00  0.00           C
ATOM  11094  C24 POPE  222      62.351 121.657  29.765  1.00  0.00           C
ATOM  11097  C25 POPE  222      62.701 120.647  30.875  1.00  0.00           C
ATOM  11100  C26 POPE  222      62.211 121.087  32.265  1.00  0.00           C
ATOM  11103  C27 POPE  222      62.551 120.107  33.405  1.00  0.00           C
ATOM  11106  C28 POPE  222      61.742 120.387  34.685  1.00  0.00           C
ATOM  11109  C29 POPE  222      62.120 119.487  35.835  1.00  0.00           C
ATOM  11111 0C21 POPE  222      61.460 119.387  36.995  1.00  0.00           C
ATOM  11113 1C21 POPE  222      60.231 120.168  37.395  1.00  0.00           C
ATOM  11116 2C21 POPE  222      60.220 120.547  38.885  1.00  0.00           C
ATOM  11119 3C21 POPE  222      61.242 121.646  39.215  1.00  0.00           C
ATOM  11122 4C21 POPE  222      61.340 122.037  40.705  1.00  0.00           C
ATOM  11125 5C21 POPE  222      60.080 121.818  41.555  1.00  0.00           C
ATOM  11128 6C21 POPE  222      60.111 122.607  42.875  1.00  0.00           C
ATOM  11131 7C21 POPE  222      58.992 122.187  43.845  1.00  0.00           C
ATOM  11134 8C21 POPE  222      58.882 123.097  45.075  1.00  0.00           C
ATOM  11138  C33 POPE  222      54.331 124.397  32.095  1.00  0.00           C
ATOM  11141  C34 POPE  222      54.781 124.677  33.535  1.00  0.00           C
ATOM  11144  C35 POPE  222      56.061 123.937  33.945  1.00  0.00           C
ATOM  11147  C36 POPE  222      56.131 123.657  35.455  1.00  0.00           C
ATOM  11150  C37 POPE  222      57.532 123.237  35.935  1.00  0.00           C
ATOM  11153  C38 POPE  222      57.602 122.928  37.445  1.00  0.00           C
ATOM  11156  C39 POPE  222      56.882 123.956  38.325  1.00  0.00           C
ATOM  11159 0C31 POPE  222      57.201 123.837  39.815  1.00  0.00           C
ATOM  11162 1C31 POPE  222      56.512 124.947  40.625  1.00  0.00           C
ATOM  11165 2C31 POPE  222      57.241 125.326  41.915  1.00  0.00           C
ATOM  11168 3C31 POPE  222      58.531 126.117  41.665  1.00  0.00           C
ATOM  11171 4C31 POPE  222      59.142 126.666  42.965  1.00  0.00           C
ATOM  11174 5C31 POPE  222      60.341 127.587  42.735  1.00  0.00           C
ATOM  11177 6C31 POPE  222      60.991 128.027  44.045  1.00  0.00           C
ATOM  11181  NH3 POPE  223     114.881  97.598  61.795  1.00  0.00           N
ATOM  11185  C12 POPE  223     115.932  97.997  62.805  1.00  0.00           C
ATOM  11188  C11 POPE  223     115.892  99.507  63.085  1.00  0.00           C
ATOM  11191  P   POPE  223     117.951 101.027  63.645  1.00  0.00           P
ATOM  11192  O13 POPE  223     117.151 102.257  63.445  1.00  0.00           O
ATOM  11193  O14 POPE  223     119.061 101.076  64.615  1.00  0.00           O
ATOM  11194  O11 POPE  223     118.482 100.527  62.245  1.00  0.00           O
ATOM  11195  O12 POPE  223     116.981  99.847  63.955  1.00  0.00           O
ATOM  11196  C1  POPE  223     119.791  99.957  62.095  1.00  0.00           C
ATOM  11199  C2  POPE  223     119.951  99.297  60.695  1.00  0.00           C
ATOM  11201  O21 POPE  223     121.002 100.037  60.025  1.00  0.00           O
ATOM  11202  C21 POPE  223     120.991 100.387  58.755  1.00  0.00           C
ATOM  11203  O22 POPE  223     120.152 100.147  57.915  1.00  0.00           O
ATOM  11204  C22 POPE  223     122.261 101.217  58.495  1.00  0.00           C
ATOM  11207  C3  POPE  223     118.561  99.146  59.985  1.00  0.00           C
ATOM  11210  O31 POPE  223     118.551  98.087  59.005  1.00  0.00           O
ATOM  11211  C31 POPE  223     117.351  97.577  58.745  1.00  0.00           C
ATOM  11212  O32 POPE  223     116.340  97.747  59.405  1.00  0.00           O
ATOM  11213  C32 POPE  223     117.441  96.786  57.445  1.00  0.00           C
ATOM  11216  C23 POPE  223     121.981 102.706  58.785  1.00  0.00           C
ATOM  11219  C24 POPE  223     123.111 103.667  58.385  1.00  0.00           C
ATOM  11222  C25 POPE  223     123.420 103.686  56.885  1.00  0.00           C
ATOM  11225  C26 POPE  223     124.142 104.957  56.455  1.00  0.00           C
ATOM  11228  C27 POPE  223     124.642 104.936  55.005  1.00  0.00           C
ATOM  11231  C28 POPE  223     124.881 106.367  54.485  1.00  0.00           C
ATOM  11234  C29 POPE  223     126.111 106.548  53.645  1.00  0.00           C
ATOM  11236 0C21 POPE  223     126.281 106.167  52.365  1.00  0.00           C
ATOM  11238 1C21 POPE  223     125.252 105.477  51.515  1.00  0.00           C
ATOM  11241 2C21 POPE  223     125.611 103.997  51.265  1.00  0.00           C
ATOM  11244 3C21 POPE  223     124.422 103.246  50.665  1.00  0.00           C
ATOM  11247 4C21 POPE  223     124.670 101.747  50.445  1.00  0.00           C
ATOM  11250 5C21 POPE  223     123.471 101.106  49.725  1.00  0.00           C
ATOM  11253 6C21 POPE  223     123.631  99.598  49.505  1.00  0.00           C
ATOM  11256 7C21 POPE  223     122.421  98.997  48.775  1.00  0.00           C
ATOM  11259 8C21 POPE  223     122.641  97.556  48.305  1.00  0.00           C
ATOM  11263  C33 POPE  223     116.291  97.127  56.465  1.00  0.00           C
ATOM  11266  C34 POPE  223     116.782  97.057  55.015  1.00  0.00           C
ATOM  11269  C35 POPE  223     115.650  97.027  53.965  1.00  0.00           C
ATOM  11272  C36 POPE  223     116.222  97.107  52.545  1.00  0.00           C
ATOM  11275  C37 POPE  223     115.292  97.846  51.575  1.00  0.00           C
ATOM  11278  C38 POPE  223     116.051  98.606  50.495  1.00  0.00           C
ATOM  11281  C39 POPE  223     116.061  97.938  49.125  1.00  0.00           C
ATOM  11284 0C31 POPE  223     116.691  98.897  48.135  1.00  0.00           C
ATOM  11287 1C31 POPE  223     116.801  98.377  46.695  1.00  0.00           C
ATOM  11290 2C31 POPE  223     117.841  99.188  45.925  1.00  0.00           C
ATOM  11293 3C31 POPE  223     117.541 100.687  45.885  1.00  0.00           C
ATOM  11296 4C31 POPE  223     118.781 101.507  45.525  1.00  0.00           C
ATOM  11299 5C31 POPE  223     118.392 102.907  45.085  1.00  0.00           C
ATOM  11302 6C31 POPE  223     119.600 103.707  44.655  1.00  0.00           C
ATOM  11306  NH3 POPE  224      39.422  76.086  68.315  1.00  0.00           N
ATOM  11310  C12 POPE  224      40.282  77.257  68.735  1.00  0.00           C
ATOM  11313  C11 POPE  224      39.762  78.567  68.155  1.00  0.00           C
ATOM  11316  P   POPE  224      38.481  79.337  66.065  1.00  0.00           P
ATOM  11317  O13 POPE  224      37.332  78.477  65.705  1.00  0.00           O
ATOM  11318  O14 POPE  224      38.121  80.488  66.905  1.00  0.00           O
ATOM  11319  O11 POPE  224      39.172  79.807  64.735  1.00  0.00           O
ATOM  11320  O12 POPE  224      39.591  78.446  66.745  1.00  0.00           O
ATOM  11321  C1  POPE  224      39.392  78.897  63.655  1.00  0.00           C
ATOM  11324  C2  POPE  224      40.772  79.208  63.005  1.00  0.00           C
ATOM  11326  O21 POPE  224      40.830  78.807  61.625  1.00  0.00           O
ATOM  11327  C21 POPE  224      40.921  77.516  61.335  1.00  0.00           C
ATOM  11328  O22 POPE  224      40.751  76.587  62.105  1.00  0.00           O
ATOM  11329  C22 POPE  224      41.222  77.396  59.825  1.00  0.00           C
ATOM  11332  C3  POPE  224      41.982  78.716  63.855  1.00  0.00           C
ATOM  11335  O31 POPE  224      43.181  79.376  63.435  1.00  0.00           O
ATOM  11336  C31 POPE  224      43.970  78.766  62.575  1.00  0.00           C
ATOM  11337  O32 POPE  224      43.812  77.647  62.105  1.00  0.00           O
ATOM  11338  C32 POPE  224      45.142  79.727  62.275  1.00  0.00           C
ATOM  11341  C23 POPE  224      42.541  78.087  59.415  1.00  0.00           C
ATOM  11344  C24 POPE  224      42.582  78.497  57.945  1.00  0.00           C
ATOM  11347  C25 POPE  224      42.751  77.347  56.955  1.00  0.00           C
ATOM  11350  C26 POPE  224      44.161  76.746  56.945  1.00  0.00           C
ATOM  11353  C27 POPE  224      44.361  75.857  55.715  1.00  0.00           C
ATOM  11356  C28 POPE  224      45.792  75.296  55.575  1.00  0.00           C
ATOM  11359  C29 POPE  224      45.821  74.287  54.445  1.00  0.00           C
ATOM  11361 0C21 POPE  224      46.772  74.136  53.505  1.00  0.00           C
ATOM  11363 1C21 POPE  224      48.062  74.906  53.385  1.00  0.00           C
ATOM  11366 2C21 POPE  224      48.992  74.348  52.285  1.00  0.00           C
ATOM  11369 3C21 POPE  224      48.391  74.477  50.875  1.00  0.00           C
ATOM  11372 4C21 POPE  224      49.272  73.947  49.735  1.00  0.00           C
ATOM  11375 5C21 POPE  224      48.601  74.238  48.375  1.00  0.00           C
ATOM  11378 6C21 POPE  224      49.222  73.557  47.155  1.00  0.00           C
ATOM  11381 7C21 POPE  224      48.370  73.807  45.895  1.00  0.00           C
ATOM  11384 8C21 POPE  224      48.861  73.126  44.625  1.00  0.00           C
ATOM  11388  C33 POPE  224      45.701  79.696  60.845  1.00  0.00           C
ATOM  11391  C34 POPE  224      46.222  81.087  60.435  1.00  0.00           C
ATOM  11394  C35 POPE  224      47.451  81.068  59.535  1.00  0.00           C
ATOM  11397  C36 POPE  224      47.260  80.227  58.275  1.00  0.00           C
ATOM  11400  C37 POPE  224      48.510  80.238  57.395  1.00  0.00           C
ATOM  11403  C38 POPE  224      48.401  79.267  56.225  1.00  0.00           C
ATOM  11406  C39 POPE  224      47.101  79.488  55.445  1.00  0.00           C
ATOM  11409 0C31 POPE  224      47.131  78.906  54.035  1.00  0.00           C
ATOM  11412 1C31 POPE  224      45.802  79.147  53.315  1.00  0.00           C
ATOM  11415 2C31 POPE  224      45.862  78.837  51.815  1.00  0.00           C
ATOM  11418 3C31 POPE  224      46.842  79.747  51.075  1.00  0.00           C
ATOM  11421 4C31 POPE  224      46.821  79.587  49.555  1.00  0.00           C
ATOM  11424 5C31 POPE  224      47.952  80.397  48.905  1.00  0.00           C
ATOM  11427 6C31 POPE  224      48.162  80.087  47.435  1.00  0.00           C
ATOM  11431  NH3 POPE  225      59.791 100.326  61.105  1.00  0.00           N
ATOM  11435  C12 POPE  225      59.951 101.557  61.945  1.00  0.00           C
ATOM  11438  C11 POPE  225      61.382 102.167  61.895  1.00  0.00           C
ATOM  11441  P   POPE  225      62.720 100.107  62.875  1.00  0.00           P
ATOM  11442  O13 POPE  225      63.642 100.557  63.935  1.00  0.00           O
ATOM  11443  O14 POPE  225      61.442  99.527  63.275  1.00  0.00           O
ATOM  11444  O11 POPE  225      63.491  99.016  62.035  1.00  0.00           O
ATOM  11445  O12 POPE  225      62.451 101.217  61.785  1.00  0.00           O
ATOM  11446  C1  POPE  225      64.091  99.277  60.775  1.00  0.00           C
ATOM  11449  C2  POPE  225      63.241  98.746  59.585  1.00  0.00           C
ATOM  11451  O21 POPE  225      62.061  99.547  59.405  1.00  0.00           O
ATOM  11452  C21 POPE  225      62.021 100.676  58.695  1.00  0.00           C
ATOM  11453  O22 POPE  225      61.082 101.446  58.745  1.00  0.00           O
ATOM  11454  C22 POPE  225      63.261 100.877  57.805  1.00  0.00           C
ATOM  11457  C3  POPE  225      62.822  97.286  59.865  1.00  0.00           C
ATOM  11460  O31 POPE  225      62.201  96.666  58.715  1.00  0.00           O
ATOM  11461  C31 POPE  225      60.881  96.847  58.675  1.00  0.00           C
ATOM  11462  O32 POPE  225      60.251  97.547  59.445  1.00  0.00           O
ATOM  11463  C32 POPE  225      60.251  96.117  57.485  1.00  0.00           C
ATOM  11466  C23 POPE  225      63.211 102.146  56.925  1.00  0.00           C
ATOM  11469  C24 POPE  225      64.251 102.137  55.795  1.00  0.00           C
ATOM  11472  C25 POPE  225      63.801 101.337  54.565  1.00  0.00           C
ATOM  11475  C26 POPE  225      64.932 101.147  53.545  1.00  0.00           C
ATOM  11478  C27 POPE  225      64.451 100.387  52.295  1.00  0.00           C
ATOM  11481  C28 POPE  225      65.601 100.056  51.325  1.00  0.00           C
ATOM  11484  C29 POPE  225      65.111  99.376  50.075  1.00  0.00           C
ATOM  11486 0C21 POPE  225      65.831  99.166  48.955  1.00  0.00           C
ATOM  11488 1C21 POPE  225      67.271  99.567  48.725  1.00  0.00           C
ATOM  11491 2C21 POPE  225      67.491 100.307  47.395  1.00  0.00           C
ATOM  11494 3C21 POPE  225      68.942 100.817  47.235  1.00  0.00           C
ATOM  11497 4C21 POPE  225      69.230 102.037  48.105  1.00  0.00           C
ATOM  11500 5C21 POPE  225      70.730 102.356  48.265  1.00  0.00           C
ATOM  11503 6C21 POPE  225      70.961 103.417  49.345  1.00  0.00           C
ATOM  11506 7C21 POPE  225      72.401 103.477  49.855  1.00  0.00           C
ATOM  11509 8C21 POPE  225      72.512 104.297  51.145  1.00  0.00           C
ATOM  11513  C33 POPE  225      58.722  96.348  57.405  1.00  0.00           C
ATOM  11516  C34 POPE  225      58.031  95.667  56.215  1.00  0.00           C
ATOM  11519  C35 POPE  225      58.541  96.046  54.815  1.00  0.00           C
ATOM  11522  C36 POPE  225      58.121  94.996  53.785  1.00  0.00           C
ATOM  11525  C37 POPE  225      58.552  95.346  52.355  1.00  0.00           C
ATOM  11528  C38 POPE  225      58.582  94.118  51.445  1.00  0.00           C
ATOM  11531  C39 POPE  225      59.121  94.387  50.035  1.00  0.00           C
ATOM  11534 0C31 POPE  225      59.051  93.117  49.185  1.00  0.00           C
ATOM  11537 1C31 POPE  225      59.321  93.307  47.685  1.00  0.00           C
ATOM  11540 2C31 POPE  225      58.882  92.047  46.925  1.00  0.00           C
ATOM  11543 3C31 POPE  225      58.852  92.177  45.405  1.00  0.00           C
ATOM  11546 4C31 POPE  225      58.111  90.988  44.775  1.00  0.00           C
ATOM  11549 5C31 POPE  225      57.992  91.057  43.245  1.00  0.00           C
ATOM  11552 6C31 POPE  225      56.972  90.056  42.685  1.00  0.00           C
ATOM  11556  NH3 POPE  226      63.241 127.227  62.455  1.00  0.00           N
ATOM  11560  C12 POPE  226      62.972 128.447  63.295  1.00  0.00           C
ATOM  11563  C11 POPE  226      61.632 129.107  62.915  1.00  0.00           C
ATOM  11566  P   POPE  226      60.192 131.238  63.205  1.00  0.00           P
ATOM  11567  O13 POPE  226      58.981 130.407  63.355  1.00  0.00           O
ATOM  11568  O14 POPE  226      60.181 132.527  63.945  1.00  0.00           O
ATOM  11569  O11 POPE  226      60.392 131.467  61.655  1.00  0.00           O
ATOM  11570  O12 POPE  226      61.431 130.327  63.645  1.00  0.00           O
ATOM  11571  C1  POPE  226      61.572 131.958  61.015  1.00  0.00           C
ATOM  11574  C2  POPE  226      61.152 133.068  59.995  1.00  0.00           C
ATOM  11576  O21 POPE  226      62.182 133.406  59.035  1.00  0.00           O
ATOM  11577  C21 POPE  226      62.201 132.598  57.975  1.00  0.00           C
ATOM  11578  O22 POPE  226      61.711 131.488  57.935  1.00  0.00           O
ATOM  11579  C22 POPE  226      62.672 133.348  56.725  1.00  0.00           C
ATOM  11582  C3  POPE  226      60.652 134.318  60.755  1.00  0.00           C
ATOM  11585  O31 POPE  226      59.412 134.788  60.185  1.00  0.00           O
ATOM  11586  C31 POPE  226      58.451 135.077  61.075  1.00  0.00           C
ATOM  11587  O32 POPE  226      58.631 135.447  62.215  1.00  0.00           O
ATOM  11588  C32 POPE  226      57.081 134.777  60.485  1.00  0.00           C
ATOM  11591  C23 POPE  226      61.711 133.007  55.565  1.00  0.00           C
ATOM  11594  C24 POPE  226      61.702 133.967  54.365  1.00  0.00           C
ATOM  11597  C25 POPE  226      60.581 135.016  54.445  1.00  0.00           C
ATOM  11600  C26 POPE  226      60.271 135.708  53.105  1.00  0.00           C
ATOM  11603  C27 POPE  226      59.012 136.598  53.185  1.00  0.00           C
ATOM  11606  C28 POPE  226      58.510 137.137  51.825  1.00  0.00           C
ATOM  11609  C29 POPE  226      57.981 136.046  50.935  1.00  0.00           C
ATOM  11611 0C21 POPE  226      58.081 135.988  49.595  1.00  0.00           C
ATOM  11613 1C21 POPE  226      58.682 137.027  48.685  1.00  0.00           C
ATOM  11616 2C21 POPE  226      57.822 137.257  47.435  1.00  0.00           C
ATOM  11619 3C21 POPE  226      58.152 136.297  46.285  1.00  0.00           C
ATOM  11622 4C21 POPE  226      57.031 136.156  45.245  1.00  0.00           C
ATOM  11625 5C21 POPE  226      56.501 137.477  44.675  1.00  0.00           C
ATOM  11628 6C21 POPE  226      55.551 137.247  43.485  1.00  0.00           C
ATOM  11631 7C21 POPE  226      55.111 138.538  42.785  1.00  0.00           C
ATOM  11634 8C21 POPE  226      54.361 138.277  41.475  1.00  0.00           C
ATOM  11638  C33 POPE  226      57.052 134.557  58.955  1.00  0.00           C
ATOM  11641  C34 POPE  226      55.881 133.667  58.545  1.00  0.00           C
ATOM  11644  C35 POPE  226      55.652 133.697  57.035  1.00  0.00           C
ATOM  11647  C36 POPE  226      54.892 134.957  56.655  1.00  0.00           C
ATOM  11650  C37 POPE  226      54.760 135.137  55.155  1.00  0.00           C
ATOM  11653  C38 POPE  226      53.892 136.348  54.825  1.00  0.00           C
ATOM  11656  C39 POPE  226      54.181 136.887  53.425  1.00  0.00           C
ATOM  11659 0C31 POPE  226      53.311 138.087  53.065  1.00  0.00           C
ATOM  11662 1C31 POPE  226      53.942 138.861  51.905  1.00  0.00           C
ATOM  11665 2C31 POPE  226      53.132 140.070  51.475  1.00  0.00           C
ATOM  11668 3C31 POPE  226      53.892 140.960  50.485  1.00  0.00           C
ATOM  11671 4C31 POPE  226      54.030 140.351  49.085  1.00  0.00           C
ATOM  11674 5C31 POPE  226      54.822 141.259  48.145  1.00  0.00           C
ATOM  11677 6C31 POPE  226      54.721 140.850  46.675  1.00  0.00           C
ATOM  11681  NH3 POPE  227      53.981  67.347  23.345  1.00  0.00           N
ATOM  11685  C12 POPE  227      55.492  67.317  23.445  1.00  0.00           C
ATOM  11688  C11 POPE  227      56.021  68.287  24.535  1.00  0.00           C
ATOM  11691  P   POPE  227      54.641  67.676  26.755  1.00  0.00           P
ATOM  11692  O13 POPE  227      54.581  68.847  27.655  1.00  0.00           O
ATOM  11693  O14 POPE  227      53.471  67.536  25.865  1.00  0.00           O
ATOM  11694  O11 POPE  227      54.940  66.367  27.565  1.00  0.00           O
ATOM  11695  O12 POPE  227      55.940  67.757  25.845  1.00  0.00           O
ATOM  11696  C1  POPE  227      55.542  65.176  27.035  1.00  0.00           C
ATOM  11699  C2  POPE  227      56.972  64.887  27.645  1.00  0.00           C
ATOM  11701  O21 POPE  227      57.432  63.526  27.525  1.00  0.00           O
ATOM  11702  C21 POPE  227      56.642  62.507  27.715  1.00  0.00           C
ATOM  11703  O22 POPE  227      55.732  62.126  26.985  1.00  0.00           O
ATOM  11704  C22 POPE  227      57.052  61.726  28.955  1.00  0.00           C
ATOM  11707  C3  POPE  227      57.052  65.316  29.145  1.00  0.00           C
ATOM  11710  O31 POPE  227      58.181  64.727  29.835  1.00  0.00           O
ATOM  11711  C31 POPE  227      58.292  64.776  31.175  1.00  0.00           C
ATOM  11712  O32 POPE  227      59.191  64.227  31.805  1.00  0.00           O
ATOM  11713  C32 POPE  227      57.182  65.606  31.835  1.00  0.00           C
ATOM  11716  C23 POPE  227      56.031  61.847  30.115  1.00  0.00           C
ATOM  11719  C24 POPE  227      56.691  61.637  31.475  1.00  0.00           C
ATOM  11722  C25 POPE  227      55.821  62.038  32.675  1.00  0.00           C
ATOM  11725  C26 POPE  227      56.562  61.786  33.995  1.00  0.00           C
ATOM  11728  C27 POPE  227      55.851  62.336  35.235  1.00  0.00           C
ATOM  11731  C28 POPE  227      56.562  61.856  36.515  1.00  0.00           C
ATOM  11734  C29 POPE  227      55.811  62.017  37.815  1.00  0.00           C
ATOM  11736 0C21 POPE  227      55.382  61.048  38.665  1.00  0.00           C
ATOM  11738 1C21 POPE  227      55.522  59.548  38.515  1.00  0.00           C
ATOM  11741 2C21 POPE  227      56.082  58.827  39.755  1.00  0.00           C
ATOM  11744 3C21 POPE  227      55.032  58.446  40.815  1.00  0.00           C
ATOM  11747 4C21 POPE  227      55.662  57.586  41.925  1.00  0.00           C
ATOM  11750 5C21 POPE  227      54.752  57.257  43.115  1.00  0.00           C
ATOM  11753 6C21 POPE  227      55.522  56.458  44.165  1.00  0.00           C
ATOM  11756 7C21 POPE  227      54.732  56.147  45.445  1.00  0.00           C
ATOM  11759 8C21 POPE  227      55.542  55.286  46.415  1.00  0.00           C
ATOM  11763  C33 POPE  227      57.271  65.606  33.375  1.00  0.00           C
ATOM  11766  C34 POPE  227      56.190  66.487  34.025  1.00  0.00           C
ATOM  11769  C35 POPE  227      56.052  66.307  35.545  1.00  0.00           C
ATOM  11772  C36 POPE  227      57.370  65.956  36.245  1.00  0.00           C
ATOM  11775  C37 POPE  227      57.260  65.816  37.765  1.00  0.00           C
ATOM  11778  C38 POPE  227      58.421  64.977  38.315  1.00  0.00           C
ATOM  11781  C39 POPE  227      58.261  64.537  39.775  1.00  0.00           C
ATOM  11784 0C31 POPE  227      58.771  65.576  40.785  1.00  0.00           C
ATOM  11787 1C31 POPE  227      58.911  64.987  42.195  1.00  0.00           C
ATOM  11790 2C31 POPE  227      59.351  66.036  43.215  1.00  0.00           C
ATOM  11793 3C31 POPE  227      59.472  65.477  44.635  1.00  0.00           C
ATOM  11796 4C31 POPE  227      59.981  66.537  45.615  1.00  0.00           C
ATOM  11799 5C31 POPE  227      60.341  65.988  46.995  1.00  0.00           C
ATOM  11802 6C31 POPE  227      60.982  67.037  47.895  1.00  0.00           C
ATOM  11806  NH3 POPE  228     117.991  40.377  24.305  1.00  0.00           N
ATOM  11810  C12 POPE  228     118.451  39.388  25.355  1.00  0.00           C
ATOM  11813  C11 POPE  228     117.821  37.987  25.215  1.00  0.00           C
ATOM  11816  P   POPE  228     115.211  38.317  25.235  1.00  0.00           P
ATOM  11817  O13 POPE  228     114.562  37.167  24.575  1.00  0.00           O
ATOM  11818  O14 POPE  228     115.491  39.466  24.355  1.00  0.00           O
ATOM  11819  O11 POPE  228     114.371  38.806  26.475  1.00  0.00           O
ATOM  11820  O12 POPE  228     116.571  37.876  25.885  1.00  0.00           O
ATOM  11821  C1  POPE  228     114.381  38.066  27.705  1.00  0.00           C
ATOM  11824  C2  POPE  228     115.351  38.638  28.785  1.00  0.00           C
ATOM  11826  O21 POPE  228     114.791  38.376  30.085  1.00  0.00           O
ATOM  11827  C21 POPE  228     114.861  37.106  30.435  1.00  0.00           C
ATOM  11828  O22 POPE  228     115.462  36.237  29.825  1.00  0.00           O
ATOM  11829  C22 POPE  228     114.051  36.867  31.705  1.00  0.00           C
ATOM  11832  C3  POPE  228     115.611  40.156  28.665  1.00  0.00           C
ATOM  11835  O31 POPE  228     116.391  40.667  29.785  1.00  0.00           O
ATOM  11836  C31 POPE  228     117.681  40.366  29.755  1.00  0.00           C
ATOM  11837  O32 POPE  228     118.252  39.766  28.865  1.00  0.00           O
ATOM  11838  C32 POPE  228     118.392  40.966  30.965  1.00  0.00           C
ATOM  11841  C23 POPE  228     114.212  35.426  32.245  1.00  0.00           C
ATOM  11844  C24 POPE  228     113.461  35.208  33.565  1.00  0.00           C
ATOM  11847  C25 POPE  228     111.932  35.126  33.385  1.00  0.00           C
ATOM  11850  C26 POPE  228     111.151  35.926  34.435  1.00  0.00           C
ATOM  11853  C27 POPE  228     109.642  35.696  34.275  1.00  0.00           C
ATOM  11856  C28 POPE  228     108.771  36.586  35.175  1.00  0.00           C
ATOM  11859  C29 POPE  228     108.561  36.097  36.595  1.00  0.00           C
ATOM  11861 0C21 POPE  228     108.521  36.847  37.705  1.00  0.00           C
ATOM  11863 1C21 POPE  228     108.751  38.347  37.785  1.00  0.00           C
ATOM  11866 2C21 POPE  228     109.551  38.757  39.035  1.00  0.00           C
ATOM  11869 3C21 POPE  228     108.712  38.786  40.315  1.00  0.00           C
ATOM  11872 4C21 POPE  228     109.590  39.016  41.555  1.00  0.00           C
ATOM  11875 5C21 POPE  228     108.980  38.487  42.865  1.00  0.00           C
ATOM  11878 6C21 POPE  228     107.681  39.176  43.255  1.00  0.00           C
ATOM  11881 7C21 POPE  228     107.332  38.946  44.725  1.00  0.00           C
ATOM  11884 8C21 POPE  228     106.061  39.676  45.165  1.00  0.00           C
ATOM  11888  C33 POPE  228     117.941  40.366  32.315  1.00  0.00           C
ATOM  11891  C34 POPE  228     117.921  41.426  33.425  1.00  0.00           C
ATOM  11894  C35 POPE  228     118.701  41.056  34.685  1.00  0.00           C
ATOM  11897  C36 POPE  228     117.911  40.066  35.555  1.00  0.00           C
ATOM  11900  C37 POPE  228     118.541  39.818  36.935  1.00  0.00           C
ATOM  11903  C38 POPE  228     117.481  39.397  37.955  1.00  0.00           C
ATOM  11906  C39 POPE  228     118.051  38.907  39.285  1.00  0.00           C
ATOM  11909 0C31 POPE  228     119.002  39.906  39.955  1.00  0.00           C
ATOM  11912 1C31 POPE  228     119.151  39.606  41.445  1.00  0.00           C
ATOM  11915 2C31 POPE  228     120.361  40.296  42.085  1.00  0.00           C
ATOM  11918 3C31 POPE  228     120.471  40.028  43.585  1.00  0.00           C
ATOM  11921 4C31 POPE  228     119.511  40.868  44.425  1.00  0.00           C
ATOM  11924 5C31 POPE  228     119.542  40.457  45.905  1.00  0.00           C
ATOM  11927 6C31 POPE  228     118.712  41.376  46.795  1.00  0.00           C
ATOM  11931  NH3 POPE  229      11.902  59.176  21.925  1.00  0.00           N
ATOM  11935  C12 POPE  229      11.962  57.708  22.195  1.00  0.00           C
ATOM  11938  C11 POPE  229      12.262  57.376  23.675  1.00  0.00           C
ATOM  11941  P   POPE  229      13.362  55.216  24.815  1.00  0.00           P
ATOM  11942  O13 POPE  229      12.611  54.077  25.365  1.00  0.00           O
ATOM  11943  O14 POPE  229      14.651  54.906  24.135  1.00  0.00           O
ATOM  11944  O11 POPE  229      13.611  56.278  25.985  1.00  0.00           O
ATOM  11945  O12 POPE  229      12.481  55.977  23.765  1.00  0.00           O
ATOM  11946  C1  POPE  229      14.052  55.767  27.265  1.00  0.00           C
ATOM  11949  C2  POPE  229      13.112  56.118  28.475  1.00  0.00           C
ATOM  11951  O21 POPE  229      13.312  57.498  28.845  1.00  0.00           O
ATOM  11952  C21 POPE  229      12.411  57.917  29.735  1.00  0.00           C
ATOM  11953  O22 POPE  229      11.242  57.568  29.745  1.00  0.00           O
ATOM  11954  C22 POPE  229      13.112  58.766  30.785  1.00  0.00           C
ATOM  11957  C3  POPE  229      13.401  55.196  29.715  1.00  0.00           C
ATOM  11960  O31 POPE  229      12.242  55.007  30.575  1.00  0.00           O
ATOM  11961  C31 POPE  229      12.342  55.437  31.845  1.00  0.00           C
ATOM  11962  O32 POPE  229      13.332  55.956  32.315  1.00  0.00           O
ATOM  11963  C32 POPE  229      11.032  55.187  32.595  1.00  0.00           C
ATOM  11966  C23 POPE  229      12.182  59.137  31.975  1.00  0.00           C
ATOM  11969  C24 POPE  229      12.922  59.847  33.115  1.00  0.00           C
ATOM  11972  C25 POPE  229      12.101  59.938  34.415  1.00  0.00           C
ATOM  11975  C26 POPE  229      11.212  61.188  34.545  1.00  0.00           C
ATOM  11978  C27 POPE  229      10.622  61.318  35.955  1.00  0.00           C
ATOM  11981  C28 POPE  229       9.512  62.388  36.105  1.00  0.00           C
ATOM  11984  C29 POPE  229       9.962  63.778  35.725  1.00  0.00           C
ATOM  11986 0C21 POPE  229       9.861  64.917  36.445  1.00  0.00           C
ATOM  11988 1C21 POPE  229       9.272  65.117  37.815  1.00  0.00           C
ATOM  11991 2C21 POPE  229      10.392  65.397  38.845  1.00  0.00           C
ATOM  11994 3C21 POPE  229       9.951  66.266  40.025  1.00  0.00           C
ATOM  11997 4C21 POPE  229      11.062  66.337  41.075  1.00  0.00           C
ATOM  12000 5C21 POPE  229      10.682  67.107  42.345  1.00  0.00           C
ATOM  12003 6C21 POPE  229      10.702  68.626  42.125  1.00  0.00           C
ATOM  12006 7C21 POPE  229      10.762  69.367  43.455  1.00  0.00           C
ATOM  12009 8C21 POPE  229      11.092  70.857  43.295  1.00  0.00           C
ATOM  12013  C33 POPE  229      11.212  54.966  34.125  1.00  0.00           C
ATOM  12016  C34 POPE  229      11.312  56.266  34.935  1.00  0.00           C
ATOM  12019  C35 POPE  229      11.242  56.026  36.455  1.00  0.00           C
ATOM  12022  C36 POPE  229      11.542  57.286  37.285  1.00  0.00           C
ATOM  12025  C37 POPE  229      11.422  57.027  38.795  1.00  0.00           C
ATOM  12028  C38 POPE  229      11.441  58.288  39.675  1.00  0.00           C
ATOM  12031  C39 POPE  229      10.161  59.127  39.515  1.00  0.00           C
ATOM  12034 0C31 POPE  229      10.012  60.257  40.535  1.00  0.00           C
ATOM  12037 1C31 POPE  229       8.772  61.106  40.215  1.00  0.00           C
ATOM  12040 2C31 POPE  229       8.422  62.178  41.255  1.00  0.00           C
ATOM  12043 3C31 POPE  229       6.972  62.667  41.085  1.00  0.00           C
ATOM  12046 4C31 POPE  229       6.882  64.167  40.785  1.00  0.00           C
ATOM  12049 5C31 POPE  229       5.532  64.596  40.205  1.00  0.00           C
ATOM  12052 6C31 POPE  229       5.352  66.118  40.215  1.00  0.00           C
ATOM  12056  NH3 POPE  230      28.042   8.446  68.845  1.00  0.00           N
ATOM  12060  C12 POPE  230      27.562   9.476  69.825  1.00  0.00           C
ATOM  12063  C11 POPE  230      28.572  10.626  69.925  1.00  0.00           C
ATOM  12066  P   POPE  230      31.191  10.886  70.165  1.00  0.00           P
ATOM  12067  O13 POPE  230      31.062  11.656  71.425  1.00  0.00           O
ATOM  12068  O14 POPE  230      32.332   9.956  70.015  1.00  0.00           O
ATOM  12069  O11 POPE  230      31.162  11.856  68.895  1.00  0.00           O
ATOM  12070  O12 POPE  230      29.871  10.046  69.945  1.00  0.00           O
ATOM  12071  C1  POPE  230      31.021  11.306  67.575  1.00  0.00           C
ATOM  12074  C2  POPE  230      31.962  12.016  66.555  1.00  0.00           C
ATOM  12076  O21 POPE  230      31.451  11.816  65.215  1.00  0.00           O
ATOM  12077  C21 POPE  230      31.082  12.916  64.565  1.00  0.00           C
ATOM  12078  O22 POPE  230      31.091  14.046  65.025  1.00  0.00           O
ATOM  12079  C22 POPE  230      30.531  12.556  63.185  1.00  0.00           C
ATOM  12082  C3  POPE  230      33.402  11.456  66.695  1.00  0.00           C
ATOM  12085  O31 POPE  230      34.301  11.996  65.705  1.00  0.00           O
ATOM  12086  C31 POPE  230      34.581  11.226  64.655  1.00  0.00           C
ATOM  12087  O32 POPE  230      34.152  10.097  64.475  1.00  0.00           O
ATOM  12088  C32 POPE  230      35.551  11.976  63.735  1.00  0.00           C
ATOM  12091  C23 POPE  230      29.472  13.576  62.675  1.00  0.00           C
ATOM  12094  C24 POPE  230      30.071  14.876  62.115  1.00  0.00           C
ATOM  12097  C25 POPE  230      29.032  15.946  61.755  1.00  0.00           C
ATOM  12100  C26 POPE  230      28.851  17.007  62.855  1.00  0.00           C
ATOM  12103  C27 POPE  230      27.982  18.196  62.405  1.00  0.00           C
ATOM  12106  C28 POPE  230      28.021  19.356  63.425  1.00  0.00           C
ATOM  12109  C29 POPE  230      27.011  20.436  63.185  1.00  0.00           C
ATOM  12111 0C21 POPE  230      27.222  21.586  62.525  1.00  0.00           C
ATOM  12113 1C21 POPE  230      28.482  21.978  61.795  1.00  0.00           C
ATOM  12116 2C21 POPE  230      28.122  22.696  60.495  1.00  0.00           C
ATOM  12119 3C21 POPE  230      29.312  23.147  59.635  1.00  0.00           C
ATOM  12122 4C21 POPE  230      28.872  23.917  58.385  1.00  0.00           C
ATOM  12125 5C21 POPE  230      28.222  22.987  57.355  1.00  0.00           C
ATOM  12128 6C21 POPE  230      27.842  23.696  56.055  1.00  0.00           C
ATOM  12131 7C21 POPE  230      27.292  22.716  55.015  1.00  0.00           C
ATOM  12134 8C21 POPE  230      27.262  23.267  53.595  1.00  0.00           C
ATOM  12138  C33 POPE  230      35.262  11.776  62.225  1.00  0.00           C
ATOM  12141  C34 POPE  230      35.262  13.086  61.425  1.00  0.00           C
ATOM  12144  C35 POPE  230      34.892  12.876  59.955  1.00  0.00           C
ATOM  12147  C36 POPE  230      35.972  12.167  59.115  1.00  0.00           C
ATOM  12150  C37 POPE  230      35.531  12.076  57.645  1.00  0.00           C
ATOM  12153  C38 POPE  230      36.692  12.116  56.645  1.00  0.00           C
ATOM  12156  C39 POPE  230      36.222  12.646  55.275  1.00  0.00           C
ATOM  12159 0C31 POPE  230      37.382  12.826  54.295  1.00  0.00           C
ATOM  12162 1C31 POPE  230      36.951  13.536  53.005  1.00  0.00           C
ATOM  12165 2C31 POPE  230      38.042  13.496  51.935  1.00  0.00           C
ATOM  12168 3C31 POPE  230      39.281  14.336  52.255  1.00  0.00           C
ATOM  12171 4C31 POPE  230      40.361  14.116  51.205  1.00  0.00           C
ATOM  12174 5C31 POPE  230      41.701  14.776  51.545  1.00  0.00           C
ATOM  12177 6C31 POPE  230      42.642  14.776  50.345  1.00  0.00           C
ATOM  12181  NH3 POPE  231      71.711  81.617  22.125  1.00  0.00           N
ATOM  12185  C12 POPE  231      72.840  82.307  21.405  1.00  0.00           C
ATOM  12188  C11 POPE  231      72.882  83.806  21.765  1.00  0.00           C
ATOM  12191  P   POPE  231      75.371  84.356  21.125  1.00  0.00           P
ATOM  12192  O13 POPE  231      75.851  83.357  20.155  1.00  0.00           O
ATOM  12193  O14 POPE  231      76.002  85.697  21.035  1.00  0.00           O
ATOM  12194  O11 POPE  231      75.590  83.757  22.555  1.00  0.00           O
ATOM  12195  O12 POPE  231      73.811  84.516  20.935  1.00  0.00           O
ATOM  12196  C1  POPE  231      76.941  83.437  22.895  1.00  0.00           C
ATOM  12199  C2  POPE  231      77.021  83.077  24.385  1.00  0.00           C
ATOM  12201  O21 POPE  231      78.362  82.647  24.655  1.00  0.00           O
ATOM  12202  C21 POPE  231      79.042  83.437  25.475  1.00  0.00           C
ATOM  12203  O22 POPE  231      78.762  84.587  25.755  1.00  0.00           O
ATOM  12204  C22 POPE  231      80.182  82.598  26.015  1.00  0.00           C
ATOM  12207  C3  POPE  231      76.021  81.946  24.745  1.00  0.00           C
ATOM  12210  O31 POPE  231      76.281  81.427  26.075  1.00  0.00           O
ATOM  12211  C31 POPE  231      77.120  80.397  26.105  1.00  0.00           C
[truncated: 1,973,274 more chars]
