# Supplementary material for: Characterizing Membrane Association and Periplasmic Transfer of Bacterial Lipoproteins through Molecular Dynamics Simulations
Source: Structure. 2020 Apr 7;28(4):475–487.e3. doi: 10.1016/j.str.2020.01.012 (PMC7139219; doi:10.1016/j.str.2020.01.012)
Supplement: Data S3. Final Coordinates from Simulations (M–X), Related to Figure 3 [file mmc5.zip › M-X/PGAB-1-atomistic.pdb]

TITLE     Protein
REMARK    THIS IS A SIMULATION BOX
CRYST1  144.322  144.322  176.352  90.00  90.00  90.00 P 1           1
MODEL        1
ATOM      1  N   CYSTA   1      67.131  57.976  73.965  1.00  0.00           N
ATOM      3  CA  CYSTA   1      66.441  58.986  73.195  1.00  0.00           C
ATOM      5  C   CYSTA   1      65.931  60.136  74.055  1.00  0.00           C
ATOM      6  O   CYSTA   1      64.791  60.536  73.935  1.00  0.00           O
ATOM      7  CB  CYSTA   1      65.361  58.406  72.195  1.00  0.00           C
ATOM     10  SG  CYSTA   1      64.591  56.796  72.655  1.00  0.00           S
ATOM     11  C1  CYSTA   1      64.971  55.826  71.135  1.00  0.00           C
ATOM     14  CA1 CYSTA   1      68.261  57.406  73.575  1.00  0.00           C
ATOM     15  OA1 CYSTA   1      69.101  57.196  74.445  1.00  0.00           O
ATOM     16  CA2 CYSTA   1      68.481  56.986  72.145  1.00  0.00           C
ATOM     19  C11 CYSTA   1      63.781  55.156  70.365  1.00  0.00           C
ATOM     21  O11 CYSTA   1      62.661  56.046  70.205  1.00  0.00           O
ATOM     22  CX1 CYSTA   1      62.821  57.076  69.405  1.00  0.00           C
ATOM     23  OX1 CYSTA   1      63.851  57.396  68.835  1.00  0.00           O
ATOM     24  CX2 CYSTA   1      61.481  57.786  69.195  1.00  0.00           C
ATOM     27  C12 CYSTA   1      63.311  53.796  71.005  1.00  0.00           C
ATOM     30  O12 CYSTA   1      61.991  53.796  71.565  1.00  0.00           O
ATOM     31  CD1 CYSTA   1      60.911  54.076  70.825  1.00  0.00           C
ATOM     32  OD1 CYSTA   1      59.951  54.706  71.245  1.00  0.00           O
ATOM     33  CD2 CYSTA   1      60.921  53.416  69.435  1.00  0.00           C
ATOM     36  CA3 CYSTA   1      69.151  58.026  71.235  1.00  0.00           C
ATOM     39  CA4 CYSTA   1      69.041  57.576  69.775  1.00  0.00           C
ATOM     42  CA5 CYSTA   1      69.401  58.656  68.755  1.00  0.00           C
ATOM     45  CA6 CYSTA   1      68.341  59.756  68.645  1.00  0.00           C
ATOM     48  CA7 CYSTA   1      68.931  61.026  68.025  1.00  0.00           C
ATOM     51  CA8 CYSTA   1      68.001  62.246  68.145  1.00  0.00           C
ATOM     54  CA9 CYSTA   1      68.801  63.556  68.145  1.00  0.00           C
ATOM     57 0CA1 CYSTA   1      69.521  63.836  66.805  1.00  0.00           C
ATOM     60 1CA1 CYSTA   1      68.521  64.006  65.655  1.00  0.00           C
ATOM     63 2CA1 CYSTA   1      68.941  64.986  64.555  1.00  0.00           C
ATOM     66 3CA1 CYSTA   1      67.861  66.056  64.315  1.00  0.00           C
ATOM     69 4CA1 CYSTA   1      67.681  66.536  62.875  1.00  0.00           C
ATOM     72 5CA1 CYSTA   1      68.831  67.396  62.325  1.00  0.00           C
ATOM     75 6CA1 CYSTA   1      68.401  68.216  61.105  1.00  0.00           C
ATOM     79  CD3 CYSTA   1      59.771  53.936  68.525  1.00  0.00           C
ATOM     82  CD4 CYSTA   1      58.371  53.446  68.945  1.00  0.00           C
ATOM     85  CD5 CYSTA   1      57.231  54.346  68.445  1.00  0.00           C
ATOM     88  CD6 CYSTA   1      56.771  54.026  67.025  1.00  0.00           C
ATOM     91  CD7 CYSTA   1      56.851  55.226  66.085  1.00  0.00           C
ATOM     94  CD8 CYSTA   1      55.701  55.296  65.075  1.00  0.00           C
ATOM     97  CD9 CYSTA   1      55.251  56.736  64.795  1.00  0.00           C
ATOM    100 0CD1 CYSTA   1      55.971  57.406  63.625  1.00  0.00           C
ATOM    103 1CD1 CYSTA   1      55.451  56.856  62.295  1.00  0.00           C
ATOM    106 2CD1 CYSTA   1      55.761  57.706  61.055  1.00  0.00           C
ATOM    109 3CD1 CYSTA   1      55.151  57.016  59.825  1.00  0.00           C
ATOM    112 4CD1 CYSTA   1      55.051  57.886  58.565  1.00  0.00           C
ATOM    115 5CD1 CYSTA   1      54.311  57.126  57.455  1.00  0.00           C
ATOM    118 6CD1 CYSTA   1      54.071  57.926  56.175  1.00  0.00           C
ATOM    122  CX3 CYSTA   1      61.231  57.946  67.675  1.00  0.00           C
ATOM    125  CX4 CYSTA   1      59.991  58.736  67.255  1.00  0.00           C
ATOM    128  CX5 CYSTA   1      60.191  59.606  65.985  1.00  0.00           C
ATOM    131  CX6 CYSTA   1      58.901  59.916  65.225  1.00  0.00           C
ATOM    134  CX7 CYSTA   1      59.151  60.546  63.845  1.00  0.00           C
ATOM    137  CX8 CYSTA   1      58.011  61.486  63.375  1.00  0.00           C
ATOM    140  CX9 CYSTA   1      58.171  62.876  63.925  1.00  0.00           C
ATOM    142 0CX1 CYSTA   1      57.641  64.026  63.455  1.00  0.00           C
ATOM    144 1CX1 CYSTA   1      56.731  64.226  62.265  1.00  0.00           C
ATOM    147 2CX1 CYSTA   1      57.231  63.666  60.915  1.00  0.00           C
ATOM    150 3CX1 CYSTA   1      56.741  64.456  59.685  1.00  0.00           C
ATOM    153 4CX1 CYSTA   1      57.231  63.826  58.375  1.00  0.00           C
ATOM    156 5CX1 CYSTA   1      56.131  63.676  57.315  1.00  0.00           C
ATOM    159 6CX1 CYSTA   1      56.491  62.636  56.245  1.00  0.00           C
ATOM    162 7CX1 CYSTA   1      55.391  62.446  55.185  1.00  0.00           C
ATOM    165 8CX1 CYSTA   1      55.661  61.296  54.215  1.00  0.00           C
ATOM    169  N   ILE A   2      66.731  60.766  74.955  1.00  0.00           N
ATOM    171  CA  ILE A   2      68.171  60.706  75.165  1.00  0.00           C
ATOM    173  CB  ILE A   2      69.011  61.716  74.355  1.00  0.00           C
ATOM    175  CG2 ILE A   2      69.571  61.016  73.095  1.00  0.00           C
ATOM    179  CG1 ILE A   2      68.221  62.996  74.015  1.00  0.00           C
ATOM    182  CD  ILE A   2      69.061  64.066  73.305  1.00  0.00           C
ATOM    186  C   ILE A   2      68.451  60.836  76.645  1.00  0.00           C
ATOM    187  O   ILE A   2      69.151  61.716  77.125  1.00  0.00           O
ATOM    188  N   SER A   3      67.911  59.896  77.435  1.00  0.00           N
ATOM    190  CA  SER A   3      68.741  59.306  78.485  1.00  0.00           C
ATOM    192  CB  SER A   3      67.991  58.986  79.785  1.00  0.00           C
ATOM    195  OG  SER A   3      67.621  60.216  80.395  1.00  0.00           O
ATOM    197  C   SER A   3      69.251  58.026  77.895  1.00  0.00           C
ATOM    198  O   SER A   3      68.531  57.036  77.855  1.00  0.00           O
ATOM    199  N   GLN A   4      70.461  57.976  77.335  1.00  0.00           N
ATOM    201  CA  GLN A   4      71.621  58.806  77.605  1.00  0.00           C
ATOM    203  CB  GLN A   4      72.501  58.116  78.685  1.00  0.00           C
ATOM    206  CG  GLN A   4      73.541  57.056  78.245  1.00  0.00           C
ATOM    209  CD  GLN A   4      73.081  55.646  77.865  1.00  0.00           C
ATOM    210  OE1 GLN A   4      73.941  54.806  77.585  1.00  0.00           O
ATOM    211  NE2 GLN A   4      71.781  55.326  77.915  1.00  0.00           N
ATOM    214  C   GLN A   4      72.311  59.016  76.265  1.00  0.00           C
ATOM    215  O   GLN A   4      72.001  58.356  75.275  1.00  0.00           O
ATOM    216  N   SER A   5      73.221  59.996  76.115  1.00  0.00           N
ATOM    218  CA  SER A   5      74.121  60.526  77.125  1.00  0.00           C
ATOM    220  CB  SER A   5      75.391  61.206  76.565  1.00  0.00           C
ATOM    223  OG  SER A   5      75.141  61.746  75.275  1.00  0.00           O
ATOM    225  C   SER A   5      73.531  61.446  78.145  1.00  0.00           C
ATOM    226  O   SER A   5      72.431  61.966  77.995  1.00  0.00           O
ATOM    227  N   ARG A   6      74.301  61.626  79.235  1.00  0.00           N
ATOM    229  CA  ARG A   6      74.051  62.626  80.245  1.00  0.00           C
ATOM    231  CB  ARG A   6      74.301  62.016  81.655  1.00  0.00           C
ATOM    234  CG  ARG A   6      73.241  60.916  81.925  1.00  0.00           C
ATOM    237  CD  ARG A   6      73.491  59.956  83.095  1.00  0.00           C
ATOM    240  NE  ARG A   6      72.571  58.816  82.785  1.00  0.00           N
ATOM    242  CZ  ARG A   6      71.851  58.066  83.605  1.00  0.00           C
ATOM    243  NH1 ARG A   6      70.941  57.276  83.075  1.00  0.00           N
ATOM    246  NH2 ARG A   6      72.091  57.996  84.895  1.00  0.00           N
ATOM    249  C   ARG A   6      74.931  63.796  79.885  1.00  0.00           C
ATOM    250  O   ARG A   6      74.971  64.196  78.715  1.00  0.00           O
ATOM    251  N   THR A   7      75.721  64.326  80.845  1.00  0.00           N
ATOM    253  CA  THR A   7      76.571  65.486  80.625  1.00  0.00           C
ATOM    255  CB  THR A   7      77.481  65.446  79.385  1.00  0.00           C
ATOM    257  OG1 THR A   7      78.841  65.516  79.755  1.00  0.00           O
ATOM    259  CG2 THR A   7      77.161  66.516  78.325  1.00  0.00           C
ATOM    263  C   THR A   7      75.751  66.756  80.715  1.00  0.00           C
ATOM    264  O   THR A   7      74.521  66.736  80.635  1.00  0.00           O
ATOM    265  N   SER A   8      76.401  67.896  80.965  1.00  0.00           N
ATOM    267  CA  SER A   8      75.721  69.166  80.965  1.00  0.00           C
ATOM    269  CB  SER A   8      76.511  70.226  81.785  1.00  0.00           C
ATOM    272  OG  SER A   8      76.841  69.696  83.075  1.00  0.00           O
ATOM    274  C   SER A   8      75.621  69.636  79.525  1.00  0.00           C
ATOM    275  O   SER A   8      76.641  69.936  78.915  1.00  0.00           O
ATOM    276  N   PHE A   9      74.421  69.766  78.905  1.00  0.00           N
ATOM    278  CA  PHE A   9      74.291  70.446  77.615  1.00  0.00           C
ATOM    280  CB  PHE A   9      73.211  69.926  76.615  1.00  0.00           C
ATOM    283  CG  PHE A   9      71.751  69.736  76.935  1.00  0.00           C
ATOM    284  CD1 PHE A   9      71.141  68.526  76.545  1.00  0.00           C
ATOM    286  CE1 PHE A   9      69.761  68.426  76.405  1.00  0.00           C
ATOM    288  CZ  PHE A   9      68.951  69.536  76.665  1.00  0.00           C
ATOM    290  CD2 PHE A   9      70.921  70.826  77.225  1.00  0.00           C
ATOM    292  CE2 PHE A   9      69.531  70.746  77.065  1.00  0.00           C
ATOM    294  C   PHE A   9      74.431  71.966  77.685  1.00  0.00           C
ATOM    295  O   PHE A   9      73.571  72.716  77.245  1.00  0.00           O
ATOM    296  N   ILE A  10      75.601  72.406  78.175  1.00  0.00           N
ATOM    298  CA  ILE A  10      76.071  73.756  78.465  1.00  0.00           C
ATOM    300  CB  ILE A  10      75.651  74.916  77.525  1.00  0.00           C
ATOM    302  CG2 ILE A  10      75.781  76.316  78.185  1.00  0.00           C
ATOM    306  CG1 ILE A  10      76.531  74.826  76.275  1.00  0.00           C
ATOM    309  CD  ILE A  10      76.251  75.886  75.215  1.00  0.00           C
ATOM    313  C   ILE A  10      76.211  74.126  79.935  1.00  0.00           C
ATOM    314  O   ILE A  10      77.361  74.446  80.265  1.00  0.00           O
ATOM    315  N   PRO A  11      75.251  74.166  80.855  1.00  0.00           N
ATOM    316  CD  PRO A  11      73.841  74.176  80.435  1.00  0.00           C
ATOM    319  CA  PRO A  11      75.461  75.086  81.965  1.00  0.00           C
ATOM    321  CB  PRO A  11      74.471  76.196  81.645  1.00  0.00           C
ATOM    324  CG  PRO A  11      73.261  75.446  81.055  1.00  0.00           C
ATOM    327  C   PRO A  11      75.211  74.526  83.365  1.00  0.00           C
ATOM    328  O   PRO A  11      74.051  74.346  83.715  1.00  0.00           O
ATOM    329  N   PRO A  12      76.201  74.306  84.215  1.00  0.00           N
ATOM    330  CD  PRO A  12      75.901  73.846  85.565  1.00  0.00           C
ATOM    333  CA  PRO A  12      77.401  75.116  84.255  1.00  0.00           C
ATOM    335  CB  PRO A  12      77.271  75.846  85.625  1.00  0.00           C
ATOM    338  CG  PRO A  12      76.191  75.086  86.385  1.00  0.00           C
ATOM    341  C   PRO A  12      78.511  74.106  84.145  1.00  0.00           C
ATOM    342  O   PRO A  12      78.391  73.166  83.365  1.00  0.00           O
ATOM    343  N   GLN A  13      79.601  74.286  84.885  1.00  0.00           N
ATOM    345  CA  GLN A  13      80.771  73.456  84.795  1.00  0.00           C
ATOM    347  CB  GLN A  13      81.931  74.346  84.275  1.00  0.00           C
ATOM    350  CG  GLN A  13      82.651  73.766  83.035  1.00  0.00           C
ATOM    353  CD  GLN A  13      81.821  73.576  81.745  1.00  0.00           C
ATOM    354  OE1 GLN A  13      82.291  72.906  80.825  1.00  0.00           O
ATOM    355  NE2 GLN A  13      80.601  74.146  81.665  1.00  0.00           N
ATOM    358  C   GLN A  13      81.011  72.816  86.155  1.00  0.00           C
ATOM    359  O   GLN A  13      82.131  72.546  86.585  1.00  0.00           O
ATOM    360  N   ASP A  14      79.911  72.596  86.885  1.00  0.00           N
ATOM    362  CA  ASP A  14      79.821  71.586  87.905  1.00  0.00           C
ATOM    364  CB  ASP A  14      79.811  72.106  89.365  1.00  0.00           C
ATOM    367  CG  ASP A  14      78.661  73.016  89.745  1.00  0.00           C
ATOM    368  OD1 ASP A  14      78.461  73.146  90.995  1.00  0.00           O
ATOM    369  OD2 ASP A  14      78.041  73.666  88.875  1.00  0.00           O
ATOM    370  C   ASP A  14      78.641  70.676  87.615  1.00  0.00           C
ATOM    371  O   ASP A  14      77.931  70.826  86.625  1.00  0.00           O
ATOM    372  N   ARG A  15      78.591  69.606  88.435  1.00  0.00           N
ATOM    374  CA  ARG A  15      78.451  68.236  88.005  1.00  0.00           C
ATOM    376  CB  ARG A  15      78.101  67.236  89.165  1.00  0.00           C
ATOM    379  CG  ARG A  15      79.001  67.276  90.425  1.00  0.00           C
ATOM    382  CD  ARG A  15      78.851  65.986  91.265  1.00  0.00           C
ATOM    385  NE  ARG A  15      79.741  66.006  92.485  1.00  0.00           N
ATOM    387  CZ  ARG A  15      79.741  65.016  93.385  1.00  0.00           C
ATOM    388  NH1 ARG A  15      80.671  64.976  94.315  1.00  0.00           N
ATOM    391  NH2 ARG A  15      78.811  64.096  93.375  1.00  0.00           N
ATOM    394  C   ARG A  15      77.601  67.856  86.765  1.00  0.00           C
ATOM    395  O   ARG A  15      76.431  68.176  86.685  1.00  0.00           O
ATOM    396  N   GLU A  16      78.111  67.026  85.825  1.00  0.00           N
ATOM    398  CA  GLU A  16      79.491  67.046  85.355  1.00  0.00           C
ATOM    400  CB  GLU A  16      80.551  66.446  86.355  1.00  0.00           C
ATOM    403  CG  GLU A  16      81.891  67.226  86.385  1.00  0.00           C
ATOM    406  CD  GLU A  16      82.221  68.046  85.135  1.00  0.00           C
ATOM    407  OE1 GLU A  16      82.371  67.476  84.025  1.00  0.00           O
ATOM    408  OE2 GLU A  16      82.431  69.266  85.305  1.00  0.00           O
ATOM    409  C   GLU A  16      79.571  66.286  84.025  1.00  0.00           C
ATOM    410  O   GLU A  16      79.201  66.746  82.965  1.00  0.00           O
ATOM    411  N   SER A  17      80.121  65.056  84.095  1.00  0.00           N
ATOM    413  CA  SER A  17      81.251  64.666  83.245  1.00  0.00           C
ATOM    415  CB  SER A  17      82.471  64.326  84.155  1.00  0.00           C
ATOM    418  OG  SER A  17      83.721  64.366  83.475  1.00  0.00           O
ATOM    420  C   SER A  17      80.861  63.386  82.565  1.00  0.00           C
ATOM    421  O   SER A  17      81.621  62.766  81.825  1.00  0.00           O
ATOM    422  N   LEU A  18      79.671  62.906  82.965  1.00  0.00           N
ATOM    424  CA  LEU A  18      79.261  61.526  82.965  1.00  0.00           C
ATOM    426  CB  LEU A  18      79.151  60.976  81.515  1.00  0.00           C
ATOM    429  CG  LEU A  18      80.191  59.966  80.985  1.00  0.00           C
ATOM    431  CD1 LEU A  18      80.221  60.006  79.445  1.00  0.00           C
ATOM    435  CD2 LEU A  18      79.921  58.526  81.445  1.00  0.00           C
ATOM    439  C   LEU A  18      80.061  60.686  83.965  1.00  0.00           C
ATOM    440  O   LEU A  18      81.221  60.336  83.755  1.00  0.00           O
ATOM    441  N   LEU A  19      79.441  60.316  85.105  1.00  0.00           N
ATOM    443  CA  LEU A  19      79.751  59.056  85.775  1.00  0.00           C
ATOM    445  CB  LEU A  19      80.011  59.206  87.295  1.00  0.00           C
ATOM    448  CG  LEU A  19      81.481  59.536  87.685  1.00  0.00           C
ATOM    450  CD1 LEU A  19      81.651  59.656  89.205  1.00  0.00           C
ATOM    454  CD2 LEU A  19      82.041  60.806  87.035  1.00  0.00           C
ATOM    458  C   LEU A  19      78.631  58.116  85.375  1.00  0.00           C
ATOM    459  O   LEU A  19      78.501  57.856  84.185  1.00  0.00           O
ATOM    460  N   ALA A  20      77.761  57.626  86.285  1.00  0.00           N
ATOM    462  CA  ALA A  20      76.571  56.866  85.915  1.00  0.00           C
ATOM    464  CB  ALA A  20      75.551  57.756  85.165  1.00  0.00           C
ATOM    468  C   ALA A  20      76.701  55.536  85.165  1.00  0.00           C
ATOM    469  O   ALA A  20      77.671  55.226  84.485  1.00  0.00           O
ATOM    470  N   GLU A  21      75.661  54.686  85.225  1.00  0.00           N
ATOM    472  CA  GLU A  21      74.971  54.256  86.415  1.00  0.00           C
ATOM    474  CB  GLU A  21      73.801  53.296  86.055  1.00  0.00           C
ATOM    477  CG  GLU A  21      72.731  53.926  85.125  1.00  0.00           C
ATOM    480  CD  GLU A  21      73.061  53.916  83.635  1.00  0.00           C
ATOM    481  OE1 GLU A  21      72.171  54.276  82.825  1.00  0.00           O
ATOM    482  OE2 GLU A  21      74.201  53.516  83.265  1.00  0.00           O
ATOM    483  C   GLU A  21      75.991  53.616  87.365  1.00  0.00           C
ATOM    484  O   GLU A  21      77.011  53.066  86.975  1.00  0.00           O
ATOM    485  N   GLN A  22      75.911  53.846  88.675  1.00  0.00           N
ATOM    487  CA  GLN A  22      74.801  53.736  89.595  1.00  0.00           C
ATOM    489  CB  GLN A  22      75.401  53.276  90.955  1.00  0.00           C
ATOM    492  CG  GLN A  22      75.471  51.756  91.275  1.00  0.00           C
ATOM    495  CD  GLN A  22      75.861  50.686  90.245  1.00  0.00           C
ATOM    496  OE1 GLN A  22      75.521  49.526  90.475  1.00  0.00           O
ATOM    497  NE2 GLN A  22      76.681  50.976  89.215  1.00  0.00           N
ATOM    500  C   GLN A  22      73.961  54.986  89.825  1.00  0.00           C
ATOM    501  O   GLN A  22      72.841  55.036  89.345  1.00  0.00           O
ATOM    502  N   PRO A  23      74.411  55.996  90.575  1.00  0.00           N
ATOM    503  CD  PRO A  23      75.581  56.706  90.055  1.00  0.00           C
ATOM    506  CA  PRO A  23      73.561  57.086  91.035  1.00  0.00           C
ATOM    508  CB  PRO A  23      73.531  58.016  89.825  1.00  0.00           C
ATOM    511  CG  PRO A  23      74.941  57.826  89.225  1.00  0.00           C
ATOM    514  C   PRO A  23      72.281  56.936  91.865  1.00  0.00           C
ATOM    515  O   PRO A  23      71.361  56.206  91.525  1.00  0.00           O
ATOM    516  N   TRP A  24      72.251  57.746  92.955  1.00  0.00           N
ATOM    518  CA  TRP A  24      71.181  58.006  93.885  1.00  0.00           C
ATOM    520  CB  TRP A  24      69.881  58.616  93.255  1.00  0.00           C
ATOM    523  CG  TRP A  24      70.121  59.956  92.625  1.00  0.00           C
ATOM    524  CD1 TRP A  24      70.871  60.126  91.485  1.00  0.00           C
ATOM    526  NE1 TRP A  24      71.071  61.466  91.255  1.00  0.00           N
ATOM    528  CE2 TRP A  24      70.351  62.176  92.155  1.00  0.00           C
ATOM    529  CD2 TRP A  24      69.741  61.276  93.055  1.00  0.00           C
ATOM    530  CE3 TRP A  24      68.951  61.786  94.095  1.00  0.00           C
ATOM    532  CZ3 TRP A  24      68.751  63.166  94.165  1.00  0.00           C
ATOM    534  CZ2 TRP A  24      70.161  63.546  92.245  1.00  0.00           C
ATOM    536  CH2 TRP A  24      69.331  64.036  93.245  1.00  0.00           C
ATOM    538  C   TRP A  24      70.941  56.876  94.895  1.00  0.00           C
ATOM    539  O   TRP A  24      71.341  55.736  94.645  1.00  0.00           O
ATOM    540  N   PRO A  25      70.371  57.166  96.065  1.00  0.00           N
ATOM    541  CD  PRO A  25      70.561  58.416  96.805  1.00  0.00           C
ATOM    544  CA  PRO A  25      69.751  56.136  96.885  1.00  0.00           C
ATOM    546  CB  PRO A  25      69.871  56.686  98.305  1.00  0.00           C
ATOM    549  CG  PRO A  25      69.801  58.196  98.105  1.00  0.00           C
ATOM    552  C   PRO A  25      68.291  55.966  96.525  1.00  0.00           C
ATOM    553  O   PRO A  25      67.591  56.906  96.135  1.00  0.00           O
ATOM    554  N   HIS A  26      67.811  54.716  96.705  1.00  0.00           N
ATOM    556  CA  HIS A  26      66.491  54.226  96.365  1.00  0.00           C
ATOM    558  CB  HIS A  26      66.391  52.776  96.865  1.00  0.00           C
ATOM    561  ND1 HIS A  26      64.591  51.896  95.425  1.00  0.00           N
ATOM    562  CG  HIS A  26      65.871  51.766  95.905  1.00  0.00           C
ATOM    563  CE1 HIS A  26      64.341  50.746  94.825  1.00  0.00           C
ATOM    565  NE2 HIS A  26      65.391  49.896  94.915  1.00  0.00           N
ATOM    567  CD2 HIS A  26      66.381  50.546  95.605  1.00  0.00           C
ATOM    569  C   HIS A  26      65.391  55.026  97.015  1.00  0.00           C
ATOM    570  O   HIS A  26      65.461  55.336  98.205  1.00  0.00           O
ATOM    571  N   ASN A  27      64.341  55.406  96.245  1.00  0.00           N
ATOM    573  CA  ASN A  27      63.241  56.236  96.715  1.00  0.00           C
ATOM    575  CB  ASN A  27      62.401  55.596  97.865  1.00  0.00           C
ATOM    578  CG  ASN A  27      61.451  54.496  97.375  1.00  0.00           C
ATOM    579  OD1 ASN A  27      61.181  54.306  96.195  1.00  0.00           O
ATOM    580  ND2 ASN A  27      60.861  53.776  98.355  1.00  0.00           N
ATOM    583  C   ASN A  27      63.671  57.646  97.085  1.00  0.00           C
ATOM    584  O   ASN A  27      62.911  58.366  97.725  1.00  0.00           O
ATOM    585  N   GLY A  28      64.891  58.086  96.715  1.00  0.00           N
ATOM    587  CA  GLY A  28      65.351  59.446  96.925  1.00  0.00           C
ATOM    590  C   GLY A  28      64.861  60.356  95.845  1.00  0.00           C
ATOM    591  O   GLY A  28      65.051  60.096  94.665  1.00  0.00           O
ATOM    592  N   PHE A  29      64.281  61.506  96.245  1.00  0.00           N
ATOM    594  CA  PHE A  29      64.001  62.556  95.315  1.00  0.00           C
ATOM    596  CB  PHE A  29      62.581  62.556  94.685  1.00  0.00           C
ATOM    599  CG  PHE A  29      61.351  62.906  95.515  1.00  0.00           C
ATOM    600  CD1 PHE A  29      60.241  62.096  95.335  1.00  0.00           C
ATOM    602  CE1 PHE A  29      59.061  62.296  96.055  1.00  0.00           C
ATOM    604  CZ  PHE A  29      58.951  63.376  96.925  1.00  0.00           C
ATOM    606  CD2 PHE A  29      61.181  64.066  96.305  1.00  0.00           C
ATOM    608  CE2 PHE A  29      59.991  64.296  97.015  1.00  0.00           C
ATOM    610  C   PHE A  29      64.251  63.886  95.925  1.00  0.00           C
ATOM    611  O   PHE A  29      64.271  64.096  97.135  1.00  0.00           O
ATOM    612  N   VAL A  30      64.421  64.856  95.035  1.00  0.00           N
ATOM    614  CA  VAL A  30      64.651  66.226  95.355  1.00  0.00           C
ATOM    616  CB  VAL A  30      65.931  66.726  94.695  1.00  0.00           C
ATOM    618  CG1 VAL A  30      67.031  66.676  95.765  1.00  0.00           C
ATOM    622  CG2 VAL A  30      66.311  65.856  93.485  1.00  0.00           C
ATOM    626  C   VAL A  30      63.461  67.036  94.935  1.00  0.00           C
ATOM    627  O   VAL A  30      63.191  67.236  93.755  1.00  0.00           O
ATOM    628  N   ALA A  31      62.701  67.546  95.905  1.00  0.00           N
ATOM    630  CA  ALA A  31      61.661  68.486  95.625  1.00  0.00           C
ATOM    632  CB  ALA A  31      60.571  68.436  96.705  1.00  0.00           C
ATOM    636  C   ALA A  31      62.231  69.876  95.475  1.00  0.00           C
ATOM    637  O   ALA A  31      62.971  70.386  96.315  1.00  0.00           O
ATOM    638  N   ILE A  32      61.901  70.526  94.355  1.00  0.00           N
ATOM    640  CA  ILE A  32      62.361  71.856  94.025  1.00  0.00           C
ATOM    642  CB  ILE A  32      62.811  71.906  92.575  1.00  0.00           C
ATOM    644  CG2 ILE A  32      63.211  73.356  92.275  1.00  0.00           C
ATOM    648  CG1 ILE A  32      63.981  70.936  92.315  1.00  0.00           C
ATOM    651  CD  ILE A  32      64.391  70.906  90.845  1.00  0.00           C
ATOM    655  C   ILE A  32      61.231  72.836  94.245  1.00  0.00           C
ATOM    656  O   ILE A  32      60.131  72.616  93.755  1.00  0.00           O
ATOM    657  N   SER A  33      61.431  73.896  95.055  1.00  0.00           N
ATOM    659  CA  SER A  33      60.401  74.906  95.305  1.00  0.00           C
ATOM    661  CB  SER A  33      60.351  75.386  96.795  1.00  0.00           C
ATOM    664  OG  SER A  33      59.251  76.276  97.035  1.00  0.00           O
ATOM    666  C   SER A  33      60.701  76.106  94.445  1.00  0.00           C
ATOM    667  O   SER A  33      61.791  76.676  94.555  1.00  0.00           O
ATOM    668  N   TRP A  34      59.761  76.546  93.595  1.00  0.00           N
ATOM    670  CA  TRP A  34      59.861  77.806  92.885  1.00  0.00           C
ATOM    672  CB  TRP A  34      59.801  77.616  91.345  1.00  0.00           C
ATOM    675  CG  TRP A  34      61.021  77.096  90.665  1.00  0.00           C
ATOM    676  CD1 TRP A  34      62.071  77.856  90.215  1.00  0.00           C
ATOM    678  NE1 TRP A  34      62.921  77.066  89.465  1.00  0.00           N
ATOM    680  CE2 TRP A  34      62.461  75.786  89.455  1.00  0.00           C
ATOM    681  CD2 TRP A  34      61.251  75.756  90.195  1.00  0.00           C
ATOM    682  CE3 TRP A  34      60.541  74.566  90.305  1.00  0.00           C
ATOM    684  CZ3 TRP A  34      61.081  73.426  89.705  1.00  0.00           C
ATOM    686  CZ2 TRP A  34      62.981  74.656  88.845  1.00  0.00           C
ATOM    688  CH2 TRP A  34      62.271  73.466  88.985  1.00  0.00           C
ATOM    690  C   TRP A  34      58.741  78.756  93.265  1.00  0.00           C
ATOM    691  O   TRP A  34      57.551  78.406  93.245  1.00  0.00           O
ATOM    692  N   HIS A  35      59.061  80.026  93.545  1.00  0.00           N
ATOM    694  CA  HIS A  35      58.071  81.066  93.665  1.00  0.00           C
ATOM    696  CB  HIS A  35      57.961  81.806  95.035  1.00  0.00           C
ATOM    699  ND1 HIS A  35      59.531  80.366  96.415  1.00  0.00           N
ATOM    700  CG  HIS A  35      58.381  81.126  96.305  1.00  0.00           C
ATOM    701  CE1 HIS A  35      59.441  79.806  97.595  1.00  0.00           C
ATOM    703  NE2 HIS A  35      58.331  80.186  98.265  1.00  0.00           N
ATOM    705  CD2 HIS A  35      57.651  81.036  97.445  1.00  0.00           C
ATOM    707  C   HIS A  35      58.371  82.056  92.565  1.00  0.00           C
ATOM    708  O   HIS A  35      59.541  82.316  92.295  1.00  0.00           O
ATOM    709  N   ASN A  36      57.301  82.526  91.895  1.00  0.00           N
ATOM    711  CA  ASN A  36      57.221  83.516  90.835  1.00  0.00           C
ATOM    713  CB  ASN A  36      57.051  84.976  91.375  1.00  0.00           C
ATOM    716  CG  ASN A  36      56.321  85.886  90.395  1.00  0.00           C
ATOM    717  OD1 ASN A  36      55.611  85.386  89.515  1.00  0.00           O
ATOM    718  ND2 ASN A  36      56.471  87.226  90.525  1.00  0.00           N
ATOM    721  C   ASN A  36      58.181  83.376  89.635  1.00  0.00           C
ATOM    722  O   ASN A  36      59.381  83.126  89.715  1.00  0.00           O
ATOM    723  N   VAL A  37      57.651  83.516  88.425  1.00  0.00           N
ATOM    725  CA  VAL A  37      58.411  83.296  87.205  1.00  0.00           C
ATOM    727  CB  VAL A  37      58.101  81.966  86.525  1.00  0.00           C
ATOM    729  CG1 VAL A  37      59.071  80.886  87.035  1.00  0.00           C
ATOM    733  CG2 VAL A  37      56.651  81.536  86.785  1.00  0.00           C
ATOM    737  C   VAL A  37      58.111  84.456  86.295  1.00  0.00           C
ATOM    738  O   VAL A  37      56.951  84.726  85.995  1.00  0.00           O
ATOM    739  N   GLU A  38      59.141  85.196  85.855  1.00  0.00           N
ATOM    741  CA  GLU A  38      58.891  86.496  85.255  1.00  0.00           C
ATOM    743  CB  GLU A  38      59.141  87.626  86.275  1.00  0.00           C
ATOM    746  CG  GLU A  38      58.281  88.876  85.985  1.00  0.00           C
ATOM    749  CD  GLU A  38      56.851  88.686  86.485  1.00  0.00           C
ATOM    750  OE1 GLU A  38      56.511  89.256  87.545  1.00  0.00           O
ATOM    751  OE2 GLU A  38      56.051  88.036  85.765  1.00  0.00           O
ATOM    752  C   GLU A  38      59.721  86.696  84.015  1.00  0.00           C
ATOM    753  O   GLU A  38      60.931  86.426  83.975  1.00  0.00           O
ATOM    754  N   ASP A  39      59.051  87.106  82.925  1.00  0.00           N
ATOM    756  CA  ASP A  39      59.621  87.266  81.605  1.00  0.00           C
ATOM    758  CB  ASP A  39      58.441  87.526  80.605  1.00  0.00           C
ATOM    761  CG  ASP A  39      57.501  86.326  80.505  1.00  0.00           C
ATOM    762  OD1 ASP A  39      57.941  85.176  80.735  1.00  0.00           O
ATOM    763  OD2 ASP A  39      56.281  86.506  80.235  1.00  0.00           O
ATOM    764  C   ASP A  39      60.731  88.326  81.585  1.00  0.00           C
ATOM    765  O   ASP A  39      61.851  88.106  81.105  1.00  0.00           O
ATOM    766  N   GLU A  40      60.481  89.476  82.245  1.00  0.00           N
ATOM    768  CA  GLU A  40      61.411  90.576  82.355  1.00  0.00           C
ATOM    770  CB  GLU A  40      60.661  91.906  82.085  1.00  0.00           C
ATOM    773  CG  GLU A  40      60.221  92.096  80.595  1.00  0.00           C
ATOM    776  CD  GLU A  40      59.141  91.166  80.065  1.00  0.00           C
ATOM    777  OE1 GLU A  40      58.071  91.046  80.705  1.00  0.00           O
ATOM    778  OE2 GLU A  40      59.371  90.576  78.975  1.00  0.00           O
ATOM    779  C   GLU A  40      62.101  90.556  83.715  1.00  0.00           C
ATOM    780  O   GLU A  40      62.521  89.516  84.225  1.00  0.00           O
ATOM    781  N   ALA A  41      62.211  91.716  84.395  1.00  0.00           N
ATOM    783  CA  ALA A  41      62.491  91.756  85.805  1.00  0.00           C
ATOM    785  CB  ALA A  41      63.431  92.936  86.105  1.00  0.00           C
ATOM    789  C   ALA A  41      61.201  91.926  86.575  1.00  0.00           C
ATOM    790  O   ALA A  41      60.491  92.926  86.405  1.00  0.00           O
ATOM    791  N   ALA A  42      60.881  90.976  87.475  1.00  0.00           N
ATOM    793  CA  ALA A  42      59.891  91.196  88.515  1.00  0.00           C
ATOM    795  CB  ALA A  42      59.641  89.896  89.315  1.00  0.00           C
ATOM    799  C   ALA A  42      60.221  92.346  89.465  1.00  0.00           C
ATOM    800  O   ALA A  42      61.351  92.806  89.595  1.00  0.00           O
ATOM    801  N   ASP A  43      59.201  92.816  90.195  1.00  0.00           N
ATOM    803  CA  ASP A  43      59.361  93.426  91.495  1.00  0.00           C
ATOM    805  CB  ASP A  43      57.971  93.666  92.105  1.00  0.00           C
ATOM    808  CG  ASP A  43      57.341  92.356  92.565  1.00  0.00           C
ATOM    809  OD1 ASP A  43      57.401  91.366  91.815  1.00  0.00           O
ATOM    810  OD2 ASP A  43      56.811  92.356  93.695  1.00  0.00           O
ATOM    811  C   ASP A  43      60.291  92.666  92.475  1.00  0.00           C
ATOM    812  O   ASP A  43      60.781  91.566  92.235  1.00  0.00           O
ATOM    813  N   GLN A  44      60.561  93.276  93.645  1.00  0.00           N
ATOM    815  CA  GLN A  44      61.371  92.636  94.665  1.00  0.00           C
ATOM    817  CB  GLN A  44      62.271  93.726  95.335  1.00  0.00           C
ATOM    820  CG  GLN A  44      63.431  93.236  96.255  1.00  0.00           C
ATOM    823  CD  GLN A  44      64.431  92.256  95.635  1.00  0.00           C
ATOM    824  OE1 GLN A  44      65.041  91.436  96.325  1.00  0.00           O
ATOM    825  NE2 GLN A  44      64.661  92.336  94.295  1.00  0.00           N
ATOM    828  C   GLN A  44      60.491  91.966  95.735  1.00  0.00           C
ATOM    829  O   GLN A  44      61.001  91.236  96.585  1.00  0.00           O
ATOM    830  N   ARG A  45      59.151  92.186  95.745  1.00  0.00           N
ATOM    832  CA  ARG A  45      58.271  91.596  96.755  1.00  0.00           C
ATOM    834  CB  ARG A  45      56.841  92.206  96.885  1.00  0.00           C
ATOM    837  CG  ARG A  45      56.721  93.676  97.375  1.00  0.00           C
ATOM    840  CD  ARG A  45      57.111  94.786  96.405  1.00  0.00           C
ATOM    843  NE  ARG A  45      56.341  94.526  95.155  1.00  0.00           N
ATOM    845  CZ  ARG A  45      55.201  95.076  94.775  1.00  0.00           C
ATOM    846  NH1 ARG A  45      54.601  96.036  95.425  1.00  0.00           N
ATOM    849  NH2 ARG A  45      54.681  94.576  93.665  1.00  0.00           N
ATOM    852  C   ARG A  45      58.201  90.076  96.695  1.00  0.00           C
ATOM    853  O   ARG A  45      58.171  89.396  97.725  1.00  0.00           O
ATOM    854  N   PHE A  46      58.231  89.496  95.495  1.00  0.00           N
ATOM    856  CA  PHE A  46      58.261  88.046  95.375  1.00  0.00           C
ATOM    858  CB  PHE A  46      57.351  87.566  94.225  1.00  0.00           C
ATOM    861  CG  PHE A  46      56.011  88.216  94.435  1.00  0.00           C
ATOM    862  CD1 PHE A  46      55.291  87.966  95.615  1.00  0.00           C
ATOM    864  CE1 PHE A  46      54.111  88.666  95.885  1.00  0.00           C
ATOM    866  CZ  PHE A  46      53.641  89.626  94.985  1.00  0.00           C
ATOM    868  CD2 PHE A  46      55.541  89.186  93.535  1.00  0.00           C
ATOM    870  CE2 PHE A  46      54.371  89.906  93.825  1.00  0.00           C
ATOM    872  C   PHE A  46      59.671  87.536  95.225  1.00  0.00           C
ATOM    873  O   PHE A  46      60.561  88.176  94.665  1.00  0.00           O
ATOM    874  N   MET A  47      59.931  86.296  95.705  1.00  0.00           N
ATOM    876  CA  MET A  47      60.971  85.466  95.135  1.00  0.00           C
ATOM    878  CB  MET A  47      61.041  84.116  95.885  1.00  0.00           C
ATOM    881  CG  MET A  47      61.331  84.246  97.395  1.00  0.00           C
ATOM    884  SD  MET A  47      63.071  84.536  97.775  1.00  0.00           S
ATOM    885  CE  MET A  47      63.461  82.766  97.705  1.00  0.00           C
ATOM    889  C   MET A  47      60.651  85.226  93.675  1.00  0.00           C
ATOM    890  O   MET A  47      59.491  84.986  93.335  1.00  0.00           O
ATOM    891  N   SER A  48      61.631  85.346  92.775  1.00  0.00           N
ATOM    893  CA  SER A  48      61.371  85.226  91.355  1.00  0.00           C
ATOM    895  CB  SER A  48      61.101  86.566  90.615  1.00  0.00           C
ATOM    898  OG  SER A  48      59.761  87.016  90.805  1.00  0.00           O
ATOM    900  C   SER A  48      62.531  84.556  90.675  1.00  0.00           C
ATOM    901  O   SER A  48      63.671  84.546  91.135  1.00  0.00           O
ATOM    902  N   VAL A  49      62.261  83.996  89.495  1.00  0.00           N
ATOM    904  CA  VAL A  49      63.281  83.546  88.595  1.00  0.00           C
ATOM    906  CB  VAL A  49      63.541  82.046  88.765  1.00  0.00           C
ATOM    908  CG1 VAL A  49      62.261  81.236  88.585  1.00  0.00           C
ATOM    912  CG2 VAL A  49      64.591  81.516  87.785  1.00  0.00           C
ATOM    916  C   VAL A  49      62.841  83.946  87.205  1.00  0.00           C
ATOM    917  O   VAL A  49      61.651  83.966  86.865  1.00  0.00           O
ATOM    918  N   ARG A  50      63.791  84.336  86.325  1.00  0.00           N
ATOM    920  CA  ARG A  50      63.471  84.616  84.935  1.00  0.00           C
ATOM    922  CB  ARG A  50      64.691  85.136  84.145  1.00  0.00           C
ATOM    925  CG  ARG A  50      65.141  86.536  84.595  1.00  0.00           C
ATOM    928  CD  ARG A  50      66.381  87.046  83.865  1.00  0.00           C
ATOM    931  NE  ARG A  50      66.881  88.236  84.635  1.00  0.00           N
ATOM    933  CZ  ARG A  50      67.801  88.196  85.585  1.00  0.00           C
ATOM    934  NH1 ARG A  50      68.281  87.096  86.095  1.00  0.00           N
ATOM    937  NH2 ARG A  50      68.211  89.326  86.125  1.00  0.00           N
ATOM    940  C   ARG A  50      62.841  83.436  84.205  1.00  0.00           C
ATOM    941  O   ARG A  50      63.191  82.286  84.445  1.00  0.00           O
ATOM    942  N   THR A  51      61.891  83.656  83.285  1.00  0.00           N
ATOM    944  CA  THR A  51      61.361  82.566  82.475  1.00  0.00           C
ATOM    946  CB  THR A  51      60.141  82.916  81.665  1.00  0.00           C
ATOM    948  OG1 THR A  51      60.351  84.016  80.795  1.00  0.00           O
ATOM    950  CG2 THR A  51      59.051  83.266  82.665  1.00  0.00           C
ATOM    954  C   THR A  51      62.381  81.916  81.595  1.00  0.00           C
ATOM    955  O   THR A  51      62.411  80.686  81.495  1.00  0.00           O
ATOM    956  N   SER A  52      63.281  82.716  80.995  1.00  0.00           N
ATOM    958  CA  SER A  52      64.471  82.226  80.315  1.00  0.00           C
ATOM    960  CB  SER A  52      65.321  83.336  79.645  1.00  0.00           C
ATOM    963  OG  SER A  52      66.351  82.786  78.805  1.00  0.00           O
ATOM    965  C   SER A  52      65.341  81.426  81.255  1.00  0.00           C
ATOM    966  O   SER A  52      65.751  80.326  80.895  1.00  0.00           O
ATOM    967  N   ALA A  53      65.551  81.906  82.505  1.00  0.00           N
ATOM    969  CA  ALA A  53      66.191  81.126  83.545  1.00  0.00           C
ATOM    971  CB  ALA A  53      66.471  81.926  84.835  1.00  0.00           C
ATOM    975  C   ALA A  53      65.501  79.806  83.885  1.00  0.00           C
ATOM    976  O   ALA A  53      66.091  78.736  83.925  1.00  0.00           O
ATOM    977  N   LEU A  54      64.181  79.786  84.035  1.00  0.00           N
ATOM    979  CA  LEU A  54      63.451  78.556  84.255  1.00  0.00           C
ATOM    981  CB  LEU A  54      61.961  78.866  84.515  1.00  0.00           C
ATOM    984  CG  LEU A  54      61.151  77.656  84.985  1.00  0.00           C
ATOM    986  CD1 LEU A  54      61.111  77.586  86.525  1.00  0.00           C
ATOM    990  CD2 LEU A  54      59.761  77.656  84.355  1.00  0.00           C
ATOM    994  C   LEU A  54      63.601  77.546  83.115  1.00  0.00           C
ATOM    995  O   LEU A  54      63.741  76.346  83.335  1.00  0.00           O
ATOM    996  N   ARG A  55      63.611  78.006  81.845  1.00  0.00           N
ATOM    998  CA  ARG A  55      63.871  77.146  80.705  1.00  0.00           C
ATOM   1000  CB  ARG A  55      63.661  77.896  79.365  1.00  0.00           C
ATOM   1003  CG  ARG A  55      62.211  78.376  79.135  1.00  0.00           C
ATOM   1006  CD  ARG A  55      62.121  79.356  77.955  1.00  0.00           C
ATOM   1009  NE  ARG A  55      60.781  80.026  78.015  1.00  0.00           N
ATOM   1011  CZ  ARG A  55      60.571  81.296  78.345  1.00  0.00           C
ATOM   1012  NH1 ARG A  55      61.501  82.206  78.465  1.00  0.00           N
ATOM   1015  NH2 ARG A  55      59.331  81.686  78.605  1.00  0.00           N
ATOM   1018  C   ARG A  55      65.241  76.476  80.685  1.00  0.00           C
ATOM   1019  O   ARG A  55      65.331  75.296  80.375  1.00  0.00           O
ATOM   1020  N   GLU A  56      66.321  77.226  81.035  1.00  0.00           N
ATOM   1022  CA  GLU A  56      67.661  76.716  81.295  1.00  0.00           C
ATOM   1024  CB  GLU A  56      68.801  77.796  81.305  1.00  0.00           C
ATOM   1027  CG  GLU A  56      68.541  79.166  82.015  1.00  0.00           C
ATOM   1030  CD  GLU A  56      69.041  79.496  83.445  1.00  0.00           C
ATOM   1031  OE1 GLU A  56      68.971  78.656  84.375  1.00  0.00           O
ATOM   1032  OE2 GLU A  56      69.421  80.686  83.655  1.00  0.00           O
ATOM   1033  C   GLU A  56      67.771  75.756  82.465  1.00  0.00           C
ATOM   1034  O   GLU A  56      68.371  74.686  82.345  1.00  0.00           O
ATOM   1035  N   GLN A  57      67.111  76.046  83.595  1.00  0.00           N
ATOM   1037  CA  GLN A  57      66.961  75.116  84.695  1.00  0.00           C
ATOM   1039  CB  GLN A  57      66.181  75.816  85.835  1.00  0.00           C
ATOM   1042  CG  GLN A  57      67.011  76.986  86.395  1.00  0.00           C
ATOM   1045  CD  GLN A  57      66.311  77.846  87.425  1.00  0.00           C
ATOM   1046  OE1 GLN A  57      65.241  77.566  87.975  1.00  0.00           O
ATOM   1047  NE2 GLN A  57      66.971  78.996  87.725  1.00  0.00           N
ATOM   1050  C   GLN A  57      66.271  73.806  84.345  1.00  0.00           C
ATOM   1051  O   GLN A  57      66.741  72.726  84.675  1.00  0.00           O
ATOM   1052  N   PHE A  58      65.141  73.886  83.615  1.00  0.00           N
ATOM   1054  CA  PHE A  58      64.441  72.716  83.095  1.00  0.00           C
ATOM   1056  CB  PHE A  58      63.071  73.096  82.465  1.00  0.00           C
ATOM   1059  CG  PHE A  58      61.961  73.406  83.455  1.00  0.00           C
ATOM   1060  CD1 PHE A  58      62.171  73.906  84.765  1.00  0.00           C
ATOM   1062  CE1 PHE A  58      61.081  74.126  85.625  1.00  0.00           C
ATOM   1064  CZ  PHE A  58      59.781  73.836  85.205  1.00  0.00           C
ATOM   1066  CD2 PHE A  58      60.641  73.136  83.055  1.00  0.00           C
ATOM   1068  CE2 PHE A  58      59.561  73.336  83.925  1.00  0.00           C
ATOM   1070  C   PHE A  58      65.251  71.906  82.095  1.00  0.00           C
ATOM   1071  O   PHE A  58      65.231  70.676  82.105  1.00  0.00           O
ATOM   1072  N   ALA A  59      65.991  72.586  81.205  1.00  0.00           N
ATOM   1074  CA  ALA A  59      66.981  71.976  80.345  1.00  0.00           C
ATOM   1076  CB  ALA A  59      67.601  73.076  79.465  1.00  0.00           C
ATOM   1080  C   ALA A  59      68.071  71.256  81.105  1.00  0.00           C
ATOM   1081  O   ALA A  59      68.351  70.086  80.835  1.00  0.00           O
ATOM   1082  N   TRP A  60      68.621  71.906  82.155  1.00  0.00           N
ATOM   1084  CA  TRP A  60      69.631  71.366  83.035  1.00  0.00           C
ATOM   1086  CB  TRP A  60      70.201  72.456  83.985  1.00  0.00           C
ATOM   1089  CG  TRP A  60      71.341  71.976  84.835  1.00  0.00           C
ATOM   1090  CD1 TRP A  60      72.641  71.886  84.435  1.00  0.00           C
ATOM   1092  NE1 TRP A  60      73.391  71.326  85.435  1.00  0.00           N
ATOM   1094  CE2 TRP A  60      72.591  70.986  86.475  1.00  0.00           C
ATOM   1095  CD2 TRP A  60      71.271  71.366  86.135  1.00  0.00           C
ATOM   1096  CE3 TRP A  60      70.231  71.086  87.015  1.00  0.00           C
ATOM   1098  CZ3 TRP A  60      70.521  70.426  88.215  1.00  0.00           C
ATOM   1100  CZ2 TRP A  60      72.881  70.316  87.655  1.00  0.00           C
ATOM   1102  CH2 TRP A  60      71.821  70.046  88.525  1.00  0.00           C
ATOM   1104  C   TRP A  60      69.201  70.116  83.785  1.00  0.00           C
ATOM   1105  O   TRP A  60      69.931  69.136  83.935  1.00  0.00           O
ATOM   1106  N   LEU A  61      67.951  70.086  84.275  1.00  0.00           N
ATOM   1108  CA  LEU A  61      67.401  68.876  84.835  1.00  0.00           C
ATOM   1110  CB  LEU A  61      66.071  69.186  85.555  1.00  0.00           C
ATOM   1113  CG  LEU A  61      66.211  70.146  86.765  1.00  0.00           C
ATOM   1115  CD1 LEU A  61      64.831  70.586  87.295  1.00  0.00           C
ATOM   1119  CD2 LEU A  61      67.021  69.496  87.895  1.00  0.00           C
ATOM   1123  C   LEU A  61      67.271  67.736  83.815  1.00  0.00           C
ATOM   1124  O   LEU A  61      67.721  66.616  84.075  1.00  0.00           O
ATOM   1125  N   ARG A  62      66.761  67.996  82.595  1.00  0.00           N
ATOM   1127  CA  ARG A  62      66.741  66.986  81.535  1.00  0.00           C
ATOM   1129  CB  ARG A  62      66.061  67.476  80.225  1.00  0.00           C
ATOM   1132  CG  ARG A  62      64.551  67.736  80.225  1.00  0.00           C
ATOM   1135  CD  ARG A  62      63.971  67.976  78.815  1.00  0.00           C
ATOM   1138  NE  ARG A  62      62.461  67.856  78.845  1.00  0.00           N
ATOM   1140  CZ  ARG A  62      61.791  66.756  78.555  1.00  0.00           C
ATOM   1141  NH1 ARG A  62      62.341  65.586  78.325  1.00  0.00           N
ATOM   1144  NH2 ARG A  62      60.471  66.766  78.485  1.00  0.00           N
ATOM   1147  C   ARG A  62      68.101  66.436  81.095  1.00  0.00           C
ATOM   1148  O   ARG A  62      68.281  65.216  80.995  1.00  0.00           O
ATOM   1149  N   GLU A  63      69.101  67.306  80.825  1.00  0.00           N
ATOM   1151  CA  GLU A  63      70.431  66.916  80.325  1.00  0.00           C
ATOM   1153  CB  GLU A  63      71.291  68.156  79.945  1.00  0.00           C
ATOM   1156  CG  GLU A  63      71.811  68.996  81.135  1.00  0.00           C
ATOM   1159  CD  GLU A  63      72.141  70.456  80.805  1.00  0.00           C
ATOM   1160  OE1 GLU A  63      71.311  71.126  80.155  1.00  0.00           O
ATOM   1161  OE2 GLU A  63      73.231  70.916  81.235  1.00  0.00           O
ATOM   1162  C   GLU A  63      71.171  66.006  81.295  1.00  0.00           C
ATOM   1163  O   GLU A  63      71.821  65.016  80.945  1.00  0.00           O
ATOM   1164  N   ASN A  64      71.011  66.276  82.605  1.00  0.00           N
ATOM   1166  CA  ASN A  64      71.601  65.516  83.665  1.00  0.00           C
ATOM   1168  CB  ASN A  64      71.561  66.346  84.965  1.00  0.00           C
ATOM   1171  CG  ASN A  64      72.781  67.246  84.965  1.00  0.00           C
ATOM   1172  OD1 ASN A  64      73.771  66.796  85.545  1.00  0.00           O
ATOM   1173  ND2 ASN A  64      72.741  68.426  84.325  1.00  0.00           N
ATOM   1176  C   ASN A  64      70.921  64.166  83.905  1.00  0.00           C
ATOM   1177  O   ASN A  64      71.481  63.296  84.575  1.00  0.00           O
ATOM   1178  N   GLY A  65      69.701  63.976  83.355  1.00  0.00           N
ATOM   1180  CA  GLY A  65      68.901  62.776  83.495  1.00  0.00           C
ATOM   1183  C   GLY A  65      67.921  62.826  84.645  1.00  0.00           C
ATOM   1184  O   GLY A  65      67.401  61.786  85.025  1.00  0.00           O
ATOM   1185  N   TYR A  66      67.641  64.006  85.225  1.00  0.00           N
ATOM   1187  CA  TYR A  66      66.601  64.166  86.235  1.00  0.00           C
ATOM   1189  CB  TYR A  66      66.651  65.536  86.995  1.00  0.00           C
ATOM   1192  CG  TYR A  66      67.841  65.696  87.915  1.00  0.00           C
ATOM   1193  CD1 TYR A  66      69.161  65.696  87.435  1.00  0.00           C
ATOM   1195  CE1 TYR A  66      70.251  65.896  88.295  1.00  0.00           C
ATOM   1197  CZ  TYR A  66      70.041  66.126  89.645  1.00  0.00           C
ATOM   1198  OH  TYR A  66      71.161  66.336  90.495  1.00  0.00           O
ATOM   1200  CD2 TYR A  66      67.651  65.946  89.285  1.00  0.00           C
ATOM   1202  CE2 TYR A  66      68.741  66.156  90.155  1.00  0.00           C
ATOM   1204  C   TYR A  66      65.221  63.906  85.635  1.00  0.00           C
ATOM   1205  O   TYR A  66      64.971  64.186  84.455  1.00  0.00           O
ATOM   1206  N   GLN A  67      64.321  63.286  86.415  1.00  0.00           N
ATOM   1208  CA  GLN A  67      63.011  62.926  85.905  1.00  0.00           C
ATOM   1210  CB  GLN A  67      62.911  61.446  85.535  1.00  0.00           C
ATOM   1213  CG  GLN A  67      63.711  61.196  84.235  1.00  0.00           C
ATOM   1216  CD  GLN A  67      63.401  59.826  83.665  1.00  0.00           C
ATOM   1217  OE1 GLN A  67      62.761  58.996  84.325  1.00  0.00           O
ATOM   1218  NE2 GLN A  67      63.881  59.556  82.435  1.00  0.00           N
ATOM   1221  C   GLN A  67      61.841  63.356  86.775  1.00  0.00           C
ATOM   1222  O   GLN A  67      61.751  62.966  87.945  1.00  0.00           O
ATOM   1223  N   PRO A  68      60.931  64.176  86.245  1.00  0.00           N
ATOM   1224  CD  PRO A  68      61.191  65.096  85.135  1.00  0.00           C
ATOM   1227  CA  PRO A  68      59.661  64.496  86.875  1.00  0.00           C
ATOM   1229  CB  PRO A  68      58.961  65.426  85.875  1.00  0.00           C
ATOM   1232  CG  PRO A  68      60.151  66.186  85.315  1.00  0.00           C
ATOM   1235  C   PRO A  68      58.801  63.316  87.255  1.00  0.00           C
ATOM   1236  O   PRO A  68      58.601  62.396  86.455  1.00  0.00           O
ATOM   1237  N   VAL A  69      58.261  63.356  88.475  1.00  0.00           N
ATOM   1239  CA  VAL A  69      57.341  62.346  88.975  1.00  0.00           C
ATOM   1241  CB  VAL A  69      57.941  61.486  90.085  1.00  0.00           C
ATOM   1243  CG1 VAL A  69      59.291  60.916  89.605  1.00  0.00           C
ATOM   1247  CG2 VAL A  69      58.111  62.286  91.395  1.00  0.00           C
ATOM   1251  C   VAL A  69      56.061  63.016  89.415  1.00  0.00           C
ATOM   1252  O   VAL A  69      56.041  64.096  89.995  1.00  0.00           O
ATOM   1253  N   SER A  70      54.881  62.396  89.155  1.00  0.00           N
ATOM   1255  CA  SER A  70      53.621  62.866  89.715  1.00  0.00           C
ATOM   1257  CB  SER A  70      52.381  62.296  88.985  1.00  0.00           C
ATOM   1260  OG  SER A  70      52.201  60.906  89.255  1.00  0.00           O
ATOM   1262  C   SER A  70      53.531  62.556  91.205  1.00  0.00           C
ATOM   1263  O   SER A  70      54.281  61.746  91.735  1.00  0.00           O
ATOM   1264  N   ILE A  71      52.641  63.226  91.955  1.00  0.00           N
ATOM   1266  CA  ILE A  71      52.431  62.926  93.375  1.00  0.00           C
ATOM   1268  CB  ILE A  71      51.591  63.986  94.065  1.00  0.00           C
ATOM   1270  CG2 ILE A  71      50.881  63.456  95.335  1.00  0.00           C
ATOM   1274  CG1 ILE A  71      52.471  65.206  94.425  1.00  0.00           C
ATOM   1277  CD  ILE A  71      51.681  66.456  94.835  1.00  0.00           C
ATOM   1281  C   ILE A  71      51.901  61.516  93.605  1.00  0.00           C
ATOM   1282  O   ILE A  71      52.251  60.846  94.575  1.00  0.00           O
ATOM   1283  N   ALA A  72      51.081  61.006  92.675  1.00  0.00           N
ATOM   1285  CA  ALA A  72      50.641  59.626  92.625  1.00  0.00           C
ATOM   1287  CB  ALA A  72      49.811  59.486  91.345  1.00  0.00           C
ATOM   1291  C   ALA A  72      51.811  58.646  92.565  1.00  0.00           C
ATOM   1292  O   ALA A  72      51.941  57.726  93.375  1.00  0.00           O
ATOM   1293  N   GLN A  73      52.781  58.926  91.675  1.00  0.00           N
ATOM   1295  CA  GLN A  73      54.001  58.156  91.615  1.00  0.00           C
ATOM   1297  CB  GLN A  73      54.901  58.626  90.445  1.00  0.00           C
ATOM   1300  CG  GLN A  73      54.341  58.246  89.055  1.00  0.00           C
ATOM   1303  CD  GLN A  73      55.351  58.526  87.945  1.00  0.00           C
ATOM   1304  OE1 GLN A  73      56.171  59.436  88.065  1.00  0.00           O
ATOM   1305  NE2 GLN A  73      55.411  57.646  86.915  1.00  0.00           N
ATOM   1308  C   GLN A  73      54.781  58.106  92.925  1.00  0.00           C
ATOM   1309  O   GLN A  73      55.241  57.026  93.305  1.00  0.00           O
ATOM   1310  N   ILE A  74      54.891  59.236  93.665  1.00  0.00           N
ATOM   1312  CA  ILE A  74      55.391  59.286  95.045  1.00  0.00           C
ATOM   1314  CB  ILE A  74      55.381  60.706  95.615  1.00  0.00           C
ATOM   1316  CG2 ILE A  74      56.011  60.676  97.035  1.00  0.00           C
ATOM   1320  CG1 ILE A  74      56.031  61.726  94.645  1.00  0.00           C
ATOM   1323  CD  ILE A  74      55.971  63.176  95.165  1.00  0.00           C
ATOM   1327  C   ILE A  74      54.591  58.426  96.005  1.00  0.00           C
ATOM   1328  O   ILE A  74      55.121  57.606  96.745  1.00  0.00           O
ATOM   1329  N   ARG A  75      53.251  58.566  95.995  1.00  0.00           N
ATOM   1331  CA  ARG A  75      52.351  57.856  96.875  1.00  0.00           C
ATOM   1333  CB  ARG A  75      50.911  58.326  96.615  1.00  0.00           C
ATOM   1336  CG  ARG A  75      49.881  57.646  97.535  1.00  0.00           C
ATOM   1339  CD  ARG A  75      48.441  58.136  97.375  1.00  0.00           C
ATOM   1342  NE  ARG A  75      48.471  59.576  97.735  1.00  0.00           N
ATOM   1344  CZ  ARG A  75      48.191  60.586  96.915  1.00  0.00           C
ATOM   1345  NH1 ARG A  75      47.751  60.436  95.685  1.00  0.00           N
ATOM   1348  NH2 ARG A  75      48.301  61.806  97.365  1.00  0.00           N
ATOM   1351  C   ARG A  75      52.411  56.336  96.725  1.00  0.00           C
ATOM   1352  O   ARG A  75      52.561  55.606  97.705  1.00  0.00           O
ATOM   1353  N   GLU A  76      52.371  55.836  95.485  1.00  0.00           N
ATOM   1355  CA  GLU A  76      52.581  54.446  95.155  1.00  0.00           C
ATOM   1357  CB  GLU A  76      52.391  54.236  93.625  1.00  0.00           C
ATOM   1360  CG  GLU A  76      50.901  54.046  93.215  1.00  0.00           C
ATOM   1363  CD  GLU A  76      50.211  55.246  92.575  1.00  0.00           C
ATOM   1364  OE1 GLU A  76      50.411  55.426  91.345  1.00  0.00           O
ATOM   1365  OE2 GLU A  76      49.411  55.936  93.255  1.00  0.00           O
ATOM   1366  C   GLU A  76      53.921  53.916  95.655  1.00  0.00           C
ATOM   1367  O   GLU A  76      54.031  52.816  96.195  1.00  0.00           O
ATOM   1368  N   ALA A  77      55.001  54.716  95.545  1.00  0.00           N
ATOM   1370  CA  ALA A  77      56.301  54.306  96.035  1.00  0.00           C
ATOM   1372  CB  ALA A  77      57.391  55.126  95.315  1.00  0.00           C
ATOM   1376  C   ALA A  77      56.471  54.396  97.555  1.00  0.00           C
ATOM   1377  O   ALA A  77      57.311  53.706  98.135  1.00  0.00           O
ATOM   1378  N   HIS A  78      55.621  55.166  98.265  1.00  0.00           N
ATOM   1380  CA  HIS A  78      55.381  54.996  99.705  1.00  0.00           C
ATOM   1382  CB  HIS A  78      54.521  56.116 100.315  1.00  0.00           C
ATOM   1385  ND1 HIS A  78      55.181  57.176 102.445  1.00  0.00           N
ATOM   1386  CG  HIS A  78      54.571  56.126 101.835  1.00  0.00           C
ATOM   1387  CE1 HIS A  78      55.041  56.996 103.735  1.00  0.00           C
ATOM   1389  NE2 HIS A  78      54.351  55.876 103.995  1.00  0.00           N
ATOM   1391  CD2 HIS A  78      54.041  55.296 102.775  1.00  0.00           C
ATOM   1393  C   HIS A  78      54.751  53.646 100.095  1.00  0.00           C
ATOM   1394  O   HIS A  78      55.161  53.026 101.065  1.00  0.00           O
ATOM   1395  N   ARG A  79      53.771  53.126  99.315  1.00  0.00           N
ATOM   1397  CA  ARG A  79      53.021  51.906  99.635  1.00  0.00           C
ATOM   1399  CB  ARG A  79      51.601  51.896  98.995  1.00  0.00           C
ATOM   1402  CG  ARG A  79      50.511  52.746  99.695  1.00  0.00           C
ATOM   1405  CD  ARG A  79      50.591  54.236  99.355  1.00  0.00           C
ATOM   1408  NE  ARG A  79      49.551  55.016 100.115  1.00  0.00           N
ATOM   1410  CZ  ARG A  79      49.801  56.206 100.675  1.00  0.00           C
ATOM   1411  NH1 ARG A  79      51.041  56.586 100.915  1.00  0.00           N
ATOM   1414  NH2 ARG A  79      48.801  57.016 100.955  1.00  0.00           N
ATOM   1417  C   ARG A  79      53.751  50.616  99.215  1.00  0.00           C
ATOM   1418  O   ARG A  79      53.211  49.506  99.315  1.00  0.00           O
ATOM   1419  N   GLY A  80      55.011  50.756  98.755  1.00  0.00           N
ATOM   1421  CA  GLY A  80      55.881  49.666  98.325  1.00  0.00           C
ATOM   1424  C   GLY A  80      55.661  49.266  96.895  1.00  0.00           C
ATOM   1425  O   GLY A  80      55.981  48.146  96.505  1.00  0.00           O
ATOM   1426  N   GLY A  81      55.101  50.196  96.085  1.00  0.00           N
ATOM   1428  CA  GLY A  81      54.711  49.996  94.695  1.00  0.00           C
ATOM   1431  C   GLY A  81      55.841  49.836  93.705  1.00  0.00           C
ATOM   1432  O   GLY A  81      56.471  48.786  93.655  1.00  0.00           O
ATOM   1433  N   LYS A  82      56.101  50.816  92.825  1.00  0.00           N
ATOM   1435  CA  LYS A  82      56.911  50.576  91.625  1.00  0.00           C
ATOM   1437  CB  LYS A  82      56.091  50.926  90.365  1.00  0.00           C
ATOM   1440  CG  LYS A  82      55.371  52.286  90.365  1.00  0.00           C
ATOM   1443  CD  LYS A  82      56.341  53.466  90.325  1.00  0.00           C
ATOM   1446  CE  LYS A  82      55.671  54.786  89.975  1.00  0.00           C
ATOM   1449  NZ  LYS A  82      56.731  55.706  89.575  1.00  0.00           N
ATOM   1453  C   LYS A  82      58.361  51.106  91.605  1.00  0.00           C
ATOM   1454  O   LYS A  82      59.001  51.196  90.555  1.00  0.00           O
ATOM   1455  N   PRO A  83      58.901  51.366  92.795  1.00  0.00           N
ATOM   1456  CD  PRO A  83      59.451  50.166  93.465  1.00  0.00           C
ATOM   1459  CA  PRO A  83      59.751  52.516  93.125  1.00  0.00           C
ATOM   1461  CB  PRO A  83      61.091  51.876  93.495  1.00  0.00           C
ATOM   1464  CG  PRO A  83      60.631  50.656  94.295  1.00  0.00           C
ATOM   1467  C   PRO A  83      59.911  53.746  92.235  1.00  0.00           C
ATOM   1468  O   PRO A  83      59.421  53.826  91.105  1.00  0.00           O
ATOM   1469  N   LEU A  84      60.551  54.806  92.775  1.00  0.00           N
ATOM   1471  CA  LEU A  84      60.861  55.996  92.015  1.00  0.00           C
ATOM   1473  CB  LEU A  84      60.801  57.286  92.865  1.00  0.00           C
ATOM   1476  CG  LEU A  84      59.421  57.536  93.495  1.00  0.00           C
ATOM   1478  CD1 LEU A  84      59.421  58.816  94.335  1.00  0.00           C
ATOM   1482  CD2 LEU A  84      58.321  57.646  92.435  1.00  0.00           C
ATOM   1486  C   LEU A  84      62.231  55.866  91.345  1.00  0.00           C
ATOM   1487  O   LEU A  84      63.161  55.366  91.995  1.00  0.00           O
ATOM   1488  N   PRO A  85      62.351  56.216  90.075  1.00  0.00           N
ATOM   1489  CD  PRO A  85      61.321  56.936  89.315  1.00  0.00           C
ATOM   1492  CA  PRO A  85      63.601  56.146  89.325  1.00  0.00           C
ATOM   1494  CB  PRO A  85      63.221  56.636  87.915  1.00  0.00           C
ATOM   1497  CG  PRO A  85      62.051  57.586  88.145  1.00  0.00           C
ATOM   1500  C   PRO A  85      64.751  56.966  89.905  1.00  0.00           C
ATOM   1501  O   PRO A  85      64.531  57.916  90.645  1.00  0.00           O
ATOM   1502  N   GLU A  86      65.991  56.606  89.525  1.00  0.00           N
ATOM   1504  CA  GLU A  86      67.171  57.466  89.515  1.00  0.00           C
ATOM   1506  CB  GLU A  86      68.131  56.966  88.425  1.00  0.00           C
ATOM   1509  CG  GLU A  86      69.541  56.706  88.985  1.00  0.00           C
ATOM   1512  CD  GLU A  86      70.391  56.116  87.885  1.00  0.00           C
ATOM   1513  OE1 GLU A  86      71.231  56.896  87.335  1.00  0.00           O
ATOM   1514  OE2 GLU A  86      70.121  54.936  87.495  1.00  0.00           O
ATOM   1515  C   GLU A  86      66.921  58.946  89.265  1.00  0.00           C
ATOM   1516  O   GLU A  86      66.241  59.286  88.305  1.00  0.00           O
ATOM   1517  N   LYS A  87      67.491  59.866  90.105  1.00  0.00           N
ATOM   1519  CA  LYS A  87      67.271  61.316  90.035  1.00  0.00           C
ATOM   1521  CB  LYS A  87      68.291  62.136  89.195  1.00  0.00           C
ATOM   1524  CG  LYS A  87      68.571  61.596  87.785  1.00  0.00           C
ATOM   1527  CD  LYS A  87      69.681  60.546  87.715  1.00  0.00           C
ATOM   1530  CE  LYS A  87      71.061  61.176  87.565  1.00  0.00           C
ATOM   1533  NZ  LYS A  87      72.031  60.076  87.625  1.00  0.00           N
ATOM   1537  C   LYS A  87      65.841  61.786  89.775  1.00  0.00           C
ATOM   1538  O   LYS A  87      65.571  62.716  89.015  1.00  0.00           O
ATOM   1539  N   ALA A  88      64.881  61.156  90.465  1.00  0.00           N
ATOM   1541  CA  ALA A  88      63.541  61.676  90.545  1.00  0.00           C
ATOM   1543  CB  ALA A  88      62.641  60.676  91.295  1.00  0.00           C
ATOM   1547  C   ALA A  88      63.501  63.076  91.175  1.00  0.00           C
ATOM   1548  O   ALA A  88      64.241  63.396  92.105  1.00  0.00           O
ATOM   1549  N   VAL A  89      62.671  63.956  90.605  1.00  0.00           N
ATOM   1551  CA  VAL A  89      62.631  65.346  90.995  1.00  0.00           C
ATOM   1553  CB  VAL A  89      63.511  66.216  90.105  1.00  0.00           C
ATOM   1555  CG1 VAL A  89      63.181  66.036  88.615  1.00  0.00           C
ATOM   1559  CG2 VAL A  89      63.441  67.706  90.465  1.00  0.00           C
ATOM   1563  C   VAL A  89      61.181  65.776  90.965  1.00  0.00           C
ATOM   1564  O   VAL A  89      60.401  65.276  90.165  1.00  0.00           O
ATOM   1565  N   VAL A  90      60.741  66.616  91.925  1.00  0.00           N
ATOM   1567  CA  VAL A  90      59.371  67.076  91.935  1.00  0.00           C
ATOM   1569  CB  VAL A  90      58.451  66.456  92.975  1.00  0.00           C
ATOM   1571  CG1 VAL A  90      58.951  66.656  94.405  1.00  0.00           C
ATOM   1575  CG2 VAL A  90      57.031  67.036  92.825  1.00  0.00           C
ATOM   1579  C   VAL A  90      59.381  68.576  91.925  1.00  0.00           C
ATOM   1580  O   VAL A  90      60.001  69.256  92.745  1.00  0.00           O
ATOM   1581  N   LEU A  91      58.681  69.126  90.925  1.00  0.00           N
ATOM   1583  CA  LEU A  91      58.651  70.536  90.655  1.00  0.00           C
ATOM   1585  CB  LEU A  91      58.611  70.776  89.125  1.00  0.00           C
ATOM   1588  CG  LEU A  91      59.861  70.236  88.375  1.00  0.00           C
ATOM   1590  CD1 LEU A  91      59.731  68.766  87.945  1.00  0.00           C
ATOM   1594  CD2 LEU A  91      60.181  71.066  87.125  1.00  0.00           C
ATOM   1598  C   LEU A  91      57.461  71.136  91.375  1.00  0.00           C
ATOM   1599  O   LEU A  91      56.311  70.946  90.975  1.00  0.00           O
ATOM   1600  N   THR A  92      57.691  71.846  92.495  1.00  0.00           N
ATOM   1602  CA  THR A  92      56.611  72.406  93.315  1.00  0.00           C
ATOM   1604  CB  THR A  92      56.501  71.896  94.775  1.00  0.00           C
ATOM   1606  OG1 THR A  92      57.251  72.576  95.755  1.00  0.00           O
ATOM   1608  CG2 THR A  92      56.861  70.406  94.845  1.00  0.00           C
ATOM   1612  C   THR A  92      56.691  73.906  93.215  1.00  0.00           C
ATOM   1613  O   THR A  92      57.761  74.516  93.215  1.00  0.00           O
ATOM   1614  N   PHE A  93      55.531  74.536  93.015  1.00  0.00           N
ATOM   1616  CA  PHE A  93      55.411  75.966  92.805  1.00  0.00           C
ATOM   1618  CB  PHE A  93      54.891  76.286  91.375  1.00  0.00           C
ATOM   1621  CG  PHE A  93      55.901  75.916  90.325  1.00  0.00           C
ATOM   1622  CD1 PHE A  93      55.941  74.616  89.765  1.00  0.00           C
ATOM   1624  CE1 PHE A  93      56.871  74.306  88.765  1.00  0.00           C
ATOM   1626  CZ  PHE A  93      57.761  75.276  88.315  1.00  0.00           C
ATOM   1628  CD2 PHE A  93      56.801  76.876  89.845  1.00  0.00           C
ATOM   1630  CE2 PHE A  93      57.721  76.566  88.835  1.00  0.00           C
ATOM   1632  C   PHE A  93      54.451  76.546  93.815  1.00  0.00           C
ATOM   1633  O   PHE A  93      53.281  76.166  93.865  1.00  0.00           O
ATOM   1634  N   ASP A  94      54.901  77.466  94.675  1.00  0.00           N
ATOM   1636  CA  ASP A  94      54.131  77.906  95.835  1.00  0.00           C
ATOM   1638  CB  ASP A  94      55.021  77.996  97.095  1.00  0.00           C
ATOM   1641  CG  ASP A  94      55.241  76.646  97.745  1.00  0.00           C
ATOM   1642  OD1 ASP A  94      54.791  75.566  97.275  1.00  0.00           O
ATOM   1643  OD2 ASP A  94      55.931  76.666  98.795  1.00  0.00           O
ATOM   1644  C   ASP A  94      53.341  79.206  95.615  1.00  0.00           C
ATOM   1645  O   ASP A  94      53.401  79.846  94.555  1.00  0.00           O
ATOM   1646  N   ASP A  95      52.531  79.586  96.625  1.00  0.00           N
ATOM   1648  CA  ASP A  95      51.871  80.866  96.805  1.00  0.00           C
ATOM   1650  CB  ASP A  95      52.861  82.056  96.745  1.00  0.00           C
ATOM   1653  CG  ASP A  95      53.801  82.116  97.925  1.00  0.00           C
ATOM   1654  OD1 ASP A  95      53.611  81.416  98.945  1.00  0.00           O
ATOM   1655  OD2 ASP A  95      54.741  82.956  97.845  1.00  0.00           O
ATOM   1656  C   ASP A  95      50.621  81.066  95.945  1.00  0.00           C
ATOM   1657  O   ASP A  95      49.581  81.526  96.415  1.00  0.00           O
ATOM   1658  N   GLY A  96      50.651  80.696  94.645  1.00  0.00           N
ATOM   1660  CA  GLY A  96      49.481  80.746  93.775  1.00  0.00           C
ATOM   1663  C   GLY A  96      49.521  81.786  92.705  1.00  0.00           C
ATOM   1664  O   GLY A  96      48.491  82.226  92.215  1.00  0.00           O
ATOM   1665  N   TYR A  97      50.721  82.236  92.315  1.00  0.00           N
ATOM   1667  CA  TYR A  97      50.911  83.266  91.305  1.00  0.00           C
ATOM   1669  CB  TYR A  97      52.411  83.566  91.055  1.00  0.00           C
ATOM   1672  CG  TYR A  97      53.111  83.906  92.335  1.00  0.00           C
ATOM   1673  CD1 TYR A  97      52.941  85.156  92.945  1.00  0.00           C
ATOM   1675  CE1 TYR A  97      53.591  85.446  94.145  1.00  0.00           C
ATOM   1677  CZ  TYR A  97      54.421  84.506  94.745  1.00  0.00           C
ATOM   1678  OH  TYR A  97      55.021  84.786  95.995  1.00  0.00           O
ATOM   1680  CD2 TYR A  97      53.981  82.976  92.915  1.00  0.00           C
ATOM   1682  CE2 TYR A  97      54.631  83.276  94.115  1.00  0.00           C
ATOM   1684  C   TYR A  97      50.281  82.966  89.945  1.00  0.00           C
ATOM   1685  O   TYR A  97      50.181  81.816  89.525  1.00  0.00           O
ATOM   1686  N   GLN A  98      49.861  84.006  89.175  1.00  0.00           N
ATOM   1688  CA  GLN A  98      49.261  83.806  87.865  1.00  0.00           C
ATOM   1690  CB  GLN A  98      48.561  85.046  87.275  1.00  0.00           C
ATOM   1693  CG  GLN A  98      49.411  85.996  86.375  1.00  0.00           C
ATOM   1696  CD  GLN A  98      48.501  86.856  85.495  1.00  0.00           C
ATOM   1697  OE1 GLN A  98      47.391  86.466  85.145  1.00  0.00           O
ATOM   1698  NE2 GLN A  98      49.041  88.006  85.035  1.00  0.00           N
ATOM   1701  C   GLN A  98      50.321  83.366  86.875  1.00  0.00           C
ATOM   1702  O   GLN A  98      50.061  82.706  85.875  1.00  0.00           O
ATOM   1703  N   SER A  99      51.561  83.716  87.215  1.00  0.00           N
ATOM   1705  CA  SER A  99      52.791  83.346  86.575  1.00  0.00           C
ATOM   1707  CB  SER A  99      53.951  83.996  87.365  1.00  0.00           C
ATOM   1710  OG  SER A  99      54.181  83.396  88.635  1.00  0.00           O
ATOM   1712  C   SER A  99      52.941  81.836  86.435  1.00  0.00           C
ATOM   1713  O   SER A  99      53.511  81.346  85.465  1.00  0.00           O
ATOM   1714  N   PHE A 100      52.341  81.046  87.365  1.00  0.00           N
ATOM   1716  CA  PHE A 100      52.211  79.616  87.175  1.00  0.00           C
ATOM   1718  CB  PHE A 100      51.541  78.916  88.395  1.00  0.00           C
ATOM   1721  CG  PHE A 100      51.501  77.406  88.225  1.00  0.00           C
ATOM   1722  CD1 PHE A 100      50.441  76.786  87.535  1.00  0.00           C
ATOM   1724  CE1 PHE A 100      50.491  75.416  87.245  1.00  0.00           C
ATOM   1726  CZ  PHE A 100      51.571  74.646  87.675  1.00  0.00           C
ATOM   1728  CD2 PHE A 100      52.551  76.606  88.705  1.00  0.00           C
ATOM   1730  CE2 PHE A 100      52.591  75.236  88.425  1.00  0.00           C
ATOM   1732  C   PHE A 100      51.461  79.256  85.875  1.00  0.00           C
ATOM   1733  O   PHE A 100      51.931  78.486  85.045  1.00  0.00           O
ATOM   1734  N   TYR A 101      50.271  79.836  85.665  1.00  0.00           N
ATOM   1736  CA  TYR A 101      49.441  79.576  84.515  1.00  0.00           C
ATOM   1738  CB  TYR A 101      48.021  80.096  84.835  1.00  0.00           C
ATOM   1741  CG  TYR A 101      46.981  79.896  83.765  1.00  0.00           C
ATOM   1742  CD1 TYR A 101      46.061  78.846  83.895  1.00  0.00           C
ATOM   1744  CE1 TYR A 101      44.981  78.736  83.005  1.00  0.00           C
ATOM   1746  CZ  TYR A 101      44.851  79.646  81.955  1.00  0.00           C
ATOM   1747  OH  TYR A 101      43.781  79.526  81.045  1.00  0.00           O
ATOM   1749  CD2 TYR A 101      46.831  80.806  82.705  1.00  0.00           C
ATOM   1751  CE2 TYR A 101      45.791  80.666  81.785  1.00  0.00           C
ATOM   1753  C   TYR A 101      49.991  80.156  83.225  1.00  0.00           C
ATOM   1754  O   TYR A 101      49.981  79.526  82.185  1.00  0.00           O
ATOM   1755  N   THR A 102      50.491  81.396  83.285  1.00  0.00           N
ATOM   1757  CA  THR A 102      50.891  82.126  82.085  1.00  0.00           C
ATOM   1759  CB  THR A 102      50.811  83.626  82.285  1.00  0.00           C
ATOM   1761  OG1 THR A 102      51.481  84.036  83.465  1.00  0.00           O
ATOM   1763  CG2 THR A 102      49.331  83.996  82.485  1.00  0.00           C
ATOM   1767  C   THR A 102      52.251  81.756  81.535  1.00  0.00           C
ATOM   1768  O   THR A 102      52.531  81.986  80.355  1.00  0.00           O
ATOM   1769  N   ARG A 103      53.151  81.136  82.335  1.00  0.00           N
ATOM   1771  CA  ARG A 103      54.421  80.656  81.815  1.00  0.00           C
ATOM   1773  CB  ARG A 103      55.641  81.596  82.015  1.00  0.00           C
ATOM   1776  CG  ARG A 103      55.791  82.196  83.415  1.00  0.00           C
ATOM   1779  CD  ARG A 103      55.001  83.486  83.695  1.00  0.00           C
ATOM   1782  NE  ARG A 103      55.651  84.696  83.095  1.00  0.00           N
ATOM   1784  CZ  ARG A 103      55.401  85.926  83.525  1.00  0.00           C
ATOM   1785  NH1 ARG A 103      54.611  86.216  84.525  1.00  0.00           N
ATOM   1788  NH2 ARG A 103      56.011  86.956  82.995  1.00  0.00           N
ATOM   1791  C   ARG A 103      54.721  79.206  82.155  1.00  0.00           C
ATOM   1792  O   ARG A 103      54.791  78.396  81.235  1.00  0.00           O
ATOM   1793  N   VAL A 104      54.891  78.776  83.435  1.00  0.00           N
ATOM   1795  CA  VAL A 104      55.291  77.386  83.695  1.00  0.00           C
ATOM   1797  CB  VAL A 104      55.691  77.016  85.135  1.00  0.00           C
ATOM   1799  CG1 VAL A 104      56.761  77.986  85.665  1.00  0.00           C
ATOM   1803  CG2 VAL A 104      54.501  77.036  86.085  1.00  0.00           C
ATOM   1807  C   VAL A 104      54.311  76.346  83.195  1.00  0.00           C
ATOM   1808  O   VAL A 104      54.731  75.326  82.655  1.00  0.00           O
ATOM   1809  N   PHE A 105      52.991  76.566  83.325  1.00  0.00           N
ATOM   1811  CA  PHE A 105      51.971  75.646  82.885  1.00  0.00           C
ATOM   1813  CB  PHE A 105      50.581  76.096  83.425  1.00  0.00           C
ATOM   1816  CG  PHE A 105      49.531  75.106  83.055  1.00  0.00           C
ATOM   1817  CD1 PHE A 105      49.411  73.916  83.785  1.00  0.00           C
ATOM   1819  CE1 PHE A 105      48.451  72.956  83.435  1.00  0.00           C
ATOM   1821  CZ  PHE A 105      47.611  73.186  82.345  1.00  0.00           C
ATOM   1823  CD2 PHE A 105      48.661  75.336  81.975  1.00  0.00           C
ATOM   1825  CE2 PHE A 105      47.721  74.366  81.615  1.00  0.00           C
ATOM   1827  C   PHE A 105      52.031  75.326  81.385  1.00  0.00           C
ATOM   1828  O   PHE A 105      51.991  74.146  81.045  1.00  0.00           O
ATOM   1829  N   PRO A 106      52.251  76.266  80.455  1.00  0.00           N
ATOM   1830  CD  PRO A 106      51.621  77.586  80.515  1.00  0.00           C
ATOM   1833  CA  PRO A 106      52.541  75.916  79.065  1.00  0.00           C
ATOM   1835  CB  PRO A 106      52.621  77.276  78.355  1.00  0.00           C
ATOM   1838  CG  PRO A 106      51.561  78.106  79.075  1.00  0.00           C
ATOM   1841  C   PRO A 106      53.821  75.126  78.895  1.00  0.00           C
ATOM   1842  O   PRO A 106      53.831  74.206  78.085  1.00  0.00           O
ATOM   1843  N   ILE A 107      54.911  75.436  79.635  1.00  0.00           N
ATOM   1845  CA  ILE A 107      56.121  74.616  79.605  1.00  0.00           C
ATOM   1847  CB  ILE A 107      57.281  75.276  80.385  1.00  0.00           C
ATOM   1849  CG2 ILE A 107      58.371  74.256  80.765  1.00  0.00           C
ATOM   1853  CG1 ILE A 107      57.971  76.416  79.585  1.00  0.00           C
ATOM   1856  CD  ILE A 107      57.271  77.776  79.665  1.00  0.00           C
ATOM   1860  C   ILE A 107      55.881  73.176  80.065  1.00  0.00           C
ATOM   1861  O   ILE A 107      56.271  72.206  79.415  1.00  0.00           O
ATOM   1862  N   LEU A 108      55.171  72.996  81.195  1.00  0.00           N
ATOM   1864  CA  LEU A 108      54.771  71.716  81.735  1.00  0.00           C
ATOM   1866  CB  LEU A 108      54.131  71.876  83.135  1.00  0.00           C
ATOM   1869  CG  LEU A 108      55.051  72.406  84.245  1.00  0.00           C
ATOM   1871  CD1 LEU A 108      54.211  72.626  85.515  1.00  0.00           C
ATOM   1875  CD2 LEU A 108      56.231  71.466  84.535  1.00  0.00           C
ATOM   1879  C   LEU A 108      53.851  70.916  80.825  1.00  0.00           C
ATOM   1880  O   LEU A 108      54.041  69.716  80.655  1.00  0.00           O
ATOM   1881  N   GLN A 109      52.871  71.546  80.135  1.00  0.00           N
ATOM   1883  CA  GLN A 109      52.171  70.926  79.025  1.00  0.00           C
ATOM   1885  CB  GLN A 109      51.071  71.856  78.445  1.00  0.00           C
ATOM   1888  CG  GLN A 109      49.781  71.986  79.285  1.00  0.00           C
ATOM   1891  CD  GLN A 109      48.701  72.716  78.475  1.00  0.00           C
ATOM   1892  OE1 GLN A 109      49.021  73.416  77.505  1.00  0.00           O
ATOM   1893  NE2 GLN A 109      47.421  72.526  78.845  1.00  0.00           N
ATOM   1896  C   GLN A 109      53.061  70.486  77.865  1.00  0.00           C
ATOM   1897  O   GLN A 109      52.911  69.386  77.315  1.00  0.00           O
ATOM   1898  N   ALA A 110      54.021  71.346  77.475  1.00  0.00           N
ATOM   1900  CA  ALA A 110      54.921  71.096  76.365  1.00  0.00           C
ATOM   1902  CB  ALA A 110      55.631  72.416  76.005  1.00  0.00           C
ATOM   1906  C   ALA A 110      55.971  70.016  76.625  1.00  0.00           C
ATOM   1907  O   ALA A 110      56.461  69.386  75.695  1.00  0.00           O
ATOM   1908  N   PHE A 111      56.311  69.766  77.905  1.00  0.00           N
ATOM   1910  CA  PHE A 111      57.171  68.666  78.285  1.00  0.00           C
ATOM   1912  CB  PHE A 111      58.151  69.156  79.385  1.00  0.00           C
ATOM   1915  CG  PHE A 111      59.231  70.076  78.895  1.00  0.00           C
ATOM   1916  CD1 PHE A 111      59.911  69.876  77.675  1.00  0.00           C
ATOM   1918  CE1 PHE A 111      60.991  70.686  77.315  1.00  0.00           C
ATOM   1920  CZ  PHE A 111      61.391  71.736  78.155  1.00  0.00           C
ATOM   1922  CD2 PHE A 111      59.661  71.116  79.735  1.00  0.00           C
ATOM   1924  CE2 PHE A 111      60.731  71.946  79.355  1.00  0.00           C
ATOM   1926  C   PHE A 111      56.421  67.466  78.845  1.00  0.00           C
ATOM   1927  O   PHE A 111      57.051  66.456  79.125  1.00  0.00           O
ATOM   1928  N   GLN A 112      55.091  67.536  79.025  1.00  0.00           N
ATOM   1930  CA  GLN A 112      54.281  66.496  79.675  1.00  0.00           C
ATOM   1932  CB  GLN A 112      54.101  65.196  78.845  1.00  0.00           C
ATOM   1935  CG  GLN A 112      53.091  65.336  77.695  1.00  0.00           C
ATOM   1938  CD  GLN A 112      51.711  65.726  78.215  1.00  0.00           C
ATOM   1939  OE1 GLN A 112      50.931  64.876  78.655  1.00  0.00           O
ATOM   1940  NE2 GLN A 112      51.401  67.036  78.195  1.00  0.00           N
ATOM   1943  C   GLN A 112      54.581  66.236  81.135  1.00  0.00           C
ATOM   1944  O   GLN A 112      54.331  65.146  81.665  1.00  0.00           O
ATOM   1945  N   TRP A 113      55.101  67.246  81.815  1.00  0.00           N
ATOM   1947  CA  TRP A 113      55.731  67.086  83.105  1.00  0.00           C
ATOM   1949  CB  TRP A 113      56.931  68.036  83.235  1.00  0.00           C
ATOM   1952  CG  TRP A 113      58.131  67.586  82.465  1.00  0.00           C
ATOM   1953  CD1 TRP A 113      58.381  66.376  81.865  1.00  0.00           C
ATOM   1955  NE1 TRP A 113      59.721  66.296  81.555  1.00  0.00           N
ATOM   1957  CE2 TRP A 113      60.341  67.446  81.925  1.00  0.00           C
ATOM   1958  CD2 TRP A 113      59.371  68.306  82.485  1.00  0.00           C
ATOM   1959  CE3 TRP A 113      59.751  69.546  82.995  1.00  0.00           C
ATOM   1961  CZ3 TRP A 113      61.111  69.866  82.975  1.00  0.00           C
ATOM   1963  CZ2 TRP A 113      61.661  67.776  81.905  1.00  0.00           C
ATOM   1965  CH2 TRP A 113      62.051  68.996  82.435  1.00  0.00           C
ATOM   1967  C   TRP A 113      54.761  67.296  84.245  1.00  0.00           C
ATOM   1968  O   TRP A 113      54.151  68.366  84.315  1.00  0.00           O
ATOM   1969  N   PRO A 114      54.541  66.346  85.155  1.00  0.00           N
ATOM   1970  CD  PRO A 114      55.071  64.986  85.145  1.00  0.00           C
ATOM   1973  CA  PRO A 114      53.811  66.616  86.375  1.00  0.00           C
ATOM   1975  CB  PRO A 114      53.631  65.256  87.065  1.00  0.00           C
ATOM   1978  CG  PRO A 114      54.071  64.236  86.015  1.00  0.00           C
ATOM   1981  C   PRO A 114      54.501  67.576  87.305  1.00  0.00           C
ATOM   1982  O   PRO A 114      55.731  67.576  87.375  1.00  0.00           O
ATOM   1983  N   ALA A 115      53.721  68.346  88.065  1.00  0.00           N
ATOM   1985  CA  ALA A 115      54.231  69.296  89.005  1.00  0.00           C
ATOM   1987  CB  ALA A 115      54.421  70.676  88.345  1.00  0.00           C
ATOM   1991  C   ALA A 115      53.241  69.406  90.135  1.00  0.00           C
ATOM   1992  O   ALA A 115      52.171  68.796  90.115  1.00  0.00           O
ATOM   1993  N   VAL A 116      53.601  70.186  91.165  1.00  0.00           N
ATOM   1995  CA  VAL A 116      52.701  70.556  92.235  1.00  0.00           C
ATOM   1997  CB  VAL A 116      53.231  70.156  93.605  1.00  0.00           C
ATOM   1999  CG1 VAL A 116      52.111  70.296  94.655  1.00  0.00           C
ATOM   2003  CG2 VAL A 116      53.771  68.716  93.525  1.00  0.00           C
ATOM   2007  C   VAL A 116      52.541  72.056  92.165  1.00  0.00           C
ATOM   2008  O   VAL A 116      53.511  72.796  91.965  1.00  0.00           O
ATOM   2009  N   TRP A 117      51.311  72.556  92.335  1.00  0.00           N
ATOM   2011  CA  TRP A 117      51.091  73.976  92.505  1.00  0.00           C
ATOM   2013  CB  TRP A 117      50.251  74.526  91.325  1.00  0.00           C
ATOM   2016  CG  TRP A 117      50.021  76.006  91.305  1.00  0.00           C
ATOM   2017  CD1 TRP A 117      50.811  77.016  91.785  1.00  0.00           C
ATOM   2019  NE1 TRP A 117      50.281  78.226  91.435  1.00  0.00           N
ATOM   2021  CE2 TRP A 117      49.141  78.026  90.725  1.00  0.00           C
ATOM   2022  CD2 TRP A 117      48.941  76.636  90.605  1.00  0.00           C
ATOM   2023  CE3 TRP A 117      47.871  76.146  89.865  1.00  0.00           C
ATOM   2025  CZ3 TRP A 117      47.051  77.066  89.215  1.00  0.00           C
ATOM   2027  CZ2 TRP A 117      48.291  78.936  90.135  1.00  0.00           C
ATOM   2029  CH2 TRP A 117      47.251  78.436  89.345  1.00  0.00           C
ATOM   2031  C   TRP A 117      50.371  74.146  93.815  1.00  0.00           C
ATOM   2032  O   TRP A 117      49.411  73.436  94.095  1.00  0.00           O
ATOM   2033  N   ALA A 118      50.831  75.076  94.675  1.00  0.00           N
ATOM   2035  CA  ALA A 118      50.181  75.326  95.935  1.00  0.00           C
ATOM   2037  CB  ALA A 118      51.171  75.046  97.085  1.00  0.00           C
ATOM   2041  C   ALA A 118      49.721  76.766  95.995  1.00  0.00           C
ATOM   2042  O   ALA A 118      50.511  77.646  96.315  1.00  0.00           O
ATOM   2043  N   PRO A 119      48.461  77.096  95.755  1.00  0.00           N
ATOM   2044  CD  PRO A 119      47.621  76.366  94.795  1.00  0.00           C
ATOM   2047  CA  PRO A 119      48.011  78.456  95.945  1.00  0.00           C
ATOM   2049  CB  PRO A 119      46.821  78.606  94.975  1.00  0.00           C
ATOM   2052  CG  PRO A 119      46.341  77.186  94.735  1.00  0.00           C
ATOM   2055  C   PRO A 119      47.601  78.676  97.385  1.00  0.00           C
ATOM   2056  O   PRO A 119      47.281  77.716  98.085  1.00  0.00           O
ATOM   2057  N   VAL A 120      47.611  79.936  97.845  1.00  0.00           N
ATOM   2059  CA  VAL A 120      46.911  80.346  99.045  1.00  0.00           C
ATOM   2061  CB  VAL A 120      47.561  81.556  99.715  1.00  0.00           C
ATOM   2063  CG1 VAL A 120      46.711  82.116 100.885  1.00  0.00           C
ATOM   2067  CG2 VAL A 120      48.941  81.126 100.235  1.00  0.00           C
ATOM   2071  C   VAL A 120      45.501  80.686  98.635  1.00  0.00           C
ATOM   2072  O   VAL A 120      45.261  81.466  97.705  1.00  0.00           O
ATOM   2073  N   GLY A 121      44.501  80.076  99.305  1.00  0.00           N
ATOM   2075  CA  GLY A 121      43.091  80.196  98.925  1.00  0.00           C
ATOM   2078  C   GLY A 121      42.561  81.616  98.875  1.00  0.00           C
ATOM   2079  O   GLY A 121      42.011  82.056  97.865  1.00  0.00           O
ATOM   2080  N   SER A 122      42.801  82.416  99.935  1.00  0.00           N
ATOM   2082  CA  SER A 122      42.311  83.786 100.005  1.00  0.00           C
ATOM   2084  CB  SER A 122      42.431  84.436 101.405  1.00  0.00           C
ATOM   2087  OG  SER A 122      41.521  83.846 102.325  1.00  0.00           O
ATOM   2089  C   SER A 122      43.031  84.736  99.075  1.00  0.00           C
ATOM   2090  O   SER A 122      42.571  85.856  98.815  1.00  0.00           O
ATOM   2091  N   TRP A 123      44.201  84.346  98.535  1.00  0.00           N
ATOM   2093  CA  TRP A 123      44.841  85.116  97.495  1.00  0.00           C
ATOM   2095  CB  TRP A 123      46.371  84.856  97.455  1.00  0.00           C
ATOM   2098  CG  TRP A 123      47.121  85.286  98.695  1.00  0.00           C
ATOM   2099  CD1 TRP A 123      46.681  86.096  99.715  1.00  0.00           C
ATOM   2101  NE1 TRP A 123      47.671  86.256 100.645  1.00  0.00           N
ATOM   2103  CE2 TRP A 123      48.771  85.536 100.275  1.00  0.00           C
ATOM   2104  CD2 TRP A 123      48.471  84.926  99.035  1.00  0.00           C
ATOM   2105  CE3 TRP A 123      49.441  84.146  98.415  1.00  0.00           C
ATOM   2107  CZ3 TRP A 123      50.651  83.926  99.075  1.00  0.00           C
ATOM   2109  CZ2 TRP A 123      49.981  85.356 100.915  1.00  0.00           C
ATOM   2111  CH2 TRP A 123      50.921  84.516 100.305  1.00  0.00           C
ATOM   2113  C   TRP A 123      44.141  84.916  96.145  1.00  0.00           C
ATOM   2114  O   TRP A 123      43.751  85.886  95.495  1.00  0.00           O
ATOM   2115  N   VAL A 124      43.861  83.656  95.745  1.00  0.00           N
ATOM   2117  CA  VAL A 124      43.231  83.356  94.465  1.00  0.00           C
ATOM   2119  CB  VAL A 124      43.501  81.926  94.005  1.00  0.00           C
ATOM   2121  CG1 VAL A 124      45.021  81.746  93.845  1.00  0.00           C
ATOM   2125  CG2 VAL A 124      42.941  80.896  95.005  1.00  0.00           C
ATOM   2129  C   VAL A 124      41.731  83.646  94.435  1.00  0.00           C
ATOM   2130  O   VAL A 124      41.141  83.866  93.365  1.00  0.00           O
ATOM   2131  N   ASP A 125      41.081  83.716  95.625  1.00  0.00           N
ATOM   2133  CA  ASP A 125      39.681  84.056  95.785  1.00  0.00           C
ATOM   2135  CB  ASP A 125      39.161  83.336  97.065  1.00  0.00           C
ATOM   2138  CG  ASP A 125      37.641  83.256  97.175  1.00  0.00           C
ATOM   2139  OD1 ASP A 125      37.011  82.576  96.325  1.00  0.00           O
ATOM   2140  OD2 ASP A 125      37.091  83.806  98.155  1.00  0.00           O
ATOM   2141  C   ASP A 125      39.511  85.566  95.945  1.00  0.00           C
ATOM   2142  O   ASP A 125      38.401  86.086  96.035  1.00  0.00           O
ATOM   2143  N   THR A 126      40.611  86.356  95.955  1.00  0.00           N
ATOM   2145  CA  THR A 126      40.511  87.816  95.925  1.00  0.00           C
ATOM   2147  CB  THR A 126      41.851  88.536  96.065  1.00  0.00           C
ATOM   2149  OG1 THR A 126      42.451  88.266  97.335  1.00  0.00           O
ATOM   2151  CG2 THR A 126      41.691  90.056  95.995  1.00  0.00           C
ATOM   2155  C   THR A 126      39.791  88.286  94.655  1.00  0.00           C
ATOM   2156  O   THR A 126      40.201  87.876  93.565  1.00  0.00           O
ATOM   2157  N   PRO A 127      38.721  89.096  94.695  1.00  0.00           N
ATOM   2158  CD  PRO A 127      37.901  89.336  95.875  1.00  0.00           C
ATOM   2161  CA  PRO A 127      38.121  89.726  93.515  1.00  0.00           C
ATOM   2163  CB  PRO A 127      37.131  90.736  94.095  1.00  0.00           C
ATOM   2166  CG  PRO A 127      36.631  89.976  95.315  1.00  0.00           C
ATOM   2169  C   PRO A 127      39.081  90.396  92.595  1.00  0.00           C
ATOM   2170  O   PRO A 127      40.131  90.846  93.035  1.00  0.00           O
ATOM   2171  N   ALA A 128      38.751  90.486  91.305  1.00  0.00           N
ATOM   2173  CA  ALA A 128      39.671  91.026  90.335  1.00  0.00           C
ATOM   2175  CB  ALA A 128      39.151  90.686  88.945  1.00  0.00           C
ATOM   2179  C   ALA A 128      39.891  92.526  90.515  1.00  0.00           C
ATOM   2180  O   ALA A 128      40.971  93.056  90.265  1.00  0.00           O
ATOM   2181  N   ASP A 129      38.881  93.166  91.115  1.00  0.00           N
ATOM   2183  CA  ASP A 129      38.751  94.546  91.495  1.00  0.00           C
ATOM   2185  CB  ASP A 129      37.281  94.666  92.025  1.00  0.00           C
ATOM   2188  CG  ASP A 129      36.321  94.016  91.045  1.00  0.00           C
ATOM   2189  OD1 ASP A 129      36.281  94.426  89.865  1.00  0.00           O
ATOM   2190  OD2 ASP A 129      35.681  93.006  91.435  1.00  0.00           O
ATOM   2191  C   ASP A 129      39.761  94.976  92.575  1.00  0.00           C
ATOM   2192  O   ASP A 129      40.021  96.156  92.805  1.00  0.00           O
ATOM   2193  N   LYS A 130      40.331  94.006  93.305  1.00  0.00           N
ATOM   2195  CA  LYS A 130      41.011  94.286  94.555  1.00  0.00           C
ATOM   2197  CB  LYS A 130      40.201  93.786  95.765  1.00  0.00           C
ATOM   2200  CG  LYS A 130      38.961  94.666  95.995  1.00  0.00           C
ATOM   2203  CD  LYS A 130      38.081  94.216  97.175  1.00  0.00           C
ATOM   2206  CE  LYS A 130      37.281  92.926  96.905  1.00  0.00           C
ATOM   2209  NZ  LYS A 130      36.411  92.496  98.025  1.00  0.00           N
ATOM   2213  C   LYS A 130      42.431  93.776  94.595  1.00  0.00           C
ATOM   2214  O   LYS A 130      42.721  92.666  94.175  1.00  0.00           O
ATOM   2215  N   GLN A 131      43.351  94.576  95.165  1.00  0.00           N
ATOM   2217  CA  GLN A 131      44.651  94.106  95.555  1.00  0.00           C
ATOM   2219  CB  GLN A 131      45.561  95.246  96.065  1.00  0.00           C
ATOM   2222  CG  GLN A 131      45.991  96.186  94.925  1.00  0.00           C
ATOM   2225  CD  GLN A 131      47.151  97.066  95.385  1.00  0.00           C
ATOM   2226  OE1 GLN A 131      47.071  97.726  96.415  1.00  0.00           O
ATOM   2227  NE2 GLN A 131      48.281  97.066  94.625  1.00  0.00           N
ATOM   2230  C   GLN A 131      44.651  92.936  96.535  1.00  0.00           C
ATOM   2231  O   GLN A 131      43.841  92.816  97.465  1.00  0.00           O
ATOM   2232  N   VAL A 132      45.581  91.996  96.295  1.00  0.00           N
ATOM   2234  CA  VAL A 132      45.811  90.856  97.135  1.00  0.00           C
ATOM   2236  CB  VAL A 132      46.501  89.716  96.405  1.00  0.00           C
ATOM   2238  CG1 VAL A 132      46.751  88.516  97.335  1.00  0.00           C
ATOM   2242  CG2 VAL A 132      45.591  89.256  95.255  1.00  0.00           C
ATOM   2246  C   VAL A 132      46.601  91.246  98.365  1.00  0.00           C
ATOM   2247  O   VAL A 132      47.621  91.936  98.305  1.00  0.00           O
ATOM   2248  N   LYS A 133      46.111  90.796  99.535  1.00  0.00           N
ATOM   2250  CA  LYS A 133      46.741  90.966 100.825  1.00  0.00           C
ATOM   2252  CB  LYS A 133      45.661  90.926 101.945  1.00  0.00           C
ATOM   2255  CG  LYS A 133      44.871  89.616 102.235  1.00  0.00           C
ATOM   2258  CD  LYS A 133      43.831  89.106 101.225  1.00  0.00           C
ATOM   2261  CE  LYS A 133      42.551  89.966 101.135  1.00  0.00           C
ATOM   2264  NZ  LYS A 133      41.501  89.276 100.355  1.00  0.00           N
ATOM   2268  C   LYS A 133      47.911  89.996 101.085  1.00  0.00           C
ATOM   2269  O   LYS A 133      47.841  89.096 101.925  1.00  0.00           O
ATOM   2270  N   PHE A 134      49.041  90.196 100.395  1.00  0.00           N
ATOM   2272  CA  PHE A 134      50.221  89.356 100.455  1.00  0.00           C
ATOM   2274  CB  PHE A 134      51.091  89.586  99.195  1.00  0.00           C
ATOM   2277  CG  PHE A 134      52.311  88.716  99.205  1.00  0.00           C
ATOM   2278  CD1 PHE A 134      52.201  87.356  98.875  1.00  0.00           C
ATOM   2280  CE1 PHE A 134      53.331  86.546  98.795  1.00  0.00           C
ATOM   2282  CZ  PHE A 134      54.601  87.086  99.055  1.00  0.00           C
ATOM   2284  CD2 PHE A 134      53.581  89.246  99.485  1.00  0.00           C
ATOM   2286  CE2 PHE A 134      54.721  88.436  99.415  1.00  0.00           C
ATOM   2288  C   PHE A 134      50.991  89.636 101.725  1.00  0.00           C
ATOM   2289  O   PHE A 134      51.711  90.626 101.845  1.00  0.00           O
ATOM   2290  N   GLY A 135      50.811  88.776 102.755  1.00  0.00           N
ATOM   2292  CA  GLY A 135      51.341  89.026 104.095  1.00  0.00           C
ATOM   2295  C   GLY A 135      50.851  90.316 104.685  1.00  0.00           C
ATOM   2296  O   GLY A 135      49.681  90.486 105.035  1.00  0.00           O
ATOM   2297  N   ASP A 136      51.761  91.276 104.825  1.00  0.00           N
ATOM   2299  CA  ASP A 136      51.561  92.596 105.335  1.00  0.00           C
ATOM   2301  CB  ASP A 136      52.811  92.946 106.175  1.00  0.00           C
ATOM   2304  CG  ASP A 136      54.131  92.846 105.405  1.00  0.00           C
ATOM   2305  OD1 ASP A 136      54.371  91.856 104.655  1.00  0.00           O
ATOM   2306  OD2 ASP A 136      55.001  93.696 105.715  1.00  0.00           O
ATOM   2307  C   ASP A 136      51.371  93.636 104.235  1.00  0.00           C
ATOM   2308  O   ASP A 136      50.991  94.756 104.545  1.00  0.00           O
ATOM   2309  N   GLU A 137      51.561  93.296 102.945  1.00  0.00           N
ATOM   2311  CA  GLU A 137      51.581  94.256 101.865  1.00  0.00           C
ATOM   2313  CB  GLU A 137      52.911  94.216 101.055  1.00  0.00           C
ATOM   2316  CG  GLU A 137      54.131  94.786 101.825  1.00  0.00           C
ATOM   2319  CD  GLU A 137      54.091  96.296 102.065  1.00  0.00           C
ATOM   2320  OE1 GLU A 137      53.011  96.926 101.915  1.00  0.00           O
ATOM   2321  OE2 GLU A 137      55.171  96.866 102.365  1.00  0.00           O
ATOM   2322  C   GLU A 137      50.421  94.036 100.925  1.00  0.00           C
ATOM   2323  O   GLU A 137      49.791  92.976 100.885  1.00  0.00           O
ATOM   2324  N   LEU A 138      50.051  95.076 100.145  1.00  0.00           N
ATOM   2326  CA  LEU A 138      49.051  94.946  99.115  1.00  0.00           C
ATOM   2328  CB  LEU A 138      47.981  96.056  99.145  1.00  0.00           C
ATOM   2331  CG  LEU A 138      47.071  96.086 100.385  1.00  0.00           C
ATOM   2333  CD1 LEU A 138      45.871  96.976 100.055  1.00  0.00           C
ATOM   2337  CD2 LEU A 138      46.581  94.706 100.855  1.00  0.00           C
ATOM   2341  C   LEU A 138      49.721  94.976  97.765  1.00  0.00           C
ATOM   2342  O   LEU A 138      50.511  95.846  97.435  1.00  0.00           O
ATOM   2343  N   VAL A 139      49.421  93.976  96.925  1.00  0.00           N
ATOM   2345  CA  VAL A 139      50.111  93.786  95.665  1.00  0.00           C
ATOM   2347  CB  VAL A 139      51.001  92.556  95.655  1.00  0.00           C
ATOM   2349  CG1 VAL A 139      52.121  92.746  96.695  1.00  0.00           C
ATOM   2353  CG2 VAL A 139      50.161  91.286  95.955  1.00  0.00           C
ATOM   2357  C   VAL A 139      49.041  93.706  94.605  1.00  0.00           C
ATOM   2358  O   VAL A 139      47.901  93.316  94.905  1.00  0.00           O
ATOM   2359  N   ASP A 140      49.341  94.106  93.355  1.00  0.00           N
ATOM   2361  CA  ASP A 140      48.371  94.076  92.295  1.00  0.00           C
ATOM   2363  CB  ASP A 140      48.761  94.856  91.005  1.00  0.00           C
ATOM   2366  CG  ASP A 140      50.241  95.006  90.665  1.00  0.00           C
ATOM   2367  OD1 ASP A 140      51.071  95.276  91.575  1.00  0.00           O
ATOM   2368  OD2 ASP A 140      50.481  95.126  89.435  1.00  0.00           O
ATOM   2369  C   ASP A 140      47.811  92.686  92.005  1.00  0.00           C
ATOM   2370  O   ASP A 140      48.421  91.656  92.255  1.00  0.00           O
ATOM   2371  N   ARG A 141      46.541  92.656  91.565  1.00  0.00           N
ATOM   2373  CA  ARG A 141      45.771  91.456  91.415  1.00  0.00           C
ATOM   2375  CB  ARG A 141      44.341  91.796  90.915  1.00  0.00           C
ATOM   2378  CG  ARG A 141      43.431  90.566  90.815  1.00  0.00           C
ATOM   2381  CD  ARG A 141      43.161  89.936  92.185  1.00  0.00           C
ATOM   2384  NE  ARG A 141      42.351  88.686  92.025  1.00  0.00           N
ATOM   2386  CZ  ARG A 141      42.891  87.506  91.765  1.00  0.00           C
ATOM   2387  NH1 ARG A 141      44.141  87.376  91.405  1.00  0.00           N
ATOM   2390  NH2 ARG A 141      42.161  86.426  91.935  1.00  0.00           N
ATOM   2393  C   ARG A 141      46.401  90.456  90.465  1.00  0.00           C
ATOM   2394  O   ARG A 141      46.351  89.256  90.715  1.00  0.00           O
ATOM   2395  N   GLU A 142      47.011  91.016  89.415  1.00  0.00           N
ATOM   2397  CA  GLU A 142      47.721  90.396  88.315  1.00  0.00           C
ATOM   2399  CB  GLU A 142      48.361  91.576  87.535  1.00  0.00           C
ATOM   2402  CG  GLU A 142      49.131  91.216  86.245  1.00  0.00           C
ATOM   2405  CD  GLU A 142      50.561  90.716  86.475  1.00  0.00           C
ATOM   2406  OE1 GLU A 142      51.081  90.816  87.605  1.00  0.00           O
ATOM   2407  OE2 GLU A 142      51.131  90.206  85.485  1.00  0.00           O
ATOM   2408  C   GLU A 142      48.711  89.336  88.745  1.00  0.00           C
ATOM   2409  O   GLU A 142      48.721  88.236  88.205  1.00  0.00           O
ATOM   2410  N   TYR A 143      49.491  89.576  89.825  1.00  0.00           N
ATOM   2412  CA  TYR A 143      50.451  88.636  90.365  1.00  0.00           C
ATOM   2414  CB  TYR A 143      51.141  89.196  91.635  1.00  0.00           C
ATOM   2417  CG  TYR A 143      52.101  90.296  91.255  1.00  0.00           C
ATOM   2418  CD1 TYR A 143      53.291  89.986  90.575  1.00  0.00           C
ATOM   2420  CE1 TYR A 143      54.241  90.986  90.305  1.00  0.00           C
ATOM   2422  CZ  TYR A 143      54.001  92.296  90.745  1.00  0.00           C
ATOM   2423  OH  TYR A 143      54.931  93.336  90.525  1.00  0.00           O
ATOM   2425  CD2 TYR A 143      51.881  91.606  91.685  1.00  0.00           C
ATOM   2427  CE2 TYR A 143      52.831  92.606  91.435  1.00  0.00           C
ATOM   2429  C   TYR A 143      49.861  87.276  90.715  1.00  0.00           C
ATOM   2430  O   TYR A 143      50.501  86.236  90.595  1.00  0.00           O
ATOM   2431  N   PHE A 144      48.601  87.256  91.175  1.00  0.00           N
ATOM   2433  CA  PHE A 144      47.971  86.066  91.705  1.00  0.00           C
ATOM   2435  CB  PHE A 144      47.311  86.336  93.075  1.00  0.00           C
ATOM   2438  CG  PHE A 144      48.421  86.356  94.075  1.00  0.00           C
ATOM   2439  CD1 PHE A 144      49.021  85.136  94.435  1.00  0.00           C
ATOM   2441  CE1 PHE A 144      50.151  85.106  95.265  1.00  0.00           C
ATOM   2443  CZ  PHE A 144      50.661  86.306  95.765  1.00  0.00           C
ATOM   2445  CD2 PHE A 144      48.941  87.546  94.585  1.00  0.00           C
ATOM   2447  CE2 PHE A 144      50.061  87.526  95.435  1.00  0.00           C
ATOM   2449  C   PHE A 144      46.961  85.456  90.785  1.00  0.00           C
ATOM   2450  O   PHE A 144      46.201  86.126  90.085  1.00  0.00           O
ATOM   2451  N   ALA A 145      46.921  84.116  90.765  1.00  0.00           N
ATOM   2453  CA  ALA A 145      45.941  83.366  90.035  1.00  0.00           C
ATOM   2455  CB  ALA A 145      46.141  81.856  90.235  1.00  0.00           C
ATOM   2459  C   ALA A 145      44.491  83.716  90.305  1.00  0.00           C
ATOM   2460  O   ALA A 145      44.111  84.346  91.305  1.00  0.00           O
ATOM   2461  N   THR A 146      43.621  83.286  89.395  1.00  0.00           N
ATOM   2463  CA  THR A 146      42.191  83.266  89.625  1.00  0.00           C
ATOM   2465  CB  THR A 146      41.361  83.976  88.555  1.00  0.00           C
ATOM   2467  OG1 THR A 146      41.491  83.446  87.235  1.00  0.00           O
ATOM   2469  CG2 THR A 146      41.881  85.396  88.485  1.00  0.00           C
ATOM   2473  C   THR A 146      41.781  81.836  89.705  1.00  0.00           C
ATOM   2474  O   THR A 146      42.421  80.956  89.145  1.00  0.00           O
ATOM   2475  N   TRP A 147      40.641  81.556  90.385  1.00  0.00           N
ATOM   2477  CA  TRP A 147      40.031  80.236  90.355  1.00  0.00           C
ATOM   2479  CB  TRP A 147      38.681  80.176  91.105  1.00  0.00           C
ATOM   2482  CG  TRP A 147      38.791  80.326  92.585  1.00  0.00           C
ATOM   2483  CD1 TRP A 147      38.181  81.286  93.345  1.00  0.00           C
ATOM   2485  NE1 TRP A 147      38.471  81.066  94.665  1.00  0.00           N
ATOM   2487  CE2 TRP A 147      39.281  79.976  94.795  1.00  0.00           C
ATOM   2488  CD2 TRP A 147      39.501  79.466  93.495  1.00  0.00           C
ATOM   2489  CE3 TRP A 147      40.271  78.316  93.335  1.00  0.00           C
ATOM   2491  CZ3 TRP A 147      40.821  77.706  94.465  1.00  0.00           C
ATOM   2493  CZ2 TRP A 147      39.811  79.366  95.915  1.00  0.00           C
ATOM   2495  CH2 TRP A 147      40.591  78.226  95.735  1.00  0.00           C
ATOM   2497  C   TRP A 147      39.821  79.676  88.965  1.00  0.00           C
ATOM   2498  O   TRP A 147      39.891  78.466  88.755  1.00  0.00           O
ATOM   2499  N   GLN A 148      39.531  80.536  87.965  1.00  0.00           N
ATOM   2501  CA  GLN A 148      39.361  80.176  86.565  1.00  0.00           C
ATOM   2503  CB  GLN A 148      38.991  81.456  85.775  1.00  0.00           C
ATOM   2506  CG  GLN A 148      37.901  82.336  86.445  1.00  0.00           C
ATOM   2509  CD  GLN A 148      36.741  81.546  87.025  1.00  0.00           C
ATOM   2510  OE1 GLN A 148      36.551  81.466  88.245  1.00  0.00           O
ATOM   2511  NE2 GLN A 148      35.951  80.886  86.145  1.00  0.00           N
ATOM   2514  C   GLN A 148      40.611  79.546  85.985  1.00  0.00           C
ATOM   2515  O   GLN A 148      40.551  78.466  85.385  1.00  0.00           O
ATOM   2516  N   GLN A 149      41.781  80.176  86.235  1.00  0.00           N
ATOM   2518  CA  GLN A 149      43.081  79.596  85.965  1.00  0.00           C
ATOM   2520  CB  GLN A 149      44.201  80.646  86.215  1.00  0.00           C
ATOM   2523  CG  GLN A 149      44.191  81.826  85.205  1.00  0.00           C
ATOM   2526  CD  GLN A 149      45.281  82.856  85.535  1.00  0.00           C
ATOM   2527  OE1 GLN A 149      45.591  83.036  86.725  1.00  0.00           O
ATOM   2528  NE2 GLN A 149      45.801  83.596  84.535  1.00  0.00           N
ATOM   2531  C   GLN A 149      43.361  78.326  86.745  1.00  0.00           C
ATOM   2532  O   GLN A 149      43.731  77.306  86.175  1.00  0.00           O
ATOM   2533  N   VAL A 150      43.091  78.316  88.075  1.00  0.00           N
ATOM   2535  CA  VAL A 150      43.331  77.166  88.945  1.00  0.00           C
ATOM   2537  CB  VAL A 150      43.091  77.516  90.415  1.00  0.00           C
ATOM   2539  CG1 VAL A 150      43.411  76.316  91.315  1.00  0.00           C
ATOM   2543  CG2 VAL A 150      44.011  78.666  90.875  1.00  0.00           C
ATOM   2547  C   VAL A 150      42.531  75.926  88.545  1.00  0.00           C
ATOM   2548  O   VAL A 150      43.051  74.816  88.455  1.00  0.00           O
ATOM   2549  N   ARG A 151      41.231  76.086  88.235  1.00  0.00           N
ATOM   2551  CA  ARG A 151      40.421  74.986  87.765  1.00  0.00           C
ATOM   2553  CB  ARG A 151      38.911  75.326  87.735  1.00  0.00           C
ATOM   2556  CG  ARG A 151      38.431  76.276  86.615  1.00  0.00           C
ATOM   2559  CD  ARG A 151      36.911  76.376  86.475  1.00  0.00           C
ATOM   2562  NE  ARG A 151      36.351  76.466  87.855  1.00  0.00           N
ATOM   2564  CZ  ARG A 151      36.371  77.546  88.625  1.00  0.00           C
ATOM   2565  NH1 ARG A 151      36.921  78.666  88.235  1.00  0.00           N
ATOM   2568  NH2 ARG A 151      35.871  77.506  89.825  1.00  0.00           N
ATOM   2571  C   ARG A 151      40.861  74.386  86.435  1.00  0.00           C
ATOM   2572  O   ARG A 151      40.781  73.176  86.265  1.00  0.00           O
ATOM   2573  N   GLU A 152      41.351  75.196  85.455  1.00  0.00           N
ATOM   2575  CA  GLU A 152      41.891  74.646  84.215  1.00  0.00           C
ATOM   2577  CB  GLU A 152      42.341  75.816  83.305  1.00  0.00           C
ATOM   2580  CG  GLU A 152      42.571  75.426  81.825  1.00  0.00           C
ATOM   2583  CD  GLU A 152      43.811  74.546  81.705  1.00  0.00           C
ATOM   2584  OE1 GLU A 152      44.891  75.066  82.085  1.00  0.00           O
ATOM   2585  OE2 GLU A 152      43.691  73.356  81.305  1.00  0.00           O
ATOM   2586  C   GLU A 152      43.091  73.726  84.465  1.00  0.00           C
ATOM   2587  O   GLU A 152      43.101  72.566  84.075  1.00  0.00           O
ATOM   2588  N   VAL A 153      44.061  74.206  85.265  1.00  0.00           N
ATOM   2590  CA  VAL A 153      45.281  73.486  85.605  1.00  0.00           C
ATOM   2592  CB  VAL A 153      46.121  74.326  86.575  1.00  0.00           C
ATOM   2594  CG1 VAL A 153      47.281  73.526  87.175  1.00  0.00           C
ATOM   2598  CG2 VAL A 153      46.671  75.536  85.805  1.00  0.00           C
ATOM   2602  C   VAL A 153      44.981  72.126  86.225  1.00  0.00           C
ATOM   2603  O   VAL A 153      45.551  71.096  85.855  1.00  0.00           O
ATOM   2604  N   ALA A 154      43.991  72.086  87.125  1.00  0.00           N
ATOM   2606  CA  ALA A 154      43.401  70.896  87.665  1.00  0.00           C
ATOM   2608  CB  ALA A 154      42.351  71.366  88.675  1.00  0.00           C
ATOM   2612  C   ALA A 154      42.761  69.956  86.645  1.00  0.00           C
ATOM   2613  O   ALA A 154      43.011  68.746  86.635  1.00  0.00           O
ATOM   2614  N   ARG A 155      41.961  70.516  85.695  1.00  0.00           N
ATOM   2616  CA  ARG A 155      41.361  69.756  84.595  1.00  0.00           C
ATOM   2618  CB  ARG A 155      40.531  70.566  83.565  1.00  0.00           C
ATOM   2621  CG  ARG A 155      39.231  71.236  84.005  1.00  0.00           C
ATOM   2624  CD  ARG A 155      38.591  71.946  82.805  1.00  0.00           C
ATOM   2627  NE  ARG A 155      37.391  72.696  83.285  1.00  0.00           N
ATOM   2629  CZ  ARG A 155      36.251  72.136  83.645  1.00  0.00           C
ATOM   2630  NH1 ARG A 155      35.951  70.876  83.445  1.00  0.00           N
ATOM   2633  NH2 ARG A 155      35.371  72.906  84.245  1.00  0.00           N
ATOM   2636  C   ARG A 155      42.381  69.006  83.755  1.00  0.00           C
ATOM   2637  O   ARG A 155      42.161  67.856  83.375  1.00  0.00           O
ATOM   2638  N   SER A 156      43.531  69.636  83.495  1.00  0.00           N
ATOM   2640  CA  SER A 156      44.621  69.046  82.735  1.00  0.00           C
ATOM   2642  CB  SER A 156      45.791  70.056  82.545  1.00  0.00           C
ATOM   2645  OG  SER A 156      46.691  70.136  83.655  1.00  0.00           O
ATOM   2647  C   SER A 156      45.151  67.736  83.335  1.00  0.00           C
ATOM   2648  O   SER A 156      45.561  66.856  82.575  1.00  0.00           O
ATOM   2649  N   ARG A 157      45.151  67.596  84.675  1.00  0.00           N
ATOM   2651  CA  ARG A 157      45.571  66.436  85.455  1.00  0.00           C
ATOM   2653  CB  ARG A 157      44.941  65.076  85.005  1.00  0.00           C
ATOM   2656  CG  ARG A 157      43.401  65.056  85.075  1.00  0.00           C
ATOM   2659  CD  ARG A 157      42.711  63.816  84.485  1.00  0.00           C
ATOM   2662  NE  ARG A 157      43.021  63.766  83.015  1.00  0.00           N
ATOM   2664  CZ  ARG A 157      42.911  62.676  82.275  1.00  0.00           C
ATOM   2665  NH1 ARG A 157      42.491  61.516  82.725  1.00  0.00           N
ATOM   2668  NH2 ARG A 157      43.271  62.746  81.005  1.00  0.00           N
ATOM   2671  C   ARG A 157      47.081  66.316  85.595  1.00  0.00           C
ATOM   2672  O   ARG A 157      47.591  65.476  86.335  1.00  0.00           O
ATOM   2673  N   LEU A 158      47.841  67.196  84.905  1.00  0.00           N
ATOM   2675  CA  LEU A 158      49.281  67.256  84.945  1.00  0.00           C
ATOM   2677  CB  LEU A 158      49.821  68.216  83.845  1.00  0.00           C
ATOM   2680  CG  LEU A 158      49.431  67.836  82.405  1.00  0.00           C
ATOM   2682  CD1 LEU A 158      49.891  68.906  81.405  1.00  0.00           C
ATOM   2686  CD2 LEU A 158      50.011  66.476  82.005  1.00  0.00           C
ATOM   2690  C   LEU A 158      49.781  67.706  86.305  1.00  0.00           C
ATOM   2691  O   LEU A 158      50.771  67.226  86.845  1.00  0.00           O
ATOM   2692  N   VAL A 159      49.051  68.646  86.915  1.00  0.00           N
ATOM   2694  CA  VAL A 159      49.491  69.326  88.105  1.00  0.00           C
ATOM   2696  CB  VAL A 159      49.411  70.836  87.915  1.00  0.00           C
ATOM   2698  CG1 VAL A 159      49.991  71.566  89.135  1.00  0.00           C
ATOM   2702  CG2 VAL A 159      50.191  71.236  86.645  1.00  0.00           C
ATOM   2706  C   VAL A 159      48.621  68.876  89.265  1.00  0.00           C
ATOM   2707  O   VAL A 159      47.401  69.046  89.265  1.00  0.00           O
ATOM   2708  N   GLU A 160      49.221  68.296  90.305  1.00  0.00           N
ATOM   2710  CA  GLU A 160      48.571  68.236  91.605  1.00  0.00           C
ATOM   2712  CB  GLU A 160      49.261  67.296  92.615  1.00  0.00           C
ATOM   2715  CG  GLU A 160      48.681  65.866  92.705  1.00  0.00           C
ATOM   2718  CD  GLU A 160      47.181  65.826  92.935  1.00  0.00           C
ATOM   2719  OE1 GLU A 160      46.651  66.686  93.675  1.00  0.00           O
ATOM   2720  OE2 GLU A 160      46.531  64.926  92.345  1.00  0.00           O
ATOM   2721  C   GLU A 160      48.411  69.586  92.255  1.00  0.00           C
ATOM   2722  O   GLU A 160      49.331  70.406  92.335  1.00  0.00           O
ATOM   2723  N   LEU A 161      47.211  69.846  92.775  1.00  0.00           N
ATOM   2725  CA  LEU A 161      46.911  71.096  93.435  1.00  0.00           C
ATOM   2727  CB  LEU A 161      45.511  71.646  93.085  1.00  0.00           C
ATOM   2730  CG  LEU A 161      45.301  72.026  91.605  1.00  0.00           C
ATOM   2732  CD1 LEU A 161      44.071  72.936  91.495  1.00  0.00           C
ATOM   2736  CD2 LEU A 161      46.501  72.746  90.985  1.00  0.00           C
ATOM   2740  C   LEU A 161      47.011  70.896  94.925  1.00  0.00           C
ATOM   2741  O   LEU A 161      46.151  70.306  95.575  1.00  0.00           O
ATOM   2742  N   ALA A 162      48.071  71.456  95.495  1.00  0.00           N
ATOM   2744  CA  ALA A 162      48.261  71.516  96.905  1.00  0.00           C
ATOM   2746  CB  ALA A 162      49.751  71.566  97.235  1.00  0.00           C
ATOM   2750  C   ALA A 162      47.501  72.686  97.505  1.00  0.00           C
ATOM   2751  O   ALA A 162      47.141  73.676  96.865  1.00  0.00           O
ATOM   2752  N   SER A 163      47.231  72.576  98.795  1.00  0.00           N
ATOM   2754  CA  SER A 163      46.721  73.666  99.605  1.00  0.00           C
ATOM   2756  CB  SER A 163      45.781  73.116 100.705  1.00  0.00           C
ATOM   2759  OG  SER A 163      44.461  72.856 100.255  1.00  0.00           O
ATOM   2761  C   SER A 163      47.871  74.386 100.275  1.00  0.00           C
ATOM   2762  O   SER A 163      48.561  73.766 101.085  1.00  0.00           O
ATOM   2763  N   HIS A 164      48.121  75.696 100.035  1.00  0.00           N
ATOM   2765  CA  HIS A 164      49.201  76.396 100.735  1.00  0.00           C
ATOM   2767  CB  HIS A 164      49.881  77.416  99.785  1.00  0.00           C
ATOM   2770  ND1 HIS A 164      52.201  76.766 100.405  1.00  0.00           N
ATOM   2771  CG  HIS A 164      51.291  77.766 100.125  1.00  0.00           C
ATOM   2772  CE1 HIS A 164      53.361  77.386 100.535  1.00  0.00           C
ATOM   2774  NE2 HIS A 164      53.231  78.716 100.355  1.00  0.00           N
ATOM   2776  CD2 HIS A 164      51.911  78.966 100.095  1.00  0.00           C
ATOM   2778  C   HIS A 164      48.681  77.156 101.945  1.00  0.00           C
ATOM   2779  O   HIS A 164      49.351  78.036 102.475  1.00  0.00           O
ATOM   2780  N   THR A 165      47.441  76.826 102.385  1.00  0.00           N
ATOM   2782  CA  THR A 165      46.691  77.416 103.505  1.00  0.00           C
ATOM   2784  CB  THR A 165      47.511  77.956 104.675  1.00  0.00           C
ATOM   2786  OG1 THR A 165      46.831  77.716 105.885  1.00  0.00           O
ATOM   2788  CG2 THR A 165      47.741  79.466 104.585  1.00  0.00           C
ATOM   2792  C   THR A 165      45.651  78.406 103.015  1.00  0.00           C
ATOM   2793  O   THR A 165      45.801  79.026 101.965  1.00  0.00           O
ATOM   2794  N   TRP A 166      44.491  78.546 103.715  1.00  0.00           N
ATOM   2796  CA  TRP A 166      43.461  79.486 103.305  1.00  0.00           C
ATOM   2798  CB  TRP A 166      42.101  79.296 104.065  1.00  0.00           C
ATOM   2801  CG  TRP A 166      41.001  80.236 103.675  1.00  0.00           C
ATOM   2802  CD1 TRP A 166      40.491  81.256 104.435  1.00  0.00           C
ATOM   2804  NE1 TRP A 166      39.571  81.966 103.705  1.00  0.00           N
ATOM   2806  CE2 TRP A 166      39.491  81.436 102.455  1.00  0.00           C
ATOM   2807  CD2 TRP A 166      40.361  80.326 102.395  1.00  0.00           C
ATOM   2808  CE3 TRP A 166      40.431  79.566 101.225  1.00  0.00           C
ATOM   2810  CZ3 TRP A 166      39.701  79.996 100.115  1.00  0.00           C
ATOM   2812  CZ2 TRP A 166      38.751  81.856 101.355  1.00  0.00           C
ATOM   2814  CH2 TRP A 166      38.891  81.126 100.175  1.00  0.00           C
ATOM   2816  C   TRP A 166      43.911  80.936 103.445  1.00  0.00           C
ATOM   2817  O   TRP A 166      43.881  81.696 102.475  1.00  0.00           O
ATOM   2818  N   ASN A 167      44.351  81.356 104.645  1.00  0.00           N
ATOM   2820  CA  ASN A 167      44.611  82.756 104.835  1.00  0.00           C
ATOM   2822  CB  ASN A 167      43.291  83.516 105.145  1.00  0.00           C
ATOM   2825  CG  ASN A 167      43.451  85.006 104.905  1.00  0.00           C
ATOM   2826  OD1 ASN A 167      44.401  85.526 104.315  1.00  0.00           O
ATOM   2827  ND2 ASN A 167      42.461  85.776 105.415  1.00  0.00           N
ATOM   2830  C   ASN A 167      45.611  82.956 105.955  1.00  0.00           C
ATOM   2831  O   ASN A 167      45.601  83.966 106.645  1.00  0.00           O
ATOM   2832  N   SER A 168      46.521  82.006 106.135  1.00  0.00           N
ATOM   2834  CA  SER A 168      47.431  81.936 107.265  1.00  0.00           C
ATOM   2836  CB  SER A 168      47.191  80.676 108.105  1.00  0.00           C
ATOM   2839  OG  SER A 168      45.981  80.796 108.835  1.00  0.00           O
ATOM   2841  C   SER A 168      48.861  82.016 106.805  1.00  0.00           C
ATOM   2842  O   SER A 168      49.781  81.446 107.385  1.00  0.00           O
ATOM   2843  N   HIS A 169      49.101  82.766 105.725  1.00  0.00           N
ATOM   2845  CA  HIS A 169      50.421  83.056 105.205  1.00  0.00           C
ATOM   2847  CB  HIS A 169      50.451  82.856 103.675  1.00  0.00           C
ATOM   2850  ND1 HIS A 169      52.851  83.566 103.275  1.00  0.00           N
ATOM   2851  CG  HIS A 169      51.821  82.656 103.075  1.00  0.00           C
ATOM   2852  CE1 HIS A 169      53.791  83.186 102.435  1.00  0.00           C
ATOM   2854  NE2 HIS A 169      53.431  82.096 101.715  1.00  0.00           N
ATOM   2856  CD2 HIS A 169      52.171  81.736 102.145  1.00  0.00           C
ATOM   2858  C   HIS A 169      50.801  84.476 105.585  1.00  0.00           C
ATOM   2859  O   HIS A 169      50.911  85.396 104.775  1.00  0.00           O
ATOM   2860  N   TYR A 170      51.001  84.706 106.885  1.00  0.00           N
ATOM   2862  CA  TYR A 170      51.451  85.996 107.365  1.00  0.00           C
ATOM   2864  CB  TYR A 170      50.291  87.036 107.445  1.00  0.00           C
ATOM   2867  CG  TYR A 170      49.131  86.646 108.355  1.00  0.00           C
ATOM   2868  CD1 TYR A 170      49.171  86.946 109.725  1.00  0.00           C
ATOM   2870  CE1 TYR A 170      48.081  86.656 110.555  1.00  0.00           C
ATOM   2872  CZ  TYR A 170      46.921  86.096 110.015  1.00  0.00           C
ATOM   2873  OH  TYR A 170      45.831  85.736 110.815  1.00  0.00           O
ATOM   2875  CD2 TYR A 170      47.951  86.086 107.825  1.00  0.00           C
ATOM   2877  CE2 TYR A 170      46.851  85.856 108.645  1.00  0.00           C
ATOM   2879  C   TYR A 170      52.141  85.846 108.705  1.00  0.00           C
ATOM   2880  O   TYR A 170      51.961  84.856 109.405  1.00  0.00           O
ATOM   2881  N   GLY A 171      52.961  86.846 109.085  1.00  0.00           N
ATOM   2883  CA  GLY A 171      53.481  86.956 110.445  1.00  0.00           C
ATOM   2886  C   GLY A 171      52.471  87.516 111.435  1.00  0.00           C
ATOM   2887  O   GLY A 171      51.961  88.616 111.255  1.00  0.00           O
ATOM   2888  N   ILE A 172      52.171  86.786 112.535  1.00  0.00           N
ATOM   2890  CA  ILE A 172      51.341  87.246 113.645  1.00  0.00           C
ATOM   2892  CB  ILE A 172      50.211  86.266 114.025  1.00  0.00           C
ATOM   2894  CG2 ILE A 172      50.761  84.976 114.685  1.00  0.00           C
ATOM   2898  CG1 ILE A 172      49.131  86.886 114.965  1.00  0.00           C
ATOM   2901  CD  ILE A 172      48.401  88.116 114.395  1.00  0.00           C
ATOM   2905  C   ILE A 172      52.251  87.426 114.845  1.00  0.00           C
ATOM   2906  O   ILE A 172      53.301  86.786 114.935  1.00  0.00           O
ATOM   2907  N   GLN A 173      51.891  88.296 115.805  1.00  0.00           N
ATOM   2909  CA  GLN A 173      52.541  88.356 117.105  1.00  0.00           C
ATOM   2911  CB  GLN A 173      51.901  89.496 117.945  1.00  0.00           C
ATOM   2914  CG  GLN A 173      52.571  89.786 119.305  1.00  0.00           C
ATOM   2917  CD  GLN A 173      51.981  91.046 119.945  1.00  0.00           C
ATOM   2918  OE1 GLN A 173      51.141  91.726 119.365  1.00  0.00           O
ATOM   2919  NE2 GLN A 173      52.441  91.366 121.185  1.00  0.00           N
ATOM   2922  C   GLN A 173      52.461  87.046 117.885  1.00  0.00           C
ATOM   2923  O   GLN A 173      51.391  86.636 118.315  1.00  0.00           O
ATOM   2924  N   ALA A 174      53.601  86.356 118.085  1.00  0.00           N
ATOM   2926  CA  ALA A 174      53.621  85.076 118.755  1.00  0.00           C
ATOM   2928  CB  ALA A 174      54.381  84.066 117.875  1.00  0.00           C
ATOM   2932  C   ALA A 174      54.301  85.186 120.105  1.00  0.00           C
ATOM   2933  O   ALA A 174      54.601  84.186 120.735  1.00  0.00           O
ATOM   2934  N   ASN A 175      54.601  86.396 120.585  1.00  0.00           N
ATOM   2936  CA  ASN A 175      55.331  86.556 121.825  1.00  0.00           C
ATOM   2938  CB  ASN A 175      56.861  86.366 121.585  1.00  0.00           C
ATOM   2941  CG  ASN A 175      57.731  86.556 122.825  1.00  0.00           C
ATOM   2942  OD1 ASN A 175      57.931  87.666 123.325  1.00  0.00           O
ATOM   2943  ND2 ASN A 175      58.321  85.446 123.325  1.00  0.00           N
ATOM   2946  C   ASN A 175      54.971  87.896 122.425  1.00  0.00           C
ATOM   2947  O   ASN A 175      54.661  88.856 121.705  1.00  0.00           O
ATOM   2948  N   ALA A 176      55.021  87.996 123.765  1.00  0.00           N
ATOM   2950  CA  ALA A 176      54.651  89.176 124.505  1.00  0.00           C
ATOM   2952  CB  ALA A 176      54.801  88.856 125.995  1.00  0.00           C
ATOM   2956  C   ALA A 176      55.451  90.426 124.155  1.00  0.00           C
ATOM   2957  O   ALA A 176      54.941  91.546 124.195  1.00  0.00           O
ATOM   2958  N   THR A 177      56.711  90.256 123.735  1.00  0.00           N
ATOM   2960  CA  THR A 177      57.571  91.296 123.165  1.00  0.00           C
ATOM   2962  CB  THR A 177      58.941  90.726 122.785  1.00  0.00           C
ATOM   2964  OG1 THR A 177      59.921  91.696 122.445  1.00  0.00           O
ATOM   2966  CG2 THR A 177      58.871  89.856 121.535  1.00  0.00           C
ATOM   2970  C   THR A 177      57.031  92.016 121.945  1.00  0.00           C
ATOM   2971  O   THR A 177      57.371  93.176 121.685  1.00  0.00           O
ATOM   2972  N   GLY A 178      56.251  91.306 121.085  1.00  0.00           N
ATOM   2974  CA  GLY A 178      55.901  91.746 119.745  1.00  0.00           C
ATOM   2977  C   GLY A 178      56.561  90.986 118.615  1.00  0.00           C
ATOM   2978  O   GLY A 178      56.601  91.476 117.495  1.00  0.00           O
ATOM   2979  N   SER A 179      57.101  89.776 118.795  1.00  0.00           N
ATOM   2981  CA  SER A 179      57.741  89.066 117.675  1.00  0.00           C
ATOM   2983  CB  SER A 179      58.671  87.896 118.085  1.00  0.00           C
ATOM   2986  OG  SER A 179      59.721  88.396 118.895  1.00  0.00           O
ATOM   2988  C   SER A 179      56.781  88.526 116.635  1.00  0.00           C
ATOM   2989  O   SER A 179      55.841  87.816 116.975  1.00  0.00           O
ATOM   2990  N   LEU A 180      57.001  88.826 115.335  1.00  0.00           N
ATOM   2992  CA  LEU A 180      56.181  88.276 114.265  1.00  0.00           C
ATOM   2994  CB  LEU A 180      56.041  89.226 113.055  1.00  0.00           C
ATOM   2997  CG  LEU A 180      55.461  90.606 113.395  1.00  0.00           C
ATOM   2999  CD1 LEU A 180      55.521  91.526 112.175  1.00  0.00           C
ATOM   3003  CD2 LEU A 180      54.021  90.486 113.925  1.00  0.00           C
ATOM   3007  C   LEU A 180      56.731  86.966 113.765  1.00  0.00           C
ATOM   3008  O   LEU A 180      57.851  86.896 113.275  1.00  0.00           O
ATOM   3009  N   LEU A 181      55.941  85.896 113.865  1.00  0.00           N
ATOM   3011  CA  LEU A 181      56.331  84.576 113.425  1.00  0.00           C
ATOM   3013  CB  LEU A 181      56.441  83.576 114.615  1.00  0.00           C
ATOM   3016  CG  LEU A 181      57.691  83.656 115.515  1.00  0.00           C
ATOM   3018  CD1 LEU A 181      57.891  84.966 116.295  1.00  0.00           C
ATOM   3022  CD2 LEU A 181      57.751  82.456 116.475  1.00  0.00           C
ATOM   3026  C   LEU A 181      55.211  84.096 112.525  1.00  0.00           C
ATOM   3027  O   LEU A 181      54.101  84.626 112.665  1.00  0.00           O
ATOM   3028  N   PRO A 182      55.391  83.146 111.615  1.00  0.00           N
ATOM   3029  CD  PRO A 182      56.681  82.606 111.205  1.00  0.00           C
ATOM   3032  CA  PRO A 182      54.291  82.536 110.865  1.00  0.00           C
ATOM   3034  CB  PRO A 182      54.921  81.376 110.095  1.00  0.00           C
ATOM   3037  CG  PRO A 182      56.351  81.226 110.635  1.00  0.00           C
ATOM   3040  C   PRO A 182      53.101  82.106 111.685  1.00  0.00           C
ATOM   3041  O   PRO A 182      53.221  81.276 112.585  1.00  0.00           O
ATOM   3042  N   VAL A 183      51.921  82.646 111.325  1.00  0.00           N
ATOM   3044  CA  VAL A 183      50.661  82.456 112.005  1.00  0.00           C
ATOM   3046  CB  VAL A 183      49.631  83.376 111.365  1.00  0.00           C
ATOM   3048  CG1 VAL A 183      49.381  83.046 109.895  1.00  0.00           C
ATOM   3052  CG2 VAL A 183      48.311  83.316 112.115  1.00  0.00           C
ATOM   3056  C   VAL A 183      50.181  81.016 112.115  1.00  0.00           C
ATOM   3057  O   VAL A 183      49.711  80.596 113.165  1.00  0.00           O
ATOM   3058  N   TYR A 184      50.321  80.226 111.035  1.00  0.00           N
ATOM   3060  CA  TYR A 184      49.711  78.916 110.915  1.00  0.00           C
ATOM   3062  CB  TYR A 184      49.811  78.456 109.435  1.00  0.00           C
ATOM   3065  CG  TYR A 184      48.801  77.386 109.125  1.00  0.00           C
ATOM   3066  CD1 TYR A 184      47.421  77.636 109.285  1.00  0.00           C
ATOM   3068  CE1 TYR A 184      46.471  76.656 108.975  1.00  0.00           C
ATOM   3070  CZ  TYR A 184      46.891  75.406 108.535  1.00  0.00           C
ATOM   3071  OH  TYR A 184      45.941  74.396 108.255  1.00  0.00           O
ATOM   3073  CD2 TYR A 184      49.201  76.126 108.665  1.00  0.00           C
ATOM   3075  CE2 TYR A 184      48.251  75.136 108.405  1.00  0.00           C
ATOM   3077  C   TYR A 184      50.401  77.856 111.775  1.00  0.00           C
ATOM   3078  O   TYR A 184      49.861  76.786 112.005  1.00  0.00           O
ATOM   3079  N   VAL A 185      51.651  78.126 112.205  1.00  0.00           N
ATOM   3081  CA  VAL A 185      52.431  77.146 112.935  1.00  0.00           C
ATOM   3083  CB  VAL A 185      53.721  76.816 112.205  1.00  0.00           C
ATOM   3085  CG1 VAL A 185      53.321  76.136 110.895  1.00  0.00           C
ATOM   3089  CG2 VAL A 185      54.591  78.066 111.995  1.00  0.00           C
ATOM   3093  C   VAL A 185      52.721  77.566 114.355  1.00  0.00           C
ATOM   3094  O   VAL A 185      53.311  76.816 115.135  1.00  0.00           O
ATOM   3095  N   ASN A 186      52.301  78.776 114.765  1.00  0.00           N
ATOM   3097  CA  ASN A 186      52.661  79.296 116.065  1.00  0.00           C
ATOM   3099  CB  ASN A 186      53.671  80.456 115.985  1.00  0.00           C
ATOM   3102  CG  ASN A 186      54.971  79.886 115.475  1.00  0.00           C
ATOM   3103  OD1 ASN A 186      55.601  79.016 116.085  1.00  0.00           O
ATOM   3104  ND2 ASN A 186      55.431  80.376 114.305  1.00  0.00           N
ATOM   3107  C   ASN A 186      51.441  79.746 116.815  1.00  0.00           C
ATOM   3108  O   ASN A 186      50.471  80.246 116.245  1.00  0.00           O
ATOM   3109  N   ARG A 187      51.491  79.576 118.145  1.00  0.00           N
ATOM   3111  CA  ARG A 187      50.531  80.126 119.055  1.00  0.00           C
ATOM   3113  CB  ARG A 187      50.771  79.586 120.485  1.00  0.00           C
ATOM   3116  CG  ARG A 187      50.611  78.056 120.525  1.00  0.00           C
ATOM   3119  CD  ARG A 187      50.311  77.516 121.925  1.00  0.00           C
ATOM   3122  NE  ARG A 187      50.221  76.016 121.815  1.00  0.00           N
ATOM   3124  CZ  ARG A 187      50.281  75.196 122.855  1.00  0.00           C
ATOM   3125  NH1 ARG A 187      50.471  75.716 124.045  1.00  0.00           N
ATOM   3128  NH2 ARG A 187      50.171  73.896 122.745  1.00  0.00           N
ATOM   3131  C   ARG A 187      50.581  81.626 119.035  1.00  0.00           C
ATOM   3132  O   ARG A 187      51.631  82.236 119.235  1.00  0.00           O
ATOM   3133  N   ALA A 188      49.451  82.296 118.755  1.00  0.00           N
ATOM   3135  CA  ALA A 188      49.421  83.736 118.865  1.00  0.00           C
ATOM   3137  CB  ALA A 188      48.171  84.346 118.215  1.00  0.00           C
ATOM   3141  C   ALA A 188      49.561  84.216 120.305  1.00  0.00           C
ATOM   3142  O   ALA A 188      49.061  83.626 121.255  1.00  0.00           O
ATOM   3143  N   TYR A 189      50.211  85.376 120.485  1.00  0.00           N
ATOM   3145  CA  TYR A 189      50.011  86.176 121.655  1.00  0.00           C
ATOM   3147  CB  TYR A 189      51.331  86.856 122.075  1.00  0.00           C
ATOM   3150  CG  TYR A 189      51.161  87.636 123.345  1.00  0.00           C
ATOM   3151  CD1 TYR A 189      51.391  87.006 124.575  1.00  0.00           C
ATOM   3153  CE1 TYR A 189      51.211  87.716 125.775  1.00  0.00           C
ATOM   3155  CZ  TYR A 189      50.811  89.056 125.745  1.00  0.00           C
ATOM   3156  OH  TYR A 189      50.681  89.796 126.925  1.00  0.00           O
ATOM   3158  CD2 TYR A 189      50.751  88.976 123.315  1.00  0.00           C
ATOM   3160  CE2 TYR A 189      50.561  89.676 124.515  1.00  0.00           C
ATOM   3162  C   TYR A 189      48.891  87.176 121.355  1.00  0.00           C
ATOM   3163  O   TYR A 189      48.931  87.936 120.385  1.00  0.00           O
ATOM   3164  N   PHE A 190      47.851  87.196 122.195  1.00  0.00           N
ATOM   3166  CA  PHE A 190      46.781  88.136 122.075  1.00  0.00           C
ATOM   3168  CB  PHE A 190      45.471  87.566 122.665  1.00  0.00           C
ATOM   3171  CG  PHE A 190      44.991  86.376 121.905  1.00  0.00           C
ATOM   3172  CD1 PHE A 190      44.881  86.436 120.505  1.00  0.00           C
ATOM   3174  CE1 PHE A 190      44.321  85.376 119.795  1.00  0.00           C
ATOM   3176  CZ  PHE A 190      43.871  84.236 120.475  1.00  0.00           C
ATOM   3178  CD2 PHE A 190      44.541  85.236 122.585  1.00  0.00           C
ATOM   3180  CE2 PHE A 190      43.981  84.166 121.875  1.00  0.00           C
ATOM   3182  C   PHE A 190      47.131  89.366 122.865  1.00  0.00           C
ATOM   3183  O   PHE A 190      47.061  89.366 124.085  1.00  0.00           O
ATOM   3184  N   THR A 191      47.471  90.476 122.175  1.00  0.00           N
ATOM   3186  CA  THR A 191      47.701  91.766 122.825  1.00  0.00           C
ATOM   3188  CB  THR A 191      48.251  92.806 121.835  1.00  0.00           C
ATOM   3190  OG1 THR A 191      48.461  94.086 122.425  1.00  0.00           O
ATOM   3192  CG2 THR A 191      47.321  92.996 120.625  1.00  0.00           C
ATOM   3196  C   THR A 191      46.471  92.226 123.625  1.00  0.00           C
ATOM   3197  O   THR A 191      46.591  92.646 124.765  1.00  0.00           O
ATOM   3198  N   ASP A 192      45.271  92.036 123.035  1.00  0.00           N
ATOM   3200  CA  ASP A 192      43.971  92.436 123.525  1.00  0.00           C
ATOM   3202  CB  ASP A 192      42.991  92.486 122.315  1.00  0.00           C
ATOM   3205  CG  ASP A 192      42.541  91.126 121.825  1.00  0.00           C
ATOM   3206  OD1 ASP A 192      43.411  90.246 121.695  1.00  0.00           O
ATOM   3207  OD2 ASP A 192      41.321  90.966 121.545  1.00  0.00           O
ATOM   3208  C   ASP A 192      43.391  91.586 124.675  1.00  0.00           C
ATOM   3209  O   ASP A 192      42.581  92.056 125.475  1.00  0.00           O
ATOM   3210  N   HIS A 193      43.831  90.316 124.825  1.00  0.00           N
ATOM   3212  CA  HIS A 193      43.581  89.556 126.045  1.00  0.00           C
ATOM   3214  CB  HIS A 193      43.301  88.066 125.735  1.00  0.00           C
ATOM   3217  ND1 HIS A 193      40.921  87.296 125.515  1.00  0.00           N
ATOM   3218  CG  HIS A 193      42.051  87.846 124.925  1.00  0.00           C
ATOM   3219  CE1 HIS A 193      40.021  87.256 124.545  1.00  0.00           C
ATOM   3221  NE2 HIS A 193      40.521  87.696 123.375  1.00  0.00           N
ATOM   3223  CD2 HIS A 193      41.821  88.066 123.605  1.00  0.00           C
ATOM   3225  C   HIS A 193      44.751  89.636 127.015  1.00  0.00           C
ATOM   3226  O   HIS A 193      44.601  89.276 128.185  1.00  0.00           O
ATOM   3227  N   ALA A 194      45.931  90.106 126.555  1.00  0.00           N
ATOM   3229  CA  ALA A 194      47.181  90.206 127.305  1.00  0.00           C
ATOM   3231  CB  ALA A 194      47.121  91.196 128.475  1.00  0.00           C
ATOM   3235  C   ALA A 194      47.731  88.836 127.675  1.00  0.00           C
ATOM   3236  O   ALA A 194      48.241  88.576 128.775  1.00  0.00           O
ATOM   3237  N   ARG A 195      47.521  87.876 126.755  1.00  0.00           N
ATOM   3239  CA  ARG A 195      47.601  86.476 127.055  1.00  0.00           C
ATOM   3241  CB  ARG A 195      46.231  86.006 127.635  1.00  0.00           C
ATOM   3244  CG  ARG A 195      45.841  84.536 127.415  1.00  0.00           C
ATOM   3247  CD  ARG A 195      44.451  84.136 127.945  1.00  0.00           C
ATOM   3250  NE  ARG A 195      43.381  84.496 126.945  1.00  0.00           N
ATOM   3252  CZ  ARG A 195      43.091  83.726 125.895  1.00  0.00           C
ATOM   3253  NH1 ARG A 195      43.831  82.706 125.525  1.00  0.00           N
ATOM   3256  NH2 ARG A 195      42.001  83.976 125.205  1.00  0.00           N
ATOM   3259  C   ARG A 195      48.041  85.706 125.835  1.00  0.00           C
ATOM   3260  O   ARG A 195      47.731  86.086 124.715  1.00  0.00           O
ATOM   3261  N   TYR A 196      48.741  84.566 125.995  1.00  0.00           N
ATOM   3263  CA  TYR A 196      48.871  83.586 124.925  1.00  0.00           C
ATOM   3265  CB  TYR A 196      49.971  82.536 125.195  1.00  0.00           C
ATOM   3268  CG  TYR A 196      51.351  83.076 124.915  1.00  0.00           C
ATOM   3269  CD1 TYR A 196      51.971  82.806 123.675  1.00  0.00           C
ATOM   3271  CE1 TYR A 196      53.311  83.156 123.465  1.00  0.00           C
ATOM   3273  CZ  TYR A 196      54.031  83.826 124.465  1.00  0.00           C
ATOM   3274  OH  TYR A 196      55.401  84.136 124.265  1.00  0.00           O
ATOM   3276  CD2 TYR A 196      52.081  83.736 125.905  1.00  0.00           C
ATOM   3278  CE2 TYR A 196      53.411  84.126 125.675  1.00  0.00           C
ATOM   3280  C   TYR A 196      47.571  82.866 124.565  1.00  0.00           C
ATOM   3281  O   TYR A 196      46.821  82.416 125.445  1.00  0.00           O
ATOM   3282  N   GLU A 197      47.321  82.666 123.255  1.00  0.00           N
ATOM   3284  CA  GLU A 197      46.351  81.726 122.725  1.00  0.00           C
ATOM   3286  CB  GLU A 197      46.441  81.766 121.165  1.00  0.00           C
ATOM   3289  CG  GLU A 197      45.461  80.856 120.355  1.00  0.00           C
ATOM   3292  CD  GLU A 197      45.831  80.686 118.875  1.00  0.00           C
ATOM   3293  OE1 GLU A 197      47.031  80.506 118.555  1.00  0.00           O
ATOM   3294  OE2 GLU A 197      44.901  80.736 118.025  1.00  0.00           O
ATOM   3295  C   GLU A 197      46.521  80.316 123.325  1.00  0.00           C
ATOM   3296  O   GLU A 197      47.641  79.816 123.475  1.00  0.00           O
ATOM   3297  N   THR A 198      45.431  79.646 123.745  1.00  0.00           N
ATOM   3299  CA  THR A 198      45.481  78.306 124.295  1.00  0.00           C
ATOM   3301  CB  THR A 198      44.281  77.846 125.145  1.00  0.00           C
ATOM   3303  OG1 THR A 198      43.101  77.616 124.385  1.00  0.00           O
ATOM   3305  CG2 THR A 198      43.971  78.896 126.205  1.00  0.00           C
ATOM   3309  C   THR A 198      45.761  77.296 123.205  1.00  0.00           C
ATOM   3310  O   THR A 198      45.531  77.516 122.015  1.00  0.00           O
ATOM   3311  N   ALA A 199      46.271  76.126 123.605  1.00  0.00           N
ATOM   3313  CA  ALA A 199      46.441  74.996 122.715  1.00  0.00           C
ATOM   3315  CB  ALA A 199      46.981  73.826 123.545  1.00  0.00           C
ATOM   3319  C   ALA A 199      45.131  74.556 122.055  1.00  0.00           C
ATOM   3320  O   ALA A 199      45.071  74.196 120.885  1.00  0.00           O
ATOM   3321  N   ALA A 200      44.041  74.586 122.835  1.00  0.00           N
ATOM   3323  CA  ALA A 200      42.691  74.416 122.365  1.00  0.00           C
ATOM   3325  CB  ALA A 200      41.771  74.346 123.595  1.00  0.00           C
ATOM   3329  C   ALA A 200      42.201  75.496 121.375  1.00  0.00           C
ATOM   3330  O   ALA A 200      41.591  75.156 120.365  1.00  0.00           O
ATOM   3331  N   GLU A 201      42.481  76.806 121.615  1.00  0.00           N
ATOM   3333  CA  GLU A 201      42.221  77.856 120.635  1.00  0.00           C
ATOM   3335  CB  GLU A 201      42.541  79.276 121.195  1.00  0.00           C
ATOM   3338  CG  GLU A 201      41.531  79.816 122.245  1.00  0.00           C
ATOM   3341  CD  GLU A 201      42.041  81.046 123.015  1.00  0.00           C
ATOM   3342  OE1 GLU A 201      43.181  81.016 123.525  1.00  0.00           O
ATOM   3343  OE2 GLU A 201      41.261  81.996 123.255  1.00  0.00           O
ATOM   3344  C   GLU A 201      43.001  77.646 119.345  1.00  0.00           C
ATOM   3345  O   GLU A 201      42.441  77.676 118.245  1.00  0.00           O
ATOM   3346  N   TYR A 202      44.301  77.296 119.475  1.00  0.00           N
ATOM   3348  CA  TYR A 202      45.161  76.946 118.365  1.00  0.00           C
ATOM   3350  CB  TYR A 202      46.551  76.526 118.915  1.00  0.00           C
ATOM   3353  CG  TYR A 202      47.561  76.296 117.825  1.00  0.00           C
ATOM   3354  CD1 TYR A 202      48.151  77.386 117.165  1.00  0.00           C
ATOM   3356  CE1 TYR A 202      49.021  77.176 116.095  1.00  0.00           C
ATOM   3358  CZ  TYR A 202      49.301  75.866 115.695  1.00  0.00           C
ATOM   3359  OH  TYR A 202      50.131  75.646 114.595  1.00  0.00           O
ATOM   3361  CD2 TYR A 202      47.881  74.986 117.435  1.00  0.00           C
ATOM   3363  CE2 TYR A 202      48.741  74.776 116.355  1.00  0.00           C
ATOM   3365  C   TYR A 202      44.651  75.786 117.525  1.00  0.00           C
ATOM   3366  O   TYR A 202      44.611  75.866 116.295  1.00  0.00           O
ATOM   3367  N   ARG A 203      44.201  74.686 118.165  1.00  0.00           N
ATOM   3369  CA  ARG A 203      43.591  73.556 117.475  1.00  0.00           C
ATOM   3371  CB  ARG A 203      43.201  72.416 118.455  1.00  0.00           C
ATOM   3374  CG  ARG A 203      44.351  71.456 118.805  1.00  0.00           C
ATOM   3377  CD  ARG A 203      43.841  70.206 119.535  1.00  0.00           C
ATOM   3380  NE  ARG A 203      44.961  69.326 119.965  1.00  0.00           N
ATOM   3382  CZ  ARG A 203      45.521  68.356 119.245  1.00  0.00           C
ATOM   3383  NH1 ARG A 203      45.331  68.126 117.975  1.00  0.00           N
ATOM   3386  NH2 ARG A 203      46.381  67.556 119.835  1.00  0.00           N
ATOM   3389  C   ARG A 203      42.371  73.926 116.665  1.00  0.00           C
ATOM   3390  O   ARG A 203      42.191  73.496 115.535  1.00  0.00           O
ATOM   3391  N   GLU A 204      41.491  74.746 117.255  1.00  0.00           N
ATOM   3393  CA  GLU A 204      40.301  75.236 116.585  1.00  0.00           C
ATOM   3395  CB  GLU A 204      39.431  76.046 117.585  1.00  0.00           C
ATOM   3398  CG  GLU A 204      38.061  76.506 117.025  1.00  0.00           C
ATOM   3401  CD  GLU A 204      37.121  75.376 116.655  1.00  0.00           C
ATOM   3402  OE1 GLU A 204      37.511  74.186 116.795  1.00  0.00           O
ATOM   3403  OE2 GLU A 204      35.951  75.666 116.295  1.00  0.00           O
ATOM   3404  C   GLU A 204      40.601  76.106 115.375  1.00  0.00           C
ATOM   3405  O   GLU A 204      40.031  75.936 114.305  1.00  0.00           O
ATOM   3406  N   ARG A 205      41.521  77.066 115.525  1.00  0.00           N
ATOM   3408  CA  ARG A 205      41.841  78.006 114.465  1.00  0.00           C
ATOM   3410  CB  ARG A 205      42.811  79.046 115.055  1.00  0.00           C
ATOM   3413  CG  ARG A 205      43.391  80.026 114.015  1.00  0.00           C
ATOM   3416  CD  ARG A 205      44.191  81.166 114.625  1.00  0.00           C
ATOM   3419  NE  ARG A 205      45.441  80.606 115.235  1.00  0.00           N
ATOM   3421  CZ  ARG A 205      46.611  81.206 115.105  1.00  0.00           C
ATOM   3422  NH1 ARG A 205      46.741  82.376 114.535  1.00  0.00           N
ATOM   3425  NH2 ARG A 205      47.671  80.696 115.685  1.00  0.00           N
ATOM   3428  C   ARG A 205      42.421  77.406 113.185  1.00  0.00           C
ATOM   3429  O   ARG A 205      42.001  77.726 112.075  1.00  0.00           O
ATOM   3430  N   ILE A 206      43.411  76.506 113.335  1.00  0.00           N
ATOM   3432  CA  ILE A 206      44.071  75.776 112.265  1.00  0.00           C
ATOM   3434  CB  ILE A 206      45.241  74.996 112.855  1.00  0.00           C
ATOM   3436  CG2 ILE A 206      45.891  74.066 111.805  1.00  0.00           C
ATOM   3440  CG1 ILE A 206      46.301  75.926 113.505  1.00  0.00           C
ATOM   3443  CD  ILE A 206      46.821  77.036 112.605  1.00  0.00           C
ATOM   3447  C   ILE A 206      43.141  74.846 111.525  1.00  0.00           C
ATOM   3448  O   ILE A 206      43.111  74.806 110.295  1.00  0.00           O
ATOM   3449  N   ARG A 207      42.301  74.086 112.265  1.00  0.00           N
ATOM   3451  CA  ARG A 207      41.291  73.256 111.635  1.00  0.00           C
ATOM   3453  CB  ARG A 207      40.701  72.216 112.645  1.00  0.00           C
ATOM   3456  CG  ARG A 207      39.591  72.646 113.625  1.00  0.00           C
ATOM   3459  CD  ARG A 207      38.181  72.666 113.025  1.00  0.00           C
ATOM   3462  NE  ARG A 207      37.181  72.976 114.115  1.00  0.00           N
ATOM   3464  CZ  ARG A 207      35.881  73.006 113.875  1.00  0.00           C
ATOM   3465  NH1 ARG A 207      35.331  72.426 112.835  1.00  0.00           N
ATOM   3468  NH2 ARG A 207      35.041  73.706 114.605  1.00  0.00           N
ATOM   3471  C   ARG A 207      40.261  74.116 110.875  1.00  0.00           C
ATOM   3472  O   ARG A 207      39.821  73.756 109.785  1.00  0.00           O
ATOM   3473  N   LEU A 208      39.851  75.286 111.405  1.00  0.00           N
ATOM   3475  CA  LEU A 208      38.991  76.196 110.655  1.00  0.00           C
ATOM   3477  CB  LEU A 208      38.431  77.326 111.545  1.00  0.00           C
ATOM   3480  CG  LEU A 208      37.431  76.826 112.615  1.00  0.00           C
ATOM   3482  CD1 LEU A 208      37.101  77.966 113.585  1.00  0.00           C
ATOM   3486  CD2 LEU A 208      36.141  76.286 112.005  1.00  0.00           C
ATOM   3490  C   LEU A 208      39.571  76.756 109.375  1.00  0.00           C
ATOM   3491  O   LEU A 208      38.881  76.776 108.355  1.00  0.00           O
ATOM   3492  N   ASP A 209      40.841  77.196 109.345  1.00  0.00           N
ATOM   3494  CA  ASP A 209      41.511  77.596 108.115  1.00  0.00           C
ATOM   3496  CB  ASP A 209      42.851  78.256 108.525  1.00  0.00           C
ATOM   3499  CG  ASP A 209      43.611  78.856 107.345  1.00  0.00           C
ATOM   3500  OD1 ASP A 209      43.871  78.136 106.365  1.00  0.00           O
ATOM   3501  OD2 ASP A 209      43.971  80.056 107.395  1.00  0.00           O
ATOM   3502  C   ASP A 209      41.631  76.446 107.095  1.00  0.00           C
ATOM   3503  O   ASP A 209      41.241  76.556 105.935  1.00  0.00           O
ATOM   3504  N   ALA A 210      42.051  75.256 107.565  1.00  0.00           N
ATOM   3506  CA  ALA A 210      42.161  74.086 106.735  1.00  0.00           C
ATOM   3508  CB  ALA A 210      42.721  72.946 107.605  1.00  0.00           C
ATOM   3512  C   ALA A 210      40.871  73.596 106.085  1.00  0.00           C
ATOM   3513  O   ALA A 210      40.861  73.336 104.885  1.00  0.00           O
ATOM   3514  N   VAL A 211      39.751  73.506 106.855  1.00  0.00           N
ATOM   3516  CA  VAL A 211      38.461  73.046 106.335  1.00  0.00           C
ATOM   3518  CB  VAL A 211      37.411  72.776 107.415  1.00  0.00           C
ATOM   3520  CG1 VAL A 211      36.771  74.056 107.995  1.00  0.00           C
ATOM   3524  CG2 VAL A 211      36.331  71.836 106.865  1.00  0.00           C
ATOM   3528  C   VAL A 211      37.911  73.996 105.275  1.00  0.00           C
ATOM   3529  O   VAL A 211      37.301  73.596 104.295  1.00  0.00           O
ATOM   3530  N   LYS A 212      38.151  75.316 105.465  1.00  0.00           N
ATOM   3532  CA  LYS A 212      37.781  76.336 104.525  1.00  0.00           C
ATOM   3534  CB  LYS A 212      38.121  77.696 105.175  1.00  0.00           C
ATOM   3537  CG  LYS A 212      37.851  78.946 104.335  1.00  0.00           C
ATOM   3540  CD  LYS A 212      36.361  79.256 104.195  1.00  0.00           C
ATOM   3543  CE  LYS A 212      36.091  80.636 103.615  1.00  0.00           C
ATOM   3546  NZ  LYS A 212      34.661  80.956 103.765  1.00  0.00           N
ATOM   3550  C   LYS A 212      38.491  76.206 103.185  1.00  0.00           C
ATOM   3551  O   LYS A 212      37.881  76.146 102.115  1.00  0.00           O
ATOM   3552  N   MET A 213      39.831  76.036 103.215  1.00  0.00           N
ATOM   3554  CA  MET A 213      40.571  75.776 101.995  1.00  0.00           C
ATOM   3556  CB  MET A 213      42.111  75.866 102.165  1.00  0.00           C
ATOM   3559  CG  MET A 213      42.781  75.816 100.785  1.00  0.00           C
ATOM   3562  SD  MET A 213      44.511  76.326 100.735  1.00  0.00           S
ATOM   3563  CE  MET A 213      44.521  76.246  98.925  1.00  0.00           C
ATOM   3567  C   MET A 213      40.221  74.456 101.325  1.00  0.00           C
ATOM   3568  O   MET A 213      40.051  74.406 100.105  1.00  0.00           O
ATOM   3569  N   THR A 214      40.031  73.366 102.105  1.00  0.00           N
ATOM   3571  CA  THR A 214      39.561  72.096 101.555  1.00  0.00           C
ATOM   3573  CB  THR A 214      39.361  70.986 102.585  1.00  0.00           C
ATOM   3575  OG1 THR A 214      40.551  70.626 103.285  1.00  0.00           O
ATOM   3577  CG2 THR A 214      38.891  69.706 101.875  1.00  0.00           C
ATOM   3581  C   THR A 214      38.221  72.246 100.855  1.00  0.00           C
ATOM   3582  O   THR A 214      38.031  71.746  99.745  1.00  0.00           O
ATOM   3583  N   GLU A 215      37.251  72.956 101.475  1.00  0.00           N
ATOM   3585  CA  GLU A 215      35.981  73.276 100.875  1.00  0.00           C
ATOM   3587  CB  GLU A 215      35.071  74.026 101.865  1.00  0.00           C
ATOM   3590  CG  GLU A 215      33.671  74.406 101.295  1.00  0.00           C
ATOM   3593  CD  GLU A 215      33.061  75.596 102.015  1.00  0.00           C
ATOM   3594  OE1 GLU A 215      33.731  76.656 102.095  1.00  0.00           O
ATOM   3595  OE2 GLU A 215      31.891  75.486 102.465  1.00  0.00           O
ATOM   3596  C   GLU A 215      36.091  74.086  99.595  1.00  0.00           C
ATOM   3597  O   GLU A 215      35.451  73.786  98.595  1.00  0.00           O
ATOM   3598  N   TYR A 216      36.931  75.136  99.575  1.00  0.00           N
ATOM   3600  CA  TYR A 216      37.141  75.916  98.375  1.00  0.00           C
ATOM   3602  CB  TYR A 216      37.871  77.256  98.665  1.00  0.00           C
ATOM   3605  CG  TYR A 216      36.861  78.296  99.065  1.00  0.00           C
ATOM   3606  CD1 TYR A 216      36.121  78.166 100.255  1.00  0.00           C
ATOM   3608  CE1 TYR A 216      35.171  79.126 100.625  1.00  0.00           C
ATOM   3610  CZ  TYR A 216      34.981  80.266  99.865  1.00  0.00           C
ATOM   3611  OH  TYR A 216      34.131  81.276 100.355  1.00  0.00           O
ATOM   3613  CD2 TYR A 216      36.611  79.426  98.255  1.00  0.00           C
ATOM   3615  CE2 TYR A 216      35.691  80.416  98.655  1.00  0.00           C
ATOM   3617  C   TYR A 216      37.731  75.146  97.225  1.00  0.00           C
ATOM   3618  O   TYR A 216      37.241  75.206  96.105  1.00  0.00           O
ATOM   3619  N   LEU A 217      38.751  74.296  97.435  1.00  0.00           N
ATOM   3621  CA  LEU A 217      39.231  73.466  96.345  1.00  0.00           C
ATOM   3623  CB  LEU A 217      40.591  72.816  96.705  1.00  0.00           C
ATOM   3626  CG  LEU A 217      41.811  73.756  96.465  1.00  0.00           C
ATOM   3628  CD1 LEU A 217      41.791  75.016  97.335  1.00  0.00           C
ATOM   3632  CD2 LEU A 217      43.151  73.056  96.715  1.00  0.00           C
ATOM   3636  C   LEU A 217      38.171  72.476  95.805  1.00  0.00           C
ATOM   3637  O   LEU A 217      37.951  72.346  94.605  1.00  0.00           O
ATOM   3638  N   ARG A 218      37.411  71.826  96.705  1.00  0.00           N
ATOM   3640  CA  ARG A 218      36.461  70.796  96.305  1.00  0.00           C
ATOM   3642  CB  ARG A 218      36.171  69.886  97.525  1.00  0.00           C
ATOM   3645  CG  ARG A 218      35.081  70.366  98.495  1.00  0.00           C
ATOM   3648  CD  ARG A 218      35.211  69.796  99.905  1.00  0.00           C
ATOM   3651  NE  ARG A 218      35.281  68.306  99.795  1.00  0.00           N
ATOM   3653  CZ  ARG A 218      35.761  67.556 100.775  1.00  0.00           C
ATOM   3654  NH1 ARG A 218      36.201  68.016 101.925  1.00  0.00           N
ATOM   3657  NH2 ARG A 218      35.741  66.246 100.675  1.00  0.00           N
ATOM   3660  C   ARG A 218      35.161  71.356  95.725  1.00  0.00           C
ATOM   3661  O   ARG A 218      34.441  70.676  95.005  1.00  0.00           O
ATOM   3662  N   THR A 219      34.861  72.646  95.975  1.00  0.00           N
ATOM   3664  CA  THR A 219      33.751  73.336  95.315  1.00  0.00           C
ATOM   3666  CB  THR A 219      33.001  74.266  96.265  1.00  0.00           C
ATOM   3668  OG1 THR A 219      33.851  75.256  96.815  1.00  0.00           O
ATOM   3670  CG2 THR A 219      32.411  73.456  97.435  1.00  0.00           C
ATOM   3674  C   THR A 219      34.201  74.126  94.095  1.00  0.00           C
ATOM   3675  O   THR A 219      33.521  74.116  93.085  1.00  0.00           O
ATOM   3676  N   LYS A 220      35.371  74.806  94.115  1.00  0.00           N
ATOM   3678  CA  LYS A 220      35.781  75.666  93.025  1.00  0.00           C
ATOM   3680  CB  LYS A 220      36.801  76.746  93.475  1.00  0.00           C
ATOM   3683  CG  LYS A 220      36.281  77.746  94.535  1.00  0.00           C
ATOM   3686  CD  LYS A 220      35.241  78.766  94.025  1.00  0.00           C
ATOM   3689  CE  LYS A 220      34.891  79.816  95.095  1.00  0.00           C
ATOM   3692  NZ  LYS A 220      34.061  80.906  94.545  1.00  0.00           N
ATOM   3696  C   LYS A 220      36.381  74.866  91.875  1.00  0.00           C
ATOM   3697  O   LYS A 220      35.951  74.966  90.725  1.00  0.00           O
ATOM   3698  N   VAL A 221      37.411  74.036  92.165  1.00  0.00           N
ATOM   3700  CA  VAL A 221      38.291  73.486  91.135  1.00  0.00           C
ATOM   3702  CB  VAL A 221      39.771  73.736  91.455  1.00  0.00           C
ATOM   3704  CG1 VAL A 221      40.001  75.246  91.635  1.00  0.00           C
ATOM   3708  CG2 VAL A 221      40.241  73.036  92.735  1.00  0.00           C
ATOM   3712  C   VAL A 221      38.041  72.006  90.955  1.00  0.00           C
ATOM   3713  O   VAL A 221      38.591  71.376  90.055  1.00  0.00           O
ATOM   3714  N   GLU A 222      37.161  71.456  91.825  1.00  0.00           N
ATOM   3716  CA  GLU A 222      36.581  70.126  91.835  1.00  0.00           C
ATOM   3718  CB  GLU A 222      35.921  69.736  90.475  1.00  0.00           C
ATOM   3721  CG  GLU A 222      34.871  68.596  90.585  1.00  0.00           C
ATOM   3724  CD  GLU A 222      35.031  67.436  89.595  1.00  0.00           C
ATOM   3725  OE1 GLU A 222      35.601  67.636  88.495  1.00  0.00           O
ATOM   3726  OE2 GLU A 222      34.581  66.316  89.945  1.00  0.00           O
ATOM   3727  C   GLU A 222      37.551  69.066  92.365  1.00  0.00           C
ATOM   3728  O   GLU A 222      37.251  67.876  92.415  1.00  0.00           O
ATOM   3729  N   VAL A 223      38.721  69.486  92.905  1.00  0.00           N
ATOM   3731  CA  VAL A 223      39.761  68.546  93.335  1.00  0.00           C
ATOM   3733  CB  VAL A 223      41.171  69.056  93.065  1.00  0.00           C
ATOM   3735  CG1 VAL A 223      41.231  69.496  91.605  1.00  0.00           C
ATOM   3739  CG2 VAL A 223      41.661  70.126  94.055  1.00  0.00           C
ATOM   3743  C   VAL A 223      39.601  68.246  94.805  1.00  0.00           C
ATOM   3744  O   VAL A 223      39.051  69.056  95.545  1.00  0.00           O
ATOM   3745  N   ASN A 224      40.051  67.066  95.275  1.00  0.00           N
ATOM   3747  CA  ASN A 224      40.161  66.806  96.705  1.00  0.00           C
ATOM   3749  CB  ASN A 224      39.621  65.426  97.135  1.00  0.00           C
ATOM   3752  CG  ASN A 224      38.101  65.456  97.215  1.00  0.00           C
ATOM   3753  OD1 ASN A 224      37.571  66.036  98.165  1.00  0.00           O
ATOM   3754  ND2 ASN A 224      37.391  64.786  96.285  1.00  0.00           N
ATOM   3757  C   ASN A 224      41.641  66.866  97.075  1.00  0.00           C
ATOM   3758  O   ASN A 224      42.341  65.896  96.835  1.00  0.00           O
ATOM   3759  N   PRO A 225      42.161  67.946  97.655  1.00  0.00           N
ATOM   3760  CD  PRO A 225      41.391  69.066  98.165  1.00  0.00           C
ATOM   3763  CA  PRO A 225      43.581  68.086  97.945  1.00  0.00           C
ATOM   3765  CB  PRO A 225      43.701  69.456  98.615  1.00  0.00           C
ATOM   3768  CG  PRO A 225      42.421  70.176  98.225  1.00  0.00           C
ATOM   3771  C   PRO A 225      44.131  67.026  98.875  1.00  0.00           C
ATOM   3772  O   PRO A 225      43.501  66.766  99.885  1.00  0.00           O
ATOM   3773  N   HIS A 226      45.291  66.436  98.585  1.00  0.00           N
ATOM   3775  CA  HIS A 226      45.921  65.536  99.535  1.00  0.00           C
ATOM   3777  CB  HIS A 226      46.161  64.186  98.875  1.00  0.00           C
ATOM   3780  ND1 HIS A 226      44.091  62.906  99.245  1.00  0.00           N
ATOM   3781  CG  HIS A 226      44.881  63.636  98.375  1.00  0.00           C
ATOM   3782  CE1 HIS A 226      43.161  62.386  98.495  1.00  0.00           C
ATOM   3784  NE2 HIS A 226      43.311  62.716  97.185  1.00  0.00           N
ATOM   3786  CD2 HIS A 226      44.421  63.516  97.105  1.00  0.00           C
ATOM   3788  C   HIS A 226      47.271  66.066  99.965  1.00  0.00           C
ATOM   3789  O   HIS A 226      47.961  65.466 100.785  1.00  0.00           O
ATOM   3790  N   VAL A 227      47.661  67.206  99.395  1.00  0.00           N
ATOM   3792  CA  VAL A 227      48.981  67.756  99.565  1.00  0.00           C
ATOM   3794  CB  VAL A 227      49.751  67.796  98.265  1.00  0.00           C
ATOM   3796  CG1 VAL A 227      51.161  68.376  98.485  1.00  0.00           C
ATOM   3800  CG2 VAL A 227      49.831  66.336  97.775  1.00  0.00           C
ATOM   3804  C   VAL A 227      48.761  69.126 100.135  1.00  0.00           C
ATOM   3805  O   VAL A 227      47.931  69.896  99.645  1.00  0.00           O
ATOM   3806  N   PHE A 228      49.451  69.456 101.235  1.00  0.00           N
ATOM   3808  CA  PHE A 228      49.331  70.756 101.865  1.00  0.00           C
ATOM   3810  CB  PHE A 228      49.051  70.586 103.395  1.00  0.00           C
ATOM   3813  CG  PHE A 228      48.641  71.886 104.065  1.00  0.00           C
ATOM   3814  CD1 PHE A 228      47.491  72.566 103.645  1.00  0.00           C
ATOM   3816  CE1 PHE A 228      47.181  73.836 104.145  1.00  0.00           C
ATOM   3818  CZ  PHE A 228      48.021  74.436 105.085  1.00  0.00           C
ATOM   3820  CD2 PHE A 228      49.391  72.456 105.095  1.00  0.00           C
ATOM   3822  CE2 PHE A 228      49.141  73.736 105.565  1.00  0.00           C
ATOM   3824  C   PHE A 228      50.621  71.496 101.515  1.00  0.00           C
ATOM   3825  O   PHE A 228      51.341  71.116 100.595  1.00  0.00           O
ATOM   3826  N   VAL A 229      50.991  72.506 102.295  1.00  0.00           N
ATOM   3828  CA  VAL A 229      52.341  72.996 102.355  1.00  0.00           C
ATOM   3830  CB  VAL A 229      53.221  72.156 103.295  1.00  0.00           C
ATOM   3832  CG1 VAL A 229      52.541  71.926 104.645  1.00  0.00           C
ATOM   3836  CG2 VAL A 229      53.461  70.776 102.735  1.00  0.00           C
ATOM   3840  C   VAL A 229      52.341  74.396 102.925  1.00  0.00           C
ATOM   3841  O   VAL A 229      51.311  74.966 103.265  1.00  0.00           O
ATOM   3842  N   TRP A 230      53.561  74.866 103.235  1.00  0.00           N
ATOM   3844  CA  TRP A 230      53.801  75.626 104.435  1.00  0.00           C
ATOM   3846  CB  TRP A 230      54.991  75.066 105.295  1.00  0.00           C
ATOM   3849  CG  TRP A 230      54.801  73.796 106.075  1.00  0.00           C
ATOM   3850  CD1 TRP A 230      55.581  72.676 105.945  1.00  0.00           C
ATOM   3852  NE1 TRP A 230      55.221  71.736 106.895  1.00  0.00           N
ATOM   3854  CE2 TRP A 230      54.211  72.216 107.645  1.00  0.00           C
ATOM   3855  CD2 TRP A 230      53.891  73.516 107.165  1.00  0.00           C
ATOM   3856  CE3 TRP A 230      52.861  74.226 107.775  1.00  0.00           C
ATOM   3858  CZ3 TRP A 230      52.191  73.636 108.855  1.00  0.00           C
ATOM   3860  CZ2 TRP A 230      53.531  71.636 108.705  1.00  0.00           C
ATOM   3862  CH2 TRP A 230      52.531  72.376 109.335  1.00  0.00           C
ATOM   3864  C   TRP A 230      54.171  77.016 103.985  1.00  0.00           C
ATOM   3865  O   TRP A 230      55.211  77.166 103.325  1.00  0.00           O
ATOM   3866  N   PRO A 231      53.441  78.066 104.325  1.00  0.00           N
ATOM   3867  CD  PRO A 231      52.091  77.986 104.885  1.00  0.00           C
ATOM   3870  CA  PRO A 231      54.021  79.396 104.485  1.00  0.00           C
ATOM   3872  CB  PRO A 231      52.971  80.156 105.305  1.00  0.00           C
ATOM   3875  CG  PRO A 231      51.661  79.446 104.985  1.00  0.00           C
ATOM   3878  C   PRO A 231      55.401  79.366 105.125  1.00  0.00           C
ATOM   3879  O   PRO A 231      55.521  78.856 106.245  1.00  0.00           O
ATOM   3880  N   TYR A 232      56.451  79.856 104.455  1.00  0.00           N
ATOM   3882  CA  TYR A 232      57.791  80.046 105.005  1.00  0.00           C
ATOM   3884  CB  TYR A 232      57.771  80.926 106.295  1.00  0.00           C
ATOM   3887  CG  TYR A 232      56.901  82.126 106.055  1.00  0.00           C
ATOM   3888  CD1 TYR A 232      57.331  83.176 105.235  1.00  0.00           C
ATOM   3890  CE1 TYR A 232      56.491  84.256 104.945  1.00  0.00           C
ATOM   3892  CZ  TYR A 232      55.201  84.296 105.475  1.00  0.00           C
ATOM   3893  OH  TYR A 232      54.301  85.296 105.085  1.00  0.00           O
ATOM   3895  CD2 TYR A 232      55.591  82.186 106.575  1.00  0.00           C
ATOM   3897  CE2 TYR A 232      54.741  83.256 106.295  1.00  0.00           C
ATOM   3899  C   TYR A 232      58.581  78.766 105.275  1.00  0.00           C
ATOM   3900  O   TYR A 232      59.741  78.796 105.675  1.00  0.00           O
ATOM   3901  N   GLY A 233      57.981  77.576 105.045  1.00  0.00           N
ATOM   3903  CA  GLY A 233      58.641  76.276 105.235  1.00  0.00           C
ATOM   3906  C   GLY A 233      58.601  75.776 106.645  1.00  0.00           C
ATOM   3907  O   GLY A 233      59.061  74.676 106.935  1.00  0.00           O
ATOM   3908  N   GLU A 234      58.011  76.556 107.555  1.00  0.00           N
ATOM   3910  CA  GLU A 234      57.891  76.246 108.945  1.00  0.00           C
ATOM   3912  CB  GLU A 234      57.691  77.546 109.745  1.00  0.00           C
ATOM   3915  CG  GLU A 234      58.951  78.426 109.775  1.00  0.00           C
ATOM   3918  CD  GLU A 234      60.001  77.846 110.725  1.00  0.00           C
ATOM   3919  OE1 GLU A 234      59.641  77.556 111.895  1.00  0.00           O
ATOM   3920  OE2 GLU A 234      61.171  77.676 110.285  1.00  0.00           O
ATOM   3921  C   GLU A 234      56.721  75.326 109.205  1.00  0.00           C
ATOM   3922  O   GLU A 234      55.651  75.516 108.625  1.00  0.00           O
ATOM   3923  N   ALA A 235      56.901  74.346 110.095  1.00  0.00           N
ATOM   3925  CA  ALA A 235      55.921  73.316 110.375  1.00  0.00           C
ATOM   3927  CB  ALA A 235      56.531  71.926 110.115  1.00  0.00           C
ATOM   3931  C   ALA A 235      55.411  73.396 111.805  1.00  0.00           C
ATOM   3932  O   ALA A 235      56.041  73.956 112.695  1.00  0.00           O
ATOM   3933  N   ASN A 236      54.221  72.796 112.035  1.00  0.00           N
ATOM   3935  CA  ASN A 236      53.691  72.586 113.355  1.00  0.00           C
ATOM   3937  CB  ASN A 236      52.711  73.706 113.795  1.00  0.00           C
ATOM   3940  CG  ASN A 236      52.201  73.496 115.225  1.00  0.00           C
ATOM   3941  OD1 ASN A 236      51.191  72.836 115.435  1.00  0.00           O
ATOM   3942  ND2 ASN A 236      52.911  74.086 116.205  1.00  0.00           N
ATOM   3945  C   ASN A 236      53.031  71.226 113.455  1.00  0.00           C
ATOM   3946  O   ASN A 236      52.331  70.786 112.545  1.00  0.00           O
ATOM   3947  N   GLY A 237      53.261  70.556 114.585  1.00  0.00           N
ATOM   3949  CA  GLY A 237      52.741  69.236 114.925  1.00  0.00           C
ATOM   3952  C   GLY A 237      51.271  69.096 115.045  1.00  0.00           C
ATOM   3953  O   GLY A 237      50.641  68.246 114.405  1.00  0.00           O
ATOM   3954  N   ILE A 238      50.661  69.946 115.885  1.00  0.00           N
ATOM   3956  CA  ILE A 238      49.231  69.966 116.125  1.00  0.00           C
ATOM   3958  CB  ILE A 238      48.881  70.956 117.215  1.00  0.00           C
ATOM   3960  CG2 ILE A 238      47.351  71.066 117.335  1.00  0.00           C
ATOM   3964  CG1 ILE A 238      49.471  70.526 118.575  1.00  0.00           C
ATOM   3967  CD  ILE A 238      49.271  71.586 119.665  1.00  0.00           C
ATOM   3971  C   ILE A 238      48.491  70.236 114.815  1.00  0.00           C
ATOM   3972  O   ILE A 238      47.511  69.596 114.435  1.00  0.00           O
ATOM   3973  N   ALA A 239      49.041  71.186 114.045  1.00  0.00           N
ATOM   3975  CA  ALA A 239      48.571  71.486 112.715  1.00  0.00           C
ATOM   3977  CB  ALA A 239      49.331  72.746 112.245  1.00  0.00           C
ATOM   3981  C   ALA A 239      48.641  70.336 111.705  1.00  0.00           C
ATOM   3982  O   ALA A 239      47.701  70.106 110.945  1.00  0.00           O
ATOM   3983  N   ILE A 240      49.721  69.516 111.665  1.00  0.00           N
ATOM   3985  CA  ILE A 240      49.701  68.306 110.845  1.00  0.00           C
ATOM   3987  CB  ILE A 240      51.051  67.626 110.585  1.00  0.00           C
ATOM   3989  CG2 ILE A 240      51.911  68.526 109.675  1.00  0.00           C
ATOM   3993  CG1 ILE A 240      51.781  67.256 111.875  1.00  0.00           C
ATOM   3996  CD  ILE A 240      52.971  66.326 111.705  1.00  0.00           C
ATOM   4000  C   ILE A 240      48.691  67.256 111.305  1.00  0.00           C
ATOM   4001  O   ILE A 240      48.011  66.666 110.465  1.00  0.00           O
ATOM   4002  N   GLU A 241      48.531  66.986 112.615  1.00  0.00           N
ATOM   4004  CA  GLU A 241      47.551  66.016 113.095  1.00  0.00           C
ATOM   4006  CB  GLU A 241      47.731  65.596 114.585  1.00  0.00           C
ATOM   4009  CG  GLU A 241      47.731  66.756 115.605  1.00  0.00           C
ATOM   4012  CD  GLU A 241      47.911  66.346 117.055  1.00  0.00           C
ATOM   4013  OE1 GLU A 241      47.101  65.506 117.525  1.00  0.00           O
ATOM   4014  OE2 GLU A 241      48.771  66.906 117.785  1.00  0.00           O
ATOM   4015  C   GLU A 241      46.101  66.346 112.755  1.00  0.00           C
ATOM   4016  O   GLU A 241      45.331  65.446 112.435  1.00  0.00           O
ATOM   4017  N   GLU A 242      45.691  67.636 112.785  1.00  0.00           N
ATOM   4019  CA  GLU A 242      44.411  68.096 112.255  1.00  0.00           C
ATOM   4021  CB  GLU A 242      44.151  69.586 112.625  1.00  0.00           C
ATOM   4024  CG  GLU A 242      44.131  69.996 114.135  1.00  0.00           C
ATOM   4027  CD  GLU A 242      43.201  69.296 115.105  1.00  0.00           C
ATOM   4028  OE1 GLU A 242      42.081  68.816 114.795  1.00  0.00           O
ATOM   4029  OE2 GLU A 242      43.521  69.276 116.335  1.00  0.00           O
ATOM   4030  C   GLU A 242      44.241  67.876 110.735  1.00  0.00           C
ATOM   4031  O   GLU A 242      43.231  67.356 110.265  1.00  0.00           O
ATOM   4032  N   LEU A 243      45.271  68.206 109.905  1.00  0.00           N
ATOM   4034  CA  LEU A 243      45.281  67.996 108.455  1.00  0.00           C
ATOM   4036  CB  LEU A 243      46.491  68.686 107.805  1.00  0.00           C
ATOM   4039  CG  LEU A 243      46.441  70.226 107.785  1.00  0.00           C
ATOM   4041  CD1 LEU A 243      47.771  70.716 107.245  1.00  0.00           C
ATOM   4045  CD2 LEU A 243      45.351  70.796 106.895  1.00  0.00           C
ATOM   4049  C   LEU A 243      45.251  66.546 107.985  1.00  0.00           C
ATOM   4050  O   LEU A 243      44.631  66.196 106.985  1.00  0.00           O
ATOM   4051  N   LYS A 244      45.901  65.636 108.735  1.00  0.00           N
ATOM   4053  CA  LYS A 244      45.671  64.206 108.605  1.00  0.00           C
ATOM   4055  CB  LYS A 244      46.571  63.386 109.565  1.00  0.00           C
ATOM   4058  CG  LYS A 244      47.971  63.036 109.015  1.00  0.00           C
ATOM   4061  CD  LYS A 244      49.101  64.046 109.275  1.00  0.00           C
ATOM   4064  CE  LYS A 244      50.451  63.386 108.955  1.00  0.00           C
ATOM   4067  NZ  LYS A 244      51.601  64.266 109.175  1.00  0.00           N
ATOM   4071  C   LYS A 244      44.201  63.756 108.745  1.00  0.00           C
ATOM   4072  O   LYS A 244      43.741  62.846 108.055  1.00  0.00           O
ATOM   4073  N   LYS A 245      43.391  64.396 109.605  1.00  0.00           N
ATOM   4075  CA  LYS A 245      41.961  64.146 109.695  1.00  0.00           C
ATOM   4077  CB  LYS A 245      41.321  64.916 110.885  1.00  0.00           C
ATOM   4080  CG  LYS A 245      42.091  64.716 112.205  1.00  0.00           C
ATOM   4083  CD  LYS A 245      41.581  65.556 113.395  1.00  0.00           C
ATOM   4086  CE  LYS A 245      42.511  65.396 114.605  1.00  0.00           C
ATOM   4089  NZ  LYS A 245      42.131  66.296 115.705  1.00  0.00           N
ATOM   4093  C   LYS A 245      41.231  64.486 108.385  1.00  0.00           C
ATOM   4094  O   LYS A 245      40.311  63.806 107.945  1.00  0.00           O
ATOM   4095  N   LEU A 246      41.661  65.556 107.705  1.00  0.00           N
ATOM   4097  CA  LEU A 246      41.031  66.026 106.485  1.00  0.00           C
ATOM   4099  CB  LEU A 246      41.351  67.516 106.275  1.00  0.00           C
ATOM   4102  CG  LEU A 246      41.031  68.406 107.495  1.00  0.00           C
ATOM   4104  CD1 LEU A 246      41.411  69.846 107.155  1.00  0.00           C
ATOM   4108  CD2 LEU A 246      39.561  68.276 107.905  1.00  0.00           C
ATOM   4112  C   LEU A 246      41.431  65.266 105.235  1.00  0.00           C
ATOM   4113  O   LEU A 246      40.711  65.306 104.245  1.00  0.00           O
ATOM   4114  N   GLY A 247      42.561  64.536 105.285  1.00  0.00           N
ATOM   4116  CA  GLY A 247      43.061  63.706 104.185  1.00  0.00           C
ATOM   4119  C   GLY A 247      44.341  64.206 103.575  1.00  0.00           C
ATOM   4120  O   GLY A 247      44.611  64.016 102.395  1.00  0.00           O
ATOM   4121  N   TYR A 248      45.171  64.966 104.305  1.00  0.00           N
ATOM   4123  CA  TYR A 248      46.451  65.386 103.765  1.00  0.00           C
ATOM   4125  CB  TYR A 248      46.871  66.766 104.325  1.00  0.00           C
ATOM   4128  CG  TYR A 248      45.981  67.836 103.735  1.00  0.00           C
ATOM   4129  CD1 TYR A 248      44.871  68.366 104.415  1.00  0.00           C
ATOM   4131  CE1 TYR A 248      44.071  69.356 103.815  1.00  0.00           C
ATOM   4133  CZ  TYR A 248      44.401  69.846 102.545  1.00  0.00           C
ATOM   4134  OH  TYR A 248      43.571  70.786 101.925  1.00  0.00           O
ATOM   4136  CD2 TYR A 248      46.291  68.336 102.475  1.00  0.00           C
ATOM   4138  CE2 TYR A 248      45.521  69.346 101.875  1.00  0.00           C
ATOM   4140  C   TYR A 248      47.531  64.336 104.045  1.00  0.00           C
ATOM   4141  O   TYR A 248      47.911  64.146 105.195  1.00  0.00           O
ATOM   4142  N   ASP A 249      48.041  63.616 103.005  1.00  0.00           N
ATOM   4144  CA  ASP A 249      48.981  62.516 103.205  1.00  0.00           C
ATOM   4146  CB  ASP A 249      48.561  61.156 102.525  1.00  0.00           C
ATOM   4149  CG  ASP A 249      48.651  60.966 101.005  1.00  0.00           C
ATOM   4150  OD1 ASP A 249      48.281  61.876 100.215  1.00  0.00           O
ATOM   4151  OD2 ASP A 249      48.931  59.806 100.585  1.00  0.00           O
ATOM   4152  C   ASP A 249      50.421  62.866 102.885  1.00  0.00           C
ATOM   4153  O   ASP A 249      51.311  62.036 103.105  1.00  0.00           O
ATOM   4154  N   MET A 250      50.741  64.106 102.425  1.00  0.00           N
ATOM   4156  CA  MET A 250      52.141  64.496 102.325  1.00  0.00           C
ATOM   4158  CB  MET A 250      52.851  64.046 101.015  1.00  0.00           C
ATOM   4161  CG  MET A 250      52.181  64.446  99.685  1.00  0.00           C
ATOM   4164  SD  MET A 250      51.061  63.186  99.005  1.00  0.00           S
ATOM   4165  CE  MET A 250      52.341  62.016  98.465  1.00  0.00           C
ATOM   4169  C   MET A 250      52.421  65.956 102.525  1.00  0.00           C
ATOM   4170  O   MET A 250      51.661  66.856 102.155  1.00  0.00           O
ATOM   4171  N   PHE A 251      53.581  66.236 103.165  1.00  0.00           N
ATOM   4173  CA  PHE A 251      53.961  67.556 103.595  1.00  0.00           C
ATOM   4175  CB  PHE A 251      53.801  67.726 105.135  1.00  0.00           C
ATOM   4178  CG  PHE A 251      52.421  67.326 105.595  1.00  0.00           C
ATOM   4179  CD1 PHE A 251      52.101  65.976 105.845  1.00  0.00           C
ATOM   4181  CE1 PHE A 251      50.791  65.596 106.155  1.00  0.00           C
ATOM   4183  CZ  PHE A 251      49.801  66.566 106.315  1.00  0.00           C
ATOM   4185  CD2 PHE A 251      51.411  68.286 105.745  1.00  0.00           C
ATOM   4187  CE2 PHE A 251      50.111  67.916 106.115  1.00  0.00           C
ATOM   4189  C   PHE A 251      55.401  67.876 103.155  1.00  0.00           C
ATOM   4190  O   PHE A 251      56.391  67.426 103.715  1.00  0.00           O
ATOM   4191  N   PHE A 252      55.521  68.756 102.155  1.00  0.00           N
ATOM   4193  CA  PHE A 252      56.681  69.506 101.715  1.00  0.00           C
ATOM   4195  CB  PHE A 252      56.381  70.046 100.295  1.00  0.00           C
ATOM   4198  CG  PHE A 252      56.191  68.916  99.325  1.00  0.00           C
ATOM   4199  CD1 PHE A 252      57.311  68.326  98.715  1.00  0.00           C
ATOM   4201  CE1 PHE A 252      57.161  67.296  97.785  1.00  0.00           C
ATOM   4203  CZ  PHE A 252      55.881  66.826  97.465  1.00  0.00           C
ATOM   4205  CD2 PHE A 252      54.911  68.466  98.965  1.00  0.00           C
ATOM   4207  CE2 PHE A 252      54.751  67.416  98.055  1.00  0.00           C
ATOM   4209  C   PHE A 252      57.141  70.686 102.595  1.00  0.00           C
ATOM   4210  O   PHE A 252      56.471  71.706 102.725  1.00  0.00           O
ATOM   4211  N   THR A 253      58.351  70.616 103.195  1.00  0.00           N
ATOM   4213  CA  THR A 253      58.981  71.656 104.015  1.00  0.00           C
ATOM   4215  CB  THR A 253      59.311  71.186 105.435  1.00  0.00           C
ATOM   4217  OG1 THR A 253      60.061  72.146 106.165  1.00  0.00           O
ATOM   4219  CG2 THR A 253      60.151  69.906 105.405  1.00  0.00           C
ATOM   4223  C   THR A 253      60.211  72.226 103.305  1.00  0.00           C
ATOM   4224  O   THR A 253      60.711  71.686 102.345  1.00  0.00           O
ATOM   4225  N   LEU A 254      60.751  73.386 103.755  1.00  0.00           N
ATOM   4227  CA  LEU A 254      61.941  73.996 103.185  1.00  0.00           C
ATOM   4229  CB  LEU A 254      61.881  75.536 103.155  1.00  0.00           C
ATOM   4232  CG  LEU A 254      60.731  76.126 102.335  1.00  0.00           C
ATOM   4234  CD1 LEU A 254      60.761  77.656 102.465  1.00  0.00           C
ATOM   4238  CD2 LEU A 254      60.801  75.706 100.855  1.00  0.00           C
ATOM   4242  C   LEU A 254      63.191  73.606 103.945  1.00  0.00           C
ATOM   4243  O   LEU A 254      64.241  74.226 103.835  1.00  0.00           O
ATOM   4244  N   GLU A 255      63.141  72.496 104.705  1.00  0.00           N
ATOM   4246  CA  GLU A 255      64.331  71.856 105.225  1.00  0.00           C
ATOM   4248  CB  GLU A 255      63.981  70.556 105.975  1.00  0.00           C
ATOM   4251  CG  GLU A 255      63.171  70.796 107.265  1.00  0.00           C
ATOM   4254  CD  GLU A 255      63.001  69.476 107.985  1.00  0.00           C
ATOM   4255  OE1 GLU A 255      64.021  68.986 108.535  1.00  0.00           O
ATOM   4256  OE2 GLU A 255      61.891  68.896 108.035  1.00  0.00           O
ATOM   4257  C   GLU A 255      65.341  71.476 104.145  1.00  0.00           C
ATOM   4258  O   GLU A 255      64.991  71.146 103.015  1.00  0.00           O
ATOM   4259  N   SER A 256      66.651  71.526 104.455  1.00  0.00           N
ATOM   4261  CA  SER A 256      67.651  71.016 103.535  1.00  0.00           C
ATOM   4263  CB  SER A 256      69.071  71.536 103.855  1.00  0.00           C
ATOM   4266  OG  SER A 256      69.451  71.186 105.185  1.00  0.00           O
ATOM   4268  C   SER A 256      67.681  69.496 103.465  1.00  0.00           C
ATOM   4269  O   SER A 256      67.381  68.796 104.445  1.00  0.00           O
ATOM   4270  N   GLY A 257      68.081  68.946 102.295  1.00  0.00           N
ATOM   4272  CA  GLY A 257      68.501  67.546 102.155  1.00  0.00           C
ATOM   4275  C   GLY A 257      67.611  66.746 101.255  1.00  0.00           C
ATOM   4276  O   GLY A 257      66.591  67.216 100.765  1.00  0.00           O
ATOM   4277  N   LEU A 258      68.001  65.496 100.985  1.00  0.00           N
ATOM   4279  CA  LEU A 258      67.291  64.626 100.085  1.00  0.00           C
ATOM   4281  CB  LEU A 258      68.231  63.476  99.635  1.00  0.00           C
ATOM   4284  CG  LEU A 258      67.631  62.486  98.635  1.00  0.00           C
ATOM   4286  CD1 LEU A 258      67.331  63.216  97.335  1.00  0.00           C
ATOM   4290  CD2 LEU A 258      68.581  61.316  98.335  1.00  0.00           C
ATOM   4294  C   LEU A 258      66.051  64.016 100.715  1.00  0.00           C
ATOM   4295  O   LEU A 258      66.141  63.356 101.755  1.00  0.00           O
ATOM   4296  N   ALA A 259      64.861  64.156 100.115  1.00  0.00           N
ATOM   4298  CA  ALA A 259      63.691  63.516 100.675  1.00  0.00           C
ATOM   4300  CB  ALA A 259      62.411  64.276 100.345  1.00  0.00           C
ATOM   4304  C   ALA A 259      63.521  62.096 100.205  1.00  0.00           C
ATOM   4305  O   ALA A 259      64.211  61.616  99.305  1.00  0.00           O
ATOM   4306  N   ASN A 260      62.571  61.366 100.805  1.00  0.00           N
ATOM   4308  CA  ASN A 260      62.451  59.956 100.545  1.00  0.00           C
ATOM   4310  CB  ASN A 260      63.221  59.136 101.605  1.00  0.00           C
ATOM   4313  CG  ASN A 260      63.341  57.676 101.195  1.00  0.00           C
ATOM   4314  OD1 ASN A 260      62.471  56.876 101.525  1.00  0.00           O
ATOM   4315  ND2 ASN A 260      64.431  57.336 100.485  1.00  0.00           N
ATOM   4318  C   ASN A 260      60.991  59.556 100.525  1.00  0.00           C
ATOM   4319  O   ASN A 260      60.181  60.126 101.245  1.00  0.00           O
ATOM   4320  N   ALA A 261      60.631  58.576  99.675  1.00  0.00           N
ATOM   4322  CA  ALA A 261      59.241  58.296  99.335  1.00  0.00           C
ATOM   4324  CB  ALA A 261      59.131  57.466  98.035  1.00  0.00           C
ATOM   4328  C   ALA A 261      58.511  57.566 100.435  1.00  0.00           C
ATOM   4329  O   ALA A 261      57.291  57.546 100.425  1.00  0.00           O
ATOM   4330  N   SER A 262      59.261  56.996 101.405  1.00  0.00           N
ATOM   4332  CA  SER A 262      58.731  56.486 102.665  1.00  0.00           C
ATOM   4334  CB  SER A 262      59.691  55.416 103.275  1.00  0.00           C
ATOM   4337  OG  SER A 262      59.081  54.116 103.275  1.00  0.00           O
ATOM   4339  C   SER A 262      58.531  57.566 103.705  1.00  0.00           C
ATOM   4340  O   SER A 262      57.941  57.306 104.765  1.00  0.00           O
ATOM   4341  N   GLN A 263      59.021  58.806 103.495  1.00  0.00           N
ATOM   4343  CA  GLN A 263      58.801  59.866 104.445  1.00  0.00           C
ATOM   4345  CB  GLN A 263      60.131  60.426 105.015  1.00  0.00           C
ATOM   4348  CG  GLN A 263      60.001  61.656 105.955  1.00  0.00           C
ATOM   4351  CD  GLN A 263      59.031  61.436 107.125  1.00  0.00           C
ATOM   4352  OE1 GLN A 263      57.871  61.046 106.935  1.00  0.00           O
ATOM   4353  NE2 GLN A 263      59.461  61.726 108.365  1.00  0.00           N
ATOM   4356  C   GLN A 263      57.991  60.986 103.835  1.00  0.00           C
ATOM   4357  O   GLN A 263      58.511  61.806 103.075  1.00  0.00           O
ATOM   4358  N   LEU A 264      56.701  61.076 104.205  1.00  0.00           N
ATOM   4360  CA  LEU A 264      55.821  62.096 103.705  1.00  0.00           C
ATOM   4362  CB  LEU A 264      54.541  61.436 103.135  1.00  0.00           C
ATOM   4365  CG  LEU A 264      54.781  60.496 101.935  1.00  0.00           C
ATOM   4367  CD1 LEU A 264      53.471  59.876 101.435  1.00  0.00           C
ATOM   4371  CD2 LEU A 264      55.511  61.166 100.765  1.00  0.00           C
ATOM   4375  C   LEU A 264      55.461  63.136 104.755  1.00  0.00           C
ATOM   4376  O   LEU A 264      54.871  64.156 104.425  1.00  0.00           O
ATOM   4377  N   ASP A 265      55.861  62.956 106.045  1.00  0.00           N
ATOM   4379  CA  ASP A 265      55.521  63.906 107.105  1.00  0.00           C
ATOM   4381  CB  ASP A 265      55.791  63.276 108.505  1.00  0.00           C
ATOM   4384  CG  ASP A 265      54.561  62.606 109.075  1.00  0.00           C
ATOM   4385  OD1 ASP A 265      53.491  62.706 108.435  1.00  0.00           O
ATOM   4386  OD2 ASP A 265      54.631  62.096 110.225  1.00  0.00           O
ATOM   4387  C   ASP A 265      56.321  65.186 107.025  1.00  0.00           C
ATOM   4388  O   ASP A 265      55.931  66.236 107.535  1.00  0.00           O
ATOM   4389  N   SER A 266      57.491  65.106 106.395  1.00  0.00           N
ATOM   4391  CA  SER A 266      58.491  66.146 106.465  1.00  0.00           C
ATOM   4393  CB  SER A 266      59.281  66.136 107.805  1.00  0.00           C
ATOM   4396  OG  SER A 266      59.641  67.466 108.195  1.00  0.00           O
ATOM   4398  C   SER A 266      59.391  65.886 105.285  1.00  0.00           C
ATOM   4399  O   SER A 266      60.401  65.196 105.375  1.00  0.00           O
ATOM   4400  N   ILE A 267      58.941  66.356 104.105  1.00  0.00           N
ATOM   4402  CA  ILE A 267      59.611  66.216 102.835  1.00  0.00           C
ATOM   4404  CB  ILE A 267      58.611  66.056 101.695  1.00  0.00           C
ATOM   4406  CG2 ILE A 267      59.331  65.946 100.335  1.00  0.00           C
ATOM   4410  CG1 ILE A 267      57.681  64.836 101.905  1.00  0.00           C
ATOM   4413  CD  ILE A 267      56.561  64.756 100.865  1.00  0.00           C
ATOM   4417  C   ILE A 267      60.431  67.486 102.625  1.00  0.00           C
ATOM   4418  O   ILE A 267      59.821  68.496 102.295  1.00  0.00           O
ATOM   4419  N   PRO A 268      61.741  67.556 102.815  1.00  0.00           N
ATOM   4420  CD  PRO A 268      62.511  66.566 103.545  1.00  0.00           C
ATOM   4423  CA  PRO A 268      62.561  68.706 102.465  1.00  0.00           C
ATOM   4425  CB  PRO A 268      64.001  68.276 102.775  1.00  0.00           C
ATOM   4428  CG  PRO A 268      63.931  66.796 103.065  1.00  0.00           C
ATOM   4431  C   PRO A 268      62.421  69.196 101.055  1.00  0.00           C
ATOM   4432  O   PRO A 268      61.971  68.466 100.175  1.00  0.00           O
ATOM   4433  N   ARG A 269      62.821  70.446 100.805  1.00  0.00           N
ATOM   4435  CA  ARG A 269      62.751  71.056  99.515  1.00  0.00           C
ATOM   4437  CB  ARG A 269      61.511  71.986  99.335  1.00  0.00           C
ATOM   4440  CG  ARG A 269      60.131  71.276  99.345  1.00  0.00           C
ATOM   4443  CD  ARG A 269      58.971  72.126  98.805  1.00  0.00           C
ATOM   4446  NE  ARG A 269      58.301  72.966  99.845  1.00  0.00           N
ATOM   4448  CZ  ARG A 269      57.321  73.806  99.485  1.00  0.00           C
ATOM   4449  NH1 ARG A 269      56.921  73.956  98.245  1.00  0.00           N
ATOM   4452  NH2 ARG A 269      56.691  74.586 100.335  1.00  0.00           N
ATOM   4455  C   ARG A 269      64.001  71.886  99.345  1.00  0.00           C
ATOM   4456  O   ARG A 269      64.421  72.586 100.265  1.00  0.00           O
ATOM   4457  N   VAL A 270      64.631  71.866  98.155  1.00  0.00           N
ATOM   4459  CA  VAL A 270      65.561  72.926  97.775  1.00  0.00           C
ATOM   4461  CB  VAL A 270      66.381  72.576  96.525  1.00  0.00           C
ATOM   4463  CG1 VAL A 270      67.421  73.686  96.265  1.00  0.00           C
ATOM   4467  CG2 VAL A 270      67.111  71.236  96.645  1.00  0.00           C
ATOM   4471  C   VAL A 270      64.771  74.196  97.475  1.00  0.00           C
ATOM   4472  O   VAL A 270      63.861  74.166  96.635  1.00  0.00           O
ATOM   4473  N   LEU A 271      65.071  75.336  98.125  1.00  0.00           N
ATOM   4475  CA  LEU A 271      64.501  76.626  97.755  1.00  0.00           C
ATOM   4477  CB  LEU A 271      64.451  77.526  99.005  1.00  0.00           C
ATOM   4480  CG  LEU A 271      63.801  78.906  98.835  1.00  0.00           C
ATOM   4482  CD1 LEU A 271      62.311  78.786  98.525  1.00  0.00           C
ATOM   4486  CD2 LEU A 271      63.981  79.746 100.105  1.00  0.00           C
ATOM   4490  C   LEU A 271      65.321  77.306  96.665  1.00  0.00           C
ATOM   4491  O   LEU A 271      66.541  77.416  96.765  1.00  0.00           O
ATOM   4492  N   ILE A 272      64.671  77.796  95.585  1.00  0.00           N
ATOM   4494  CA  ILE A 272      65.331  78.646  94.595  1.00  0.00           C
ATOM   4496  CB  ILE A 272      64.631  78.646  93.225  1.00  0.00           C
ATOM   4498  CG2 ILE A 272      64.921  79.916  92.395  1.00  0.00           C
ATOM   4502  CG1 ILE A 272      65.101  77.446  92.375  1.00  0.00           C
ATOM   4505  CD  ILE A 272      64.801  76.086  92.975  1.00  0.00           C
ATOM   4509  C   ILE A 272      65.511  80.046  95.145  1.00  0.00           C
ATOM   4510  O   ILE A 272      64.581  80.696  95.605  1.00  0.00           O
ATOM   4511  N   ALA A 273      66.751  80.566  95.155  1.00  0.00           N
ATOM   4513  CA  ALA A 273      66.981  81.926  95.555  1.00  0.00           C
ATOM   4515  CB  ALA A 273      68.451  82.156  95.885  1.00  0.00           C
ATOM   4519  C   ALA A 273      66.521  82.896  94.485  1.00  0.00           C
ATOM   4520  O   ALA A 273      66.441  82.536  93.315  1.00  0.00           O
ATOM   4521  N   ASN A 274      66.171  84.146  94.855  1.00  0.00           N
ATOM   4523  CA  ASN A 274      65.691  85.116  93.885  1.00  0.00           C
ATOM   4525  CB  ASN A 274      65.251  86.436  94.605  1.00  0.00           C
ATOM   4528  CG  ASN A 274      64.721  87.516  93.655  1.00  0.00           C
ATOM   4529  OD1 ASN A 274      64.381  87.276  92.495  1.00  0.00           O
ATOM   4530  ND2 ASN A 274      64.711  88.776  94.135  1.00  0.00           N
ATOM   4533  C   ASN A 274      66.721  85.396  92.785  1.00  0.00           C
ATOM   4534  O   ASN A 274      67.891  85.626  93.035  1.00  0.00           O
ATOM   4535  N   ASN A 275      66.281  85.406  91.515  1.00  0.00           N
ATOM   4537  CA  ASN A 275      67.091  85.556  90.325  1.00  0.00           C
ATOM   4539  CB  ASN A 275      67.391  87.056  89.985  1.00  0.00           C
ATOM   4542  CG  ASN A 275      68.251  87.856  90.975  1.00  0.00           C
ATOM   4543  OD1 ASN A 275      69.451  88.136  90.805  1.00  0.00           O
ATOM   4544  ND2 ASN A 275      67.581  88.456  91.985  1.00  0.00           N
ATOM   4547  C   ASN A 275      68.361  84.686  90.295  1.00  0.00           C
ATOM   4548  O   ASN A 275      69.421  85.216  89.985  1.00  0.00           O
ATOM   4549  N   PRO A 276      68.361  83.396  90.615  1.00  0.00           N
ATOM   4550  CD  PRO A 276      67.251  82.486  90.275  1.00  0.00           C
ATOM   4553  CA  PRO A 276      69.601  82.646  90.775  1.00  0.00           C
ATOM   4555  CB  PRO A 276      69.111  81.246  91.165  1.00  0.00           C
ATOM   4558  CG  PRO A 276      67.861  81.076  90.305  1.00  0.00           C
ATOM   4561  C   PRO A 276      70.441  82.626  89.505  1.00  0.00           C
ATOM   4562  O   PRO A 276      69.901  82.576  88.405  1.00  0.00           O
ATOM   4563  N   SER A 277      71.771  82.676  89.605  1.00  0.00           N
ATOM   4565  CA  SER A 277      72.591  82.296  88.455  1.00  0.00           C
ATOM   4567  CB  SER A 277      74.111  82.546  88.615  1.00  0.00           C
ATOM   4570  OG  SER A 277      74.381  83.876  89.025  1.00  0.00           O
ATOM   4572  C   SER A 277      72.401  80.816  88.185  1.00  0.00           C
ATOM   4573  O   SER A 277      72.241  80.016  89.105  1.00  0.00           O
ATOM   4574  N   LEU A 278      72.461  80.366  86.935  1.00  0.00           N
ATOM   4576  CA  LEU A 278      72.371  78.956  86.635  1.00  0.00           C
ATOM   4578  CB  LEU A 278      72.391  78.766  85.125  1.00  0.00           C
ATOM   4581  CG  LEU A 278      72.241  77.316  84.595  1.00  0.00           C
ATOM   4583  CD1 LEU A 278      71.201  76.416  85.305  1.00  0.00           C
ATOM   4587  CD2 LEU A 278      71.811  77.476  83.145  1.00  0.00           C
ATOM   4591  C   LEU A 278      73.441  78.116  87.325  1.00  0.00           C
ATOM   4592  O   LEU A 278      73.181  77.036  87.835  1.00  0.00           O
ATOM   4593  N   LYS A 279      74.651  78.676  87.495  1.00  0.00           N
ATOM   4595  CA  LYS A 279      75.651  78.076  88.355  1.00  0.00           C
ATOM   4597  CB  LYS A 279      76.981  78.866  88.315  1.00  0.00           C
ATOM   4600  CG  LYS A 279      76.901  80.306  88.845  1.00  0.00           C
ATOM   4603  CD  LYS A 279      78.261  81.006  88.945  1.00  0.00           C
ATOM   4606  CE  LYS A 279      79.251  80.286  89.875  1.00  0.00           C
ATOM   4609  NZ  LYS A 279      80.551  80.956  89.795  1.00  0.00           N
ATOM   4613  C   LYS A 279      75.231  77.816  89.805  1.00  0.00           C
ATOM   4614  O   LYS A 279      75.551  76.766  90.345  1.00  0.00           O
ATOM   4615  N   GLU A 280      74.491  78.746  90.465  1.00  0.00           N
ATOM   4617  CA  GLU A 280      74.101  78.566  91.855  1.00  0.00           C
ATOM   4619  CB  GLU A 280      73.921  79.926  92.605  1.00  0.00           C
ATOM   4622  CG  GLU A 280      72.591  80.676  92.375  1.00  0.00           C
ATOM   4625  CD  GLU A 280      72.601  82.146  92.815  1.00  0.00           C
ATOM   4626  OE1 GLU A 280      73.511  82.896  92.365  1.00  0.00           O
ATOM   4627  OE2 GLU A 280      71.641  82.556  93.515  1.00  0.00           O
ATOM   4628  C   GLU A 280      72.841  77.696  91.935  1.00  0.00           C
ATOM   4629  O   GLU A 280      72.671  76.936  92.875  1.00  0.00           O
ATOM   4630  N   PHE A 281      71.981  77.726  90.885  1.00  0.00           N
ATOM   4632  CA  PHE A 281      70.911  76.756  90.675  1.00  0.00           C
ATOM   4634  CB  PHE A 281      70.001  77.156  89.475  1.00  0.00           C
ATOM   4637  CG  PHE A 281      68.931  76.106  89.225  1.00  0.00           C
ATOM   4638  CD1 PHE A 281      67.691  76.206  89.865  1.00  0.00           C
ATOM   4640  CE1 PHE A 281      66.721  75.206  89.695  1.00  0.00           C
ATOM   4642  CZ  PHE A 281      66.971  74.116  88.865  1.00  0.00           C
ATOM   4644  CD2 PHE A 281      69.171  75.016  88.365  1.00  0.00           C
ATOM   4646  CE2 PHE A 281      68.201  74.026  88.195  1.00  0.00           C
ATOM   4648  C   PHE A 281      71.391  75.316  90.495  1.00  0.00           C
ATOM   4649  O   PHE A 281      70.901  74.386  91.135  1.00  0.00           O
ATOM   4650  N   ALA A 282      72.391  75.076  89.625  1.00  0.00           N
ATOM   4652  CA  ALA A 282      72.971  73.766  89.485  1.00  0.00           C
ATOM   4654  CB  ALA A 282      73.981  73.756  88.355  1.00  0.00           C
ATOM   4658  C   ALA A 282      73.641  73.346  90.765  1.00  0.00           C
ATOM   4659  O   ALA A 282      73.411  72.246  91.255  1.00  0.00           O
ATOM   4660  N   GLN A 283      74.381  74.286  91.405  1.00  0.00           N
ATOM   4662  CA  GLN A 283      75.061  74.036  92.665  1.00  0.00           C
ATOM   4664  CB  GLN A 283      75.791  75.296  93.225  1.00  0.00           C
ATOM   4667  CG  GLN A 283      76.641  75.026  94.485  1.00  0.00           C
ATOM   4670  CD  GLN A 283      77.531  76.206  94.915  1.00  0.00           C
ATOM   4671  OE1 GLN A 283      77.681  77.236  94.265  1.00  0.00           O
ATOM   4672  NE2 GLN A 283      78.171  76.046  96.095  1.00  0.00           N
ATOM   4675  C   GLN A 283      74.101  73.526  93.715  1.00  0.00           C
ATOM   4676  O   GLN A 283      74.371  72.506  94.325  1.00  0.00           O
ATOM   4677  N   GLN A 284      72.921  74.146  93.895  1.00  0.00           N
ATOM   4679  CA  GLN A 284      72.031  73.756  94.975  1.00  0.00           C
ATOM   4681  CB  GLN A 284      70.941  74.846  95.205  1.00  0.00           C
ATOM   4684  CG  GLN A 284      70.111  75.076  93.935  1.00  0.00           C
ATOM   4687  CD  GLN A 284      68.961  76.066  94.055  1.00  0.00           C
ATOM   4688  OE1 GLN A 284      68.921  76.966  94.885  1.00  0.00           O
ATOM   4689  NE2 GLN A 284      68.001  75.906  93.115  1.00  0.00           N
ATOM   4692  C   GLN A 284      71.341  72.406  94.795  1.00  0.00           C
ATOM   4693  O   GLN A 284      70.931  71.756  95.755  1.00  0.00           O
ATOM   4694  N   ILE A 285      71.211  71.916  93.545  1.00  0.00           N
ATOM   4696  CA  ILE A 285      70.661  70.596  93.295  1.00  0.00           C
ATOM   4698  CB  ILE A 285      69.901  70.586  91.975  1.00  0.00           C
ATOM   4700  CG2 ILE A 285      69.381  69.166  91.695  1.00  0.00           C
ATOM   4704  CG1 ILE A 285      68.761  71.626  92.085  1.00  0.00           C
ATOM   4707  CD  ILE A 285      67.811  71.616  90.905  1.00  0.00           C
ATOM   4711  C   ILE A 285      71.761  69.566  93.275  1.00  0.00           C
ATOM   4712  O   ILE A 285      71.591  68.426  93.715  1.00  0.00           O
ATOM   4713  N   ILE A 286      72.961  69.966  92.815  1.00  0.00           N
ATOM   4715  CA  ILE A 286      74.171  69.176  92.945  1.00  0.00           C
ATOM   4717  CB  ILE A 286      75.311  69.826  92.165  1.00  0.00           C
ATOM   4719  CG2 ILE A 286      76.701  69.256  92.525  1.00  0.00           C
ATOM   4723  CG1 ILE A 286      75.061  69.696  90.645  1.00  0.00           C
ATOM   4726  CD  ILE A 286      75.921  70.656  89.815  1.00  0.00           C
ATOM   4730  C   ILE A 286      74.541  68.916  94.395  1.00  0.00           C
ATOM   4731  O   ILE A 286      74.841  67.776  94.775  1.00  0.00           O
ATOM   4732  N   THR A 287      74.491  69.936  95.285  1.00  0.00           N
ATOM   4734  CA  THR A 287      75.061  69.846  96.635  1.00  0.00           C
ATOM   4736  CB  THR A 287      75.611  71.166  97.195  1.00  0.00           C
ATOM   4738  OG1 THR A 287      74.631  72.206  97.235  1.00  0.00           O
ATOM   4740  CG2 THR A 287      76.791  71.626  96.335  1.00  0.00           C
ATOM   4744  C   THR A 287      74.051  69.326  97.625  1.00  0.00           C
ATOM   4745  O   THR A 287      74.331  69.226  98.805  1.00  0.00           O
ATOM   4746  N   VAL A 288      72.861  68.926  97.145  1.00  0.00           N
ATOM   4748  CA  VAL A 288      71.721  68.556  97.965  1.00  0.00           C
ATOM   4750  CB  VAL A 288      70.521  68.306  97.055  1.00  0.00           C
ATOM   4752  CG1 VAL A 288      70.641  66.956  96.305  1.00  0.00           C
ATOM   4756  CG2 VAL A 288      69.241  68.426  97.885  1.00  0.00           C
ATOM   4760  C   VAL A 288      71.961  67.316  98.825  1.00  0.00           C
ATOM   4761  O   VAL A 288      71.221  66.996  99.765  1.00  0.00           O
ATOM   4762  N   GLN A 289      73.021  66.566  98.515  1.00  0.00           N
ATOM   4764  CA  GLN A 289      73.451  65.436  99.325  1.00  0.00           C
ATOM   4766  CB  GLN A 289      74.071  64.356  98.415  1.00  0.00           C
ATOM   4769  CG  GLN A 289      73.091  63.776  97.375  1.00  0.00           C
ATOM   4772  CD  GLN A 289      72.241  62.616  97.895  1.00  0.00           C
ATOM   4773  OE1 GLN A 289      72.181  61.546  97.285  1.00  0.00           O
ATOM   4774  NE2 GLN A 289      71.581  62.806  99.045  1.00  0.00           N
ATOM   4777  C   GLN A 289      74.491  65.796 100.355  1.00  0.00           C
ATOM   4778  O   GLN A 289      74.781  64.986 101.245  1.00  0.00           O
ATOM   4779  N   GLU A 290      75.091  66.996 100.265  1.00  0.00           N
ATOM   4781  CA  GLU A 290      76.221  67.356 101.085  1.00  0.00           C
ATOM   4783  CB  GLU A 290      76.971  68.626 100.625  1.00  0.00           C
ATOM   4786  CG  GLU A 290      77.591  68.436  99.225  1.00  0.00           C
ATOM   4789  CD  GLU A 290      78.901  69.166  98.965  1.00  0.00           C
ATOM   4790  OE1 GLU A 290      79.001  70.386  99.255  1.00  0.00           O
ATOM   4791  OE2 GLU A 290      79.851  68.486  98.485  1.00  0.00           O
ATOM   4792  C   GLU A 290      75.891  67.446 102.545  1.00  0.00           C
ATOM   4793  O   GLU A 290      75.121  68.286 103.025  1.00  0.00           O
ATOM   4794  N   LYS A 291      76.541  66.576 103.335  1.00  0.00           N
ATOM   4796  CA  LYS A 291      76.591  66.736 104.765  1.00  0.00           C
ATOM   4798  CB  LYS A 291      76.811  65.386 105.485  1.00  0.00           C
ATOM   4801  CG  LYS A 291      75.591  64.446 105.425  1.00  0.00           C
ATOM   4804  CD  LYS A 291      75.931  63.076 106.015  1.00  0.00           C
ATOM   4807  CE  LYS A 291      74.791  62.046 106.075  1.00  0.00           C
ATOM   4810  NZ  LYS A 291      73.701  62.456 106.985  1.00  0.00           N
ATOM   4814  C   LYS A 291      77.611  67.776 105.145  1.00  0.00           C
ATOM   4815  O   LYS A 291      78.731  67.436 105.545  1.00  0.00           O
ATOM   4816  N   SER A 292      77.261  69.076 105.005  1.00  0.00           N
ATOM   4818  CA  SER A 292      78.151  70.186 105.255  1.00  0.00           C
ATOM   4820  CB  SER A 292      77.491  71.556 104.955  1.00  0.00           C
ATOM   4823  OG  SER A 292      76.191  71.666 105.515  1.00  0.00           O
ATOM   4825  C   SER A 292      78.841  70.186 106.625  1.00  0.00           C
ATOM   4826  O   SER A 292      78.291  69.666 107.615  1.00  0.00           O
ATOM   4827  N   PRO A 293      80.081  70.666 106.735  1.00  0.00           N
ATOM   4828  CD  PRO A 293      81.051  70.686 105.635  1.00  0.00           C
ATOM   4831  CA  PRO A 293      80.751  70.886 108.015  1.00  0.00           C
ATOM   4833  CB  PRO A 293      82.121  71.446 107.605  1.00  0.00           C
ATOM   4836  CG  PRO A 293      82.401  70.656 106.335  1.00  0.00           C
ATOM   4839  C   PRO A 293      80.031  71.826 108.965  1.00  0.00           C
ATOM   4840  O   PRO A 293      80.181  73.036 108.865  1.00  0.00           O
ATOM   4841  N   GLN A 294      79.251  71.266 109.915  1.00  0.00           N
ATOM   4843  CA  GLN A 294      78.561  72.056 110.905  1.00  0.00           C
ATOM   4845  CB  GLN A 294      77.591  71.146 111.705  1.00  0.00           C
ATOM   4848  CG  GLN A 294      76.231  71.796 112.065  1.00  0.00           C
ATOM   4851  CD  GLN A 294      75.311  72.166 110.895  1.00  0.00           C
ATOM   4852  OE1 GLN A 294      74.181  72.556 111.185  1.00  0.00           O
ATOM   4853  NE2 GLN A 294      75.751  72.096 109.625  1.00  0.00           N
ATOM   4856  C   GLN A 294      79.531  72.746 111.855  1.00  0.00           C
ATOM   4857  O   GLN A 294      80.461  72.146 112.395  1.00  0.00           O
ATOM   4858  N   ARG A 295      79.281  74.016 112.135  1.00  0.00           N
ATOM   4860  CA  ARG A 295      79.811  74.636 113.315  1.00  0.00           C
ATOM   4862  CB  ARG A 295      80.951  75.626 113.015  1.00  0.00           C
ATOM   4865  CG  ARG A 295      80.721  76.586 111.835  1.00  0.00           C
ATOM   4868  CD  ARG A 295      81.991  77.286 111.325  1.00  0.00           C
ATOM   4871  NE  ARG A 295      82.601  78.096 112.425  1.00  0.00           N
ATOM   4873  CZ  ARG A 295      83.561  77.706 113.255  1.00  0.00           C
ATOM   4874  NH1 ARG A 295      84.101  76.506 113.245  1.00  0.00           N
ATOM   4877  NH2 ARG A 295      84.071  78.536 114.145  1.00  0.00           N
ATOM   4880  C   ARG A 295      78.711  75.166 114.185  1.00  0.00           C
ATOM   4881  O   ARG A 295      77.721  75.746 113.725  1.00  0.00           O
ATOM   4882  N   ILE A 296      78.841  74.896 115.495  1.00  0.00           N
ATOM   4884  CA  ILE A 296      77.801  75.166 116.475  1.00  0.00           C
ATOM   4886  CB  ILE A 296      77.421  73.946 117.305  1.00  0.00           C
ATOM   4888  CG2 ILE A 296      76.131  74.286 118.085  1.00  0.00           C
ATOM   4892  CG1 ILE A 296      77.241  72.646 116.485  1.00  0.00           C
ATOM   4895  CD  ILE A 296      76.081  72.666 115.495  1.00  0.00           C
ATOM   4899  C   ILE A 296      78.311  76.216 117.415  1.00  0.00           C
ATOM   4900  O   ILE A 296      79.491  76.226 117.785  1.00  0.00           O
ATOM   4901  N   MET A 297      77.451  77.136 117.865  1.00  0.00           N
ATOM   4903  CA  MET A 297      77.791  77.956 119.005  1.00  0.00           C
ATOM   4905  CB  MET A 297      78.021  79.406 118.545  1.00  0.00           C
ATOM   4908  CG  MET A 297      78.381  80.416 119.635  1.00  0.00           C
ATOM   4911  SD  MET A 297      78.791  81.986 118.845  1.00  0.00           S
ATOM   4912  CE  MET A 297      78.811  82.986 120.335  1.00  0.00           C
ATOM   4916  C   MET A 297      76.741  77.886 120.085  1.00  0.00           C
ATOM   4917  O   MET A 297      75.531  77.976 119.835  1.00  0.00           O
ATOM   4918  N   HIS A 298      77.181  77.716 121.345  1.00  0.00           N
ATOM   4920  CA  HIS A 298      76.351  77.746 122.515  1.00  0.00           C
ATOM   4922  CB  HIS A 298      77.011  76.976 123.685  1.00  0.00           C
ATOM   4925  ND1 HIS A 298      78.081  75.076 122.485  1.00  0.00           N
ATOM   4926  CG  HIS A 298      77.141  75.506 123.405  1.00  0.00           C
ATOM   4927  CE1 HIS A 298      78.011  73.756 122.535  1.00  0.00           C
ATOM   4929  NE2 HIS A 298      77.081  73.326 123.415  1.00  0.00           N
ATOM   4931  CD2 HIS A 298      76.521  74.446 123.985  1.00  0.00           C
ATOM   4933  C   HIS A 298      76.051  79.176 122.935  1.00  0.00           C
ATOM   4934  O   HIS A 298      76.941  79.996 123.135  1.00  0.00           O
ATOM   4935  N   ILE A 299      74.771  79.546 123.075  1.00  0.00           N
ATOM   4937  CA  ILE A 299      74.371  80.856 123.535  1.00  0.00           C
ATOM   4939  CB  ILE A 299      73.451  81.586 122.555  1.00  0.00           C
ATOM   4941  CG2 ILE A 299      72.951  82.916 123.165  1.00  0.00           C
ATOM   4945  CG1 ILE A 299      74.101  81.796 121.165  1.00  0.00           C
ATOM   4948  CD  ILE A 299      75.341  82.696 121.155  1.00  0.00           C
ATOM   4952  C   ILE A 299      73.651  80.696 124.855  1.00  0.00           C
ATOM   4953  O   ILE A 299      72.661  79.966 124.955  1.00  0.00           O
ATOM   4954  N   ASP A 300      74.121  81.396 125.895  1.00  0.00           N
ATOM   4956  CA  ASP A 300      73.411  81.556 127.135  1.00  0.00           C
ATOM   4958  CB  ASP A 300      74.451  81.376 128.265  1.00  0.00           C
ATOM   4961  CG  ASP A 300      73.871  81.416 129.665  1.00  0.00           C
ATOM   4962  OD1 ASP A 300      72.671  81.766 129.785  1.00  0.00           O
ATOM   4963  OD2 ASP A 300      74.621  81.096 130.615  1.00  0.00           O
ATOM   4964  C   ASP A 300      72.581  82.846 127.145  1.00  0.00           C
ATOM   4965  O   ASP A 300      73.021  83.936 126.785  1.00  0.00           O
ATOM   4966  N   LEU A 301      71.301  82.716 127.525  1.00  0.00           N
ATOM   4968  CA  LEU A 301      70.291  83.756 127.555  1.00  0.00           C
ATOM   4970  CB  LEU A 301      68.861  83.166 127.545  1.00  0.00           C
ATOM   4973  CG  LEU A 301      68.281  82.856 126.155  1.00  0.00           C
ATOM   4975  CD1 LEU A 301      67.791  84.096 125.415  1.00  0.00           C
ATOM   4979  CD2 LEU A 301      69.281  82.116 125.275  1.00  0.00           C
ATOM   4983  C   LEU A 301      70.441  84.626 128.775  1.00  0.00           C
ATOM   4984  O   LEU A 301      69.941  85.756 128.805  1.00  0.00           O
ATOM   4985  N   ASP A 302      71.221  84.176 129.785  1.00  0.00           N
ATOM   4987  CA  ASP A 302      71.641  85.016 130.885  1.00  0.00           C
ATOM   4989  CB  ASP A 302      72.571  84.276 131.865  1.00  0.00           C
ATOM   4992  CG  ASP A 302      71.851  83.236 132.705  1.00  0.00           C
ATOM   4993  OD1 ASP A 302      70.601  83.236 132.805  1.00  0.00           O
ATOM   4994  OD2 ASP A 302      72.621  82.596 133.465  1.00  0.00           O
ATOM   4995  C   ASP A 302      72.381  86.256 130.395  1.00  0.00           C
ATOM   4996  O   ASP A 302      72.201  87.346 130.925  1.00  0.00           O
ATOM   4997  N   TYR A 303      73.221  86.116 129.345  1.00  0.00           N
ATOM   4999  CA  TYR A 303      74.111  87.156 128.855  1.00  0.00           C
ATOM   5001  CB  TYR A 303      75.441  86.546 128.335  1.00  0.00           C
ATOM   5004  CG  TYR A 303      76.161  85.846 129.445  1.00  0.00           C
ATOM   5005  CD1 TYR A 303      77.151  86.506 130.185  1.00  0.00           C
ATOM   5007  CE1 TYR A 303      77.841  85.836 131.205  1.00  0.00           C
ATOM   5009  CZ  TYR A 303      77.521  84.506 131.515  1.00  0.00           C
ATOM   5010  OH  TYR A 303      78.181  83.846 132.565  1.00  0.00           O
ATOM   5012  CD2 TYR A 303      75.871  84.496 129.745  1.00  0.00           C
ATOM   5014  CE2 TYR A 303      76.541  83.836 130.775  1.00  0.00           C
ATOM   5016  C   TYR A 303      73.511  87.936 127.695  1.00  0.00           C
ATOM   5017  O   TYR A 303      74.191  88.776 127.095  1.00  0.00           O
ATOM   5018  N   VAL A 304      72.241  87.656 127.355  1.00  0.00           N
ATOM   5020  CA  VAL A 304      71.511  88.326 126.285  1.00  0.00           C
ATOM   5022  CB  VAL A 304      70.991  87.276 125.305  1.00  0.00           C
ATOM   5024  CG1 VAL A 304      70.171  87.916 124.175  1.00  0.00           C
ATOM   5028  CG2 VAL A 304      72.191  86.526 124.675  1.00  0.00           C
ATOM   5032  C   VAL A 304      70.331  89.096 126.865  1.00  0.00           C
ATOM   5033  O   VAL A 304      69.801  90.046 126.265  1.00  0.00           O
ATOM   5034  N   TYR A 305      69.881  88.706 128.065  1.00  0.00           N
ATOM   5036  CA  TYR A 305      68.751  89.286 128.755  1.00  0.00           C
ATOM   5038  CB  TYR A 305      68.181  88.316 129.845  1.00  0.00           C
ATOM   5041  CG  TYR A 305      67.061  88.926 130.665  1.00  0.00           C
ATOM   5042  CD1 TYR A 305      65.861  89.296 130.055  1.00  0.00           C
ATOM   5044  CE1 TYR A 305      64.861  89.956 130.785  1.00  0.00           C
ATOM   5046  CZ  TYR A 305      65.051  90.256 132.135  1.00  0.00           C
ATOM   5047  OH  TYR A 305      64.041  90.946 132.835  1.00  0.00           O
ATOM   5049  CD2 TYR A 305      67.221  89.186 132.045  1.00  0.00           C
ATOM   5051  CE2 TYR A 305      66.231  89.876 132.755  1.00  0.00           C
ATOM   5053  C   TYR A 305      69.061  90.666 129.315  1.00  0.00           C
ATOM   5054  O   TYR A 305      70.001  90.866 130.065  1.00  0.00           O
ATOM   5055  N   ASP A 306      68.221  91.656 129.035  1.00  0.00           N
ATOM   5057  CA  ASP A 306      68.251  92.966 129.615  1.00  0.00           C
ATOM   5059  CB  ASP A 306      68.821  93.996 128.605  1.00  0.00           C
ATOM   5062  CG  ASP A 306      69.291  95.256 129.315  1.00  0.00           C
ATOM   5063  OD1 ASP A 306      68.441  95.916 129.955  1.00  0.00           O
ATOM   5064  OD2 ASP A 306      70.511  95.576 129.235  1.00  0.00           O
ATOM   5065  C   ASP A 306      66.791  93.196 129.985  1.00  0.00           C
ATOM   5066  O   ASP A 306      65.921  92.586 129.375  1.00  0.00           O
ATOM   5067  N   GLU A 307      66.481  94.046 130.985  1.00  0.00           N
ATOM   5069  CA  GLU A 307      65.101  94.416 131.255  1.00  0.00           C
ATOM   5071  CB  GLU A 307      65.001  95.306 132.525  1.00  0.00           C
ATOM   5074  CG  GLU A 307      63.601  95.916 132.795  1.00  0.00           C
ATOM   5077  CD  GLU A 307      63.341  97.326 132.235  1.00  0.00           C
ATOM   5078  OE1 GLU A 307      64.261  98.026 131.745  1.00  0.00           O
ATOM   5079  OE2 GLU A 307      62.161  97.756 132.365  1.00  0.00           O
ATOM   5080  C   GLU A 307      64.521  95.156 130.075  1.00  0.00           C
ATOM   5081  O   GLU A 307      63.431  94.886 129.575  1.00  0.00           O
ATOM   5082  N   ASN A 308      65.351  96.066 129.535  1.00  0.00           N
ATOM   5084  CA  ASN A 308      64.931  96.966 128.495  1.00  0.00           C
ATOM   5086  CB  ASN A 308      65.831  98.226 128.595  1.00  0.00           C
ATOM   5089  CG  ASN A 308      65.501  99.256 127.535  1.00  0.00           C
ATOM   5090  OD1 ASN A 308      65.461  98.946 126.345  1.00  0.00           O
ATOM   5091  ND2 ASN A 308      65.261 100.526 127.935  1.00  0.00           N
ATOM   5094  C   ASN A 308      64.931  96.246 127.155  1.00  0.00           C
ATOM   5095  O   ASN A 308      65.951  95.726 126.685  1.00  0.00           O
ATOM   5096  N   LEU A 309      63.761  96.166 126.465  1.00  0.00           N
ATOM   5098  CA  LEU A 309      63.641  95.506 125.185  1.00  0.00           C
ATOM   5100  CB  LEU A 309      62.181  95.446 124.665  1.00  0.00           C
ATOM   5103  CG  LEU A 309      61.981  94.696 123.325  1.00  0.00           C
ATOM   5105  CD1 LEU A 309      62.451  93.236 123.435  1.00  0.00           C
ATOM   5109  CD2 LEU A 309      60.521  94.816 122.875  1.00  0.00           C
ATOM   5113  C   LEU A 309      64.531  96.066 124.085  1.00  0.00           C
ATOM   5114  O   LEU A 309      65.141  95.306 123.325  1.00  0.00           O
ATOM   5115  N   GLN A 310      64.681  97.406 123.985  1.00  0.00           N
ATOM   5117  CA  GLN A 310      65.661  97.986 123.085  1.00  0.00           C
ATOM   5119  CB  GLN A 310      65.661  99.546 123.035  1.00  0.00           C
ATOM   5122  CG  GLN A 310      64.351 100.176 122.495  1.00  0.00           C
ATOM   5125  CD  GLN A 310      64.461 101.656 122.125  1.00  0.00           C
ATOM   5126  OE1 GLN A 310      63.601 102.486 122.425  1.00  0.00           O
ATOM   5127  NE2 GLN A 310      65.561 102.006 121.415  1.00  0.00           N
ATOM   5130  C   GLN A 310      67.081  97.546 123.405  1.00  0.00           C
ATOM   5131  O   GLN A 310      67.821  97.116 122.535  1.00  0.00           O
ATOM   5132  N   GLN A 311      67.521  97.556 124.675  1.00  0.00           N
ATOM   5134  CA  GLN A 311      68.811  96.976 124.995  1.00  0.00           C
ATOM   5136  CB  GLN A 311      69.271  97.266 126.445  1.00  0.00           C
ATOM   5139  CG  GLN A 311      69.831  98.686 126.665  1.00  0.00           C
ATOM   5142  CD  GLN A 311      70.841  99.136 125.605  1.00  0.00           C
ATOM   5143  OE1 GLN A 311      70.741 100.256 125.115  1.00  0.00           O
ATOM   5144  NE2 GLN A 311      71.821  98.266 125.245  1.00  0.00           N
ATOM   5147  C   GLN A 311      69.001  95.516 124.645  1.00  0.00           C
ATOM   5148  O   GLN A 311      70.031  95.136 124.095  1.00  0.00           O
ATOM   5149  N   MET A 312      67.981  94.666 124.865  1.00  0.00           N
ATOM   5151  CA  MET A 312      68.041  93.316 124.345  1.00  0.00           C
ATOM   5153  CB  MET A 312      66.811  92.456 124.695  1.00  0.00           C
ATOM   5156  CG  MET A 312      66.731  92.156 126.195  1.00  0.00           C
ATOM   5159  SD  MET A 312      65.651  90.756 126.615  1.00  0.00           S
ATOM   5160  CE  MET A 312      64.401  90.926 125.325  1.00  0.00           C
ATOM   5164  C   MET A 312      68.201  93.206 122.845  1.00  0.00           C
ATOM   5165  O   MET A 312      69.091  92.506 122.385  1.00  0.00           O
ATOM   5166  N   ASP A 313      67.391  93.956 122.065  1.00  0.00           N
ATOM   5168  CA  ASP A 313      67.501  93.986 120.615  1.00  0.00           C
ATOM   5170  CB  ASP A 313      66.301  94.726 119.925  1.00  0.00           C
ATOM   5173  CG  ASP A 313      65.131  93.836 119.535  1.00  0.00           C
ATOM   5174  OD1 ASP A 313      65.231  92.576 119.595  1.00  0.00           O
ATOM   5175  OD2 ASP A 313      64.091  94.366 119.045  1.00  0.00           O
ATOM   5176  C   ASP A 313      68.901  94.456 120.175  1.00  0.00           C
ATOM   5177  O   ASP A 313      69.481  93.896 119.255  1.00  0.00           O
ATOM   5178  N   ARG A 314      69.541  95.416 120.875  1.00  0.00           N
ATOM   5180  CA  ARG A 314      70.971  95.686 120.695  1.00  0.00           C
ATOM   5182  CB  ARG A 314      71.421  96.946 121.495  1.00  0.00           C
ATOM   5185  CG  ARG A 314      71.161  98.256 120.735  1.00  0.00           C
ATOM   5188  CD  ARG A 314      69.701  98.696 120.735  1.00  0.00           C
ATOM   5191  NE  ARG A 314      69.421  99.456 121.995  1.00  0.00           N
ATOM   5193  CZ  ARG A 314      69.501 100.776 122.055  1.00  0.00           C
ATOM   5194  NH1 ARG A 314      69.931 101.526 121.055  1.00  0.00           N
ATOM   5197  NH2 ARG A 314      69.081 101.426 123.115  1.00  0.00           N
ATOM   5200  C   ARG A 314      71.921  94.526 120.995  1.00  0.00           C
ATOM   5201  O   ARG A 314      72.861  94.246 120.235  1.00  0.00           O
ATOM   5202  N   ASN A 315      71.711  93.816 122.105  1.00  0.00           N
ATOM   5204  CA  ASN A 315      72.481  92.646 122.495  1.00  0.00           C
ATOM   5206  CB  ASN A 315      72.081  92.146 123.895  1.00  0.00           C
ATOM   5209  CG  ASN A 315      72.391  93.246 124.895  1.00  0.00           C
ATOM   5210  OD1 ASN A 315      73.301  94.056 124.695  1.00  0.00           O
ATOM   5211  ND2 ASN A 315      71.631  93.266 126.015  1.00  0.00           N
ATOM   5214  C   ASN A 315      72.411  91.476 121.535  1.00  0.00           C
ATOM   5215  O   ASN A 315      73.421  90.816 121.275  1.00  0.00           O
ATOM   5216  N   ILE A 316      71.231  91.186 120.945  1.00  0.00           N
ATOM   5218  CA  ILE A 316      71.181  90.206 119.865  1.00  0.00           C
ATOM   5220  CB  ILE A 316      69.851  89.496 119.695  1.00  0.00           C
ATOM   5222  CG2 ILE A 316      69.771  88.376 120.755  1.00  0.00           C
ATOM   5226  CG1 ILE A 316      68.651  90.466 119.765  1.00  0.00           C
ATOM   5229  CD  ILE A 316      67.741  90.276 120.995  1.00  0.00           C
ATOM   5233  C   ILE A 316      71.701  90.716 118.535  1.00  0.00           C
ATOM   5234  O   ILE A 316      72.191  89.926 117.735  1.00  0.00           O
ATOM   5235  N   ASP A 317      71.711  92.046 118.265  1.00  0.00           N
ATOM   5237  CA  ASP A 317      72.401  92.596 117.105  1.00  0.00           C
ATOM   5239  CB  ASP A 317      72.091  94.116 116.925  1.00  0.00           C
ATOM   5242  CG  ASP A 317      70.681  94.326 116.395  1.00  0.00           C
ATOM   5243  OD1 ASP A 317      70.121  93.356 115.815  1.00  0.00           O
ATOM   5244  OD2 ASP A 317      70.121  95.446 116.465  1.00  0.00           O
ATOM   5245  C   ASP A 317      73.911  92.346 117.075  1.00  0.00           C
ATOM   5246  O   ASP A 317      74.481  91.976 116.045  1.00  0.00           O
ATOM   5247  N   VAL A 318      74.631  92.506 118.215  1.00  0.00           N
ATOM   5249  CA  VAL A 318      76.021  92.056 118.315  1.00  0.00           C
ATOM   5251  CB  VAL A 318      76.791  92.636 119.505  1.00  0.00           C
ATOM   5253  CG1 VAL A 318      76.691  94.176 119.545  1.00  0.00           C
ATOM   5257  CG2 VAL A 318      76.281  92.086 120.835  1.00  0.00           C
ATOM   5261  C   VAL A 318      76.191  90.536 118.175  1.00  0.00           C
ATOM   5262  O   VAL A 318      77.071  90.066 117.475  1.00  0.00           O
ATOM   5263  N   LEU A 319      75.281  89.736 118.795  1.00  0.00           N
ATOM   5265  CA  LEU A 319      75.261  88.276 118.735  1.00  0.00           C
ATOM   5267  CB  LEU A 319      74.111  87.736 119.625  1.00  0.00           C
ATOM   5270  CG  LEU A 319      74.081  86.216 119.945  1.00  0.00           C
ATOM   5272  CD1 LEU A 319      72.961  85.946 120.955  1.00  0.00           C
ATOM   5276  CD2 LEU A 319      73.811  85.306 118.745  1.00  0.00           C
ATOM   5280  C   LEU A 319      75.111  87.766 117.315  1.00  0.00           C
ATOM   5281  O   LEU A 319      75.841  86.866 116.895  1.00  0.00           O
ATOM   5282  N   ILE A 320      74.201  88.356 116.515  1.00  0.00           N
ATOM   5284  CA  ILE A 320      74.071  88.086 115.085  1.00  0.00           C
ATOM   5286  CB  ILE A 320      72.861  88.776 114.465  1.00  0.00           C
ATOM   5288  CG2 ILE A 320      72.791  88.596 112.935  1.00  0.00           C
ATOM   5292  CG1 ILE A 320      71.561  88.246 115.105  1.00  0.00           C
ATOM   5295  CD  ILE A 320      70.461  89.296 115.055  1.00  0.00           C
ATOM   5299  C   ILE A 320      75.321  88.446 114.305  1.00  0.00           C
ATOM   5300  O   ILE A 320      75.751  87.706 113.425  1.00  0.00           O
ATOM   5301  N   GLN A 321      75.981  89.576 114.615  1.00  0.00           N
ATOM   5303  CA  GLN A 321      77.241  89.886 113.965  1.00  0.00           C
ATOM   5305  CB  GLN A 321      77.771  91.306 114.285  1.00  0.00           C
ATOM   5308  CG  GLN A 321      78.951  91.716 113.365  1.00  0.00           C
ATOM   5311  CD  GLN A 321      78.521  91.606 111.895  1.00  0.00           C
ATOM   5312  OE1 GLN A 321      77.531  92.216 111.485  1.00  0.00           O
ATOM   5313  NE2 GLN A 321      79.251  90.836 111.065  1.00  0.00           N
ATOM   5316  C   GLN A 321      78.331  88.866 114.265  1.00  0.00           C
ATOM   5317  O   GLN A 321      78.981  88.346 113.355  1.00  0.00           O
ATOM   5318  N   ARG A 322      78.481  88.466 115.545  1.00  0.00           N
ATOM   5320  CA  ARG A 322      79.341  87.356 115.905  1.00  0.00           C
ATOM   5322  CB  ARG A 322      79.301  87.096 117.435  1.00  0.00           C
ATOM   5325  CG  ARG A 322      79.711  85.686 117.925  1.00  0.00           C
ATOM   5328  CD  ARG A 322      81.191  85.366 117.875  1.00  0.00           C
ATOM   5331  NE  ARG A 322      81.321  83.936 118.335  1.00  0.00           N
ATOM   5333  CZ  ARG A 322      82.431  83.446 118.855  1.00  0.00           C
ATOM   5334  NH1 ARG A 322      83.561  84.076 118.655  1.00  0.00           N
ATOM   5337  NH2 ARG A 322      82.471  82.296 119.495  1.00  0.00           N
ATOM   5340  C   ARG A 322      79.021  86.056 115.185  1.00  0.00           C
ATOM   5341  O   ARG A 322      79.921  85.356 114.725  1.00  0.00           O
ATOM   5342  N   VAL A 323      77.721  85.686 115.095  1.00  0.00           N
ATOM   5344  CA  VAL A 323      77.281  84.426 114.515  1.00  0.00           C
ATOM   5346  CB  VAL A 323      75.811  84.126 114.855  1.00  0.00           C
ATOM   5348  CG1 VAL A 323      74.821  84.596 113.805  1.00  0.00           C
ATOM   5352  CG2 VAL A 323      75.541  82.626 115.045  1.00  0.00           C
ATOM   5356  C   VAL A 323      77.611  84.356 113.015  1.00  0.00           C
ATOM   5357  O   VAL A 323      78.121  83.346 112.525  1.00  0.00           O
ATOM   5358  N   LYS A 324      77.401  85.486 112.285  1.00  0.00           N
ATOM   5360  CA  LYS A 324      77.891  85.716 110.925  1.00  0.00           C
ATOM   5362  CB  LYS A 324      77.461  87.116 110.405  1.00  0.00           C
ATOM   5365  CG  LYS A 324      75.951  87.326 110.205  1.00  0.00           C
ATOM   5368  CD  LYS A 324      75.291  86.466 109.125  1.00  0.00           C
ATOM   5371  CE  LYS A 324      73.831  86.896 108.955  1.00  0.00           C
ATOM   5374  NZ  LYS A 324      73.041  86.016 108.065  1.00  0.00           N
ATOM   5378  C   LYS A 324      79.401  85.666 110.795  1.00  0.00           C
ATOM   5379  O   LYS A 324      79.931  84.966 109.925  1.00  0.00           O
ATOM   5380  N   ASP A 325      80.131  86.376 111.685  1.00  0.00           N
ATOM   5382  CA  ASP A 325      81.571  86.456 111.725  1.00  0.00           C
ATOM   5384  CB  ASP A 325      82.091  87.356 112.895  1.00  0.00           C
ATOM   5387  CG  ASP A 325      81.871  88.846 112.705  1.00  0.00           C
ATOM   5388  OD1 ASP A 325      81.401  89.276 111.615  1.00  0.00           O
ATOM   5389  OD2 ASP A 325      82.241  89.596 113.655  1.00  0.00           O
ATOM   5390  C   ASP A 325      82.161  85.066 111.895  1.00  0.00           C
ATOM   5391  O   ASP A 325      83.161  84.726 111.285  1.00  0.00           O
ATOM   5392  N   MET A 326      81.551  84.206 112.715  1.00  0.00           N
ATOM   5394  CA  MET A 326      82.061  82.866 112.925  1.00  0.00           C
ATOM   5396  CB  MET A 326      81.861  82.456 114.395  1.00  0.00           C
ATOM   5399  CG  MET A 326      82.981  82.896 115.345  1.00  0.00           C
ATOM   5402  SD  MET A 326      84.531  81.986 115.115  1.00  0.00           S
ATOM   5403  CE  MET A 326      84.071  80.756 116.365  1.00  0.00           C
ATOM   5407  C   MET A 326      81.481  81.806 112.005  1.00  0.00           C
ATOM   5408  O   MET A 326      81.891  80.656 112.125  1.00  0.00           O
ATOM   5409  N   GLN A 327      80.561  82.156 111.085  1.00  0.00           N
ATOM   5411  CA  GLN A 327      80.031  81.256 110.065  1.00  0.00           C
ATOM   5413  CB  GLN A 327      81.101  80.686 109.055  1.00  0.00           C
ATOM   5416  CG  GLN A 327      81.841  81.706 108.135  1.00  0.00           C
ATOM   5419  CD  GLN A 327      82.801  81.086 107.085  1.00  0.00           C
ATOM   5420  OE1 GLN A 327      83.481  81.786 106.315  1.00  0.00           O
ATOM   5421  NE2 GLN A 327      82.851  79.736 107.005  1.00  0.00           N
ATOM   5424  C   GLN A 327      79.181  80.106 110.645  1.00  0.00           C
ATOM   5425  O   GLN A 327      79.111  79.026 110.065  1.00  0.00           O
ATOM   5426  N   ILE A 328      78.561  80.316 111.825  1.00  0.00           N
ATOM   5428  CA  ILE A 328      77.791  79.286 112.535  1.00  0.00           C
ATOM   5430  CB  ILE A 328      77.451  79.716 113.965  1.00  0.00           C
ATOM   5432  CG2 ILE A 328      76.381  78.856 114.655  1.00  0.00           C
ATOM   5436  CG1 ILE A 328      78.731  79.756 114.825  1.00  0.00           C
ATOM   5439  CD  ILE A 328      79.041  81.176 115.295  1.00  0.00           C
ATOM   5443  C   ILE A 328      76.571  78.776 111.785  1.00  0.00           C
ATOM   5444  O   ILE A 328      75.841  79.546 111.155  1.00  0.00           O
ATOM   5445  N   SER A 329      76.351  77.446 111.835  1.00  0.00           N
ATOM   5447  CA  SER A 329      75.361  76.766 111.025  1.00  0.00           C
ATOM   5449  CB  SER A 329      75.911  75.366 110.605  1.00  0.00           C
ATOM   5452  OG  SER A 329      77.221  75.426 110.055  1.00  0.00           O
ATOM   5454  C   SER A 329      74.111  76.496 111.845  1.00  0.00           C
ATOM   5455  O   SER A 329      72.981  76.516 111.355  1.00  0.00           O
ATOM   5456  N   THR A 330      74.301  76.266 113.155  1.00  0.00           N
ATOM   5458  CA  THR A 330      73.261  75.946 114.125  1.00  0.00           C
ATOM   5460  CB  THR A 330      73.111  74.436 114.355  1.00  0.00           C
ATOM   5462  OG1 THR A 330      72.481  73.776 113.255  1.00  0.00           O
ATOM   5464  CG2 THR A 330      72.321  74.086 115.625  1.00  0.00           C
ATOM   5468  C   THR A 330      73.641  76.626 115.435  1.00  0.00           C
ATOM   5469  O   THR A 330      74.791  76.546 115.845  1.00  0.00           O
ATOM   5470  N   VAL A 331      72.711  77.296 116.145  1.00  0.00           N
ATOM   5472  CA  VAL A 331      72.951  77.786 117.495  1.00  0.00           C
ATOM   5474  CB  VAL A 331      72.461  79.226 117.755  1.00  0.00           C
ATOM   5476  CG1 VAL A 331      72.221  79.536 119.255  1.00  0.00           C
ATOM   5480  CG2 VAL A 331      73.491  80.246 117.245  1.00  0.00           C
ATOM   5484  C   VAL A 331      72.331  76.806 118.465  1.00  0.00           C
ATOM   5485  O   VAL A 331      71.171  76.396 118.325  1.00  0.00           O
ATOM   5486  N   TYR A 332      73.091  76.406 119.505  1.00  0.00           N
ATOM   5488  CA  TYR A 332      72.501  75.836 120.705  1.00  0.00           C
ATOM   5490  CB  TYR A 332      73.431  74.796 121.405  1.00  0.00           C
ATOM   5493  CG  TYR A 332      73.631  73.506 120.635  1.00  0.00           C
ATOM   5494  CD1 TYR A 332      72.551  72.946 119.945  1.00  0.00           C
ATOM   5496  CE1 TYR A 332      72.691  71.796 119.175  1.00  0.00           C
ATOM   5498  CZ  TYR A 332      73.911  71.136 119.145  1.00  0.00           C
ATOM   5499  OH  TYR A 332      74.021  70.026 118.295  1.00  0.00           O
ATOM   5501  CD2 TYR A 332      74.831  72.786 120.665  1.00  0.00           C
ATOM   5503  CE2 TYR A 332      74.971  71.586 119.935  1.00  0.00           C
ATOM   5505  C   TYR A 332      72.071  76.956 121.655  1.00  0.00           C
ATOM   5506  O   TYR A 332      72.871  77.646 122.275  1.00  0.00           O
ATOM   5507  N   LEU A 333      70.751  77.176 121.785  1.00  0.00           N
ATOM   5509  CA  LEU A 333      70.211  78.326 122.485  1.00  0.00           C
ATOM   5511  CB  LEU A 333      69.101  78.986 121.625  1.00  0.00           C
ATOM   5514  CG  LEU A 333      68.631  80.366 122.125  1.00  0.00           C
ATOM   5516  CD1 LEU A 333      69.791  81.366 122.105  1.00  0.00           C
ATOM   5520  CD2 LEU A 333      67.451  80.916 121.315  1.00  0.00           C
ATOM   5524  C   LEU A 333      69.661  77.896 123.835  1.00  0.00           C
ATOM   5525  O   LEU A 333      68.771  77.046 123.895  1.00  0.00           O
ATOM   5526  N   GLN A 334      70.191  78.426 124.955  1.00  0.00           N
ATOM   5528  CA  GLN A 334      69.741  78.076 126.295  1.00  0.00           C
ATOM   5530  CB  GLN A 334      70.671  78.676 127.375  1.00  0.00           C
ATOM   5533  CG  GLN A 334      70.721  77.816 128.665  1.00  0.00           C
ATOM   5536  CD  GLN A 334      71.711  78.346 129.705  1.00  0.00           C
ATOM   5537  OE1 GLN A 334      71.371  78.566 130.865  1.00  0.00           O
ATOM   5538  NE2 GLN A 334      72.981  78.526 129.285  1.00  0.00           N
ATOM   5541  C   GLN A 334      68.301  78.476 126.555  1.00  0.00           C
ATOM   5542  O   GLN A 334      67.901  79.616 126.365  1.00  0.00           O
ATOM   5543  N   ALA A 335      67.441  77.536 126.985  1.00  0.00           N
ATOM   5545  CA  ALA A 335      66.051  77.856 127.235  1.00  0.00           C
ATOM   5547  CB  ALA A 335      65.211  76.746 126.585  1.00  0.00           C
ATOM   5551  C   ALA A 335      65.771  77.986 128.725  1.00  0.00           C
ATOM   5552  O   ALA A 335      64.721  78.466 129.135  1.00  0.00           O
ATOM   5553  N   PHE A 336      66.751  77.626 129.575  1.00  0.00           N
ATOM   5555  CA  PHE A 336      66.681  77.736 131.015  1.00  0.00           C
ATOM   5557  CB  PHE A 336      67.081  76.406 131.705  1.00  0.00           C
ATOM   5560  CG  PHE A 336      68.491  75.976 131.395  1.00  0.00           C
ATOM   5561  CD1 PHE A 336      68.781  75.316 130.185  1.00  0.00           C
ATOM   5563  CE1 PHE A 336      70.051  74.786 129.955  1.00  0.00           C
ATOM   5565  CZ  PHE A 336      71.071  74.946 130.905  1.00  0.00           C
ATOM   5567  CD2 PHE A 336      69.521  76.146 132.325  1.00  0.00           C
ATOM   5569  CE2 PHE A 336      70.801  75.636 132.085  1.00  0.00           C
ATOM   5571  C   PHE A 336      67.601  78.856 131.455  1.00  0.00           C
ATOM   5572  O   PHE A 336      68.411  79.326 130.665  1.00  0.00           O
ATOM   5573  N   ALA A 337      67.471  79.316 132.715  1.00  0.00           N
ATOM   5575  CA  ALA A 337      68.401  80.266 133.285  1.00  0.00           C
ATOM   5577  CB  ALA A 337      67.611  81.486 133.815  1.00  0.00           C
ATOM   5581  C   ALA A 337      69.131  79.616 134.445  1.00  0.00           C
ATOM   5582  O   ALA A 337      68.471  79.056 135.325  1.00  0.00           O
ATOM   5583  N   ASP A 338      70.481  79.676 134.505  1.00  0.00           N
ATOM   5585  CA  ASP A 338      71.251  79.216 135.655  1.00  0.00           C
ATOM   5587  CB  ASP A 338      71.701  77.746 135.375  1.00  0.00           C
ATOM   5590  CG  ASP A 338      72.511  77.006 136.435  1.00  0.00           C
ATOM   5591  OD1 ASP A 338      72.781  77.516 137.545  1.00  0.00           O
ATOM   5592  OD2 ASP A 338      72.851  75.836 136.115  1.00  0.00           O
ATOM   5593  C   ASP A 338      72.401  80.206 135.975  1.00  0.00           C
ATOM   5594  O   ASP A 338      73.571  79.876 135.745  1.00  0.00           O
ATOM   5595  N   PRO A 339      72.161  81.436 136.485  1.00  0.00           N
ATOM   5596  CD  PRO A 339      70.831  82.046 136.655  1.00  0.00           C
ATOM   5599  CA  PRO A 339      73.201  82.466 136.525  1.00  0.00           C
ATOM   5601  CB  PRO A 339      72.461  83.766 136.875  1.00  0.00           C
ATOM   5604  CG  PRO A 339      71.051  83.536 136.345  1.00  0.00           C
ATOM   5607  C   PRO A 339      74.281  82.216 137.545  1.00  0.00           C
ATOM   5608  O   PRO A 339      75.421  82.636 137.335  1.00  0.00           O
ATOM   5609  N   ASP A 340      73.921  81.646 138.695  1.00  0.00           N
ATOM   5611  CA  ASP A 340      74.821  81.356 139.785  1.00  0.00           C
ATOM   5613  CB  ASP A 340      74.081  81.296 141.185  1.00  0.00           C
ATOM   5616  CG  ASP A 340      72.601  80.896 141.265  1.00  0.00           C
ATOM   5617  OD1 ASP A 340      71.911  80.856 140.225  1.00  0.00           O
ATOM   5618  OD2 ASP A 340      72.101  80.806 142.425  1.00  0.00           O
ATOM   5619  C   ASP A 340      75.681  80.146 139.455  1.00  0.00           C
ATOM   5620  O   ASP A 340      76.821  80.046 139.925  1.00  0.00           O
ATOM   5621  N   GLY A 341      75.191  79.246 138.565  1.00  0.00           N
ATOM   5623  CA  GLY A 341      75.931  78.126 138.005  1.00  0.00           C
ATOM   5626  C   GLY A 341      76.011  76.956 138.925  1.00  0.00           C
ATOM   5627  O   GLY A 341      77.001  76.226 138.935  1.00  0.00           O
ATOM   5628  N   ASP A 342      74.981  76.706 139.745  1.00  0.00           N
ATOM   5630  CA  ASP A 342      75.001  75.566 140.625  1.00  0.00           C
ATOM   5632  CB  ASP A 342      74.341  75.896 141.995  1.00  0.00           C
ATOM   5635  CG  ASP A 342      72.831  75.806 142.075  1.00  0.00           C
ATOM   5636  OD1 ASP A 342      72.171  75.906 141.015  1.00  0.00           O
ATOM   5637  OD2 ASP A 342      72.331  75.696 143.235  1.00  0.00           O
ATOM   5638  C   ASP A 342      74.431  74.346 139.915  1.00  0.00           C
ATOM   5639  O   ASP A 342      74.631  73.216 140.365  1.00  0.00           O
ATOM   5640  N   GLY A 343      73.781  74.536 138.755  1.00  0.00           N
ATOM   5642  CA  GLY A 343      73.241  73.446 137.975  1.00  0.00           C
ATOM   5645  C   GLY A 343      71.811  73.176 138.285  1.00  0.00           C
ATOM   5646  O   GLY A 343      71.281  72.166 137.825  1.00  0.00           O
ATOM   5647  N   LEU A 344      71.141  74.016 139.095  1.00  0.00           N
ATOM   5649  CA  LEU A 344      69.771  73.796 139.495  1.00  0.00           C
ATOM   5651  CB  LEU A 344      69.631  73.836 141.025  1.00  0.00           C
ATOM   5654  CG  LEU A 344      68.201  73.626 141.585  1.00  0.00           C
ATOM   5656  CD1 LEU A 344      67.581  72.266 141.225  1.00  0.00           C
ATOM   5660  CD2 LEU A 344      68.221  73.826 143.105  1.00  0.00           C
ATOM   5664  C   LEU A 344      68.851  74.836 138.905  1.00  0.00           C
ATOM   5665  O   LEU A 344      68.851  76.016 139.245  1.00  0.00           O
ATOM   5666  N   VAL A 345      67.961  74.416 137.985  1.00  0.00           N
ATOM   5668  CA  VAL A 345      67.151  75.386 137.275  1.00  0.00           C
ATOM   5670  CB  VAL A 345      66.831  74.836 135.895  1.00  0.00           C
ATOM   5672  CG1 VAL A 345      65.841  75.726 135.125  1.00  0.00           C
ATOM   5676  CG2 VAL A 345      68.181  74.746 135.155  1.00  0.00           C
ATOM   5680  C   VAL A 345      65.921  75.846 138.045  1.00  0.00           C
ATOM   5681  O   VAL A 345      64.961  75.096 138.225  1.00  0.00           O
ATOM   5682  N   LYS A 346      65.961  77.106 138.525  1.00  0.00           N
ATOM   5684  CA  LYS A 346      64.901  77.816 139.235  1.00  0.00           C
ATOM   5686  CB  LYS A 346      65.511  78.936 140.125  1.00  0.00           C
ATOM   5689  CG  LYS A 346      66.241  78.456 141.395  1.00  0.00           C
ATOM   5692  CD  LYS A 346      65.261  78.146 142.535  1.00  0.00           C
ATOM   5695  CE  LYS A 346      65.941  77.596 143.815  1.00  0.00           C
ATOM   5698  NZ  LYS A 346      65.031  76.636 144.485  1.00  0.00           N
ATOM   5702  C   LYS A 346      63.881  78.486 138.325  1.00  0.00           C
ATOM   5703  O   LYS A 346      62.721  78.666 138.715  1.00  0.00           O
ATOM   5704  N   GLU A 347      64.301  78.886 137.115  1.00  0.00           N
ATOM   5706  CA  GLU A 347      63.541  79.746 136.235  1.00  0.00           C
ATOM   5708  CB  GLU A 347      63.821  81.256 136.485  1.00  0.00           C
ATOM   5711  CG  GLU A 347      63.361  81.806 137.855  1.00  0.00           C
ATOM   5714  CD  GLU A 347      63.501  83.316 137.935  1.00  0.00           C
ATOM   5715  OE1 GLU A 347      64.541  83.816 137.445  1.00  0.00           O
ATOM   5716  OE2 GLU A 347      62.591  84.016 138.465  1.00  0.00           O
ATOM   5717  C   GLU A 347      63.891  79.436 134.795  1.00  0.00           C
ATOM   5718  O   GLU A 347      64.941  78.896 134.475  1.00  0.00           O
ATOM   5719  N   VAL A 348      62.981  79.766 133.855  1.00  0.00           N
ATOM   5721  CA  VAL A 348      63.191  79.546 132.425  1.00  0.00           C
ATOM   5723  CB  VAL A 348      62.431  78.366 131.845  1.00  0.00           C
ATOM   5725  CG1 VAL A 348      62.881  77.056 132.515  1.00  0.00           C
ATOM   5729  CG2 VAL A 348      60.921  78.546 132.005  1.00  0.00           C
ATOM   5733  C   VAL A 348      62.811  80.786 131.655  1.00  0.00           C
ATOM   5734  O   VAL A 348      62.241  81.736 132.185  1.00  0.00           O
ATOM   5735  N   TRP A 349      63.181  80.806 130.365  1.00  0.00           N
ATOM   5737  CA  TRP A 349      63.051  81.916 129.455  1.00  0.00           C
ATOM   5739  CB  TRP A 349      64.361  82.016 128.635  1.00  0.00           C
ATOM   5742  CG  TRP A 349      65.571  82.316 129.465  1.00  0.00           C
ATOM   5743  CD1 TRP A 349      66.701  81.556 129.565  1.00  0.00           C
ATOM   5745  NE1 TRP A 349      67.611  82.186 130.375  1.00  0.00           N
ATOM   5747  CE2 TRP A 349      67.091  83.356 130.815  1.00  0.00           C
ATOM   5748  CD2 TRP A 349      65.791  83.466 130.295  1.00  0.00           C
ATOM   5749  CE3 TRP A 349      65.021  84.596 130.605  1.00  0.00           C
ATOM   5751  CZ3 TRP A 349      65.611  85.616 131.345  1.00  0.00           C
ATOM   5753  CZ2 TRP A 349      67.651  84.356 131.605  1.00  0.00           C
ATOM   5755  CH2 TRP A 349      66.891  85.496 131.845  1.00  0.00           C
ATOM   5757  C   TRP A 349      61.881  81.786 128.495  1.00  0.00           C
ATOM   5758  O   TRP A 349      61.801  82.516 127.495  1.00  0.00           O
ATOM   5759  N   PHE A 350      60.931  80.866 128.755  1.00  0.00           N
ATOM   5761  CA  PHE A 350      59.771  80.686 127.905  1.00  0.00           C
ATOM   5763  CB  PHE A 350      59.931  79.486 126.915  1.00  0.00           C
ATOM   5766  CG  PHE A 350      60.301  78.206 127.625  1.00  0.00           C
ATOM   5767  CD1 PHE A 350      61.651  77.906 127.905  1.00  0.00           C
ATOM   5769  CE1 PHE A 350      61.991  76.736 128.585  1.00  0.00           C
ATOM   5771  CZ  PHE A 350      60.991  75.836 128.965  1.00  0.00           C
ATOM   5773  CD2 PHE A 350      59.311  77.276 127.975  1.00  0.00           C
ATOM   5775  CE2 PHE A 350      59.651  76.106 128.655  1.00  0.00           C
ATOM   5777  C   PHE A 350      58.551  80.496 128.795  1.00  0.00           C
ATOM   5778  O   PHE A 350      58.681  80.156 129.975  1.00  0.00           O
ATOM   5779  N   PRO A 351      57.331  80.746 128.325  1.00  0.00           N
ATOM   5780  CD  PRO A 351      57.051  81.546 127.135  1.00  0.00           C
ATOM   5783  CA  PRO A 351      56.121  80.426 129.075  1.00  0.00           C
ATOM   5785  CB  PRO A 351      54.981  80.946 128.185  1.00  0.00           C
ATOM   5788  CG  PRO A 351      55.611  82.026 127.315  1.00  0.00           C
ATOM   5791  C   PRO A 351      55.971  78.956 129.395  1.00  0.00           C
ATOM   5792  O   PRO A 351      55.971  78.116 128.485  1.00  0.00           O
ATOM   5793  N   ASN A 352      55.791  78.606 130.665  1.00  0.00           N
ATOM   5795  CA  ASN A 352      55.691  77.226 131.075  1.00  0.00           C
ATOM   5797  CB  ASN A 352      57.071  76.576 131.405  1.00  0.00           C
ATOM   5800  CG  ASN A 352      57.661  77.036 132.735  1.00  0.00           C
ATOM   5801  OD1 ASN A 352      57.761  76.256 133.685  1.00  0.00           O
ATOM   5802  ND2 ASN A 352      57.971  78.346 132.835  1.00  0.00           N
ATOM   5805  C   ASN A 352      54.711  77.166 132.225  1.00  0.00           C
ATOM   5806  O   ASN A 352      54.341  78.186 132.795  1.00  0.00           O
ATOM   5807  N   ARG A 353      54.241  75.976 132.605  1.00  0.00           N
ATOM   5809  CA  ARG A 353      53.221  75.896 133.655  1.00  0.00           C
ATOM   5811  CB  ARG A 353      52.171  74.786 133.355  1.00  0.00           C
ATOM   5814  CG  ARG A 353      51.191  75.046 132.175  1.00  0.00           C
ATOM   5817  CD  ARG A 353      51.731  74.956 130.735  1.00  0.00           C
ATOM   5820  NE  ARG A 353      52.331  73.606 130.495  1.00  0.00           N
ATOM   5822  CZ  ARG A 353      51.831  72.686 129.675  1.00  0.00           C
ATOM   5823  NH1 ARG A 353      50.541  72.636 129.405  1.00  0.00           N
ATOM   5826  NH2 ARG A 353      52.631  71.786 129.135  1.00  0.00           N
ATOM   5829  C   ARG A 353      53.781  75.686 135.065  1.00  0.00           C
ATOM   5830  O   ARG A 353      53.081  75.866 136.065  1.00  0.00           O
ATOM   5831  N   LEU A 354      55.071  75.306 135.195  1.00  0.00           N
ATOM   5833  CA  LEU A 354      55.591  74.736 136.415  1.00  0.00           C
ATOM   5835  CB  LEU A 354      56.421  73.456 136.145  1.00  0.00           C
ATOM   5838  CG  LEU A 354      55.551  72.196 135.915  1.00  0.00           C
ATOM   5840  CD1 LEU A 354      54.891  72.136 134.535  1.00  0.00           C
ATOM   5844  CD2 LEU A 354      56.311  70.886 136.165  1.00  0.00           C
ATOM   5848  C   LEU A 354      56.411  75.776 137.145  1.00  0.00           C
ATOM   5849  O   LEU A 354      56.011  76.296 138.185  1.00  0.00           O
ATOM   5850  N   LEU A 355      57.561  76.126 136.545  1.00  0.00           N
ATOM   5852  CA  LEU A 355      58.521  77.046 137.125  1.00  0.00           C
ATOM   5854  CB  LEU A 355      59.971  76.766 136.645  1.00  0.00           C
ATOM   5857  CG  LEU A 355      60.501  75.386 137.075  1.00  0.00           C
ATOM   5859  CD1 LEU A 355      60.321  74.336 135.965  1.00  0.00           C
ATOM   5863  CD2 LEU A 355      61.981  75.466 137.445  1.00  0.00           C
ATOM   5867  C   LEU A 355      58.171  78.496 136.785  1.00  0.00           C
ATOM   5868  O   LEU A 355      57.531  78.756 135.765  1.00  0.00           O
ATOM   5869  N   PRO A 356      58.511  79.466 137.605  1.00  0.00           N
ATOM   5870  CD  PRO A 356      59.011  79.266 138.965  1.00  0.00           C
ATOM   5873  CA  PRO A 356      58.601  80.866 137.185  1.00  0.00           C
ATOM   5875  CB  PRO A 356      59.201  81.556 138.425  1.00  0.00           C
ATOM   5878  CG  PRO A 356      58.831  80.636 139.585  1.00  0.00           C
ATOM   5881  C   PRO A 356      59.311  81.136 135.845  1.00  0.00           C
ATOM   5882  O   PRO A 356      60.321  80.506 135.515  1.00  0.00           O
ATOM   5883  N   MET A 357      58.781  82.076 135.045  1.00  0.00           N
ATOM   5885  CA  MET A 357      59.401  82.556 133.835  1.00  0.00           C
ATOM   5887  CB  MET A 357      58.481  82.516 132.595  1.00  0.00           C
ATOM   5890  CG  MET A 357      58.891  83.396 131.385  1.00  0.00           C
ATOM   5893  SD  MET A 357      57.831  84.846 131.115  1.00  0.00           S
ATOM   5894  CE  MET A 357      56.411  83.866 130.545  1.00  0.00           C
ATOM   5898  C   MET A 357      60.001  83.926 134.085  1.00  0.00           C
ATOM   5899  O   MET A 357      59.311  84.926 134.325  1.00  0.00           O
ATOM   5900  N   LYS A 358      61.341  83.966 134.045  1.00  0.00           N
ATOM   5902  CA  LYS A 358      62.161  85.126 134.315  1.00  0.00           C
ATOM   5904  CB  LYS A 358      63.631  84.686 134.115  1.00  0.00           C
ATOM   5907  CG  LYS A 358      64.721  85.496 134.825  1.00  0.00           C
ATOM   5910  CD  LYS A 358      64.841  87.016 134.605  1.00  0.00           C
ATOM   5913  CE  LYS A 358      65.851  87.626 135.585  1.00  0.00           C
ATOM   5916  NZ  LYS A 358      67.121  86.876 135.535  1.00  0.00           N
ATOM   5920  C   LYS A 358      61.831  86.246 133.355  1.00  0.00           C
ATOM   5921  O   LYS A 358      61.551  87.376 133.765  1.00  0.00           O
ATOM   5922  N   ALA A 359      61.761  85.926 132.055  1.00  0.00           N
ATOM   5924  CA  ALA A 359      61.301  86.826 131.025  1.00  0.00           C
ATOM   5926  CB  ALA A 359      62.421  87.816 130.635  1.00  0.00           C
ATOM   5930  C   ALA A 359      60.911  86.026 129.805  1.00  0.00           C
ATOM   5931  O   ALA A 359      61.441  84.936 129.585  1.00  0.00           O
ATOM   5932  N   ASP A 360      60.001  86.536 128.965  1.00  0.00           N
ATOM   5934  CA  ASP A 360      59.491  85.856 127.785  1.00  0.00           C
ATOM   5936  CB  ASP A 360      58.011  86.306 127.545  1.00  0.00           C
ATOM   5939  CG  ASP A 360      57.321  85.546 126.425  1.00  0.00           C
ATOM   5940  OD1 ASP A 360      57.901  84.536 125.945  1.00  0.00           O
ATOM   5941  OD2 ASP A 360      56.171  85.916 126.055  1.00  0.00           O
ATOM   5942  C   ASP A 360      60.411  86.106 126.575  1.00  0.00           C
ATOM   5943  O   ASP A 360      60.091  86.876 125.665  1.00  0.00           O
ATOM   5944  N   ILE A 361      61.621  85.506 126.555  1.00  0.00           N
ATOM   5946  CA  ILE A 361      62.641  85.916 125.605  1.00  0.00           C
ATOM   5948  CB  ILE A 361      63.901  86.436 126.295  1.00  0.00           C
ATOM   5950  CG2 ILE A 361      63.511  87.696 127.065  1.00  0.00           C
ATOM   5954  CG1 ILE A 361      64.581  85.406 127.215  1.00  0.00           C
ATOM   5957  CD  ILE A 361      65.851  85.976 127.875  1.00  0.00           C
ATOM   5961  C   ILE A 361      63.031  84.826 124.645  1.00  0.00           C
ATOM   5962  O   ILE A 361      63.581  85.126 123.585  1.00  0.00           O
ATOM   5963  N   PHE A 362      62.751  83.536 124.955  1.00  0.00           N
ATOM   5965  CA  PHE A 362      63.271  82.446 124.135  1.00  0.00           C
ATOM   5967  CB  PHE A 362      63.001  81.076 124.825  1.00  0.00           C
ATOM   5970  CG  PHE A 362      63.661  79.956 124.055  1.00  0.00           C
ATOM   5971  CD1 PHE A 362      65.021  79.706 124.235  1.00  0.00           C
ATOM   5973  CE1 PHE A 362      65.681  78.756 123.435  1.00  0.00           C
ATOM   5975  CZ  PHE A 362      64.971  78.066 122.445  1.00  0.00           C
ATOM   5977  CD2 PHE A 362      62.941  79.206 123.115  1.00  0.00           C
ATOM   5979  CE2 PHE A 362      63.591  78.286 122.285  1.00  0.00           C
ATOM   5981  C   PHE A 362      62.751  82.466 122.705  1.00  0.00           C
ATOM   5982  O   PHE A 362      63.511  82.396 121.735  1.00  0.00           O
ATOM   5983  N   SER A 363      61.421  82.616 122.515  1.00  0.00           N
ATOM   5985  CA  SER A 363      60.801  82.676 121.205  1.00  0.00           C
ATOM   5987  CB  SER A 363      59.251  82.666 121.275  1.00  0.00           C
ATOM   5990  OG  SER A 363      58.821  81.766 122.305  1.00  0.00           O
ATOM   5992  C   SER A 363      61.261  83.886 120.415  1.00  0.00           C
ATOM   5993  O   SER A 363      61.511  83.816 119.215  1.00  0.00           O
ATOM   5994  N   ARG A 364      61.431  85.046 121.105  1.00  0.00           N
ATOM   5996  CA  ARG A 364      62.051  86.236 120.565  1.00  0.00           C
ATOM   5998  CB  ARG A 364      61.961  87.386 121.625  1.00  0.00           C
ATOM   6001  CG  ARG A 364      62.911  88.606 121.555  1.00  0.00           C
ATOM   6004  CD  ARG A 364      62.901  89.516 120.305  1.00  0.00           C
ATOM   6007  NE  ARG A 364      61.861  90.596 120.425  1.00  0.00           N
ATOM   6009  CZ  ARG A 364      61.881  91.686 119.665  1.00  0.00           C
ATOM   6010  NH1 ARG A 364      62.701  91.856 118.665  1.00  0.00           N
ATOM   6013  NH2 ARG A 364      61.041  92.666 119.955  1.00  0.00           N
ATOM   6016  C   ARG A 364      63.471  86.056 120.065  1.00  0.00           C
ATOM   6017  O   ARG A 364      63.731  86.306 118.885  1.00  0.00           O
ATOM   6018  N   VAL A 365      64.391  85.546 120.905  1.00  0.00           N
ATOM   6020  CA  VAL A 365      65.781  85.306 120.515  1.00  0.00           C
ATOM   6022  CB  VAL A 365      66.691  85.006 121.705  1.00  0.00           C
ATOM   6024  CG1 VAL A 365      68.131  84.696 121.235  1.00  0.00           C
ATOM   6028  CG2 VAL A 365      66.711  86.246 122.615  1.00  0.00           C
ATOM   6032  C   VAL A 365      65.891  84.266 119.425  1.00  0.00           C
ATOM   6033  O   VAL A 365      66.531  84.476 118.395  1.00  0.00           O
ATOM   6034  N   ALA A 366      65.181  83.126 119.555  1.00  0.00           N
ATOM   6036  CA  ALA A 366      65.171  82.076 118.565  1.00  0.00           C
ATOM   6038  CB  ALA A 366      64.291  80.906 119.075  1.00  0.00           C
ATOM   6042  C   ALA A 366      64.671  82.526 117.205  1.00  0.00           C
ATOM   6043  O   ALA A 366      65.331  82.296 116.195  1.00  0.00           O
ATOM   6044  N   TRP A 367      63.551  83.266 117.135  1.00  0.00           N
ATOM   6046  CA  TRP A 367      63.061  83.766 115.875  1.00  0.00           C
ATOM   6048  CB  TRP A 367      61.621  84.336 115.985  1.00  0.00           C
ATOM   6051  CG  TRP A 367      61.011  84.536 114.635  1.00  0.00           C
ATOM   6052  CD1 TRP A 367      60.741  85.706 113.985  1.00  0.00           C
ATOM   6054  NE1 TRP A 367      60.351  85.426 112.695  1.00  0.00           N
ATOM   6056  CE2 TRP A 367      60.341  84.086 112.485  1.00  0.00           C
ATOM   6057  CD2 TRP A 367      60.721  83.476 113.705  1.00  0.00           C
ATOM   6058  CE3 TRP A 367      60.701  82.086 113.805  1.00  0.00           C
ATOM   6060  CZ3 TRP A 367      60.371  81.326 112.685  1.00  0.00           C
ATOM   6062  CZ2 TRP A 367      60.031  83.336 111.365  1.00  0.00           C
ATOM   6064  CH2 TRP A 367      60.071  81.946 111.465  1.00  0.00           C
ATOM   6066  C   TRP A 367      63.991  84.776 115.205  1.00  0.00           C
ATOM   6067  O   TRP A 367      64.261  84.716 114.005  1.00  0.00           O
ATOM   6068  N   GLN A 368      64.541  85.736 115.975  1.00  0.00           N
ATOM   6070  CA  GLN A 368      65.361  86.776 115.385  1.00  0.00           C
ATOM   6072  CB  GLN A 368      65.391  88.026 116.285  1.00  0.00           C
ATOM   6075  CG  GLN A 368      66.241  87.876 117.565  1.00  0.00           C
ATOM   6078  CD  GLN A 368      65.781  88.856 118.635  1.00  0.00           C
ATOM   6079  OE1 GLN A 368      65.621  88.476 119.785  1.00  0.00           O
ATOM   6080  NE2 GLN A 368      65.561  90.136 118.235  1.00  0.00           N
ATOM   6083  C   GLN A 368      66.791  86.356 115.115  1.00  0.00           C
ATOM   6084  O   GLN A 368      67.461  86.946 114.255  1.00  0.00           O
ATOM   6085  N   LEU A 369      67.311  85.316 115.795  1.00  0.00           N
ATOM   6087  CA  LEU A 369      68.431  84.586 115.265  1.00  0.00           C
ATOM   6089  CB  LEU A 369      68.971  83.576 116.305  1.00  0.00           C
ATOM   6092  CG  LEU A 369      69.601  84.176 117.575  1.00  0.00           C
ATOM   6094  CD1 LEU A 369      70.071  83.056 118.515  1.00  0.00           C
ATOM   6098  CD2 LEU A 369      70.751  85.136 117.255  1.00  0.00           C
ATOM   6102  C   LEU A 369      68.111  83.866 113.955  1.00  0.00           C
ATOM   6103  O   LEU A 369      68.781  84.086 112.955  1.00  0.00           O
ATOM   6104  N   ARG A 370      67.061  83.036 113.855  1.00  0.00           N
ATOM   6106  CA  ARG A 370      66.911  82.246 112.635  1.00  0.00           C
ATOM   6108  CB  ARG A 370      65.951  81.046 112.795  1.00  0.00           C
ATOM   6111  CG  ARG A 370      64.491  81.406 113.105  1.00  0.00           C
ATOM   6114  CD  ARG A 370      63.671  80.206 113.565  1.00  0.00           C
ATOM   6117  NE  ARG A 370      63.441  79.336 112.375  1.00  0.00           N
ATOM   6119  CZ  ARG A 370      64.071  78.196 112.145  1.00  0.00           C
ATOM   6120  NH1 ARG A 370      65.121  77.836 112.845  1.00  0.00           N
ATOM   6123  NH2 ARG A 370      63.671  77.406 111.185  1.00  0.00           N
ATOM   6126  C   ARG A 370      66.631  83.046 111.365  1.00  0.00           C
ATOM   6127  O   ARG A 370      67.191  82.726 110.315  1.00  0.00           O
ATOM   6128  N   THR A 371      65.791  84.106 111.435  1.00  0.00           N
ATOM   6130  CA  THR A 371      65.531  85.036 110.335  1.00  0.00           C
ATOM   6132  CB  THR A 371      64.381  86.036 110.545  1.00  0.00           C
ATOM   6134  OG1 THR A 371      64.611  87.006 111.555  1.00  0.00           O
ATOM   6136  CG2 THR A 371      63.081  85.306 110.895  1.00  0.00           C
ATOM   6140  C   THR A 371      66.731  85.836 109.885  1.00  0.00           C
ATOM   6141  O   THR A 371      66.971  85.976 108.685  1.00  0.00           O
ATOM   6142  N   ARG A 372      67.511  86.406 110.815  1.00  0.00           N
ATOM   6144  CA  ARG A 372      68.601  87.286 110.455  1.00  0.00           C
ATOM   6146  CB  ARG A 372      68.841  88.386 111.525  1.00  0.00           C
ATOM   6149  CG  ARG A 372      67.611  89.316 111.635  1.00  0.00           C
ATOM   6152  CD  ARG A 372      67.751  90.596 112.475  1.00  0.00           C
ATOM   6155  NE  ARG A 372      67.711  90.266 113.935  1.00  0.00           N
ATOM   6157  CZ  ARG A 372      67.721  91.196 114.875  1.00  0.00           C
ATOM   6158  NH1 ARG A 372      67.721  92.476 114.565  1.00  0.00           N
ATOM   6161  NH2 ARG A 372      67.751  90.956 116.165  1.00  0.00           N
ATOM   6164  C   ARG A 372      69.851  86.486 110.195  1.00  0.00           C
ATOM   6165  O   ARG A 372      70.531  86.656 109.185  1.00  0.00           O
ATOM   6166  N   SER A 373      70.221  85.556 111.095  1.00  0.00           N
ATOM   6168  CA  SER A 373      71.451  84.846 110.885  1.00  0.00           C
ATOM   6170  CB  SER A 373      72.211  84.416 112.145  1.00  0.00           C
ATOM   6173  OG  SER A 373      71.451  83.636 113.055  1.00  0.00           O
ATOM   6175  C   SER A 373      71.391  83.736 109.875  1.00  0.00           C
ATOM   6176  O   SER A 373      72.411  83.476 109.235  1.00  0.00           O
ATOM   6177  N   GLY A 374      70.221  83.116 109.655  1.00  0.00           N
ATOM   6179  CA  GLY A 374      70.061  82.006 108.725  1.00  0.00           C
ATOM   6182  C   GLY A 374      70.471  80.696 109.345  1.00  0.00           C
ATOM   6183  O   GLY A 374      70.791  79.726 108.665  1.00  0.00           O
ATOM   6184  N   VAL A 375      70.441  80.676 110.685  1.00  0.00           N
ATOM   6186  CA  VAL A 375      71.001  79.666 111.545  1.00  0.00           C
ATOM   6188  CB  VAL A 375      71.841  80.316 112.635  1.00  0.00           C
ATOM   6190  CG1 VAL A 375      72.301  79.306 113.675  1.00  0.00           C
ATOM   6194  CG2 VAL A 375      73.061  80.946 111.965  1.00  0.00           C
ATOM   6198  C   VAL A 375      69.901  78.836 112.175  1.00  0.00           C
ATOM   6199  O   VAL A 375      68.941  79.376 112.725  1.00  0.00           O
ATOM   6200  N   ASN A 376      70.011  77.506 112.075  1.00  0.00           N
ATOM   6202  CA  ASN A 376      69.111  76.566 112.705  1.00  0.00           C
ATOM   6204  CB  ASN A 376      69.331  75.116 112.225  1.00  0.00           C
ATOM   6207  CG  ASN A 376      69.211  75.036 110.715  1.00  0.00           C
ATOM   6208  OD1 ASN A 376      68.441  75.706 110.035  1.00  0.00           O
ATOM   6209  ND2 ASN A 376      70.121  74.236 110.105  1.00  0.00           N
ATOM   6212  C   ASN A 376      69.221  76.586 114.225  1.00  0.00           C
ATOM   6213  O   ASN A 376      70.311  76.706 114.795  1.00  0.00           O
ATOM   6214  N   ILE A 377      68.111  76.486 114.955  1.00  0.00           N
ATOM   6216  CA  ILE A 377      68.121  76.716 116.385  1.00  0.00           C
ATOM   6218  CB  ILE A 377      67.511  78.026 116.815  1.00  0.00           C
ATOM   6220  CG2 ILE A 377      67.411  78.156 118.365  1.00  0.00           C
ATOM   6224  CG1 ILE A 377      68.391  79.146 116.235  1.00  0.00           C
ATOM   6227  CD  ILE A 377      67.691  80.486 116.325  1.00  0.00           C
ATOM   6231  C   ILE A 377      67.511  75.576 117.115  1.00  0.00           C
ATOM   6232  O   ILE A 377      66.411  75.106 116.835  1.00  0.00           O
ATOM   6233  N   TYR A 378      68.241  75.116 118.125  1.00  0.00           N
ATOM   6235  CA  TYR A 378      67.881  74.026 118.975  1.00  0.00           C
ATOM   6237  CB  TYR A 378      69.051  73.006 119.055  1.00  0.00           C
ATOM   6240  CG  TYR A 378      69.211  72.116 117.855  1.00  0.00           C
ATOM   6241  CD1 TYR A 378      69.371  72.636 116.555  1.00  0.00           C
ATOM   6243  CE1 TYR A 378      69.551  71.786 115.465  1.00  0.00           C
ATOM   6245  CZ  TYR A 378      69.571  70.406 115.645  1.00  0.00           C
ATOM   6246  OH  TYR A 378      69.741  69.546 114.545  1.00  0.00           O
ATOM   6248  CD2 TYR A 378      69.291  70.726 118.025  1.00  0.00           C
ATOM   6250  CE2 TYR A 378      69.451  69.866 116.935  1.00  0.00           C
ATOM   6252  C   TYR A 378      67.621  74.596 120.355  1.00  0.00           C
ATOM   6253  O   TYR A 378      68.341  75.486 120.805  1.00  0.00           O
ATOM   6254  N   ALA A 379      66.611  74.126 121.085  1.00  0.00           N
ATOM   6256  CA  ALA A 379      66.431  74.586 122.445  1.00  0.00           C
ATOM   6258  CB  ALA A 379      64.931  74.656 122.785  1.00  0.00           C
ATOM   6262  C   ALA A 379      67.241  73.746 123.415  1.00  0.00           C
ATOM   6263  O   ALA A 379      67.121  72.526 123.485  1.00  0.00           O
ATOM   6264  N   TRP A 380      68.141  74.386 124.185  1.00  0.00           N
ATOM   6266  CA  TRP A 380      68.981  73.746 125.165  1.00  0.00           C
ATOM   6268  CB  TRP A 380      70.381  74.436 125.285  1.00  0.00           C
ATOM   6271  CG  TRP A 380      71.271  74.146 126.455  1.00  0.00           C
ATOM   6272  CD1 TRP A 380      71.261  72.996 127.195  1.00  0.00           C
ATOM   6274  NE1 TRP A 380      72.411  72.916 127.935  1.00  0.00           N
ATOM   6276  CE2 TRP A 380      73.161  74.016 127.745  1.00  0.00           C
ATOM   6277  CD2 TRP A 380      72.451  74.866 126.865  1.00  0.00           C
ATOM   6278  CE3 TRP A 380      72.971  76.126 126.585  1.00  0.00           C
ATOM   6280  CZ3 TRP A 380      74.241  76.466 127.075  1.00  0.00           C
ATOM   6282  CZ2 TRP A 380      74.421  74.326 128.215  1.00  0.00           C
ATOM   6284  CH2 TRP A 380      74.951  75.566 127.865  1.00  0.00           C
ATOM   6286  C   TRP A 380      68.211  73.696 126.465  1.00  0.00           C
ATOM   6287  O   TRP A 380      67.831  74.726 127.015  1.00  0.00           O
ATOM   6288  N   MET A 381      67.931  72.466 126.925  1.00  0.00           N
ATOM   6290  CA  MET A 381      67.121  72.176 128.075  1.00  0.00           C
ATOM   6292  CB  MET A 381      65.761  71.616 127.625  1.00  0.00           C
ATOM   6295  CG  MET A 381      64.821  72.696 127.095  1.00  0.00           C
ATOM   6298  SD  MET A 381      64.141  73.706 128.445  1.00  0.00           S
ATOM   6299  CE  MET A 381      62.701  72.616 128.675  1.00  0.00           C
ATOM   6303  C   MET A 381      67.811  71.196 129.025  1.00  0.00           C
ATOM   6304  O   MET A 381      68.311  70.176 128.525  1.00  0.00           O
ATOM   6305  N   PRO A 382      67.871  71.406 130.345  1.00  0.00           N
ATOM   6306  CD  PRO A 382      67.111  72.426 131.035  1.00  0.00           C
ATOM   6309  CA  PRO A 382      68.221  70.356 131.295  1.00  0.00           C
ATOM   6311  CB  PRO A 382      68.131  71.016 132.685  1.00  0.00           C
ATOM   6314  CG  PRO A 382      67.741  72.476 132.415  1.00  0.00           C
ATOM   6317  C   PRO A 382      67.281  69.166 131.235  1.00  0.00           C
ATOM   6318  O   PRO A 382      66.071  69.356 131.235  1.00  0.00           O
ATOM   6319  N   VAL A 383      67.811  67.946 131.285  1.00  0.00           N
ATOM   6321  CA  VAL A 383      66.981  66.786 131.555  1.00  0.00           C
ATOM   6323  CB  VAL A 383      66.921  65.706 130.465  1.00  0.00           C
ATOM   6325  CG1 VAL A 383      66.831  64.266 131.015  1.00  0.00           C
ATOM   6329  CG2 VAL A 383      68.141  65.846 129.555  1.00  0.00           C
ATOM   6333  C   VAL A 383      67.441  66.316 132.905  1.00  0.00           C
ATOM   6334  O   VAL A 383      68.521  65.766 133.065  1.00  0.00           O
ATOM   6335  N   LEU A 384      66.561  66.566 133.885  1.00  0.00           N
ATOM   6337  CA  LEU A 384      66.641  66.156 135.265  1.00  0.00           C
ATOM   6339  CB  LEU A 384      67.591  64.976 135.615  1.00  0.00           C
ATOM   6342  CG  LEU A 384      67.331  63.656 134.875  1.00  0.00           C
ATOM   6344  CD1 LEU A 384      68.371  62.626 135.355  1.00  0.00           C
ATOM   6348  CD2 LEU A 384      65.861  63.206 134.975  1.00  0.00           C
ATOM   6352  C   LEU A 384      66.871  67.296 136.235  1.00  0.00           C
ATOM   6353  O   LEU A 384      66.261  67.266 137.285  1.00  0.00           O
ATOM   6354  N   SER A 385      67.691  68.326 135.955  1.00  0.00           N
ATOM   6356  CA  SER A 385      68.041  69.256 137.045  1.00  0.00           C
ATOM   6358  CB  SER A 385      69.511  69.676 137.005  1.00  0.00           C
ATOM   6361  OG  SER A 385      70.361  68.546 137.245  1.00  0.00           O
ATOM   6363  C   SER A 385      67.151  70.486 137.235  1.00  0.00           C
ATOM   6364  O   SER A 385      67.571  71.636 137.135  1.00  0.00           O
ATOM   6365  N   TRP A 386      65.881  70.246 137.555  1.00  0.00           N
ATOM   6367  CA  TRP A 386      64.831  71.246 137.705  1.00  0.00           C
ATOM   6369  CB  TRP A 386      63.561  70.756 136.965  1.00  0.00           C
ATOM   6372  CG  TRP A 386      63.721  70.486 135.505  1.00  0.00           C
ATOM   6373  CD1 TRP A 386      63.971  69.306 134.845  1.00  0.00           C
ATOM   6375  NE1 TRP A 386      64.051  69.546 133.485  1.00  0.00           N
ATOM   6377  CE2 TRP A 386      63.801  70.866 133.255  1.00  0.00           C
ATOM   6378  CD2 TRP A 386      63.631  71.506 134.505  1.00  0.00           C
ATOM   6379  CE3 TRP A 386      63.431  72.876 134.555  1.00  0.00           C
ATOM   6381  CZ3 TRP A 386      63.411  73.596 133.365  1.00  0.00           C
ATOM   6383  CZ2 TRP A 386      63.731  71.576 132.065  1.00  0.00           C
ATOM   6385  CH2 TRP A 386      63.561  72.956 132.135  1.00  0.00           C
ATOM   6387  C   TRP A 386      64.441  71.486 139.165  1.00  0.00           C
ATOM   6388  O   TRP A 386      64.351  70.556 139.965  1.00  0.00           O
ATOM   6389  N   ASP A 387      64.111  72.726 139.555  1.00  0.00           N
ATOM   6391  CA  ASP A 387      63.321  72.996 140.765  1.00  0.00           C
ATOM   6393  CB  ASP A 387      63.571  74.406 141.315  1.00  0.00           C
ATOM   6396  CG  ASP A 387      64.701  74.326 142.315  1.00  0.00           C
ATOM   6397  OD1 ASP A 387      64.661  73.436 143.215  1.00  0.00           O
ATOM   6398  OD2 ASP A 387      65.531  75.246 142.335  1.00  0.00           O
ATOM   6399  C   ASP A 387      61.831  72.716 140.605  1.00  0.00           C
ATOM   6400  O   ASP A 387      60.981  73.596 140.445  1.00  0.00           O
ATOM   6401  N   LEU A 388      61.491  71.426 140.645  1.00  0.00           N
ATOM   6403  CA  LEU A 388      60.131  70.936 140.745  1.00  0.00           C
ATOM   6405  CB  LEU A 388      59.871  69.866 139.675  1.00  0.00           C
ATOM   6408  CG  LEU A 388      60.071  70.366 138.235  1.00  0.00           C
ATOM   6410  CD1 LEU A 388      59.741  69.236 137.245  1.00  0.00           C
ATOM   6414  CD2 LEU A 388      59.221  71.616 137.965  1.00  0.00           C
ATOM   6418  C   LEU A 388      59.891  70.356 142.115  1.00  0.00           C
ATOM   6419  O   LEU A 388      60.861  70.106 142.835  1.00  0.00           O
ATOM   6420  N   ASP A 389      58.621  70.126 142.505  1.00  0.00           N
ATOM   6422  CA  ASP A 389      58.141  69.656 143.805  1.00  0.00           C
ATOM   6424  CB  ASP A 389      56.791  68.866 143.575  1.00  0.00           C
ATOM   6427  CG  ASP A 389      56.211  68.036 144.715  1.00  0.00           C
ATOM   6428  OD1 ASP A 389      56.571  68.276 145.895  1.00  0.00           O
ATOM   6429  OD2 ASP A 389      55.341  67.156 144.435  1.00  0.00           O
ATOM   6430  C   ASP A 389      59.181  68.966 144.735  1.00  0.00           C
ATOM   6431  O   ASP A 389      59.841  67.996 144.325  1.00  0.00           O
ATOM   6432  N   PRO A 390      59.401  69.386 145.995  1.00  0.00           N
ATOM   6433  CD  PRO A 390      58.991  70.696 146.495  1.00  0.00           C
ATOM   6436  CA  PRO A 390      60.291  68.716 146.935  1.00  0.00           C
ATOM   6438  CB  PRO A 390      60.241  69.586 148.205  1.00  0.00           C
ATOM   6441  CG  PRO A 390      59.921  70.986 147.665  1.00  0.00           C
ATOM   6444  C   PRO A 390      59.891  67.286 147.245  1.00  0.00           C
ATOM   6445  O   PRO A 390      60.691  66.536 147.785  1.00  0.00           O
ATOM   6446  N   THR A 391      58.641  66.896 146.945  1.00  0.00           N
ATOM   6448  CA  THR A 391      58.121  65.536 147.095  1.00  0.00           C
ATOM   6450  CB  THR A 391      56.591  65.496 147.225  1.00  0.00           C
ATOM   6452  OG1 THR A 391      56.151  66.416 148.215  1.00  0.00           O
ATOM   6454  CG2 THR A 391      56.021  64.116 147.585  1.00  0.00           C
ATOM   6458  C   THR A 391      58.531  64.676 145.915  1.00  0.00           C
ATOM   6459  O   THR A 391      58.451  63.446 145.955  1.00  0.00           O
ATOM   6460  N   LEU A 392      58.971  65.246 144.775  1.00  0.00           N
ATOM   6462  CA  LEU A 392      59.561  64.436 143.715  1.00  0.00           C
ATOM   6464  CB  LEU A 392      59.781  65.236 142.415  1.00  0.00           C
ATOM   6467  CG  LEU A 392      58.511  65.786 141.745  1.00  0.00           C
ATOM   6469  CD1 LEU A 392      58.891  66.826 140.685  1.00  0.00           C
ATOM   6473  CD2 LEU A 392      57.641  64.686 141.125  1.00  0.00           C
ATOM   6477  C   LEU A 392      60.871  63.786 144.115  1.00  0.00           C
ATOM   6478  O   LEU A 392      61.721  64.386 144.775  1.00  0.00           O
ATOM   6479  N   THR A 393      61.061  62.536 143.675  1.00  0.00           N
ATOM   6481  CA  THR A 393      62.301  61.816 143.915  1.00  0.00           C
ATOM   6483  CB  THR A 393      62.131  60.346 143.575  1.00  0.00           C
ATOM   6485  OG1 THR A 393      61.131  59.766 144.395  1.00  0.00           O
ATOM   6487  CG2 THR A 393      63.391  59.536 143.865  1.00  0.00           C
ATOM   6491  C   THR A 393      63.481  62.416 143.155  1.00  0.00           C
ATOM   6492  O   THR A 393      63.481  62.506 141.935  1.00  0.00           O
ATOM   6493  N   ARG A 394      64.531  62.856 143.875  1.00  0.00           N
ATOM   6495  CA  ARG A 394      65.841  63.156 143.295  1.00  0.00           C
ATOM   6497  CB  ARG A 394      66.641  64.186 144.145  1.00  0.00           C
ATOM   6500  CG  ARG A 394      65.951  65.556 144.315  1.00  0.00           C
ATOM   6503  CD  ARG A 394      65.361  66.096 143.015  1.00  0.00           C
ATOM   6506  NE  ARG A 394      64.811  67.456 143.245  1.00  0.00           N
ATOM   6508  CZ  ARG A 394      63.561  67.766 143.535  1.00  0.00           C
ATOM   6509  NH1 ARG A 394      62.621  66.956 143.965  1.00  0.00           N
ATOM   6512  NH2 ARG A 394      63.231  69.036 143.385  1.00  0.00           N
ATOM   6515  C   ARG A 394      66.671  61.906 143.115  1.00  0.00           C
ATOM   6516  O   ARG A 394      66.421  60.906 143.775  1.00  0.00           O
ATOM   6517  N   VAL A 395      67.701  61.896 142.245  1.00  0.00           N
ATOM   6519  CA  VAL A 395      68.671  60.796 142.185  1.00  0.00           C
ATOM   6521  CB  VAL A 395      69.731  61.026 141.095  1.00  0.00           C
ATOM   6523  CG1 VAL A 395      70.791  59.906 141.045  1.00  0.00           C
ATOM   6527  CG2 VAL A 395      69.041  61.096 139.715  1.00  0.00           C
ATOM   6531  C   VAL A 395      69.321  60.576 143.555  1.00  0.00           C
ATOM   6532  O   VAL A 395      69.591  61.516 144.305  1.00  0.00           O
ATOM   6533  N   LYS A 396      69.551  59.316 143.965  1.00  0.00           N
ATOM   6535  CA  LYS A 396      70.241  59.006 145.195  1.00  0.00           C
ATOM   6537  CB  LYS A 396      69.341  58.156 146.115  1.00  0.00           C
ATOM   6540  CG  LYS A 396      69.811  57.976 147.565  1.00  0.00           C
ATOM   6543  CD  LYS A 396      69.651  59.256 148.405  1.00  0.00           C
ATOM   6546  CE  LYS A 396      70.361  59.226 149.757  1.00  0.00           C
ATOM   6549  NZ  LYS A 396      71.821  59.316 149.565  1.00  0.00           N
ATOM   6553  C   LYS A 396      71.491  58.216 144.855  1.00  0.00           C
ATOM   6554  O   LYS A 396      71.461  57.266 144.075  1.00  0.00           O
ATOM   6555  N   TYR A 397      72.641  58.576 145.435  1.00  0.00           N
ATOM   6557  CA  TYR A 397      73.811  57.716 145.495  1.00  0.00           C
ATOM   6559  CB  TYR A 397      75.131  58.536 145.485  1.00  0.00           C
ATOM   6562  CG  TYR A 397      75.131  59.616 146.545  1.00  0.00           C
ATOM   6563  CD1 TYR A 397      75.501  59.336 147.875  1.00  0.00           C
ATOM   6565  CE1 TYR A 397      75.411  60.326 148.865  1.00  0.00           C
ATOM   6567  CZ  TYR A 397      74.951  61.606 148.535  1.00  0.00           C
ATOM   6568  OH  TYR A 397      74.721  62.586 149.515  1.00  0.00           O
ATOM   6570  CD2 TYR A 397      74.711  60.916 146.225  1.00  0.00           C
ATOM   6572  CE2 TYR A 397      74.631  61.906 147.205  1.00  0.00           C
ATOM   6574  C   TYR A 397      73.751  56.786 146.705  1.00  0.00           C
ATOM   6575  O   TYR A 397      73.261  57.166 147.765  1.00  0.00           O
ATOM   6576  N   LEU A 398      74.271  55.546 146.585  1.00  0.00           N
ATOM   6578  CA  LEU A 398      74.631  54.716 147.735  1.00  0.00           C
ATOM   6580  CB  LEU A 398      75.181  53.316 147.345  1.00  0.00           C
ATOM   6583  CG  LEU A 398      74.131  52.266 146.905  1.00  0.00           C
ATOM   6585  CD1 LEU A 398      73.801  52.336 145.425  1.00  0.00           C
ATOM   6589  CD2 LEU A 398      74.591  50.826 147.245  1.00  0.00           C
ATOM   6593  C   LEU A 398      75.711  55.386 148.605  1.00  0.00           C
ATOM   6594  O   LEU A 398      76.611  55.986 148.025  1.00  0.00           O
ATOM   6595  N   PRO A 399      75.711  55.296 149.937  1.00  0.00           N
ATOM   6596  CD  PRO A 399      74.671  54.606 150.687  1.00  0.00           C
ATOM   6599  CA  PRO A 399      76.731  55.856 150.847  1.00  0.00           C
ATOM   6601  CB  PRO A 399      76.431  55.196 152.197  1.00  0.00           C
ATOM   6604  CG  PRO A 399      74.931  54.926 152.147  1.00  0.00           C
ATOM   6607  C   PRO A 399      78.171  55.696 150.417  1.00  0.00           C
ATOM   6608  O   PRO A 399      78.941  56.646 150.517  1.00  0.00           O
ATOM   6609  N   THR A 400      78.531  54.506 149.897  1.00  0.00           N
ATOM   6611  CA  THR A 400      79.811  54.156 149.285  1.00  0.00           C
ATOM   6613  CB  THR A 400      79.841  52.706 148.775  1.00  0.00           C
ATOM   6615  OG1 THR A 400      78.871  52.426 147.755  1.00  0.00           O
ATOM   6617  CG2 THR A 400      79.521  51.766 149.947  1.00  0.00           C
ATOM   6621  C   THR A 400      80.251  55.066 148.145  1.00  0.00           C
ATOM   6622  O   THR A 400      81.401  55.026 147.725  1.00  0.00           O
ATOM   6623  N   GLY A 401      79.341  55.936 147.655  1.00  0.00           N
ATOM   6625  CA  GLY A 401      79.531  56.896 146.585  1.00  0.00           C
ATOM   6628  C   GLY A 401      79.381  58.306 147.015  1.00  0.00           C
ATOM   6629  O   GLY A 401      79.411  59.216 146.205  1.00  0.00           O
ATOM   6630  N   GLU A 402      79.231  58.556 148.325  1.00  0.00           N
ATOM   6632  CA  GLU A 402      79.051  59.896 148.815  1.00  0.00           C
ATOM   6634  CB  GLU A 402      78.771  59.866 150.327  1.00  0.00           C
ATOM   6637  CG  GLU A 402      78.671  61.286 150.917  1.00  0.00           C
ATOM   6640  CD  GLU A 402      78.051  61.346 152.297  1.00  0.00           C
ATOM   6641  OE1 GLU A 402      77.681  60.296 152.867  1.00  0.00           O
ATOM   6642  OE2 GLU A 402      77.901  62.506 152.767  1.00  0.00           O
ATOM   6643  C   GLU A 402      80.191  60.856 148.495  1.00  0.00           C
ATOM   6644  O   GLU A 402      79.971  61.936 147.975  1.00  0.00           O
ATOM   6645  N   LYS A 403      81.451  60.426 148.685  1.00  0.00           N
ATOM   6647  CA  LYS A 403      82.621  61.196 148.305  1.00  0.00           C
ATOM   6649  CB  LYS A 403      83.891  60.386 148.635  1.00  0.00           C
ATOM   6652  CG  LYS A 403      83.961  59.656 149.967  1.00  0.00           C
ATOM   6655  CD  LYS A 403      85.151  58.686 149.947  1.00  0.00           C
ATOM   6658  CE  LYS A 403      85.391  58.086 151.317  1.00  0.00           C
ATOM   6661  NZ  LYS A 403      86.361  56.986 151.247  1.00  0.00           N
ATOM   6665  C   LYS A 403      82.701  61.516 146.805  1.00  0.00           C
ATOM   6666  O   LYS A 403      83.051  62.626 146.415  1.00  0.00           O
ATOM   6667  N   LYS A 404      82.371  60.546 145.935  1.00  0.00           N
ATOM   6669  CA  LYS A 404      82.241  60.726 144.495  1.00  0.00           C
ATOM   6671  CB  LYS A 404      81.981  59.326 143.885  1.00  0.00           C
ATOM   6674  CG  LYS A 404      81.931  59.266 142.345  1.00  0.00           C
ATOM   6677  CD  LYS A 404      83.311  59.046 141.705  1.00  0.00           C
ATOM   6680  CE  LYS A 404      83.251  58.426 140.295  1.00  0.00           C
ATOM   6683  NZ  LYS A 404      82.651  57.076 140.335  1.00  0.00           N
ATOM   6687  C   LYS A 404      81.121  61.696 144.095  1.00  0.00           C
ATOM   6688  O   LYS A 404      81.291  62.536 143.215  1.00  0.00           O
ATOM   6689  N   ALA A 405      79.961  61.626 144.765  1.00  0.00           N
ATOM   6691  CA  ALA A 405      78.911  62.626 144.645  1.00  0.00           C
ATOM   6693  CB  ALA A 405      77.661  62.136 145.405  1.00  0.00           C
ATOM   6697  C   ALA A 405      79.331  64.026 145.095  1.00  0.00           C
ATOM   6698  O   ALA A 405      78.971  65.026 144.475  1.00  0.00           O
ATOM   6699  N   GLN A 406      80.131  64.096 146.185  1.00  0.00           N
ATOM   6701  CA  GLN A 406      80.631  65.306 146.825  1.00  0.00           C
ATOM   6703  CB  GLN A 406      81.501  65.076 148.095  1.00  0.00           C
ATOM   6706  CG  GLN A 406      80.711  64.776 149.385  1.00  0.00           C
ATOM   6709  CD  GLN A 406      81.681  64.546 150.547  1.00  0.00           C
ATOM   6710  OE1 GLN A 406      82.841  64.986 150.517  1.00  0.00           O
ATOM   6711  NE2 GLN A 406      81.221  63.866 151.617  1.00  0.00           N
ATOM   6714  C   GLN A 406      81.401  66.216 145.885  1.00  0.00           C
ATOM   6715  O   GLN A 406      81.241  67.426 145.935  1.00  0.00           O
ATOM   6716  N   ILE A 407      82.211  65.626 144.985  1.00  0.00           N
ATOM   6718  CA  ILE A 407      83.141  66.336 144.105  1.00  0.00           C
ATOM   6720  CB  ILE A 407      84.201  65.386 143.545  1.00  0.00           C
ATOM   6722  CG2 ILE A 407      83.711  64.646 142.275  1.00  0.00           C
ATOM   6726  CG1 ILE A 407      85.551  66.086 143.235  1.00  0.00           C
ATOM   6729  CD  ILE A 407      86.221  66.756 144.435  1.00  0.00           C
ATOM   6733  C   ILE A 407      82.441  67.096 142.985  1.00  0.00           C
ATOM   6734  O   ILE A 407      82.991  68.056 142.445  1.00  0.00           O
ATOM   6735  N   HIS A 408      81.181  66.736 142.665  1.00  0.00           N
ATOM   6737  CA  HIS A 408      80.401  67.466 141.685  1.00  0.00           C
ATOM   6739  CB  HIS A 408      80.141  66.606 140.425  1.00  0.00           C
ATOM   6742  ND1 HIS A 408      82.291  66.906 139.215  1.00  0.00           N
ATOM   6743  CG  HIS A 408      81.361  66.046 139.765  1.00  0.00           C
ATOM   6744  CE1 HIS A 408      83.181  66.126 138.645  1.00  0.00           C
ATOM   6746  NE2 HIS A 408      82.861  64.816 138.765  1.00  0.00           N
ATOM   6748  CD2 HIS A 408      81.691  64.756 139.485  1.00  0.00           C
ATOM   6750  C   HIS A 408      79.061  67.886 142.305  1.00  0.00           C
ATOM   6751  O   HIS A 408      78.051  67.216 142.075  1.00  0.00           O
ATOM   6752  N   PRO A 409      78.971  68.966 143.105  1.00  0.00           N
ATOM   6753  CD  PRO A 409      80.131  69.746 143.525  1.00  0.00           C
ATOM   6756  CA  PRO A 409      77.731  69.536 143.655  1.00  0.00           C
ATOM   6758  CB  PRO A 409      78.161  70.906 144.195  1.00  0.00           C
ATOM   6761  CG  PRO A 409      79.621  70.686 144.615  1.00  0.00           C
ATOM   6764  C   PRO A 409      76.541  69.646 142.725  1.00  0.00           C
ATOM   6765  O   PRO A 409      75.401  69.566 143.165  1.00  0.00           O
ATOM   6766  N   GLU A 410      76.811  69.846 141.435  1.00  0.00           N
ATOM   6768  CA  GLU A 410      75.871  70.056 140.365  1.00  0.00           C
ATOM   6770  CB  GLU A 410      76.661  70.346 139.065  1.00  0.00           C
ATOM   6773  CG  GLU A 410      77.771  71.426 139.185  1.00  0.00           C
ATOM   6776  CD  GLU A 410      79.041  70.936 139.875  1.00  0.00           C
ATOM   6777  OE1 GLU A 410      79.491  69.806 139.545  1.00  0.00           O
ATOM   6778  OE2 GLU A 410      79.541  71.626 140.795  1.00  0.00           O
ATOM   6779  C   GLU A 410      74.971  68.836 140.145  1.00  0.00           C
ATOM   6780  O   GLU A 410      73.841  68.926 139.665  1.00  0.00           O
ATOM   6781  N   GLN A 411      75.471  67.646 140.555  1.00  0.00           N
ATOM   6783  CA  GLN A 411      74.861  66.366 140.285  1.00  0.00           C
ATOM   6785  CB  GLN A 411      75.961  65.276 140.215  1.00  0.00           C
ATOM   6788  CG  GLN A 411      77.151  65.576 139.265  1.00  0.00           C
ATOM   6791  CD  GLN A 411      76.771  65.866 137.815  1.00  0.00           C
ATOM   6792  OE1 GLN A 411      75.611  65.966 137.435  1.00  0.00           O
ATOM   6793  NE2 GLN A 411      77.831  66.026 136.975  1.00  0.00           N
ATOM   6796  C   GLN A 411      73.891  65.966 141.395  1.00  0.00           C
ATOM   6797  O   GLN A 411      73.191  64.956 141.305  1.00  0.00           O
ATOM   6798  N   TYR A 412      73.761  66.806 142.435  1.00  0.00           N
ATOM   6800  CA  TYR A 412      72.761  66.696 143.475  1.00  0.00           C
ATOM   6802  CB  TYR A 412      73.121  67.676 144.635  1.00  0.00           C
ATOM   6805  CG  TYR A 412      72.181  67.466 145.785  1.00  0.00           C
ATOM   6806  CD1 TYR A 412      72.271  66.296 146.555  1.00  0.00           C
ATOM   6808  CE1 TYR A 412      71.251  65.956 147.445  1.00  0.00           C
ATOM   6810  CZ  TYR A 412      70.131  66.776 147.575  1.00  0.00           C
ATOM   6811  OH  TYR A 412      69.051  66.326 148.345  1.00  0.00           O
ATOM   6813  CD2 TYR A 412      71.091  68.336 145.985  1.00  0.00           C
ATOM   6815  CE2 TYR A 412      70.061  67.986 146.875  1.00  0.00           C
ATOM   6817  C   TYR A 412      71.351  67.006 142.955  1.00  0.00           C
ATOM   6818  O   TYR A 412      70.331  66.516 143.445  1.00  0.00           O
ATOM   6819  N   HIS A 413      71.271  67.836 141.905  1.00  0.00           N
ATOM   6821  CA  HIS A 413      70.051  68.506 141.535  1.00  0.00           C
ATOM   6823  CB  HIS A 413      70.411  69.836 140.865  1.00  0.00           C
ATOM   6826  ND1 HIS A 413      70.891  70.946 143.055  1.00  0.00           N
ATOM   6827  CG  HIS A 413      71.251  70.706 141.735  1.00  0.00           C
ATOM   6828  CE1 HIS A 413      71.781  71.846 143.475  1.00  0.00           C
ATOM   6830  NE2 HIS A 413      72.681  72.166 142.515  1.00  0.00           N
ATOM   6832  CD2 HIS A 413      72.351  71.426 141.405  1.00  0.00           C
ATOM   6834  C   HIS A 413      69.221  67.706 140.555  1.00  0.00           C
ATOM   6835  O   HIS A 413      68.091  68.076 140.255  1.00  0.00           O
ATOM   6836  N   ARG A 414      69.741  66.566 140.075  1.00  0.00           N
ATOM   6838  CA  ARG A 414      69.011  65.666 139.215  1.00  0.00           C
ATOM   6840  CB  ARG A 414      69.961  64.566 138.665  1.00  0.00           C
ATOM   6843  CG  ARG A 414      71.131  65.126 137.805  1.00  0.00           C
ATOM   6846  CD  ARG A 414      72.251  64.136 137.465  1.00  0.00           C
ATOM   6849  NE  ARG A 414      72.871  63.736 138.765  1.00  0.00           N
ATOM   6851  CZ  ARG A 414      73.501  62.606 139.045  1.00  0.00           C
ATOM   6852  NH1 ARG A 414      73.831  61.676 138.195  1.00  0.00           N
ATOM   6855  NH2 ARG A 414      73.771  62.386 140.315  1.00  0.00           N
ATOM   6858  C   ARG A 414      67.771  65.046 139.875  1.00  0.00           C
ATOM   6859  O   ARG A 414      67.851  64.316 140.865  1.00  0.00           O
ATOM   6860  N   LEU A 415      66.571  65.286 139.305  1.00  0.00           N
ATOM   6862  CA  LEU A 415      65.371  64.476 139.495  1.00  0.00           C
ATOM   6864  CB  LEU A 415      64.161  65.036 138.685  1.00  0.00           C
ATOM   6867  CG  LEU A 415      63.411  66.276 139.275  1.00  0.00           C
ATOM   6869  CD1 LEU A 415      62.561  65.936 140.495  1.00  0.00           C
ATOM   6873  CD2 LEU A 415      64.281  67.486 139.635  1.00  0.00           C
ATOM   6877  C   LEU A 415      65.651  63.026 139.095  1.00  0.00           C
ATOM   6878  O   LEU A 415      66.461  62.786 138.195  1.00  0.00           O
ATOM   6879  N   SER A 416      65.051  62.016 139.755  1.00  0.00           N
ATOM   6881  CA  SER A 416      65.221  60.606 139.435  1.00  0.00           C
ATOM   6883  CB  SER A 416      64.791  59.666 140.605  1.00  0.00           C
ATOM   6886  OG  SER A 416      64.841  58.276 140.285  1.00  0.00           O
ATOM   6888  C   SER A 416      64.361  60.236 138.245  1.00  0.00           C
ATOM   6889  O   SER A 416      63.151  60.326 138.385  1.00  0.00           O
ATOM   6890  N   PRO A 417      64.851  59.776 137.085  1.00  0.00           N
ATOM   6891  CD  PRO A 417      66.281  59.616 136.815  1.00  0.00           C
ATOM   6894  CA  PRO A 417      64.021  59.636 135.875  1.00  0.00           C
ATOM   6896  CB  PRO A 417      65.011  59.206 134.795  1.00  0.00           C
ATOM   6899  CG  PRO A 417      66.421  59.556 135.295  1.00  0.00           C
ATOM   6902  C   PRO A 417      62.981  58.546 136.015  1.00  0.00           C
ATOM   6903  O   PRO A 417      62.021  58.486 135.245  1.00  0.00           O
ATOM   6904  N   PHE A 418      63.261  57.646 136.965  1.00  0.00           N
ATOM   6906  CA  PHE A 418      62.511  56.476 137.305  1.00  0.00           C
ATOM   6908  CB  PHE A 418      63.371  55.576 138.225  1.00  0.00           C
ATOM   6911  CG  PHE A 418      64.571  55.046 137.495  1.00  0.00           C
ATOM   6912  CD1 PHE A 418      64.361  54.086 136.495  1.00  0.00           C
ATOM   6914  CE1 PHE A 418      65.451  53.446 135.885  1.00  0.00           C
ATOM   6916  CZ  PHE A 418      66.751  53.766 136.265  1.00  0.00           C
ATOM   6918  CD2 PHE A 418      65.881  55.396 137.845  1.00  0.00           C
ATOM   6920  CE2 PHE A 418      66.971  54.766 137.235  1.00  0.00           C
ATOM   6922  C   PHE A 418      61.201  56.806 138.005  1.00  0.00           C
ATOM   6923  O   PHE A 418      60.281  55.986 137.985  1.00  0.00           O
ATOM   6924  N   ASP A 419      61.071  58.016 138.575  1.00  0.00           N
ATOM   6926  CA  ASP A 419      59.811  58.526 139.105  1.00  0.00           C
ATOM   6928  CB  ASP A 419      60.111  59.606 140.205  1.00  0.00           C
ATOM   6931  CG  ASP A 419      58.921  60.296 140.875  1.00  0.00           C
ATOM   6932  OD1 ASP A 419      57.741  60.026 140.545  1.00  0.00           O
ATOM   6933  OD2 ASP A 419      59.181  61.136 141.785  1.00  0.00           O
ATOM   6934  C   ASP A 419      58.851  58.926 137.975  1.00  0.00           C
ATOM   6935  O   ASP A 419      59.101  59.816 137.155  1.00  0.00           O
ATOM   6936  N   ASP A 420      57.681  58.266 137.905  1.00  0.00           N
ATOM   6938  CA  ASP A 420      56.631  58.526 136.945  1.00  0.00           C
ATOM   6940  CB  ASP A 420      55.441  57.556 137.175  1.00  0.00           C
ATOM   6943  CG  ASP A 420      55.821  56.096 137.005  1.00  0.00           C
ATOM   6944  OD1 ASP A 420      56.811  55.756 136.315  1.00  0.00           O
ATOM   6945  OD2 ASP A 420      55.001  55.276 137.505  1.00  0.00           O
ATOM   6946  C   ASP A 420      56.111  59.966 137.015  1.00  0.00           C
ATOM   6947  O   ASP A 420      55.721  60.586 136.025  1.00  0.00           O
ATOM   6948  N   ARG A 421      56.071  60.556 138.235  1.00  0.00           N
ATOM   6950  CA  ARG A 421      55.741  61.956 138.425  1.00  0.00           C
ATOM   6952  CB  ARG A 421      55.561  62.336 139.915  1.00  0.00           C
ATOM   6955  CG  ARG A 421      54.551  61.486 140.705  1.00  0.00           C
ATOM   6958  CD  ARG A 421      53.911  62.216 141.905  1.00  0.00           C
ATOM   6961  NE  ARG A 421      55.021  62.816 142.715  1.00  0.00           N
ATOM   6963  CZ  ARG A 421      54.951  63.966 143.365  1.00  0.00           C
ATOM   6964  NH1 ARG A 421      53.871  64.706 143.455  1.00  0.00           N
ATOM   6967  NH2 ARG A 421      56.021  64.446 143.955  1.00  0.00           N
ATOM   6970  C   ARG A 421      56.741  62.936 137.805  1.00  0.00           C
ATOM   6971  O   ARG A 421      56.321  63.936 137.225  1.00  0.00           O
ATOM   6972  N   VAL A 422      58.071  62.696 137.915  1.00  0.00           N
ATOM   6974  CA  VAL A 422      59.061  63.586 137.285  1.00  0.00           C
ATOM   6976  CB  VAL A 422      60.521  63.436 137.725  1.00  0.00           C
ATOM   6978  CG1 VAL A 422      60.551  63.286 139.245  1.00  0.00           C
ATOM   6982  CG2 VAL A 422      61.331  62.306 137.075  1.00  0.00           C
ATOM   6986  C   VAL A 422      58.981  63.486 135.785  1.00  0.00           C
ATOM   6987  O   VAL A 422      59.021  64.486 135.075  1.00  0.00           O
ATOM   6988  N   ARG A 423      58.831  62.256 135.285  1.00  0.00           N
ATOM   6990  CA  ARG A 423      58.761  61.936 133.885  1.00  0.00           C
ATOM   6992  CB  ARG A 423      58.571  60.416 133.795  1.00  0.00           C
ATOM   6995  CG  ARG A 423      58.691  59.886 132.365  1.00  0.00           C
ATOM   6998  CD  ARG A 423      58.561  58.366 132.285  1.00  0.00           C
ATOM   7001  NE  ARG A 423      59.011  58.006 130.915  1.00  0.00           N
ATOM   7003  CZ  ARG A 423      60.261  57.696 130.615  1.00  0.00           C
ATOM   7004  NH1 ARG A 423      61.251  57.766 131.485  1.00  0.00           N
ATOM   7007  NH2 ARG A 423      60.551  57.286 129.405  1.00  0.00           N
ATOM   7010  C   ARG A 423      57.611  62.656 133.185  1.00  0.00           C
ATOM   7011  O   ARG A 423      57.761  63.256 132.125  1.00  0.00           O
ATOM   7012  N   ALA A 424      56.441  62.666 133.845  1.00  0.00           N
ATOM   7014  CA  ALA A 424      55.341  63.526 133.485  1.00  0.00           C
ATOM   7016  CB  ALA A 424      54.171  63.196 134.435  1.00  0.00           C
ATOM   7020  C   ALA A 424      55.611  65.026 133.585  1.00  0.00           C
ATOM   7021  O   ALA A 424      55.371  65.776 132.645  1.00  0.00           O
ATOM   7022  N   GLN A 425      56.121  65.496 134.735  1.00  0.00           N
ATOM   7024  CA  GLN A 425      56.361  66.916 134.945  1.00  0.00           C
ATOM   7026  CB  GLN A 425      56.661  67.226 136.435  1.00  0.00           C
ATOM   7029  CG  GLN A 425      55.421  67.176 137.355  1.00  0.00           C
ATOM   7032  CD  GLN A 425      55.721  67.736 138.755  1.00  0.00           C
ATOM   7033  OE1 GLN A 425      56.251  68.836 138.925  1.00  0.00           O
ATOM   7034  NE2 GLN A 425      55.321  67.016 139.815  1.00  0.00           N
ATOM   7037  C   GLN A 425      57.401  67.576 134.045  1.00  0.00           C
ATOM   7038  O   GLN A 425      57.171  68.636 133.465  1.00  0.00           O
ATOM   7039  N   VAL A 426      58.561  66.916 133.865  1.00  0.00           N
ATOM   7041  CA  VAL A 426      59.601  67.306 132.915  1.00  0.00           C
ATOM   7043  CB  VAL A 426      60.881  66.496 133.105  1.00  0.00           C
ATOM   7045  CG1 VAL A 426      61.951  66.906 132.065  1.00  0.00           C
ATOM   7049  CG2 VAL A 426      61.441  66.716 134.525  1.00  0.00           C
ATOM   7053  C   VAL A 426      59.091  67.246 131.485  1.00  0.00           C
ATOM   7054  O   VAL A 426      59.371  68.126 130.675  1.00  0.00           O
ATOM   7055  N   GLY A 427      58.241  66.256 131.145  1.00  0.00           N
ATOM   7057  CA  GLY A 427      57.481  66.226 129.895  1.00  0.00           C
ATOM   7060  C   GLY A 427      56.661  67.466 129.615  1.00  0.00           C
ATOM   7061  O   GLY A 427      56.651  67.996 128.505  1.00  0.00           O
ATOM   7062  N   MET A 428      55.981  67.966 130.645  1.00  0.00           N
ATOM   7064  CA  MET A 428      55.171  69.166 130.605  1.00  0.00           C
ATOM   7066  CB  MET A 428      54.431  69.316 131.965  1.00  0.00           C
ATOM   7069  CG  MET A 428      53.191  70.226 131.905  1.00  0.00           C
ATOM   7072  SD  MET A 428      52.101  70.126 133.355  1.00  0.00           S
ATOM   7073  CE  MET A 428      50.771  71.116 132.635  1.00  0.00           C
ATOM   7077  C   MET A 428      55.951  70.446 130.235  1.00  0.00           C
ATOM   7078  O   MET A 428      55.421  71.266 129.485  1.00  0.00           O
ATOM   7079  N   LEU A 429      57.201  70.596 130.735  1.00  0.00           N
ATOM   7081  CA  LEU A 429      58.191  71.626 130.385  1.00  0.00           C
ATOM   7083  CB  LEU A 429      59.531  71.476 131.185  1.00  0.00           C
ATOM   7086  CG  LEU A 429      59.631  72.206 132.535  1.00  0.00           C
ATOM   7088  CD1 LEU A 429      59.581  73.726 132.365  1.00  0.00           C
ATOM   7092  CD2 LEU A 429      58.591  71.696 133.525  1.00  0.00           C
ATOM   7096  C   LEU A 429      58.611  71.636 128.915  1.00  0.00           C
ATOM   7097  O   LEU A 429      58.761  72.656 128.255  1.00  0.00           O
ATOM   7098  N   TYR A 430      58.861  70.456 128.335  1.00  0.00           N
ATOM   7100  CA  TYR A 430      59.211  70.386 126.935  1.00  0.00           C
ATOM   7102  CB  TYR A 430      59.951  69.066 126.585  1.00  0.00           C
ATOM   7105  CG  TYR A 430      61.381  69.116 127.065  1.00  0.00           C
ATOM   7106  CD1 TYR A 430      61.701  69.036 128.425  1.00  0.00           C
ATOM   7108  CE1 TYR A 430      63.021  68.886 128.865  1.00  0.00           C
ATOM   7110  CZ  TYR A 430      64.041  68.796 127.925  1.00  0.00           C
ATOM   7111  OH  TYR A 430      65.341  68.476 128.355  1.00  0.00           O
ATOM   7113  CD2 TYR A 430      62.441  69.146 126.135  1.00  0.00           C
ATOM   7115  CE2 TYR A 430      63.771  68.976 126.565  1.00  0.00           C
ATOM   7117  C   TYR A 430      58.021  70.646 126.035  1.00  0.00           C
ATOM   7118  O   TYR A 430      58.141  71.286 124.995  1.00  0.00           O
ATOM   7119  N   GLU A 431      56.811  70.216 126.435  1.00  0.00           N
ATOM   7121  CA  GLU A 431      55.571  70.606 125.785  1.00  0.00           C
ATOM   7123  CB  GLU A 431      54.351  69.916 126.395  1.00  0.00           C
ATOM   7126  CG  GLU A 431      54.201  68.436 126.015  1.00  0.00           C
ATOM   7129  CD  GLU A 431      52.971  67.896 126.705  1.00  0.00           C
ATOM   7130  OE1 GLU A 431      52.061  68.696 127.075  1.00  0.00           O
ATOM   7131  OE2 GLU A 431      52.931  66.666 126.935  1.00  0.00           O
ATOM   7132  C   GLU A 431      55.221  72.086 125.755  1.00  0.00           C
ATOM   7133  O   GLU A 431      54.671  72.576 124.765  1.00  0.00           O
ATOM   7134  N   ASP A 432      55.421  72.836 126.855  1.00  0.00           N
ATOM   7136  CA  ASP A 432      55.171  74.256 126.835  1.00  0.00           C
ATOM   7138  CB  ASP A 432      54.631  74.786 128.185  1.00  0.00           C
ATOM   7141  CG  ASP A 432      55.481  74.376 129.355  1.00  0.00           C
ATOM   7142  OD1 ASP A 432      56.721  74.316 129.225  1.00  0.00           O
ATOM   7143  OD2 ASP A 432      54.901  74.266 130.475  1.00  0.00           O
ATOM   7144  C   ASP A 432      56.311  75.056 126.235  1.00  0.00           C
ATOM   7145  O   ASP A 432      56.051  76.076 125.605  1.00  0.00           O
ATOM   7146  N   LEU A 433      57.571  74.566 126.235  1.00  0.00           N
ATOM   7148  CA  LEU A 433      58.551  75.086 125.285  1.00  0.00           C
ATOM   7150  CB  LEU A 433      59.931  74.436 125.505  1.00  0.00           C
ATOM   7153  CG  LEU A 433      61.131  75.256 124.945  1.00  0.00           C
ATOM   7155  CD1 LEU A 433      62.431  74.696 125.495  1.00  0.00           C
ATOM   7159  CD2 LEU A 433      61.251  75.286 123.415  1.00  0.00           C
ATOM   7163  C   LEU A 433      58.121  74.886 123.835  1.00  0.00           C
ATOM   7164  O   LEU A 433      58.051  75.826 123.045  1.00  0.00           O
ATOM   7165  N   ALA A 434      57.711  73.646 123.475  1.00  0.00           N
ATOM   7167  CA  ALA A 434      57.231  73.276 122.165  1.00  0.00           C
ATOM   7169  CB  ALA A 434      56.831  71.786 122.125  1.00  0.00           C
ATOM   7173  C   ALA A 434      56.051  74.086 121.715  1.00  0.00           C
ATOM   7174  O   ALA A 434      55.931  74.476 120.565  1.00  0.00           O
ATOM   7175  N   GLY A 435      55.121  74.366 122.645  1.00  0.00           N
ATOM   7177  CA  GLY A 435      53.951  75.176 122.415  1.00  0.00           C
ATOM   7180  C   GLY A 435      54.211  76.646 122.255  1.00  0.00           C
ATOM   7181  O   GLY A 435      53.431  77.306 121.575  1.00  0.00           O
ATOM   7182  N   HIS A 436      55.251  77.236 122.855  1.00  0.00           N
ATOM   7184  CA  HIS A 436      55.411  78.686 122.835  1.00  0.00           C
ATOM   7186  CB  HIS A 436      55.611  79.256 124.255  1.00  0.00           C
ATOM   7189  ND1 HIS A 436      54.201  78.016 125.945  1.00  0.00           N
ATOM   7191  CG  HIS A 436      54.371  79.076 125.095  1.00  0.00           C
ATOM   7192  CE1 HIS A 436      53.071  78.236 126.645  1.00  0.00           C
ATOM   7194  NE2 HIS A 436      52.491  79.366 126.305  1.00  0.00           N
ATOM   7195  CD2 HIS A 436      53.321  79.916 125.335  1.00  0.00           C
ATOM   7197  C   HIS A 436      56.531  79.176 121.935  1.00  0.00           C
ATOM   7198  O   HIS A 436      56.651  80.386 121.745  1.00  0.00           O
ATOM   7199  N   ALA A 437      57.341  78.296 121.335  1.00  0.00           N
ATOM   7201  CA  ALA A 437      58.451  78.726 120.505  1.00  0.00           C
ATOM   7203  CB  ALA A 437      59.761  78.686 121.315  1.00  0.00           C
ATOM   7207  C   ALA A 437      58.621  77.916 119.215  1.00  0.00           C
ATOM   7208  O   ALA A 437      58.161  76.786 119.065  1.00  0.00           O
ATOM   7209  N   ALA A 438      59.351  78.526 118.255  1.00  0.00           N
ATOM   7211  CA  ALA A 438      59.691  77.966 116.955  1.00  0.00           C
ATOM   7213  CB  ALA A 438      59.251  78.906 115.815  1.00  0.00           C
ATOM   7217  C   ALA A 438      61.191  77.756 116.885  1.00  0.00           C
ATOM   7218  O   ALA A 438      61.981  78.646 117.175  1.00  0.00           O
ATOM   7219  N   PHE A 439      61.601  76.516 116.565  1.00  0.00           N
ATOM   7221  CA  PHE A 439      62.961  76.046 116.695  1.00  0.00           C
ATOM   7223  CB  PHE A 439      63.381  75.846 118.185  1.00  0.00           C
ATOM   7226  CG  PHE A 439      62.431  74.946 118.955  1.00  0.00           C
ATOM   7227  CD1 PHE A 439      61.311  75.466 119.615  1.00  0.00           C
ATOM   7229  CE1 PHE A 439      60.461  74.636 120.345  1.00  0.00           C
ATOM   7231  CZ  PHE A 439      60.761  73.276 120.485  1.00  0.00           C
ATOM   7233  CD2 PHE A 439      62.701  73.576 119.085  1.00  0.00           C
ATOM   7235  CE2 PHE A 439      61.891  72.746 119.855  1.00  0.00           C
ATOM   7237  C   PHE A 439      63.001  74.756 115.865  1.00  0.00           C
ATOM   7238  O   PHE A 439      61.951  74.206 115.555  1.00  0.00           O
ATOM   7239  N   ASP A 440      64.211  74.276 115.495  1.00  0.00           N
ATOM   7241  CA  ASP A 440      64.431  73.106 114.645  1.00  0.00           C
ATOM   7243  CB  ASP A 440      65.581  73.346 113.635  1.00  0.00           C
ATOM   7246  CG  ASP A 440      65.431  74.656 112.935  1.00  0.00           C
ATOM   7247  OD1 ASP A 440      64.461  74.896 112.175  1.00  0.00           O
ATOM   7248  OD2 ASP A 440      66.311  75.516 113.205  1.00  0.00           O
ATOM   7249  C   ASP A 440      64.911  71.886 115.415  1.00  0.00           C
ATOM   7250  O   ASP A 440      65.081  70.806 114.845  1.00  0.00           O
ATOM   7251  N   GLY A 441      65.201  71.996 116.715  1.00  0.00           N
ATOM   7253  CA  GLY A 441      65.841  70.906 117.435  1.00  0.00           C
ATOM   7256  C   GLY A 441      65.841  71.066 118.925  1.00  0.00           C
ATOM   7257  O   GLY A 441      65.451  72.096 119.465  1.00  0.00           O
ATOM   7258  N   ILE A 442      66.321  70.046 119.645  1.00  0.00           N
ATOM   7260  CA  ILE A 442      66.441  70.106 121.085  1.00  0.00           C
ATOM   7262  CB  ILE A 442      65.341  69.266 121.745  1.00  0.00           C
ATOM   7264  CG2 ILE A 442      65.721  67.776 121.785  1.00  0.00           C
ATOM   7268  CG1 ILE A 442      64.951  69.796 123.145  1.00  0.00           C
ATOM   7271  CD  ILE A 442      64.021  71.006 123.045  1.00  0.00           C
ATOM   7275  C   ILE A 442      67.841  69.646 121.445  1.00  0.00           C
ATOM   7276  O   ILE A 442      68.411  68.766 120.805  1.00  0.00           O
ATOM   7277  N   LEU A 443      68.481  70.266 122.455  1.00  0.00           N
ATOM   7279  CA  LEU A 443      69.741  69.776 122.985  1.00  0.00           C
ATOM   7281  CB  LEU A 443      70.881  70.836 122.915  1.00  0.00           C
ATOM   7284  CG  LEU A 443      72.281  70.356 123.375  1.00  0.00           C
ATOM   7286  CD1 LEU A 443      73.011  69.456 122.375  1.00  0.00           C
ATOM   7290  CD2 LEU A 443      73.181  71.536 123.765  1.00  0.00           C
ATOM   7294  C   LEU A 443      69.461  69.346 124.405  1.00  0.00           C
ATOM   7295  O   LEU A 443      68.871  70.086 125.205  1.00  0.00           O
ATOM   7296  N   PHE A 444      69.821  68.086 124.705  1.00  0.00           N
ATOM   7298  CA  PHE A 444      69.681  67.486 126.015  1.00  0.00           C
ATOM   7300  CB  PHE A 444      69.251  66.006 125.865  1.00  0.00           C
ATOM   7303  CG  PHE A 444      67.921  65.836 125.205  1.00  0.00           C
ATOM   7304  CD1 PHE A 444      66.761  66.286 125.855  1.00  0.00           C
ATOM   7306  CE1 PHE A 444      65.491  66.046 125.315  1.00  0.00           C
ATOM   7308  CZ  PHE A 444      65.371  65.326 124.125  1.00  0.00           C
ATOM   7310  CD2 PHE A 444      67.781  65.116 124.005  1.00  0.00           C
ATOM   7312  CE2 PHE A 444      66.511  64.856 123.475  1.00  0.00           C
ATOM   7314  C   PHE A 444      70.991  67.596 126.795  1.00  0.00           C
ATOM   7315  O   PHE A 444      72.061  67.256 126.295  1.00  0.00           O
ATOM   7316  N   HIS A 445      70.941  68.136 128.025  1.00  0.00           N
ATOM   7318  CA  HIS A 445      72.111  68.636 128.755  1.00  0.00           C
ATOM   7320  CB  HIS A 445      71.651  69.686 129.795  1.00  0.00           C
ATOM   7323  ND1 HIS A 445      73.551  71.256 129.955  1.00  0.00           N
ATOM   7324  CG  HIS A 445      72.711  70.356 130.585  1.00  0.00           C
ATOM   7325  CE1 HIS A 445      74.281  71.776 130.935  1.00  0.00           C
ATOM   7327  NE2 HIS A 445      73.941  71.256 132.145  1.00  0.00           N
ATOM   7329  CD2 HIS A 445      72.941  70.346 131.915  1.00  0.00           C
ATOM   7331  C   HIS A 445      72.971  67.556 129.375  1.00  0.00           C
ATOM   7332  O   HIS A 445      72.631  66.376 129.305  1.00  0.00           O
ATOM   7333  N   ASP A 446      74.141  67.846 129.985  1.00  0.00           N
ATOM   7335  CA  ASP A 446      74.991  66.746 130.425  1.00  0.00           C
ATOM   7337  CB  ASP A 446      76.491  67.076 130.265  1.00  0.00           C
ATOM   7340  CG  ASP A 446      77.011  68.196 131.125  1.00  0.00           C
ATOM   7341  OD1 ASP A 446      76.471  69.326 131.055  1.00  0.00           O
ATOM   7342  OD2 ASP A 446      78.071  67.996 131.785  1.00  0.00           O
ATOM   7343  C   ASP A 446      74.621  66.246 131.825  1.00  0.00           C
ATOM   7344  O   ASP A 446      75.211  65.296 132.335  1.00  0.00           O
ATOM   7345  N   ASP A 447      73.541  66.796 132.395  1.00  0.00           N
ATOM   7347  CA  ASP A 447      72.901  66.366 133.625  1.00  0.00           C
ATOM   7349  CB  ASP A 447      71.911  67.446 134.125  1.00  0.00           C
ATOM   7352  CG  ASP A 447      70.791  67.816 133.165  1.00  0.00           C
ATOM   7353  OD1 ASP A 447      70.771  67.396 131.985  1.00  0.00           O
ATOM   7354  OD2 ASP A 447      69.941  68.646 133.605  1.00  0.00           O
ATOM   7355  C   ASP A 447      72.201  65.016 133.535  1.00  0.00           C
ATOM   7356  O   ASP A 447      72.071  64.316 134.535  1.00  0.00           O
ATOM   7357  N   ALA A 448      71.791  64.566 132.335  1.00  0.00           N
ATOM   7359  CA  ALA A 448      71.451  63.176 132.155  1.00  0.00           C
ATOM   7361  CB  ALA A 448      70.621  62.916 130.885  1.00  0.00           C
ATOM   7365  C   ALA A 448      72.681  62.276 132.165  1.00  0.00           C
ATOM   7366  O   ALA A 448      73.201  61.856 131.125  1.00  0.00           O
ATOM   7367  N   LEU A 449      73.161  61.936 133.365  1.00  0.00           N
ATOM   7369  CA  LEU A 449      74.151  60.916 133.595  1.00  0.00           C
ATOM   7371  CB  LEU A 449      75.591  61.486 133.715  1.00  0.00           C
ATOM   7374  CG  LEU A 449      76.001  62.126 135.065  1.00  0.00           C
ATOM   7376  CD1 LEU A 449      77.491  62.506 135.075  1.00  0.00           C
ATOM   7380  CD2 LEU A 449      75.191  63.376 135.385  1.00  0.00           C
ATOM   7384  C   LEU A 449      73.731  60.236 134.865  1.00  0.00           C
ATOM   7385  O   LEU A 449      73.011  60.796 135.695  1.00  0.00           O
ATOM   7386  N   LEU A 450      74.171  58.986 135.065  1.00  0.00           N
ATOM   7388  CA  LEU A 450      74.041  58.316 136.345  1.00  0.00           C
ATOM   7390  CB  LEU A 450      72.871  57.306 136.415  1.00  0.00           C
ATOM   7393  CG  LEU A 450      71.471  57.926 136.295  1.00  0.00           C
ATOM   7395  CD1 LEU A 450      70.451  56.806 136.075  1.00  0.00           C
ATOM   7399  CD2 LEU A 450      71.081  58.746 137.525  1.00  0.00           C
ATOM   7403  C   LEU A 450      75.321  57.576 136.645  1.00  0.00           C
ATOM   7404  O   LEU A 450      75.861  56.836 135.835  1.00  0.00           O
ATOM   7405  N   SER A 451      75.811  57.776 137.875  1.00  0.00           N
ATOM   7407  CA  SER A 451      76.981  57.106 138.395  1.00  0.00           C
ATOM   7409  CB  SER A 451      77.481  57.726 139.725  1.00  0.00           C
ATOM   7412  OG  SER A 451      77.771  59.106 139.555  1.00  0.00           O
ATOM   7414  C   SER A 451      76.771  55.616 138.625  1.00  0.00           C
ATOM   7415  O   SER A 451      75.681  55.066 138.555  1.00  0.00           O
ATOM   7416  N   ASP A 452      77.861  54.916 138.985  1.00  0.00           N
ATOM   7418  CA  ASP A 452      77.861  53.526 139.405  1.00  0.00           C
ATOM   7420  CB  ASP A 452      79.321  53.036 139.395  1.00  0.00           C
ATOM   7423  CG  ASP A 452      80.271  53.786 140.325  1.00  0.00           C
ATOM   7424  OD1 ASP A 452      80.511  55.006 140.115  1.00  0.00           O
ATOM   7425  OD2 ASP A 452      80.741  53.136 141.295  1.00  0.00           O
ATOM   7426  C   ASP A 452      77.231  53.386 140.785  1.00  0.00           C
ATOM   7427  O   ASP A 452      76.721  52.336 141.195  1.00  0.00           O
ATOM   7428  N   TYR A 453      77.171  54.496 141.515  1.00  0.00           N
ATOM   7430  CA  TYR A 453      76.561  54.606 142.805  1.00  0.00           C
ATOM   7432  CB  TYR A 453      77.281  55.706 143.625  1.00  0.00           C
ATOM   7435  CG  TYR A 453      78.701  55.276 143.845  1.00  0.00           C
ATOM   7436  CD1 TYR A 453      78.971  54.396 144.895  1.00  0.00           C
ATOM   7438  CE1 TYR A 453      80.281  53.956 145.155  1.00  0.00           C
ATOM   7440  CZ  TYR A 453      81.331  54.446 144.385  1.00  0.00           C
ATOM   7441  OH  TYR A 453      82.621  53.956 144.665  1.00  0.00           O
ATOM   7443  CD2 TYR A 453      79.771  55.786 143.095  1.00  0.00           C
ATOM   7445  CE2 TYR A 453      81.081  55.366 143.365  1.00  0.00           C
ATOM   7447  C   TYR A 453      75.101  54.946 142.705  1.00  0.00           C
ATOM   7448  O   TYR A 453      74.441  55.076 143.745  1.00  0.00           O
ATOM   7449  N   GLU A 454      74.551  55.086 141.495  1.00  0.00           N
ATOM   7451  CA  GLU A 454      73.251  55.686 141.255  1.00  0.00           C
ATOM   7453  CB  GLU A 454      73.411  57.106 140.675  1.00  0.00           C
ATOM   7456  CG  GLU A 454      74.091  58.106 141.635  1.00  0.00           C
ATOM   7459  CD  GLU A 454      74.571  59.366 140.925  1.00  0.00           C
ATOM   7460  OE1 GLU A 454      74.531  59.446 139.665  1.00  0.00           O
ATOM   7461  OE2 GLU A 454      75.011  60.306 141.625  1.00  0.00           O
ATOM   7462  C   GLU A 454      72.471  54.856 140.255  1.00  0.00           C
ATOM   7463  O   GLU A 454      73.031  54.096 139.475  1.00  0.00           O
ATOM   7464  N   ASP A 455      71.141  54.946 140.215  1.00  0.00           N
ATOM   7466  CA  ASP A 455      70.291  55.626 141.155  1.00  0.00           C
ATOM   7468  CB  ASP A 455      69.101  56.266 140.415  1.00  0.00           C
ATOM   7471  CG  ASP A 455      68.231  57.116 141.315  1.00  0.00           C
ATOM   7472  OD1 ASP A 455      68.491  57.216 142.535  1.00  0.00           O
ATOM   7473  OD2 ASP A 455      67.261  57.686 140.765  1.00  0.00           O
ATOM   7474  C   ASP A 455      69.881  54.616 142.225  1.00  0.00           C
ATOM   7475  O   ASP A 455      69.541  53.476 141.925  1.00  0.00           O
ATOM   7476  N   ALA A 456      69.981  55.016 143.505  1.00  0.00           N
ATOM   7478  CA  ALA A 456      69.661  54.206 144.645  1.00  0.00           C
ATOM   7480  CB  ALA A 456      70.701  54.466 145.755  1.00  0.00           C
ATOM   7484  C   ALA A 456      68.291  54.506 145.185  1.00  0.00           C
ATOM   7485  O   ALA A 456      67.891  53.966 146.215  1.00  0.00           O
ATOM   7486  N   SER A 457      67.531  55.396 144.515  1.00  0.00           N
ATOM   7488  CA  SER A 457      66.191  55.786 144.905  1.00  0.00           C
ATOM   7490  CB  SER A 457      65.601  56.936 144.035  1.00  0.00           C
ATOM   7493  OG  SER A 457      65.111  56.526 142.755  1.00  0.00           O
ATOM   7495  C   SER A 457      65.211  54.616 144.915  1.00  0.00           C
ATOM   7496  O   SER A 457      65.361  53.656 144.185  1.00  0.00           O
ATOM   7497  N   ALA A 458      64.151  54.666 145.745  1.00  0.00           N
ATOM   7499  CA  ALA A 458      63.121  53.636 145.685  1.00  0.00           C
ATOM   7501  CB  ALA A 458      62.161  53.806 146.875  1.00  0.00           C
ATOM   7505  C   ALA A 458      62.361  53.466 144.345  1.00  0.00           C
ATOM   7506  O   ALA A 458      62.141  52.316 143.935  1.00  0.00           O
ATOM   7507  N   PRO A 459      61.951  54.486 143.585  1.00  0.00           N
ATOM   7508  CD  PRO A 459      61.771  55.866 144.045  1.00  0.00           C
ATOM   7511  CA  PRO A 459      61.611  54.376 142.165  1.00  0.00           C
ATOM   7513  CB  PRO A 459      61.321  55.816 141.705  1.00  0.00           C
ATOM   7516  CG  PRO A 459      60.861  56.496 142.995  1.00  0.00           C
ATOM   7519  C   PRO A 459      62.661  53.736 141.295  1.00  0.00           C
ATOM   7520  O   PRO A 459      62.311  52.946 140.425  1.00  0.00           O
ATOM   7521  N   ALA A 460      63.961  54.046 141.485  1.00  0.00           N
ATOM   7523  CA  ALA A 460      65.021  53.376 140.755  1.00  0.00           C
ATOM   7525  CB  ALA A 460      66.361  54.046 141.055  1.00  0.00           C
ATOM   7529  C   ALA A 460      65.101  51.886 141.045  1.00  0.00           C
ATOM   7530  O   ALA A 460      65.151  51.056 140.135  1.00  0.00           O
ATOM   7531  N   ILE A 461      65.011  51.506 142.345  1.00  0.00           N
ATOM   7533  CA  ILE A 461      64.971  50.106 142.785  1.00  0.00           C
ATOM   7535  CB  ILE A 461      64.881  49.956 144.315  1.00  0.00           C
ATOM   7537  CG2 ILE A 461      64.721  48.466 144.735  1.00  0.00           C
ATOM   7541  CG1 ILE A 461      66.121  50.556 145.035  1.00  0.00           C
ATOM   7544  CD  ILE A 461      65.901  50.736 146.545  1.00  0.00           C
ATOM   7548  C   ILE A 461      63.841  49.326 142.135  1.00  0.00           C
ATOM   7549  O   ILE A 461      64.071  48.236 141.605  1.00  0.00           O
ATOM   7550  N   THR A 462      62.601  49.846 142.085  1.00  0.00           N
ATOM   7552  CA  THR A 462      61.511  49.116 141.425  1.00  0.00           C
ATOM   7554  CB  THR A 462      60.121  49.626 141.765  1.00  0.00           C
ATOM   7556  OG1 THR A 462      59.111  48.636 141.555  1.00  0.00           O
ATOM   7558  CG2 THR A 462      59.761  50.896 140.975  1.00  0.00           C
ATOM   7562  C   THR A 462      61.691  48.896 139.935  1.00  0.00           C
ATOM   7563  O   THR A 462      61.381  47.826 139.415  1.00  0.00           O
ATOM   7564  N   ALA A 463      62.241  49.876 139.185  1.00  0.00           N
ATOM   7566  CA  ALA A 463      62.581  49.716 137.785  1.00  0.00           C
ATOM   7568  CB  ALA A 463      63.091  51.056 137.205  1.00  0.00           C
ATOM   7572  C   ALA A 463      63.591  48.616 137.505  1.00  0.00           C
ATOM   7573  O   ALA A 463      63.451  47.836 136.555  1.00  0.00           O
ATOM   7574  N   TYR A 464      64.631  48.506 138.365  1.00  0.00           N
ATOM   7576  CA  TYR A 464      65.551  47.386 138.385  1.00  0.00           C
ATOM   7578  CB  TYR A 464      66.731  47.616 139.385  1.00  0.00           C
ATOM   7581  CG  TYR A 464      67.451  48.926 139.155  1.00  0.00           C
ATOM   7582  CD1 TYR A 464      67.751  49.406 137.865  1.00  0.00           C
ATOM   7584  CE1 TYR A 464      68.411  50.636 137.675  1.00  0.00           C
ATOM   7586  CZ  TYR A 464      68.771  51.396 138.785  1.00  0.00           C
ATOM   7587  OH  TYR A 464      69.341  52.676 138.625  1.00  0.00           O
ATOM   7589  CD2 TYR A 464      67.881  49.686 140.255  1.00  0.00           C
ATOM   7591  CE2 TYR A 464      68.521  50.916 140.075  1.00  0.00           C
ATOM   7593  C   TYR A 464      64.861  46.046 138.645  1.00  0.00           C
ATOM   7594  O   TYR A 464      65.051  45.066 137.915  1.00  0.00           O
ATOM   7595  N   GLN A 465      63.961  45.966 139.645  1.00  0.00           N
ATOM   7597  CA  GLN A 465      63.191  44.766 139.955  1.00  0.00           C
ATOM   7599  CB  GLN A 465      62.331  44.936 141.225  1.00  0.00           C
ATOM   7602  CG  GLN A 465      63.151  45.076 142.535  1.00  0.00           C
ATOM   7605  CD  GLN A 465      62.261  45.246 143.755  1.00  0.00           C
ATOM   7606  OE1 GLN A 465      62.451  44.626 144.805  1.00  0.00           O
ATOM   7607  NE2 GLN A 465      61.221  46.096 143.635  1.00  0.00           N
ATOM   7610  C   GLN A 465      62.291  44.286 138.825  1.00  0.00           C
ATOM   7611  O   GLN A 465      62.091  43.096 138.615  1.00  0.00           O
ATOM   7612  N   GLN A 466      61.681  45.226 138.075  1.00  0.00           N
ATOM   7614  CA  GLN A 466      60.841  44.946 136.925  1.00  0.00           C
ATOM   7616  CB  GLN A 466      60.171  46.256 136.435  1.00  0.00           C
ATOM   7619  CG  GLN A 466      59.041  46.746 137.345  1.00  0.00           C
ATOM   7622  CD  GLN A 466      58.481  48.056 136.815  1.00  0.00           C
ATOM   7623  OE1 GLN A 466      58.671  48.436 135.645  1.00  0.00           O
ATOM   7624  NE2 GLN A 466      57.751  48.796 137.685  1.00  0.00           N
ATOM   7627  C   GLN A 466      61.531  44.286 135.755  1.00  0.00           C
ATOM   7628  O   GLN A 466      60.931  43.506 135.005  1.00  0.00           O
ATOM   7629  N   ALA A 467      62.821  44.626 135.575  1.00  0.00           N
ATOM   7631  CA  ALA A 467      63.641  44.176 134.475  1.00  0.00           C
ATOM   7633  CB  ALA A 467      64.731  45.236 134.255  1.00  0.00           C
ATOM   7637  C   ALA A 467      64.301  42.856 134.795  1.00  0.00           C
ATOM   7638  O   ALA A 467      64.841  42.186 133.915  1.00  0.00           O
ATOM   7639  N   GLY A 468      64.261  42.436 136.065  1.00  0.00           N
ATOM   7641  CA  GLY A 468      64.731  41.146 136.515  1.00  0.00           C
ATOM   7644  C   GLY A 468      65.991  41.216 137.305  1.00  0.00           C
ATOM   7645  O   GLY A 468      66.551  40.176 137.655  1.00  0.00           O
ATOM   7646  N   PHE A 469      66.471  42.416 137.655  1.00  0.00           N
ATOM   7648  CA  PHE A 469      67.471  42.546 138.715  1.00  0.00           C
ATOM   7650  CB  PHE A 469      68.071  43.966 138.815  1.00  0.00           C
ATOM   7653  CG  PHE A 469      68.771  44.296 137.535  1.00  0.00           C
ATOM   7654  CD1 PHE A 469      70.091  43.876 137.355  1.00  0.00           C
ATOM   7656  CE1 PHE A 469      70.771  44.136 136.155  1.00  0.00           C
ATOM   7658  CZ  PHE A 469      70.111  44.786 135.105  1.00  0.00           C
ATOM   7660  CD2 PHE A 469      68.131  44.976 136.495  1.00  0.00           C
ATOM   7662  CE2 PHE A 469      68.791  45.206 135.275  1.00  0.00           C
ATOM   7664  C   PHE A 469      66.911  42.116 140.065  1.00  0.00           C
ATOM   7665  O   PHE A 469      65.731  42.306 140.355  1.00  0.00           O
ATOM   7666  N   SER A 470      67.741  41.516 140.935  1.00  0.00           N
ATOM   7668  CA  SER A 470      67.311  41.126 142.255  1.00  0.00           C
ATOM   7670  CB  SER A 470      66.871  39.646 142.405  1.00  0.00           C
ATOM   7673  OG  SER A 470      65.761  39.316 141.575  1.00  0.00           O
ATOM   7675  C   SER A 470      68.461  41.386 143.205  1.00  0.00           C
ATOM   7676  O   SER A 470      69.611  41.526 142.785  1.00  0.00           O
ATOM   7677  N   GLY A 471      68.171  41.456 144.525  1.00  0.00           N
ATOM   7679  CA  GLY A 471      69.191  41.696 145.545  1.00  0.00           C
ATOM   7682  C   GLY A 471      69.411  43.166 145.795  1.00  0.00           C
ATOM   7683  O   GLY A 471      68.681  44.036 145.315  1.00  0.00           O
ATOM   7684  N   SER A 472      70.371  43.516 146.665  1.00  0.00           N
ATOM   7686  CA  SER A 472      70.741  44.906 146.905  1.00  0.00           C
ATOM   7688  CB  SER A 472      71.441  45.136 148.295  1.00  0.00           C
ATOM   7691  OG  SER A 472      71.801  46.496 148.595  1.00  0.00           O
ATOM   7693  C   SER A 472      71.571  45.456 145.755  1.00  0.00           C
ATOM   7694  O   SER A 472      72.211  44.756 144.965  1.00  0.00           O
ATOM   7695  N   LEU A 473      71.641  46.796 145.675  1.00  0.00           N
ATOM   7697  CA  LEU A 473      72.561  47.506 144.825  1.00  0.00           C
ATOM   7699  CB  LEU A 473      72.151  48.996 144.735  1.00  0.00           C
ATOM   7702  CG  LEU A 473      70.711  49.226 144.245  1.00  0.00           C
ATOM   7704  CD1 LEU A 473      70.391  50.726 144.155  1.00  0.00           C
ATOM   7708  CD2 LEU A 473      70.481  48.576 142.885  1.00  0.00           C
ATOM   7712  C   LEU A 473      74.001  47.406 145.335  1.00  0.00           C
ATOM   7713  O   LEU A 473      74.951  47.716 144.635  1.00  0.00           O
ATOM   7714  N   SER A 474      74.201  46.936 146.585  1.00  0.00           N
ATOM   7716  CA  SER A 474      75.481  46.366 147.005  1.00  0.00           C
ATOM   7718  CB  SER A 474      75.501  46.126 148.535  1.00  0.00           C
ATOM   7721  OG  SER A 474      76.741  45.606 149.015  1.00  0.00           O
ATOM   7723  C   SER A 474      75.831  45.076 146.265  1.00  0.00           C
ATOM   7724  O   SER A 474      76.921  44.926 145.715  1.00  0.00           O
ATOM   7725  N   GLU A 475      74.861  44.136 146.155  1.00  0.00           N
ATOM   7727  CA  GLU A 475      75.011  42.846 145.485  1.00  0.00           C
ATOM   7729  CB  GLU A 475      73.721  41.986 145.605  1.00  0.00           C
ATOM   7732  CG  GLU A 475      73.221  41.716 147.045  1.00  0.00           C
ATOM   7735  CD  GLU A 475      74.181  40.956 147.955  1.00  0.00           C
ATOM   7736  OE1 GLU A 475      75.221  40.456 147.455  1.00  0.00           O
ATOM   7737  OE2 GLU A 475      73.821  40.816 149.155  1.00  0.00           O
ATOM   7738  C   GLU A 475      75.331  42.966 144.005  1.00  0.00           C
ATOM   7739  O   GLU A 475      76.171  42.236 143.475  1.00  0.00           O
ATOM   7740  N   ILE A 476      74.661  43.916 143.305  1.00  0.00           N
ATOM   7742  CA  ILE A 476      74.861  44.166 141.885  1.00  0.00           C
ATOM   7744  CB  ILE A 476      73.811  45.106 141.275  1.00  0.00           C
ATOM   7746  CG2 ILE A 476      74.211  46.606 141.285  1.00  0.00           C
ATOM   7750  CG1 ILE A 476      73.471  44.666 139.835  1.00  0.00           C
ATOM   7753  CD  ILE A 476      72.631  43.386 139.785  1.00  0.00           C
ATOM   7757  C   ILE A 476      76.281  44.586 141.535  1.00  0.00           C
ATOM   7758  O   ILE A 476      76.831  44.166 140.515  1.00  0.00           O
ATOM   7759  N   ARG A 477      76.951  45.396 142.375  1.00  0.00           N
ATOM   7761  CA  ARG A 477      78.281  45.916 142.155  1.00  0.00           C
ATOM   7763  CB  ARG A 477      78.611  46.966 143.245  1.00  0.00           C
ATOM   7766  CG  ARG A 477      77.631  48.156 143.305  1.00  0.00           C
ATOM   7769  CD  ARG A 477      78.061  49.376 142.495  1.00  0.00           C
ATOM   7772  NE  ARG A 477      77.491  50.566 143.195  1.00  0.00           N
ATOM   7774  CZ  ARG A 477      78.051  51.096 144.275  1.00  0.00           C
ATOM   7775  NH1 ARG A 477      79.321  50.906 144.565  1.00  0.00           N
ATOM   7778  NH2 ARG A 477      77.331  51.846 145.065  1.00  0.00           N
ATOM   7781  C   ARG A 477      79.341  44.846 142.265  1.00  0.00           C
ATOM   7782  O   ARG A 477      80.441  44.966 141.705  1.00  0.00           O
ATOM   7783  N   GLN A 478      79.041  43.776 143.025  1.00  0.00           N
ATOM   7785  CA  GLN A 478      79.991  42.756 143.355  1.00  0.00           C
ATOM   7787  CB  GLN A 478      79.611  42.096 144.695  1.00  0.00           C
ATOM   7790  CG  GLN A 478      80.821  41.406 145.355  1.00  0.00           C
ATOM   7793  CD  GLN A 478      81.971  42.416 145.495  1.00  0.00           C
ATOM   7794  OE1 GLN A 478      82.981  42.366 144.805  1.00  0.00           O
ATOM   7795  NE2 GLN A 478      81.731  43.476 146.315  1.00  0.00           N
ATOM   7798  C   GLN A 478      80.071  41.676 142.305  1.00  0.00           C
ATOM   7799  O   GLN A 478      81.041  40.936 142.235  1.00  0.00           O
ATOM   7800  N   ASN A 479      79.071  41.586 141.425  1.00  0.00           N
ATOM   7802  CA  ASN A 479      79.121  40.666 140.305  1.00  0.00           C
ATOM   7804  CB  ASN A 479      77.841  39.776 140.315  1.00  0.00           C
ATOM   7807  CG  ASN A 479      77.921  38.696 139.245  1.00  0.00           C
ATOM   7808  OD1 ASN A 479      78.071  38.966 138.055  1.00  0.00           O
ATOM   7809  ND2 ASN A 479      77.861  37.416 139.685  1.00  0.00           N
ATOM   7812  C   ASN A 479      79.321  41.486 139.025  1.00  0.00           C
ATOM   7813  O   ASN A 479      78.551  42.406 138.765  1.00  0.00           O
ATOM   7814  N   PRO A 480      80.321  41.236 138.185  1.00  0.00           N
ATOM   7815  CD  PRO A 480      81.561  40.606 138.595  1.00  0.00           C
ATOM   7818  CA  PRO A 480      80.521  42.016 136.975  1.00  0.00           C
ATOM   7820  CB  PRO A 480      81.921  41.606 136.485  1.00  0.00           C
ATOM   7823  CG  PRO A 480      82.651  41.316 137.795  1.00  0.00           C
ATOM   7826  C   PRO A 480      79.481  41.756 135.905  1.00  0.00           C
ATOM   7827  O   PRO A 480      79.071  42.716 135.265  1.00  0.00           O
ATOM   7828  N   GLU A 481      79.031  40.506 135.655  1.00  0.00           N
ATOM   7830  CA  GLU A 481      78.081  40.216 134.575  1.00  0.00           C
ATOM   7832  CB  GLU A 481      77.771  38.706 134.515  1.00  0.00           C
ATOM   7835  CG  GLU A 481      79.011  37.836 134.245  1.00  0.00           C
ATOM   7838  CD  GLU A 481      78.641  36.366 134.135  1.00  0.00           C
ATOM   7839  OE1 GLU A 481      77.451  36.006 134.315  1.00  0.00           O
ATOM   7840  OE2 GLU A 481      79.611  35.576 133.965  1.00  0.00           O
ATOM   7841  C   GLU A 481      76.771  40.936 134.785  1.00  0.00           C
ATOM   7842  O   GLU A 481      76.161  41.526 133.885  1.00  0.00           O
ATOM   7843  N   GLN A 482      76.361  40.906 136.055  1.00  0.00           N
ATOM   7845  CA  GLN A 482      75.311  41.696 136.625  1.00  0.00           C
ATOM   7847  CB  GLN A 482      75.141  41.266 138.095  1.00  0.00           C
ATOM   7850  CG  GLN A 482      74.681  39.796 138.255  1.00  0.00           C
ATOM   7853  CD  GLN A 482      73.481  39.566 137.355  1.00  0.00           C
ATOM   7854  OE1 GLN A 482      72.521  40.336 137.425  1.00  0.00           O
ATOM   7855  NE2 GLN A 482      73.501  38.496 136.545  1.00  0.00           N
ATOM   7858  C   GLN A 482      75.521  43.196 136.605  1.00  0.00           C
ATOM   7859  O   GLN A 482      74.651  43.946 136.175  1.00  0.00           O
ATOM   7860  N   PHE A 483      76.691  43.696 137.045  1.00  0.00           N
ATOM   7862  CA  PHE A 483      76.981  45.116 137.025  1.00  0.00           C
ATOM   7864  CB  PHE A 483      78.331  45.386 137.735  1.00  0.00           C
ATOM   7867  CG  PHE A 483      78.601  46.866 137.785  1.00  0.00           C
ATOM   7868  CD1 PHE A 483      77.971  47.686 138.725  1.00  0.00           C
ATOM   7870  CE1 PHE A 483      78.121  49.076 138.665  1.00  0.00           C
ATOM   7872  CZ  PHE A 483      78.891  49.656 137.645  1.00  0.00           C
ATOM   7874  CD2 PHE A 483      79.411  47.446 136.795  1.00  0.00           C
ATOM   7876  CE2 PHE A 483      79.541  48.826 136.715  1.00  0.00           C
ATOM   7878  C   PHE A 483      76.961  45.686 135.605  1.00  0.00           C
ATOM   7879  O   PHE A 483      76.431  46.766 135.365  1.00  0.00           O
ATOM   7880  N   LYS A 484      77.561  44.986 134.635  1.00  0.00           N
ATOM   7882  CA  LYS A 484      77.581  45.416 133.265  1.00  0.00           C
ATOM   7884  CB  LYS A 484      78.591  44.556 132.465  1.00  0.00           C
ATOM   7887  CG  LYS A 484      80.071  44.976 132.625  1.00  0.00           C
ATOM   7890  CD  LYS A 484      80.821  44.606 133.925  1.00  0.00           C
ATOM   7893  CE  LYS A 484      82.261  45.116 133.925  1.00  0.00           C
ATOM   7896  NZ  LYS A 484      82.921  45.086 135.255  1.00  0.00           N
ATOM   7900  C   LYS A 484      76.211  45.496 132.575  1.00  0.00           C
ATOM   7901  O   LYS A 484      75.871  46.486 131.935  1.00  0.00           O
ATOM   7902  N   GLN A 485      75.351  44.466 132.755  1.00  0.00           N
ATOM   7904  CA  GLN A 485      73.971  44.506 132.275  1.00  0.00           C
ATOM   7906  CB  GLN A 485      73.321  43.076 132.275  1.00  0.00           C
ATOM   7909  CG  GLN A 485      72.971  42.516 133.675  1.00  0.00           C
ATOM   7912  CD  GLN A 485      72.351  41.116 133.795  1.00  0.00           C
ATOM   7913  OE1 GLN A 485      71.221  40.996 134.285  1.00  0.00           O
ATOM   7914  NE2 GLN A 485      73.061  40.026 133.425  1.00  0.00           N
ATOM   7917  C   GLN A 485      73.131  45.556 133.015  1.00  0.00           C
ATOM   7918  O   GLN A 485      72.281  46.226 132.415  1.00  0.00           O
ATOM   7919  N   TRP A 486      73.391  45.776 134.335  1.00  0.00           N
ATOM   7921  CA  TRP A 486      72.841  46.876 135.125  1.00  0.00           C
ATOM   7923  CB  TRP A 486      73.231  46.756 136.645  1.00  0.00           C
ATOM   7926  CG  TRP A 486      72.671  47.786 137.585  1.00  0.00           C
ATOM   7927  CD1 TRP A 486      71.361  47.806 137.965  1.00  0.00           C
ATOM   7929  NE1 TRP A 486      71.121  48.876 138.785  1.00  0.00           N
ATOM   7931  CE2 TRP A 486      72.281  49.526 139.035  1.00  0.00           C
ATOM   7932  CD2 TRP A 486      73.301  48.876 138.295  1.00  0.00           C
ATOM   7933  CE3 TRP A 486      74.611  49.356 138.385  1.00  0.00           C
ATOM   7935  CZ3 TRP A 486      74.851  50.476 139.195  1.00  0.00           C
ATOM   7937  CZ2 TRP A 486      72.521  50.626 139.845  1.00  0.00           C
ATOM   7939  CH2 TRP A 486      73.841  51.076 139.935  1.00  0.00           C
ATOM   7941  C   TRP A 486      73.221  48.256 134.615  1.00  0.00           C
ATOM   7942  O   TRP A 486      72.381  49.146 134.515  1.00  0.00           O
ATOM   7943  N   ALA A 487      74.521  48.436 134.265  1.00  0.00           N
ATOM   7945  CA  ALA A 487      75.061  49.656 133.705  1.00  0.00           C
ATOM   7947  CB  ALA A 487      76.571  49.476 133.535  1.00  0.00           C
ATOM   7951  C   ALA A 487      74.441  50.066 132.365  1.00  0.00           C
ATOM   7952  O   ALA A 487      74.001  51.196 132.165  1.00  0.00           O
ATOM   7953  N   ARG A 488      74.331  49.076 131.455  1.00  0.00           N
ATOM   7955  CA  ARG A 488      73.661  49.186 130.175  1.00  0.00           C
ATOM   7957  CB  ARG A 488      73.821  47.876 129.365  1.00  0.00           C
ATOM   7960  CG  ARG A 488      75.241  47.566 128.845  1.00  0.00           C
ATOM   7963  CD  ARG A 488      75.191  46.246 128.075  1.00  0.00           C
ATOM   7966  NE  ARG A 488      76.551  45.786 127.665  1.00  0.00           N
ATOM   7968  CZ  ARG A 488      76.761  44.596 127.095  1.00  0.00           C
ATOM   7969  NH1 ARG A 488      75.781  43.716 127.055  1.00  0.00           N
ATOM   7972  NH2 ARG A 488      77.931  44.296 126.565  1.00  0.00           N
ATOM   7975  C   ARG A 488      72.181  49.536 130.245  1.00  0.00           C
ATOM   7976  O   ARG A 488      71.641  50.316 129.465  1.00  0.00           O
ATOM   7977  N   PHE A 489      71.431  48.946 131.205  1.00  0.00           N
ATOM   7979  CA  PHE A 489      70.051  49.306 131.435  1.00  0.00           C
ATOM   7981  CB  PHE A 489      69.411  48.356 132.475  1.00  0.00           C
ATOM   7984  CG  PHE A 489      68.051  48.826 132.945  1.00  0.00           C
ATOM   7985  CD1 PHE A 489      66.881  48.326 132.355  1.00  0.00           C
ATOM   7987  CE1 PHE A 489      65.621  48.786 132.765  1.00  0.00           C
ATOM   7989  CZ  PHE A 489      65.531  49.736 133.785  1.00  0.00           C
ATOM   7991  CD2 PHE A 489      67.931  49.806 133.955  1.00  0.00           C
ATOM   7993  CE2 PHE A 489      66.681  50.266 134.375  1.00  0.00           C
ATOM   7995  C   PHE A 489      69.831  50.766 131.815  1.00  0.00           C
ATOM   7996  O   PHE A 489      68.921  51.416 131.305  1.00  0.00           O
ATOM   7997  N   LYS A 490      70.651  51.336 132.735  1.00  0.00           N
ATOM   7999  CA  LYS A 490      70.381  52.686 133.185  1.00  0.00           C
ATOM   8001  CB  LYS A 490      71.021  53.056 134.565  1.00  0.00           C
ATOM   8004  CG  LYS A 490      72.491  53.496 134.615  1.00  0.00           C
ATOM   8007  CD  LYS A 490      73.451  52.376 135.015  1.00  0.00           C
ATOM   8010  CE  LYS A 490      73.731  52.166 136.505  1.00  0.00           C
ATOM   8013  NZ  LYS A 490      72.581  52.496 137.365  1.00  0.00           N
ATOM   8017  C   LYS A 490      70.771  53.666 132.095  1.00  0.00           C
ATOM   8018  O   LYS A 490      70.171  54.736 131.995  1.00  0.00           O
ATOM   8019  N   SER A 491      71.761  53.306 131.235  1.00  0.00           N
ATOM   8021  CA  SER A 491      72.081  54.046 130.015  1.00  0.00           C
ATOM   8023  CB  SER A 491      73.431  53.616 129.345  1.00  0.00           C
ATOM   8026  OG  SER A 491      73.381  52.376 128.645  1.00  0.00           O
ATOM   8028  C   SER A 491      70.941  54.016 129.015  1.00  0.00           C
ATOM   8029  O   SER A 491      70.561  55.066 128.485  1.00  0.00           O
ATOM   8030  N   ARG A 492      70.321  52.836 128.785  1.00  0.00           N
ATOM   8032  CA  ARG A 492      69.121  52.706 127.995  1.00  0.00           C
ATOM   8034  CB  ARG A 492      68.741  51.216 127.845  1.00  0.00           C
ATOM   8037  CG  ARG A 492      67.351  50.896 127.245  1.00  0.00           C
ATOM   8040  CD  ARG A 492      66.951  51.626 125.965  1.00  0.00           C
ATOM   8043  NE  ARG A 492      68.121  51.666 125.035  1.00  0.00           N
ATOM   8045  CZ  ARG A 492      68.111  52.476 123.985  1.00  0.00           C
ATOM   8046  NH1 ARG A 492      66.971  52.996 123.575  1.00  0.00           N
ATOM   8049  NH2 ARG A 492      69.251  52.796 123.415  1.00  0.00           N
ATOM   8052  C   ARG A 492      67.951  53.506 128.515  1.00  0.00           C
ATOM   8053  O   ARG A 492      67.381  54.326 127.795  1.00  0.00           O
ATOM   8054  N   ALA A 493      67.621  53.386 129.815  1.00  0.00           N
ATOM   8056  CA  ALA A 493      66.521  54.096 130.425  1.00  0.00           C
ATOM   8058  CB  ALA A 493      66.471  53.706 131.915  1.00  0.00           C
ATOM   8062  C   ALA A 493      66.651  55.616 130.295  1.00  0.00           C
ATOM   8063  O   ALA A 493      65.721  56.336 129.945  1.00  0.00           O
ATOM   8064  N   LEU A 494      67.851  56.146 130.525  1.00  0.00           N
ATOM   8066  CA  LEU A 494      68.161  57.546 130.355  1.00  0.00           C
ATOM   8068  CB  LEU A 494      69.621  57.686 130.825  1.00  0.00           C
ATOM   8071  CG  LEU A 494      70.101  59.086 131.205  1.00  0.00           C
ATOM   8073  CD1 LEU A 494      69.261  59.686 132.345  1.00  0.00           C
ATOM   8077  CD2 LEU A 494      71.561  58.926 131.615  1.00  0.00           C
ATOM   8081  C   LEU A 494      67.951  58.066 128.935  1.00  0.00           C
ATOM   8082  O   LEU A 494      67.311  59.096 128.705  1.00  0.00           O
ATOM   8083  N   THR A 495      68.421  57.296 127.935  1.00  0.00           N
ATOM   8085  CA  THR A 495      68.091  57.496 126.515  1.00  0.00           C
ATOM   8087  CB  THR A 495      68.871  56.546 125.605  1.00  0.00           C
ATOM   8089  OG1 THR A 495      70.271  56.626 125.855  1.00  0.00           O
ATOM   8091  CG2 THR A 495      68.711  56.906 124.125  1.00  0.00           C
ATOM   8095  C   THR A 495      66.591  57.376 126.215  1.00  0.00           C
ATOM   8096  O   THR A 495      66.021  58.116 125.435  1.00  0.00           O
ATOM   8097  N   ASP A 496      65.881  56.406 126.815  1.00  0.00           N
ATOM   8099  CA  ASP A 496      64.431  56.286 126.705  1.00  0.00           C
ATOM   8101  CB  ASP A 496      63.911  55.006 127.415  1.00  0.00           C
ATOM   8104  CG  ASP A 496      64.221  53.736 126.645  1.00  0.00           C
ATOM   8105  OD1 ASP A 496      64.681  53.786 125.475  1.00  0.00           O
ATOM   8106  OD2 ASP A 496      63.961  52.646 127.225  1.00  0.00           O
ATOM   8107  C   ASP A 496      63.641  57.486 127.225  1.00  0.00           C
ATOM   8108  O   ASP A 496      62.651  57.896 126.625  1.00  0.00           O
ATOM   8109  N   PHE A 497      64.061  58.086 128.345  1.00  0.00           N
ATOM   8111  CA  PHE A 497      63.461  59.326 128.805  1.00  0.00           C
ATOM   8113  CB  PHE A 497      63.941  59.676 130.245  1.00  0.00           C
ATOM   8116  CG  PHE A 497      63.291  60.946 130.745  1.00  0.00           C
ATOM   8117  CD1 PHE A 497      61.891  61.096 130.645  1.00  0.00           C
ATOM   8119  CE1 PHE A 497      61.271  62.306 130.925  1.00  0.00           C
ATOM   8121  CZ  PHE A 497      62.041  63.396 131.335  1.00  0.00           C
ATOM   8123  CD2 PHE A 497      64.051  62.036 131.205  1.00  0.00           C
ATOM   8125  CE2 PHE A 497      63.421  63.256 131.495  1.00  0.00           C
ATOM   8127  C   PHE A 497      63.621  60.516 127.845  1.00  0.00           C
ATOM   8128  O   PHE A 497      62.651  61.156 127.465  1.00  0.00           O
ATOM   8129  N   THR A 498      64.841  60.786 127.355  1.00  0.00           N
ATOM   8131  CA  THR A 498      65.091  61.826 126.355  1.00  0.00           C
ATOM   8133  CB  THR A 498      66.561  61.986 126.015  1.00  0.00           C
ATOM   8135  OG1 THR A 498      67.071  60.756 125.525  1.00  0.00           O
ATOM   8137  CG2 THR A 498      67.351  62.346 127.285  1.00  0.00           C
ATOM   8141  C   THR A 498      64.331  61.596 125.055  1.00  0.00           C
ATOM   8142  O   THR A 498      63.791  62.516 124.445  1.00  0.00           O
ATOM   8143  N   LEU A 499      64.241  60.346 124.585  1.00  0.00           N
ATOM   8145  CA  LEU A 499      63.351  59.976 123.505  1.00  0.00           C
ATOM   8147  CB  LEU A 499      63.571  58.546 122.955  1.00  0.00           C
ATOM   8150  CG  LEU A 499      64.941  58.236 122.305  1.00  0.00           C
ATOM   8152  CD1 LEU A 499      64.891  56.976 121.425  1.00  0.00           C
ATOM   8156  CD2 LEU A 499      65.481  59.386 121.475  1.00  0.00           C
ATOM   8160  C   LEU A 499      61.871  60.186 123.785  1.00  0.00           C
ATOM   8161  O   LEU A 499      61.151  60.606 122.885  1.00  0.00           O
ATOM   8162  N   GLU A 500      61.331  59.886 124.995  1.00  0.00           N
ATOM   8164  CA  GLU A 500      59.931  60.176 125.325  1.00  0.00           C
ATOM   8166  CB  GLU A 500      59.551  59.626 126.725  1.00  0.00           C
ATOM   8169  CG  GLU A 500      58.101  59.966 127.205  1.00  0.00           C
ATOM   8172  CD  GLU A 500      58.041  60.126 128.715  1.00  0.00           C
ATOM   8173  OE1 GLU A 500      58.941  60.806 129.255  1.00  0.00           O
ATOM   8174  OE2 GLU A 500      57.101  59.596 129.365  1.00  0.00           O
ATOM   8175  C   GLU A 500      59.651  61.676 125.275  1.00  0.00           C
ATOM   8176  O   GLU A 500      58.681  62.156 124.685  1.00  0.00           O
ATOM   8177  N   LEU A 501      60.571  62.436 125.875  1.00  0.00           N
ATOM   8179  CA  LEU A 501      60.631  63.876 125.905  1.00  0.00           C
ATOM   8181  CB  LEU A 501      61.901  64.206 126.735  1.00  0.00           C
ATOM   8184  CG  LEU A 501      61.961  65.506 127.525  1.00  0.00           C
ATOM   8186  CD1 LEU A 501      60.711  65.656 128.405  1.00  0.00           C
ATOM   8190  CD2 LEU A 501      63.221  65.476 128.395  1.00  0.00           C
ATOM   8194  C   LEU A 501      60.711  64.506 124.525  1.00  0.00           C
ATOM   8195  O   LEU A 501      60.041  65.496 124.205  1.00  0.00           O
ATOM   8196  N   SER A 502      61.541  63.946 123.625  1.00  0.00           N
ATOM   8198  CA  SER A 502      61.631  64.296 122.215  1.00  0.00           C
ATOM   8200  CB  SER A 502      62.861  63.636 121.535  1.00  0.00           C
ATOM   8203  OG  SER A 502      63.231  64.306 120.325  1.00  0.00           O
ATOM   8205  C   SER A 502      60.351  63.946 121.455  1.00  0.00           C
ATOM   8206  O   SER A 502      59.881  64.686 120.605  1.00  0.00           O
ATOM   8207  N   ALA A 503      59.711  62.806 121.755  1.00  0.00           N
ATOM   8209  CA  ALA A 503      58.451  62.426 121.155  1.00  0.00           C
ATOM   8211  CB  ALA A 503      58.081  61.016 121.615  1.00  0.00           C
ATOM   8215  C   ALA A 503      57.301  63.396 121.425  1.00  0.00           C
ATOM   8216  O   ALA A 503      56.531  63.706 120.525  1.00  0.00           O
ATOM   8217  N   ARG A 504      57.201  63.936 122.655  1.00  0.00           N
ATOM   8219  CA  ARG A 504      56.351  65.056 123.015  1.00  0.00           C
ATOM   8221  CB  ARG A 504      56.461  65.306 124.535  1.00  0.00           C
ATOM   8224  CG  ARG A 504      56.031  64.086 125.365  1.00  0.00           C
ATOM   8227  CD  ARG A 504      56.481  64.146 126.815  1.00  0.00           C
ATOM   8230  NE  ARG A 504      55.431  64.926 127.535  1.00  0.00           N
ATOM   8232  CZ  ARG A 504      54.551  64.426 128.385  1.00  0.00           C
ATOM   8233  NH1 ARG A 504      54.451  63.146 128.625  1.00  0.00           N
ATOM   8236  NH2 ARG A 504      53.701  65.236 128.975  1.00  0.00           N
ATOM   8239  C   ARG A 504      56.651  66.356 122.265  1.00  0.00           C
ATOM   8240  O   ARG A 504      55.781  66.986 121.665  1.00  0.00           O
ATOM   8241  N   VAL A 505      57.941  66.756 122.175  1.00  0.00           N
ATOM   8243  CA  VAL A 505      58.351  67.906 121.375  1.00  0.00           C
ATOM   8245  CB  VAL A 505      59.791  68.336 121.685  1.00  0.00           C
ATOM   8247  CG1 VAL A 505      60.821  67.846 120.655  1.00  0.00           C
ATOM   8251  CG2 VAL A 505      59.871  69.866 121.785  1.00  0.00           C
ATOM   8255  C   VAL A 505      58.021  67.716 119.875  1.00  0.00           C
ATOM   8256  O   VAL A 505      57.561  68.626 119.185  1.00  0.00           O
ATOM   8257  N   LYS A 506      58.151  66.476 119.355  1.00  0.00           N
ATOM   8259  CA  LYS A 506      57.681  66.096 118.025  1.00  0.00           C
ATOM   8261  CB  LYS A 506      58.441  64.866 117.415  1.00  0.00           C
ATOM   8264  CG  LYS A 506      59.751  65.216 116.695  1.00  0.00           C
ATOM   8267  CD  LYS A 506      60.961  64.946 117.575  1.00  0.00           C
ATOM   8270  CE  LYS A 506      61.201  63.446 117.835  1.00  0.00           C
ATOM   8273  NZ  LYS A 506      62.061  62.856 116.795  1.00  0.00           N
ATOM   8277  C   LYS A 506      56.221  65.706 117.945  1.00  0.00           C
ATOM   8278  O   LYS A 506      55.761  65.246 116.895  1.00  0.00           O
ATOM   8279  N   ALA A 507      55.401  65.926 118.985  1.00  0.00           N
ATOM   8281  CA  ALA A 507      53.971  65.866 118.805  1.00  0.00           C
ATOM   8283  CB  ALA A 507      53.421  64.746 119.665  1.00  0.00           C
ATOM   8287  C   ALA A 507      53.311  67.206 119.085  1.00  0.00           C
ATOM   8288  O   ALA A 507      52.091  67.336 118.995  1.00  0.00           O
ATOM   8289  N   ILE A 508      54.091  68.266 119.345  1.00  0.00           N
ATOM   8291  CA  ILE A 508      53.601  69.626 119.355  1.00  0.00           C
ATOM   8293  CB  ILE A 508      53.821  70.286 120.725  1.00  0.00           C
ATOM   8295  CG2 ILE A 508      53.381  71.776 120.695  1.00  0.00           C
ATOM   8299  CG1 ILE A 508      53.121  69.526 121.875  1.00  0.00           C
ATOM   8302  CD  ILE A 508      51.591  69.536 121.825  1.00  0.00           C
ATOM   8306  C   ILE A 508      54.261  70.466 118.265  1.00  0.00           C
ATOM   8307  O   ILE A 508      53.571  71.126 117.485  1.00  0.00           O
ATOM   8308  N   ARG A 509      55.611  70.466 118.175  1.00  0.00           N
ATOM   8310  CA  ARG A 509      56.361  71.496 117.465  1.00  0.00           C
ATOM   8312  CB  ARG A 509      57.791  71.536 118.065  1.00  0.00           C
ATOM   8315  CG  ARG A 509      58.581  72.856 118.005  1.00  0.00           C
ATOM   8318  CD  ARG A 509      58.581  73.656 116.705  1.00  0.00           C
ATOM   8321  NE  ARG A 509      57.301  74.426 116.705  1.00  0.00           N
ATOM   8323  CZ  ARG A 509      57.011  75.406 115.865  1.00  0.00           C
ATOM   8324  NH1 ARG A 509      57.691  75.636 114.775  1.00  0.00           N
ATOM   8327  NH2 ARG A 509      55.981  76.166 116.165  1.00  0.00           N
ATOM   8330  C   ARG A 509      56.471  71.166 115.985  1.00  0.00           C
ATOM   8331  O   ARG A 509      56.461  72.046 115.135  1.00  0.00           O
ATOM   8332  N   GLY A 510      56.511  69.866 115.635  1.00  0.00           N
ATOM   8334  CA  GLY A 510      56.581  69.386 114.265  1.00  0.00           C
ATOM   8337  C   GLY A 510      57.551  68.226 114.135  1.00  0.00           C
ATOM   8338  O   GLY A 510      58.461  68.116 114.955  1.00  0.00           O
ATOM   8339  N   PRO A 511      57.441  67.326 113.155  1.00  0.00           N
ATOM   8340  CD  PRO A 511      56.161  67.056 112.495  1.00  0.00           C
ATOM   8343  CA  PRO A 511      58.341  66.186 113.005  1.00  0.00           C
ATOM   8345  CB  PRO A 511      57.721  65.396 111.845  1.00  0.00           C
ATOM   8348  CG  PRO A 511      56.231  65.606 112.035  1.00  0.00           C
ATOM   8351  C   PRO A 511      59.741  66.546 112.585  1.00  0.00           C
ATOM   8352  O   PRO A 511      60.601  65.656 112.585  1.00  0.00           O
ATOM   8353  N   HIS A 512      59.961  67.806 112.165  1.00  0.00           N
ATOM   8355  CA  HIS A 512      61.201  68.336 111.645  1.00  0.00           C
ATOM   8357  CB  HIS A 512      60.961  69.766 111.105  1.00  0.00           C
ATOM   8360  ND1 HIS A 512      59.171  70.816 112.505  1.00  0.00           N
ATOM   8361  CG  HIS A 512      60.511  70.756 112.145  1.00  0.00           C
ATOM   8362  CE1 HIS A 512      59.081  71.836 113.335  1.00  0.00           C
ATOM   8364  NE2 HIS A 512      60.281  72.426 113.545  1.00  0.00           N
ATOM   8366  CD2 HIS A 512      61.201  71.736 112.775  1.00  0.00           C
ATOM   8368  C   HIS A 512      62.291  68.386 112.695  1.00  0.00           C
ATOM   8369  O   HIS A 512      63.481  68.296 112.385  1.00  0.00           O
ATOM   8370  N   ILE A 513      61.881  68.526 113.975  1.00  0.00           N
ATOM   8372  CA  ILE A 513      62.711  68.566 115.165  1.00  0.00           C
ATOM   8374  CB  ILE A 513      61.891  68.636 116.455  1.00  0.00           C
ATOM   8376  CG2 ILE A 513      62.791  68.646 117.715  1.00  0.00           C
ATOM   8380  CG1 ILE A 513      60.931  69.846 116.495  1.00  0.00           C
ATOM   8383  CD  ILE A 513      61.641  71.206 116.385  1.00  0.00           C
ATOM   8387  C   ILE A 513      63.751  67.476 115.235  1.00  0.00           C
ATOM   8388  O   ILE A 513      63.471  66.276 115.305  1.00  0.00           O
ATOM   8389  N   LYS A 514      65.031  67.886 115.215  1.00  0.00           N
ATOM   8391  CA  LYS A 514      66.181  67.016 115.335  1.00  0.00           C
ATOM   8393  CB  LYS A 514      67.281  67.466 114.355  1.00  0.00           C
ATOM   8396  CG  LYS A 514      66.851  67.156 112.915  1.00  0.00           C
ATOM   8399  CD  LYS A 514      67.621  67.946 111.845  1.00  0.00           C
ATOM   8402  CE  LYS A 514      66.961  67.866 110.465  1.00  0.00           C
ATOM   8405  NZ  LYS A 514      65.631  68.476 110.505  1.00  0.00           N
ATOM   8409  C   LYS A 514      66.691  67.006 116.755  1.00  0.00           C
ATOM   8410  O   LYS A 514      66.451  67.936 117.525  1.00  0.00           O
ATOM   8411  N   THR A 515      67.391  65.966 117.195  1.00  0.00           N
ATOM   8413  CA  THR A 515      67.981  65.946 118.535  1.00  0.00           C
ATOM   8415  CB  THR A 515      67.741  64.686 119.345  1.00  0.00           C
ATOM   8417  OG1 THR A 515      67.951  63.536 118.545  1.00  0.00           O
ATOM   8419  CG2 THR A 515      66.281  64.636 119.775  1.00  0.00           C
ATOM   8423  C   THR A 515      69.471  66.166 118.525  1.00  0.00           C
ATOM   8424  O   THR A 515      70.171  65.966 117.535  1.00  0.00           O
ATOM   8425  N   ALA A 516      69.981  66.566 119.695  1.00  0.00           N
ATOM   8427  CA  ALA A 516      71.361  66.456 120.035  1.00  0.00           C
ATOM   8429  CB  ALA A 516      72.031  67.806 119.715  1.00  0.00           C
ATOM   8433  C   ALA A 516      71.421  66.096 121.515  1.00  0.00           C
ATOM   8434  O   ALA A 516      70.471  66.346 122.255  1.00  0.00           O
ATOM   8435  N   ARG A 517      72.531  65.516 122.005  1.00  0.00           N
ATOM   8437  CA  ARG A 517      72.731  65.346 123.435  1.00  0.00           C
ATOM   8439  CB  ARG A 517      72.181  63.986 123.985  1.00  0.00           C
ATOM   8442  CG  ARG A 517      72.271  63.876 125.535  1.00  0.00           C
ATOM   8445  CD  ARG A 517      71.361  62.856 126.215  1.00  0.00           C
ATOM   8448  NE  ARG A 517      71.881  61.486 125.965  1.00  0.00           N
ATOM   8450  CZ  ARG A 517      71.711  60.456 126.795  1.00  0.00           C
ATOM   8451  NH1 ARG A 517      71.561  60.626 128.095  1.00  0.00           N
ATOM   8454  NH2 ARG A 517      71.771  59.236 126.315  1.00  0.00           N
ATOM   8457  C   ARG A 517      74.211  65.466 123.735  1.00  0.00           C
ATOM   8458  O   ARG A 517      75.061  65.036 122.955  1.00  0.00           O
ATOM   8459  N   ASN A 518      74.551  66.096 124.885  1.00  0.00           N
ATOM   8461  CA  ASN A 518      75.911  66.256 125.345  1.00  0.00           C
ATOM   8463  CB  ASN A 518      76.031  67.346 126.455  1.00  0.00           C
ATOM   8466  CG  ASN A 518      75.531  68.696 125.965  1.00  0.00           C
ATOM   8467  OD1 ASN A 518      75.351  68.926 124.765  1.00  0.00           O
ATOM   8468  ND2 ASN A 518      75.241  69.626 126.905  1.00  0.00           N
ATOM   8471  C   ASN A 518      76.441  64.946 125.905  1.00  0.00           C
ATOM   8472  O   ASN A 518      75.931  64.436 126.905  1.00  0.00           O
ATOM   8473  N   ILE A 519      77.471  64.356 125.275  1.00  0.00           N
ATOM   8475  CA  ILE A 519      78.121  63.176 125.815  1.00  0.00           C
ATOM   8477  CB  ILE A 519      78.331  62.066 124.785  1.00  0.00           C
ATOM   8479  CG2 ILE A 519      79.411  62.426 123.735  1.00  0.00           C
ATOM   8483  CG1 ILE A 519      78.611  60.716 125.485  1.00  0.00           C
ATOM   8486  CD  ILE A 519      78.641  59.506 124.545  1.00  0.00           C
ATOM   8490  C   ILE A 519      79.401  63.606 126.495  1.00  0.00           C
ATOM   8491  O   ILE A 519      80.141  64.476 126.025  1.00  0.00           O
ATOM   8492  N   PHE A 520      79.721  63.026 127.675  1.00  0.00           N
ATOM   8494  CA  PHE A 520      81.051  63.156 128.235  1.00  0.00           C
ATOM   8496  CB  PHE A 520      81.141  62.566 129.665  1.00  0.00           C
ATOM   8499  CG  PHE A 520      80.301  63.396 130.605  1.00  0.00           C
ATOM   8500  CD1 PHE A 520      80.731  64.636 131.105  1.00  0.00           C
ATOM   8502  CE1 PHE A 520      79.921  65.386 131.965  1.00  0.00           C
ATOM   8504  CZ  PHE A 520      78.641  64.916 132.295  1.00  0.00           C
ATOM   8506  CD2 PHE A 520      79.031  62.926 130.985  1.00  0.00           C
ATOM   8508  CE2 PHE A 520      78.191  63.696 131.785  1.00  0.00           C
ATOM   8510  C   PHE A 520      82.101  62.556 127.315  1.00  0.00           C
ATOM   8511  O   PHE A 520      81.881  61.556 126.635  1.00  0.00           O
ATOM   8512  N   ALA A 521      83.301  63.146 127.235  1.00  0.00           N
ATOM   8514  CA  ALA A 521      84.361  62.586 126.425  1.00  0.00           C
ATOM   8516  CB  ALA A 521      85.601  63.486 126.425  1.00  0.00           C
ATOM   8520  C   ALA A 521      84.771  61.176 126.835  1.00  0.00           C
ATOM   8521  O   ALA A 521      84.981  60.316 125.985  1.00  0.00           O
ATOM   8522  N   LEU A 522      84.871  60.886 128.155  1.00  0.00           N
ATOM   8524  CA  LEU A 522      85.311  59.586 128.615  1.00  0.00           C
ATOM   8526  CB  LEU A 522      85.481  59.556 130.145  1.00  0.00           C
ATOM   8529  CG  LEU A 522      86.391  58.416 130.635  1.00  0.00           C
ATOM   8531  CD1 LEU A 522      87.861  58.656 130.275  1.00  0.00           C
ATOM   8535  CD2 LEU A 522      86.251  58.186 132.135  1.00  0.00           C
ATOM   8539  C   LEU A 522      84.511  58.366 128.115  1.00  0.00           C
ATOM   8540  O   LEU A 522      85.181  57.406 127.755  1.00  0.00           O
ATOM   8541  N   PRO A 523      83.181  58.306 127.995  1.00  0.00           N
ATOM   8542  CD  PRO A 523      82.281  59.006 128.895  1.00  0.00           C
ATOM   8545  CA  PRO A 523      82.521  57.146 127.385  1.00  0.00           C
ATOM   8547  CB  PRO A 523      81.011  57.396 127.605  1.00  0.00           C
ATOM   8550  CG  PRO A 523      80.881  58.716 128.365  1.00  0.00           C
ATOM   8553  C   PRO A 523      82.861  56.926 125.915  1.00  0.00           C
ATOM   8554  O   PRO A 523      82.731  55.786 125.465  1.00  0.00           O
ATOM   8555  N   VAL A 524      83.261  57.966 125.155  1.00  0.00           N
ATOM   8557  CA  VAL A 524      83.831  57.806 123.825  1.00  0.00           C
ATOM   8559  CB  VAL A 524      84.011  59.166 123.125  1.00  0.00           C
ATOM   8561  CG1 VAL A 524      84.501  58.976 121.675  1.00  0.00           C
ATOM   8565  CG2 VAL A 524      82.681  59.946 123.175  1.00  0.00           C
ATOM   8569  C   VAL A 524      85.191  57.126 123.875  1.00  0.00           C
ATOM   8570  O   VAL A 524      85.421  56.086 123.265  1.00  0.00           O
ATOM   8571  N   ILE A 525      86.131  57.736 124.645  1.00  0.00           N
ATOM   8573  CA  ILE A 525      87.531  57.346 124.765  1.00  0.00           C
ATOM   8575  CB  ILE A 525      88.281  58.356 125.635  1.00  0.00           C
ATOM   8577  CG2 ILE A 525      89.791  58.046 125.635  1.00  0.00           C
ATOM   8581  CG1 ILE A 525      88.101  59.816 125.155  1.00  0.00           C
ATOM   8584  CD  ILE A 525      88.361  60.816 126.285  1.00  0.00           C
ATOM   8588  C   ILE A 525      87.691  55.966 125.375  1.00  0.00           C
ATOM   8589  O   ILE A 525      88.421  55.096 124.885  1.00  0.00           O
ATOM   8590  N   GLN A 526      86.951  55.726 126.465  1.00  0.00           N
ATOM   8592  CA  GLN A 526      87.021  54.516 127.235  1.00  0.00           C
ATOM   8594  CB  GLN A 526      87.671  54.856 128.595  1.00  0.00           C
ATOM   8597  CG  GLN A 526      87.801  53.716 129.625  1.00  0.00           C
ATOM   8600  CD  GLN A 526      88.591  54.146 130.875  1.00  0.00           C
ATOM   8601  OE1 GLN A 526      88.871  55.326 131.095  1.00  0.00           O
ATOM   8602  NE2 GLN A 526      88.991  53.176 131.725  1.00  0.00           N
ATOM   8605  C   GLN A 526      85.611  53.966 127.375  1.00  0.00           C
ATOM   8606  O   GLN A 526      84.851  54.426 128.235  1.00  0.00           O
ATOM   8607  N   PRO A 527      85.191  52.966 126.595  1.00  0.00           N
ATOM   8608  CD  PRO A 527      85.821  52.706 125.295  1.00  0.00           C
ATOM   8611  CA  PRO A 527      83.801  52.516 126.605  1.00  0.00           C
ATOM   8613  CB  PRO A 527      83.721  51.606 125.375  1.00  0.00           C
ATOM   8616  CG  PRO A 527      84.671  52.276 124.385  1.00  0.00           C
ATOM   8619  C   PRO A 527      83.421  51.756 127.855  1.00  0.00           C
ATOM   8620  O   PRO A 527      82.251  51.456 128.095  1.00  0.00           O
ATOM   8621  N   GLU A 528      84.401  51.416 128.715  1.00  0.00           N
ATOM   8623  CA  GLU A 528      84.101  50.756 129.965  1.00  0.00           C
ATOM   8625  CB  GLU A 528      85.271  49.886 130.465  1.00  0.00           C
ATOM   8628  CG  GLU A 528      86.481  50.636 131.055  1.00  0.00           C
ATOM   8631  CD  GLU A 528      87.621  49.696 131.455  1.00  0.00           C
ATOM   8632  OE1 GLU A 528      87.441  48.446 131.415  1.00  0.00           O
ATOM   8633  OE2 GLU A 528      88.661  50.246 131.905  1.00  0.00           O
ATOM   8634  C   GLU A 528      83.541  51.766 130.965  1.00  0.00           C
ATOM   8635  O   GLU A 528      82.861  51.406 131.925  1.00  0.00           O
ATOM   8636  N   SER A 529      83.681  53.076 130.645  1.00  0.00           N
ATOM   8638  CA  SER A 529      83.231  54.216 131.415  1.00  0.00           C
ATOM   8640  CB  SER A 529      83.921  55.526 130.995  1.00  0.00           C
ATOM   8643  OG  SER A 529      85.331  55.326 131.015  1.00  0.00           O
ATOM   8645  C   SER A 529      81.751  54.476 131.425  1.00  0.00           C
ATOM   8646  O   SER A 529      81.251  55.216 132.275  1.00  0.00           O
ATOM   8647  N   GLU A 530      80.981  53.796 130.545  1.00  0.00           N
ATOM   8649  CA  GLU A 530      79.521  53.756 130.615  1.00  0.00           C
ATOM   8651  CB  GLU A 530      78.961  52.806 129.535  1.00  0.00           C
ATOM   8654  CG  GLU A 530      77.431  52.536 129.615  1.00  0.00           C
ATOM   8657  CD  GLU A 530      76.961  51.456 128.655  1.00  0.00           C
ATOM   8658  OE1 GLU A 530      77.751  50.526 128.335  1.00  0.00           O
ATOM   8659  OE2 GLU A 530      75.791  51.556 128.195  1.00  0.00           O
ATOM   8660  C   GLU A 530      78.981  53.376 131.985  1.00  0.00           C
ATOM   8661  O   GLU A 530      77.971  53.906 132.455  1.00  0.00           O
ATOM   8662  N   ALA A 531      79.721  52.526 132.705  1.00  0.00           N
ATOM   8664  CA  ALA A 531      79.461  52.056 134.045  1.00  0.00           C
ATOM   8666  CB  ALA A 531      80.741  51.296 134.445  1.00  0.00           C
ATOM   8670  C   ALA A 531      79.181  53.116 135.105  1.00  0.00           C
ATOM   8671  O   ALA A 531      78.371  52.916 135.995  1.00  0.00           O
ATOM   8672  N   TRP A 532      79.901  54.256 135.035  1.00  0.00           N
ATOM   8674  CA  TRP A 532      79.701  55.356 135.945  1.00  0.00           C
ATOM   8676  CB  TRP A 532      80.981  55.656 136.765  1.00  0.00           C
ATOM   8679  CG  TRP A 532      82.201  55.976 135.955  1.00  0.00           C
ATOM   8680  CD1 TRP A 532      82.641  57.206 135.565  1.00  0.00           C
ATOM   8682  NE1 TRP A 532      83.801  57.076 134.835  1.00  0.00           N
ATOM   8684  CE2 TRP A 532      84.111  55.756 134.715  1.00  0.00           C
ATOM   8685  CD2 TRP A 532      83.111  55.016 135.395  1.00  0.00           C
ATOM   8686  CE3 TRP A 532      83.161  53.626 135.385  1.00  0.00           C
ATOM   8688  CZ3 TRP A 532      84.191  52.996 134.685  1.00  0.00           C
ATOM   8690  CZ2 TRP A 532      85.171  55.126 134.095  1.00  0.00           C
ATOM   8692  CH2 TRP A 532      85.191  53.736 134.065  1.00  0.00           C
ATOM   8694  C   TRP A 532      79.251  56.606 135.225  1.00  0.00           C
ATOM   8695  O   TRP A 532      79.261  57.686 135.805  1.00  0.00           O
ATOM   8696  N   PHE A 533      78.821  56.506 133.955  1.00  0.00           N
ATOM   8698  CA  PHE A 533      78.191  57.636 133.295  1.00  0.00           C
ATOM   8700  CB  PHE A 533      78.991  58.066 132.035  1.00  0.00           C
ATOM   8703  CG  PHE A 533      80.131  58.966 132.455  1.00  0.00           C
ATOM   8704  CD1 PHE A 533      79.851  60.276 132.875  1.00  0.00           C
ATOM   8706  CE1 PHE A 533      80.881  61.136 133.255  1.00  0.00           C
ATOM   8708  CZ  PHE A 533      82.211  60.706 133.195  1.00  0.00           C
ATOM   8710  CD2 PHE A 533      81.461  58.546 132.395  1.00  0.00           C
ATOM   8712  CE2 PHE A 533      82.501  59.406 132.765  1.00  0.00           C
ATOM   8714  C   PHE A 533      76.751  57.396 132.925  1.00  0.00           C
ATOM   8715  O   PHE A 533      75.971  58.336 132.825  1.00  0.00           O
ATOM   8716  N   ALA A 534      76.361  56.136 132.665  1.00  0.00           N
ATOM   8718  CA  ALA A 534      75.101  55.796 132.025  1.00  0.00           C
ATOM   8720  CB  ALA A 534      73.881  56.176 132.885  1.00  0.00           C
ATOM   8724  C   ALA A 534      74.991  56.366 130.615  1.00  0.00           C
ATOM   8725  O   ALA A 534      73.901  56.596 130.085  1.00  0.00           O
ATOM   8726  N   GLN A 535      76.131  56.606 129.955  1.00  0.00           N
ATOM   8728  CA  GLN A 535      76.221  57.086 128.595  1.00  0.00           C
ATOM   8730  CB  GLN A 535      76.851  58.496 128.535  1.00  0.00           C
ATOM   8733  CG  GLN A 535      76.041  59.596 129.275  1.00  0.00           C
ATOM   8736  CD  GLN A 535      76.671  60.966 129.015  1.00  0.00           C
ATOM   8737  OE1 GLN A 535      77.811  61.066 128.565  1.00  0.00           O
ATOM   8738  NE2 GLN A 535      75.891  62.036 129.255  1.00  0.00           N
ATOM   8741  C   GLN A 535      77.091  56.116 127.825  1.00  0.00           C
ATOM   8742  O   GLN A 535      78.161  55.746 128.305  1.00  0.00           O
ATOM   8743  N   ASN A 536      76.651  55.676 126.635  1.00  0.00           N
ATOM   8745  CA  ASN A 536      77.521  54.936 125.745  1.00  0.00           C
ATOM   8747  CB  ASN A 536      77.211  53.426 125.675  1.00  0.00           C
ATOM   8750  CG  ASN A 536      75.881  53.036 125.035  1.00  0.00           C
ATOM   8751  OD1 ASN A 536      75.841  52.626 123.865  1.00  0.00           O
ATOM   8752  ND2 ASN A 536      74.781  53.106 125.805  1.00  0.00           N
ATOM   8755  C   ASN A 536      77.451  55.606 124.395  1.00  0.00           C
ATOM   8756  O   ASN A 536      76.371  55.916 123.885  1.00  0.00           O
ATOM   8757  N   TYR A 537      78.621  55.856 123.795  1.00  0.00           N
ATOM   8759  CA  TYR A 537      78.771  56.636 122.585  1.00  0.00           C
ATOM   8761  CB  TYR A 537      80.291  56.756 122.315  1.00  0.00           C
ATOM   8764  CG  TYR A 537      80.621  57.506 121.055  1.00  0.00           C
ATOM   8765  CD1 TYR A 537      80.111  58.806 120.865  1.00  0.00           C
ATOM   8767  CE1 TYR A 537      80.461  59.536 119.725  1.00  0.00           C
ATOM   8769  CZ  TYR A 537      81.291  58.956 118.765  1.00  0.00           C
ATOM   8770  OH  TYR A 537      81.621  59.676 117.615  1.00  0.00           O
ATOM   8772  CD2 TYR A 537      81.461  56.946 120.085  1.00  0.00           C
ATOM   8774  CE2 TYR A 537      81.791  57.666 118.935  1.00  0.00           C
ATOM   8776  C   TYR A 537      77.991  56.086 121.385  1.00  0.00           C
ATOM   8777  O   TYR A 537      77.301  56.806 120.665  1.00  0.00           O
ATOM   8778  N   ALA A 538      78.051  54.766 121.215  1.00  0.00           N
ATOM   8780  CA  ALA A 538      77.351  54.046 120.185  1.00  0.00           C
ATOM   8782  CB  ALA A 538      77.781  52.586 120.305  1.00  0.00           C
ATOM   8786  C   ALA A 538      75.831  54.166 120.195  1.00  0.00           C
ATOM   8787  O   ALA A 538      75.221  54.246 119.125  1.00  0.00           O
ATOM   8788  N   ASP A 539      75.181  54.186 121.385  1.00  0.00           N
ATOM   8790  CA  ASP A 539      73.761  54.506 121.505  1.00  0.00           C
ATOM   8792  CB  ASP A 539      73.261  54.236 122.955  1.00  0.00           C
ATOM   8795  CG  ASP A 539      71.801  54.556 123.245  1.00  0.00           C
ATOM   8796  OD1 ASP A 539      70.991  54.756 122.305  1.00  0.00           O
ATOM   8797  OD2 ASP A 539      71.441  54.486 124.445  1.00  0.00           O
ATOM   8798  C   ASP A 539      73.431  55.896 121.015  1.00  0.00           C
ATOM   8799  O   ASP A 539      72.561  56.046 120.165  1.00  0.00           O
ATOM   8800  N   PHE A 540      74.181  56.936 121.435  1.00  0.00           N
ATOM   8802  CA  PHE A 540      73.911  58.326 121.105  1.00  0.00           C
ATOM   8804  CB  PHE A 540      74.991  59.256 121.715  1.00  0.00           C
ATOM   8807  CG  PHE A 540      74.771  59.666 123.145  1.00  0.00           C
ATOM   8808  CD1 PHE A 540      74.741  58.726 124.195  1.00  0.00           C
ATOM   8810  CE1 PHE A 540      74.781  59.156 125.535  1.00  0.00           C
ATOM   8812  CZ  PHE A 540      74.851  60.526 125.825  1.00  0.00           C
ATOM   8814  CD2 PHE A 540      74.751  61.036 123.465  1.00  0.00           C
ATOM   8816  CE2 PHE A 540      74.821  61.466 124.795  1.00  0.00           C
ATOM   8818  C   PHE A 540      73.861  58.596 119.605  1.00  0.00           C
ATOM   8819  O   PHE A 540      73.021  59.326 119.085  1.00  0.00           O
ATOM   8820  N   LEU A 541      74.781  57.966 118.865  1.00  0.00           N
ATOM   8822  CA  LEU A 541      74.801  57.966 117.415  1.00  0.00           C
ATOM   8824  CB  LEU A 541      76.031  57.176 116.925  1.00  0.00           C
ATOM   8827  CG  LEU A 541      77.381  57.756 117.385  1.00  0.00           C
ATOM   8829  CD1 LEU A 541      78.521  56.896 116.835  1.00  0.00           C
ATOM   8833  CD2 LEU A 541      77.551  59.216 116.975  1.00  0.00           C
ATOM   8837  C   LEU A 541      73.541  57.386 116.765  1.00  0.00           C
ATOM   8838  O   LEU A 541      73.021  57.886 115.775  1.00  0.00           O
ATOM   8839  N   LYS A 542      73.041  56.266 117.295  1.00  0.00           N
ATOM   8841  CA  LYS A 542      71.741  55.716 116.955  1.00  0.00           C
ATOM   8843  CB  LYS A 542      71.651  54.276 117.535  1.00  0.00           C
ATOM   8846  CG  LYS A 542      72.731  53.356 116.935  1.00  0.00           C
ATOM   8849  CD  LYS A 542      72.671  51.926 117.485  1.00  0.00           C
ATOM   8852  CE  LYS A 542      73.181  51.766 118.915  1.00  0.00           C
ATOM   8855  NZ  LYS A 542      72.961  50.406 119.435  1.00  0.00           N
ATOM   8859  C   LYS A 542      70.531  56.536 117.395  1.00  0.00           C
ATOM   8860  O   LYS A 542      69.591  56.766 116.635  1.00  0.00           O
ATOM   8861  N   SER A 543      70.511  57.026 118.645  1.00  0.00           N
ATOM   8863  CA  SER A 543      69.301  57.546 119.255  1.00  0.00           C
ATOM   8865  CB  SER A 543      69.211  57.176 120.765  1.00  0.00           C
ATOM   8868  OG  SER A 543      70.431  57.446 121.465  1.00  0.00           O
ATOM   8870  C   SER A 543      69.111  59.036 119.055  1.00  0.00           C
ATOM   8871  O   SER A 543      68.021  59.546 119.285  1.00  0.00           O
ATOM   8872  N   TYR A 544      70.121  59.756 118.535  1.00  0.00           N
ATOM   8874  CA  TYR A 544      70.031  61.176 118.265  1.00  0.00           C
ATOM   8876  CB  TYR A 544      70.871  62.026 119.265  1.00  0.00           C
ATOM   8879  CG  TYR A 544      70.551  61.666 120.695  1.00  0.00           C
ATOM   8880  CD1 TYR A 544      69.301  61.976 121.265  1.00  0.00           C
ATOM   8882  CE1 TYR A 544      68.971  61.546 122.555  1.00  0.00           C
ATOM   8884  CZ  TYR A 544      69.891  60.786 123.275  1.00  0.00           C
ATOM   8885  OH  TYR A 544      69.521  60.276 124.525  1.00  0.00           O
ATOM   8887  CD2 TYR A 544      71.491  60.976 121.475  1.00  0.00           C
ATOM   8889  CE2 TYR A 544      71.151  60.496 122.745  1.00  0.00           C
ATOM   8891  C   TYR A 544      70.531  61.456 116.865  1.00  0.00           C
ATOM   8892  O   TYR A 544      71.231  60.646 116.265  1.00  0.00           O
ATOM   8893  N   ASP A 545      70.171  62.636 116.325  1.00  0.00           N
ATOM   8895  CA  ASP A 545      70.721  63.146 115.075  1.00  0.00           C
ATOM   8897  CB  ASP A 545      69.781  64.236 114.495  1.00  0.00           C
ATOM   8900  CG  ASP A 545      68.531  63.536 114.015  1.00  0.00           C
ATOM   8901  OD1 ASP A 545      68.671  62.716 113.075  1.00  0.00           O
ATOM   8902  OD2 ASP A 545      67.451  63.806 114.595  1.00  0.00           O
ATOM   8903  C   ASP A 545      72.111  63.716 115.225  1.00  0.00           C
ATOM   8904  O   ASP A 545      72.891  63.796 114.265  1.00  0.00           O
ATOM   8905  N   TRP A 546      72.471  64.096 116.455  1.00  0.00           N
ATOM   8907  CA  TRP A 546      73.781  64.606 116.755  1.00  0.00           C
ATOM   8909  CB  TRP A 546      73.821  66.156 116.795  1.00  0.00           C
ATOM   8912  CG  TRP A 546      73.461  66.796 115.495  1.00  0.00           C
ATOM   8913  CD1 TRP A 546      72.241  67.326 115.165  1.00  0.00           C
ATOM   8915  NE1 TRP A 546      72.271  67.756 113.855  1.00  0.00           N
ATOM   8917  CE2 TRP A 546      73.501  67.506 113.325  1.00  0.00           C
ATOM   8918  CD2 TRP A 546      74.291  66.886 114.325  1.00  0.00           C
ATOM   8919  CE3 TRP A 546      75.581  66.486 114.025  1.00  0.00           C
ATOM   8921  CZ3 TRP A 546      76.061  66.646 112.725  1.00  0.00           C
ATOM   8923  CZ2 TRP A 546      74.001  67.746 112.045  1.00  0.00           C
ATOM   8925  CH2 TRP A 546      75.281  67.286 111.755  1.00  0.00           C
ATOM   8927  C   TRP A 546      74.201  64.086 118.105  1.00  0.00           C
ATOM   8928  O   TRP A 546      73.371  63.896 119.005  1.00  0.00           O
ATOM   8929  N   THR A 547      75.501  63.876 118.315  1.00  0.00           N
ATOM   8931  CA  THR A 547      76.051  63.796 119.665  1.00  0.00           C
ATOM   8933  CB  THR A 547      76.521  62.406 120.055  1.00  0.00           C
ATOM   8935  OG1 THR A 547      76.841  62.336 121.435  1.00  0.00           O
ATOM   8937  CG2 THR A 547      77.761  61.966 119.285  1.00  0.00           C
ATOM   8941  C   THR A 547      77.121  64.836 119.795  1.00  0.00           C
ATOM   8942  O   THR A 547      77.911  65.076 118.875  1.00  0.00           O
ATOM   8943  N   ALA A 548      77.151  65.556 120.915  1.00  0.00           N
ATOM   8945  CA  ALA A 548      78.091  66.636 121.135  1.00  0.00           C
ATOM   8947  CB  ALA A 548      77.361  67.906 121.615  1.00  0.00           C
ATOM   8951  C   ALA A 548      79.091  66.156 122.155  1.00  0.00           C
ATOM   8952  O   ALA A 548      78.771  65.886 123.315  1.00  0.00           O
ATOM   8953  N   ILE A 549      80.361  65.976 121.735  1.00  0.00           N
ATOM   8955  CA  ILE A 549      81.411  65.446 122.575  1.00  0.00           C
ATOM   8957  CB  ILE A 549      82.471  64.646 121.815  1.00  0.00           C
ATOM   8959  CG2 ILE A 549      83.521  64.096 122.825  1.00  0.00           C
ATOM   8963  CG1 ILE A 549      81.821  63.506 120.985  1.00  0.00           C
ATOM   8966  CD  ILE A 549      82.821  62.706 120.135  1.00  0.00           C
ATOM   8970  C   ILE A 549      82.061  66.586 123.315  1.00  0.00           C
ATOM   8971  O   ILE A 549      82.751  67.426 122.725  1.00  0.00           O
ATOM   8972  N   MET A 550      81.881  66.616 124.645  1.00  0.00           N
ATOM   8974  CA  MET A 550      82.501  67.586 125.515  1.00  0.00           C
ATOM   8976  CB  MET A 550      81.791  67.666 126.875  1.00  0.00           C
ATOM   8979  CG  MET A 550      80.341  68.146 126.775  1.00  0.00           C
ATOM   8982  SD  MET A 550      79.511  68.336 128.375  1.00  0.00           S
ATOM   8983  CE  MET A 550      79.491  66.556 128.705  1.00  0.00           C
ATOM   8987  C   MET A 550      83.981  67.306 125.745  1.00  0.00           C
ATOM   8988  O   MET A 550      84.381  66.686 126.725  1.00  0.00           O
ATOM   8989  N   ALA A 551      84.851  67.776 124.835  1.00  0.00           N
ATOM   8991  CA  ALA A 551      86.281  67.616 124.965  1.00  0.00           C
ATOM   8993  CB  ALA A 551      86.921  67.606 123.565  1.00  0.00           C
ATOM   8997  C   ALA A 551      86.901  68.686 125.845  1.00  0.00           C
ATOM   8998  O   ALA A 551      88.001  68.516 126.375  1.00  0.00           O
ATOM   8999  N   MET A 552      86.181  69.796 126.095  1.00  0.00           N
ATOM   9001  CA  MET A 552      86.691  71.016 126.705  1.00  0.00           C
ATOM   9003  CB  MET A 552      85.571  72.056 127.015  1.00  0.00           C
ATOM   9006  CG  MET A 552      84.671  72.376 125.815  1.00  0.00           C
ATOM   9009  SD  MET A 552      83.361  71.156 125.535  1.00  0.00           S
ATOM   9010  CE  MET A 552      82.311  71.546 126.955  1.00  0.00           C
ATOM   9014  C   MET A 552      87.521  70.886 127.985  1.00  0.00           C
ATOM   9015  O   MET A 552      88.541  71.566 128.025  1.00  0.00           O
ATOM   9016  N   PRO A 553      87.231  70.096 129.025  1.00  0.00           N
ATOM   9017  CD  PRO A 553      86.011  69.276 129.165  1.00  0.00           C
ATOM   9020  CA  PRO A 553      88.011  70.136 130.255  1.00  0.00           C
ATOM   9022  CB  PRO A 553      87.131  69.396 131.255  1.00  0.00           C
ATOM   9025  CG  PRO A 553      86.261  68.456 130.425  1.00  0.00           C
ATOM   9028  C   PRO A 553      89.351  69.466 130.145  1.00  0.00           C
ATOM   9029  O   PRO A 553      90.231  69.766 130.945  1.00  0.00           O
ATOM   9030  N   TYR A 554      89.511  68.546 129.195  1.00  0.00           N
ATOM   9032  CA  TYR A 554      90.731  67.766 129.025  1.00  0.00           C
ATOM   9034  CB  TYR A 554      90.451  66.506 128.155  1.00  0.00           C
ATOM   9037  CG  TYR A 554      89.441  65.616 128.815  1.00  0.00           C
ATOM   9038  CD1 TYR A 554      88.071  65.826 128.595  1.00  0.00           C
ATOM   9040  CE1 TYR A 554      87.121  64.956 129.125  1.00  0.00           C
ATOM   9042  CZ  TYR A 554      87.531  63.826 129.825  1.00  0.00           C
ATOM   9043  OH  TYR A 554      86.551  62.916 130.265  1.00  0.00           O
ATOM   9045  CD2 TYR A 554      89.841  64.496 129.565  1.00  0.00           C
ATOM   9047  CE2 TYR A 554      88.891  63.586 130.055  1.00  0.00           C
ATOM   9049  C   TYR A 554      91.811  68.596 128.365  1.00  0.00           C
ATOM   9050  O   TYR A 554      92.981  68.246 128.325  1.00  0.00           O
ATOM   9051  N   LEU A 555      91.381  69.746 127.845  1.00  0.00           N
ATOM   9053  CA  LEU A 555      92.181  70.676 127.095  1.00  0.00           C
ATOM   9055  CB  LEU A 555      91.411  71.006 125.805  1.00  0.00           C
ATOM   9058  CG  LEU A 555      91.591  69.976 124.655  1.00  0.00           C
ATOM   9060  CD1 LEU A 555      91.071  68.556 124.925  1.00  0.00           C
ATOM   9064  CD2 LEU A 555      90.851  70.506 123.445  1.00  0.00           C
ATOM   9068  C   LEU A 555      92.441  71.946 127.905  1.00  0.00           C
ATOM   9069  O   LEU A 555      92.981  72.936 127.405  1.00  0.00           O
ATOM   9070  N   GLU A 556      92.081  71.956 129.195  1.00  0.00           N
ATOM   9072  CA  GLU A 556      92.531  72.956 130.135  1.00  0.00           C
ATOM   9074  CB  GLU A 556      91.401  73.396 131.105  1.00  0.00           C
ATOM   9077  CG  GLU A 556      91.781  74.436 132.185  1.00  0.00           C
ATOM   9080  CD  GLU A 556      92.271  75.776 131.645  1.00  0.00           C
ATOM   9081  OE1 GLU A 556      91.421  76.706 131.585  1.00  0.00           O
ATOM   9082  OE2 GLU A 556      93.491  75.916 131.365  1.00  0.00           O
ATOM   9083  C   GLU A 556      93.741  72.436 130.875  1.00  0.00           C
ATOM   9084  O   GLU A 556      93.851  71.236 131.145  1.00  0.00           O
ATOM   9085  N   GLY A 557      94.701  73.336 131.185  1.00  0.00           N
ATOM   9087  CA  GLY A 557      95.931  72.976 131.885  1.00  0.00           C
ATOM   9090  C   GLY A 557      96.761  71.936 131.175  1.00  0.00           C
ATOM   9091  O   GLY A 557      97.251  70.996 131.785  1.00  0.00           O
ATOM   9092  N   VAL A 558      96.931  72.056 129.855  1.00  0.00           N
ATOM   9094  CA  VAL A 558      97.701  71.096 129.095  1.00  0.00           C
ATOM   9096  CB  VAL A 558      96.801  69.996 128.505  1.00  0.00           C
ATOM   9098  CG1 VAL A 558      95.921  70.516 127.355  1.00  0.00           C
ATOM   9102  CG2 VAL A 558      97.621  68.766 128.055  1.00  0.00           C
ATOM   9106  C   VAL A 558      98.471  71.876 128.055  1.00  0.00           C
ATOM   9107  O   VAL A 558      98.021  72.926 127.595  1.00  0.00           O
ATOM   9108  N   ALA A 559      99.681  71.406 127.705  1.00  0.00           N
ATOM   9110  CA  ALA A 559     100.421  71.896 126.575  1.00  0.00           C
ATOM   9112  CB  ALA A 559     101.911  72.016 126.945  1.00  0.00           C
ATOM   9116  C   ALA A 559     100.211  70.956 125.395  1.00  0.00           C
ATOM   9117  O   ALA A 559      99.761  69.816 125.555  1.00  0.00           O
ATOM   9118  N   GLU A 560     100.541  71.426 124.165  1.00  0.00           N
ATOM   9120  CA  GLU A 560     100.171  70.836 122.885  1.00  0.00           C
ATOM   9122  CB  GLU A 560     100.961  71.656 121.835  1.00  0.00           C
ATOM   9125  CG  GLU A 560     100.851  71.256 120.355  1.00  0.00           C
ATOM   9128  CD  GLU A 560     101.711  72.206 119.515  1.00  0.00           C
ATOM   9129  OE1 GLU A 560     101.541  73.446 119.665  1.00  0.00           O
ATOM   9130  OE2 GLU A 560     102.621  71.706 118.815  1.00  0.00           O
ATOM   9131  C   GLU A 560     100.381  69.326 122.745  1.00  0.00           C
ATOM   9132  O   GLU A 560      99.441  68.576 122.555  1.00  0.00           O
ATOM   9133  N   LYS A 561     101.611  68.826 122.965  1.00  0.00           N
ATOM   9135  CA  LYS A 561     101.941  67.426 122.735  1.00  0.00           C
ATOM   9137  CB  LYS A 561     103.411  67.116 123.105  1.00  0.00           C
ATOM   9140  CG  LYS A 561     104.451  68.006 122.425  1.00  0.00           C
ATOM   9143  CD  LYS A 561     105.871  67.516 122.745  1.00  0.00           C
ATOM   9146  CE  LYS A 561     106.201  67.496 124.245  1.00  0.00           C
ATOM   9149  NZ  LYS A 561     107.641  67.296 124.475  1.00  0.00           N
ATOM   9153  C   LYS A 561     101.121  66.396 123.525  1.00  0.00           C
ATOM   9154  O   LYS A 561     100.711  65.376 122.975  1.00  0.00           O
ATOM   9155  N   SER A 562     100.891  66.616 124.835  1.00  0.00           N
ATOM   9157  CA  SER A 562     100.051  65.696 125.605  1.00  0.00           C
ATOM   9159  CB  SER A 562     100.091  65.856 127.145  1.00  0.00           C
ATOM   9162  OG  SER A 562     101.381  65.596 127.685  1.00  0.00           O
ATOM   9164  C   SER A 562      98.591  65.786 125.185  1.00  0.00           C
ATOM   9165  O   SER A 562      97.881  64.786 125.205  1.00  0.00           O
ATOM   9166  N   ALA A 563      98.131  66.976 124.775  1.00  0.00           N
ATOM   9168  CA  ALA A 563      96.801  67.136 124.205  1.00  0.00           C
ATOM   9170  CB  ALA A 563      96.481  68.636 124.045  1.00  0.00           C
ATOM   9174  C   ALA A 563      96.601  66.376 122.895  1.00  0.00           C
ATOM   9175  O   ALA A 563      95.591  65.706 122.705  1.00  0.00           O
ATOM   9176  N   ASP A 564      97.601  66.426 121.985  1.00  0.00           N
ATOM   9178  CA  ASP A 564      97.621  65.736 120.705  1.00  0.00           C
ATOM   9180  CB  ASP A 564      99.001  65.906 120.025  1.00  0.00           C
ATOM   9183  CG  ASP A 564      99.351  67.326 119.655  1.00  0.00           C
ATOM   9184  OD1 ASP A 564      98.471  68.156 119.345  1.00  0.00           O
ATOM   9185  OD2 ASP A 564     100.601  67.546 119.545  1.00  0.00           O
ATOM   9186  C   ASP A 564      97.401  64.226 120.845  1.00  0.00           C
ATOM   9187  O   ASP A 564      96.521  63.636 120.215  1.00  0.00           O
ATOM   9188  N   GLN A 565      98.131  63.556 121.755  1.00  0.00           N
ATOM   9190  CA  GLN A 565      97.981  62.146 122.045  1.00  0.00           C
ATOM   9192  CB  GLN A 565      98.961  61.716 123.165  1.00  0.00           C
ATOM   9195  CG  GLN A 565     100.431  61.696 122.695  1.00  0.00           C
ATOM   9198  CD  GLN A 565     101.351  61.166 123.795  1.00  0.00           C
ATOM   9199  OE1 GLN A 565     101.041  61.136 124.985  1.00  0.00           O
ATOM   9200  NE2 GLN A 565     102.571  60.726 123.365  1.00  0.00           N
ATOM   9203  C   GLN A 565      96.581  61.746 122.485  1.00  0.00           C
ATOM   9204  O   GLN A 565      96.021  60.746 122.025  1.00  0.00           O
ATOM   9205  N   TRP A 566      95.981  62.546 123.375  1.00  0.00           N
ATOM   9207  CA  TRP A 566      94.591  62.406 123.765  1.00  0.00           C
ATOM   9209  CB  TRP A 566      94.331  63.406 124.935  1.00  0.00           C
ATOM   9212  CG  TRP A 566      93.001  63.316 125.615  1.00  0.00           C
ATOM   9213  CD1 TRP A 566      92.751  62.566 126.735  1.00  0.00           C
ATOM   9215  NE1 TRP A 566      91.431  62.696 127.085  1.00  0.00           N
ATOM   9217  CE2 TRP A 566      90.801  63.526 126.205  1.00  0.00           C
ATOM   9218  CD2 TRP A 566      91.771  63.946 125.265  1.00  0.00           C
ATOM   9219  CE3 TRP A 566      91.391  64.836 124.265  1.00  0.00           C
ATOM   9221  CZ3 TRP A 566      90.061  65.246 124.195  1.00  0.00           C
ATOM   9223  CZ2 TRP A 566      89.481  63.936 126.135  1.00  0.00           C
ATOM   9225  CH2 TRP A 566      89.111  64.796 125.105  1.00  0.00           C
ATOM   9227  C   TRP A 566      93.611  62.596 122.605  1.00  0.00           C
ATOM   9228  O   TRP A 566      92.741  61.756 122.355  1.00  0.00           O
ATOM   9229  N   LEU A 567      93.801  63.656 121.795  1.00  0.00           N
ATOM   9231  CA  LEU A 567      93.021  63.946 120.605  1.00  0.00           C
ATOM   9233  CB  LEU A 567      93.331  65.356 120.065  1.00  0.00           C
ATOM   9236  CG  LEU A 567      92.921  66.506 121.025  1.00  0.00           C
ATOM   9238  CD1 LEU A 567      93.581  67.826 120.615  1.00  0.00           C
ATOM   9242  CD2 LEU A 567      91.401  66.666 121.135  1.00  0.00           C
ATOM   9246  C   LEU A 567      93.121  62.886 119.505  1.00  0.00           C
ATOM   9247  O   LEU A 567      92.111  62.526 118.905  1.00  0.00           O
ATOM   9248  N   ILE A 568      94.331  62.336 119.225  1.00  0.00           N
ATOM   9250  CA  ILE A 568      94.511  61.176 118.335  1.00  0.00           C
ATOM   9252  CB  ILE A 568      95.991  60.776 118.165  1.00  0.00           C
ATOM   9254  CG2 ILE A 568      96.111  59.456 117.355  1.00  0.00           C
ATOM   9258  CG1 ILE A 568      96.871  61.856 117.475  1.00  0.00           C
ATOM   9261  CD  ILE A 568      96.431  62.246 116.075  1.00  0.00           C
ATOM   9265  C   ILE A 568      93.741  59.946 118.805  1.00  0.00           C
ATOM   9266  O   ILE A 568      93.081  59.256 118.025  1.00  0.00           O
ATOM   9267  N   GLN A 569      93.791  59.626 120.115  1.00  0.00           N
ATOM   9269  CA  GLN A 569      92.981  58.556 120.685  1.00  0.00           C
ATOM   9271  CB  GLN A 569      93.361  58.316 122.175  1.00  0.00           C
ATOM   9274  CG  GLN A 569      93.261  56.846 122.645  1.00  0.00           C
ATOM   9277  CD  GLN A 569      91.911  56.136 122.395  1.00  0.00           C
ATOM   9278  OE1 GLN A 569      90.981  56.276 123.185  1.00  0.00           O
ATOM   9279  NE2 GLN A 569      91.821  55.306 121.325  1.00  0.00           N
ATOM   9282  C   GLN A 569      91.491  58.836 120.545  1.00  0.00           C
ATOM   9283  O   GLN A 569      90.741  57.976 120.115  1.00  0.00           O
ATOM   9284  N   LEU A 570      91.051  60.086 120.815  1.00  0.00           N
ATOM   9286  CA  LEU A 570      89.671  60.526 120.665  1.00  0.00           C
ATOM   9288  CB  LEU A 570      89.571  62.026 121.095  1.00  0.00           C
ATOM   9291  CG  LEU A 570      88.181  62.656 121.395  1.00  0.00           C
ATOM   9293  CD1 LEU A 570      87.161  62.556 120.255  1.00  0.00           C
ATOM   9297  CD2 LEU A 570      87.561  62.096 122.675  1.00  0.00           C
ATOM   9301  C   LEU A 570      89.191  60.346 119.225  1.00  0.00           C
ATOM   9302  O   LEU A 570      88.161  59.716 118.965  1.00  0.00           O
ATOM   9303  N   THR A 571      89.971  60.806 118.235  1.00  0.00           N
ATOM   9305  CA  THR A 571      89.671  60.646 116.815  1.00  0.00           C
ATOM   9307  CB  THR A 571      90.591  61.396 115.855  1.00  0.00           C
ATOM   9309  OG1 THR A 571      91.951  61.046 116.055  1.00  0.00           O
ATOM   9311  CG2 THR A 571      90.431  62.906 116.115  1.00  0.00           C
ATOM   9315  C   THR A 571      89.611  59.206 116.355  1.00  0.00           C
ATOM   9316  O   THR A 571      88.741  58.856 115.565  1.00  0.00           O
ATOM   9317  N   ASN A 572      90.491  58.326 116.855  1.00  0.00           N
ATOM   9319  CA  ASN A 572      90.451  56.906 116.545  1.00  0.00           C
ATOM   9321  CB  ASN A 572      91.571  56.146 117.305  1.00  0.00           C
ATOM   9324  CG  ASN A 572      92.921  56.546 116.755  1.00  0.00           C
ATOM   9325  OD1 ASN A 572      93.081  56.936 115.605  1.00  0.00           O
ATOM   9326  ND2 ASN A 572      93.971  56.346 117.595  1.00  0.00           N
ATOM   9329  C   ASN A 572      89.131  56.246 116.895  1.00  0.00           C
ATOM   9330  O   ASN A 572      88.581  55.466 116.115  1.00  0.00           O
ATOM   9331  N   GLN A 573      88.541  56.586 118.045  1.00  0.00           N
ATOM   9333  CA  GLN A 573      87.211  56.166 118.455  1.00  0.00           C
ATOM   9335  CB  GLN A 573      86.941  56.696 119.875  1.00  0.00           C
ATOM   9338  CG  GLN A 573      87.921  56.166 120.945  1.00  0.00           C
ATOM   9341  CD  GLN A 573      87.961  54.646 121.035  1.00  0.00           C
ATOM   9342  OE1 GLN A 573      88.711  53.956 120.335  1.00  0.00           O
ATOM   9343  NE2 GLN A 573      87.161  54.086 121.975  1.00  0.00           N
ATOM   9346  C   GLN A 573      86.091  56.586 117.505  1.00  0.00           C
ATOM   9347  O   GLN A 573      85.191  55.796 117.185  1.00  0.00           O
ATOM   9348  N   ILE A 574      86.131  57.826 116.985  1.00  0.00           N
ATOM   9350  CA  ILE A 574      85.271  58.266 115.895  1.00  0.00           C
ATOM   9352  CB  ILE A 574      85.381  59.776 115.595  1.00  0.00           C
ATOM   9354  CG2 ILE A 574      84.701  60.126 114.245  1.00  0.00           C
ATOM   9358  CG1 ILE A 574      84.711  60.676 116.665  1.00  0.00           C
ATOM   9361  CD  ILE A 574      85.311  60.646 118.065  1.00  0.00           C
ATOM   9365  C   ILE A 574      85.501  57.456 114.625  1.00  0.00           C
ATOM   9366  O   ILE A 574      84.551  57.036 113.965  1.00  0.00           O
ATOM   9367  N   LYS A 575      86.781  57.186 114.275  1.00  0.00           N
ATOM   9369  CA  LYS A 575      87.181  56.436 113.095  1.00  0.00           C
ATOM   9371  CB  LYS A 575      88.721  56.406 112.895  1.00  0.00           C
ATOM   9374  CG  LYS A 575      89.351  57.756 112.515  1.00  0.00           C
ATOM   9377  CD  LYS A 575      90.891  57.696 112.475  1.00  0.00           C
ATOM   9380  CE  LYS A 575      91.521  58.986 111.925  1.00  0.00           C
ATOM   9383  NZ  LYS A 575      92.981  58.846 111.735  1.00  0.00           N
ATOM   9387  C   LYS A 575      86.641  55.026 113.035  1.00  0.00           C
ATOM   9388  O   LYS A 575      86.241  54.566 111.965  1.00  0.00           O
ATOM   9389  N   ASN A 576      86.601  54.326 114.205  1.00  0.00           N
ATOM   9391  CA  ASN A 576      86.121  52.976 114.385  1.00  0.00           C
ATOM   9393  CB  ASN A 576      86.281  52.536 115.875  1.00  0.00           C
ATOM   9396  CG  ASN A 576      87.751  52.386 116.235  1.00  0.00           C
ATOM   9397  OD1 ASN A 576      88.561  51.856 115.485  1.00  0.00           O
ATOM   9398  ND2 ASN A 576      88.141  52.836 117.455  1.00  0.00           N
ATOM   9401  C   ASN A 576      84.671  52.776 113.975  1.00  0.00           C
ATOM   9402  O   ASN A 576      84.301  51.756 113.405  1.00  0.00           O
ATOM   9403  N   ILE A 577      83.781  53.746 114.295  1.00  0.00           N
ATOM   9405  CA  ILE A 577      82.361  53.586 114.085  1.00  0.00           C
ATOM   9407  CB  ILE A 577      81.511  54.116 115.255  1.00  0.00           C
ATOM   9409  CG2 ILE A 577      80.011  54.096 114.885  1.00  0.00           C
ATOM   9413  CG1 ILE A 577      81.771  53.326 116.565  1.00  0.00           C
ATOM   9416  CD  ILE A 577      81.031  53.906 117.785  1.00  0.00           C
ATOM   9420  C   ILE A 577      81.931  54.216 112.735  1.00  0.00           C
ATOM   9421  O   ILE A 577      81.941  55.446 112.585  1.00  0.00           O
ATOM   9422  N   PRO A 578      81.531  53.446 111.715  1.00  0.00           N
ATOM   9423  CD  PRO A 578      81.181  52.036 111.845  1.00  0.00           C
ATOM   9426  CA  PRO A 578      81.111  53.986 110.435  1.00  0.00           C
ATOM   9428  CB  PRO A 578      80.851  52.736 109.575  1.00  0.00           C
ATOM   9431  CG  PRO A 578      80.411  51.666 110.575  1.00  0.00           C
ATOM   9434  C   PRO A 578      79.911  54.906 110.565  1.00  0.00           C
ATOM   9435  O   PRO A 578      78.861  54.516 111.085  1.00  0.00           O
ATOM   9436  N   GLN A 579      80.061  56.166 110.135  1.00  0.00           N
ATOM   9438  CA  GLN A 579      79.101  57.246 110.275  1.00  0.00           C
ATOM   9440  CB  GLN A 579      77.731  57.056 109.575  1.00  0.00           C
ATOM   9443  CG  GLN A 579      77.851  57.096 108.035  1.00  0.00           C
ATOM   9446  CD  GLN A 579      76.551  57.386 107.275  1.00  0.00           C
ATOM   9447  OE1 GLN A 579      76.311  56.806 106.215  1.00  0.00           O
ATOM   9448  NE2 GLN A 579      75.701  58.296 107.795  1.00  0.00           N
ATOM   9451  C   GLN A 579      78.961  57.836 111.675  1.00  0.00           C
ATOM   9452  O   GLN A 579      78.091  58.676 111.905  1.00  0.00           O
ATOM   9453  N   ALA A 580      79.851  57.516 112.625  1.00  0.00           N
ATOM   9455  CA  ALA A 580      79.991  58.306 113.835  1.00  0.00           C
ATOM   9457  CB  ALA A 580      81.121  57.726 114.675  1.00  0.00           C
ATOM   9461  C   ALA A 580      80.341  59.736 113.545  1.00  0.00           C
ATOM   9462  O   ALA A 580      79.761  60.686 114.055  1.00  0.00           O
ATOM   9463  N   LYS A 581      81.281  59.936 112.605  1.00  0.00           N
ATOM   9465  CA  LYS A 581      81.671  61.246 112.225  1.00  0.00           C
ATOM   9467  CB  LYS A 581      82.841  61.226 111.245  1.00  0.00           C
ATOM   9470  CG  LYS A 581      83.301  62.656 110.945  1.00  0.00           C
ATOM   9473  CD  LYS A 581      83.731  63.476 112.185  1.00  0.00           C
ATOM   9476  CE  LYS A 581      82.711  64.176 113.135  1.00  0.00           C
ATOM   9479  NZ  LYS A 581      83.281  65.066 114.185  1.00  0.00           N
ATOM   9483  C   LYS A 581      80.561  62.106 111.645  1.00  0.00           C
ATOM   9484  O   LYS A 581      80.421  63.286 111.945  1.00  0.00           O
ATOM   9485  N   ASP A 582      79.691  61.536 110.815  1.00  0.00           N
ATOM   9487  CA  ASP A 582      78.611  62.286 110.225  1.00  0.00           C
ATOM   9489  CB  ASP A 582      77.791  61.356 109.295  1.00  0.00           C
ATOM   9492  CG  ASP A 582      78.461  60.996 108.005  1.00  0.00           C
ATOM   9493  OD1 ASP A 582      79.701  61.016 107.825  1.00  0.00           O
ATOM   9494  OD2 ASP A 582      77.691  60.586 107.085  1.00  0.00           O
ATOM   9495  C   ASP A 582      77.671  62.926 111.255  1.00  0.00           C
ATOM   9496  O   ASP A 582      77.031  63.936 110.965  1.00  0.00           O
ATOM   9497  N   LYS A 583      77.611  62.346 112.465  1.00  0.00           N
ATOM   9499  CA  LYS A 583      76.681  62.716 113.505  1.00  0.00           C
ATOM   9501  CB  LYS A 583      76.071  61.406 114.045  1.00  0.00           C
ATOM   9504  CG  LYS A 583      75.501  60.476 112.975  1.00  0.00           C
ATOM   9507  CD  LYS A 583      75.101  59.106 113.555  1.00  0.00           C
ATOM   9510  CE  LYS A 583      74.341  58.236 112.545  1.00  0.00           C
ATOM   9513  NZ  LYS A 583      73.721  57.106 113.245  1.00  0.00           N
ATOM   9517  C   LYS A 583      77.341  63.366 114.705  1.00  0.00           C
ATOM   9518  O   LYS A 583      76.671  63.776 115.655  1.00  0.00           O
ATOM   9519  N   SER A 584      78.681  63.496 114.765  1.00  0.00           N
ATOM   9521  CA  SER A 584      79.311  63.816 116.045  1.00  0.00           C
ATOM   9523  CB  SER A 584      80.381  62.796 116.505  1.00  0.00           C
ATOM   9526  OG  SER A 584      79.731  61.596 116.865  1.00  0.00           O
ATOM   9528  C   SER A 584      79.971  65.146 116.035  1.00  0.00           C
ATOM   9529  O   SER A 584      80.891  65.406 115.275  1.00  0.00           O
ATOM   9530  N   ILE A 585      79.561  66.056 116.915  1.00  0.00           N
ATOM   9532  CA  ILE A 585      80.081  67.406 116.945  1.00  0.00           C
ATOM   9534  CB  ILE A 585      78.981  68.436 117.215  1.00  0.00           C
ATOM   9536  CG2 ILE A 585      79.451  69.786 116.635  1.00  0.00           C
ATOM   9540  CG1 ILE A 585      77.591  68.106 116.615  1.00  0.00           C
ATOM   9543  CD  ILE A 585      76.471  68.706 117.445  1.00  0.00           C
ATOM   9547  C   ILE A 585      81.161  67.386 118.025  1.00  0.00           C
ATOM   9548  O   ILE A 585      80.961  66.866 119.115  1.00  0.00           O
ATOM   9549  N   LEU A 586      82.391  67.876 117.745  1.00  0.00           N
ATOM   9551  CA  LEU A 586      83.421  67.906 118.775  1.00  0.00           C
ATOM   9553  CB  LEU A 586      84.801  67.486 118.205  1.00  0.00           C
ATOM   9556  CG  LEU A 586      85.911  67.246 119.255  1.00  0.00           C
ATOM   9558  CD1 LEU A 586      86.871  66.136 118.785  1.00  0.00           C
ATOM   9562  CD2 LEU A 586      86.711  68.506 119.565  1.00  0.00           C
ATOM   9566  C   LEU A 586      83.461  69.286 119.405  1.00  0.00           C
ATOM   9567  O   LEU A 586      83.671  70.286 118.715  1.00  0.00           O
ATOM   9568  N   GLU A 587      83.201  69.426 120.715  1.00  0.00           N
ATOM   9570  CA  GLU A 587      83.111  70.716 121.365  1.00  0.00           C
ATOM   9572  CB  GLU A 587      82.071  70.726 122.515  1.00  0.00           C
ATOM   9575  CG  GLU A 587      80.601  70.566 122.105  1.00  0.00           C
ATOM   9578  CD  GLU A 587      79.631  70.686 123.265  1.00  0.00           C
ATOM   9579  OE1 GLU A 587      80.041  70.626 124.445  1.00  0.00           O
ATOM   9580  OE2 GLU A 587      78.431  70.886 122.955  1.00  0.00           O
ATOM   9581  C   GLU A 587      84.451  71.186 121.915  1.00  0.00           C
ATOM   9582  O   GLU A 587      85.121  70.466 122.665  1.00  0.00           O
ATOM   9583  N   LEU A 588      84.841  72.426 121.575  1.00  0.00           N
ATOM   9585  CA  LEU A 588      86.051  73.076 122.075  1.00  0.00           C
ATOM   9587  CB  LEU A 588      87.191  73.216 121.025  1.00  0.00           C
ATOM   9590  CG  LEU A 588      87.661  71.896 120.385  1.00  0.00           C
ATOM   9592  CD1 LEU A 588      88.721  72.166 119.315  1.00  0.00           C
ATOM   9596  CD2 LEU A 588      88.271  70.976 121.445  1.00  0.00           C
ATOM   9600  C   LEU A 588      85.691  74.486 122.535  1.00  0.00           C
ATOM   9601  O   LEU A 588      84.941  75.206 121.875  1.00  0.00           O
ATOM   9602  N   GLN A 589      86.271  74.956 123.655  1.00  0.00           N
ATOM   9604  CA  GLN A 589      86.231  76.366 123.975  1.00  0.00           C
ATOM   9606  CB  GLN A 589      86.431  76.686 125.485  1.00  0.00           C
ATOM   9609  CG  GLN A 589      85.481  75.906 126.425  1.00  0.00           C
ATOM   9612  CD  GLN A 589      85.621  76.336 127.895  1.00  0.00           C
ATOM   9613  OE1 GLN A 589      86.571  77.006 128.295  1.00  0.00           O
ATOM   9614  NE2 GLN A 589      84.691  75.896 128.765  1.00  0.00           N
ATOM   9617  C   GLN A 589      87.321  77.036 123.145  1.00  0.00           C
ATOM   9618  O   GLN A 589      88.491  76.676 123.215  1.00  0.00           O
ATOM   9619  N   ALA A 590      86.901  77.946 122.245  1.00  0.00           N
ATOM   9621  CA  ALA A 590      87.741  78.406 121.155  1.00  0.00           C
ATOM   9623  CB  ALA A 590      87.101  77.866 119.875  1.00  0.00           C
ATOM   9627  C   ALA A 590      87.771  79.906 121.035  1.00  0.00           C
ATOM   9628  O   ALA A 590      88.401  80.426 120.125  1.00  0.00           O
ATOM   9629  N   GLN A 591      87.041  80.586 121.945  1.00  0.00           N
ATOM   9631  CA  GLN A 591      86.991  82.016 122.185  1.00  0.00           C
ATOM   9633  CB  GLN A 591      88.201  82.886 121.685  1.00  0.00           C
ATOM   9636  CG  GLN A 591      88.141  83.436 120.235  1.00  0.00           C
ATOM   9639  CD  GLN A 591      89.371  84.296 119.945  1.00  0.00           C
ATOM   9640  OE1 GLN A 591      89.921  84.936 120.845  1.00  0.00           O
ATOM   9641  NE2 GLN A 591      89.801  84.346 118.665  1.00  0.00           N
ATOM   9644  C   GLN A 591      85.671  82.656 121.775  1.00  0.00           C
ATOM   9645  O   GLN A 591      84.911  82.176 120.935  1.00  0.00           O
ATOM   9646  N   ASN A 592      85.401  83.816 122.405  1.00  0.00           N
ATOM   9648  CA  ASN A 592      84.371  84.736 121.985  1.00  0.00           C
ATOM   9650  CB  ASN A 592      83.281  84.976 123.055  1.00  0.00           C
ATOM   9653  CG  ASN A 592      82.031  85.586 122.425  1.00  0.00           C
ATOM   9654  OD1 ASN A 592      81.871  85.646 121.205  1.00  0.00           O
ATOM   9655  ND2 ASN A 592      81.091  86.036 123.285  1.00  0.00           N
ATOM   9658  C   ASN A 592      85.041  86.056 121.675  1.00  0.00           C
ATOM   9659  O   ASN A 592      85.791  86.586 122.485  1.00  0.00           O
ATOM   9660  N   TRP A 593      84.731  86.606 120.495  1.00  0.00           N
ATOM   9662  CA  TRP A 593      84.991  87.986 120.195  1.00  0.00           C
ATOM   9664  CB  TRP A 593      86.121  88.196 119.135  1.00  0.00           C
ATOM   9667  CG  TRP A 593      85.991  87.646 117.735  1.00  0.00           C
ATOM   9668  CD1 TRP A 593      85.011  86.846 117.195  1.00  0.00           C
ATOM   9670  NE1 TRP A 593      85.341  86.516 115.915  1.00  0.00           N
ATOM   9672  CE2 TRP A 593      86.491  87.126 115.555  1.00  0.00           C
ATOM   9673  CD2 TRP A 593      86.951  87.856 116.675  1.00  0.00           C
ATOM   9674  CE3 TRP A 593      88.141  88.576 116.565  1.00  0.00           C
ATOM   9676  CZ3 TRP A 593      88.831  88.566 115.345  1.00  0.00           C
ATOM   9678  CZ2 TRP A 593      87.181  87.096 114.355  1.00  0.00           C
ATOM   9680  CH2 TRP A 593      88.351  87.846 114.255  1.00  0.00           C
ATOM   9682  C   TRP A 593      83.651  88.586 119.805  1.00  0.00           C
ATOM   9683  O   TRP A 593      82.941  88.076 118.935  1.00  0.00           O
ATOM   9684  N   GLN A 594      83.231  89.656 120.475  1.00  0.00           N
ATOM   9686  CA  GLN A 594      82.181  90.496 119.945  1.00  0.00           C
ATOM   9688  CB  GLN A 594      80.761  89.966 120.265  1.00  0.00           C
ATOM   9691  CG  GLN A 594      80.461  89.766 121.765  1.00  0.00           C
ATOM   9694  CD  GLN A 594      79.041  89.286 121.985  1.00  0.00           C
ATOM   9695  OE1 GLN A 594      78.291  89.076 121.025  1.00  0.00           O
ATOM   9696  NE2 GLN A 594      78.641  89.086 123.255  1.00  0.00           N
ATOM   9699  C   GLN A 594      82.401  91.866 120.525  1.00  0.00           C
ATOM   9700  O   GLN A 594      82.731  91.986 121.705  1.00  0.00           O
ATOM   9701  N   LYS A 595      82.261  92.936 119.715  1.00  0.00           N
ATOM   9703  CA  LYS A 595      82.401  94.346 120.095  1.00  0.00           C
ATOM   9705  CB  LYS A 595      81.581  94.716 121.375  1.00  0.00           C
ATOM   9708  CG  LYS A 595      81.481  96.216 121.695  1.00  0.00           C
ATOM   9711  CD  LYS A 595      80.231  96.546 122.535  1.00  0.00           C
ATOM   9714  CE  LYS A 595      79.141  97.256 121.715  1.00  0.00           C
ATOM   9717  NZ  LYS A 595      77.931  97.576 122.505  1.00  0.00           N
ATOM   9721  C   LYS A 595      83.871  94.736 120.165  1.00  0.00           C
ATOM   9722  O   LYS A 595      84.321  95.606 119.415  1.00  0.00           O
ATOM   9723  N   ASN A 596      84.611  94.006 121.005  1.00  0.00           N
ATOM   9725  CA  ASN A 596      86.031  94.056 121.235  1.00  0.00           C
ATOM   9727  CB  ASN A 596      86.311  94.646 122.655  1.00  0.00           C
ATOM   9730  CG  ASN A 596      85.541  93.846 123.715  1.00  0.00           C
ATOM   9731  OD1 ASN A 596      84.451  94.226 124.135  1.00  0.00           O
ATOM   9732  ND2 ASN A 596      86.111  92.716 124.175  1.00  0.00           N
ATOM   9735  C   ASN A 596      86.551  92.626 121.165  1.00  0.00           C
ATOM   9736  O   ASN A 596      85.801  91.666 121.025  1.00  0.00           O
ATOM   9737  N   GLY A 597      87.871  92.426 121.295  1.00  0.00           N
ATOM   9739  CA  GLY A 597      88.391  91.096 121.585  1.00  0.00           C
ATOM   9742  C   GLY A 597      89.631  91.216 122.415  1.00  0.00           C
ATOM   9743  O   GLY A 597      90.571  91.906 122.025  1.00  0.00           O
ATOM   9744  N   GLN A 598      89.681  90.526 123.565  1.00  0.00           N
ATOM   9746  CA  GLN A 598      90.891  90.436 124.365  1.00  0.00           C
ATOM   9748  CB  GLN A 598      90.861  91.206 125.695  1.00  0.00           C
ATOM   9751  CG  GLN A 598      90.861  92.736 125.575  1.00  0.00           C
ATOM   9754  CD  GLN A 598      89.491  93.376 125.435  1.00  0.00           C
ATOM   9755  OE1 GLN A 598      89.291  94.426 124.815  1.00  0.00           O
ATOM   9756  NE2 GLN A 598      88.481  92.776 126.085  1.00  0.00           N
ATOM   9759  C   GLN A 598      91.181  89.006 124.705  1.00  0.00           C
ATOM   9760  O   GLN A 598      90.481  88.366 125.495  1.00  0.00           O
ATOM   9761  N   HIS A 599      92.241  88.466 124.105  1.00  0.00           N
ATOM   9763  CA  HIS A 599      92.541  87.076 124.245  1.00  0.00           C
ATOM   9765  CB  HIS A 599      91.951  86.216 123.115  1.00  0.00           C
ATOM   9768  ND1 HIS A 599      93.401  86.156 121.055  1.00  0.00           N
ATOM   9769  CG  HIS A 599      92.291  86.646 121.715  1.00  0.00           C
ATOM   9770  CE1 HIS A 599      93.291  86.586 119.815  1.00  0.00           C
ATOM   9772  NE2 HIS A 599      92.151  87.306 119.635  1.00  0.00           N
ATOM   9774  CD2 HIS A 599      91.511  87.346 120.855  1.00  0.00           C
ATOM   9776  C   HIS A 599      94.031  86.946 124.325  1.00  0.00           C
ATOM   9777  O   HIS A 599      94.791  87.856 123.985  1.00  0.00           O
ATOM   9778  N   GLN A 600      94.471  85.796 124.845  1.00  0.00           N
ATOM   9780  CA  GLN A 600      95.871  85.486 124.895  1.00  0.00           C
ATOM   9782  CB  GLN A 600      96.231  84.616 126.135  1.00  0.00           C
ATOM   9785  CG  GLN A 600      97.751  84.576 126.405  1.00  0.00           C
ATOM   9788  CD  GLN A 600      98.081  83.906 127.735  1.00  0.00           C
ATOM   9789  OE1 GLN A 600      97.321  83.966 128.705  1.00  0.00           O
ATOM   9790  NE2 GLN A 600      99.271  83.276 127.835  1.00  0.00           N
ATOM   9793  C   GLN A 600      96.171  84.716 123.645  1.00  0.00           C
ATOM   9794  O   GLN A 600      95.411  83.806 123.275  1.00  0.00           O
ATOM   9795  N   ALA A 601      97.281  85.026 122.945  1.00  0.00           N
ATOM   9797  CA  ALA A 601      97.631  84.366 121.695  1.00  0.00           C
ATOM   9799  CB  ALA A 601      98.931  84.936 121.095  1.00  0.00           C
ATOM   9803  C   ALA A 601      97.751  82.856 121.825  1.00  0.00           C
ATOM   9804  O   ALA A 601      97.321  82.126 120.945  1.00  0.00           O
ATOM   9805  N   ILE A 602      98.251  82.366 122.985  1.00  0.00           N
ATOM   9807  CA  ILE A 602      98.401  80.936 123.245  1.00  0.00           C
ATOM   9809  CB  ILE A 602      99.091  80.706 124.605  1.00  0.00           C
ATOM   9811  CG2 ILE A 602      98.121  80.806 125.815  1.00  0.00           C
ATOM   9815  CG1 ILE A 602      99.841  79.366 124.655  1.00  0.00           C
ATOM   9818  CD  ILE A 602     101.231  79.416 124.015  1.00  0.00           C
ATOM   9822  C   ILE A 602      97.071  80.176 123.125  1.00  0.00           C
ATOM   9823  O   ILE A 602      97.001  79.096 122.525  1.00  0.00           O
ATOM   9824  N   SER A 603      95.951  80.736 123.635  1.00  0.00           N
ATOM   9826  CA  SER A 603      94.631  80.126 123.585  1.00  0.00           C
ATOM   9828  CB  SER A 603      93.621  80.956 124.445  1.00  0.00           C
ATOM   9831  OG  SER A 603      92.291  80.446 124.445  1.00  0.00           O
ATOM   9833  C   SER A 603      94.081  79.916 122.175  1.00  0.00           C
ATOM   9834  O   SER A 603      93.621  78.836 121.815  1.00  0.00           O
ATOM   9835  N   SER A 604      94.151  80.926 121.275  1.00  0.00           N
ATOM   9837  CA  SER A 604      93.781  80.706 119.865  1.00  0.00           C
ATOM   9839  CB  SER A 604      93.381  82.026 119.115  1.00  0.00           C
ATOM   9842  OG  SER A 604      93.271  81.906 117.685  1.00  0.00           O
ATOM   9844  C   SER A 604      94.831  79.926 119.105  1.00  0.00           C
ATOM   9845  O   SER A 604      94.511  79.166 118.185  1.00  0.00           O
ATOM   9846  N   GLN A 605      96.111  80.016 119.515  1.00  0.00           N
ATOM   9848  CA  GLN A 605      97.171  79.286 118.865  1.00  0.00           C
ATOM   9850  CB  GLN A 605      98.591  79.696 119.355  1.00  0.00           C
ATOM   9853  CG  GLN A 605      99.761  78.906 118.715  1.00  0.00           C
ATOM   9856  CD  GLN A 605     101.101  79.256 119.365  1.00  0.00           C
ATOM   9857  OE1 GLN A 605     101.171  79.786 120.475  1.00  0.00           O
ATOM   9858  NE2 GLN A 605     102.221  78.916 118.675  1.00  0.00           N
ATOM   9861  C   GLN A 605      97.011  77.796 118.955  1.00  0.00           C
ATOM   9862  O   GLN A 605      97.081  77.056 117.965  1.00  0.00           O
ATOM   9863  N   GLN A 606      96.721  77.356 120.195  1.00  0.00           N
ATOM   9865  CA  GLN A 606      96.371  76.016 120.585  1.00  0.00           C
ATOM   9867  CB  GLN A 606      96.261  76.016 122.125  1.00  0.00           C
ATOM   9870  CG  GLN A 606      96.101  74.616 122.745  1.00  0.00           C
ATOM   9873  CD  GLN A 606      97.311  73.696 122.575  1.00  0.00           C
ATOM   9874  OE1 GLN A 606      97.301  72.676 121.905  1.00  0.00           O
ATOM   9875  NE2 GLN A 606      98.441  74.036 123.245  1.00  0.00           N
ATOM   9878  C   GLN A 606      95.111  75.526 119.905  1.00  0.00           C
ATOM   9879  O   GLN A 606      95.091  74.436 119.325  1.00  0.00           O
ATOM   9880  N   LEU A 607      94.031  76.356 119.845  1.00  0.00           N
ATOM   9882  CA  LEU A 607      92.861  76.016 119.045  1.00  0.00           C
ATOM   9884  CB  LEU A 607      91.811  77.156 119.085  1.00  0.00           C
ATOM   9887  CG  LEU A 607      90.571  76.936 118.195  1.00  0.00           C
ATOM   9889  CD1 LEU A 607      89.611  75.936 118.865  1.00  0.00           C
ATOM   9893  CD2 LEU A 607      89.941  78.286 117.845  1.00  0.00           C
ATOM   9897  C   LEU A 607      93.151  75.776 117.575  1.00  0.00           C
ATOM   9898  O   LEU A 607      92.701  74.786 117.005  1.00  0.00           O
ATOM   9899  N   ALA A 608      93.911  76.666 116.935  1.00  0.00           N
ATOM   9901  CA  ALA A 608      94.271  76.576 115.545  1.00  0.00           C
ATOM   9903  CB  ALA A 608      95.141  77.786 115.195  1.00  0.00           C
ATOM   9907  C   ALA A 608      95.051  75.306 115.225  1.00  0.00           C
ATOM   9908  O   ALA A 608      94.781  74.616 114.235  1.00  0.00           O
ATOM   9909  N   HIS A 609      96.011  74.956 116.125  1.00  0.00           N
ATOM   9911  CA  HIS A 609      96.711  73.696 116.075  1.00  0.00           C
ATOM   9913  CB  HIS A 609      97.801  73.596 117.165  1.00  0.00           C
ATOM   9916  ND1 HIS A 609      99.241  71.976 115.955  1.00  0.00           N
ATOM   9917  CG  HIS A 609      98.501  72.296 117.085  1.00  0.00           C
ATOM   9918  CE1 HIS A 609      99.611  70.716 116.165  1.00  0.00           C
ATOM   9920  NE2 HIS A 609      99.131  70.226 117.335  1.00  0.00           N
ATOM   9922  CD2 HIS A 609      98.421  71.236 117.935  1.00  0.00           C
ATOM   9924  C   HIS A 609      95.811  72.486 116.215  1.00  0.00           C
ATOM   9925  O   HIS A 609      95.851  71.556 115.405  1.00  0.00           O
ATOM   9926  N   TRP A 610      94.901  72.516 117.205  1.00  0.00           N
ATOM   9928  CA  TRP A 610      93.881  71.506 117.375  1.00  0.00           C
ATOM   9930  CB  TRP A 610      92.981  71.786 118.615  1.00  0.00           C
ATOM   9933  CG  TRP A 610      93.651  71.646 119.945  1.00  0.00           C
ATOM   9934  CD1 TRP A 610      94.711  70.836 120.255  1.00  0.00           C
ATOM   9936  NE1 TRP A 610      94.991  70.936 121.595  1.00  0.00           N
ATOM   9938  CE2 TRP A 610      94.131  71.816 122.175  1.00  0.00           C
ATOM   9939  CD2 TRP A 610      93.291  72.316 121.155  1.00  0.00           C
ATOM   9940  CE3 TRP A 610      92.351  73.306 121.465  1.00  0.00           C
ATOM   9942  CZ3 TRP A 610      92.341  73.836 122.765  1.00  0.00           C
ATOM   9944  CZ2 TRP A 610      94.061  72.266 123.485  1.00  0.00           C
ATOM   9946  CH2 TRP A 610      93.181  73.326 123.755  1.00  0.00           C
ATOM   9948  C   TRP A 610      93.001  71.366 116.145  1.00  0.00           C
ATOM   9949  O   TRP A 610      92.821  70.256 115.665  1.00  0.00           O
ATOM   9950  N   MET A 611      92.511  72.456 115.525  1.00  0.00           N
ATOM   9952  CA  MET A 611      91.751  72.386 114.295  1.00  0.00           C
ATOM   9954  CB  MET A 611      91.261  73.786 113.855  1.00  0.00           C
ATOM   9957  CG  MET A 611      90.241  74.466 114.795  1.00  0.00           C
ATOM   9960  SD  MET A 611      88.541  73.826 114.715  1.00  0.00           S
ATOM   9961  CE  MET A 611      88.761  72.436 115.855  1.00  0.00           C
ATOM   9965  C   MET A 611      92.481  71.736 113.125  1.00  0.00           C
ATOM   9966  O   MET A 611      91.931  70.856 112.455  1.00  0.00           O
ATOM   9967  N   SER A 612      93.751  72.096 112.905  1.00  0.00           N
ATOM   9969  CA  SER A 612      94.611  71.436 111.925  1.00  0.00           C
ATOM   9971  CB  SER A 612      96.041  72.046 111.885  1.00  0.00           C
ATOM   9974  OG  SER A 612      96.011  73.406 111.475  1.00  0.00           O
ATOM   9976  C   SER A 612      94.801  69.956 112.175  1.00  0.00           C
ATOM   9977  O   SER A 612      94.741  69.126 111.275  1.00  0.00           O
ATOM   9978  N   LEU A 613      95.041  69.566 113.435  1.00  0.00           N
ATOM   9980  CA  LEU A 613      95.111  68.186 113.835  1.00  0.00           C
ATOM   9982  CB  LEU A 613      95.611  68.186 115.305  1.00  0.00           C
ATOM   9985  CG  LEU A 613      95.981  66.826 115.935  1.00  0.00           C
ATOM   9987  CD1 LEU A 613      94.801  66.176 116.685  1.00  0.00           C
ATOM   9991  CD2 LEU A 613      96.661  65.906 114.905  1.00  0.00           C
ATOM   9995  C   LEU A 613      93.781  67.436 113.665  1.00  0.00           C
ATOM   9996  O   LEU A 613      93.691  66.386 113.025  1.00  0.00           O
ATOM   9997  N   LEU A 614      92.681  67.986 114.205  1.00  0.00           N
ATOM   9999  CA  LEU A 614      91.361  67.406 114.185  1.00  0.00           C
ATOM  10001  CB  LEU A 614      90.421  68.236 115.125  1.00  0.00           C
ATOM  10004  CG  LEU A 614      90.311  67.776 116.615  1.00  0.00           C
ATOM  10006  CD1 LEU A 614      90.041  66.276 116.855  1.00  0.00           C
ATOM  10010  CD2 LEU A 614      91.551  68.136 117.425  1.00  0.00           C
ATOM  10014  C   LEU A 614      90.791  67.236 112.775  1.00  0.00           C
ATOM  10015  O   LEU A 614      90.281  66.166 112.435  1.00  0.00           O
ATOM  10016  N   GLN A 615      90.911  68.236 111.885  1.00  0.00           N
ATOM  10018  CA  GLN A 615      90.461  68.116 110.505  1.00  0.00           C
ATOM  10020  CB  GLN A 615      90.621  69.456 109.745  1.00  0.00           C
ATOM  10023  CG  GLN A 615      89.621  70.516 110.245  1.00  0.00           C
ATOM  10026  CD  GLN A 615      89.771  71.816 109.475  1.00  0.00           C
ATOM  10027  OE1 GLN A 615      90.491  71.916 108.485  1.00  0.00           O
ATOM  10028  NE2 GLN A 615      89.061  72.856 109.945  1.00  0.00           N
[truncated: 2,570,198 more chars]
