# Supplementary material for: Characterizing Membrane Association and Periplasmic Transfer of Bacterial Lipoproteins through Molecular Dynamics Simulations
Source: Structure. 2020 Apr 7;28(4):475–487.e3. doi: 10.1016/j.str.2020.01.012 (PMC7139219; doi:10.1016/j.str.2020.01.012)
Supplement: Data S3. Final Coordinates from Simulations (M–X), Related to Figure 3 [file mmc5.zip › M-X/PGAB-2-atomistic.pdb]

TITLE     Protein
REMARK    THIS IS A SIMULATION BOX
CRYST1  144.451  144.451  175.940  90.00  90.00  90.00 P 1           1
MODEL        1
ATOM      1  N   CYSTA   1      58.586  59.041  73.220  1.00  0.00           N
ATOM      3  CA  CYSTA   1      57.626  59.391  74.250  1.00  0.00           C
ATOM      5  C   CYSTA   1      58.205  59.541  75.630  1.00  0.00           C
ATOM      6  O   CYSTA   1      58.936  58.711  76.150  1.00  0.00           O
ATOM      7  CB  CYSTA   1      56.446  58.381  74.290  1.00  0.00           C
ATOM     10  SG  CYSTA   1      54.865  59.201  73.860  1.00  0.00           S
ATOM     11  C1  CYSTA   1      54.385  58.281  72.350  1.00  0.00           C
ATOM     14  CA1 CYSTA   1      58.435  59.402  71.940  1.00  0.00           C
ATOM     15  OA1 CYSTA   1      59.175  58.901  71.110  1.00  0.00           O
ATOM     16  CA2 CYSTA   1      57.365  60.381  71.530  1.00  0.00           C
ATOM     19  C11 CYSTA   1      53.465  57.051  72.560  1.00  0.00           C
ATOM     21  O11 CYSTA   1      52.356  57.451  73.360  1.00  0.00           O
ATOM     22  CX1 CYSTA   1      51.166  56.851  73.370  1.00  0.00           C
ATOM     23  OX1 CYSTA   1      50.306  57.131  74.190  1.00  0.00           O
ATOM     24  CX2 CYSTA   1      50.915  55.781  72.290  1.00  0.00           C
ATOM     27  C12 CYSTA   1      54.275  55.871  73.190  1.00  0.00           C
ATOM     30  O12 CYSTA   1      53.425  54.841  73.720  1.00  0.00           O
ATOM     31  CD1 CYSTA   1      53.976  54.111  74.690  1.00  0.00           C
ATOM     32  OD1 CYSTA   1      54.945  54.411  75.360  1.00  0.00           O
ATOM     33  CD2 CYSTA   1      53.326  52.731  74.720  1.00  0.00           C
ATOM     36  CA3 CYSTA   1      57.445  60.921  70.100  1.00  0.00           C
ATOM     39  CA4 CYSTA   1      58.017  62.342  70.020  1.00  0.00           C
ATOM     42  CA5 CYSTA   1      59.326  62.401  69.230  1.00  0.00           C
ATOM     45  CA6 CYSTA   1      60.535  61.861  70.010  1.00  0.00           C
ATOM     48  CA7 CYSTA   1      61.476  61.021  69.130  1.00  0.00           C
ATOM     51  CA8 CYSTA   1      62.936  61.501  69.120  1.00  0.00           C
ATOM     54  CA9 CYSTA   1      63.535  61.571  67.710  1.00  0.00           C
ATOM     57 0CA1 CYSTA   1      62.785  62.552  66.790  1.00  0.00           C
ATOM     60 1CA1 CYSTA   1      63.726  63.291  65.840  1.00  0.00           C
ATOM     63 2CA1 CYSTA   1      62.986  64.371  65.050  1.00  0.00           C
ATOM     66 3CA1 CYSTA   1      63.916  65.192  64.160  1.00  0.00           C
ATOM     69 4CA1 CYSTA   1      63.146  66.271  63.390  1.00  0.00           C
ATOM     72 5CA1 CYSTA   1      64.066  67.201  62.590  1.00  0.00           C
ATOM     75 6CA1 CYSTA   1      63.295  68.191  61.730  1.00  0.00           C
ATOM     79  CD3 CYSTA   1      53.855  51.851  73.560  1.00  0.00           C
ATOM     82  CD4 CYSTA   1      53.165  52.141  72.220  1.00  0.00           C
ATOM     85  CD5 CYSTA   1      53.976  51.692  71.000  1.00  0.00           C
ATOM     88  CD6 CYSTA   1      53.685  52.541  69.750  1.00  0.00           C
ATOM     91  CD7 CYSTA   1      54.515  52.090  68.540  1.00  0.00           C
ATOM     94  CD8 CYSTA   1      54.715  53.161  67.450  1.00  0.00           C
ATOM     97  CD9 CYSTA   1      55.465  52.591  66.230  1.00  0.00           C
ATOM    100 0CD1 CYSTA   1      54.605  52.361  64.970  1.00  0.00           C
ATOM    103 1CD1 CYSTA   1      54.715  53.501  63.940  1.00  0.00           C
ATOM    106 2CD1 CYSTA   1      53.965  53.201  62.630  1.00  0.00           C
ATOM    109 3CD1 CYSTA   1      54.215  54.262  61.550  1.00  0.00           C
ATOM    112 4CD1 CYSTA   1      53.446  54.021  60.240  1.00  0.00           C
ATOM    115 5CD1 CYSTA   1      53.876  52.761  59.490  1.00  0.00           C
ATOM    118 6CD1 CYSTA   1      53.256  52.631  58.090  1.00  0.00           C
ATOM    122  CX3 CYSTA   1      50.186  56.261  71.000  1.00  0.00           C
ATOM    125  CX4 CYSTA   1      51.035  56.201  69.720  1.00  0.00           C
ATOM    128  CX5 CYSTA   1      50.175  56.321  68.450  1.00  0.00           C
ATOM    131  CX6 CYSTA   1      50.946  56.552  67.150  1.00  0.00           C
ATOM    134  CX7 CYSTA   1      50.016  56.622  65.920  1.00  0.00           C
ATOM    137  CX8 CYSTA   1      50.447  57.641  64.850  1.00  0.00           C
ATOM    140  CX9 CYSTA   1      50.156  59.062  65.290  1.00  0.00           C
ATOM    142 0CX1 CYSTA   1      50.326  60.172  64.560  1.00  0.00           C
ATOM    144 1CX1 CYSTA   1      50.905  60.261  63.170  1.00  0.00           C
ATOM    147 2CX1 CYSTA   1      49.916  60.781  62.090  1.00  0.00           C
ATOM    150 3CX1 CYSTA   1      50.646  61.512  60.950  1.00  0.00           C
ATOM    153 4CX1 CYSTA   1      50.387  60.991  59.530  1.00  0.00           C
ATOM    156 5CX1 CYSTA   1      49.125  61.561  58.870  1.00  0.00           C
ATOM    159 6CX1 CYSTA   1      49.166  61.431  57.330  1.00  0.00           C
ATOM    162 7CX1 CYSTA   1      47.817  61.681  56.670  1.00  0.00           C
ATOM    165 8CX1 CYSTA   1      47.836  61.601  55.140  1.00  0.00           C
ATOM    169  N   ILE A   2      57.756  60.601  76.320  1.00  0.00           N
ATOM    171  CA  ILE A   2      57.526  60.521  77.750  1.00  0.00           C
ATOM    173  CB  ILE A   2      57.025  61.851  78.330  1.00  0.00           C
ATOM    175  CG2 ILE A   2      58.116  62.302  79.320  1.00  0.00           C
ATOM    179  CG1 ILE A   2      56.736  62.911  77.220  1.00  0.00           C
ATOM    182  CD  ILE A   2      56.146  64.231  77.730  1.00  0.00           C
ATOM    186  C   ILE A   2      56.535  59.402  78.080  1.00  0.00           C
ATOM    187  O   ILE A   2      55.495  59.271  77.440  1.00  0.00           O
ATOM    188  N   SER A   3      56.855  58.581  79.100  1.00  0.00           N
ATOM    190  CA  SER A   3      55.865  57.691  79.710  1.00  0.00           C
ATOM    192  CB  SER A   3      55.806  56.231  79.180  1.00  0.00           C
ATOM    195  OG  SER A   3      55.546  56.181  77.780  1.00  0.00           O
ATOM    197  C   SER A   3      56.096  57.611  81.180  1.00  0.00           C
ATOM    198  O   SER A   3      56.425  56.571  81.740  1.00  0.00           O
ATOM    199  N   GLN A   4      55.876  58.731  81.870  1.00  0.00           N
ATOM    201  CA  GLN A   4      55.695  58.751  83.310  1.00  0.00           C
ATOM    203  CB  GLN A   4      55.806  60.221  83.800  1.00  0.00           C
ATOM    206  CG  GLN A   4      57.235  60.791  83.550  1.00  0.00           C
ATOM    209  CD  GLN A   4      57.346  62.221  83.000  1.00  0.00           C
ATOM    210  OE1 GLN A   4      58.396  62.841  83.210  1.00  0.00           O
ATOM    211  NE2 GLN A   4      56.376  62.731  82.230  1.00  0.00           N
ATOM    214  C   GLN A   4      54.326  58.141  83.630  1.00  0.00           C
ATOM    215  O   GLN A   4      53.295  58.761  83.440  1.00  0.00           O
ATOM    216  N   SER A   5      54.226  56.861  84.000  1.00  0.00           N
ATOM    218  CA  SER A   5      55.046  56.221  85.010  1.00  0.00           C
ATOM    220  CB  SER A   5      54.285  56.271  86.360  1.00  0.00           C
ATOM    223  OG  SER A   5      55.075  55.861  87.480  1.00  0.00           O
ATOM    225  C   SER A   5      55.326  54.781  84.600  1.00  0.00           C
ATOM    226  O   SER A   5      55.406  53.881  85.440  1.00  0.00           O
ATOM    227  N   ARG A   6      55.495  54.541  83.290  1.00  0.00           N
ATOM    229  CA  ARG A   6      55.985  53.291  82.740  1.00  0.00           C
ATOM    231  CB  ARG A   6      54.945  52.631  81.790  1.00  0.00           C
ATOM    234  CG  ARG A   6      53.766  52.011  82.570  1.00  0.00           C
ATOM    237  CD  ARG A   6      52.546  51.562  81.730  1.00  0.00           C
ATOM    240  NE  ARG A   6      51.775  50.551  82.540  1.00  0.00           N
ATOM    242  CZ  ARG A   6      50.795  49.801  82.050  1.00  0.00           C
ATOM    243  NH1 ARG A   6      50.495  48.621  82.580  1.00  0.00           N
ATOM    246  NH2 ARG A   6      50.105  50.161  81.010  1.00  0.00           N
ATOM    249  C   ARG A   6      57.435  53.361  82.220  1.00  0.00           C
ATOM    250  O   ARG A   6      58.376  53.402  83.010  1.00  0.00           O
ATOM    251  N   THR A   7      57.696  53.371  80.900  1.00  0.00           N
ATOM    253  CA  THR A   7      59.086  53.340  80.400  1.00  0.00           C
ATOM    255  CB  THR A   7      59.455  52.011  79.730  1.00  0.00           C
ATOM    257  OG1 THR A   7      60.845  51.881  79.450  1.00  0.00           O
ATOM    259  CG2 THR A   7      58.706  51.821  78.410  1.00  0.00           C
ATOM    263  C   THR A   7      59.326  54.531  79.490  1.00  0.00           C
ATOM    264  O   THR A   7      58.625  54.741  78.500  1.00  0.00           O
ATOM    265  N   SER A   8      60.296  55.401  79.850  1.00  0.00           N
ATOM    267  CA  SER A   8      60.406  56.721  79.260  1.00  0.00           C
ATOM    269  CB  SER A   8      60.296  57.781  80.390  1.00  0.00           C
ATOM    272  OG  SER A   8      60.075  59.111  79.910  1.00  0.00           O
ATOM    274  C   SER A   8      61.756  56.821  78.540  1.00  0.00           C
ATOM    275  O   SER A   8      62.806  56.951  79.140  1.00  0.00           O
ATOM    276  N   PHE A   9      61.796  56.762  77.190  1.00  0.00           N
ATOM    278  CA  PHE A   9      60.977  55.861  76.390  1.00  0.00           C
ATOM    280  CB  PHE A   9      60.727  56.422  74.960  1.00  0.00           C
ATOM    283  CG  PHE A   9      59.636  55.711  74.170  1.00  0.00           C
ATOM    284  CD1 PHE A   9      59.585  55.910  72.780  1.00  0.00           C
ATOM    286  CE1 PHE A   9      58.606  55.291  72.000  1.00  0.00           C
ATOM    288  CZ  PHE A   9      57.675  54.431  72.580  1.00  0.00           C
ATOM    290  CD2 PHE A   9      58.666  54.861  74.750  1.00  0.00           C
ATOM    292  CE2 PHE A   9      57.715  54.221  73.950  1.00  0.00           C
ATOM    294  C   PHE A   9      61.635  54.501  76.190  1.00  0.00           C
ATOM    295  O   PHE A   9      61.016  53.451  76.300  1.00  0.00           O
ATOM    296  N   ILE A  10      62.916  54.481  75.750  1.00  0.00           N
ATOM    298  CA  ILE A  10      63.477  53.271  75.170  1.00  0.00           C
ATOM    300  CB  ILE A  10      64.436  53.561  74.000  1.00  0.00           C
ATOM    302  CG2 ILE A  10      65.766  52.771  74.060  1.00  0.00           C
ATOM    306  CG1 ILE A  10      63.657  53.291  72.680  1.00  0.00           C
ATOM    309  CD  ILE A  10      64.477  53.541  71.420  1.00  0.00           C
ATOM    313  C   ILE A  10      64.017  52.351  76.250  1.00  0.00           C
ATOM    314  O   ILE A  10      64.635  52.861  77.190  1.00  0.00           O
ATOM    315  N   PRO A  11      63.776  51.021  76.240  1.00  0.00           N
ATOM    316  CD  PRO A  11      63.165  50.281  75.130  1.00  0.00           C
ATOM    319  CA  PRO A  11      64.236  50.111  77.300  1.00  0.00           C
ATOM    321  CB  PRO A  11      63.706  48.721  76.860  1.00  0.00           C
ATOM    324  CG  PRO A  11      62.675  48.981  75.760  1.00  0.00           C
ATOM    327  C   PRO A  11      65.756  50.101  77.520  1.00  0.00           C
ATOM    328  O   PRO A  11      66.495  50.631  76.680  1.00  0.00           O
ATOM    329  N   PRO A  12      66.165  49.341  78.550  1.00  0.00           N
ATOM    330  CD  PRO A  12      66.977  48.201  78.110  1.00  0.00           C
ATOM    333  CA  PRO A  12      66.965  49.881  79.650  1.00  0.00           C
ATOM    335  CB  PRO A  12      68.396  49.911  79.090  1.00  0.00           C
ATOM    338  CG  PRO A  12      68.436  48.661  78.180  1.00  0.00           C
ATOM    341  C   PRO A  12      66.465  51.091  80.410  1.00  0.00           C
ATOM    342  O   PRO A  12      67.266  51.891  80.900  1.00  0.00           O
ATOM    343  N   GLN A  13      65.135  51.121  80.620  1.00  0.00           N
ATOM    345  CA  GLN A  13      64.477  51.731  81.750  1.00  0.00           C
ATOM    347  CB  GLN A  13      64.017  53.201  81.510  1.00  0.00           C
ATOM    350  CG  GLN A  13      65.135  54.221  81.850  1.00  0.00           C
ATOM    353  CD  GLN A  13      65.546  55.181  80.730  1.00  0.00           C
ATOM    354  OE1 GLN A  13      66.065  56.261  81.030  1.00  0.00           O
ATOM    355  NE2 GLN A  13      65.337  54.801  79.460  1.00  0.00           N
ATOM    358  C   GLN A  13      63.316  50.840  82.090  1.00  0.00           C
ATOM    359  O   GLN A  13      62.696  50.271  81.190  1.00  0.00           O
ATOM    360  N   ASP A  14      63.006  50.621  83.390  1.00  0.00           N
ATOM    362  CA  ASP A  14      62.817  51.681  84.360  1.00  0.00           C
ATOM    364  CB  ASP A  14      61.306  52.031  84.420  1.00  0.00           C
ATOM    367  CG  ASP A  14      60.387  50.861  84.770  1.00  0.00           C
ATOM    368  OD1 ASP A  14      59.205  51.121  85.130  1.00  0.00           O
ATOM    369  OD2 ASP A  14      60.765  49.671  84.660  1.00  0.00           O
ATOM    370  C   ASP A  14      63.376  51.361  85.770  1.00  0.00           C
ATOM    371  O   ASP A  14      63.176  50.312  86.360  1.00  0.00           O
ATOM    372  N   ARG A  15      64.116  52.291  86.420  1.00  0.00           N
ATOM    374  CA  ARG A  15      65.267  52.951  85.810  1.00  0.00           C
ATOM    376  CB  ARG A  15      65.686  54.301  86.480  1.00  0.00           C
ATOM    379  CG  ARG A  15      66.396  55.231  85.460  1.00  0.00           C
ATOM    382  CD  ARG A  15      67.767  55.832  85.820  1.00  0.00           C
ATOM    385  NE  ARG A  15      68.266  56.451  84.550  1.00  0.00           N
ATOM    387  CZ  ARG A  15      69.415  57.071  84.370  1.00  0.00           C
ATOM    388  NH1 ARG A  15      69.866  57.191  83.130  1.00  0.00           N
ATOM    391  NH2 ARG A  15      70.156  57.581  85.330  1.00  0.00           N
ATOM    394  C   ARG A  15      66.465  52.011  85.840  1.00  0.00           C
ATOM    395  O   ARG A  15      67.447  52.281  85.160  1.00  0.00           O
ATOM    396  N   GLU A  16      66.355  50.881  86.590  1.00  0.00           N
ATOM    398  CA  GLU A  16      67.236  49.731  86.480  1.00  0.00           C
ATOM    400  CB  GLU A  16      66.876  48.961  85.180  1.00  0.00           C
ATOM    403  CG  GLU A  16      67.646  47.641  84.910  1.00  0.00           C
ATOM    406  CD  GLU A  16      67.205  46.911  83.640  1.00  0.00           C
ATOM    407  OE1 GLU A  16      67.415  45.661  83.600  1.00  0.00           O
ATOM    408  OE2 GLU A  16      66.715  47.551  82.680  1.00  0.00           O
ATOM    409  C   GLU A  16      68.697  50.101  86.700  1.00  0.00           C
ATOM    410  O   GLU A  16      69.527  50.091  85.800  1.00  0.00           O
ATOM    411  N   SER A  17      69.055  50.531  87.940  1.00  0.00           N
ATOM    413  CA  SER A  17      70.355  51.151  88.180  1.00  0.00           C
ATOM    415  CB  SER A  17      70.385  52.152  89.370  1.00  0.00           C
ATOM    418  OG  SER A  17      69.675  53.371  89.110  1.00  0.00           O
ATOM    420  C   SER A  17      71.425  50.111  88.460  1.00  0.00           C
ATOM    421  O   SER A  17      71.697  49.801  89.610  1.00  0.00           O
ATOM    422  N   LEU A  18      72.065  49.551  87.410  1.00  0.00           N
ATOM    424  CA  LEU A  18      72.675  48.221  87.380  1.00  0.00           C
ATOM    426  CB  LEU A  18      73.495  48.131  86.060  1.00  0.00           C
ATOM    429  CG  LEU A  18      72.805  47.451  84.850  1.00  0.00           C
ATOM    431  CD1 LEU A  18      73.546  47.812  83.560  1.00  0.00           C
ATOM    435  CD2 LEU A  18      71.346  47.841  84.690  1.00  0.00           C
ATOM    439  C   LEU A  18      73.586  47.802  88.540  1.00  0.00           C
ATOM    440  O   LEU A  18      73.486  46.701  89.080  1.00  0.00           O
ATOM    441  N   LEU A  19      74.516  48.681  88.930  1.00  0.00           N
ATOM    443  CA  LEU A  19      75.665  48.340  89.750  1.00  0.00           C
ATOM    445  CB  LEU A  19      76.985  48.431  88.950  1.00  0.00           C
ATOM    448  CG  LEU A  19      77.686  47.090  88.720  1.00  0.00           C
ATOM    450  CD1 LEU A  19      78.946  47.321  87.870  1.00  0.00           C
ATOM    454  CD2 LEU A  19      76.767  46.081  88.040  1.00  0.00           C
ATOM    458  C   LEU A  19      75.777  49.301  90.900  1.00  0.00           C
ATOM    459  O   LEU A  19      75.245  50.411  90.860  1.00  0.00           O
ATOM    460  N   ALA A  20      76.525  48.891  91.940  1.00  0.00           N
ATOM    462  CA  ALA A  20      76.946  49.751  93.030  1.00  0.00           C
ATOM    464  CB  ALA A  20      77.096  48.922  94.320  1.00  0.00           C
ATOM    468  C   ALA A  20      78.275  50.391  92.640  1.00  0.00           C
ATOM    469  O   ALA A  20      79.185  49.731  92.170  1.00  0.00           O
ATOM    470  N   GLU A  21      78.455  51.721  92.770  1.00  0.00           N
ATOM    472  CA  GLU A  21      77.506  52.661  93.330  1.00  0.00           C
ATOM    474  CB  GLU A  21      77.526  52.661  94.880  1.00  0.00           C
ATOM    477  CG  GLU A  21      76.506  53.631  95.510  1.00  0.00           C
ATOM    480  CD  GLU A  21      76.326  53.521  97.020  1.00  0.00           C
ATOM    481  OE1 GLU A  21      75.465  54.262  97.530  1.00  0.00           O
ATOM    482  OE2 GLU A  21      77.046  52.742  97.700  1.00  0.00           O
ATOM    483  C   GLU A  21      77.776  54.041  92.790  1.00  0.00           C
ATOM    484  O   GLU A  21      76.936  54.601  92.090  1.00  0.00           O
ATOM    485  N   GLN A  22      78.987  54.582  93.040  1.00  0.00           N
ATOM    487  CA  GLN A  22      79.477  55.832  92.490  1.00  0.00           C
ATOM    489  CB  GLN A  22      79.605  55.861  90.930  1.00  0.00           C
ATOM    492  CG  GLN A  22      80.966  55.391  90.290  1.00  0.00           C
ATOM    495  CD  GLN A  22      82.105  55.021  91.260  1.00  0.00           C
ATOM    496  OE1 GLN A  22      83.135  55.701  91.330  1.00  0.00           O
ATOM    497  NE2 GLN A  22      81.937  53.931  92.030  1.00  0.00           N
ATOM    500  C   GLN A  22      78.975  57.121  93.150  1.00  0.00           C
ATOM    501  O   GLN A  22      77.795  57.191  93.510  1.00  0.00           O
ATOM    502  N   PRO A  23      79.836  58.141  93.410  1.00  0.00           N
ATOM    503  CD  PRO A  23      81.046  58.311  92.590  1.00  0.00           C
ATOM    506  CA  PRO A  23      79.446  59.521  93.660  1.00  0.00           C
ATOM    508  CB  PRO A  23      79.376  60.031  92.220  1.00  0.00           C
ATOM    511  CG  PRO A  23      80.666  59.451  91.620  1.00  0.00           C
ATOM    514  C   PRO A  23      78.385  60.041  94.630  1.00  0.00           C
ATOM    515  O   PRO A  23      78.525  61.201  94.980  1.00  0.00           O
ATOM    516  N   TRP A  24      77.355  59.311  95.080  1.00  0.00           N
ATOM    518  CA  TRP A  24      76.337  59.831  95.980  1.00  0.00           C
ATOM    520  CB  TRP A  24      75.186  60.561  95.200  1.00  0.00           C
ATOM    523  CG  TRP A  24      75.416  61.951  94.680  1.00  0.00           C
ATOM    524  CD1 TRP A  24      76.165  62.261  93.590  1.00  0.00           C
ATOM    526  NE1 TRP A  24      76.146  63.611  93.360  1.00  0.00           N
ATOM    528  CE2 TRP A  24      75.275  64.192  94.230  1.00  0.00           C
ATOM    529  CD2 TRP A  24      74.796  63.191  95.100  1.00  0.00           C
ATOM    530  CE3 TRP A  24      73.906  63.561  96.120  1.00  0.00           C
ATOM    532  CZ3 TRP A  24      73.477  64.891  96.190  1.00  0.00           C
ATOM    534  CZ2 TRP A  24      74.866  65.512  94.310  1.00  0.00           C
ATOM    536  CH2 TRP A  24      73.947  65.851  95.310  1.00  0.00           C
ATOM    538  C   TRP A  24      75.766  58.661  96.810  1.00  0.00           C
ATOM    539  O   TRP A  24      75.626  57.581  96.240  1.00  0.00           O
ATOM    540  N   PRO A  25      75.426  58.771  98.110  1.00  0.00           N
ATOM    541  CD  PRO A  25      75.646  59.951  98.950  1.00  0.00           C
ATOM    544  CA  PRO A  25      74.826  57.672  98.880  1.00  0.00           C
ATOM    546  CB  PRO A  25      74.785  58.211 100.320  1.00  0.00           C
ATOM    549  CG  PRO A  25      74.756  59.731 100.170  1.00  0.00           C
ATOM    552  C   PRO A  25      73.455  57.201  98.390  1.00  0.00           C
ATOM    553  O   PRO A  25      72.565  58.021  98.170  1.00  0.00           O
ATOM    554  N   HIS A  26      73.296  55.871  98.230  1.00  0.00           N
ATOM    556  CA  HIS A  26      72.096  55.141  97.820  1.00  0.00           C
ATOM    558  CB  HIS A  26      72.186  53.641  98.250  1.00  0.00           C
ATOM    561  ND1 HIS A  26      71.065  52.411  96.390  1.00  0.00           N
ATOM    562  CG  HIS A  26      72.215  52.651  97.120  1.00  0.00           C
ATOM    563  CE1 HIS A  26      71.337  51.371  95.630  1.00  0.00           C
ATOM    565  NE2 HIS A  26      72.587  50.910  95.850  1.00  0.00           N
ATOM    567  CD2 HIS A  26      73.165  51.741  96.790  1.00  0.00           C
ATOM    569  C   HIS A  26      70.745  55.701  98.240  1.00  0.00           C
ATOM    570  O   HIS A  26      70.477  55.941  99.420  1.00  0.00           O
ATOM    571  N   ASN A  27      69.845  55.921  97.260  1.00  0.00           N
ATOM    573  CA  ASN A  27      68.506  56.471  97.450  1.00  0.00           C
ATOM    575  CB  ASN A  27      67.646  55.641  98.450  1.00  0.00           C
ATOM    578  CG  ASN A  27      67.076  54.402  97.790  1.00  0.00           C
ATOM    579  OD1 ASN A  27      67.016  54.262  96.560  1.00  0.00           O
ATOM    580  ND2 ASN A  27      66.546  53.501  98.630  1.00  0.00           N
ATOM    583  C   ASN A  27      68.465  57.942  97.840  1.00  0.00           C
ATOM    584  O   ASN A  27      67.385  58.491  98.080  1.00  0.00           O
ATOM    585  N   GLY A  28      69.615  58.621  97.930  1.00  0.00           N
ATOM    587  CA  GLY A  28      69.667  60.031  98.270  1.00  0.00           C
ATOM    590  C   GLY A  28      69.267  60.931  97.130  1.00  0.00           C
ATOM    591  O   GLY A  28      69.477  60.641  95.950  1.00  0.00           O
ATOM    592  N   PHE A  29      68.686  62.090  97.490  1.00  0.00           N
ATOM    594  CA  PHE A  29      68.236  63.031  96.510  1.00  0.00           C
ATOM    596  CB  PHE A  29      66.907  62.591  95.830  1.00  0.00           C
ATOM    599  CG  PHE A  29      65.675  62.511  96.730  1.00  0.00           C
ATOM    600  CD1 PHE A  29      65.076  61.261  96.950  1.00  0.00           C
ATOM    602  CE1 PHE A  29      63.825  61.151  97.570  1.00  0.00           C
ATOM    604  CZ  PHE A  29      63.165  62.311  98.000  1.00  0.00           C
ATOM    606  CD2 PHE A  29      64.995  63.662  97.180  1.00  0.00           C
ATOM    608  CE2 PHE A  29      63.755  63.561  97.810  1.00  0.00           C
ATOM    610  C   PHE A  29      68.116  64.431  97.060  1.00  0.00           C
ATOM    611  O   PHE A  29      67.947  64.661  98.260  1.00  0.00           O
ATOM    612  N   VAL A  30      68.165  65.411  96.150  1.00  0.00           N
ATOM    614  CA  VAL A  30      68.056  66.811  96.470  1.00  0.00           C
ATOM    616  CB  VAL A  30      69.267  67.641  96.020  1.00  0.00           C
ATOM    618  CG1 VAL A  30      70.205  67.811  97.230  1.00  0.00           C
ATOM    622  CG2 VAL A  30      70.025  66.961  94.860  1.00  0.00           C
ATOM    626  C   VAL A  30      66.727  67.391  95.980  1.00  0.00           C
ATOM    627  O   VAL A  30      66.396  67.441  94.800  1.00  0.00           O
ATOM    628  N   ALA A  31      65.876  67.841  96.910  1.00  0.00           N
ATOM    630  CA  ALA A  31      64.535  68.271  96.650  1.00  0.00           C
ATOM    632  CB  ALA A  31      63.586  67.651  97.680  1.00  0.00           C
ATOM    636  C   ALA A  31      64.486  69.771  96.720  1.00  0.00           C
ATOM    637  O   ALA A  31      64.775  70.381  97.750  1.00  0.00           O
ATOM    638  N   ILE A  32      64.166  70.421  95.610  1.00  0.00           N
ATOM    640  CA  ILE A  32      64.527  71.801  95.440  1.00  0.00           C
ATOM    642  CB  ILE A  32      65.205  72.011  94.090  1.00  0.00           C
ATOM    644  CG2 ILE A  32      65.495  73.511  93.960  1.00  0.00           C
ATOM    648  CG1 ILE A  32      66.506  71.171  94.030  1.00  0.00           C
ATOM    651  CD  ILE A  32      67.336  71.372  92.750  1.00  0.00           C
ATOM    655  C   ILE A  32      63.277  72.641  95.580  1.00  0.00           C
ATOM    656  O   ILE A  32      62.336  72.471  94.820  1.00  0.00           O
ATOM    657  N   SER A  33      63.236  73.551  96.570  1.00  0.00           N
ATOM    659  CA  SER A  33      62.115  74.461  96.780  1.00  0.00           C
ATOM    661  CB  SER A  33      61.837  74.751  98.280  1.00  0.00           C
ATOM    664  OG  SER A  33      60.665  75.541  98.510  1.00  0.00           O
ATOM    666  C   SER A  33      62.386  75.771  96.060  1.00  0.00           C
ATOM    667  O   SER A  33      63.195  76.591  96.490  1.00  0.00           O
ATOM    668  N   TRP A  34      61.656  75.961  94.950  1.00  0.00           N
ATOM    670  CA  TRP A  34      61.486  77.241  94.290  1.00  0.00           C
ATOM    672  CB  TRP A  34      61.605  77.141  92.740  1.00  0.00           C
ATOM    675  CG  TRP A  34      62.965  76.891  92.150  1.00  0.00           C
ATOM    676  CD1 TRP A  34      63.876  77.871  91.820  1.00  0.00           C
ATOM    678  NE1 TRP A  34      64.925  77.312  91.130  1.00  0.00           N
ATOM    680  CE2 TRP A  34      64.736  75.971  91.010  1.00  0.00           C
ATOM    681  CD2 TRP A  34      63.495  75.661  91.630  1.00  0.00           C
ATOM    682  CE3 TRP A  34      63.035  74.351  91.600  1.00  0.00           C
ATOM    684  CZ3 TRP A  34      63.836  73.371  91.010  1.00  0.00           C
ATOM    686  CZ2 TRP A  34      65.525  75.011  90.410  1.00  0.00           C
ATOM    688  CH2 TRP A  34      65.057  73.691  90.420  1.00  0.00           C
ATOM    690  C   TRP A  34      60.105  77.811  94.620  1.00  0.00           C
ATOM    691  O   TRP A  34      59.105  77.101  94.750  1.00  0.00           O
ATOM    692  N   HIS A  35      60.026  79.152  94.710  1.00  0.00           N
ATOM    694  CA  HIS A  35      58.776  79.871  94.760  1.00  0.00           C
ATOM    696  CB  HIS A  35      58.405  80.442  96.180  1.00  0.00           C
ATOM    699  ND1 HIS A  35      60.035  79.262  97.690  1.00  0.00           N
ATOM    700  CG  HIS A  35      58.726  79.591  97.380  1.00  0.00           C
ATOM    701  CE1 HIS A  35      59.956  78.341  98.630  1.00  0.00           C
ATOM    703  NE2 HIS A  35      58.676  78.132  99.020  1.00  0.00           N
ATOM    705  CD2 HIS A  35      57.887  78.962  98.250  1.00  0.00           C
ATOM    707  C   HIS A  35      58.976  81.031  93.790  1.00  0.00           C
ATOM    708  O   HIS A  35      60.026  81.671  93.810  1.00  0.00           O
ATOM    709  N   ASN A  36      57.986  81.271  92.910  1.00  0.00           N
ATOM    711  CA  ASN A  36      57.896  82.281  91.880  1.00  0.00           C
ATOM    713  CB  ASN A  36      57.476  83.680  92.430  1.00  0.00           C
ATOM    716  CG  ASN A  36      56.656  84.501  91.430  1.00  0.00           C
ATOM    717  OD1 ASN A  36      56.055  83.921  90.520  1.00  0.00           O
ATOM    718  ND2 ASN A  36      56.656  85.841  91.550  1.00  0.00           N
ATOM    721  C   ASN A  36      59.016  82.360  90.840  1.00  0.00           C
ATOM    722  O   ASN A  36      60.215  82.141  91.050  1.00  0.00           O
ATOM    723  N   VAL A  37      58.625  82.701  89.610  1.00  0.00           N
ATOM    725  CA  VAL A  37      59.515  82.831  88.480  1.00  0.00           C
ATOM    727  CB  VAL A  37      59.615  81.561  87.620  1.00  0.00           C
ATOM    729  CG1 VAL A  37      60.746  80.641  88.130  1.00  0.00           C
ATOM    733  CG2 VAL A  37      58.285  80.790  87.620  1.00  0.00           C
ATOM    737  C   VAL A  37      59.006  83.990  87.660  1.00  0.00           C
ATOM    738  O   VAL A  37      57.855  83.990  87.240  1.00  0.00           O
ATOM    739  N   GLU A  38      59.846  85.000  87.380  1.00  0.00           N
ATOM    741  CA  GLU A  38      59.355  86.180  86.690  1.00  0.00           C
ATOM    743  CB  GLU A  38      59.067  87.320  87.700  1.00  0.00           C
ATOM    746  CG  GLU A  38      57.925  88.281  87.270  1.00  0.00           C
ATOM    749  CD  GLU A  38      56.576  87.581  87.080  1.00  0.00           C
ATOM    750  OE1 GLU A  38      55.956  87.161  88.090  1.00  0.00           O
ATOM    751  OE2 GLU A  38      56.176  87.430  85.900  1.00  0.00           O
ATOM    752  C   GLU A  38      60.375  86.630  85.660  1.00  0.00           C
ATOM    753  O   GLU A  38      61.596  86.530  85.880  1.00  0.00           O
ATOM    754  N   ASP A  39      59.875  87.071  84.480  1.00  0.00           N
ATOM    756  CA  ASP A  39      60.665  87.531  83.340  1.00  0.00           C
ATOM    758  CB  ASP A  39      59.715  87.740  82.130  1.00  0.00           C
ATOM    761  CG  ASP A  39      59.166  86.431  81.640  1.00  0.00           C
ATOM    762  OD1 ASP A  39      59.665  85.352  82.060  1.00  0.00           O
ATOM    763  OD2 ASP A  39      58.215  86.451  80.820  1.00  0.00           O
ATOM    764  C   ASP A  39      61.535  88.741  83.630  1.00  0.00           C
ATOM    765  O   ASP A  39      62.745  88.731  83.390  1.00  0.00           O
ATOM    766  N   GLU A  40      60.946  89.771  84.230  1.00  0.00           N
ATOM    768  CA  GLU A  40      61.625  91.012  84.540  1.00  0.00           C
ATOM    770  CB  GLU A  40      60.705  92.211  84.160  1.00  0.00           C
ATOM    773  CG  GLU A  40      60.535  92.451  82.620  1.00  0.00           C
ATOM    776  CD  GLU A  40      59.545  91.551  81.880  1.00  0.00           C
ATOM    777  OE1 GLU A  40      58.876  90.701  82.520  1.00  0.00           O
ATOM    778  OE2 GLU A  40      59.445  91.762  80.640  1.00  0.00           O
ATOM    779  C   GLU A  40      62.126  91.070  85.990  1.00  0.00           C
ATOM    780  O   GLU A  40      62.947  90.280  86.470  1.00  0.00           O
ATOM    781  N   ALA A  41      61.656  92.061  86.770  1.00  0.00           N
ATOM    783  CA  ALA A  41      61.796  92.071  88.200  1.00  0.00           C
ATOM    785  CB  ALA A  41      62.376  93.411  88.690  1.00  0.00           C
ATOM    789  C   ALA A  41      60.425  91.882  88.820  1.00  0.00           C
ATOM    790  O   ALA A  41      59.506  92.661  88.550  1.00  0.00           O
ATOM    791  N   ALA A  42      60.266  90.851  89.670  1.00  0.00           N
ATOM    793  CA  ALA A  42      59.016  90.620  90.360  1.00  0.00           C
ATOM    795  CB  ALA A  42      58.955  89.192  90.910  1.00  0.00           C
ATOM    799  C   ALA A  42      58.816  91.590  91.510  1.00  0.00           C
ATOM    800  O   ALA A  42      59.715  92.341  91.900  1.00  0.00           O
ATOM    801  N   ASP A  43      57.616  91.581  92.120  1.00  0.00           N
ATOM    803  CA  ASP A  43      57.386  92.241  93.380  1.00  0.00           C
ATOM    805  CB  ASP A  43      55.896  92.111  93.750  1.00  0.00           C
ATOM    808  CG  ASP A  43      55.525  90.711  94.200  1.00  0.00           C
ATOM    809  OD1 ASP A  43      56.266  89.731  93.960  1.00  0.00           O
ATOM    810  OD2 ASP A  43      54.436  90.632  94.830  1.00  0.00           O
ATOM    811  C   ASP A  43      58.306  91.791  94.520  1.00  0.00           C
ATOM    812  O   ASP A  43      58.925  90.741  94.480  1.00  0.00           O
ATOM    813  N   GLN A  44      58.485  92.591  95.580  1.00  0.00           N
ATOM    815  CA  GLN A  44      59.285  92.122  96.690  1.00  0.00           C
ATOM    817  CB  GLN A  44      59.856  93.311  97.530  1.00  0.00           C
ATOM    820  CG  GLN A  44      60.756  92.931  98.750  1.00  0.00           C
ATOM    823  CD  GLN A  44      61.806  91.832  98.520  1.00  0.00           C
ATOM    824  OE1 GLN A  44      62.136  91.031  99.390  1.00  0.00           O
ATOM    825  NE2 GLN A  44      62.386  91.821  97.300  1.00  0.00           N
ATOM    828  C   GLN A  44      58.555  91.152  97.600  1.00  0.00           C
ATOM    829  O   GLN A  44      59.166  90.442  98.390  1.00  0.00           O
ATOM    830  N   ARG A  45      57.215  91.082  97.520  1.00  0.00           N
ATOM    832  CA  ARG A  45      56.425  90.231  98.400  1.00  0.00           C
ATOM    834  CB  ARG A  45      54.916  90.431  98.220  1.00  0.00           C
ATOM    837  CG  ARG A  45      54.306  91.770  98.670  1.00  0.00           C
ATOM    840  CD  ARG A  45      54.496  93.001  97.780  1.00  0.00           C
ATOM    843  NE  ARG A  45      53.866  92.661  96.460  1.00  0.00           N
ATOM    845  CZ  ARG A  45      52.686  93.020  95.990  1.00  0.00           C
ATOM    846  NH1 ARG A  45      51.855  93.801  96.640  1.00  0.00           N
ATOM    849  NH2 ARG A  45      52.365  92.491  94.820  1.00  0.00           N
ATOM    852  C   ARG A  45      56.705  88.741  98.310  1.00  0.00           C
ATOM    853  O   ARG A  45      56.815  88.041  99.310  1.00  0.00           O
ATOM    854  N   PHE A  46      56.866  88.211  97.090  1.00  0.00           N
ATOM    856  CA  PHE A  46      57.235  86.821  96.910  1.00  0.00           C
ATOM    858  CB  PHE A  46      56.646  86.221  95.610  1.00  0.00           C
ATOM    861  CG  PHE A  46      55.156  86.471  95.570  1.00  0.00           C
ATOM    862  CD1 PHE A  46      54.315  85.942  96.560  1.00  0.00           C
ATOM    864  CE1 PHE A  46      52.925  86.161  96.500  1.00  0.00           C
ATOM    866  CZ  PHE A  46      52.386  86.961  95.490  1.00  0.00           C
ATOM    868  CD2 PHE A  46      54.595  87.241  94.540  1.00  0.00           C
ATOM    870  CE2 PHE A  46      53.227  87.531  94.540  1.00  0.00           C
ATOM    872  C   PHE A  46      58.736  86.651  96.920  1.00  0.00           C
ATOM    873  O   PHE A  46      59.525  87.521  96.560  1.00  0.00           O
ATOM    874  N   MET A  47      59.205  85.442  97.300  1.00  0.00           N
ATOM    876  CA  MET A  47      60.455  84.911  96.800  1.00  0.00           C
ATOM    878  CB  MET A  47      60.746  83.512  97.390  1.00  0.00           C
ATOM    881  CG  MET A  47      60.915  83.501  98.920  1.00  0.00           C
ATOM    884  SD  MET A  47      62.556  84.061  99.410  1.00  0.00           S
ATOM    885  CE  MET A  47      63.176  82.371  99.560  1.00  0.00           C
ATOM    889  C   MET A  47      60.336  84.771  95.290  1.00  0.00           C
ATOM    890  O   MET A  47      59.285  84.340  94.830  1.00  0.00           O
ATOM    891  N   SER A  48      61.355  85.151  94.510  1.00  0.00           N
ATOM    893  CA  SER A  48      61.316  84.930  93.080  1.00  0.00           C
ATOM    895  CB  SER A  48      60.896  86.152  92.220  1.00  0.00           C
ATOM    898  OG  SER A  48      59.535  86.490  92.430  1.00  0.00           O
ATOM    900  C   SER A  48      62.696  84.580  92.610  1.00  0.00           C
ATOM    901  O   SER A  48      63.715  84.951  93.170  1.00  0.00           O
ATOM    902  N   VAL A  49      62.775  83.831  91.510  1.00  0.00           N
ATOM    904  CA  VAL A  49      64.017  83.691  90.790  1.00  0.00           C
ATOM    906  CB  VAL A  49      64.506  82.241  90.850  1.00  0.00           C
ATOM    908  CG1 VAL A  49      63.396  81.281  90.420  1.00  0.00           C
ATOM    912  CG2 VAL A  49      65.745  82.001  89.980  1.00  0.00           C
ATOM    916  C   VAL A  49      63.715  84.230  89.410  1.00  0.00           C
ATOM    917  O   VAL A  49      62.586  84.151  88.940  1.00  0.00           O
ATOM    918  N   ARG A  50      64.675  84.851  88.710  1.00  0.00           N
ATOM    920  CA  ARG A  50      64.486  85.121  87.300  1.00  0.00           C
ATOM    922  CB  ARG A  50      65.605  85.961  86.630  1.00  0.00           C
ATOM    925  CG  ARG A  50      65.686  87.360  87.250  1.00  0.00           C
ATOM    928  CD  ARG A  50      66.675  88.302  86.560  1.00  0.00           C
ATOM    931  NE  ARG A  50      66.885  89.451  87.490  1.00  0.00           N
ATOM    933  CZ  ARG A  50      67.616  89.391  88.600  1.00  0.00           C
ATOM    934  NH1 ARG A  50      68.296  88.330  88.940  1.00  0.00           N
ATOM    937  NH2 ARG A  50      67.727  90.471  89.340  1.00  0.00           N
ATOM    940  C   ARG A  50      64.267  83.871  86.490  1.00  0.00           C
ATOM    941  O   ARG A  50      64.866  82.821  86.720  1.00  0.00           O
ATOM    942  N   THR A  51      63.425  83.971  85.480  1.00  0.00           N
ATOM    944  CA  THR A  51      63.236  82.971  84.450  1.00  0.00           C
ATOM    946  CB  THR A  51      62.105  83.461  83.590  1.00  0.00           C
ATOM    948  OG1 THR A  51      62.285  84.801  83.210  1.00  0.00           O
ATOM    950  CG2 THR A  51      60.826  83.361  84.410  1.00  0.00           C
ATOM    954  C   THR A  51      64.506  82.681  83.670  1.00  0.00           C
ATOM    955  O   THR A  51      64.866  81.530  83.410  1.00  0.00           O
ATOM    956  N   SER A  52      65.316  83.731  83.380  1.00  0.00           N
ATOM    958  CA  SER A  52      66.697  83.570  82.900  1.00  0.00           C
ATOM    960  CB  SER A  52      67.396  84.930  82.610  1.00  0.00           C
ATOM    963  OG  SER A  52      68.565  84.731  81.810  1.00  0.00           O
ATOM    965  C   SER A  52      67.576  82.801  83.850  1.00  0.00           C
ATOM    966  O   SER A  52      68.306  81.902  83.430  1.00  0.00           O
ATOM    967  N   ALA A  53      67.495  83.082  85.170  1.00  0.00           N
ATOM    969  CA  ALA A  53      68.175  82.301  86.180  1.00  0.00           C
ATOM    971  CB  ALA A  53      68.076  82.992  87.560  1.00  0.00           C
ATOM    975  C   ALA A  53      67.727  80.841  86.230  1.00  0.00           C
ATOM    976  O   ALA A  53      68.535  79.921  86.240  1.00  0.00           O
ATOM    977  N   LEU A  54      66.406  80.582  86.150  1.00  0.00           N
ATOM    979  CA  LEU A  54      65.876  79.231  86.110  1.00  0.00           C
ATOM    981  CB  LEU A  54      64.337  79.290  86.000  1.00  0.00           C
ATOM    984  CG  LEU A  54      63.646  77.942  86.250  1.00  0.00           C
ATOM    986  CD1 LEU A  54      63.386  77.712  87.750  1.00  0.00           C
ATOM    990  CD2 LEU A  54      62.355  77.852  85.440  1.00  0.00           C
ATOM    994  C   LEU A  54      66.415  78.361  84.970  1.00  0.00           C
ATOM    995  O   LEU A  54      66.775  77.201  85.200  1.00  0.00           O
ATOM    996  N   ARG A  55      66.535  78.861  83.720  1.00  0.00           N
ATOM    998  CA  ARG A  55      67.236  78.110  82.690  1.00  0.00           C
ATOM   1000  CB  ARG A  55      67.086  78.711  81.260  1.00  0.00           C
ATOM   1003  CG  ARG A  55      65.946  78.071  80.450  1.00  0.00           C
ATOM   1006  CD  ARG A  55      66.126  78.191  78.910  1.00  0.00           C
ATOM   1009  NE  ARG A  55      64.855  78.660  78.250  1.00  0.00           N
ATOM   1011  CZ  ARG A  55      64.346  79.871  78.450  1.00  0.00           C
ATOM   1012  NH1 ARG A  55      64.907  80.652  79.330  1.00  0.00           N
ATOM   1015  NH2 ARG A  55      63.246  80.311  77.850  1.00  0.00           N
ATOM   1018  C   ARG A  55      68.706  77.801  82.980  1.00  0.00           C
ATOM   1019  O   ARG A  55      69.157  76.671  82.800  1.00  0.00           O
ATOM   1020  N   GLU A  56      69.506  78.781  83.460  1.00  0.00           N
ATOM   1022  CA  GLU A  56      70.896  78.541  83.830  1.00  0.00           C
ATOM   1024  CB  GLU A  56      71.806  79.812  83.960  1.00  0.00           C
ATOM   1027  CG  GLU A  56      71.157  81.051  84.630  1.00  0.00           C
ATOM   1030  CD  GLU A  56      71.587  81.390  86.050  1.00  0.00           C
ATOM   1031  OE1 GLU A  56      71.447  80.571  86.980  1.00  0.00           O
ATOM   1032  OE2 GLU A  56      71.965  82.581  86.260  1.00  0.00           O
ATOM   1033  C   GLU A  56      71.105  77.531  84.940  1.00  0.00           C
ATOM   1034  O   GLU A  56      71.965  76.652  84.870  1.00  0.00           O
ATOM   1035  N   GLN A  57      70.227  77.572  85.960  1.00  0.00           N
ATOM   1037  CA  GLN A  57      70.057  76.541  86.950  1.00  0.00           C
ATOM   1039  CB  GLN A  57      68.965  77.021  87.940  1.00  0.00           C
ATOM   1042  CG  GLN A  57      69.415  78.281  88.710  1.00  0.00           C
ATOM   1045  CD  GLN A  57      68.326  78.870  89.610  1.00  0.00           C
ATOM   1046  OE1 GLN A  57      67.275  78.291  89.900  1.00  0.00           O
ATOM   1047  NE2 GLN A  57      68.605  80.111  90.070  1.00  0.00           N
ATOM   1050  C   GLN A  57      69.675  75.161  86.420  1.00  0.00           C
ATOM   1051  O   GLN A  57      70.296  74.152  86.740  1.00  0.00           O
ATOM   1052  N   PHE A  58      68.665  75.071  85.530  1.00  0.00           N
ATOM   1054  CA  PHE A  58      68.266  73.811  84.910  1.00  0.00           C
ATOM   1056  CB  PHE A  58      66.946  73.931  84.100  1.00  0.00           C
ATOM   1059  CG  PHE A  58      65.675  73.911  84.950  1.00  0.00           C
ATOM   1060  CD1 PHE A  58      65.587  74.441  86.250  1.00  0.00           C
ATOM   1062  CE1 PHE A  58      64.376  74.402  86.960  1.00  0.00           C
ATOM   1064  CZ  PHE A  58      63.246  73.811  86.380  1.00  0.00           C
ATOM   1066  CD2 PHE A  58      64.527  73.332  84.390  1.00  0.00           C
ATOM   1068  CE2 PHE A  58      63.326  73.261  85.100  1.00  0.00           C
ATOM   1070  C   PHE A  58      69.366  73.201  84.040  1.00  0.00           C
ATOM   1071  O   PHE A  58      69.646  72.001  84.100  1.00  0.00           O
ATOM   1072  N   ALA A  59      70.057  74.031  83.250  1.00  0.00           N
ATOM   1074  CA  ALA A  59      71.266  73.671  82.550  1.00  0.00           C
ATOM   1076  CB  ALA A  59      71.706  74.842  81.680  1.00  0.00           C
ATOM   1080  C   ALA A  59      72.436  73.261  83.420  1.00  0.00           C
ATOM   1081  O   ALA A  59      73.096  72.261  83.130  1.00  0.00           O
ATOM   1082  N   TRP A  60      72.686  73.961  84.540  1.00  0.00           N
ATOM   1084  CA  TRP A  60      73.675  73.592  85.530  1.00  0.00           C
ATOM   1086  CB  TRP A  60      73.715  74.701  86.620  1.00  0.00           C
ATOM   1089  CG  TRP A  60      74.745  74.521  87.690  1.00  0.00           C
ATOM   1090  CD1 TRP A  60      76.006  75.052  87.680  1.00  0.00           C
ATOM   1092  NE1 TRP A  60      76.697  74.590  88.780  1.00  0.00           N
ATOM   1094  CE2 TRP A  60      75.885  73.781  89.520  1.00  0.00           C
ATOM   1095  CD2 TRP A  60      74.635  73.732  88.880  1.00  0.00           C
ATOM   1096  CE3 TRP A  60      73.605  72.981  89.440  1.00  0.00           C
ATOM   1098  CZ3 TRP A  60      73.866  72.261  90.610  1.00  0.00           C
ATOM   1100  CZ2 TRP A  60      76.146  73.071  90.670  1.00  0.00           C
ATOM   1102  CH2 TRP A  60      75.116  72.301  91.220  1.00  0.00           C
ATOM   1104  C   TRP A  60      73.417  72.201  86.100  1.00  0.00           C
ATOM   1105  O   TRP A  60      74.315  71.351  86.140  1.00  0.00           O
ATOM   1106  N   LEU A  61      72.146  71.882  86.450  1.00  0.00           N
ATOM   1108  CA  LEU A  61      71.727  70.551  86.860  1.00  0.00           C
ATOM   1110  CB  LEU A  61      70.205  70.491  87.220  1.00  0.00           C
ATOM   1113  CG  LEU A  61      69.775  71.261  88.480  1.00  0.00           C
ATOM   1115  CD1 LEU A  61      68.245  71.191  88.640  1.00  0.00           C
ATOM   1119  CD2 LEU A  61      70.456  70.731  89.740  1.00  0.00           C
ATOM   1123  C   LEU A  61      72.006  69.501  85.790  1.00  0.00           C
ATOM   1124  O   LEU A  61      72.576  68.461  86.090  1.00  0.00           O
ATOM   1125  N   ARG A  62      71.666  69.821  84.530  1.00  0.00           N
ATOM   1127  CA  ARG A  62      72.035  69.041  83.360  1.00  0.00           C
ATOM   1129  CB  ARG A  62      71.355  69.590  82.080  1.00  0.00           C
ATOM   1132  CG  ARG A  62      69.885  69.201  81.930  1.00  0.00           C
ATOM   1135  CD  ARG A  62      69.296  69.590  80.570  1.00  0.00           C
ATOM   1138  NE  ARG A  62      67.896  69.061  80.480  1.00  0.00           N
ATOM   1140  CZ  ARG A  62      67.616  67.872  79.960  1.00  0.00           C
ATOM   1141  NH1 ARG A  62      68.546  67.031  79.580  1.00  0.00           N
ATOM   1144  NH2 ARG A  62      66.366  67.521  79.770  1.00  0.00           N
ATOM   1147  C   ARG A  62      73.516  68.821  83.070  1.00  0.00           C
ATOM   1148  O   ARG A  62      73.896  67.692  82.800  1.00  0.00           O
ATOM   1149  N   GLU A  63      74.407  69.842  83.120  1.00  0.00           N
ATOM   1151  CA  GLU A  63      75.815  69.641  82.760  1.00  0.00           C
ATOM   1153  CB  GLU A  63      76.525  70.971  82.390  1.00  0.00           C
ATOM   1156  CG  GLU A  63      76.796  71.951  83.560  1.00  0.00           C
ATOM   1159  CD  GLU A  63      77.396  73.291  83.120  1.00  0.00           C
ATOM   1160  OE1 GLU A  63      76.616  74.201  82.740  1.00  0.00           O
ATOM   1161  OE2 GLU A  63      78.646  73.451  83.180  1.00  0.00           O
ATOM   1162  C   GLU A  63      76.557  68.901  83.860  1.00  0.00           C
ATOM   1163  O   GLU A  63      77.436  68.082  83.620  1.00  0.00           O
ATOM   1164  N   ASN A  64      76.076  69.052  85.110  1.00  0.00           N
ATOM   1166  CA  ASN A  64      76.557  68.311  86.270  1.00  0.00           C
ATOM   1168  CB  ASN A  64      76.245  69.082  87.580  1.00  0.00           C
ATOM   1171  CG  ASN A  64      77.156  70.291  87.800  1.00  0.00           C
ATOM   1172  OD1 ASN A  64      78.056  70.201  88.630  1.00  0.00           O
ATOM   1173  ND2 ASN A  64      76.925  71.421  87.100  1.00  0.00           N
ATOM   1176  C   ASN A  64      75.955  66.911  86.380  1.00  0.00           C
ATOM   1177  O   ASN A  64      76.366  66.101  87.200  1.00  0.00           O
ATOM   1178  N   GLY A  65      74.925  66.571  85.570  1.00  0.00           N
ATOM   1180  CA  GLY A  65      74.425  65.201  85.460  1.00  0.00           C
ATOM   1183  C   GLY A  65      73.436  64.831  86.510  1.00  0.00           C
ATOM   1184  O   GLY A  65      73.215  63.651  86.790  1.00  0.00           O
ATOM   1185  N   TYR A  66      72.796  65.832  87.130  1.00  0.00           N
ATOM   1187  CA  TYR A  66      71.657  65.661  88.010  1.00  0.00           C
ATOM   1189  CB  TYR A  66      71.285  66.951  88.830  1.00  0.00           C
ATOM   1192  CG  TYR A  66      72.296  67.342  89.880  1.00  0.00           C
ATOM   1193  CD1 TYR A  66      73.605  67.711  89.540  1.00  0.00           C
ATOM   1195  CE1 TYR A  66      74.527  68.091  90.530  1.00  0.00           C
ATOM   1197  CZ  TYR A  66      74.157  68.152  91.860  1.00  0.00           C
ATOM   1198  OH  TYR A  66      75.116  68.581  92.800  1.00  0.00           O
ATOM   1200  CD2 TYR A  66      71.925  67.401  91.240  1.00  0.00           C
ATOM   1202  CE2 TYR A  66      72.846  67.791  92.230  1.00  0.00           C
ATOM   1204  C   TYR A  66      70.456  65.201  87.200  1.00  0.00           C
ATOM   1205  O   TYR A  66      70.165  65.731  86.130  1.00  0.00           O
ATOM   1206  N   GLN A  67      69.705  64.201  87.710  1.00  0.00           N
ATOM   1208  CA  GLN A  67      68.535  63.681  87.020  1.00  0.00           C
ATOM   1210  CB  GLN A  67      68.675  62.201  86.630  1.00  0.00           C
ATOM   1213  CG  GLN A  67      69.736  62.031  85.520  1.00  0.00           C
ATOM   1216  CD  GLN A  67      69.436  60.851  84.590  1.00  0.00           C
ATOM   1217  OE1 GLN A  67      68.425  60.151  84.680  1.00  0.00           O
ATOM   1218  NE2 GLN A  67      70.366  60.621  83.640  1.00  0.00           N
ATOM   1221  C   GLN A  67      67.256  63.891  87.800  1.00  0.00           C
ATOM   1222  O   GLN A  67      67.115  63.351  88.900  1.00  0.00           O
ATOM   1223  N   PRO A  68      66.307  64.671  87.310  1.00  0.00           N
ATOM   1224  CD  PRO A  68      66.546  65.711  86.310  1.00  0.00           C
ATOM   1227  CA  PRO A  68      64.936  64.721  87.800  1.00  0.00           C
ATOM   1229  CB  PRO A  68      64.227  65.621  86.800  1.00  0.00           C
ATOM   1232  CG  PRO A  68      65.326  66.601  86.440  1.00  0.00           C
ATOM   1235  C   PRO A  68      64.227  63.391  88.030  1.00  0.00           C
ATOM   1236  O   PRO A  68      64.275  62.511  87.170  1.00  0.00           O
ATOM   1237  N   VAL A  69      63.545  63.241  89.180  1.00  0.00           N
ATOM   1239  CA  VAL A  69      62.785  62.041  89.500  1.00  0.00           C
ATOM   1241  CB  VAL A  69      63.376  61.171  90.620  1.00  0.00           C
ATOM   1243  CG1 VAL A  69      64.785  60.731  90.200  1.00  0.00           C
ATOM   1247  CG2 VAL A  69      63.405  61.921  91.960  1.00  0.00           C
ATOM   1251  C   VAL A  69      61.346  62.371  89.830  1.00  0.00           C
ATOM   1252  O   VAL A  69      61.026  63.361  90.490  1.00  0.00           O
ATOM   1253  N   SER A  70      60.406  61.531  89.360  1.00  0.00           N
ATOM   1255  CA  SER A  70      59.006  61.631  89.740  1.00  0.00           C
ATOM   1257  CB  SER A  70      58.017  60.902  88.760  1.00  0.00           C
ATOM   1260  OG  SER A  70      58.017  59.471  88.890  1.00  0.00           O
ATOM   1262  C   SER A  70      58.776  61.131  91.150  1.00  0.00           C
ATOM   1263  O   SER A  70      59.535  60.321  91.700  1.00  0.00           O
ATOM   1264  N   ILE A  71      57.696  61.582  91.800  1.00  0.00           N
ATOM   1266  CA  ILE A  71      57.256  61.051  93.070  1.00  0.00           C
ATOM   1268  CB  ILE A  71      56.166  61.921  93.680  1.00  0.00           C
ATOM   1270  CG2 ILE A  71      55.375  61.171  94.770  1.00  0.00           C
ATOM   1274  CG1 ILE A  71      56.815  63.211  94.250  1.00  0.00           C
ATOM   1277  CD  ILE A  71      55.806  64.341  94.430  1.00  0.00           C
ATOM   1281  C   ILE A  71      56.936  59.551  93.040  1.00  0.00           C
ATOM   1282  O   ILE A  71      57.295  58.841  93.980  1.00  0.00           O
ATOM   1283  N   ALA A  72      56.366  59.021  91.940  1.00  0.00           N
ATOM   1285  CA  ALA A  72      56.246  57.581  91.750  1.00  0.00           C
ATOM   1287  CB  ALA A  72      55.565  57.321  90.390  1.00  0.00           C
ATOM   1291  C   ALA A  72      57.586  56.832  91.820  1.00  0.00           C
ATOM   1292  O   ALA A  72      57.726  55.840  92.540  1.00  0.00           O
ATOM   1293  N   GLN A  73      58.636  57.361  91.170  1.00  0.00           N
ATOM   1295  CA  GLN A  73      59.986  56.841  91.330  1.00  0.00           C
ATOM   1297  CB  GLN A  73      60.995  57.581  90.420  1.00  0.00           C
ATOM   1300  CG  GLN A  73      60.816  57.241  88.930  1.00  0.00           C
ATOM   1303  CD  GLN A  73      61.936  57.861  88.100  1.00  0.00           C
ATOM   1304  OE1 GLN A  73      62.365  58.971  88.400  1.00  0.00           O
ATOM   1305  NE2 GLN A  73      62.505  57.101  87.130  1.00  0.00           N
ATOM   1308  C   GLN A  73      60.525  56.841  92.750  1.00  0.00           C
ATOM   1309  O   GLN A  73      61.125  55.851  93.180  1.00  0.00           O
ATOM   1310  N   ILE A  74      60.317  57.951  93.510  1.00  0.00           N
ATOM   1312  CA  ILE A  74      60.625  58.051  94.930  1.00  0.00           C
ATOM   1314  CB  ILE A  74      60.326  59.461  95.480  1.00  0.00           C
ATOM   1316  CG2 ILE A  74      60.535  59.501  97.010  1.00  0.00           C
ATOM   1320  CG1 ILE A  74      61.146  60.561  94.750  1.00  0.00           C
ATOM   1323  CD  ILE A  74      60.665  61.981  95.080  1.00  0.00           C
ATOM   1327  C   ILE A  74      59.875  57.011  95.750  1.00  0.00           C
ATOM   1328  O   ILE A  74      60.455  56.321  96.600  1.00  0.00           O
ATOM   1329  N   ARG A  75      58.576  56.841  95.480  1.00  0.00           N
ATOM   1331  CA  ARG A  75      57.726  55.881  96.150  1.00  0.00           C
ATOM   1333  CB  ARG A  75      56.255  56.051  95.680  1.00  0.00           C
ATOM   1336  CG  ARG A  75      55.245  55.281  96.560  1.00  0.00           C
ATOM   1339  CD  ARG A  75      53.766  55.551  96.250  1.00  0.00           C
ATOM   1342  NE  ARG A  75      53.495  56.991  96.580  1.00  0.00           N
ATOM   1344  CZ  ARG A  75      53.105  57.891  95.700  1.00  0.00           C
ATOM   1345  NH1 ARG A  75      52.947  57.641  94.420  1.00  0.00           N
ATOM   1348  NH2 ARG A  75      52.855  59.111  96.140  1.00  0.00           N
ATOM   1351  C   ARG A  75      58.176  54.431  95.980  1.00  0.00           C
ATOM   1352  O   ARG A  75      58.335  53.731  96.980  1.00  0.00           O
ATOM   1353  N   GLU A  76      58.506  53.971  94.750  1.00  0.00           N
ATOM   1355  CA  GLU A  76      59.056  52.651  94.530  1.00  0.00           C
ATOM   1357  CB  GLU A  76      59.146  52.311  93.020  1.00  0.00           C
ATOM   1360  CG  GLU A  76      57.826  51.711  92.430  1.00  0.00           C
ATOM   1363  CD  GLU A  76      56.686  52.701  92.170  1.00  0.00           C
ATOM   1364  OE1 GLU A  76      56.406  52.942  90.970  1.00  0.00           O
ATOM   1365  OE2 GLU A  76      55.995  53.121  93.140  1.00  0.00           O
ATOM   1366  C   GLU A  76      60.387  52.401  95.230  1.00  0.00           C
ATOM   1367  O   GLU A  76      60.587  51.361  95.850  1.00  0.00           O
ATOM   1368  N   ALA A  77      61.325  53.361  95.200  1.00  0.00           N
ATOM   1370  CA  ALA A  77      62.565  53.261  95.940  1.00  0.00           C
ATOM   1372  CB  ALA A  77      63.477  54.451  95.600  1.00  0.00           C
ATOM   1376  C   ALA A  77      62.407  53.121  97.460  1.00  0.00           C
ATOM   1377  O   ALA A  77      63.125  52.331  98.070  1.00  0.00           O
ATOM   1378  N   HIS A  78      61.416  53.811  98.070  1.00  0.00           N
ATOM   1380  CA  HIS A  78      61.016  53.571  99.450  1.00  0.00           C
ATOM   1382  CB  HIS A  78      59.875  54.521  99.880  1.00  0.00           C
ATOM   1385  ND1 HIS A  78      60.136  55.281 102.200  1.00  0.00           N
ATOM   1386  CG  HIS A  78      59.556  54.381 101.340  1.00  0.00           C
ATOM   1387  CE1 HIS A  78      59.815  54.871 103.400  1.00  0.00           C
ATOM   1389  NE2 HIS A  78      59.067  53.751 103.370  1.00  0.00           N
ATOM   1391  CD2 HIS A  78      58.876  53.441 102.040  1.00  0.00           C
ATOM   1393  C   HIS A  78      60.546  52.141  99.720  1.00  0.00           C
ATOM   1394  O   HIS A  78      60.775  51.562 100.770  1.00  0.00           O
ATOM   1395  N   ARG A  79      59.846  51.521  98.750  1.00  0.00           N
ATOM   1397  CA  ARG A  79      59.445  50.121  98.830  1.00  0.00           C
ATOM   1399  CB  ARG A  79      58.186  49.801  97.970  1.00  0.00           C
ATOM   1402  CG  ARG A  79      56.845  50.341  98.540  1.00  0.00           C
ATOM   1405  CD  ARG A  79      56.637  51.841  98.350  1.00  0.00           C
ATOM   1408  NE  ARG A  79      55.346  52.281  98.990  1.00  0.00           N
ATOM   1410  CZ  ARG A  79      55.156  53.491  99.510  1.00  0.00           C
ATOM   1411  NH1 ARG A  79      56.166  54.251  99.890  1.00  0.00           N
ATOM   1414  NH2 ARG A  79      53.936  53.961  99.670  1.00  0.00           N
ATOM   1417  C   ARG A  79      60.587  49.151  98.490  1.00  0.00           C
ATOM   1418  O   ARG A  79      60.486  47.942  98.640  1.00  0.00           O
ATOM   1419  N   GLY A  80      61.736  49.691  98.040  1.00  0.00           N
ATOM   1421  CA  GLY A  80      62.925  48.922  97.680  1.00  0.00           C
ATOM   1424  C   GLY A  80      62.885  48.421  96.270  1.00  0.00           C
ATOM   1425  O   GLY A  80      63.355  47.321  95.980  1.00  0.00           O
ATOM   1426  N   GLY A  81      62.295  49.181  95.330  1.00  0.00           N
ATOM   1428  CA  GLY A  81      62.126  48.751  93.950  1.00  0.00           C
ATOM   1431  C   GLY A  81      63.396  48.771  93.150  1.00  0.00           C
ATOM   1432  O   GLY A  81      64.105  47.771  93.060  1.00  0.00           O
ATOM   1433  N   LYS A  82      63.696  49.891  92.490  1.00  0.00           N
ATOM   1435  CA  LYS A  82      64.635  49.911  91.380  1.00  0.00           C
ATOM   1437  CB  LYS A  82      63.785  50.141  90.110  1.00  0.00           C
ATOM   1440  CG  LYS A  82      62.766  51.301  90.180  1.00  0.00           C
ATOM   1443  CD  LYS A  82      63.396  52.701  90.230  1.00  0.00           C
ATOM   1446  CE  LYS A  82      62.407  53.821  89.920  1.00  0.00           C
ATOM   1449  NZ  LYS A  82      63.176  55.061  89.680  1.00  0.00           N
ATOM   1453  C   LYS A  82      65.785  50.902  91.500  1.00  0.00           C
ATOM   1454  O   LYS A  82      66.275  51.371  90.470  1.00  0.00           O
ATOM   1455  N   PRO A  83      66.215  51.241  92.720  1.00  0.00           N
ATOM   1456  CD  PRO A  83      66.796  50.172  93.540  1.00  0.00           C
ATOM   1459  CA  PRO A  83      66.775  52.521  93.180  1.00  0.00           C
ATOM   1461  CB  PRO A  83      68.205  52.111  93.550  1.00  0.00           C
ATOM   1464  CG  PRO A  83      67.947  50.821  94.330  1.00  0.00           C
ATOM   1467  C   PRO A  83      66.715  53.821  92.400  1.00  0.00           C
ATOM   1468  O   PRO A  83      66.307  53.901  91.250  1.00  0.00           O
ATOM   1469  N   LEU A  84      67.035  54.941  93.080  1.00  0.00           N
ATOM   1471  CA  LEU A  84      67.146  56.241  92.430  1.00  0.00           C
ATOM   1473  CB  LEU A  84      66.697  57.401  93.350  1.00  0.00           C
ATOM   1476  CG  LEU A  84      65.236  57.281  93.840  1.00  0.00           C
ATOM   1478  CD1 LEU A  84      64.896  58.421  94.790  1.00  0.00           C
ATOM   1482  CD2 LEU A  84      64.236  57.251  92.670  1.00  0.00           C
ATOM   1486  C   LEU A  84      68.586  56.481  91.960  1.00  0.00           C
ATOM   1487  O   LEU A  84      69.527  56.221  92.720  1.00  0.00           O
ATOM   1488  N   PRO A  85      68.785  56.921  90.710  1.00  0.00           N
ATOM   1489  CD  PRO A  85      67.745  57.511  89.870  1.00  0.00           C
ATOM   1492  CA  PRO A  85      70.116  57.141  90.140  1.00  0.00           C
ATOM   1494  CB  PRO A  85      69.807  57.611  88.700  1.00  0.00           C
ATOM   1497  CG  PRO A  85      68.486  58.371  88.850  1.00  0.00           C
ATOM   1500  C   PRO A  85      70.955  58.171  90.880  1.00  0.00           C
ATOM   1501  O   PRO A  85      70.416  59.031  91.560  1.00  0.00           O
ATOM   1502  N   GLU A  86      72.307  58.111  90.730  1.00  0.00           N
ATOM   1504  CA  GLU A  86      73.215  59.231  90.970  1.00  0.00           C
ATOM   1506  CB  GLU A  86      74.506  59.122  90.120  1.00  0.00           C
ATOM   1509  CG  GLU A  86      75.675  58.340  90.740  1.00  0.00           C
ATOM   1512  CD  GLU A  86      76.756  58.231  89.680  1.00  0.00           C
ATOM   1513  OE1 GLU A  86      77.415  59.251  89.340  1.00  0.00           O
ATOM   1514  OE2 GLU A  86      76.866  57.111  89.110  1.00  0.00           O
ATOM   1515  C   GLU A  86      72.665  60.631  90.700  1.00  0.00           C
ATOM   1516  O   GLU A  86      72.086  60.871  89.640  1.00  0.00           O
ATOM   1517  N   LYS A  87      72.896  61.571  91.650  1.00  0.00           N
ATOM   1519  CA  LYS A  87      72.407  62.931  91.630  1.00  0.00           C
ATOM   1521  CB  LYS A  87      73.385  63.981  91.000  1.00  0.00           C
ATOM   1524  CG  LYS A  87      74.146  63.531  89.750  1.00  0.00           C
ATOM   1527  CD  LYS A  87      75.566  63.001  90.020  1.00  0.00           C
ATOM   1530  CE  LYS A  87      76.585  64.152  90.110  1.00  0.00           C
ATOM   1533  NZ  LYS A  87      77.986  63.701  90.270  1.00  0.00           N
ATOM   1537  C   LYS A  87      70.946  63.111  91.250  1.00  0.00           C
ATOM   1538  O   LYS A  87      70.546  64.021  90.520  1.00  0.00           O
ATOM   1539  N   ALA A  88      70.087  62.221  91.780  1.00  0.00           N
ATOM   1541  CA  ALA A  88      68.657  62.371  91.720  1.00  0.00           C
ATOM   1543  CB  ALA A  88      67.947  61.141  92.330  1.00  0.00           C
ATOM   1547  C   ALA A  88      68.196  63.662  92.390  1.00  0.00           C
ATOM   1548  O   ALA A  88      68.686  64.052  93.450  1.00  0.00           O
ATOM   1549  N   VAL A  89      67.266  64.371  91.740  1.00  0.00           N
ATOM   1551  CA  VAL A  89      66.846  65.691  92.170  1.00  0.00           C
ATOM   1553  CB  VAL A  89      67.656  66.781  91.460  1.00  0.00           C
ATOM   1555  CG1 VAL A  89      67.535  66.701  89.930  1.00  0.00           C
ATOM   1559  CG2 VAL A  89      67.315  68.201  91.930  1.00  0.00           C
ATOM   1563  C   VAL A  89      65.346  65.761  91.930  1.00  0.00           C
ATOM   1564  O   VAL A  89      64.826  65.122  91.030  1.00  0.00           O
ATOM   1565  N   VAL A  90      64.565  66.461  92.770  1.00  0.00           N
ATOM   1567  CA  VAL A  90      63.135  66.622  92.560  1.00  0.00           C
ATOM   1569  CB  VAL A  90      62.206  65.771  93.430  1.00  0.00           C
ATOM   1571  CG1 VAL A  90      62.365  66.061  94.930  1.00  0.00           C
ATOM   1575  CG2 VAL A  90      60.735  65.941  93.000  1.00  0.00           C
ATOM   1579  C   VAL A  90      62.836  68.091  92.650  1.00  0.00           C
ATOM   1580  O   VAL A  90      63.265  68.802  93.550  1.00  0.00           O
ATOM   1581  N   LEU A  91      62.115  68.601  91.650  1.00  0.00           N
ATOM   1583  CA  LEU A  91      61.915  70.001  91.470  1.00  0.00           C
ATOM   1585  CB  LEU A  91      62.027  70.351  89.960  1.00  0.00           C
ATOM   1588  CG  LEU A  91      63.446  70.082  89.380  1.00  0.00           C
ATOM   1590  CD1 LEU A  91      63.685  68.641  88.930  1.00  0.00           C
ATOM   1594  CD2 LEU A  91      63.745  71.001  88.190  1.00  0.00           C
ATOM   1598  C   LEU A  91      60.565  70.332  92.050  1.00  0.00           C
ATOM   1599  O   LEU A  91      59.545  69.861  91.540  1.00  0.00           O
ATOM   1600  N   THR A  92      60.506  71.071  93.170  1.00  0.00           N
ATOM   1602  CA  THR A  92      59.267  71.321  93.880  1.00  0.00           C
ATOM   1604  CB  THR A  92      59.105  70.681  95.280  1.00  0.00           C
ATOM   1606  OG1 THR A  92      59.727  71.332  96.380  1.00  0.00           O
ATOM   1608  CG2 THR A  92      59.727  69.281  95.290  1.00  0.00           C
ATOM   1612  C   THR A  92      59.006  72.811  93.890  1.00  0.00           C
ATOM   1613  O   THR A  92      59.865  73.641  94.190  1.00  0.00           O
ATOM   1614  N   PHE A  93      57.796  73.181  93.470  1.00  0.00           N
ATOM   1616  CA  PHE A  93      57.406  74.561  93.320  1.00  0.00           C
ATOM   1618  CB  PHE A  93      57.035  74.891  91.860  1.00  0.00           C
ATOM   1621  CG  PHE A  93      58.265  74.821  90.980  1.00  0.00           C
ATOM   1622  CD1 PHE A  93      58.636  73.621  90.340  1.00  0.00           C
ATOM   1624  CE1 PHE A  93      59.735  73.592  89.470  1.00  0.00           C
ATOM   1626  CZ  PHE A  93      60.465  74.761  89.240  1.00  0.00           C
ATOM   1628  CD2 PHE A  93      59.016  75.971  90.740  1.00  0.00           C
ATOM   1630  CE2 PHE A  93      60.105  75.951  89.870  1.00  0.00           C
ATOM   1632  C   PHE A  93      56.236  74.842  94.230  1.00  0.00           C
ATOM   1633  O   PHE A  93      55.175  74.231  94.100  1.00  0.00           O
ATOM   1634  N   ASP A  94      56.436  75.741  95.210  1.00  0.00           N
ATOM   1636  CA  ASP A  94      55.476  76.031  96.250  1.00  0.00           C
ATOM   1638  CB  ASP A  94      56.215  76.351  97.580  1.00  0.00           C
ATOM   1641  CG  ASP A  94      56.855  75.192  98.340  1.00  0.00           C
ATOM   1642  OD1 ASP A  94      56.495  74.012  98.170  1.00  0.00           O
ATOM   1643  OD2 ASP A  94      57.705  75.501  99.230  1.00  0.00           O
ATOM   1644  C   ASP A  94      54.605  77.241  95.860  1.00  0.00           C
ATOM   1645  O   ASP A  94      54.856  77.961  94.890  1.00  0.00           O
ATOM   1646  N   ASP A  95      53.526  77.442  96.620  1.00  0.00           N
ATOM   1648  CA  ASP A  95      52.636  78.601  96.680  1.00  0.00           C
ATOM   1650  CB  ASP A  95      53.405  79.921  96.910  1.00  0.00           C
ATOM   1653  CG  ASP A  95      54.105  79.971  98.270  1.00  0.00           C
ATOM   1654  OD1 ASP A  95      53.876  79.091  99.140  1.00  0.00           O
ATOM   1655  OD2 ASP A  95      54.886  80.951  98.450  1.00  0.00           O
ATOM   1656  C   ASP A  95      51.525  78.621  95.610  1.00  0.00           C
ATOM   1657  O   ASP A  95      50.455  79.181  95.820  1.00  0.00           O
ATOM   1658  N   GLY A  96      51.666  77.942  94.450  1.00  0.00           N
ATOM   1660  CA  GLY A  96      50.546  77.830  93.500  1.00  0.00           C
ATOM   1663  C   GLY A  96      50.425  78.951  92.510  1.00  0.00           C
ATOM   1664  O   GLY A  96      49.366  79.181  91.930  1.00  0.00           O
ATOM   1665  N   TYR A  97      51.516  79.701  92.290  1.00  0.00           N
ATOM   1667  CA  TYR A  97      51.586  80.811  91.350  1.00  0.00           C
ATOM   1669  CB  TYR A  97      52.986  81.441  91.290  1.00  0.00           C
ATOM   1672  CG  TYR A  97      53.477  81.851  92.650  1.00  0.00           C
ATOM   1673  CD1 TYR A  97      52.936  82.951  93.310  1.00  0.00           C
ATOM   1675  CE1 TYR A  97      53.415  83.311  94.580  1.00  0.00           C
ATOM   1677  CZ  TYR A  97      54.445  82.591  95.190  1.00  0.00           C
ATOM   1678  OH  TYR A  97      54.886  82.891  96.510  1.00  0.00           O
ATOM   1680  CD2 TYR A  97      54.535  81.152  93.240  1.00  0.00           C
ATOM   1682  CE2 TYR A  97      55.035  81.541  94.480  1.00  0.00           C
ATOM   1684  C   TYR A  97      51.215  80.451  89.900  1.00  0.00           C
ATOM   1685  O   TYR A  97      51.455  79.340  89.440  1.00  0.00           O
ATOM   1686  N   GLN A  98      50.676  81.411  89.120  1.00  0.00           N
ATOM   1688  CA  GLN A  98      50.387  81.161  87.710  1.00  0.00           C
ATOM   1690  CB  GLN A  98      49.506  82.262  87.050  1.00  0.00           C
ATOM   1693  CG  GLN A  98      50.245  83.451  86.380  1.00  0.00           C
ATOM   1696  CD  GLN A  98      49.296  84.211  85.450  1.00  0.00           C
ATOM   1697  OE1 GLN A  98      48.246  83.721  85.020  1.00  0.00           O
ATOM   1698  NE2 GLN A  98      49.715  85.421  85.040  1.00  0.00           N
ATOM   1701  C   GLN A  98      51.686  81.082  86.940  1.00  0.00           C
ATOM   1702  O   GLN A  98      51.775  80.501  85.870  1.00  0.00           O
ATOM   1703  N   SER A  99      52.745  81.641  87.530  1.00  0.00           N
ATOM   1705  CA  SER A  99      54.116  81.630  87.060  1.00  0.00           C
ATOM   1707  CB  SER A  99      54.996  82.421  88.040  1.00  0.00           C
ATOM   1710  OG  SER A  99      55.266  81.721  89.250  1.00  0.00           O
ATOM   1712  C   SER A  99      54.646  80.212  86.810  1.00  0.00           C
ATOM   1713  O   SER A  99      55.436  79.961  85.900  1.00  0.00           O
ATOM   1714  N   PHE A 100      54.156  79.231  87.600  1.00  0.00           N
ATOM   1716  CA  PHE A 100      54.366  77.821  87.320  1.00  0.00           C
ATOM   1718  CB  PHE A 100      53.755  76.941  88.460  1.00  0.00           C
ATOM   1721  CG  PHE A 100      54.056  75.471  88.250  1.00  0.00           C
ATOM   1722  CD1 PHE A 100      53.235  74.661  87.450  1.00  0.00           C
ATOM   1724  CE1 PHE A 100      53.586  73.332  87.180  1.00  0.00           C
ATOM   1726  CZ  PHE A 100      54.745  72.802  87.740  1.00  0.00           C
ATOM   1728  CD2 PHE A 100      55.196  74.912  88.830  1.00  0.00           C
ATOM   1730  CE2 PHE A 100      55.546  73.581  88.580  1.00  0.00           C
ATOM   1732  C   PHE A 100      53.796  77.382  85.980  1.00  0.00           C
ATOM   1733  O   PHE A 100      54.445  76.711  85.170  1.00  0.00           O
ATOM   1734  N   TYR A 101      52.535  77.760  85.710  1.00  0.00           N
ATOM   1736  CA  TYR A 101      51.885  77.471  84.460  1.00  0.00           C
ATOM   1738  CB  TYR A 101      50.375  77.811  84.630  1.00  0.00           C
ATOM   1741  CG  TYR A 101      49.576  77.351  83.450  1.00  0.00           C
ATOM   1742  CD1 TYR A 101      49.096  76.041  83.390  1.00  0.00           C
ATOM   1744  CE1 TYR A 101      48.316  75.621  82.310  1.00  0.00           C
ATOM   1746  CZ  TYR A 101      48.017  76.512  81.270  1.00  0.00           C
ATOM   1747  OH  TYR A 101      47.206  76.121  80.200  1.00  0.00           O
ATOM   1749  CD2 TYR A 101      49.275  78.241  82.410  1.00  0.00           C
ATOM   1751  CE2 TYR A 101      48.516  77.811  81.310  1.00  0.00           C
ATOM   1753  C   TYR A 101      52.516  78.231  83.300  1.00  0.00           C
ATOM   1754  O   TYR A 101      52.887  77.641  82.280  1.00  0.00           O
ATOM   1755  N   THR A 102      52.715  79.551  83.440  1.00  0.00           N
ATOM   1757  CA  THR A 102      53.105  80.421  82.340  1.00  0.00           C
ATOM   1759  CB  THR A 102      52.875  81.910  82.600  1.00  0.00           C
ATOM   1761  OG1 THR A 102      53.355  82.311  83.870  1.00  0.00           O
ATOM   1763  CG2 THR A 102      51.376  82.211  82.610  1.00  0.00           C
ATOM   1767  C   THR A 102      54.525  80.251  81.880  1.00  0.00           C
ATOM   1768  O   THR A 102      54.826  80.512  80.720  1.00  0.00           O
ATOM   1769  N   ARG A 103      55.465  79.781  82.740  1.00  0.00           N
ATOM   1771  CA  ARG A 103      56.837  79.591  82.310  1.00  0.00           C
ATOM   1773  CB  ARG A 103      57.806  80.760  82.690  1.00  0.00           C
ATOM   1776  CG  ARG A 103      57.766  81.250  84.140  1.00  0.00           C
ATOM   1779  CD  ARG A 103      56.726  82.341  84.460  1.00  0.00           C
ATOM   1782  NE  ARG A 103      57.146  83.652  83.880  1.00  0.00           N
ATOM   1784  CZ  ARG A 103      56.495  84.790  84.130  1.00  0.00           C
ATOM   1785  NH1 ARG A 103      55.665  84.891  85.140  1.00  0.00           N
ATOM   1788  NH2 ARG A 103      56.715  85.861  83.410  1.00  0.00           N
ATOM   1791  C   ARG A 103      57.406  78.211  82.600  1.00  0.00           C
ATOM   1792  O   ARG A 103      57.756  77.501  81.670  1.00  0.00           O
ATOM   1793  N   VAL A 104      57.535  77.731  83.870  1.00  0.00           N
ATOM   1795  CA  VAL A 104      58.205  76.442  84.140  1.00  0.00           C
ATOM   1797  CB  VAL A 104      58.545  76.121  85.590  1.00  0.00           C
ATOM   1799  CG1 VAL A 104      59.137  77.361  86.270  1.00  0.00           C
ATOM   1803  CG2 VAL A 104      57.365  75.582  86.410  1.00  0.00           C
ATOM   1807  C   VAL A 104      57.526  75.241  83.520  1.00  0.00           C
ATOM   1808  O   VAL A 104      58.186  74.311  83.060  1.00  0.00           O
ATOM   1809  N   PHE A 105      56.176  75.181  83.480  1.00  0.00           N
ATOM   1811  CA  PHE A 105      55.455  74.091  82.890  1.00  0.00           C
ATOM   1813  CB  PHE A 105      53.946  74.201  83.230  1.00  0.00           C
ATOM   1816  CG  PHE A 105      53.176  73.061  82.650  1.00  0.00           C
ATOM   1817  CD1 PHE A 105      53.386  71.751  83.130  1.00  0.00           C
ATOM   1819  CE1 PHE A 105      52.745  70.671  82.530  1.00  0.00           C
ATOM   1821  CZ  PHE A 105      51.866  70.881  81.460  1.00  0.00           C
ATOM   1823  CD2 PHE A 105      52.285  73.261  81.590  1.00  0.00           C
ATOM   1825  CE2 PHE A 105      51.625  72.181  81.000  1.00  0.00           C
ATOM   1827  C   PHE A 105      55.775  73.840  81.400  1.00  0.00           C
ATOM   1828  O   PHE A 105      56.125  72.701  81.090  1.00  0.00           O
ATOM   1829  N   PRO A 106      55.816  74.811  80.490  1.00  0.00           N
ATOM   1830  CD  PRO A 106      54.996  76.021  80.540  1.00  0.00           C
ATOM   1833  CA  PRO A 106      56.556  74.721  79.220  1.00  0.00           C
ATOM   1835  CB  PRO A 106      56.556  76.171  78.720  1.00  0.00           C
ATOM   1838  CG  PRO A 106      55.196  76.711  79.180  1.00  0.00           C
ATOM   1841  C   PRO A 106      57.947  74.091  79.260  1.00  0.00           C
ATOM   1842  O   PRO A 106      58.246  73.241  78.430  1.00  0.00           O
ATOM   1843  N   ILE A 107      58.836  74.491  80.190  1.00  0.00           N
ATOM   1845  CA  ILE A 107      60.145  73.872  80.380  1.00  0.00           C
ATOM   1847  CB  ILE A 107      61.045  74.671  81.330  1.00  0.00           C
ATOM   1849  CG2 ILE A 107      62.245  73.851  81.820  1.00  0.00           C
ATOM   1853  CG1 ILE A 107      61.586  75.941  80.670  1.00  0.00           C
ATOM   1856  CD  ILE A 107      60.616  77.090  80.820  1.00  0.00           C
ATOM   1860  C   ILE A 107      60.096  72.412  80.790  1.00  0.00           C
ATOM   1861  O   ILE A 107      60.826  71.561  80.280  1.00  0.00           O
ATOM   1862  N   LEU A 108      59.215  72.051  81.750  1.00  0.00           N
ATOM   1864  CA  LEU A 108      58.976  70.681  82.190  1.00  0.00           C
ATOM   1866  CB  LEU A 108      58.056  70.661  83.440  1.00  0.00           C
ATOM   1869  CG  LEU A 108      58.625  71.391  84.680  1.00  0.00           C
ATOM   1871  CD1 LEU A 108      57.546  71.480  85.770  1.00  0.00           C
ATOM   1875  CD2 LEU A 108      59.875  70.711  85.260  1.00  0.00           C
ATOM   1879  C   LEU A 108      58.456  69.781  81.080  1.00  0.00           C
ATOM   1880  O   LEU A 108      58.895  68.641  80.910  1.00  0.00           O
ATOM   1881  N   GLN A 109      57.546  70.321  80.240  1.00  0.00           N
ATOM   1883  CA  GLN A 109      57.165  69.771  78.950  1.00  0.00           C
ATOM   1885  CB  GLN A 109      55.995  70.591  78.350  1.00  0.00           C
ATOM   1888  CG  GLN A 109      54.655  70.471  79.110  1.00  0.00           C
ATOM   1891  CD  GLN A 109      53.545  71.201  78.340  1.00  0.00           C
ATOM   1892  OE1 GLN A 109      53.685  72.371  78.000  1.00  0.00           O
ATOM   1893  NE2 GLN A 109      52.445  70.471  78.040  1.00  0.00           N
ATOM   1896  C   GLN A 109      58.265  69.641  77.890  1.00  0.00           C
ATOM   1897  O   GLN A 109      58.335  68.641  77.180  1.00  0.00           O
ATOM   1898  N   ALA A 110      59.116  70.661  77.700  1.00  0.00           N
ATOM   1900  CA  ALA A 110      60.236  70.621  76.770  1.00  0.00           C
ATOM   1902  CB  ALA A 110      60.795  72.051  76.600  1.00  0.00           C
ATOM   1906  C   ALA A 110      61.355  69.641  77.120  1.00  0.00           C
ATOM   1907  O   ALA A 110      61.847  68.911  76.260  1.00  0.00           O
ATOM   1908  N   PHE A 111      61.785  69.601  78.400  1.00  0.00           N
ATOM   1910  CA  PHE A 111      62.936  68.811  78.820  1.00  0.00           C
ATOM   1912  CB  PHE A 111      63.657  69.481  80.020  1.00  0.00           C
ATOM   1915  CG  PHE A 111      64.477  70.681  79.660  1.00  0.00           C
ATOM   1916  CD1 PHE A 111      64.976  70.891  78.370  1.00  0.00           C
ATOM   1918  CE1 PHE A 111      65.626  72.090  78.050  1.00  0.00           C
ATOM   1920  CZ  PHE A 111      65.796  73.071  79.030  1.00  0.00           C
ATOM   1922  CD2 PHE A 111      64.745  71.631  80.660  1.00  0.00           C
ATOM   1924  CE2 PHE A 111      65.385  72.832  80.340  1.00  0.00           C
ATOM   1926  C   PHE A 111      62.565  67.431  79.290  1.00  0.00           C
ATOM   1927  O   PHE A 111      63.425  66.591  79.530  1.00  0.00           O
ATOM   1928  N   GLN A 112      61.246  67.201  79.440  1.00  0.00           N
ATOM   1930  CA  GLN A 112      60.686  65.902  79.760  1.00  0.00           C
ATOM   1932  CB  GLN A 112      61.115  64.791  78.770  1.00  0.00           C
ATOM   1935  CG  GLN A 112      60.956  65.161  77.260  1.00  0.00           C
ATOM   1938  CD  GLN A 112      59.605  65.771  76.880  1.00  0.00           C
ATOM   1939  OE1 GLN A 112      58.656  65.861  77.660  1.00  0.00           O
ATOM   1940  NE2 GLN A 112      59.485  66.211  75.610  1.00  0.00           N
ATOM   1943  C   GLN A 112      60.935  65.571  81.210  1.00  0.00           C
ATOM   1944  O   GLN A 112      61.346  64.481  81.590  1.00  0.00           O
ATOM   1945  N   TRP A 113      60.735  66.582  82.080  1.00  0.00           N
ATOM   1947  CA  TRP A 113      61.185  66.501  83.450  1.00  0.00           C
ATOM   1949  CB  TRP A 113      62.045  67.721  83.870  1.00  0.00           C
ATOM   1952  CG  TRP A 113      63.435  67.730  83.310  1.00  0.00           C
ATOM   1953  CD1 TRP A 113      64.017  66.741  82.550  1.00  0.00           C
ATOM   1955  NE1 TRP A 113      65.366  66.951  82.480  1.00  0.00           N
ATOM   1957  CE2 TRP A 113      65.696  68.061  83.190  1.00  0.00           C
ATOM   1958  CD2 TRP A 113      64.506  68.601  83.710  1.00  0.00           C
ATOM   1959  CE3 TRP A 113      64.576  69.721  84.540  1.00  0.00           C
ATOM   1961  CZ3 TRP A 113      65.836  70.262  84.830  1.00  0.00           C
ATOM   1963  CZ2 TRP A 113      66.936  68.571  83.500  1.00  0.00           C
ATOM   1965  CH2 TRP A 113      66.995  69.691  84.330  1.00  0.00           C
ATOM   1967  C   TRP A 113      59.996  66.391  84.380  1.00  0.00           C
ATOM   1968  O   TRP A 113      59.096  67.221  84.280  1.00  0.00           O
ATOM   1969  N   PRO A 114      59.916  65.411  85.270  1.00  0.00           N
ATOM   1970  CD  PRO A 114      60.775  64.221  85.320  1.00  0.00           C
ATOM   1973  CA  PRO A 114      59.006  65.461  86.400  1.00  0.00           C
ATOM   1975  CB  PRO A 114      59.245  64.152  87.170  1.00  0.00           C
ATOM   1978  CG  PRO A 114      60.005  63.241  86.190  1.00  0.00           C
ATOM   1981  C   PRO A 114      59.186  66.671  87.310  1.00  0.00           C
ATOM   1982  O   PRO A 114      60.317  67.131  87.480  1.00  0.00           O
ATOM   1983  N   ALA A 115      58.116  67.141  87.950  1.00  0.00           N
ATOM   1985  CA  ALA A 115      58.246  68.101  89.030  1.00  0.00           C
ATOM   1987  CB  ALA A 115      58.235  69.561  88.550  1.00  0.00           C
ATOM   1991  C   ALA A 115      57.146  67.872  90.030  1.00  0.00           C
ATOM   1992  O   ALA A 115      56.296  66.991  89.860  1.00  0.00           O
ATOM   1993  N   VAL A 116      57.146  68.641  91.120  1.00  0.00           N
ATOM   1995  CA  VAL A 116      56.076  68.732  92.070  1.00  0.00           C
ATOM   1997  CB  VAL A 116      56.506  68.391  93.500  1.00  0.00           C
ATOM   1999  CG1 VAL A 116      55.266  68.211  94.400  1.00  0.00           C
ATOM   2003  CG2 VAL A 116      57.346  67.111  93.460  1.00  0.00           C
ATOM   2007  C   VAL A 116      55.595  70.171  92.040  1.00  0.00           C
ATOM   2008  O   VAL A 116      56.386  71.111  91.980  1.00  0.00           O
ATOM   2009  N   TRP A 117      54.275  70.372  92.070  1.00  0.00           N
ATOM   2011  CA  TRP A 117      53.706  71.681  92.250  1.00  0.00           C
ATOM   2013  CB  TRP A 117      52.916  72.121  91.000  1.00  0.00           C
ATOM   2016  CG  TRP A 117      52.365  73.521  91.000  1.00  0.00           C
ATOM   2017  CD1 TRP A 117      52.836  74.611  91.680  1.00  0.00           C
ATOM   2019  NE1 TRP A 117      52.146  75.731  91.290  1.00  0.00           N
ATOM   2021  CE2 TRP A 117      51.206  75.391  90.370  1.00  0.00           C
ATOM   2022  CD2 TRP A 117      51.316  74.001  90.140  1.00  0.00           C
ATOM   2023  CE3 TRP A 117      50.495  73.391  89.190  1.00  0.00           C
ATOM   2025  CZ3 TRP A 117      49.636  74.201  88.440  1.00  0.00           C
ATOM   2027  CZ2 TRP A 117      50.266  76.162  89.710  1.00  0.00           C
ATOM   2029  CH2 TRP A 117      49.515  75.561  88.700  1.00  0.00           C
ATOM   2031  C   TRP A 117      52.806  71.591  93.450  1.00  0.00           C
ATOM   2032  O   TRP A 117      51.955  70.711  93.530  1.00  0.00           O
ATOM   2033  N   ALA A 118      52.965  72.501  94.410  1.00  0.00           N
ATOM   2035  CA  ALA A 118      52.066  72.582  95.530  1.00  0.00           C
ATOM   2037  CB  ALA A 118      52.887  72.441  96.830  1.00  0.00           C
ATOM   2041  C   ALA A 118      51.316  73.891  95.480  1.00  0.00           C
ATOM   2042  O   ALA A 118      51.896  74.931  95.780  1.00  0.00           O
ATOM   2043  N   PRO A 119      50.046  73.931  95.100  1.00  0.00           N
ATOM   2044  CD  PRO A 119      49.515  73.031  94.050  1.00  0.00           C
ATOM   2047  CA  PRO A 119      49.226  75.131  95.240  1.00  0.00           C
ATOM   2049  CB  PRO A 119      48.256  75.052  94.050  1.00  0.00           C
ATOM   2052  CG  PRO A 119      48.116  73.551  93.760  1.00  0.00           C
ATOM   2055  C   PRO A 119      48.495  75.151  96.570  1.00  0.00           C
ATOM   2056  O   PRO A 119      48.227  74.111  97.160  1.00  0.00           O
ATOM   2057  N   VAL A 120      48.176  76.361  97.070  1.00  0.00           N
ATOM   2059  CA  VAL A 120      47.245  76.552  98.160  1.00  0.00           C
ATOM   2061  CB  VAL A 120      47.496  77.852  98.930  1.00  0.00           C
ATOM   2063  CG1 VAL A 120      46.316  78.272  99.820  1.00  0.00           C
ATOM   2067  CG2 VAL A 120      48.746  77.690  99.810  1.00  0.00           C
ATOM   2071  C   VAL A 120      45.845  76.571  97.560  1.00  0.00           C
ATOM   2072  O   VAL A 120      45.565  77.321  96.610  1.00  0.00           O
ATOM   2073  N   GLY A 121      44.935  75.731  98.090  1.00  0.00           N
ATOM   2075  CA  GLY A 121      43.576  75.582  97.580  1.00  0.00           C
ATOM   2078  C   GLY A 121      42.796  76.861  97.520  1.00  0.00           C
ATOM   2079  O   GLY A 121      42.276  77.241  96.470  1.00  0.00           O
ATOM   2080  N   SER A 122      42.736  77.601  98.640  1.00  0.00           N
ATOM   2082  CA  SER A 122      42.085  78.901  98.710  1.00  0.00           C
ATOM   2084  CB  SER A 122      42.006  79.522 100.130  1.00  0.00           C
ATOM   2087  OG  SER A 122      40.876  79.010 100.830  1.00  0.00           O
ATOM   2089  C   SER A 122      42.645  79.971  97.790  1.00  0.00           C
ATOM   2090  O   SER A 122      41.907  80.830  97.330  1.00  0.00           O
ATOM   2091  N   TRP A 123      43.955  80.000  97.540  1.00  0.00           N
ATOM   2093  CA  TRP A 123      44.535  80.951  96.610  1.00  0.00           C
ATOM   2095  CB  TRP A 123      46.076  81.012  96.740  1.00  0.00           C
ATOM   2098  CG  TRP A 123      46.535  81.501  98.080  1.00  0.00           C
ATOM   2099  CD1 TRP A 123      45.775  82.122  99.040  1.00  0.00           C
ATOM   2101  NE1 TRP A 123      46.556  82.421 100.120  1.00  0.00           N
ATOM   2103  CE2 TRP A 123      47.817  81.940  99.920  1.00  0.00           C
ATOM   2104  CD2 TRP A 123      47.855  81.401  98.620  1.00  0.00           C
ATOM   2105  CE3 TRP A 123      49.056  80.911  98.130  1.00  0.00           C
ATOM   2107  CZ3 TRP A 123      50.166  80.851  98.970  1.00  0.00           C
ATOM   2109  CZ2 TRP A 123      48.916  81.910 100.770  1.00  0.00           C
ATOM   2111  CH2 TRP A 123      50.086  81.331 100.280  1.00  0.00           C
ATOM   2113  C   TRP A 123      44.096  80.741  95.170  1.00  0.00           C
ATOM   2114  O   TRP A 123      43.706  81.692  94.500  1.00  0.00           O
ATOM   2115  N   VAL A 124      44.076  79.481  94.690  1.00  0.00           N
ATOM   2117  CA  VAL A 124      43.685  79.181  93.320  1.00  0.00           C
ATOM   2119  CB  VAL A 124      44.345  77.911  92.800  1.00  0.00           C
ATOM   2121  CG1 VAL A 124      45.886  78.071  92.890  1.00  0.00           C
ATOM   2125  CG2 VAL A 124      43.886  76.652  93.550  1.00  0.00           C
ATOM   2129  C   VAL A 124      42.175  79.171  93.120  1.00  0.00           C
ATOM   2130  O   VAL A 124      41.697  79.430  92.020  1.00  0.00           O
ATOM   2131  N   ASP A 125      41.395  78.971  94.210  1.00  0.00           N
ATOM   2133  CA  ASP A 125      39.945  79.021  94.210  1.00  0.00           C
ATOM   2135  CB  ASP A 125      39.415  78.110  95.360  1.00  0.00           C
ATOM   2138  CG  ASP A 125      37.925  77.830  95.300  1.00  0.00           C
ATOM   2139  OD1 ASP A 125      37.506  76.931  94.520  1.00  0.00           O
ATOM   2140  OD2 ASP A 125      37.165  78.481  96.060  1.00  0.00           O
ATOM   2141  C   ASP A 125      39.415  80.451  94.330  1.00  0.00           C
ATOM   2142  O   ASP A 125      38.256  80.741  94.070  1.00  0.00           O
ATOM   2143  N   THR A 126      40.285  81.441  94.660  1.00  0.00           N
ATOM   2145  CA  THR A 126      39.916  82.861  94.690  1.00  0.00           C
ATOM   2147  CB  THR A 126      41.055  83.791  95.130  1.00  0.00           C
ATOM   2149  OG1 THR A 126      41.465  83.531  96.480  1.00  0.00           O
ATOM   2151  CG2 THR A 126      40.605  85.271  95.100  1.00  0.00           C
ATOM   2155  C   THR A 126      39.407  83.311  93.310  1.00  0.00           C
ATOM   2156  O   THR A 126      40.086  83.050  92.320  1.00  0.00           O
ATOM   2157  N   PRO A 127      38.235  83.931  93.150  1.00  0.00           N
ATOM   2158  CD  PRO A 127      37.165  83.890  94.140  1.00  0.00           C
ATOM   2161  CA  PRO A 127      37.736  84.440  91.870  1.00  0.00           C
ATOM   2163  CB  PRO A 127      36.446  85.171  92.260  1.00  0.00           C
ATOM   2166  CG  PRO A 127      35.905  84.251  93.360  1.00  0.00           C
ATOM   2169  C   PRO A 127      38.646  85.280  91.020  1.00  0.00           C
ATOM   2170  O   PRO A 127      39.556  85.942  91.520  1.00  0.00           O
ATOM   2171  N   ALA A 128      38.376  85.311  89.700  1.00  0.00           N
ATOM   2173  CA  ALA A 128      39.086  86.110  88.720  1.00  0.00           C
ATOM   2175  CB  ALA A 128      38.656  85.681  87.310  1.00  0.00           C
ATOM   2179  C   ALA A 128      38.816  87.600  88.890  1.00  0.00           C
ATOM   2180  O   ALA A 128      39.576  88.442  88.430  1.00  0.00           O
ATOM   2181  N   ASP A 129      37.726  87.910  89.620  1.00  0.00           N
ATOM   2183  CA  ASP A 129      37.276  89.242  89.910  1.00  0.00           C
ATOM   2185  CB  ASP A 129      35.715  89.230  90.080  1.00  0.00           C
ATOM   2188  CG  ASP A 129      34.926  88.750  88.880  1.00  0.00           C
ATOM   2189  OD1 ASP A 129      34.856  89.471  87.850  1.00  0.00           O
ATOM   2190  OD2 ASP A 129      34.265  87.681  89.010  1.00  0.00           O
ATOM   2191  C   ASP A 129      37.855  89.751  91.240  1.00  0.00           C
ATOM   2192  O   ASP A 129      37.496  90.830  91.690  1.00  0.00           O
ATOM   2193  N   LYS A 130      38.715  88.981  91.950  1.00  0.00           N
ATOM   2195  CA  LYS A 130      39.146  89.351  93.290  1.00  0.00           C
ATOM   2197  CB  LYS A 130      38.335  88.661  94.420  1.00  0.00           C
ATOM   2200  CG  LYS A 130      36.916  89.230  94.520  1.00  0.00           C
ATOM   2203  CD  LYS A 130      36.026  88.582  95.590  1.00  0.00           C
ATOM   2206  CE  LYS A 130      35.705  87.101  95.320  1.00  0.00           C
ATOM   2209  NZ  LYS A 130      34.776  86.490  96.310  1.00  0.00           N
ATOM   2213  C   LYS A 130      40.605  89.102  93.570  1.00  0.00           C
ATOM   2214  O   LYS A 130      41.206  88.141  93.110  1.00  0.00           O
ATOM   2215  N   GLN A 131      41.206  89.981  94.390  1.00  0.00           N
ATOM   2217  CA  GLN A 131      42.535  89.790  94.950  1.00  0.00           C
ATOM   2219  CB  GLN A 131      43.125  91.070  95.600  1.00  0.00           C
ATOM   2222  CG  GLN A 131      43.345  92.211  94.580  1.00  0.00           C
ATOM   2225  CD  GLN A 131      44.256  93.311  95.140  1.00  0.00           C
ATOM   2226  OE1 GLN A 131      43.946  93.911  96.160  1.00  0.00           O
ATOM   2227  NE2 GLN A 131      45.396  93.591  94.470  1.00  0.00           N
ATOM   2230  C   GLN A 131      42.686  88.591  95.870  1.00  0.00           C
ATOM   2231  O   GLN A 131      41.837  88.260  96.700  1.00  0.00           O
ATOM   2232  N   VAL A 132      43.825  87.891  95.740  1.00  0.00           N
ATOM   2234  CA  VAL A 132      44.215  86.832  96.630  1.00  0.00           C
ATOM   2236  CB  VAL A 132      45.236  85.891  95.990  1.00  0.00           C
ATOM   2238  CG1 VAL A 132      45.657  84.751  96.940  1.00  0.00           C
ATOM   2242  CG2 VAL A 132      44.605  85.280  94.730  1.00  0.00           C
ATOM   2246  C   VAL A 132      44.685  87.402  97.960  1.00  0.00           C
ATOM   2247  O   VAL A 132      45.366  88.421  98.040  1.00  0.00           O
ATOM   2248  N   LYS A 133      44.326  86.711  99.060  1.00  0.00           N
ATOM   2250  CA  LYS A 133      44.865  86.931 100.380  1.00  0.00           C
ATOM   2252  CB  LYS A 133      43.836  86.602 101.510  1.00  0.00           C
ATOM   2255  CG  LYS A 133      43.316  85.151 101.700  1.00  0.00           C
ATOM   2258  CD  LYS A 133      42.575  84.491 100.520  1.00  0.00           C
ATOM   2261  CE  LYS A 133      41.276  85.240 100.190  1.00  0.00           C
ATOM   2264  NZ  LYS A 133      40.346  84.501  99.310  1.00  0.00           N
ATOM   2268  C   LYS A 133      46.136  86.110 100.550  1.00  0.00           C
ATOM   2269  O   LYS A 133      46.125  84.941 100.910  1.00  0.00           O
ATOM   2270  N   PHE A 134      47.295  86.721 100.310  1.00  0.00           N
ATOM   2272  CA  PHE A 134      48.565  86.051 100.520  1.00  0.00           C
ATOM   2274  CB  PHE A 134      49.585  86.401  99.410  1.00  0.00           C
ATOM   2277  CG  PHE A 134      50.896  85.681  99.610  1.00  0.00           C
ATOM   2278  CD1 PHE A 134      51.035  84.332  99.270  1.00  0.00           C
ATOM   2280  CE1 PHE A 134      52.285  83.701  99.350  1.00  0.00           C
ATOM   2282  CZ  PHE A 134      53.405  84.410  99.800  1.00  0.00           C
ATOM   2284  CD2 PHE A 134      52.025  86.371 100.090  1.00  0.00           C
ATOM   2286  CE2 PHE A 134      53.275  85.751 100.180  1.00  0.00           C
ATOM   2288  C   PHE A 134      49.076  86.431 101.900  1.00  0.00           C
ATOM   2289  O   PHE A 134      49.535  87.551 102.130  1.00  0.00           O
ATOM   2290  N   GLY A 135      48.936  85.492 102.860  1.00  0.00           N
ATOM   2292  CA  GLY A 135      49.245  85.732 104.270  1.00  0.00           C
ATOM   2295  C   GLY A 135      48.425  86.840 104.890  1.00  0.00           C
ATOM   2296  O   GLY A 135      47.245  86.692 105.180  1.00  0.00           O
ATOM   2297  N   ASP A 136      49.086  87.971 105.150  1.00  0.00           N
ATOM   2299  CA  ASP A 136      48.545  89.171 105.730  1.00  0.00           C
ATOM   2301  CB  ASP A 136      49.615  89.762 106.700  1.00  0.00           C
ATOM   2304  CG  ASP A 136      51.076  89.771 106.240  1.00  0.00           C
ATOM   2305  OD1 ASP A 136      51.535  88.831 105.540  1.00  0.00           O
ATOM   2306  OD2 ASP A 136      51.806  90.632 106.790  1.00  0.00           O
ATOM   2307  C   ASP A 136      48.146  90.221 104.710  1.00  0.00           C
ATOM   2308  O   ASP A 136      47.546  91.231 105.100  1.00  0.00           O
ATOM   2309  N   GLU A 137      48.415  90.011 103.400  1.00  0.00           N
ATOM   2311  CA  GLU A 137      48.396  91.061 102.390  1.00  0.00           C
ATOM   2313  CB  GLU A 137      49.815  91.291 101.810  1.00  0.00           C
ATOM   2316  CG  GLU A 137      50.765  92.031 102.800  1.00  0.00           C
ATOM   2319  CD  GLU A 137      50.266  93.442 103.130  1.00  0.00           C
ATOM   2320  OE1 GLU A 137      49.445  93.951 102.330  1.00  0.00           O
ATOM   2321  OE2 GLU A 137      50.695  94.030 104.160  1.00  0.00           O
ATOM   2322  C   GLU A 137      47.435  90.751 101.260  1.00  0.00           C
ATOM   2323  O   GLU A 137      46.955  89.622 101.120  1.00  0.00           O
ATOM   2324  N   LEU A 138      47.115  91.762 100.410  1.00  0.00           N
ATOM   2326  CA  LEU A 138      46.346  91.551  99.190  1.00  0.00           C
ATOM   2328  CB  LEU A 138      45.035  92.360  99.110  1.00  0.00           C
ATOM   2331  CG  LEU A 138      44.006  92.061 100.210  1.00  0.00           C
ATOM   2333  CD1 LEU A 138      42.775  92.951  99.980  1.00  0.00           C
ATOM   2337  CD2 LEU A 138      43.606  90.582 100.260  1.00  0.00           C
ATOM   2341  C   LEU A 138      47.165  91.811  97.940  1.00  0.00           C
ATOM   2342  O   LEU A 138      47.836  92.831  97.790  1.00  0.00           O
ATOM   2343  N   VAL A 139      47.115  90.811  97.040  1.00  0.00           N
ATOM   2345  CA  VAL A 139      47.906  90.732  95.830  1.00  0.00           C
ATOM   2347  CB  VAL A 139      49.025  89.701  95.920  1.00  0.00           C
ATOM   2349  CG1 VAL A 139      49.986  90.121  97.030  1.00  0.00           C
ATOM   2353  CG2 VAL A 139      48.485  88.290  96.200  1.00  0.00           C
ATOM   2357  C   VAL A 139      46.985  90.401  94.690  1.00  0.00           C
ATOM   2358  O   VAL A 139      46.026  89.631  94.810  1.00  0.00           O
ATOM   2359  N   ASP A 140      47.206  91.031  93.530  1.00  0.00           N
ATOM   2361  CA  ASP A 140      46.406  90.911  92.340  1.00  0.00           C
ATOM   2363  CB  ASP A 140      46.796  91.891  91.210  1.00  0.00           C
ATOM   2366  CG  ASP A 140      48.306  91.971  91.000  1.00  0.00           C
ATOM   2367  OD1 ASP A 140      49.025  92.271  91.990  1.00  0.00           O
ATOM   2368  OD2 ASP A 140      48.706  91.882  89.820  1.00  0.00           O
ATOM   2369  C   ASP A 140      46.316  89.501  91.800  1.00  0.00           C
ATOM   2370  O   ASP A 140      47.146  88.632  92.070  1.00  0.00           O
ATOM   2371  N   ARG A 141      45.236  89.221  91.060  1.00  0.00           N
ATOM   2373  CA  ARG A 141      44.805  87.880  90.790  1.00  0.00           C
ATOM   2375  CB  ARG A 141      43.335  87.901  90.360  1.00  0.00           C
ATOM   2378  CG  ARG A 141      42.696  86.511  90.190  1.00  0.00           C
ATOM   2381  CD  ARG A 141      42.826  85.632  91.440  1.00  0.00           C
ATOM   2384  NE  ARG A 141      42.235  84.311  91.100  1.00  0.00           N
ATOM   2386  CZ  ARG A 141      42.916  83.171  91.000  1.00  0.00           C
ATOM   2387  NH1 ARG A 141      44.215  83.132  90.990  1.00  0.00           N
ATOM   2390  NH2 ARG A 141      42.256  82.040  90.890  1.00  0.00           N
ATOM   2393  C   ARG A 141      45.676  87.141  89.770  1.00  0.00           C
ATOM   2394  O   ARG A 141      45.635  85.921  89.670  1.00  0.00           O
ATOM   2395  N   GLU A 142      46.516  87.910  89.050  1.00  0.00           N
ATOM   2397  CA  GLU A 142      47.505  87.471  88.090  1.00  0.00           C
ATOM   2399  CB  GLU A 142      48.135  88.750  87.480  1.00  0.00           C
ATOM   2402  CG  GLU A 142      48.965  88.521  86.200  1.00  0.00           C
ATOM   2405  CD  GLU A 142      50.447  88.221  86.400  1.00  0.00           C
ATOM   2406  OE1 GLU A 142      50.946  88.211  87.550  1.00  0.00           O
ATOM   2407  OE2 GLU A 142      51.086  87.961  85.350  1.00  0.00           O
ATOM   2408  C   GLU A 142      48.555  86.530  88.690  1.00  0.00           C
ATOM   2409  O   GLU A 142      48.825  85.471  88.130  1.00  0.00           O
ATOM   2410  N   TYR A 143      49.086  86.832  89.880  1.00  0.00           N
ATOM   2412  CA  TYR A 143      50.096  86.031  90.560  1.00  0.00           C
ATOM   2414  CB  TYR A 143      50.535  86.701  91.900  1.00  0.00           C
ATOM   2417  CG  TYR A 143      51.386  87.910  91.620  1.00  0.00           C
ATOM   2418  CD1 TYR A 143      52.696  87.751  91.140  1.00  0.00           C
ATOM   2420  CE1 TYR A 143      53.535  88.861  90.940  1.00  0.00           C
ATOM   2422  CZ  TYR A 143      53.065  90.140  91.220  1.00  0.00           C
ATOM   2423  OH  TYR A 143      53.855  91.281  90.940  1.00  0.00           O
ATOM   2425  CD2 TYR A 143      50.925  89.211  91.900  1.00  0.00           C
ATOM   2427  CE2 TYR A 143      51.756  90.321  91.690  1.00  0.00           C
ATOM   2429  C   TYR A 143      49.756  84.561  90.820  1.00  0.00           C
ATOM   2430  O   TYR A 143      50.616  83.691  90.720  1.00  0.00           O
ATOM   2431  N   PHE A 144      48.506  84.221  91.170  1.00  0.00           N
ATOM   2433  CA  PHE A 144      48.135  82.852  91.480  1.00  0.00           C
ATOM   2435  CB  PHE A 144      47.356  82.731  92.820  1.00  0.00           C
ATOM   2438  CG  PHE A 144      48.326  83.020  93.940  1.00  0.00           C
ATOM   2439  CD1 PHE A 144      49.306  82.061  94.250  1.00  0.00           C
ATOM   2441  CE1 PHE A 144      50.275  82.320  95.220  1.00  0.00           C
ATOM   2443  CZ  PHE A 144      50.266  83.531  95.910  1.00  0.00           C
ATOM   2445  CD2 PHE A 144      48.316  84.221  94.660  1.00  0.00           C
ATOM   2447  CE2 PHE A 144      49.275  84.482  95.640  1.00  0.00           C
ATOM   2449  C   PHE A 144      47.365  82.211  90.360  1.00  0.00           C
ATOM   2450  O   PHE A 144      46.616  82.840  89.630  1.00  0.00           O
ATOM   2451  N   ALA A 145      47.556  80.891  90.200  1.00  0.00           N
ATOM   2453  CA  ALA A 145      46.896  80.100  89.190  1.00  0.00           C
ATOM   2455  CB  ALA A 145      47.496  78.681  89.160  1.00  0.00           C
ATOM   2459  C   ALA A 145      45.375  80.041  89.350  1.00  0.00           C
ATOM   2460  O   ALA A 145      44.795  80.380  90.380  1.00  0.00           O
ATOM   2461  N   THR A 146      44.685  79.631  88.280  1.00  0.00           N
ATOM   2463  CA  THR A 146      43.285  79.262  88.330  1.00  0.00           C
ATOM   2465  CB  THR A 146      42.476  79.821  87.160  1.00  0.00           C
ATOM   2467  OG1 THR A 146      42.986  79.410  85.900  1.00  0.00           O
ATOM   2469  CG2 THR A 146      42.586  81.350  87.210  1.00  0.00           C
ATOM   2473  C   THR A 146      43.176  77.751  88.360  1.00  0.00           C
ATOM   2474  O   THR A 146      44.105  77.041  87.960  1.00  0.00           O
ATOM   2475  N   TRP A 147      42.035  77.171  88.810  1.00  0.00           N
ATOM   2477  CA  TRP A 147      41.815  75.731  88.750  1.00  0.00           C
ATOM   2479  CB  TRP A 147      40.416  75.332  89.290  1.00  0.00           C
ATOM   2482  CG  TRP A 147      40.306  75.402  90.780  1.00  0.00           C
ATOM   2483  CD1 TRP A 147      39.426  76.162  91.500  1.00  0.00           C
ATOM   2485  NE1 TRP A 147      39.556  75.881  92.830  1.00  0.00           N
ATOM   2487  CE2 TRP A 147      40.546  74.961  93.010  1.00  0.00           C
ATOM   2488  CD2 TRP A 147      41.045  74.621  91.730  1.00  0.00           C
ATOM   2489  CE3 TRP A 147      42.076  73.681  91.610  1.00  0.00           C
ATOM   2491  CZ3 TRP A 147      42.566  73.091  92.780  1.00  0.00           C
ATOM   2493  CZ2 TRP A 147      41.035  74.371  94.160  1.00  0.00           C
ATOM   2495  CH2 TRP A 147      42.056  73.431  94.020  1.00  0.00           C
ATOM   2497  C   TRP A 147      41.955  75.122  87.360  1.00  0.00           C
ATOM   2498  O   TRP A 147      42.386  73.971  87.230  1.00  0.00           O
ATOM   2499  N   GLN A 148      41.616  75.921  86.330  1.00  0.00           N
ATOM   2501  CA  GLN A 148      41.767  75.632  84.910  1.00  0.00           C
ATOM   2503  CB  GLN A 148      41.296  76.832  84.030  1.00  0.00           C
ATOM   2506  CG  GLN A 148      39.986  77.541  84.440  1.00  0.00           C
ATOM   2509  CD  GLN A 148      38.886  76.611  84.950  1.00  0.00           C
ATOM   2510  OE1 GLN A 148      38.565  76.591  86.140  1.00  0.00           O
ATOM   2511  NE2 GLN A 148      38.316  75.771  84.060  1.00  0.00           N
ATOM   2514  C   GLN A 148      43.227  75.361  84.550  1.00  0.00           C
ATOM   2515  O   GLN A 148      43.526  74.351  83.900  1.00  0.00           O
ATOM   2516  N   GLN A 149      44.166  76.211  85.020  1.00  0.00           N
ATOM   2518  CA  GLN A 149      45.595  75.961  84.880  1.00  0.00           C
ATOM   2520  CB  GLN A 149      46.416  77.191  85.360  1.00  0.00           C
ATOM   2523  CG  GLN A 149      46.296  78.431  84.430  1.00  0.00           C
ATOM   2526  CD  GLN A 149      47.196  79.591  84.880  1.00  0.00           C
ATOM   2527  OE1 GLN A 149      47.836  79.551  85.940  1.00  0.00           O
ATOM   2528  NE2 GLN A 149      47.245  80.660  84.050  1.00  0.00           N
ATOM   2531  C   GLN A 149      46.065  74.701  85.610  1.00  0.00           C
ATOM   2532  O   GLN A 149      46.756  73.851  85.060  1.00  0.00           O
ATOM   2533  N   VAL A 150      45.635  74.531  86.870  1.00  0.00           N
ATOM   2535  CA  VAL A 150      46.016  73.402  87.710  1.00  0.00           C
ATOM   2537  CB  VAL A 150      45.517  73.601  89.140  1.00  0.00           C
ATOM   2539  CG1 VAL A 150      45.995  72.461  90.060  1.00  0.00           C
ATOM   2543  CG2 VAL A 150      46.065  74.921  89.720  1.00  0.00           C
ATOM   2547  C   VAL A 150      45.595  72.041  87.130  1.00  0.00           C
ATOM   2548  O   VAL A 150      46.346  71.071  87.120  1.00  0.00           O
ATOM   2549  N   ARG A 151      44.375  71.931  86.580  1.00  0.00           N
ATOM   2551  CA  ARG A 151      43.916  70.691  86.010  1.00  0.00           C
ATOM   2553  CB  ARG A 151      42.375  70.741  85.860  1.00  0.00           C
ATOM   2556  CG  ARG A 151      41.815  71.791  84.870  1.00  0.00           C
ATOM   2559  CD  ARG A 151      40.326  71.622  84.550  1.00  0.00           C
ATOM   2562  NE  ARG A 151      39.605  71.401  85.840  1.00  0.00           N
ATOM   2564  CZ  ARG A 151      38.995  72.321  86.570  1.00  0.00           C
ATOM   2565  NH1 ARG A 151      39.046  73.621  86.380  1.00  0.00           N
ATOM   2568  NH2 ARG A 151      38.235  71.911  87.560  1.00  0.00           N
ATOM   2571  C   ARG A 151      44.545  70.332  84.660  1.00  0.00           C
ATOM   2572  O   ARG A 151      44.545  69.181  84.230  1.00  0.00           O
ATOM   2573  N   GLU A 152      45.096  71.302  83.910  1.00  0.00           N
ATOM   2575  CA  GLU A 152      45.845  71.051  82.690  1.00  0.00           C
ATOM   2577  CB  GLU A 152      45.845  72.351  81.870  1.00  0.00           C
ATOM   2580  CG  GLU A 152      46.166  72.171  80.370  1.00  0.00           C
ATOM   2583  CD  GLU A 152      47.645  72.241  80.050  1.00  0.00           C
ATOM   2584  OE1 GLU A 152      48.446  72.531  80.970  1.00  0.00           O
ATOM   2585  OE2 GLU A 152      47.995  71.991  78.870  1.00  0.00           O
ATOM   2586  C   GLU A 152      47.227  70.451  82.980  1.00  0.00           C
ATOM   2587  O   GLU A 152      47.616  69.431  82.420  1.00  0.00           O
ATOM   2588  N   VAL A 153      47.916  70.991  84.010  1.00  0.00           N
ATOM   2590  CA  VAL A 153      49.105  70.421  84.630  1.00  0.00           C
ATOM   2592  CB  VAL A 153      49.636  71.372  85.700  1.00  0.00           C
ATOM   2594  CG1 VAL A 153      50.835  70.751  86.450  1.00  0.00           C
ATOM   2598  CG2 VAL A 153      50.066  72.681  85.010  1.00  0.00           C
ATOM   2602  C   VAL A 153      48.886  69.021  85.190  1.00  0.00           C
ATOM   2603  O   VAL A 153      49.745  68.152  85.080  1.00  0.00           O
ATOM   2604  N   ALA A 154      47.726  68.741  85.810  1.00  0.00           N
ATOM   2606  CA  ALA A 154      47.365  67.381  86.160  1.00  0.00           C
ATOM   2608  CB  ALA A 154      46.026  67.412  86.920  1.00  0.00           C
ATOM   2612  C   ALA A 154      47.295  66.411  84.960  1.00  0.00           C
ATOM   2613  O   ALA A 154      47.976  65.391  84.940  1.00  0.00           O
ATOM   2614  N   ARG A 155      46.567  66.781  83.870  1.00  0.00           N
ATOM   2616  CA  ARG A 155      46.376  65.951  82.680  1.00  0.00           C
ATOM   2618  CB  ARG A 155      45.546  66.661  81.570  1.00  0.00           C
ATOM   2621  CG  ARG A 155      44.035  66.821  81.830  1.00  0.00           C
ATOM   2624  CD  ARG A 155      43.345  67.371  80.570  1.00  0.00           C
ATOM   2627  NE  ARG A 155      41.955  67.781  80.880  1.00  0.00           N
ATOM   2629  CZ  ARG A 155      40.925  66.961  81.050  1.00  0.00           C
ATOM   2630  NH1 ARG A 155      41.086  65.661  80.950  1.00  0.00           N
ATOM   2633  NH2 ARG A 155      39.745  67.421  81.390  1.00  0.00           N
ATOM   2636  C   ARG A 155      47.645  65.491  81.990  1.00  0.00           C
ATOM   2637  O   ARG A 155      47.756  64.361  81.500  1.00  0.00           O
ATOM   2638  N   SER A 156      48.656  66.361  81.870  1.00  0.00           N
ATOM   2640  CA  SER A 156      49.926  66.001  81.260  1.00  0.00           C
ATOM   2642  CB  SER A 156      50.826  67.221  81.020  1.00  0.00           C
ATOM   2645  OG  SER A 156      51.016  67.942  82.240  1.00  0.00           O
ATOM   2647  C   SER A 156      50.665  64.891  81.990  1.00  0.00           C
ATOM   2648  O   SER A 156      51.285  64.052  81.340  1.00  0.00           O
ATOM   2649  N   ARG A 157      50.587  64.842  83.340  1.00  0.00           N
ATOM   2651  CA  ARG A 157      51.086  63.771  84.190  1.00  0.00           C
ATOM   2653  CB  ARG A 157      50.686  62.331  83.750  1.00  0.00           C
ATOM   2656  CG  ARG A 157      49.175  62.001  83.800  1.00  0.00           C
ATOM   2659  CD  ARG A 157      48.846  60.561  83.360  1.00  0.00           C
ATOM   2662  NE  ARG A 157      49.025  60.491  81.890  1.00  0.00           N
ATOM   2664  CZ  ARG A 157      49.016  59.431  81.100  1.00  0.00           C
ATOM   2665  NH1 ARG A 157      48.685  58.211  81.440  1.00  0.00           N
ATOM   2668  NH2 ARG A 157      49.345  59.652  79.840  1.00  0.00           N
ATOM   2671  C   ARG A 157      52.586  63.881  84.460  1.00  0.00           C
ATOM   2672  O   ARG A 157      53.205  62.981  85.030  1.00  0.00           O
ATOM   2673  N   LEU A 158      53.205  65.031  84.130  1.00  0.00           N
ATOM   2675  CA  LEU A 158      54.626  65.251  84.330  1.00  0.00           C
ATOM   2677  CB  LEU A 158      55.145  66.381  83.400  1.00  0.00           C
ATOM   2680  CG  LEU A 158      54.496  66.480  82.000  1.00  0.00           C
ATOM   2682  CD1 LEU A 158      55.156  67.622  81.210  1.00  0.00           C
ATOM   2686  CD2 LEU A 158      54.515  65.192  81.160  1.00  0.00           C
ATOM   2690  C   LEU A 158      54.865  65.661  85.780  1.00  0.00           C
ATOM   2691  O   LEU A 158      55.826  65.281  86.450  1.00  0.00           O
ATOM   2692  N   VAL A 159      53.946  66.471  86.290  1.00  0.00           N
ATOM   2694  CA  VAL A 159      54.006  67.161  87.550  1.00  0.00           C
ATOM   2696  CB  VAL A 159      53.636  68.641  87.420  1.00  0.00           C
ATOM   2698  CG1 VAL A 159      53.685  69.361  88.780  1.00  0.00           C
ATOM   2702  CG2 VAL A 159      54.585  69.311  86.420  1.00  0.00           C
ATOM   2706  C   VAL A 159      53.017  66.501  88.450  1.00  0.00           C
ATOM   2707  O   VAL A 159      51.815  66.501  88.210  1.00  0.00           O
ATOM   2708  N   GLU A 160      53.485  65.931  89.560  1.00  0.00           N
ATOM   2710  CA  GLU A 160      52.605  65.621  90.660  1.00  0.00           C
ATOM   2712  CB  GLU A 160      53.227  64.611  91.640  1.00  0.00           C
ATOM   2715  CG  GLU A 160      52.936  63.141  91.230  1.00  0.00           C
ATOM   2718  CD  GLU A 160      51.556  62.651  91.650  1.00  0.00           C
ATOM   2719  OE1 GLU A 160      50.816  63.391  92.350  1.00  0.00           O
ATOM   2720  OE2 GLU A 160      51.206  61.471  91.370  1.00  0.00           O
ATOM   2721  C   GLU A 160      52.115  66.861  91.370  1.00  0.00           C
ATOM   2722  O   GLU A 160      52.875  67.741  91.760  1.00  0.00           O
ATOM   2723  N   LEU A 161      50.795  66.951  91.590  1.00  0.00           N
ATOM   2725  CA  LEU A 161      50.226  68.012  92.380  1.00  0.00           C
ATOM   2727  CB  LEU A 161      48.755  68.311  91.990  1.00  0.00           C
ATOM   2730  CG  LEU A 161      48.565  68.662  90.500  1.00  0.00           C
ATOM   2732  CD1 LEU A 161      47.115  69.071  90.230  1.00  0.00           C
ATOM   2736  CD2 LEU A 161      49.525  69.771  90.040  1.00  0.00           C
ATOM   2740  C   LEU A 161      50.346  67.590  93.810  1.00  0.00           C
ATOM   2741  O   LEU A 161      49.935  66.480  94.150  1.00  0.00           O
ATOM   2742  N   ALA A 162      50.946  68.441  94.660  1.00  0.00           N
ATOM   2744  CA  ALA A 162      51.016  68.321  96.080  1.00  0.00           C
ATOM   2746  CB  ALA A 162      52.456  68.541  96.590  1.00  0.00           C
ATOM   2750  C   ALA A 162      50.096  69.341  96.710  1.00  0.00           C
ATOM   2751  O   ALA A 162      49.715  70.351  96.130  1.00  0.00           O
ATOM   2752  N   SER A 163      49.655  69.082  97.940  1.00  0.00           N
ATOM   2754  CA  SER A 163      48.685  69.921  98.600  1.00  0.00           C
ATOM   2756  CB  SER A 163      47.636  69.041  99.320  1.00  0.00           C
ATOM   2759  OG  SER A 163      46.736  68.461  98.370  1.00  0.00           O
ATOM   2761  C   SER A 163      49.375  70.821  99.610  1.00  0.00           C
ATOM   2762  O   SER A 163      49.965  70.332 100.550  1.00  0.00           O
ATOM   2763  N   HIS A 164      49.337  72.161  99.470  1.00  0.00           N
ATOM   2765  CA  HIS A 164      50.166  73.031 100.310  1.00  0.00           C
ATOM   2767  CB  HIS A 164      50.727  74.161  99.450  1.00  0.00           C
ATOM   2770  ND1 HIS A 164      53.146  74.052 100.000  1.00  0.00           N
ATOM   2771  CG  HIS A 164      51.977  74.781  99.980  1.00  0.00           C
ATOM   2772  CE1 HIS A 164      54.086  74.912 100.330  1.00  0.00           C
ATOM   2774  NE2 HIS A 164      53.586  76.162 100.480  1.00  0.00           N
ATOM   2776  CD2 HIS A 164      52.235  76.081 100.260  1.00  0.00           C
ATOM   2778  C   HIS A 164      49.375  73.681 101.430  1.00  0.00           C
ATOM   2779  O   HIS A 164      49.795  74.661 102.030  1.00  0.00           O
ATOM   2780  N   THR A 165      48.176  73.132 101.700  1.00  0.00           N
ATOM   2782  CA  THR A 165      47.215  73.531 102.730  1.00  0.00           C
ATOM   2784  CB  THR A 165      47.775  74.171 104.000  1.00  0.00           C
ATOM   2786  OG1 THR A 165      47.035  73.721 105.130  1.00  0.00           O
ATOM   2788  CG2 THR A 165      47.705  75.701 104.000  1.00  0.00           C
ATOM   2792  C   THR A 165      46.065  74.321 102.130  1.00  0.00           C
ATOM   2793  O   THR A 165      46.246  75.061 101.160  1.00  0.00           O
ATOM   2794  N   TRP A 166      44.815  74.141 102.620  1.00  0.00           N
ATOM   2796  CA  TRP A 166      43.656  74.821 102.050  1.00  0.00           C
ATOM   2798  CB  TRP A 166      42.285  74.251 102.550  1.00  0.00           C
ATOM   2801  CG  TRP A 166      41.055  74.971 102.080  1.00  0.00           C
ATOM   2802  CD1 TRP A 166      40.285  75.801 102.860  1.00  0.00           C
ATOM   2804  NE1 TRP A 166      39.345  76.421 102.080  1.00  0.00           N
ATOM   2806  CE2 TRP A 166      39.465  75.991 100.790  1.00  0.00           C
ATOM   2807  CD2 TRP A 166      40.535  75.061 100.740  1.00  0.00           C
ATOM   2808  CE3 TRP A 166      40.855  74.431  99.540  1.00  0.00           C
ATOM   2810  CZ3 TRP A 166      40.145  74.811  98.390  1.00  0.00           C
ATOM   2812  CZ2 TRP A 166      38.746  76.332  99.650  1.00  0.00           C
ATOM   2814  CH2 TRP A 166      39.125  75.751  98.440  1.00  0.00           C
ATOM   2816  C   TRP A 166      43.695  76.321 102.300  1.00  0.00           C
ATOM   2817  O   TRP A 166      43.516  77.101 101.370  1.00  0.00           O
ATOM   2818  N   ASN A 167      43.895  76.741 103.560  1.00  0.00           N
ATOM   2820  CA  ASN A 167      43.746  78.141 103.900  1.00  0.00           C
ATOM   2822  CB  ASN A 167      42.245  78.541 103.950  1.00  0.00           C
ATOM   2825  CG  ASN A 167      42.045  80.041 103.800  1.00  0.00           C
ATOM   2826  OD1 ASN A 167      42.866  80.821 103.320  1.00  0.00           O
ATOM   2827  ND2 ASN A 167      40.845  80.512 104.230  1.00  0.00           N
ATOM   2830  C   ASN A 167      44.407  78.391 105.240  1.00  0.00           C
ATOM   2831  O   ASN A 167      43.796  78.931 106.170  1.00  0.00           O
ATOM   2832  N   SER A 168      45.686  78.012 105.360  1.00  0.00           N
ATOM   2834  CA  SER A 168      46.376  77.931 106.630  1.00  0.00           C
ATOM   2836  CB  SER A 168      46.206  76.552 107.340  1.00  0.00           C
ATOM   2839  OG  SER A 168      44.896  76.372 107.890  1.00  0.00           O
ATOM   2841  C   SER A 168      47.855  78.272 106.430  1.00  0.00           C
ATOM   2842  O   SER A 168      48.736  77.871 107.190  1.00  0.00           O
ATOM   2843  N   HIS A 169      48.165  79.061 105.390  1.00  0.00           N
ATOM   2845  CA  HIS A 169      49.465  79.662 105.110  1.00  0.00           C
ATOM   2847  CB  HIS A 169      49.836  79.511 103.610  1.00  0.00           C
ATOM   2850  ND1 HIS A 169      51.985  80.830 103.430  1.00  0.00           N
ATOM   2851  CG  HIS A 169      51.276  79.671 103.190  1.00  0.00           C
ATOM   2852  CE1 HIS A 169      53.065  80.732 102.670  1.00  0.00           C
ATOM   2854  NE2 HIS A 169      53.087  79.571 101.960  1.00  0.00           N
ATOM   2856  CD2 HIS A 169      51.945  78.881 102.320  1.00  0.00           C
ATOM   2858  C   HIS A 169      49.375  81.132 105.480  1.00  0.00           C
ATOM   2859  O   HIS A 169      49.315  82.031 104.650  1.00  0.00           O
ATOM   2860  N   TYR A 170      49.345  81.381 106.800  1.00  0.00           N
ATOM   2862  CA  TYR A 170      49.415  82.691 107.390  1.00  0.00           C
ATOM   2864  CB  TYR A 170      48.046  83.451 107.360  1.00  0.00           C
ATOM   2867  CG  TYR A 170      46.875  82.731 108.000  1.00  0.00           C
ATOM   2868  CD1 TYR A 170      46.646  82.852 109.380  1.00  0.00           C
ATOM   2870  CE1 TYR A 170      45.506  82.290 109.980  1.00  0.00           C
ATOM   2872  CZ  TYR A 170      44.566  81.611 109.200  1.00  0.00           C
ATOM   2873  OH  TYR A 170      43.435  81.031 109.820  1.00  0.00           O
ATOM   2875  CD2 TYR A 170      45.925  82.040 107.230  1.00  0.00           C
ATOM   2877  CE2 TYR A 170      44.766  81.511 107.820  1.00  0.00           C
ATOM   2879  C   TYR A 170      49.926  82.460 108.810  1.00  0.00           C
ATOM   2880  O   TYR A 170      49.916  81.322 109.290  1.00  0.00           O
ATOM   2881  N   GLY A 171      50.425  83.501 109.500  1.00  0.00           N
ATOM   2883  CA  GLY A 171      50.676  83.411 110.930  1.00  0.00           C
ATOM   2886  C   GLY A 171      49.445  83.741 111.740  1.00  0.00           C
ATOM   2887  O   GLY A 171      48.726  84.701 111.440  1.00  0.00           O
ATOM   2888  N   ILE A 172      49.197  82.971 112.800  1.00  0.00           N
ATOM   2890  CA  ILE A 172      48.095  83.190 113.730  1.00  0.00           C
ATOM   2892  CB  ILE A 172      47.206  81.951 113.900  1.00  0.00           C
ATOM   2894  CG2 ILE A 172      47.986  80.802 114.600  1.00  0.00           C
ATOM   2898  CG1 ILE A 172      45.876  82.211 114.670  1.00  0.00           C
ATOM   2901  CD  ILE A 172      44.976  83.290 114.050  1.00  0.00           C
ATOM   2905  C   ILE A 172      48.715  83.521 115.050  1.00  0.00           C
ATOM   2906  O   ILE A 172      49.846  83.111 115.330  1.00  0.00           O
ATOM   2907  N   GLN A 173      48.017  84.262 115.930  1.00  0.00           N
ATOM   2909  CA  GLN A 173      48.477  84.440 117.290  1.00  0.00           C
ATOM   2911  CB  GLN A 173      47.526  85.410 118.040  1.00  0.00           C
ATOM   2914  CG  GLN A 173      47.965  85.701 119.490  1.00  0.00           C
ATOM   2917  CD  GLN A 173      47.105  86.781 120.140  1.00  0.00           C
ATOM   2918  OE1 GLN A 173      46.206  87.360 119.530  1.00  0.00           O
ATOM   2919  NE2 GLN A 173      47.396  87.071 121.430  1.00  0.00           N
ATOM   2922  C   GLN A 173      48.565  83.111 118.030  1.00  0.00           C
ATOM   2923  O   GLN A 173      47.566  82.451 118.250  1.00  0.00           O
ATOM   2924  N   ALA A 174      49.795  82.681 118.400  1.00  0.00           N
ATOM   2926  CA  ALA A 174      50.035  81.371 118.970  1.00  0.00           C
ATOM   2928  CB  ALA A 174      50.985  80.582 118.050  1.00  0.00           C
ATOM   2932  C   ALA A 174      50.657  81.490 120.350  1.00  0.00           C
ATOM   2933  O   ALA A 174      51.255  80.561 120.880  1.00  0.00           O
ATOM   2934  N   ASN A 175      50.556  82.681 120.960  1.00  0.00           N
ATOM   2936  CA  ASN A 175      51.026  82.901 122.300  1.00  0.00           C
ATOM   2938  CB  ASN A 175      52.566  83.160 122.290  1.00  0.00           C
ATOM   2941  CG  ASN A 175      53.165  83.351 123.680  1.00  0.00           C
ATOM   2942  OD1 ASN A 175      52.986  84.391 124.330  1.00  0.00           O
ATOM   2943  ND2 ASN A 175      53.955  82.371 124.150  1.00  0.00           N
ATOM   2946  C   ASN A 175      50.236  84.071 122.840  1.00  0.00           C
ATOM   2947  O   ASN A 175      49.756  84.902 122.060  1.00  0.00           O
ATOM   2948  N   ALA A 176      50.105  84.181 124.170  1.00  0.00           N
ATOM   2950  CA  ALA A 176      49.415  85.280 124.840  1.00  0.00           C
ATOM   2952  CB  ALA A 176      49.485  85.051 126.360  1.00  0.00           C
ATOM   2956  C   ALA A 176      49.996  86.641 124.480  1.00  0.00           C
ATOM   2957  O   ALA A 176      49.285  87.600 124.210  1.00  0.00           O
ATOM   2958  N   THR A 177      51.336  86.730 124.390  1.00  0.00           N
ATOM   2960  CA  THR A 177      52.126  87.921 124.080  1.00  0.00           C
ATOM   2962  CB  THR A 177      53.606  87.521 124.070  1.00  0.00           C
ATOM   2964  OG1 THR A 177      54.545  88.582 124.240  1.00  0.00           O
ATOM   2966  CG2 THR A 177      53.955  86.840 122.750  1.00  0.00           C
ATOM   2970  C   THR A 177      51.806  88.570 122.730  1.00  0.00           C
ATOM   2971  O   THR A 177      52.185  89.711 122.460  1.00  0.00           O
ATOM   2972  N   GLY A 178      51.125  87.840 121.810  1.00  0.00           N
ATOM   2974  CA  GLY A 178      50.886  88.321 120.460  1.00  0.00           C
ATOM   2977  C   GLY A 178      51.965  87.942 119.470  1.00  0.00           C
ATOM   2978  O   GLY A 178      52.276  88.710 118.560  1.00  0.00           O
ATOM   2979  N   SER A 179      52.556  86.742 119.590  1.00  0.00           N
ATOM   2981  CA  SER A 179      53.495  86.210 118.590  1.00  0.00           C
ATOM   2983  CB  SER A 179      54.545  85.221 119.160  1.00  0.00           C
ATOM   2986  OG  SER A 179      55.346  85.830 120.170  1.00  0.00           O
ATOM   2988  C   SER A 179      52.796  85.480 117.470  1.00  0.00           C
ATOM   2989  O   SER A 179      52.076  84.510 117.740  1.00  0.00           O
ATOM   2990  N   LEU A 180      52.995  85.921 116.200  1.00  0.00           N
ATOM   2992  CA  LEU A 180      52.396  85.271 115.040  1.00  0.00           C
ATOM   2994  CB  LEU A 180      52.126  86.171 113.780  1.00  0.00           C
ATOM   2997  CG  LEU A 180      51.076  87.290 113.870  1.00  0.00           C
ATOM   2999  CD1 LEU A 180      51.006  88.050 112.540  1.00  0.00           C
ATOM   3003  CD2 LEU A 180      49.655  86.781 114.170  1.00  0.00           C
ATOM   3007  C   LEU A 180      53.306  84.160 114.560  1.00  0.00           C
ATOM   3008  O   LEU A 180      54.436  84.391 114.150  1.00  0.00           O
ATOM   3009  N   LEU A 181      52.806  82.921 114.610  1.00  0.00           N
ATOM   3011  CA  LEU A 181      53.516  81.711 114.230  1.00  0.00           C
ATOM   3013  CB  LEU A 181      53.636  80.760 115.450  1.00  0.00           C
ATOM   3016  CG  LEU A 181      54.805  81.021 116.430  1.00  0.00           C
ATOM   3018  CD1 LEU A 181      54.665  82.320 117.250  1.00  0.00           C
ATOM   3022  CD2 LEU A 181      54.986  79.851 117.410  1.00  0.00           C
ATOM   3026  C   LEU A 181      52.666  81.040 113.150  1.00  0.00           C
ATOM   3027  O   LEU A 181      51.455  81.201 113.240  1.00  0.00           O
ATOM   3028  N   PRO A 182      53.146  80.311 112.130  1.00  0.00           N
ATOM   3029  CD  PRO A 182      54.566  80.091 111.850  1.00  0.00           C
ATOM   3032  CA  PRO A 182      52.305  79.511 111.230  1.00  0.00           C
ATOM   3034  CB  PRO A 182      53.295  78.581 110.520  1.00  0.00           C
ATOM   3037  CG  PRO A 182      54.595  78.660 111.310  1.00  0.00           C
ATOM   3040  C   PRO A 182      51.115  78.771 111.810  1.00  0.00           C
ATOM   3041  O   PRO A 182      51.285  77.902 112.680  1.00  0.00           O
ATOM   3042  N   VAL A 183      49.916  79.091 111.300  1.00  0.00           N
ATOM   3044  CA  VAL A 183      48.636  78.651 111.810  1.00  0.00           C
ATOM   3046  CB  VAL A 183      47.516  79.451 111.140  1.00  0.00           C
ATOM   3048  CG1 VAL A 183      47.416  79.152 109.640  1.00  0.00           C
ATOM   3052  CG2 VAL A 183      46.156  79.181 111.810  1.00  0.00           C
ATOM   3056  C   VAL A 183      48.415  77.151 111.790  1.00  0.00           C
ATOM   3057  O   VAL A 183      47.875  76.601 112.740  1.00  0.00           O
ATOM   3058  N   TYR A 184      48.916  76.461 110.740  1.00  0.00           N
ATOM   3060  CA  TYR A 184      48.706  75.052 110.490  1.00  0.00           C
ATOM   3062  CB  TYR A 184      49.086  74.751 109.010  1.00  0.00           C
ATOM   3065  CG  TYR A 184      48.465  73.471 108.520  1.00  0.00           C
ATOM   3066  CD1 TYR A 184      47.066  73.340 108.410  1.00  0.00           C
ATOM   3068  CE1 TYR A 184      46.486  72.121 108.020  1.00  0.00           C
ATOM   3070  CZ  TYR A 184      47.305  71.021 107.740  1.00  0.00           C
ATOM   3071  OH  TYR A 184      46.726  69.781 107.420  1.00  0.00           O
ATOM   3073  CD2 TYR A 184      49.267  72.371 108.200  1.00  0.00           C
ATOM   3075  CE2 TYR A 184      48.695  71.141 107.840  1.00  0.00           C
ATOM   3077  C   TYR A 184      49.576  74.161 111.390  1.00  0.00           C
ATOM   3078  O   TYR A 184      49.366  72.961 111.490  1.00  0.00           O
ATOM   3079  N   VAL A 185      50.635  74.721 112.020  1.00  0.00           N
ATOM   3081  CA  VAL A 185      51.586  73.891 112.770  1.00  0.00           C
ATOM   3083  CB  VAL A 185      52.955  73.821 112.110  1.00  0.00           C
ATOM   3085  CG1 VAL A 185      52.796  73.291 110.680  1.00  0.00           C
ATOM   3089  CG2 VAL A 185      53.666  75.181 112.130  1.00  0.00           C
ATOM   3093  C   VAL A 185      51.697  74.321 114.220  1.00  0.00           C
ATOM   3094  O   VAL A 185      52.496  73.771 114.990  1.00  0.00           O
ATOM   3095  N   ASN A 186      50.876  75.302 114.650  1.00  0.00           N
ATOM   3097  CA  ASN A 186      50.845  75.761 116.030  1.00  0.00           C
ATOM   3099  CB  ASN A 186      51.556  77.122 116.240  1.00  0.00           C
ATOM   3102  CG  ASN A 186      53.056  76.921 116.040  1.00  0.00           C
ATOM   3103  OD1 ASN A 186      53.766  76.552 116.970  1.00  0.00           O
ATOM   3104  ND2 ASN A 186      53.545  77.221 114.820  1.00  0.00           N
ATOM   3107  C   ASN A 186      49.426  75.902 116.530  1.00  0.00           C
ATOM   3108  O   ASN A 186      48.545  76.401 115.830  1.00  0.00           O
ATOM   3109  N   ARG A 187      49.186  75.471 117.790  1.00  0.00           N
ATOM   3111  CA  ARG A 187      47.986  75.791 118.540  1.00  0.00           C
ATOM   3113  CB  ARG A 187      47.976  75.131 119.950  1.00  0.00           C
ATOM   3116  CG  ARG A 187      48.087  73.601 119.920  1.00  0.00           C
ATOM   3119  CD  ARG A 187      47.906  72.991 121.320  1.00  0.00           C
ATOM   3122  NE  ARG A 187      48.195  71.521 121.220  1.00  0.00           N
ATOM   3124  CZ  ARG A 187      48.565  70.771 122.250  1.00  0.00           C
ATOM   3125  NH1 ARG A 187      48.535  71.181 123.490  1.00  0.00           N
ATOM   3128  NH2 ARG A 187      48.976  69.541 121.990  1.00  0.00           N
ATOM   3131  C   ARG A 187      47.836  77.291 118.730  1.00  0.00           C
ATOM   3132  O   ARG A 187      48.726  77.961 119.250  1.00  0.00           O
ATOM   3133  N   ALA A 188      46.705  77.852 118.270  1.00  0.00           N
ATOM   3135  CA  ALA A 188      46.376  79.242 118.430  1.00  0.00           C
ATOM   3137  CB  ALA A 188      45.145  79.621 117.580  1.00  0.00           C
ATOM   3141  C   ALA A 188      46.166  79.651 119.890  1.00  0.00           C
ATOM   3142  O   ALA A 188      45.676  78.891 120.730  1.00  0.00           O
ATOM   3143  N   TYR A 189      46.495  80.911 120.210  1.00  0.00           N
ATOM   3145  CA  TYR A 189      46.035  81.561 121.410  1.00  0.00           C
ATOM   3147  CB  TYR A 189      47.126  82.441 122.060  1.00  0.00           C
ATOM   3150  CG  TYR A 189      46.656  83.071 123.350  1.00  0.00           C
ATOM   3151  CD1 TYR A 189      46.845  82.382 124.550  1.00  0.00           C
ATOM   3153  CE1 TYR A 189      46.436  82.921 125.770  1.00  0.00           C
ATOM   3155  CZ  TYR A 189      45.835  84.181 125.800  1.00  0.00           C
ATOM   3156  OH  TYR A 189      45.455  84.692 127.060  1.00  0.00           O
ATOM   3158  CD2 TYR A 189      46.035  84.340 123.390  1.00  0.00           C
ATOM   3160  CE2 TYR A 189      45.625  84.891 124.610  1.00  0.00           C
ATOM   3162  C   TYR A 189      44.805  82.351 121.050  1.00  0.00           C
ATOM   3163  O   TYR A 189      44.826  83.290 120.250  1.00  0.00           O
ATOM   3164  N   PHE A 190      43.676  82.001 121.650  1.00  0.00           N
ATOM   3166  CA  PHE A 190      42.426  82.661 121.380  1.00  0.00           C
ATOM   3168  CB  PHE A 190      41.255  81.742 121.760  1.00  0.00           C
ATOM   3171  CG  PHE A 190      41.195  80.480 120.950  1.00  0.00           C
ATOM   3172  CD1 PHE A 190      41.416  80.492 119.560  1.00  0.00           C
ATOM   3174  CE1 PHE A 190      41.266  79.332 118.800  1.00  0.00           C
ATOM   3176  CZ  PHE A 190      40.876  78.141 119.410  1.00  0.00           C
ATOM   3178  CD2 PHE A 190      40.845  79.262 121.560  1.00  0.00           C
ATOM   3180  CE2 PHE A 190      40.676  78.101 120.800  1.00  0.00           C
ATOM   3182  C   PHE A 190      42.365  83.911 122.230  1.00  0.00           C
ATOM   3183  O   PHE A 190      42.155  83.850 123.430  1.00  0.00           O
ATOM   3184  N   THR A 191      42.546  85.100 121.630  1.00  0.00           N
ATOM   3186  CA  THR A 191      42.535  86.331 122.410  1.00  0.00           C
ATOM   3188  CB  THR A 191      43.275  87.471 121.710  1.00  0.00           C
ATOM   3190  OG1 THR A 191      43.345  88.632 122.530  1.00  0.00           O
ATOM   3192  CG2 THR A 191      42.626  87.861 120.380  1.00  0.00           C
ATOM   3196  C   THR A 191      41.136  86.742 122.880  1.00  0.00           C
ATOM   3197  O   THR A 191      40.946  87.311 123.950  1.00  0.00           O
ATOM   3198  N   ASP A 192      40.086  86.371 122.140  1.00  0.00           N
ATOM   3200  CA  ASP A 192      38.706  86.381 122.580  1.00  0.00           C
ATOM   3202  CB  ASP A 192      37.796  86.021 121.370  1.00  0.00           C
ATOM   3205  CG  ASP A 192      38.157  84.701 120.710  1.00  0.00           C
ATOM   3206  OD1 ASP A 192      39.366  84.382 120.580  1.00  0.00           O
ATOM   3207  OD2 ASP A 192      37.215  84.021 120.230  1.00  0.00           O
ATOM   3208  C   ASP A 192      38.415  85.471 123.770  1.00  0.00           C
ATOM   3209  O   ASP A 192      37.855  85.911 124.780  1.00  0.00           O
ATOM   3210  N   HIS A 193      38.846  84.192 123.730  1.00  0.00           N
ATOM   3212  CA  HIS A 193      38.625  83.260 124.840  1.00  0.00           C
ATOM   3214  CB  HIS A 193      38.746  81.770 124.440  1.00  0.00           C
ATOM   3217  ND1 HIS A 193      36.785  80.371 123.780  1.00  0.00           N
ATOM   3218  CG  HIS A 193      37.745  81.311 123.430  1.00  0.00           C
ATOM   3219  CE1 HIS A 193      36.086  80.171 122.670  1.00  0.00           C
ATOM   3221  NE2 HIS A 193      36.576  80.891 121.630  1.00  0.00           N
ATOM   3223  CD2 HIS A 193      37.656  81.602 122.110  1.00  0.00           C
ATOM   3225  C   HIS A 193      39.585  83.470 126.000  1.00  0.00           C
ATOM   3226  O   HIS A 193      39.267  83.071 127.110  1.00  0.00           O
ATOM   3227  N   ALA A 194      40.765  84.081 125.750  1.00  0.00           N
ATOM   3229  CA  ALA A 194      41.837  84.340 126.680  1.00  0.00           C
ATOM   3231  CB  ALA A 194      41.336  84.930 128.010  1.00  0.00           C
ATOM   3235  C   ALA A 194      42.696  83.101 126.860  1.00  0.00           C
ATOM   3236  O   ALA A 194      43.376  82.880 127.860  1.00  0.00           O
ATOM   3237  N   ARG A 195      42.645  82.192 125.880  1.00  0.00           N
ATOM   3239  CA  ARG A 195      42.855  80.790 126.170  1.00  0.00           C
ATOM   3241  CB  ARG A 195      41.516  80.100 126.540  1.00  0.00           C
ATOM   3244  CG  ARG A 195      41.525  78.562 126.600  1.00  0.00           C
ATOM   3247  CD  ARG A 195      40.166  77.902 126.850  1.00  0.00           C
ATOM   3250  NE  ARG A 195      39.267  78.160 125.690  1.00  0.00           N
ATOM   3252  CZ  ARG A 195      39.245  77.451 124.560  1.00  0.00           C
ATOM   3253  NH1 ARG A 195      40.086  76.471 124.320  1.00  0.00           N
ATOM   3256  NH2 ARG A 195      38.326  77.731 123.660  1.00  0.00           N
ATOM   3259  C   ARG A 195      43.576  80.131 125.040  1.00  0.00           C
ATOM   3260  O   ARG A 195      43.316  80.401 123.870  1.00  0.00           O
ATOM   3261  N   TYR A 196      44.525  79.220 125.330  1.00  0.00           N
ATOM   3263  CA  TYR A 196      45.066  78.351 124.300  1.00  0.00           C
ATOM   3265  CB  TYR A 196      46.346  77.601 124.760  1.00  0.00           C
ATOM   3268  CG  TYR A 196      47.575  78.481 124.680  1.00  0.00           C
ATOM   3269  CD1 TYR A 196      48.306  78.541 123.480  1.00  0.00           C
ATOM   3271  CE1 TYR A 196      49.556  79.192 123.440  1.00  0.00           C
ATOM   3273  CZ  TYR A 196      50.056  79.831 124.570  1.00  0.00           C
ATOM   3274  OH  TYR A 196      51.346  80.401 124.540  1.00  0.00           O
ATOM   3276  CD2 TYR A 196      48.076  79.152 125.810  1.00  0.00           C
ATOM   3278  CE2 TYR A 196      49.296  79.851 125.750  1.00  0.00           C
ATOM   3280  C   TYR A 196      44.056  77.382 123.680  1.00  0.00           C
ATOM   3281  O   TYR A 196      43.195  76.791 124.330  1.00  0.00           O
ATOM   3282  N   GLU A 197      44.166  77.191 122.350  1.00  0.00           N
ATOM   3284  CA  GLU A 197      43.485  76.162 121.610  1.00  0.00           C
ATOM   3286  CB  GLU A 197      43.866  76.291 120.110  1.00  0.00           C
ATOM   3289  CG  GLU A 197      43.215  75.281 119.130  1.00  0.00           C
ATOM   3292  CD  GLU A 197      43.666  75.491 117.690  1.00  0.00           C
ATOM   3293  OE1 GLU A 197      44.646  76.241 117.480  1.00  0.00           O
ATOM   3294  OE2 GLU A 197      43.065  74.881 116.780  1.00  0.00           O
ATOM   3295  C   GLU A 197      43.806  74.781 122.150  1.00  0.00           C
ATOM   3296  O   GLU A 197      44.945  74.471 122.510  1.00  0.00           O
ATOM   3297  N   THR A 198      42.796  73.911 122.320  1.00  0.00           N
ATOM   3299  CA  THR A 198      43.046  72.601 122.900  1.00  0.00           C
ATOM   3301  CB  THR A 198      41.907  71.911 123.670  1.00  0.00           C
ATOM   3303  OG1 THR A 198      40.896  71.332 122.850  1.00  0.00           O
ATOM   3305  CG2 THR A 198      41.266  72.911 124.630  1.00  0.00           C
ATOM   3309  C   THR A 198      43.636  71.681 121.850  1.00  0.00           C
ATOM   3310  O   THR A 198      43.565  71.911 120.650  1.00  0.00           O
ATOM   3311  N   ALA A 199      44.256  70.582 122.300  1.00  0.00           N
ATOM   3313  CA  ALA A 199      44.696  69.521 121.430  1.00  0.00           C
ATOM   3315  CB  ALA A 199      45.326  68.441 122.290  1.00  0.00           C
ATOM   3319  C   ALA A 199      43.565  68.942 120.580  1.00  0.00           C
ATOM   3320  O   ALA A 199      43.706  68.721 119.380  1.00  0.00           O
ATOM   3321  N   ALA A 200      42.375  68.751 121.200  1.00  0.00           N
ATOM   3323  CA  ALA A 200      41.166  68.402 120.490  1.00  0.00           C
ATOM   3325  CB  ALA A 200      40.056  68.111 121.510  1.00  0.00           C
ATOM   3329  C   ALA A 200      40.695  69.441 119.460  1.00  0.00           C
ATOM   3330  O   ALA A 200      40.436  69.091 118.310  1.00  0.00           O
ATOM   3331  N   GLU A 201      40.665  70.751 119.800  1.00  0.00           N
ATOM   3333  CA  GLU A 201      40.396  71.832 118.850  1.00  0.00           C
ATOM   3335  CB  GLU A 201      40.326  73.211 119.560  1.00  0.00           C
ATOM   3338  CG  GLU A 201      39.105  73.351 120.500  1.00  0.00           C
ATOM   3341  CD  GLU A 201      39.105  74.631 121.330  1.00  0.00           C
ATOM   3342  OE1 GLU A 201      40.096  74.861 122.080  1.00  0.00           O
ATOM   3343  OE2 GLU A 201      38.087  75.372 121.290  1.00  0.00           O
ATOM   3344  C   GLU A 201      41.376  71.891 117.690  1.00  0.00           C
ATOM   3345  O   GLU A 201      40.977  71.941 116.530  1.00  0.00           O
ATOM   3346  N   TYR A 202      42.675  71.781 118.000  1.00  0.00           N
ATOM   3348  CA  TYR A 202      43.736  71.731 117.020  1.00  0.00           C
ATOM   3350  CB  TYR A 202      45.105  71.721 117.770  1.00  0.00           C
ATOM   3353  CG  TYR A 202      46.266  71.661 116.820  1.00  0.00           C
ATOM   3354  CD1 TYR A 202      46.806  72.851 116.330  1.00  0.00           C
ATOM   3356  CE1 TYR A 202      47.846  72.821 115.390  1.00  0.00           C
ATOM   3358  CZ  TYR A 202      48.365  71.591 114.980  1.00  0.00           C
ATOM   3359  OH  TYR A 202      49.415  71.552 114.050  1.00  0.00           O
ATOM   3361  CD2 TYR A 202      46.796  70.431 116.390  1.00  0.00           C
ATOM   3363  CE2 TYR A 202      47.846  70.391 115.470  1.00  0.00           C
ATOM   3365  C   TYR A 202      43.636  70.571 116.030  1.00  0.00           C
ATOM   3366  O   TYR A 202      43.746  70.751 114.820  1.00  0.00           O
ATOM   3367  N   ARG A 203      43.376  69.332 116.510  1.00  0.00           N
ATOM   3369  CA  ARG A 203      43.135  68.181 115.650  1.00  0.00           C
ATOM   3371  CB  ARG A 203      42.836  66.902 116.480  1.00  0.00           C
ATOM   3374  CG  ARG A 203      44.086  66.232 117.070  1.00  0.00           C
ATOM   3377  CD  ARG A 203      43.766  64.921 117.800  1.00  0.00           C
ATOM   3380  NE  ARG A 203      45.056  64.321 118.260  1.00  0.00           N
ATOM   3382  CZ  ARG A 203      45.695  63.361 117.620  1.00  0.00           C
ATOM   3383  NH1 ARG A 203      45.396  62.891 116.440  1.00  0.00           N
ATOM   3386  NH2 ARG A 203      46.715  62.762 118.200  1.00  0.00           N
ATOM   3389  C   ARG A 203      41.985  68.371 114.670  1.00  0.00           C
ATOM   3390  O   ARG A 203      42.056  67.991 113.500  1.00  0.00           O
ATOM   3391  N   GLU A 204      40.876  68.942 115.160  1.00  0.00           N
ATOM   3393  CA  GLU A 204      39.696  69.211 114.360  1.00  0.00           C
ATOM   3395  CB  GLU A 204      38.526  69.641 115.280  1.00  0.00           C
ATOM   3398  CG  GLU A 204      37.165  69.791 114.560  1.00  0.00           C
ATOM   3401  CD  GLU A 204      36.656  68.521 113.910  1.00  0.00           C
ATOM   3402  OE1 GLU A 204      37.315  67.441 113.990  1.00  0.00           O
ATOM   3403  OE2 GLU A 204      35.535  68.571 113.330  1.00  0.00           O
ATOM   3404  C   GLU A 204      39.926  70.192 113.250  1.00  0.00           C
ATOM   3405  O   GLU A 204      39.605  69.941 112.090  1.00  0.00           O
ATOM   3406  N   ARG A 205      40.576  71.311 113.590  1.00  0.00           N
ATOM   3408  CA  ARG A 205      40.835  72.381 112.660  1.00  0.00           C
ATOM   3410  CB  ARG A 205      41.506  73.491 113.490  1.00  0.00           C
ATOM   3413  CG  ARG A 205      41.785  74.751 112.690  1.00  0.00           C
ATOM   3416  CD  ARG A 205      42.315  75.911 113.520  1.00  0.00           C
ATOM   3419  NE  ARG A 205      43.636  75.461 114.060  1.00  0.00           N
ATOM   3421  CZ  ARG A 205      44.655  76.271 114.310  1.00  0.00           C
ATOM   3422  NH1 ARG A 205      44.585  77.561 114.110  1.00  0.00           N
ATOM   3425  NH2 ARG A 205      45.765  75.781 114.830  1.00  0.00           N
ATOM   3428  C   ARG A 205      41.726  72.001 111.490  1.00  0.00           C
ATOM   3429  O   ARG A 205      41.436  72.271 110.320  1.00  0.00           O
ATOM   3430  N   ILE A 206      42.836  71.291 111.810  1.00  0.00           N
ATOM   3432  CA  ILE A 206      43.816  70.741 110.880  1.00  0.00           C
ATOM   3434  CB  ILE A 206      44.996  70.111 111.640  1.00  0.00           C
ATOM   3436  CG2 ILE A 206      45.946  69.351 110.690  1.00  0.00           C
ATOM   3440  CG1 ILE A 206      45.816  71.171 112.440  1.00  0.00           C
ATOM   3443  CD  ILE A 206      46.285  72.381 111.640  1.00  0.00           C
ATOM   3447  C   ILE A 206      43.205  69.741 109.920  1.00  0.00           C
ATOM   3448  O   ILE A 206      43.405  69.821 108.710  1.00  0.00           O
ATOM   3449  N   ARG A 207      42.386  68.791 110.420  1.00  0.00           N
ATOM   3451  CA  ARG A 207      41.815  67.802 109.530  1.00  0.00           C
ATOM   3453  CB  ARG A 207      41.386  66.512 110.290  1.00  0.00           C
ATOM   3456  CG  ARG A 207      40.105  66.561 111.160  1.00  0.00           C
ATOM   3459  CD  ARG A 207      38.806  66.372 110.370  1.00  0.00           C
ATOM   3462  NE  ARG A 207      37.616  66.451 111.270  1.00  0.00           N
ATOM   3464  CZ  ARG A 207      36.386  66.340 110.770  1.00  0.00           C
ATOM   3465  NH1 ARG A 207      36.176  66.151 109.490  1.00  0.00           N
ATOM   3468  NH2 ARG A 207      35.336  66.451 111.550  1.00  0.00           N
ATOM   3471  C   ARG A 207      40.695  68.391 108.660  1.00  0.00           C
ATOM   3472  O   ARG A 207      40.506  67.942 107.530  1.00  0.00           O
ATOM   3473  N   LEU A 208      39.945  69.391 109.160  1.00  0.00           N
ATOM   3475  CA  LEU A 208      38.965  70.131 108.370  1.00  0.00           C
ATOM   3477  CB  LEU A 208      38.105  71.041 109.270  1.00  0.00           C
ATOM   3480  CG  LEU A 208      37.076  70.281 110.130  1.00  0.00           C
ATOM   3482  CD1 LEU A 208      36.436  71.241 111.130  1.00  0.00           C
ATOM   3486  CD2 LEU A 208      35.986  69.601 109.300  1.00  0.00           C
ATOM   3490  C   LEU A 208      39.556  70.931 107.220  1.00  0.00           C
ATOM   3491  O   LEU A 208      39.056  70.851 106.100  1.00  0.00           O
ATOM   3492  N   ASP A 209      40.657  71.671 107.440  1.00  0.00           N
ATOM   3494  CA  ASP A 209      41.425  72.301 106.390  1.00  0.00           C
ATOM   3496  CB  ASP A 209      42.456  73.231 107.090  1.00  0.00           C
ATOM   3499  CG  ASP A 209      43.195  74.131 106.110  1.00  0.00           C
ATOM   3500  OD1 ASP A 209      43.906  73.592 105.230  1.00  0.00           O
ATOM   3501  OD2 ASP A 209      43.065  75.381 106.200  1.00  0.00           O
ATOM   3502  C   ASP A 209      42.015  71.281 105.400  1.00  0.00           C
ATOM   3503  O   ASP A 209      41.896  71.411 104.170  1.00  0.00           O
ATOM   3504  N   ALA A 210      42.586  70.171 105.900  1.00  0.00           N
ATOM   3506  CA  ALA A 210      43.046  69.091 105.060  1.00  0.00           C
ATOM   3508  CB  ALA A 210      43.746  68.082 105.970  1.00  0.00           C
ATOM   3512  C   ALA A 210      42.006  68.340 104.220  1.00  0.00           C
ATOM   3513  O   ALA A 210      42.185  68.171 103.020  1.00  0.00           O
ATOM   3514  N   VAL A 211      40.865  67.902 104.810  1.00  0.00           N
ATOM   3516  CA  VAL A 211      39.805  67.221 104.070  1.00  0.00           C
ATOM   3518  CB  VAL A 211      38.746  66.571 104.970  1.00  0.00           C
ATOM   3520  CG1 VAL A 211      37.785  67.590 105.610  1.00  0.00           C
ATOM   3524  CG2 VAL A 211      37.936  65.521 104.170  1.00  0.00           C
ATOM   3528  C   VAL A 211      39.197  68.121 103.000  1.00  0.00           C
ATOM   3529  O   VAL A 211      38.925  67.692 101.880  1.00  0.00           O
ATOM   3530  N   LYS A 212      39.046  69.421 103.340  1.00  0.00           N
ATOM   3532  CA  LYS A 212      38.576  70.451 102.430  1.00  0.00           C
ATOM   3534  CB  LYS A 212      38.535  71.791 103.210  1.00  0.00           C
ATOM   3537  CG  LYS A 212      38.076  73.041 102.430  1.00  0.00           C
ATOM   3540  CD  LYS A 212      36.596  72.911 102.030  1.00  0.00           C
ATOM   3543  CE  LYS A 212      35.936  74.192 101.530  1.00  0.00           C
ATOM   3546  NZ  LYS A 212      34.477  73.961 101.390  1.00  0.00           N
ATOM   3550  C   LYS A 212      39.455  70.601 101.210  1.00  0.00           C
ATOM   3551  O   LYS A 212      38.995  70.541 100.070  1.00  0.00           O
ATOM   3552  N   MET A 213      40.785  70.681 101.400  1.00  0.00           N
ATOM   3554  CA  MET A 213      41.715  70.671 100.280  1.00  0.00           C
ATOM   3556  CB  MET A 213      43.186  70.921 100.720  1.00  0.00           C
ATOM   3559  CG  MET A 213      44.056  71.261  99.500  1.00  0.00           C
ATOM   3562  SD  MET A 213      45.705  71.911  99.760  1.00  0.00           S
ATOM   3563  CE  MET A 213      45.925  71.981  97.960  1.00  0.00           C
ATOM   3567  C   MET A 213      41.646  69.391  99.440  1.00  0.00           C
ATOM   3568  O   MET A 213      41.646  69.441  98.210  1.00  0.00           O
ATOM   3569  N   THR A 214      41.567  68.201 100.090  1.00  0.00           N
ATOM   3571  CA  THR A 214      41.486  66.902  99.420  1.00  0.00           C
ATOM   3573  CB  THR A 214      41.425  65.711 100.370  1.00  0.00           C
ATOM   3575  OG1 THR A 214      42.476  65.761 101.320  1.00  0.00           O
ATOM   3577  CG2 THR A 214      41.586  64.391  99.590  1.00  0.00           C
ATOM   3581  C   THR A 214      40.296  66.751  98.530  1.00  0.00           C
ATOM   3582  O   THR A 214      40.375  66.251  97.410  1.00  0.00           O
ATOM   3583  N   GLU A 215      39.116  67.201  99.010  1.00  0.00           N
ATOM   3585  CA  GLU A 215      37.916  67.221  98.210  1.00  0.00           C
ATOM   3587  CB  GLU A 215      36.745  67.832  99.020  1.00  0.00           C
ATOM   3590  CG  GLU A 215      35.416  67.771  98.240  1.00  0.00           C
ATOM   3593  CD  GLU A 215      34.295  68.441  99.010  1.00  0.00           C
ATOM   3594  OE1 GLU A 215      34.295  69.701  99.050  1.00  0.00           O
ATOM   3595  OE2 GLU A 215      33.425  67.721  99.560  1.00  0.00           O
ATOM   3596  C   GLU A 215      38.076  68.061  96.970  1.00  0.00           C
ATOM   3597  O   GLU A 215      37.785  67.651  95.860  1.00  0.00           O
ATOM   3598  N   TYR A 216      38.615  69.271  97.130  1.00  0.00           N
ATOM   3600  CA  TYR A 216      38.866  70.171  96.040  1.00  0.00           C
ATOM   3602  CB  TYR A 216      39.236  71.561  96.580  1.00  0.00           C
ATOM   3605  CG  TYR A 216      38.006  72.381  96.850  1.00  0.00           C
ATOM   3606  CD1 TYR A 216      37.125  72.082  97.900  1.00  0.00           C
ATOM   3608  CE1 TYR A 216      36.045  72.931  98.190  1.00  0.00           C
ATOM   3610  CZ  TYR A 216      35.875  74.101  97.450  1.00  0.00           C
ATOM   3611  OH  TYR A 216      34.865  75.031  97.770  1.00  0.00           O
ATOM   3613  CD2 TYR A 216      37.775  73.511  96.070  1.00  0.00           C
ATOM   3615  CE2 TYR A 216      36.726  74.371  96.380  1.00  0.00           C
ATOM   3617  C   TYR A 216      39.836  69.652  94.990  1.00  0.00           C
ATOM   3618  O   TYR A 216      39.605  69.781  93.790  1.00  0.00           O
ATOM   3619  N   LEU A 217      40.925  68.961  95.380  1.00  0.00           N
ATOM   3621  CA  LEU A 217      41.775  68.340  94.370  1.00  0.00           C
ATOM   3623  CB  LEU A 217      43.227  68.061  94.840  1.00  0.00           C
ATOM   3626  CG  LEU A 217      44.146  69.281  94.610  1.00  0.00           C
ATOM   3628  CD1 LEU A 217      43.796  70.451  95.520  1.00  0.00           C
ATOM   3632  CD2 LEU A 217      45.616  68.951  94.850  1.00  0.00           C
ATOM   3636  C   LEU A 217      41.156  67.121  93.690  1.00  0.00           C
ATOM   3637  O   LEU A 217      41.446  66.861  92.530  1.00  0.00           O
ATOM   3638  N   ARG A 218      40.205  66.391  94.320  1.00  0.00           N
ATOM   3640  CA  ARG A 218      39.576  65.262  93.650  1.00  0.00           C
ATOM   3642  CB  ARG A 218      39.306  64.111  94.660  1.00  0.00           C
ATOM   3645  CG  ARG A 218      38.065  64.241  95.560  1.00  0.00           C
ATOM   3648  CD  ARG A 218      38.205  63.631  96.960  1.00  0.00           C
ATOM   3651  NE  ARG A 218      38.606  62.201  96.800  1.00  0.00           N
ATOM   3653  CZ  ARG A 218      39.137  61.481  97.770  1.00  0.00           C
ATOM   3654  NH1 ARG A 218      39.105  61.861  99.020  1.00  0.00           N
ATOM   3657  NH2 ARG A 218      39.715  60.331  97.480  1.00  0.00           N
ATOM   3660  C   ARG A 218      38.306  65.681  92.910  1.00  0.00           C
ATOM   3661  O   ARG A 218      37.806  64.921  92.070  1.00  0.00           O
ATOM   3662  N   THR A 219      37.785  66.921  93.140  1.00  0.00           N
ATOM   3664  CA  THR A 219      36.605  67.431  92.420  1.00  0.00           C
ATOM   3666  CB  THR A 219      35.545  68.091  93.330  1.00  0.00           C
ATOM   3668  OG1 THR A 219      36.056  69.171  94.110  1.00  0.00           O
ATOM   3670  CG2 THR A 219      34.986  67.061  94.300  1.00  0.00           C
ATOM   3674  C   THR A 219      36.935  68.451  91.350  1.00  0.00           C
ATOM   3675  O   THR A 219      36.195  68.651  90.390  1.00  0.00           O
ATOM   3676  N   LYS A 220      38.076  69.152  91.480  1.00  0.00           N
ATOM   3678  CA  LYS A 220      38.506  70.111  90.480  1.00  0.00           C
ATOM   3680  CB  LYS A 220      39.166  71.361  91.130  1.00  0.00           C
ATOM   3683  CG  LYS A 220      38.265  72.131  92.120  1.00  0.00           C
ATOM   3686  CD  LYS A 220      37.135  72.942  91.450  1.00  0.00           C
ATOM   3689  CE  LYS A 220      36.256  73.732  92.420  1.00  0.00           C
ATOM   3692  NZ  LYS A 220      35.225  74.491  91.680  1.00  0.00           N
ATOM   3696  C   LYS A 220      39.465  69.451  89.490  1.00  0.00           C
ATOM   3697  O   LYS A 220      39.267  69.501  88.270  1.00  0.00           O
ATOM   3698  N   VAL A 221      40.556  68.832  89.980  1.00  0.00           N
ATOM   3700  CA  VAL A 221      41.646  68.421  89.090  1.00  0.00           C
ATOM   3702  CB  VAL A 221      42.976  69.041  89.540  1.00  0.00           C
ATOM   3704  CG1 VAL A 221      42.826  70.561  89.730  1.00  0.00           C
ATOM   3708  CG2 VAL A 221      43.477  68.441  90.860  1.00  0.00           C
ATOM   3712  C   VAL A 221      41.726  66.902  88.920  1.00  0.00           C
ATOM   3713  O   VAL A 221      42.486  66.431  88.090  1.00  0.00           O
ATOM   3714  N   GLU A 222      40.896  66.131  89.670  1.00  0.00           N
ATOM   3716  CA  GLU A 222      40.595  64.701  89.480  1.00  0.00           C
ATOM   3718  CB  GLU A 222      40.175  64.341  88.020  1.00  0.00           C
ATOM   3721  CG  GLU A 222      39.355  63.031  87.830  1.00  0.00           C
ATOM   3724  CD  GLU A 222      40.005  61.902  87.020  1.00  0.00           C
ATOM   3725  OE1 GLU A 222      40.616  62.181  85.950  1.00  0.00           O
ATOM   3726  OE2 GLU A 222      39.865  60.721  87.440  1.00  0.00           O
ATOM   3727  C   GLU A 222      41.697  63.781  90.040  1.00  0.00           C
ATOM   3728  O   GLU A 222      41.675  62.552  89.910  1.00  0.00           O
ATOM   3729  N   VAL A 223      42.656  64.361  90.780  1.00  0.00           N
ATOM   3731  CA  VAL A 223      43.766  63.621  91.340  1.00  0.00           C
ATOM   3733  CB  VAL A 223      45.105  64.371  91.250  1.00  0.00           C
ATOM   3735  CG1 VAL A 223      45.266  64.921  89.820  1.00  0.00           C
ATOM   3739  CG2 VAL A 223      45.245  65.491  92.290  1.00  0.00           C
ATOM   3743  C   VAL A 223      43.446  63.201  92.770  1.00  0.00           C
ATOM   3744  O   VAL A 223      42.586  63.761  93.450  1.00  0.00           O
ATOM   3745  N   ASN A 224      44.175  62.201  93.290  1.00  0.00           N
ATOM   3747  CA  ASN A 224      44.166  61.941  94.720  1.00  0.00           C
ATOM   3749  CB  ASN A 224      43.866  60.451  95.050  1.00  0.00           C
ATOM   3752  CG  ASN A 224      42.416  60.131  94.690  1.00  0.00           C
ATOM   3753  OD1 ASN A 224      41.506  60.321  95.510  1.00  0.00           O
ATOM   3754  ND2 ASN A 224      42.185  59.582  93.470  1.00  0.00           N
ATOM   3757  C   ASN A 224      45.546  62.342  95.240  1.00  0.00           C
ATOM   3758  O   ASN A 224      46.525  61.692  94.870  1.00  0.00           O
ATOM   3759  N   PRO A 225      45.686  63.412  96.030  1.00  0.00           N
ATOM   3760  CD  PRO A 225      44.655  64.431  96.260  1.00  0.00           C
ATOM   3763  CA  PRO A 225      46.965  63.811  96.620  1.00  0.00           C
ATOM   3765  CB  PRO A 225      46.646  65.111  97.360  1.00  0.00           C
ATOM   3768  CG  PRO A 225      45.447  65.681  96.620  1.00  0.00           C
ATOM   3771  C   PRO A 225      47.596  62.832  97.580  1.00  0.00           C
ATOM   3772  O   PRO A 225      46.955  62.431  98.550  1.00  0.00           O
ATOM   3773  N   HIS A 226      48.876  62.491  97.370  1.00  0.00           N
ATOM   3775  CA  HIS A 226      49.636  61.692  98.310  1.00  0.00           C
ATOM   3777  CB  HIS A 226      50.156  60.451  97.570  1.00  0.00           C
ATOM   3780  ND1 HIS A 226      48.256  58.851  97.780  1.00  0.00           N
ATOM   3781  CG  HIS A 226      49.046  59.652  96.970  1.00  0.00           C
ATOM   3782  CE1 HIS A 226      47.516  58.152  96.940  1.00  0.00           C
ATOM   3784  NE2 HIS A 226      47.796  58.431  95.650  1.00  0.00           N
ATOM   3786  CD2 HIS A 226      48.776  59.402  95.660  1.00  0.00           C
ATOM   3788  C   HIS A 226      50.806  62.461  98.900  1.00  0.00           C
ATOM   3789  O   HIS A 226      51.506  61.981  99.790  1.00  0.00           O
ATOM   3790  N   VAL A 227      51.006  63.721  98.470  1.00  0.00           N
ATOM   3792  CA  VAL A 227      52.056  64.611  98.940  1.00  0.00           C
ATOM   3794  CB  VAL A 227      53.087  64.912  97.860  1.00  0.00           C
ATOM   3796  CG1 VAL A 227      54.256  65.741  98.410  1.00  0.00           C
ATOM   3800  CG2 VAL A 227      53.545  63.541  97.360  1.00  0.00           C
ATOM   3804  C   VAL A 227      51.446  65.891  99.420  1.00  0.00           C
ATOM   3805  O   VAL A 227      50.616  66.501  98.750  1.00  0.00           O
ATOM   3806  N   PHE A 228      51.815  66.321 100.640  1.00  0.00           N
ATOM   3808  CA  PHE A 228      51.306  67.541 101.230  1.00  0.00           C
ATOM   3810  CB  PHE A 228      50.876  67.221 102.710  1.00  0.00           C
ATOM   3813  CG  PHE A 228      50.145  68.361 103.390  1.00  0.00           C
ATOM   3814  CD1 PHE A 228      49.016  68.911 102.780  1.00  0.00           C
ATOM   3816  CE1 PHE A 228      48.477  70.122 103.220  1.00  0.00           C
ATOM   3818  CZ  PHE A 228      49.016  70.751 104.340  1.00  0.00           C
ATOM   3820  CD2 PHE A 228      50.625  68.961 104.570  1.00  0.00           C
ATOM   3822  CE2 PHE A 228      50.096  70.171 105.010  1.00  0.00           C
ATOM   3824  C   PHE A 228      52.365  68.641 101.050  1.00  0.00           C
ATOM   3825  O   PHE A 228      53.176  68.641 100.120  1.00  0.00           O
ATOM   3826  N   VAL A 229      52.456  69.590 101.990  1.00  0.00           N
ATOM   3828  CA  VAL A 229      53.666  70.341 102.220  1.00  0.00           C
ATOM   3830  CB  VAL A 229      54.615  69.551 103.130  1.00  0.00           C
ATOM   3832  CG1 VAL A 229      53.866  69.052 104.370  1.00  0.00           C
ATOM   3836  CG2 VAL A 229      55.196  68.332 102.440  1.00  0.00           C
ATOM   3840  C   VAL A 229      53.355  71.661 102.890  1.00  0.00           C
ATOM   3841  O   VAL A 229      52.206  72.082 103.020  1.00  0.00           O
ATOM   3842  N   TRP A 230      54.396  72.271 103.470  1.00  0.00           N
ATOM   3844  CA  TRP A 230      54.256  73.051 104.660  1.00  0.00           C
ATOM   3846  CB  TRP A 230      55.396  72.771 105.690  1.00  0.00           C
ATOM   3849  CG  TRP A 230      55.416  71.401 106.310  1.00  0.00           C
ATOM   3850  CD1 TRP A 230      56.425  70.471 106.230  1.00  0.00           C
ATOM   3852  NE1 TRP A 230      56.076  69.332 106.930  1.00  0.00           N
ATOM   3854  CE2 TRP A 230      54.846  69.511 107.480  1.00  0.00           C
ATOM   3855  CD2 TRP A 230      54.396  70.801 107.140  1.00  0.00           C
ATOM   3856  CE3 TRP A 230      53.157  71.232 107.620  1.00  0.00           C
ATOM   3858  CZ3 TRP A 230      52.396  70.351 108.400  1.00  0.00           C
ATOM   3860  CZ2 TRP A 230      54.076  68.621 108.210  1.00  0.00           C
ATOM   3862  CH2 TRP A 230      52.836  69.061 108.670  1.00  0.00           C
ATOM   3864  C   TRP A 230      54.355  74.501 104.270  1.00  0.00           C
ATOM   3865  O   TRP A 230      55.375  74.901 103.720  1.00  0.00           O
ATOM   3866  N   PRO A 231      53.386  75.351 104.570  1.00  0.00           N
ATOM   3867  CD  PRO A 231      52.006  74.971 104.920  1.00  0.00           C
ATOM   3870  CA  PRO A 231      53.656  76.751 104.830  1.00  0.00           C
ATOM   3872  CB  PRO A 231      52.365  77.251 105.520  1.00  0.00           C
ATOM   3875  CG  PRO A 231      51.276  76.302 105.000  1.00  0.00           C
ATOM   3878  C   PRO A 231      54.906  76.971 105.670  1.00  0.00           C
ATOM   3879  O   PRO A 231      54.965  76.461 106.790  1.00  0.00           O
ATOM   3880  N   TYR A 232      55.915  77.690 105.160  1.00  0.00           N
ATOM   3882  CA  TYR A 232      57.066  78.201 105.920  1.00  0.00           C
ATOM   3884  CB  TYR A 232      56.646  78.951 107.210  1.00  0.00           C
ATOM   3887  CG  TYR A 232      55.587  79.961 106.860  1.00  0.00           C
ATOM   3888  CD1 TYR A 232      55.876  81.141 106.160  1.00  0.00           C
ATOM   3890  CE1 TYR A 232      54.836  82.010 105.780  1.00  0.00           C
ATOM   3892  CZ  TYR A 232      53.516  81.671 106.080  1.00  0.00           C
ATOM   3893  OH  TYR A 232      52.435  82.441 105.650  1.00  0.00           O
ATOM   3895  CD2 TYR A 232      54.245  79.662 107.160  1.00  0.00           C
ATOM   3897  CE2 TYR A 232      53.215  80.501 106.770  1.00  0.00           C
ATOM   3899  C   TYR A 232      58.105  77.151 106.270  1.00  0.00           C
ATOM   3900  O   TYR A 232      59.146  77.461 106.860  1.00  0.00           O
ATOM   3901  N   GLY A 233      57.887  75.881 105.870  1.00  0.00           N
ATOM   3903  CA  GLY A 233      58.816  74.781 106.120  1.00  0.00           C
ATOM   3906  C   GLY A 233      58.796  74.251 107.530  1.00  0.00           C
ATOM   3907  O   GLY A 233      59.585  73.381 107.870  1.00  0.00           O
ATOM   3908  N   GLU A 234      57.855  74.711 108.350  1.00  0.00           N
ATOM   3910  CA  GLU A 234      57.626  74.271 109.720  1.00  0.00           C
ATOM   3912  CB  GLU A 234      57.066  75.451 110.550  1.00  0.00           C
ATOM   3915  CG  GLU A 234      58.025  76.652 110.690  1.00  0.00           C
ATOM   3918  CD  GLU A 234      59.226  76.391 111.590  1.00  0.00           C
ATOM   3919  OE1 GLU A 234      59.056  75.731 112.650  1.00  0.00           O
ATOM   3920  OE2 GLU A 234      60.326  76.891 111.270  1.00  0.00           O
ATOM   3921  C   GLU A 234      56.605  73.132 109.720  1.00  0.00           C
ATOM   3922  O   GLU A 234      55.795  73.041 108.820  1.00  0.00           O
ATOM   3923  N   ALA A 235      56.637  72.211 110.710  1.00  0.00           N
ATOM   3925  CA  ALA A 235      55.785  71.021 110.710  1.00  0.00           C
ATOM   3927  CB  ALA A 235      56.586  69.771 110.320  1.00  0.00           C
ATOM   3931  C   ALA A 235      55.186  70.791 112.080  1.00  0.00           C
ATOM   3932  O   ALA A 235      55.605  71.401 113.050  1.00  0.00           O
ATOM   3933  N   ASN A 236      54.175  69.891 112.190  1.00  0.00           N
ATOM   3935  CA  ASN A 236      53.596  69.501 113.460  1.00  0.00           C
ATOM   3937  CB  ASN A 236      52.365  70.381 113.770  1.00  0.00           C
ATOM   3940  CG  ASN A 236      51.845  70.082 115.170  1.00  0.00           C
ATOM   3941  OD1 ASN A 236      50.935  69.271 115.340  1.00  0.00           O
ATOM   3942  ND2 ASN A 236      52.435  70.751 116.180  1.00  0.00           N
ATOM   3945  C   ASN A 236      53.235  68.012 113.480  1.00  0.00           C
ATOM   3946  O   ASN A 236      52.686  67.482 112.520  1.00  0.00           O
ATOM   3947  N   GLY A 237      53.565  67.291 114.580  1.00  0.00           N
ATOM   3949  CA  GLY A 237      53.415  65.840 114.700  1.00  0.00           C
ATOM   3952  C   GLY A 237      51.996  65.351 114.650  1.00  0.00           C
ATOM   3953  O   GLY A 237      51.675  64.361 113.990  1.00  0.00           O
ATOM   3954  N   ILE A 238      51.086  66.071 115.330  1.00  0.00           N
ATOM   3956  CA  ILE A 238      49.646  65.861 115.270  1.00  0.00           C
ATOM   3958  CB  ILE A 238      48.895  66.671 116.340  1.00  0.00           C
ATOM   3960  CG2 ILE A 238      47.375  66.641 116.070  1.00  0.00           C
ATOM   3964  CG1 ILE A 238      49.226  66.081 117.730  1.00  0.00           C
ATOM   3967  CD  ILE A 238      48.766  66.951 118.910  1.00  0.00           C
ATOM   3971  C   ILE A 238      49.076  66.101 113.870  1.00  0.00           C
ATOM   3972  O   ILE A 238      48.215  65.381 113.360  1.00  0.00           O
ATOM   3973  N   ALA A 239      49.576  67.141 113.190  1.00  0.00           N
ATOM   3975  CA  ALA A 239      49.197  67.421 111.820  1.00  0.00           C
ATOM   3977  CB  ALA A 239      49.776  68.771 111.340  1.00  0.00           C
ATOM   3981  C   ALA A 239      49.535  66.302 110.850  1.00  0.00           C
ATOM   3982  O   ALA A 239      48.685  65.911 110.060  1.00  0.00           O
ATOM   3983  N   ILE A 240      50.756  65.721 110.910  1.00  0.00           N
ATOM   3985  CA  ILE A 240      51.086  64.571 110.070  1.00  0.00           C
ATOM   3987  CB  ILE A 240      52.566  64.192 110.030  1.00  0.00           C
ATOM   3989  CG2 ILE A 240      53.335  65.351 109.350  1.00  0.00           C
ATOM   3993  CG1 ILE A 240      53.157  63.872 111.410  1.00  0.00           C
ATOM   3996  CD  ILE A 240      54.535  63.221 111.370  1.00  0.00           C
ATOM   4000  C   ILE A 240      50.215  63.351 110.320  1.00  0.00           C
ATOM   4001  O   ILE A 240      49.805  62.701 109.370  1.00  0.00           O
ATOM   4002  N   GLU A 241      49.886  63.001 111.590  1.00  0.00           N
ATOM   4004  CA  GLU A 241      48.976  61.891 111.870  1.00  0.00           C
ATOM   4006  CB  GLU A 241      48.995  61.391 113.340  1.00  0.00           C
ATOM   4009  CG  GLU A 241      48.736  62.482 114.390  1.00  0.00           C
ATOM   4012  CD  GLU A 241      48.636  61.941 115.800  1.00  0.00           C
ATOM   4013  OE1 GLU A 241      47.616  61.281 116.100  1.00  0.00           O
ATOM   4014  OE2 GLU A 241      49.525  62.241 116.650  1.00  0.00           O
ATOM   4015  C   GLU A 241      47.546  62.051 111.340  1.00  0.00           C
ATOM   4016  O   GLU A 241      46.977  61.091 110.820  1.00  0.00           O
ATOM   4017  N   GLU A 242      46.945  63.251 111.360  1.00  0.00           N
ATOM   4019  CA  GLU A 242      45.727  63.491 110.600  1.00  0.00           C
ATOM   4021  CB  GLU A 242      45.126  64.891 110.920  1.00  0.00           C
ATOM   4024  CG  GLU A 242      44.665  65.111 112.390  1.00  0.00           C
ATOM   4027  CD  GLU A 242      43.825  63.991 112.990  1.00  0.00           C
ATOM   4028  OE1 GLU A 242      42.846  63.481 112.380  1.00  0.00           O
ATOM   4029  OE2 GLU A 242      44.156  63.552 114.130  1.00  0.00           O
ATOM   4030  C   GLU A 242      45.886  63.281 109.080  1.00  0.00           C
ATOM   4031  O   GLU A 242      45.056  62.631 108.440  1.00  0.00           O
ATOM   4032  N   LEU A 243      46.977  63.781 108.480  1.00  0.00           N
ATOM   4034  CA  LEU A 243      47.295  63.692 107.060  1.00  0.00           C
ATOM   4036  CB  LEU A 243      48.477  64.631 106.740  1.00  0.00           C
ATOM   4039  CG  LEU A 243      48.125  66.121 106.940  1.00  0.00           C
ATOM   4041  CD1 LEU A 243      49.385  66.991 106.920  1.00  0.00           C
ATOM   4045  CD2 LEU A 243      47.136  66.611 105.880  1.00  0.00           C
ATOM   4049  C   LEU A 243      47.566  62.281 106.550  1.00  0.00           C
ATOM   4050  O   LEU A 243      47.155  61.891 105.440  1.00  0.00           O
ATOM   4051  N   LYS A 244      48.227  61.431 107.360  1.00  0.00           N
ATOM   4053  CA  LYS A 244      48.365  60.021 107.080  1.00  0.00           C
ATOM   4055  CB  LYS A 244      49.236  59.301 108.150  1.00  0.00           C
ATOM   4058  CG  LYS A 244      50.727  59.181 107.790  1.00  0.00           C
ATOM   4061  CD  LYS A 244      51.625  60.372 108.170  1.00  0.00           C
ATOM   4064  CE  LYS A 244      53.087  59.911 108.190  1.00  0.00           C
ATOM   4067  NZ  LYS A 244      54.067  60.971 108.480  1.00  0.00           N
ATOM   4071  C   LYS A 244      47.035  59.281 106.870  1.00  0.00           C
ATOM   4072  O   LYS A 244      46.926  58.461 105.970  1.00  0.00           O
ATOM   4073  N   LYS A 245      45.985  59.601 107.670  1.00  0.00           N
ATOM   4075  CA  LYS A 245      44.646  59.031 107.540  1.00  0.00           C
ATOM   4077  CB  LYS A 245      43.685  59.590 108.630  1.00  0.00           C
ATOM   4080  CG  LYS A 245      44.146  59.341 110.080  1.00  0.00           C
ATOM   4083  CD  LYS A 245      43.415  60.201 111.130  1.00  0.00           C
ATOM   4086  CE  LYS A 245      44.086  60.101 112.510  1.00  0.00           C
ATOM   4089  NZ  LYS A 245      43.465  60.971 113.530  1.00  0.00           N
ATOM   4093  C   LYS A 245      43.995  59.281 106.180  1.00  0.00           C
ATOM   4094  O   LYS A 245      43.285  58.431 105.630  1.00  0.00           O
ATOM   4095  N   LEU A 246      44.205  60.481 105.620  1.00  0.00           N
ATOM   4097  CA  LEU A 246      43.666  60.910 104.340  1.00  0.00           C
ATOM   4099  CB  LEU A 246      43.746  62.442 104.260  1.00  0.00           C
ATOM   4102  CG  LEU A 246      43.095  63.171 105.460  1.00  0.00           C
ATOM   4104  CD1 LEU A 246      43.065  64.681 105.190  1.00  0.00           C
ATOM   4108  CD2 LEU A 246      41.686  62.671 105.820  1.00  0.00           C
ATOM   4112  C   LEU A 246      44.375  60.302 103.150  1.00  0.00           C
ATOM   4113  O   LEU A 246      43.766  59.991 102.120  1.00  0.00           O
ATOM   4114  N   GLY A 247      45.686  60.011 103.320  1.00  0.00           N
ATOM   4116  CA  GLY A 247      46.495  59.321 102.330  1.00  0.00           C
ATOM   4119  C   GLY A 247      47.806  59.921 101.990  1.00  0.00           C
ATOM   4120  O   GLY A 247      48.545  59.332 101.210  1.00  0.00           O
ATOM   4121  N   TYR A 248      48.195  61.021 102.630  1.00  0.00           N
ATOM   4123  CA  TYR A 248      49.535  61.561 102.460  1.00  0.00           C
ATOM   4125  CB  TYR A 248      49.675  62.911 103.190  1.00  0.00           C
ATOM   4128  CG  TYR A 248      48.695  63.881 102.590  1.00  0.00           C
ATOM   4129  CD1 TYR A 248      47.546  64.301 103.270  1.00  0.00           C
ATOM   4131  CE1 TYR A 248      46.726  65.302 102.730  1.00  0.00           C
ATOM   4133  CZ  TYR A 248      47.066  65.871 101.520  1.00  0.00           C
ATOM   4134  OH  TYR A 248      46.306  66.931 101.050  1.00  0.00           O
ATOM   4136  CD2 TYR A 248      48.976  64.421 101.330  1.00  0.00           C
ATOM   4138  CE2 TYR A 248      48.157  65.411 100.780  1.00  0.00           C
ATOM   4140  C   TYR A 248      50.657  60.611 102.920  1.00  0.00           C
ATOM   4141  O   TYR A 248      50.676  60.181 104.070  1.00  0.00           O
ATOM   4142  N   ASP A 249      51.596  60.251 102.010  1.00  0.00           N
ATOM   4144  CA  ASP A 249      52.705  59.381 102.350  1.00  0.00           C
ATOM   4146  CB  ASP A 249      52.626  58.001 101.620  1.00  0.00           C
ATOM   4149  CG  ASP A 249      53.006  57.841 100.140  1.00  0.00           C
ATOM   4150  OD1 ASP A 249      52.596  58.651  99.290  1.00  0.00           O
ATOM   4151  OD2 ASP A 249      53.506  56.721  99.830  1.00  0.00           O
ATOM   4152  C   ASP A 249      54.067  60.011 102.200  1.00  0.00           C
ATOM   4153  O   ASP A 249      55.066  59.361 102.500  1.00  0.00           O
ATOM   4154  N   MET A 250      54.186  61.302 101.830  1.00  0.00           N
ATOM   4156  CA  MET A 250      55.486  61.951 101.920  1.00  0.00           C
ATOM   4158  CB  MET A 250      56.406  61.671 100.700  1.00  0.00           C
ATOM   4161  CG  MET A 250      55.746  61.941  99.350  1.00  0.00           C
ATOM   4164  SD  MET A 250      55.046  60.481  98.520  1.00  0.00           S
ATOM   4165  CE  MET A 250      56.625  59.721  98.030  1.00  0.00           C
ATOM   4169  C   MET A 250      55.465  63.441 102.190  1.00  0.00           C
ATOM   4170  O   MET A 250      54.626  64.192 101.710  1.00  0.00           O
ATOM   4171  N   PHE A 251      56.425  63.901 103.020  1.00  0.00           N
ATOM   4173  CA  PHE A 251      56.406  65.230 103.600  1.00  0.00           C
ATOM   4175  CB  PHE A 251      56.006  65.221 105.110  1.00  0.00           C
ATOM   4178  CG  PHE A 251      54.665  64.541 105.310  1.00  0.00           C
ATOM   4179  CD1 PHE A 251      54.576  63.141 105.380  1.00  0.00           C
ATOM   4181  CE1 PHE A 251      53.335  62.501 105.480  1.00  0.00           C
ATOM   4183  CZ  PHE A 251      52.165  63.272 105.600  1.00  0.00           C
ATOM   4185  CD2 PHE A 251      53.485  65.302 105.440  1.00  0.00           C
ATOM   4187  CE2 PHE A 251      52.245  64.661 105.580  1.00  0.00           C
ATOM   4189  C   PHE A 251      57.756  65.931 103.400  1.00  0.00           C
ATOM   4190  O   PHE A 251      58.695  65.821 104.180  1.00  0.00           O
ATOM   4191  N   PHE A 252      57.846  66.741 102.330  1.00  0.00           N
ATOM   4193  CA  PHE A 252      58.836  67.781 102.110  1.00  0.00           C
ATOM   4195  CB  PHE A 252      58.695  68.381 100.690  1.00  0.00           C
ATOM   4198  CG  PHE A 252      58.886  67.321  99.630  1.00  0.00           C
ATOM   4199  CD1 PHE A 252      60.166  67.082  99.110  1.00  0.00           C
ATOM   4201  CE1 PHE A 252      60.346  66.141  98.080  1.00  0.00           C
ATOM   4203  CZ  PHE A 252      59.245  65.461  97.550  1.00  0.00           C
ATOM   4205  CD2 PHE A 252      57.785  66.622  99.100  1.00  0.00           C
ATOM   4207  CE2 PHE A 252      57.965  65.681  98.080  1.00  0.00           C
ATOM   4209  C   PHE A 252      58.855  68.901 103.140  1.00  0.00           C
ATOM   4210  O   PHE A 252      57.855  69.541 103.430  1.00  0.00           O
ATOM   4211  N   THR A 253      60.026  69.192 103.710  1.00  0.00           N
ATOM   4213  CA  THR A 253      60.226  70.281 104.640  1.00  0.00           C
ATOM   4215  CB  THR A 253      60.525  69.801 106.070  1.00  0.00           C
ATOM   4217  OG1 THR A 253      60.925  70.840 106.940  1.00  0.00           O
ATOM   4219  CG2 THR A 253      61.646  68.761 106.090  1.00  0.00           C
ATOM   4223  C   THR A 253      61.255  71.211 104.030  1.00  0.00           C
ATOM   4224  O   THR A 253      61.686  70.971 102.910  1.00  0.00           O
ATOM   4225  N   LEU A 254      61.646  72.321 104.690  1.00  0.00           N
ATOM   4227  CA  LEU A 254      62.666  73.231 104.200  1.00  0.00           C
ATOM   4229  CB  LEU A 254      62.236  74.721 104.250  1.00  0.00           C
ATOM   4232  CG  LEU A 254      61.076  75.141 103.330  1.00  0.00           C
ATOM   4234  CD1 LEU A 254      60.765  76.631 103.530  1.00  0.00           C
ATOM   4238  CD2 LEU A 254      61.406  74.891 101.850  1.00  0.00           C
ATOM   4242  C   LEU A 254      63.936  73.071 105.010  1.00  0.00           C
ATOM   4243  O   LEU A 254      64.807  73.942 104.990  1.00  0.00           O
ATOM   4244  N   GLU A 255      64.066  71.951 105.740  1.00  0.00           N
ATOM   4246  CA  GLU A 255      65.275  71.601 106.470  1.00  0.00           C
ATOM   4248  CB  GLU A 255      65.116  70.291 107.290  1.00  0.00           C
ATOM   4251  CG  GLU A 255      64.157  70.431 108.490  1.00  0.00           C
ATOM   4254  CD  GLU A 255      64.076  69.141 109.280  1.00  0.00           C
ATOM   4255  OE1 GLU A 255      65.116  68.781 109.900  1.00  0.00           O
ATOM   4256  OE2 GLU A 255      62.986  68.501 109.300  1.00  0.00           O
ATOM   4257  C   GLU A 255      66.517  71.480 105.610  1.00  0.00           C
ATOM   4258  O   GLU A 255      66.477  70.991 104.480  1.00  0.00           O
ATOM   4259  N   SER A 256      67.675  71.911 106.160  1.00  0.00           N
ATOM   4261  CA  SER A 256      69.006  71.631 105.620  1.00  0.00           C
ATOM   4263  CB  SER A 256      70.165  72.421 106.330  1.00  0.00           C
ATOM   4266  OG  SER A 256      70.385  72.071 107.700  1.00  0.00           O
ATOM   4268  C   SER A 256      69.366  70.151 105.570  1.00  0.00           C
ATOM   4269  O   SER A 256      68.977  69.361 106.430  1.00  0.00           O
ATOM   4270  N   GLY A 257      70.146  69.761 104.540  1.00  0.00           N
ATOM   4272  CA  GLY A 257      70.686  68.421 104.390  1.00  0.00           C
ATOM   4275  C   GLY A 257      70.186  67.671 103.190  1.00  0.00           C
ATOM   4276  O   GLY A 257      69.396  68.141 102.370  1.00  0.00           O
ATOM   4277  N   LEU A 258      70.665  66.421 103.040  1.00  0.00           N
ATOM   4279  CA  LEU A 258      70.316  65.561 101.930  1.00  0.00           C
ATOM   4281  CB  LEU A 258      71.525  64.661 101.540  1.00  0.00           C
ATOM   4284  CG  LEU A 258      71.266  63.641 100.410  1.00  0.00           C
ATOM   4286  CD1 LEU A 258      71.046  64.382  99.080  1.00  0.00           C
ATOM   4290  CD2 LEU A 258      72.415  62.641 100.240  1.00  0.00           C
ATOM   4294  C   LEU A 258      69.166  64.671 102.300  1.00  0.00           C
ATOM   4295  O   LEU A 258      69.146  64.071 103.370  1.00  0.00           O
ATOM   4296  N   ALA A 259      68.157  64.531 101.410  1.00  0.00           N
ATOM   4298  CA  ALA A 259      67.046  63.662 101.710  1.00  0.00           C
ATOM   4300  CB  ALA A 259      65.715  64.161 101.160  1.00  0.00           C
ATOM   4304  C   ALA A 259      67.296  62.281 101.140  1.00  0.00           C
ATOM   4305  O   ALA A 259      68.025  62.101 100.180  1.00  0.00           O
ATOM   4306  N   ASN A 260      66.666  61.261 101.720  1.00  0.00           N
ATOM   4308  CA  ASN A 260      66.756  59.911 101.230  1.00  0.00           C
ATOM   4310  CB  ASN A 260      67.366  59.062 102.360  1.00  0.00           C
ATOM   4313  CG  ASN A 260      67.826  57.731 101.800  1.00  0.00           C
ATOM   4314  OD1 ASN A 260      67.056  56.771 101.750  1.00  0.00           O
ATOM   4315  ND2 ASN A 260      69.116  57.672 101.390  1.00  0.00           N
ATOM   4318  C   ASN A 260      65.355  59.431 100.860  1.00  0.00           C
ATOM   4319  O   ASN A 260      64.385  59.871 101.460  1.00  0.00           O
ATOM   4320  N   ALA A 261      65.215  58.521  99.870  1.00  0.00           N
ATOM   4322  CA  ALA A 261      63.946  57.901  99.510  1.00  0.00           C
ATOM   4324  CB  ALA A 261      64.116  56.871  98.370  1.00  0.00           C
ATOM   4328  C   ALA A 261      63.277  57.211 100.680  1.00  0.00           C
ATOM   4329  O   ALA A 261      62.097  57.391 100.910  1.00  0.00           O
ATOM   4330  N   SER A 262      64.066  56.492 101.490  1.00  0.00           N
ATOM   4332  CA  SER A 262      63.586  55.681 102.600  1.00  0.00           C
ATOM   4334  CB  SER A 262      64.715  54.721 103.040  1.00  0.00           C
ATOM   4337  OG  SER A 262      65.146  53.851 101.980  1.00  0.00           O
ATOM   4339  C   SER A 262      63.087  56.511 103.790  1.00  0.00           C
ATOM   4340  O   SER A 262      62.365  56.021 104.650  1.00  0.00           O
ATOM   4341  N   GLN A 263      63.396  57.831 103.840  1.00  0.00           N
ATOM   4343  CA  GLN A 263      62.766  58.751 104.770  1.00  0.00           C
ATOM   4345  CB  GLN A 263      63.846  59.611 105.500  1.00  0.00           C
ATOM   4348  CG  GLN A 263      63.326  60.801 106.350  1.00  0.00           C
ATOM   4351  CD  GLN A 263      62.276  60.391 107.390  1.00  0.00           C
ATOM   4352  OE1 GLN A 263      61.156  60.021 107.060  1.00  0.00           O
ATOM   4353  NE2 GLN A 263      62.626  60.491 108.680  1.00  0.00           N
ATOM   4356  C   GLN A 263      61.767  59.652 104.060  1.00  0.00           C
ATOM   4357  O   GLN A 263      62.146  60.541 103.300  1.00  0.00           O
ATOM   4358  N   LEU A 264      60.455  59.451 104.280  1.00  0.00           N
ATOM   4360  CA  LEU A 264      59.407  60.251 103.690  1.00  0.00           C
ATOM   4362  CB  LEU A 264      58.365  59.351 102.990  1.00  0.00           C
ATOM   4365  CG  LEU A 264      58.906  58.561 101.780  1.00  0.00           C
ATOM   4367  CD1 LEU A 264      57.785  57.711 101.160  1.00  0.00           C
ATOM   4371  CD2 LEU A 264      59.576  59.451 100.710  1.00  0.00           C
ATOM   4375  C   LEU A 264      58.685  61.192 104.660  1.00  0.00           C
ATOM   4376  O   LEU A 264      57.906  62.022 104.230  1.00  0.00           O
ATOM   4377  N   ASP A 265      58.955  61.181 105.980  1.00  0.00           N
ATOM   4379  CA  ASP A 265      58.135  61.882 106.960  1.00  0.00           C
ATOM   4381  CB  ASP A 265      58.065  61.011 108.230  1.00  0.00           C
ATOM   4384  CG  ASP A 265      57.206  59.791 107.990  1.00  0.00           C
ATOM   4385  OD1 ASP A 265      56.185  59.931 107.260  1.00  0.00           O
ATOM   4386  OD2 ASP A 265      57.396  58.781 108.710  1.00  0.00           O
ATOM   4387  C   ASP A 265      58.695  63.261 107.300  1.00  0.00           C
ATOM   4388  O   ASP A 265      58.135  64.031 108.080  1.00  0.00           O
ATOM   4389  N   SER A 266      59.805  63.592 106.640  1.00  0.00           N
ATOM   4391  CA  SER A 266      60.657  64.731 106.880  1.00  0.00           C
ATOM   4393  CB  SER A 266      61.246  64.801 108.320  1.00  0.00           C
ATOM   4396  OG  SER A 266      62.336  65.721 108.460  1.00  0.00           O
ATOM   4398  C   SER A 266      61.736  64.641 105.840  1.00  0.00           C
ATOM   4399  O   SER A 266      62.745  63.961 105.970  1.00  0.00           O
ATOM   4400  N   ILE A 267      61.486  65.271 104.690  1.00  0.00           N
ATOM   4402  CA  ILE A 267      62.365  65.241 103.540  1.00  0.00           C
ATOM   4404  CB  ILE A 267      61.556  64.931 102.280  1.00  0.00           C
ATOM   4406  CG2 ILE A 267      62.407  64.991 101.000  1.00  0.00           C
ATOM   4410  CG1 ILE A 267      60.785  63.601 102.440  1.00  0.00           C
ATOM   4413  CD  ILE A 267      59.926  63.261 101.220  1.00  0.00           C
ATOM   4417  C   ILE A 267      63.006  66.611 103.480  1.00  0.00           C
ATOM   4418  O   ILE A 267      62.276  67.552 103.130  1.00  0.00           O
ATOM   4419  N   PRO A 268      64.275  66.841 103.810  1.00  0.00           N
ATOM   4420  CD  PRO A 268      65.105  65.941 104.600  1.00  0.00           C
ATOM   4423  CA  PRO A 268      64.915  68.141 103.620  1.00  0.00           C
ATOM   4425  CB  PRO A 268      66.355  67.931 104.140  1.00  0.00           C
ATOM   4428  CG  PRO A 268      66.525  66.421 104.290  1.00  0.00           C
ATOM   4431  C   PRO A 268      64.845  68.691 102.200  1.00  0.00           C
ATOM   4432  O   PRO A 268      64.876  67.921 101.240  1.00  0.00           O
ATOM   4433  N   ARG A 269      64.745  70.031 102.070  1.00  0.00           N
ATOM   4435  CA  ARG A 269      64.736  70.731 100.810  1.00  0.00           C
ATOM   4437  CB  ARG A 269      63.376  71.361 100.380  1.00  0.00           C
ATOM   4440  CG  ARG A 269      62.285  70.351  99.960  1.00  0.00           C
ATOM   4443  CD  ARG A 269      61.076  70.971  99.250  1.00  0.00           C
ATOM   4446  NE  ARG A 269      60.236  71.711 100.240  1.00  0.00           N
ATOM   4448  CZ  ARG A 269      59.175  72.461  99.910  1.00  0.00           C
ATOM   4449  NH1 ARG A 269      58.755  72.601  98.670  1.00  0.00           N
ATOM   4452  NH2 ARG A 269      58.506  73.161 100.790  1.00  0.00           N
ATOM   4455  C   ARG A 269      65.705  71.871 100.870  1.00  0.00           C
ATOM   4456  O   ARG A 269      65.705  72.661 101.810  1.00  0.00           O
ATOM   4457  N   VAL A 270      66.546  72.041  99.820  1.00  0.00           N
ATOM   4459  CA  VAL A 270      67.227  73.311  99.590  1.00  0.00           C
ATOM   4461  CB  VAL A 270      68.285  73.152  98.510  1.00  0.00           C
ATOM   4463  CG1 VAL A 270      68.995  74.481  98.190  1.00  0.00           C
ATOM   4467  CG2 VAL A 270      69.346  72.141  98.990  1.00  0.00           C
ATOM   4471  C   VAL A 270      66.215  74.411  99.260  1.00  0.00           C
ATOM   4472  O   VAL A 270      65.305  74.231  98.440  1.00  0.00           O
ATOM   4473  N   LEU A 271      66.337  75.591  99.890  1.00  0.00           N
ATOM   4475  CA  LEU A 271      65.506  76.751  99.610  1.00  0.00           C
ATOM   4477  CB  LEU A 271      65.096  77.480 100.920  1.00  0.00           C
ATOM   4480  CG  LEU A 271      64.227  78.751 100.750  1.00  0.00           C
ATOM   4482  CD1 LEU A 271      62.836  78.451 100.170  1.00  0.00           C
ATOM   4486  CD2 LEU A 271      64.087  79.491 102.090  1.00  0.00           C
ATOM   4490  C   LEU A 271      66.266  77.690  98.710  1.00  0.00           C
ATOM   4491  O   LEU A 271      67.336  78.191  99.060  1.00  0.00           O
ATOM   4492  N   ILE A 272      65.715  78.001  97.530  1.00  0.00           N
ATOM   4494  CA  ILE A 272      66.275  79.031  96.670  1.00  0.00           C
ATOM   4496  CB  ILE A 272      65.777  78.901  95.230  1.00  0.00           C
ATOM   4498  CG2 ILE A 272      65.965  80.201  94.430  1.00  0.00           C
ATOM   4502  CG1 ILE A 272      66.546  77.811  94.450  1.00  0.00           C
ATOM   4505  CD  ILE A 272      66.425  76.401  95.010  1.00  0.00           C
ATOM   4509  C   ILE A 272      65.977  80.391  97.290  1.00  0.00           C
ATOM   4510  O   ILE A 272      64.815  80.721  97.500  1.00  0.00           O
ATOM   4511  N   ALA A 273      67.006  81.191  97.630  1.00  0.00           N
ATOM   4513  CA  ALA A 273      66.866  82.611  97.930  1.00  0.00           C
ATOM   4515  CB  ALA A 273      68.205  83.190  98.380  1.00  0.00           C
ATOM   4519  C   ALA A 273      66.355  83.430  96.770  1.00  0.00           C
ATOM   4520  O   ALA A 273      66.555  83.082  95.600  1.00  0.00           O
ATOM   4521  N   ASN A 274      65.696  84.571  97.060  1.00  0.00           N
ATOM   4523  CA  ASN A 274      65.245  85.512  96.060  1.00  0.00           C
ATOM   4525  CB  ASN A 274      64.455  86.651  96.770  1.00  0.00           C
ATOM   4528  CG  ASN A 274      63.806  87.640  95.820  1.00  0.00           C
ATOM   4529  OD1 ASN A 274      63.626  87.421  94.630  1.00  0.00           O
ATOM   4530  ND2 ASN A 274      63.456  88.831  96.360  1.00  0.00           N
ATOM   4533  C   ASN A 274      66.385  86.061  95.180  1.00  0.00           C
ATOM   4534  O   ASN A 274      67.476  86.371  95.660  1.00  0.00           O
ATOM   4535  N   ASN A 275      66.126  86.191  93.860  1.00  0.00           N
ATOM   4537  CA  ASN A 275      67.035  86.501  92.770  1.00  0.00           C
ATOM   4539  CB  ASN A 275      66.866  87.961  92.240  1.00  0.00           C
ATOM   4542  CG  ASN A 275      67.135  89.051  93.260  1.00  0.00           C
ATOM   4543  OD1 ASN A 275      68.096  89.811  93.130  1.00  0.00           O
ATOM   4544  ND2 ASN A 275      66.245  89.192  94.260  1.00  0.00           N
ATOM   4547  C   ASN A 275      68.516  86.082  92.910  1.00  0.00           C
ATOM   4548  O   ASN A 275      69.407  86.931  92.870  1.00  0.00           O
ATOM   4549  N   PRO A 276      68.826  84.801  93.040  1.00  0.00           N
ATOM   4550  CD  PRO A 276      67.925  83.701  92.640  1.00  0.00           C
ATOM   4553  CA  PRO A 276      70.186  84.332  93.250  1.00  0.00           C
ATOM   4555  CB  PRO A 276      69.956  82.840  93.550  1.00  0.00           C
ATOM   4558  CG  PRO A 276      68.807  82.451  92.630  1.00  0.00           C
ATOM   4561  C   PRO A 276      71.105  84.552  92.050  1.00  0.00           C
ATOM   4562  O   PRO A 276      70.657  84.510  90.900  1.00  0.00           O
ATOM   4563  N   SER A 277      72.415  84.751  92.270  1.00  0.00           N
ATOM   4565  CA  SER A 277      73.425  84.510  91.240  1.00  0.00           C
ATOM   4567  CB  SER A 277      74.855  84.981  91.640  1.00  0.00           C
ATOM   4570  OG  SER A 277      74.995  86.401  91.670  1.00  0.00           O
ATOM   4572  C   SER A 277      73.546  83.031  90.880  1.00  0.00           C
ATOM   4573  O   SER A 277      73.315  82.171  91.720  1.00  0.00           O
ATOM   4574  N   LEU A 278      73.965  82.681  89.630  1.00  0.00           N
ATOM   4576  CA  LEU A 278      74.275  81.281  89.290  1.00  0.00           C
ATOM   4578  CB  LEU A 278      74.826  81.101  87.850  1.00  0.00           C
ATOM   4581  CG  LEU A 278      75.245  79.651  87.470  1.00  0.00           C
ATOM   4583  CD1 LEU A 278      74.096  78.632  87.580  1.00  0.00           C
ATOM   4587  CD2 LEU A 278      75.836  79.601  86.050  1.00  0.00           C
ATOM   4591  C   LEU A 278      75.296  80.660  90.240  1.00  0.00           C
ATOM   4592  O   LEU A 278      75.135  79.551  90.720  1.00  0.00           O
ATOM   4593  N   LYS A 279      76.355  81.411  90.600  1.00  0.00           N
ATOM   4595  CA  LYS A 279      77.345  80.930  91.540  1.00  0.00           C
ATOM   4597  CB  LYS A 279      78.485  81.961  91.740  1.00  0.00           C
ATOM   4600  CG  LYS A 279      78.035  83.330  92.270  1.00  0.00           C
ATOM   4603  CD  LYS A 279      79.226  84.211  92.670  1.00  0.00           C
ATOM   4606  CE  LYS A 279      79.907  83.771  93.960  1.00  0.00           C
ATOM   4609  NZ  LYS A 279      81.116  84.571  94.130  1.00  0.00           N
ATOM   4613  C   LYS A 279      76.855  80.501  92.920  1.00  0.00           C
ATOM   4614  O   LYS A 279      77.407  79.571  93.510  1.00  0.00           O
ATOM   4615  N   GLU A 280      75.826  81.161  93.500  1.00  0.00           N
ATOM   4617  CA  GLU A 280      75.356  80.821  94.830  1.00  0.00           C
ATOM   4619  CB  GLU A 280      74.807  82.080  95.560  1.00  0.00           C
ATOM   4622  CG  GLU A 280      73.406  82.521  95.100  1.00  0.00           C
ATOM   4625  CD  GLU A 280      73.076  83.921  95.570  1.00  0.00           C
ATOM   4626  OE1 GLU A 280      73.565  84.882  94.910  1.00  0.00           O
ATOM   4627  OE2 GLU A 280      72.315  84.041  96.560  1.00  0.00           O
ATOM   4628  C   GLU A 280      74.267  79.761  94.750  1.00  0.00           C
ATOM   4629  O   GLU A 280      74.135  78.951  95.670  1.00  0.00           O
ATOM   4630  N   PHE A 281      73.525  79.671  93.610  1.00  0.00           N
ATOM   4632  CA  PHE A 281      72.745  78.491  93.290  1.00  0.00           C
ATOM   4634  CB  PHE A 281      71.876  78.692  92.020  1.00  0.00           C
ATOM   4637  CG  PHE A 281      71.057  77.451  91.700  1.00  0.00           C
ATOM   4638  CD1 PHE A 281      69.756  77.302  92.210  1.00  0.00           C
ATOM   4640  CE1 PHE A 281      68.977  76.191  91.870  1.00  0.00           C
ATOM   4642  CZ  PHE A 281      69.486  75.221  91.010  1.00  0.00           C
ATOM   4644  CD2 PHE A 281      71.566  76.461  90.840  1.00  0.00           C
ATOM   4646  CE2 PHE A 281      70.785  75.351  90.500  1.00  0.00           C
ATOM   4648  C   PHE A 281      73.616  77.241  93.150  1.00  0.00           C
ATOM   4649  O   PHE A 281      73.336  76.191  93.740  1.00  0.00           O
ATOM   4650  N   ALA A 282      74.745  77.371  92.430  1.00  0.00           N
ATOM   4652  CA  ALA A 282      75.735  76.332  92.340  1.00  0.00           C
ATOM   4654  CB  ALA A 282      76.876  76.781  91.400  1.00  0.00           C
ATOM   4658  C   ALA A 282      76.285  75.971  93.700  1.00  0.00           C
ATOM   4659  O   ALA A 282      76.315  74.811  94.070  1.00  0.00           O
ATOM   4660  N   GLN A 283      76.606  76.961  94.560  1.00  0.00           N
ATOM   4662  CA  GLN A 283      77.006  76.681  95.930  1.00  0.00           C
ATOM   4664  CB  GLN A 283      77.396  77.981  96.690  1.00  0.00           C
ATOM   4667  CG  GLN A 283      77.956  77.712  98.110  1.00  0.00           C
ATOM   4670  CD  GLN A 283      78.485  78.981  98.770  1.00  0.00           C
ATOM   4671  OE1 GLN A 283      78.525  80.072  98.200  1.00  0.00           O
ATOM   4672  NE2 GLN A 283      78.886  78.861 100.060  1.00  0.00           N
ATOM   4675  C   GLN A 283      75.986  75.902  96.760  1.00  0.00           C
ATOM   4676  O   GLN A 283      76.337  74.901  97.360  1.00  0.00           O
ATOM   4677  N   GLN A 284      74.696  76.271  96.790  1.00  0.00           N
ATOM   4679  CA  GLN A 284      73.756  75.632  97.700  1.00  0.00           C
ATOM   4681  CB  GLN A 284      72.407  76.381  97.750  1.00  0.00           C
ATOM   4684  CG  GLN A 284      71.775  76.561  96.350  1.00  0.00           C
ATOM   4687  CD  GLN A 284      70.396  77.221  96.400  1.00  0.00           C
ATOM   4688  OE1 GLN A 284      70.135  78.152  97.160  1.00  0.00           O
ATOM   4689  NE2 GLN A 284      69.486  76.731  95.540  1.00  0.00           N
ATOM   4692  C   GLN A 284      73.455  74.161  97.410  1.00  0.00           C
ATOM   4693  O   GLN A 284      73.105  73.381  98.300  1.00  0.00           O
ATOM   4694  N   ILE A 285      73.586  73.732  96.140  1.00  0.00           N
ATOM   4696  CA  ILE A 285      73.425  72.342  95.760  1.00  0.00           C
ATOM   4698  CB  ILE A 285      72.876  72.191  94.350  1.00  0.00           C
ATOM   4700  CG2 ILE A 285      72.576  70.701  94.060  1.00  0.00           C
ATOM   4704  CG1 ILE A 285      71.596  73.051  94.210  1.00  0.00           C
ATOM   4707  CD  ILE A 285      70.785  72.791  92.940  1.00  0.00           C
ATOM   4711  C   ILE A 285      74.756  71.611  95.910  1.00  0.00           C
ATOM   4712  O   ILE A 285      74.796  70.442  96.280  1.00  0.00           O
ATOM   4713  N   ILE A 286      75.885  72.311  95.670  1.00  0.00           N
ATOM   4715  CA  ILE A 286      77.205  71.791  95.990  1.00  0.00           C
ATOM   4717  CB  ILE A 286      78.336  72.611  95.350  1.00  0.00           C
ATOM   4719  CG2 ILE A 286      79.705  72.152  95.870  1.00  0.00           C
ATOM   4723  CG1 ILE A 286      78.296  72.461  93.800  1.00  0.00           C
ATOM   4726  CD  ILE A 286      79.255  73.402  93.060  1.00  0.00           C
ATOM   4730  C   ILE A 286      77.425  71.531  97.480  1.00  0.00           C
ATOM   4731  O   ILE A 286      78.005  70.521  97.860  1.00  0.00           O
ATOM   4732  N   THR A 287      76.946  72.421  98.380  1.00  0.00           N
ATOM   4734  CA  THR A 287      77.266  72.381  99.810  1.00  0.00           C
ATOM   4736  CB  THR A 287      77.506  73.761 100.410  1.00  0.00           C
ATOM   4738  OG1 THR A 287      76.346  74.582 100.350  1.00  0.00           O
ATOM   4740  CG2 THR A 287      78.646  74.451  99.630  1.00  0.00           C
ATOM   4744  C   THR A 287      76.206  71.671 100.640  1.00  0.00           C
ATOM   4745  O   THR A 287      76.186  71.701 101.870  1.00  0.00           O
ATOM   4746  N   VAL A 288      75.286  70.951  99.970  1.00  0.00           N
ATOM   4748  CA  VAL A 288      74.146  70.281 100.600  1.00  0.00           C
ATOM   4750  CB  VAL A 288      73.146  69.842  99.530  1.00  0.00           C
ATOM   4752  CG1 VAL A 288      73.646  68.611  98.740  1.00  0.00           C
ATOM   4756  CG2 VAL A 288      71.767  69.611 100.160  1.00  0.00           C
ATOM   4760  C   VAL A 288      74.535  69.101 101.510  1.00  0.00           C
ATOM   4761  O   VAL A 288      73.866  68.751 102.480  1.00  0.00           O
ATOM   4762  N   GLN A 289      75.686  68.441 101.220  1.00  0.00           N
ATOM   4764  CA  GLN A 289      76.235  67.361 102.000  1.00  0.00           C
ATOM   4766  CB  GLN A 289      77.105  66.442 101.090  1.00  0.00           C
ATOM   4769  CG  GLN A 289      76.406  65.840  99.850  1.00  0.00           C
ATOM   4772  CD  GLN A 289      75.616  64.590 100.200  1.00  0.00           C
ATOM   4773  OE1 GLN A 289      75.836  63.501  99.680  1.00  0.00           O
ATOM   4774  NE2 GLN A 289      74.696  64.721 101.180  1.00  0.00           N
ATOM   4777  C   GLN A 289      77.105  67.851 103.150  1.00  0.00           C
ATOM   4778  O   GLN A 289      77.226  67.141 104.160  1.00  0.00           O
ATOM   4779  N   GLU A 290      77.676  69.071 103.010  1.00  0.00           N
ATOM   4781  CA  GLU A 290      78.536  69.741 103.970  1.00  0.00           C
ATOM   4783  CB  GLU A 290      79.035  71.162 103.550  1.00  0.00           C
ATOM   4786  CG  GLU A 290      80.027  71.101 102.360  1.00  0.00           C
ATOM   4789  CD  GLU A 290      81.007  72.271 102.210  1.00  0.00           C
ATOM   4790  OE1 GLU A 290      81.755  72.571 103.180  1.00  0.00           O
ATOM   4791  OE2 GLU A 290      81.116  72.802 101.080  1.00  0.00           O
ATOM   4792  C   GLU A 290      77.916  69.861 105.330  1.00  0.00           C
ATOM   4793  O   GLU A 290      76.925  70.561 105.550  1.00  0.00           O
ATOM   4794  N   LYS A 291      78.517  69.161 106.300  1.00  0.00           N
ATOM   4796  CA  LYS A 291      78.205  69.291 107.700  1.00  0.00           C
ATOM   4798  CB  LYS A 291      78.555  67.991 108.450  1.00  0.00           C
ATOM   4801  CG  LYS A 291      77.737  66.791 107.950  1.00  0.00           C
ATOM   4804  CD  LYS A 291      78.126  65.471 108.630  1.00  0.00           C
ATOM   4807  CE  LYS A 291      77.146  64.321 108.400  1.00  0.00           C
ATOM   4810  NZ  LYS A 291      75.876  64.641 109.070  1.00  0.00           N
ATOM   4814  C   LYS A 291      79.045  70.421 108.230  1.00  0.00           C
ATOM   4815  O   LYS A 291      80.176  70.230 108.680  1.00  0.00           O
ATOM   4816  N   SER A 292      78.485  71.652 108.180  1.00  0.00           N
ATOM   4818  CA  SER A 292      79.156  72.861 108.590  1.00  0.00           C
ATOM   4820  CB  SER A 292      78.406  74.171 108.240  1.00  0.00           C
ATOM   4823  OG  SER A 292      77.065  74.211 108.740  1.00  0.00           O
ATOM   4825  C   SER A 292      79.576  72.832 110.050  1.00  0.00           C
ATOM   4826  O   SER A 292      78.965  72.111 110.850  1.00  0.00           O
ATOM   4827  N   PRO A 293      80.635  73.501 110.450  1.00  0.00           N
ATOM   4828  CD  PRO A 293      81.745  73.881 109.570  1.00  0.00           C
ATOM   4831  CA  PRO A 293      80.946  73.802 111.840  1.00  0.00           C
ATOM   4833  CB  PRO A 293      82.146  74.741 111.730  1.00  0.00           C
ATOM   4836  CG  PRO A 293      82.886  74.171 110.520  1.00  0.00           C
ATOM   4839  C   PRO A 293      79.805  74.411 112.640  1.00  0.00           C
ATOM   4840  O   PRO A 293      79.465  75.571 112.460  1.00  0.00           O
ATOM   4841  N   GLN A 294      79.215  73.662 113.580  1.00  0.00           N
ATOM   4843  CA  GLN A 294      78.166  74.241 114.380  1.00  0.00           C
ATOM   4845  CB  GLN A 294      77.245  73.121 114.960  1.00  0.00           C
ATOM   4848  CG  GLN A 294      75.756  73.511 115.120  1.00  0.00           C
ATOM   4851  CD  GLN A 294      74.965  73.741 113.820  1.00  0.00           C
ATOM   4852  OE1 GLN A 294      73.737  73.771 113.870  1.00  0.00           O
ATOM   4853  NE2 GLN A 294      75.626  73.881 112.650  1.00  0.00           N
ATOM   4856  C   GLN A 294      78.765  75.061 115.500  1.00  0.00           C
ATOM   4857  O   GLN A 294      79.816  74.741 116.070  1.00  0.00           O
ATOM   4858  N   ARG A 295      78.087  76.121 115.900  1.00  0.00           N
ATOM   4860  CA  ARG A 295      78.415  76.741 117.150  1.00  0.00           C
ATOM   4862  CB  ARG A 295      79.465  77.861 117.030  1.00  0.00           C
ATOM   4865  CG  ARG A 295      79.175  78.870 115.900  1.00  0.00           C
ATOM   4868  CD  ARG A 295      80.246  79.961 115.750  1.00  0.00           C
ATOM   4871  NE  ARG A 295      80.465  80.620 117.080  1.00  0.00           N
ATOM   4873  CZ  ARG A 295      81.526  80.461 117.880  1.00  0.00           C
ATOM   4874  NH1 ARG A 295      82.546  79.662 117.620  1.00  0.00           N
ATOM   4877  NH2 ARG A 295      81.656  81.210 118.940  1.00  0.00           N
ATOM   4880  C   ARG A 295      77.175  77.162 117.890  1.00  0.00           C
ATOM   4881  O   ARG A 295      76.186  77.611 117.300  1.00  0.00           O
ATOM   4882  N   ILE A 296      77.196  76.921 119.210  1.00  0.00           N
ATOM   4884  CA  ILE A 296      76.016  76.882 120.040  1.00  0.00           C
ATOM   4886  CB  ILE A 296      75.836  75.541 120.750  1.00  0.00           C
ATOM   4888  CG2 ILE A 296      74.415  75.471 121.360  1.00  0.00           C
ATOM   4892  CG1 ILE A 296      76.116  74.301 119.860  1.00  0.00           C
ATOM   4895  CD  ILE A 296      75.167  74.131 118.670  1.00  0.00           C
ATOM   4899  C   ILE A 296      76.116  77.961 121.080  1.00  0.00           C
ATOM   4900  O   ILE A 296      77.146  78.132 121.720  1.00  0.00           O
ATOM   4901  N   MET A 297      75.035  78.730 121.320  1.00  0.00           N
ATOM   4903  CA  MET A 297      74.995  79.601 122.470  1.00  0.00           C
ATOM   4905  CB  MET A 297      74.826  81.070 122.040  1.00  0.00           C
ATOM   4908  CG  MET A 297      74.756  82.101 123.180  1.00  0.00           C
ATOM   4911  SD  MET A 297      74.605  83.801 122.560  1.00  0.00           S
ATOM   4912  CE  MET A 297      74.605  84.580 124.190  1.00  0.00           C
ATOM   4916  C   MET A 297      73.866  79.201 123.390  1.00  0.00           C
ATOM   4917  O   MET A 297      72.705  79.121 122.980  1.00  0.00           O
ATOM   4918  N   HIS A 298      74.175  78.911 124.660  1.00  0.00           N
ATOM   4920  CA  HIS A 298      73.157  78.761 125.680  1.00  0.00           C
ATOM   4922  CB  HIS A 298      73.686  78.071 126.950  1.00  0.00           C
ATOM   4925  ND1 HIS A 298      75.385  76.552 125.980  1.00  0.00           N
ATOM   4926  CG  HIS A 298      74.197  76.692 126.670  1.00  0.00           C
ATOM   4927  CE1 HIS A 298      75.616  75.241 125.980  1.00  0.00           C
ATOM   4929  NE2 HIS A 298      74.646  74.551 126.610  1.00  0.00           N
ATOM   4931  CD2 HIS A 298      73.726  75.471 127.060  1.00  0.00           C
ATOM   4933  C   HIS A 298      72.525  80.100 126.020  1.00  0.00           C
ATOM   4934  O   HIS A 298      73.205  81.101 126.260  1.00  0.00           O
ATOM   4935  N   ILE A 299      71.197  80.131 126.060  1.00  0.00           N
ATOM   4937  CA  ILE A 299      70.456  81.301 126.490  1.00  0.00           C
ATOM   4939  CB  ILE A 299      69.527  81.870 125.430  1.00  0.00           C
ATOM   4941  CG2 ILE A 299      68.595  82.961 126.030  1.00  0.00           C
ATOM   4945  CG1 ILE A 299      70.316  82.411 124.220  1.00  0.00           C
ATOM   4948  CD  ILE A 299      71.266  83.561 124.550  1.00  0.00           C
ATOM   4952  C   ILE A 299      69.667  80.881 127.690  1.00  0.00           C
ATOM   4953  O   ILE A 299      69.017  79.831 127.700  1.00  0.00           O
ATOM   4954  N   ASP A 300      69.686  81.730 128.710  1.00  0.00           N
ATOM   4956  CA  ASP A 300      68.896  81.551 129.890  1.00  0.00           C
ATOM   4958  CB  ASP A 300      69.885  81.431 131.070  1.00  0.00           C
ATOM   4961  CG  ASP A 300      69.215  81.341 132.420  1.00  0.00           C
ATOM   4962  OD1 ASP A 300      67.986  81.571 132.490  1.00  0.00           O
ATOM   4963  OD2 ASP A 300      69.976  81.091 133.380  1.00  0.00           O
ATOM   4964  C   ASP A 300      67.855  82.681 129.910  1.00  0.00           C
ATOM   4965  O   ASP A 300      68.135  83.841 129.610  1.00  0.00           O
ATOM   4966  N   LEU A 301      66.605  82.301 130.200  1.00  0.00           N
ATOM   4968  CA  LEU A 301      65.456  83.152 130.100  1.00  0.00           C
ATOM   4970  CB  LEU A 301      64.206  82.281 129.830  1.00  0.00           C
ATOM   4973  CG  LEU A 301      63.925  81.902 128.360  1.00  0.00           C
ATOM   4975  CD1 LEU A 301      63.335  83.061 127.550  1.00  0.00           C
ATOM   4979  CD2 LEU A 301      65.165  81.361 127.640  1.00  0.00           C
ATOM   4983  C   LEU A 301      65.275  83.962 131.360  1.00  0.00           C
ATOM   4984  O   LEU A 301      64.635  85.011 131.320  1.00  0.00           O
ATOM   4985  N   ASP A 302      65.925  83.570 132.490  1.00  0.00           N
ATOM   4987  CA  ASP A 302      65.965  84.351 133.720  1.00  0.00           C
ATOM   4989  CB  ASP A 302      66.767  83.582 134.800  1.00  0.00           C
ATOM   4992  CG  ASP A 302      65.995  82.402 135.390  1.00  0.00           C
ATOM   4993  OD1 ASP A 302      64.745  82.481 135.420  1.00  0.00           O
ATOM   4994  OD2 ASP A 302      66.646  81.521 136.010  1.00  0.00           O
ATOM   4995  C   ASP A 302      66.576  85.741 133.510  1.00  0.00           C
ATOM   4996  O   ASP A 302      66.065  86.762 133.980  1.00  0.00           O
ATOM   4997  N   TYR A 303      67.665  85.821 132.710  1.00  0.00           N
ATOM   4999  CA  TYR A 303      68.285  87.061 132.280  1.00  0.00           C
ATOM   5001  CB  TYR A 303      69.715  86.821 131.740  1.00  0.00           C
ATOM   5004  CG  TYR A 303      70.556  86.132 132.770  1.00  0.00           C
ATOM   5005  CD1 TYR A 303      71.285  86.840 133.740  1.00  0.00           C
ATOM   5007  CE1 TYR A 303      72.086  86.171 134.680  1.00  0.00           C
ATOM   5009  CZ  TYR A 303      72.135  84.771 134.660  1.00  0.00           C
ATOM   5010  OH  TYR A 303      72.837  84.030 135.640  1.00  0.00           O
ATOM   5012  CD2 TYR A 303      70.657  84.731 132.750  1.00  0.00           C
ATOM   5014  CE2 TYR A 303      71.436  84.051 133.680  1.00  0.00           C
ATOM   5016  C   TYR A 303      67.516  87.821 131.190  1.00  0.00           C
ATOM   5017  O   TYR A 303      67.697  89.030 131.050  1.00  0.00           O
ATOM   5018  N   VAL A 304      66.626  87.161 130.420  1.00  0.00           N
ATOM   5020  CA  VAL A 304      65.865  87.771 129.330  1.00  0.00           C
ATOM   5022  CB  VAL A 304      65.576  86.730 128.240  1.00  0.00           C
ATOM   5024  CG1 VAL A 304      64.686  87.301 127.120  1.00  0.00           C
ATOM   5028  CG2 VAL A 304      66.896  86.250 127.610  1.00  0.00           C
ATOM   5032  C   VAL A 304      64.556  88.381 129.820  1.00  0.00           C
ATOM   5033  O   VAL A 304      64.116  89.440 129.350  1.00  0.00           O
ATOM   5034  N   TYR A 305      63.895  87.731 130.790  1.00  0.00           N
ATOM   5036  CA  TYR A 305      62.565  88.031 131.280  1.00  0.00           C
ATOM   5038  CB  TYR A 305      62.045  86.882 132.210  1.00  0.00           C
ATOM   5041  CG  TYR A 305      60.665  87.141 132.770  1.00  0.00           C
ATOM   5042  CD1 TYR A 305      59.595  87.382 131.890  1.00  0.00           C
ATOM   5044  CE1 TYR A 305      58.355  87.811 132.370  1.00  0.00           C
ATOM   5046  CZ  TYR A 305      58.157  88.012 133.740  1.00  0.00           C
ATOM   5047  OH  TYR A 305      56.945  88.610 134.140  1.00  0.00           O
ATOM   5049  CD2 TYR A 305      60.436  87.262 134.160  1.00  0.00           C
ATOM   5051  CE2 TYR A 305      59.186  87.691 134.640  1.00  0.00           C
ATOM   5053  C   TYR A 305      62.355  89.410 131.910  1.00  0.00           C
ATOM   5054  O   TYR A 305      62.916  89.771 132.950  1.00  0.00           O
ATOM   5055  N   ASP A 306      61.446  90.221 131.340  1.00  0.00           N
ATOM   5057  CA  ASP A 306      60.965  91.451 131.930  1.00  0.00           C
ATOM   5059  CB  ASP A 306      61.476  92.691 131.160  1.00  0.00           C
ATOM   5062  CG  ASP A 306      61.576  93.911 132.060  1.00  0.00           C
ATOM   5063  OD1 ASP A 306      60.595  94.311 132.740  1.00  0.00           O
ATOM   5064  OD2 ASP A 306      62.675  94.510 132.100  1.00  0.00           O
ATOM   5065  C   ASP A 306      59.455  91.322 131.990  1.00  0.00           C
ATOM   5066  O   ASP A 306      58.846  90.660 131.150  1.00  0.00           O
ATOM   5067  N   GLU A 307      58.825  91.910 133.020  1.00  0.00           N
ATOM   5069  CA  GLU A 307      57.375  92.061 133.140  1.00  0.00           C
ATOM   5071  CB  GLU A 307      57.015  92.740 134.490  1.00  0.00           C
ATOM   5074  CG  GLU A 307      55.525  93.201 134.650  1.00  0.00           C
ATOM   5077  CD  GLU A 307      55.205  94.680 134.380  1.00  0.00           C
ATOM   5078  OE1 GLU A 307      56.136  95.531 134.360  1.00  0.00           O
ATOM   5079  OE2 GLU A 307      54.006  95.031 134.230  1.00  0.00           O
ATOM   5080  C   GLU A 307      56.806  92.871 132.010  1.00  0.00           C
ATOM   5081  O   GLU A 307      55.835  92.511 131.350  1.00  0.00           O
ATOM   5082  N   ASN A 308      57.516  93.981 131.720  1.00  0.00           N
ATOM   5084  CA  ASN A 308      57.215  94.841 130.610  1.00  0.00           C
ATOM   5086  CB  ASN A 308      57.806  96.241 130.930  1.00  0.00           C
ATOM   5089  CG  ASN A 308      57.516  97.290 129.860  1.00  0.00           C
ATOM   5090  OD1 ASN A 308      57.696  97.080 128.660  1.00  0.00           O
ATOM   5091  ND2 ASN A 308      57.056  98.491 130.310  1.00  0.00           N
ATOM   5094  C   ASN A 308      57.666  94.211 129.290  1.00  0.00           C
ATOM   5095  O   ASN A 308      58.846  94.021 128.980  1.00  0.00           O
ATOM   5096  N   LEU A 309      56.675  93.871 128.450  1.00  0.00           N
ATOM   5098  CA  LEU A 309      56.885  93.221 127.170  1.00  0.00           C
ATOM   5100  CB  LEU A 309      55.517  92.861 126.550  1.00  0.00           C
ATOM   5103  CG  LEU A 309      55.556  92.131 125.200  1.00  0.00           C
ATOM   5105  CD1 LEU A 309      56.446  90.881 125.260  1.00  0.00           C
ATOM   5109  CD2 LEU A 309      54.116  91.800 124.780  1.00  0.00           C
ATOM   5113  C   LEU A 309      57.745  94.001 126.190  1.00  0.00           C
ATOM   5114  O   LEU A 309      58.646  93.461 125.540  1.00  0.00           O
ATOM   5115  N   GLN A 310      57.566  95.340 126.120  1.00  0.00           N
ATOM   5117  CA  GLN A 310      58.477  96.180 125.360  1.00  0.00           C
ATOM   5119  CB  GLN A 310      58.035  97.671 125.390  1.00  0.00           C
ATOM   5122  CG  GLN A 310      56.646  97.942 124.740  1.00  0.00           C
ATOM   5125  CD  GLN A 310      56.325  99.431 124.540  1.00  0.00           C
ATOM   5126  OE1 GLN A 310      55.196  99.902 124.730  1.00  0.00           O
ATOM   5127  NE2 GLN A 310      57.356 100.191 124.130  1.00  0.00           N
ATOM   5130  C   GLN A 310      59.926  96.091 125.840  1.00  0.00           C
ATOM   5131  O   GLN A 310      60.865  95.991 125.050  1.00  0.00           O
ATOM   5132  N   GLN A 311      60.166  96.082 127.160  1.00  0.00           N
ATOM   5134  CA  GLN A 311      61.495  95.802 127.690  1.00  0.00           C
ATOM   5136  CB  GLN A 311      61.635  96.061 129.210  1.00  0.00           C
ATOM   5139  CG  GLN A 311      61.915  97.531 129.580  1.00  0.00           C
ATOM   5142  CD  GLN A 311      62.995  98.201 128.720  1.00  0.00           C
ATOM   5143  OE1 GLN A 311      62.806  99.300 128.220  1.00  0.00           O
ATOM   5144  NE2 GLN A 311      64.146  97.511 128.550  1.00  0.00           N
ATOM   5147  C   GLN A 311      62.085  94.461 127.320  1.00  0.00           C
ATOM   5148  O   GLN A 311      63.265  94.402 126.990  1.00  0.00           O
ATOM   5149  N   MET A 312      61.285  93.381 127.310  1.00  0.00           N
ATOM   5151  CA  MET A 312      61.726  92.111 126.750  1.00  0.00           C
ATOM   5153  CB  MET A 312      60.676  90.991 126.870  1.00  0.00           C
ATOM   5156  CG  MET A 312      60.486  90.492 128.310  1.00  0.00           C
ATOM   5159  SD  MET A 312      59.886  88.781 128.420  1.00  0.00           S
ATOM   5160  CE  MET A 312      58.446  89.001 127.330  1.00  0.00           C
ATOM   5164  C   MET A 312      62.126  92.150 125.290  1.00  0.00           C
ATOM   5165  O   MET A 312      63.215  91.711 124.960  1.00  0.00           O
ATOM   5166  N   ASP A 313      61.285  92.731 124.410  1.00  0.00           N
ATOM   5168  CA  ASP A 313      61.546  92.821 122.990  1.00  0.00           C
ATOM   5170  CB  ASP A 313      60.285  93.411 122.260  1.00  0.00           C
ATOM   5173  CG  ASP A 313      59.146  92.402 122.040  1.00  0.00           C
ATOM   5174  OD1 ASP A 313      59.375  91.161 122.140  1.00  0.00           O
ATOM   5175  OD2 ASP A 313      58.035  92.840 121.610  1.00  0.00           O
ATOM   5176  C   ASP A 313      62.885  93.561 122.720  1.00  0.00           C
ATOM   5177  O   ASP A 313      63.715  93.082 121.950  1.00  0.00           O
ATOM   5178  N   ARG A 314      63.195  94.641 123.470  1.00  0.00           N
ATOM   5180  CA  ARG A 314      64.546  95.221 123.600  1.00  0.00           C
ATOM   5182  CB  ARG A 314      64.556  96.571 124.370  1.00  0.00           C
ATOM   5185  CG  ARG A 314      64.135  97.821 123.560  1.00  0.00           C
ATOM   5188  CD  ARG A 314      62.626  98.041 123.370  1.00  0.00           C
ATOM   5191  NE  ARG A 314      62.045  98.451 124.700  1.00  0.00           N
ATOM   5193  CZ  ARG A 314      61.596  99.650 125.030  1.00  0.00           C
ATOM   5194  NH1 ARG A 314      61.715 100.660 124.200  1.00  0.00           N
ATOM   5197  NH2 ARG A 314      60.946  99.891 126.150  1.00  0.00           N
ATOM   5200  C   ARG A 314      65.665  94.311 124.150  1.00  0.00           C
ATOM   5201  O   ARG A 314      66.806  94.340 123.690  1.00  0.00           O
ATOM   5202  N   ASN A 315      65.407  93.481 125.190  1.00  0.00           N
ATOM   5204  CA  ASN A 315      66.337  92.460 125.680  1.00  0.00           C
ATOM   5206  CB  ASN A 315      65.836  91.711 126.930  1.00  0.00           C
ATOM   5209  CG  ASN A 315      65.565  92.681 128.060  1.00  0.00           C
ATOM   5210  OD1 ASN A 315      66.116  93.781 128.150  1.00  0.00           O
ATOM   5211  ND2 ASN A 315      64.675  92.281 128.990  1.00  0.00           N
ATOM   5214  C   ASN A 315      66.706  91.390 124.660  1.00  0.00           C
ATOM   5215  O   ASN A 315      67.876  91.021 124.530  1.00  0.00           O
ATOM   5216  N   ILE A 316      65.736  90.861 123.890  1.00  0.00           N
ATOM   5218  CA  ILE A 316      66.035  89.930 122.820  1.00  0.00           C
ATOM   5220  CB  ILE A 316      64.915  88.941 122.500  1.00  0.00           C
ATOM   5222  CG2 ILE A 316      64.995  87.811 123.560  1.00  0.00           C
ATOM   5226  CG1 ILE A 316      63.526  89.601 122.420  1.00  0.00           C
ATOM   5229  CD  ILE A 316      62.526  89.171 123.500  1.00  0.00           C
ATOM   5233  C   ILE A 316      66.555  90.590 121.560  1.00  0.00           C
ATOM   5234  O   ILE A 316      67.236  89.921 120.780  1.00  0.00           O
ATOM   5235  N   ASP A 317      66.326  91.902 121.330  1.00  0.00           N
ATOM   5237  CA  ASP A 317      67.016  92.640 120.280  1.00  0.00           C
ATOM   5239  CB  ASP A 317      66.486  94.102 120.170  1.00  0.00           C
ATOM   5242  CG  ASP A 317      65.146  94.251 119.440  1.00  0.00           C
ATOM   5243  OD1 ASP A 317      64.667  93.311 118.750  1.00  0.00           O
ATOM   5244  OD2 ASP A 317      64.605  95.391 119.480  1.00  0.00           O
ATOM   5245  C   ASP A 317      68.557  92.651 120.450  1.00  0.00           C
ATOM   5246  O   ASP A 317      69.285  92.402 119.490  1.00  0.00           O
ATOM   5247  N   VAL A 318      69.076  92.901 121.680  1.00  0.00           N
ATOM   5249  CA  VAL A 318      70.495  92.780 121.990  1.00  0.00           C
ATOM   5251  CB  VAL A 318      70.925  93.501 123.280  1.00  0.00           C
ATOM   5253  CG1 VAL A 318      70.587  94.991 123.140  1.00  0.00           C
ATOM   5257  CG2 VAL A 318      70.296  92.921 124.550  1.00  0.00           C
ATOM   5261  C   VAL A 318      71.035  91.350 121.910  1.00  0.00           C
ATOM   5262  O   VAL A 318      72.135  91.132 121.400  1.00  0.00           O
ATOM   5263  N   LEU A 319      70.236  90.352 122.350  1.00  0.00           N
ATOM   5265  CA  LEU A 319      70.517  88.931 122.170  1.00  0.00           C
ATOM   5267  CB  LEU A 319      69.376  88.090 122.810  1.00  0.00           C
ATOM   5270  CG  LEU A 319      69.696  86.611 123.170  1.00  0.00           C
ATOM   5272  CD1 LEU A 319      68.465  85.981 123.830  1.00  0.00           C
ATOM   5276  CD2 LEU A 319      70.127  85.721 121.990  1.00  0.00           C
ATOM   5280  C   LEU A 319      70.657  88.551 120.700  1.00  0.00           C
ATOM   5281  O   LEU A 319      71.616  87.901 120.300  1.00  0.00           O
ATOM   5282  N   ILE A 320      69.745  89.030 119.830  1.00  0.00           N
ATOM   5284  CA  ILE A 320      69.876  88.881 118.390  1.00  0.00           C
ATOM   5286  CB  ILE A 320      68.626  89.300 117.630  1.00  0.00           C
ATOM   5288  CG2 ILE A 320      68.846  89.300 116.100  1.00  0.00           C
ATOM   5292  CG1 ILE A 320      67.465  88.351 117.990  1.00  0.00           C
ATOM   5295  CD  ILE A 320      66.105  89.001 117.740  1.00  0.00           C
ATOM   5299  C   ILE A 320      71.116  89.531 117.820  1.00  0.00           C
ATOM   5300  O   ILE A 320      71.785  88.951 116.970  1.00  0.00           O
ATOM   5301  N   GLN A 321      71.517  90.732 118.300  1.00  0.00           N
ATOM   5303  CA  GLN A 321      72.785  91.291 117.840  1.00  0.00           C
ATOM   5305  CB  GLN A 321      73.006  92.751 118.310  1.00  0.00           C
ATOM   5308  CG  GLN A 321      74.166  93.451 117.550  1.00  0.00           C
ATOM   5311  CD  GLN A 321      73.965  93.260 116.040  1.00  0.00           C
ATOM   5312  OE1 GLN A 321      72.907  93.632 115.530  1.00  0.00           O
ATOM   5313  NE2 GLN A 321      74.915  92.640 115.310  1.00  0.00           N
ATOM   5316  C   GLN A 321      73.995  90.461 118.230  1.00  0.00           C
ATOM   5317  O   GLN A 321      74.826  90.111 117.400  1.00  0.00           O
ATOM   5318  N   ARG A 322      74.046  90.011 119.500  1.00  0.00           N
ATOM   5320  CA  ARG A 322      75.016  89.041 119.990  1.00  0.00           C
ATOM   5322  CB  ARG A 322      74.796  88.811 121.520  1.00  0.00           C
ATOM   5325  CG  ARG A 322      75.326  87.491 122.150  1.00  0.00           C
ATOM   5328  CD  ARG A 322      76.855  87.320 122.140  1.00  0.00           C
ATOM   5331  NE  ARG A 322      77.186  85.951 122.700  1.00  0.00           N
ATOM   5333  CZ  ARG A 322      78.306  85.660 123.350  1.00  0.00           C
ATOM   5334  NH1 ARG A 322      79.326  86.481 123.310  1.00  0.00           N
ATOM   5337  NH2 ARG A 322      78.455  84.531 124.000  1.00  0.00           N
ATOM   5340  C   ARG A 322      75.026  87.721 119.250  1.00  0.00           C
ATOM   5341  O   ARG A 322      76.086  87.192 118.940  1.00  0.00           O
ATOM   5342  N   VAL A 323      73.846  87.141 118.940  1.00  0.00           N
ATOM   5344  CA  VAL A 323      73.715  85.881 118.230  1.00  0.00           C
ATOM   5346  CB  VAL A 323      72.307  85.291 118.370  1.00  0.00           C
ATOM   5348  CG1 VAL A 323      71.366  85.620 117.210  1.00  0.00           C
ATOM   5352  CG2 VAL A 323      72.345  83.761 118.510  1.00  0.00           C
ATOM   5356  C   VAL A 323      74.245  85.961 116.790  1.00  0.00           C
ATOM   5357  O   VAL A 323      74.956  85.072 116.330  1.00  0.00           O
ATOM   5358  N   LYS A 324      73.955  87.080 116.070  1.00  0.00           N
ATOM   5360  CA  LYS A 324      74.615  87.451 114.820  1.00  0.00           C
ATOM   5362  CB  LYS A 324      73.995  88.750 114.220  1.00  0.00           C
ATOM   5365  CG  LYS A 324      72.525  88.671 113.760  1.00  0.00           C
ATOM   5368  CD  LYS A 324      72.256  87.721 112.570  1.00  0.00           C
ATOM   5371  CE  LYS A 324      70.806  87.871 112.080  1.00  0.00           C
ATOM   5374  NZ  LYS A 324      70.477  86.910 110.990  1.00  0.00           N
ATOM   5378  C   LYS A 324      76.126  87.671 114.930  1.00  0.00           C
ATOM   5379  O   LYS A 324      76.896  87.080 114.160  1.00  0.00           O
ATOM   5380  N   ASP A 325      76.576  88.470 115.930  1.00  0.00           N
ATOM   5382  CA  ASP A 325      77.965  88.881 116.150  1.00  0.00           C
ATOM   5384  CB  ASP A 325      78.126  89.820 117.400  1.00  0.00           C
ATOM   5387  CG  ASP A 325      77.576  91.231 117.210  1.00  0.00           C
ATOM   5388  OD1 ASP A 325      77.315  91.630 116.040  1.00  0.00           O
ATOM   5389  OD2 ASP A 325      77.516  92.001 118.210  1.00  0.00           O
ATOM   5390  C   ASP A 325      78.905  87.691 116.320  1.00  0.00           C
ATOM   5391  O   ASP A 325      80.015  87.651 115.800  1.00  0.00           O
ATOM   5392  N   MET A 326      78.446  86.660 117.040  1.00  0.00           N
ATOM   5394  CA  MET A 326      79.197  85.442 117.300  1.00  0.00           C
ATOM   5396  CB  MET A 326      78.896  84.991 118.740  1.00  0.00           C
ATOM   5399  CG  MET A 326      79.396  85.951 119.850  1.00  0.00           C
ATOM   5402  SD  MET A 326      81.146  85.830 120.340  1.00  0.00           S
ATOM   5403  CE  MET A 326      81.106  84.171 121.090  1.00  0.00           C
ATOM   5407  C   MET A 326      78.835  84.300 116.340  1.00  0.00           C
ATOM   5408  O   MET A 326      79.315  83.181 116.490  1.00  0.00           O
ATOM   5409  N   GLN A 327      77.986  84.580 115.320  1.00  0.00           N
ATOM   5411  CA  GLN A 327      77.676  83.680 114.210  1.00  0.00           C
ATOM   5413  CB  GLN A 327      78.886  83.442 113.280  1.00  0.00           C
ATOM   5416  CG  GLN A 327      79.416  84.741 112.640  1.00  0.00           C
ATOM   5419  CD  GLN A 327      80.495  84.471 111.600  1.00  0.00           C
ATOM   5420  OE1 GLN A 327      80.877  85.380 110.860  1.00  0.00           O
ATOM   5421  NE2 GLN A 327      80.985  83.221 111.500  1.00  0.00           N
ATOM   5424  C   GLN A 327      77.035  82.360 114.580  1.00  0.00           C
ATOM   5425  O   GLN A 327      77.245  81.331 113.930  1.00  0.00           O
ATOM   5426  N   ILE A 328      76.266  82.351 115.670  1.00  0.00           N
ATOM   5428  CA  ILE A 328      75.646  81.152 116.200  1.00  0.00           C
ATOM   5430  CB  ILE A 328      75.035  81.481 117.560  1.00  0.00           C
ATOM   5432  CG2 ILE A 328      74.116  80.371 118.120  1.00  0.00           C
ATOM   5436  CG1 ILE A 328      76.146  81.811 118.560  1.00  0.00           C
ATOM   5439  CD  ILE A 328      75.955  83.152 119.250  1.00  0.00           C
ATOM   5443  C   ILE A 328      74.686  80.471 115.250  1.00  0.00           C
ATOM   5444  O   ILE A 328      73.925  81.101 114.520  1.00  0.00           O
ATOM   5445  N   SER A 329      74.736  79.121 115.230  1.00  0.00           N
ATOM   5447  CA  SER A 329      73.977  78.301 114.300  1.00  0.00           C
ATOM   5449  CB  SER A 329      74.775  77.031 113.900  1.00  0.00           C
ATOM   5452  OG  SER A 329      76.135  77.321 113.580  1.00  0.00           O
ATOM   5454  C   SER A 329      72.736  77.771 114.990  1.00  0.00           C
ATOM   5455  O   SER A 329      71.666  77.631 114.390  1.00  0.00           O
ATOM   5456  N   THR A 330      72.866  77.511 116.300  1.00  0.00           N
ATOM   5458  CA  THR A 330      71.846  76.861 117.100  1.00  0.00           C
ATOM   5460  CB  THR A 330      71.986  75.341 117.140  1.00  0.00           C
ATOM   5462  OG1 THR A 330      71.455  74.791 115.950  1.00  0.00           O
ATOM   5464  CG2 THR A 330      71.215  74.681 118.280  1.00  0.00           C
ATOM   5468  C   THR A 330      71.907  77.451 118.490  1.00  0.00           C
ATOM   5469  O   THR A 330      72.986  77.641 119.050  1.00  0.00           O
ATOM   5470  N   VAL A 331      70.756  77.751 119.110  1.00  0.00           N
ATOM   5472  CA  VAL A 331      70.705  78.211 120.490  1.00  0.00           C
ATOM   5474  CB  VAL A 331      69.965  79.531 120.670  1.00  0.00           C
ATOM   5476  CG1 VAL A 331      69.396  79.761 122.080  1.00  0.00           C
ATOM   5480  CG2 VAL A 331      70.946  80.671 120.340  1.00  0.00           C
ATOM   5484  C   VAL A 331      70.087  77.122 121.330  1.00  0.00           C
ATOM   5485  O   VAL A 331      69.066  76.531 120.970  1.00  0.00           O
ATOM   5486  N   TYR A 332      70.705  76.841 122.480  1.00  0.00           N
ATOM   5488  CA  TYR A 332      70.127  75.981 123.500  1.00  0.00           C
ATOM   5490  CB  TYR A 332      71.197  75.071 124.160  1.00  0.00           C
ATOM   5493  CG  TYR A 332      71.775  74.041 123.200  1.00  0.00           C
ATOM   5494  CD1 TYR A 332      71.215  73.761 121.940  1.00  0.00           C
ATOM   5496  CE1 TYR A 332      71.715  72.730 121.140  1.00  0.00           C
ATOM   5498  CZ  TYR A 332      72.775  71.951 121.580  1.00  0.00           C
ATOM   5499  OH  TYR A 332      73.126  70.840 120.800  1.00  0.00           O
ATOM   5501  CD2 TYR A 332      72.896  73.281 123.600  1.00  0.00           C
ATOM   5503  CE2 TYR A 332      73.385  72.231 122.810  1.00  0.00           C
ATOM   5505  C   TYR A 332      69.366  76.871 124.470  1.00  0.00           C
ATOM   5506  O   TYR A 332      69.925  77.550 125.330  1.00  0.00           O
ATOM   5507  N   LEU A 333      68.035  76.921 124.260  1.00  0.00           N
ATOM   5509  CA  LEU A 333      67.186  77.942 124.820  1.00  0.00           C
ATOM   5511  CB  LEU A 333      66.105  78.401 123.800  1.00  0.00           C
ATOM   5514  CG  LEU A 333      65.267  79.621 124.240  1.00  0.00           C
ATOM   5516  CD1 LEU A 333      66.146  80.872 124.390  1.00  0.00           C
ATOM   5520  CD2 LEU A 333      64.126  79.910 123.260  1.00  0.00           C
ATOM   5524  C   LEU A 333      66.517  77.340 126.030  1.00  0.00           C
ATOM   5525  O   LEU A 333      65.785  76.372 125.930  1.00  0.00           O
ATOM   5526  N   GLN A 334      66.796  77.871 127.230  1.00  0.00           N
ATOM   5528  CA  GLN A 334      66.245  77.340 128.450  1.00  0.00           C
ATOM   5530  CB  GLN A 334      66.936  78.051 129.620  1.00  0.00           C
ATOM   5533  CG  GLN A 334      67.167  77.162 130.840  1.00  0.00           C
ATOM   5536  CD  GLN A 334      67.947  77.970 131.860  1.00  0.00           C
ATOM   5537  OE1 GLN A 334      67.336  78.541 132.760  1.00  0.00           O
ATOM   5538  NE2 GLN A 334      69.285  78.082 131.720  1.00  0.00           N
ATOM   5541  C   GLN A 334      64.715  77.461 128.550  1.00  0.00           C
ATOM   5542  O   GLN A 334      64.105  78.491 128.280  1.00  0.00           O
ATOM   5543  N   ALA A 335      64.046  76.361 128.930  1.00  0.00           N
ATOM   5545  CA  ALA A 335      62.616  76.351 129.020  1.00  0.00           C
ATOM   5547  CB  ALA A 335      62.167  75.111 128.240  1.00  0.00           C
ATOM   5551  C   ALA A 335      62.146  76.361 130.480  1.00  0.00           C
ATOM   5552  O   ALA A 335      60.956  76.501 130.770  1.00  0.00           O
ATOM   5553  N   PHE A 336      63.097  76.302 131.420  1.00  0.00           N
ATOM   5555  CA  PHE A 336      62.866  76.211 132.850  1.00  0.00           C
ATOM   5557  CB  PHE A 336      63.435  74.881 133.430  1.00  0.00           C
ATOM   5560  CG  PHE A 336      64.915  74.711 133.230  1.00  0.00           C
ATOM   5561  CD1 PHE A 336      65.425  74.201 132.030  1.00  0.00           C
ATOM   5563  CE1 PHE A 336      66.796  73.921 131.890  1.00  0.00           C
ATOM   5565  CZ  PHE A 336      67.665  74.192 132.960  1.00  0.00           C
ATOM   5567  CD2 PHE A 336      65.796  74.961 134.290  1.00  0.00           C
ATOM   5569  CE2 PHE A 336      67.167  74.711 134.160  1.00  0.00           C
ATOM   5571  C   PHE A 336      63.456  77.410 133.580  1.00  0.00           C
ATOM   5572  O   PHE A 336      64.227  78.171 132.990  1.00  0.00           O
ATOM   5573  N   ALA A 337      63.046  77.641 134.840  1.00  0.00           N
ATOM   5575  CA  ALA A 337      63.576  78.730 135.650  1.00  0.00           C
ATOM   5577  CB  ALA A 337      62.505  79.791 135.970  1.00  0.00           C
ATOM   5581  C   ALA A 337      64.105  78.211 136.980  1.00  0.00           C
ATOM   5582  O   ALA A 337      63.376  77.601 137.760  1.00  0.00           O
ATOM   5583  N   ASP A 338      65.366  78.541 137.260  1.00  0.00           N
ATOM   5585  CA  ASP A 338      66.057  78.251 138.500  1.00  0.00           C
ATOM   5587  CB  ASP A 338      66.775  76.882 138.320  1.00  0.00           C
ATOM   5590  CG  ASP A 338      67.697  76.491 139.450  1.00  0.00           C
ATOM   5591  OD1 ASP A 338      67.525  77.001 140.580  1.00  0.00           O
ATOM   5592  OD2 ASP A 338      68.605  75.652 139.190  1.00  0.00           O
ATOM   5593  C   ASP A 338      66.977  79.451 138.810  1.00  0.00           C
ATOM   5594  O   ASP A 338      68.205  79.332 138.690  1.00  0.00           O
ATOM   5595  N   PRO A 339      66.486  80.641 139.210  1.00  0.00           N
ATOM   5596  CD  PRO A 339      65.065  80.951 139.400  1.00  0.00           C
ATOM   5599  CA  PRO A 339      67.296  81.840 139.290  1.00  0.00           C
ATOM   5601  CB  PRO A 339      66.296  83.012 139.430  1.00  0.00           C
ATOM   5604  CG  PRO A 339      64.965  82.411 138.970  1.00  0.00           C
ATOM   5607  C   PRO A 339      68.215  81.811 140.490  1.00  0.00           C
ATOM   5608  O   PRO A 339      69.135  82.621 140.590  1.00  0.00           O
ATOM   5609  N   ASP A 340      67.956  80.921 141.460  1.00  0.00           N
ATOM   5611  CA  ASP A 340      68.846  80.690 142.570  1.00  0.00           C
ATOM   5613  CB  ASP A 340      68.105  80.660 143.940  1.00  0.00           C
ATOM   5616  CG  ASP A 340      66.736  80.000 144.020  1.00  0.00           C
ATOM   5617  OD1 ASP A 340      65.885  80.140 143.100  1.00  0.00           O
ATOM   5618  OD2 ASP A 340      66.415  79.662 145.190  1.00  0.00           O
ATOM   5619  C   ASP A 340      69.807  79.531 142.330  1.00  0.00           C
ATOM   5620  O   ASP A 340      70.855  79.471 142.970  1.00  0.00           O
ATOM   5621  N   GLY A 341      69.565  78.641 141.350  1.00  0.00           N
ATOM   5623  CA  GLY A 341      70.587  77.741 140.830  1.00  0.00           C
ATOM   5626  C   GLY A 341      70.906  76.591 141.710  1.00  0.00           C
ATOM   5627  O   GLY A 341      72.046  76.131 141.740  1.00  0.00           O
ATOM   5628  N   ASP A 342      69.907  76.081 142.450  1.00  0.00           N
ATOM   5630  CA  ASP A 342      70.116  74.991 143.350  1.00  0.00           C
ATOM   5632  CB  ASP A 342      69.236  75.171 144.600  1.00  0.00           C
ATOM   5635  CG  ASP A 342      67.775  74.751 144.490  1.00  0.00           C
ATOM   5636  OD1 ASP A 342      67.146  74.811 143.410  1.00  0.00           O
ATOM   5637  OD2 ASP A 342      67.266  74.441 145.600  1.00  0.00           O
ATOM   5638  C   ASP A 342      69.866  73.681 142.620  1.00  0.00           C
ATOM   5639  O   ASP A 342      70.256  72.611 143.070  1.00  0.00           O
ATOM   5640  N   GLY A 343      69.285  73.791 141.420  1.00  0.00           N
ATOM   5642  CA  GLY A 343      69.105  72.711 140.490  1.00  0.00           C
ATOM   5645  C   GLY A 343      67.686  72.281 140.430  1.00  0.00           C
ATOM   5646  O   GLY A 343      67.355  71.411 139.640  1.00  0.00           O
ATOM   5647  N   LEU A 344      66.806  72.861 141.270  1.00  0.00           N
ATOM   5649  CA  LEU A 344      65.456  72.401 141.400  1.00  0.00           C
ATOM   5651  CB  LEU A 344      65.105  72.241 142.890  1.00  0.00           C
ATOM   5654  CG  LEU A 344      63.675  71.741 143.190  1.00  0.00           C
ATOM   5656  CD1 LEU A 344      63.396  70.311 142.720  1.00  0.00           C
ATOM   5660  CD2 LEU A 344      63.456  71.861 144.700  1.00  0.00           C
ATOM   5664  C   LEU A 344      64.486  73.361 140.750  1.00  0.00           C
ATOM   5665  O   LEU A 344      64.396  74.541 141.080  1.00  0.00           O
ATOM   5666  N   VAL A 345      63.706  72.841 139.780  1.00  0.00           N
ATOM   5668  CA  VAL A 345      62.875  73.671 138.950  1.00  0.00           C
ATOM   5670  CB  VAL A 345      62.885  73.152 137.520  1.00  0.00           C
ATOM   5672  CG1 VAL A 345      61.885  73.901 136.630  1.00  0.00           C
ATOM   5676  CG2 VAL A 345      64.326  73.332 137.010  1.00  0.00           C
ATOM   5680  C   VAL A 345      61.476  73.771 139.500  1.00  0.00           C
ATOM   5681  O   VAL A 345      60.665  72.861 139.350  1.00  0.00           O
ATOM   5682  N   LYS A 346      61.176  74.921 140.140  1.00  0.00           N
ATOM   5684  CA  LYS A 346      59.865  75.381 140.580  1.00  0.00           C
ATOM   5686  CB  LYS A 346      59.996  76.631 141.490  1.00  0.00           C
ATOM   5689  CG  LYS A 346      60.657  76.340 142.860  1.00  0.00           C
ATOM   5692  CD  LYS A 346      59.665  75.691 143.840  1.00  0.00           C
ATOM   5695  CE  LYS A 346      60.317  75.181 145.140  1.00  0.00           C
ATOM   5698  NZ  LYS A 346      59.485  74.122 145.730  1.00  0.00           N
ATOM   5702  C   LYS A 346      58.895  75.711 139.460  1.00  0.00           C
ATOM   5703  O   LYS A 346      57.686  75.512 139.600  1.00  0.00           O
ATOM   5704  N   GLU A 347      59.396  76.281 138.340  1.00  0.00           N
ATOM   5706  CA  GLU A 347      58.545  77.001 137.410  1.00  0.00           C
ATOM   5708  CB  GLU A 347      58.386  78.491 137.790  1.00  0.00           C
ATOM   5711  CG  GLU A 347      57.575  78.751 139.080  1.00  0.00           C
ATOM   5714  CD  GLU A 347      57.136  80.201 139.090  1.00  0.00           C
ATOM   5715  OE1 GLU A 347      58.017  81.061 139.350  1.00  0.00           O
ATOM   5716  OE2 GLU A 347      55.946  80.471 138.780  1.00  0.00           O
ATOM   5717  C   GLU A 347      59.105  76.971 136.000  1.00  0.00           C
ATOM   5718  O   GLU A 347      60.266  76.652 135.780  1.00  0.00           O
ATOM   5719  N   VAL A 348      58.235  77.271 135.020  1.00  0.00           N
ATOM   5721  CA  VAL A 348      58.555  77.081 133.620  1.00  0.00           C
ATOM   5723  CB  VAL A 348      57.896  75.832 133.090  1.00  0.00           C
ATOM   5725  CG1 VAL A 348      58.477  74.631 133.880  1.00  0.00           C
ATOM   5729  CG2 VAL A 348      56.376  75.991 133.290  1.00  0.00           C
ATOM   5733  C   VAL A 348      58.146  78.272 132.760  1.00  0.00           C
ATOM   5734  O   VAL A 348      57.315  79.102 133.140  1.00  0.00           O
ATOM   5735  N   TRP A 349      58.746  78.391 131.550  1.00  0.00           N
ATOM   5737  CA  TRP A 349      58.576  79.531 130.670  1.00  0.00           C
ATOM   5739  CB  TRP A 349      59.935  79.951 130.020  1.00  0.00           C
ATOM   5742  CG  TRP A 349      60.956  80.501 130.970  1.00  0.00           C
ATOM   5743  CD1 TRP A 349      62.215  80.011 131.210  1.00  0.00           C
ATOM   5745  NE1 TRP A 349      62.817  80.751 132.210  1.00  0.00           N
ATOM   5747  CE2 TRP A 349      61.977  81.762 132.580  1.00  0.00           C
ATOM   5748  CD2 TRP A 349      60.765  81.621 131.850  1.00  0.00           C
ATOM   5749  CE3 TRP A 349      59.706  82.500 132.110  1.00  0.00           C
ATOM   5751  CZ3 TRP A 349      59.906  83.561 132.990  1.00  0.00           C
ATOM   5753  CZ2 TRP A 349      62.167  82.811 133.450  1.00  0.00           C
ATOM   5755  CH2 TRP A 349      61.125  83.721 133.640  1.00  0.00           C
ATOM   5757  C   TRP A 349      57.535  79.262 129.600  1.00  0.00           C
ATOM   5758  O   TRP A 349      57.416  79.991 128.620  1.00  0.00           O
ATOM   5759  N   PHE A 350      56.736  78.201 129.780  1.00  0.00           N
ATOM   5761  CA  PHE A 350      55.735  77.781 128.830  1.00  0.00           C
ATOM   5763  CB  PHE A 350      56.306  76.721 127.830  1.00  0.00           C
ATOM   5766  CG  PHE A 350      56.926  75.512 128.460  1.00  0.00           C
ATOM   5767  CD1 PHE A 350      58.256  75.531 128.910  1.00  0.00           C
ATOM   5769  CE1 PHE A 350      58.846  74.382 129.430  1.00  0.00           C
ATOM   5771  CZ  PHE A 350      58.125  73.181 129.480  1.00  0.00           C
ATOM   5773  CD2 PHE A 350      56.215  74.301 128.510  1.00  0.00           C
ATOM   5775  CE2 PHE A 350      56.815  73.141 129.010  1.00  0.00           C
ATOM   5777  C   PHE A 350      54.496  77.241 129.540  1.00  0.00           C
ATOM   5778  O   PHE A 350      54.595  76.781 130.670  1.00  0.00           O
ATOM   5779  N   PRO A 351      53.306  77.291 128.940  1.00  0.00           N
ATOM   5780  CD  PRO A 351      53.046  78.021 127.710  1.00  0.00           C
ATOM   5783  CA  PRO A 351      52.085  76.661 129.450  1.00  0.00           C
ATOM   5785  CB  PRO A 351      51.055  76.861 128.340  1.00  0.00           C
ATOM   5788  CG  PRO A 351      51.525  78.110 127.600  1.00  0.00           C
ATOM   5791  C   PRO A 351      52.256  75.211 129.780  1.00  0.00           C
ATOM   5792  O   PRO A 351      52.855  74.491 128.980  1.00  0.00           O
ATOM   5793  N   ASN A 352      51.726  74.751 130.930  1.00  0.00           N
ATOM   5795  CA  ASN A 352      51.885  73.381 131.310  1.00  0.00           C
ATOM   5797  CB  ASN A 352      53.335  73.071 131.810  1.00  0.00           C
ATOM   5800  CG  ASN A 352      53.596  73.571 133.220  1.00  0.00           C
ATOM   5801  OD1 ASN A 352      53.816  72.762 134.120  1.00  0.00           O
ATOM   5802  ND2 ASN A 352      53.516  74.901 133.420  1.00  0.00           N
ATOM   5805  C   ASN A 352      50.865  73.031 132.370  1.00  0.00           C
ATOM   5806  O   ASN A 352      50.236  73.911 132.960  1.00  0.00           O
ATOM   5807  N   ARG A 353      50.705  71.731 132.630  1.00  0.00           N
ATOM   5809  CA  ARG A 353      49.636  71.241 133.470  1.00  0.00           C
ATOM   5811  CB  ARG A 353      48.955  69.991 132.850  1.00  0.00           C
ATOM   5814  CG  ARG A 353      48.157  70.201 131.540  1.00  0.00           C
ATOM   5817  CD  ARG A 353      48.936  70.582 130.270  1.00  0.00           C
ATOM   5820  NE  ARG A 353      49.926  69.501 129.980  1.00  0.00           N
ATOM   5822  CZ  ARG A 353      49.785  68.561 129.050  1.00  0.00           C
ATOM   5823  NH1 ARG A 353      48.615  68.381 128.490  1.00  0.00           N
ATOM   5826  NH2 ARG A 353      50.806  67.811 128.670  1.00  0.00           N
ATOM   5829  C   ARG A 353      50.086  70.911 134.890  1.00  0.00           C
ATOM   5830  O   ARG A 353      49.256  70.621 135.740  1.00  0.00           O
ATOM   5831  N   LEU A 354      51.395  70.961 135.200  1.00  0.00           N
ATOM   5833  CA  LEU A 354      51.885  70.451 136.480  1.00  0.00           C
ATOM   5835  CB  LEU A 354      52.955  69.351 136.310  1.00  0.00           C
ATOM   5838  CG  LEU A 354      52.416  67.981 135.860  1.00  0.00           C
ATOM   5840  CD1 LEU A 354      52.095  67.921 134.360  1.00  0.00           C
ATOM   5844  CD2 LEU A 354      53.405  66.851 136.210  1.00  0.00           C
ATOM   5848  C   LEU A 354      52.445  71.552 137.370  1.00  0.00           C
ATOM   5849  O   LEU A 354      52.095  71.641 138.540  1.00  0.00           O
ATOM   5850  N   LEU A 355      53.326  72.412 136.840  1.00  0.00           N
ATOM   5852  CA  LEU A 355      54.006  73.421 137.620  1.00  0.00           C
ATOM   5854  CB  LEU A 355      55.546  73.471 137.350  1.00  0.00           C
ATOM   5857  CG  LEU A 355      56.306  72.181 137.720  1.00  0.00           C
ATOM   5859  CD1 LEU A 355      56.506  71.271 136.510  1.00  0.00           C
ATOM   5863  CD2 LEU A 355      57.675  72.482 138.330  1.00  0.00           C
ATOM   5867  C   LEU A 355      53.365  74.771 137.320  1.00  0.00           C
ATOM   5868  O   LEU A 355      52.745  74.951 136.270  1.00  0.00           O
ATOM   5869  N   PRO A 356      53.425  75.751 138.210  1.00  0.00           N
ATOM   5870  CD  PRO A 356      53.816  75.611 139.610  1.00  0.00           C
ATOM   5873  CA  PRO A 356      53.176  77.141 137.850  1.00  0.00           C
ATOM   5875  CB  PRO A 356      53.456  77.911 139.140  1.00  0.00           C
ATOM   5878  CG  PRO A 356      53.235  76.871 140.250  1.00  0.00           C
ATOM   5881  C   PRO A 356      53.976  77.651 136.670  1.00  0.00           C
ATOM   5882  O   PRO A 356      55.086  77.181 136.410  1.00  0.00           O
ATOM   5883  N   MET A 357      53.425  78.632 135.940  1.00  0.00           N
ATOM   5885  CA  MET A 357      54.116  79.262 134.850  1.00  0.00           C
ATOM   5887  CB  MET A 357      53.256  79.251 133.560  1.00  0.00           C
ATOM   5890  CG  MET A 357      53.836  80.041 132.370  1.00  0.00           C
ATOM   5893  SD  MET A 357      52.656  81.231 131.670  1.00  0.00           S
ATOM   5894  CE  MET A 357      51.586  79.991 130.930  1.00  0.00           C
ATOM   5898  C   MET A 357      54.506  80.652 135.280  1.00  0.00           C
ATOM   5899  O   MET A 357      53.666  81.481 135.630  1.00  0.00           O
ATOM   5900  N   LYS A 358      55.826  80.900 135.310  1.00  0.00           N
ATOM   5902  CA  LYS A 358      56.436  82.171 135.600  1.00  0.00           C
ATOM   5904  CB  LYS A 358      57.976  81.921 135.630  1.00  0.00           C
ATOM   5907  CG  LYS A 358      58.776  82.831 136.570  1.00  0.00           C
ATOM   5910  CD  LYS A 358      58.516  84.332 136.410  1.00  0.00           C
ATOM   5913  CE  LYS A 358      59.326  85.191 137.370  1.00  0.00           C
ATOM   5916  NZ  LYS A 358      60.735  85.201 136.980  1.00  0.00           N
ATOM   5920  C   LYS A 358      56.076  83.211 134.540  1.00  0.00           C
ATOM   5921  O   LYS A 358      55.657  84.321 134.850  1.00  0.00           O
ATOM   5922  N   ALA A 359      56.166  82.852 133.250  1.00  0.00           N
ATOM   5924  CA  ALA A 359      55.616  83.661 132.190  1.00  0.00           C
ATOM   5926  CB  ALA A 359      56.406  84.971 131.960  1.00  0.00           C
ATOM   5930  C   ALA A 359      55.546  82.880 130.900  1.00  0.00           C
ATOM   5931  O   ALA A 359      56.226  81.870 130.740  1.00  0.00           O
ATOM   5932  N   ASP A 360      54.727  83.330 129.940  1.00  0.00           N
ATOM   5934  CA  ASP A 360      54.506  82.611 128.690  1.00  0.00           C
ATOM   5936  CB  ASP A 360      53.017  82.751 128.260  1.00  0.00           C
ATOM   5939  CG  ASP A 360      52.626  81.902 127.070  1.00  0.00           C
ATOM   5940  OD1 ASP A 360      53.415  81.012 126.680  1.00  0.00           O
ATOM   5941  OD2 ASP A 360      51.495  82.091 126.540  1.00  0.00           O
ATOM   5942  C   ASP A 360      55.495  83.101 127.630  1.00  0.00           C
ATOM   5943  O   ASP A 360      55.136  83.582 126.550  1.00  0.00           O
ATOM   5944  N   ILE A 361      56.806  83.020 127.910  1.00  0.00           N
ATOM   5946  CA  ILE A 361      57.785  83.731 127.100  1.00  0.00           C
ATOM   5948  CB  ILE A 361      58.755  84.561 127.940  1.00  0.00           C
ATOM   5950  CG2 ILE A 361      57.906  85.590 128.710  1.00  0.00           C
ATOM   5954  CG1 ILE A 361      59.626  83.691 128.880  1.00  0.00           C
ATOM   5957  CD  ILE A 361      60.625  84.531 129.690  1.00  0.00           C
ATOM   5961  C   ILE A 361      58.586  82.801 126.220  1.00  0.00           C
ATOM   5962  O   ILE A 361      59.256  83.260 125.290  1.00  0.00           O
ATOM   5963  N   PHE A 362      58.545  81.462 126.430  1.00  0.00           N
ATOM   5965  CA  PHE A 362      59.396  80.550 125.680  1.00  0.00           C
ATOM   5967  CB  PHE A 362      59.345  79.111 126.270  1.00  0.00           C
ATOM   5970  CG  PHE A 362      60.285  78.180 125.560  1.00  0.00           C
ATOM   5971  CD1 PHE A 362      61.646  78.171 125.910  1.00  0.00           C
ATOM   5973  CE1 PHE A 362      62.565  77.401 125.180  1.00  0.00           C
ATOM   5975  CZ  PHE A 362      62.136  76.641 124.090  1.00  0.00           C
ATOM   5977  CD2 PHE A 362      59.856  77.361 124.500  1.00  0.00           C
ATOM   5979  CE2 PHE A 362      60.775  76.611 123.760  1.00  0.00           C
ATOM   5981  C   PHE A 362      59.105  80.531 124.170  1.00  0.00           C
ATOM   5982  O   PHE A 362      60.016  80.620 123.350  1.00  0.00           O
ATOM   5983  N   SER A 363      57.817  80.461 123.760  1.00  0.00           N
ATOM   5985  CA  SER A 363      57.445  80.471 122.340  1.00  0.00           C
ATOM   5987  CB  SER A 363      55.946  80.221 122.060  1.00  0.00           C
ATOM   5990  OG  SER A 363      55.486  79.152 122.870  1.00  0.00           O
ATOM   5992  C   SER A 363      57.785  81.781 121.680  1.00  0.00           C
ATOM   5993  O   SER A 363      58.215  81.821 120.530  1.00  0.00           O
ATOM   5994  N   ARG A 364      57.586  82.891 122.410  1.00  0.00           N
ATOM   5996  CA  ARG A 364      57.947  84.242 122.020  1.00  0.00           C
ATOM   5998  CB  ARG A 364      57.505  85.201 123.160  1.00  0.00           C
ATOM   6001  CG  ARG A 364      58.165  86.602 123.320  1.00  0.00           C
ATOM   6004  CD  ARG A 364      58.105  87.591 122.140  1.00  0.00           C
ATOM   6007  NE  ARG A 364      56.767  88.241 122.120  1.00  0.00           N
ATOM   6009  CZ  ARG A 364      56.546  89.402 121.520  1.00  0.00           C
ATOM   6010  NH1 ARG A 364      57.295  89.930 120.600  1.00  0.00           N
ATOM   6013  NH2 ARG A 364      55.465  90.041 121.910  1.00  0.00           N
ATOM   6016  C   ARG A 364      59.407  84.410 121.700  1.00  0.00           C
ATOM   6017  O   ARG A 364      59.745  84.801 120.590  1.00  0.00           O
ATOM   6018  N   VAL A 365      60.275  84.041 122.660  1.00  0.00           N
ATOM   6020  CA  VAL A 365      61.715  84.071 122.470  1.00  0.00           C
ATOM   6022  CB  VAL A 365      62.456  83.881 123.790  1.00  0.00           C
ATOM   6024  CG1 VAL A 365      63.976  83.871 123.560  1.00  0.00           C
ATOM   6028  CG2 VAL A 365      62.085  85.061 124.730  1.00  0.00           C
ATOM   6032  C   VAL A 365      62.167  83.101 121.380  1.00  0.00           C
ATOM   6033  O   VAL A 365      62.885  83.491 120.460  1.00  0.00           O
ATOM   6034  N   ALA A 366      61.666  81.851 121.390  1.00  0.00           N
ATOM   6036  CA  ALA A 366      61.986  80.861 120.370  1.00  0.00           C
ATOM   6038  CB  ALA A 366      61.325  79.511 120.710  1.00  0.00           C
ATOM   6042  C   ALA A 366      61.596  81.281 118.960  1.00  0.00           C
ATOM   6043  O   ALA A 366      62.407  81.210 118.040  1.00  0.00           O
ATOM   6044  N   TRP A 367      60.366  81.781 118.760  1.00  0.00           N
ATOM   6046  CA  TRP A 367      59.956  82.271 117.460  1.00  0.00           C
ATOM   6048  CB  TRP A 367      58.425  82.521 117.360  1.00  0.00           C
ATOM   6051  CG  TRP A 367      57.976  82.701 115.940  1.00  0.00           C
ATOM   6052  CD1 TRP A 367      57.496  83.831 115.330  1.00  0.00           C
ATOM   6054  NE1 TRP A 367      57.375  83.591 113.980  1.00  0.00           N
ATOM   6056  CE2 TRP A 367      57.736  82.311 113.690  1.00  0.00           C
ATOM   6057  CD2 TRP A 367      58.125  81.711 114.910  1.00  0.00           C
ATOM   6058  CE3 TRP A 367      58.535  80.380 114.910  1.00  0.00           C
ATOM   6060  CZ3 TRP A 367      58.596  79.691 113.700  1.00  0.00           C
ATOM   6062  CZ2 TRP A 367      57.756  81.621 112.490  1.00  0.00           C
ATOM   6064  CH2 TRP A 367      58.215  80.301 112.510  1.00  0.00           C
ATOM   6066  C   TRP A 367      60.727  83.491 116.980  1.00  0.00           C
ATOM   6067  O   TRP A 367      61.156  83.561 115.840  1.00  0.00           O
ATOM   6068  N   GLN A 368      60.965  84.491 117.850  1.00  0.00           N
ATOM   6070  CA  GLN A 368      61.546  85.751 117.390  1.00  0.00           C
ATOM   6072  CB  GLN A 368      61.115  86.910 118.310  1.00  0.00           C
ATOM   6075  CG  GLN A 368      61.875  86.951 119.660  1.00  0.00           C
ATOM   6078  CD  GLN A 368      61.125  87.721 120.740  1.00  0.00           C
ATOM   6079  OE1 GLN A 368      60.965  87.201 121.840  1.00  0.00           O
ATOM   6080  NE2 GLN A 368      60.657  88.951 120.460  1.00  0.00           N
ATOM   6083  C   GLN A 368      63.056  85.711 117.390  1.00  0.00           C
ATOM   6084  O   GLN A 368      63.685  86.602 116.830  1.00  0.00           O
ATOM   6085  N   LEU A 369      63.675  84.661 117.970  1.00  0.00           N
ATOM   6087  CA  LEU A 369      65.016  84.300 117.600  1.00  0.00           C
ATOM   6089  CB  LEU A 369      65.686  83.442 118.700  1.00  0.00           C
ATOM   6092  CG  LEU A 369      66.006  84.151 120.030  1.00  0.00           C
ATOM   6094  CD1 LEU A 369      66.506  83.152 121.080  1.00  0.00           C
ATOM   6098  CD2 LEU A 369      67.046  85.261 119.850  1.00  0.00           C
ATOM   6102  C   LEU A 369      65.076  83.561 116.280  1.00  0.00           C
ATOM   6103  O   LEU A 369      65.806  83.971 115.390  1.00  0.00           O
ATOM   6104  N   ARG A 370      64.306  82.471 116.060  1.00  0.00           N
ATOM   6106  CA  ARG A 370      64.527  81.651 114.870  1.00  0.00           C
ATOM   6108  CB  ARG A 370      63.855  80.251 114.860  1.00  0.00           C
ATOM   6111  CG  ARG A 370      62.315  80.221 114.840  1.00  0.00           C
ATOM   6114  CD  ARG A 370      61.745  78.811 115.030  1.00  0.00           C
ATOM   6117  NE  ARG A 370      61.875  78.040 113.750  1.00  0.00           N
ATOM   6119  CZ  ARG A 370      62.826  77.151 113.490  1.00  0.00           C
ATOM   6120  NH1 ARG A 370      63.885  77.001 114.240  1.00  0.00           N
ATOM   6123  NH2 ARG A 370      62.705  76.351 112.460  1.00  0.00           N
ATOM   6126  C   ARG A 370      64.256  82.360 113.560  1.00  0.00           C
ATOM   6127  O   ARG A 370      65.046  82.251 112.630  1.00  0.00           O
ATOM   6128  N   THR A 371      63.195  83.181 113.500  1.00  0.00           N
ATOM   6130  CA  THR A 371      62.976  84.090 112.400  1.00  0.00           C
ATOM   6132  CB  THR A 371      61.576  84.671 112.390  1.00  0.00           C
ATOM   6134  OG1 THR A 371      61.306  85.431 113.570  1.00  0.00           O
ATOM   6136  CG2 THR A 371      60.556  83.531 112.350  1.00  0.00           C
ATOM   6140  C   THR A 371      63.995  85.221 112.290  1.00  0.00           C
ATOM   6141  O   THR A 371      64.586  85.492 111.240  1.00  0.00           O
ATOM   6142  N   ARG A 372      64.285  85.961 113.390  1.00  0.00           N
ATOM   6144  CA  ARG A 372      65.175  87.111 113.270  1.00  0.00           C
ATOM   6146  CB  ARG A 372      64.976  88.181 114.380  1.00  0.00           C
ATOM   6149  CG  ARG A 372      63.596  88.871 114.300  1.00  0.00           C
ATOM   6152  CD  ARG A 372      63.386  90.121 115.170  1.00  0.00           C
ATOM   6155  NE  ARG A 372      63.097  89.692 116.580  1.00  0.00           N
ATOM   6157  CZ  ARG A 372      63.065  90.561 117.590  1.00  0.00           C
ATOM   6158  NH1 ARG A 372      62.866  91.851 117.450  1.00  0.00           N
ATOM   6161  NH2 ARG A 372      63.326  90.161 118.810  1.00  0.00           N
ATOM   6164  C   ARG A 372      66.646  86.770 113.140  1.00  0.00           C
ATOM   6165  O   ARG A 372      67.385  87.491 112.470  1.00  0.00           O
ATOM   6166  N   SER A 373      67.135  85.652 113.720  1.00  0.00           N
ATOM   6168  CA  SER A 373      68.516  85.280 113.540  1.00  0.00           C
ATOM   6170  CB  SER A 373      69.285  85.081 114.860  1.00  0.00           C
ATOM   6173  OG  SER A 373      68.665  84.141 115.740  1.00  0.00           O
ATOM   6175  C   SER A 373      68.756  84.141 112.600  1.00  0.00           C
ATOM   6176  O   SER A 373      69.876  84.041 112.100  1.00  0.00           O
ATOM   6177  N   GLY A 374      67.756  83.311 112.250  1.00  0.00           N
ATOM   6179  CA  GLY A 374      67.956  82.141 111.390  1.00  0.00           C
ATOM   6182  C   GLY A 374      68.595  81.001 112.130  1.00  0.00           C
ATOM   6183  O   GLY A 374      69.197  80.091 111.560  1.00  0.00           O
ATOM   6184  N   VAL A 375      68.477  81.061 113.470  1.00  0.00           N
ATOM   6186  CA  VAL A 375      69.135  80.161 114.380  1.00  0.00           C
ATOM   6188  CB  VAL A 375      69.696  80.930 115.560  1.00  0.00           C
ATOM   6190  CG1 VAL A 375      70.236  79.991 116.640  1.00  0.00           C
ATOM   6194  CG2 VAL A 375      70.846  81.800 115.020  1.00  0.00           C
ATOM   6198  C   VAL A 375      68.165  79.102 114.830  1.00  0.00           C
ATOM   6199  O   VAL A 375      67.027  79.391 115.210  1.00  0.00           O
ATOM   6200  N   ASN A 376      68.616  77.841 114.750  1.00  0.00           N
ATOM   6202  CA  ASN A 376      67.775  76.711 115.050  1.00  0.00           C
ATOM   6204  CB  ASN A 376      68.285  75.442 114.340  1.00  0.00           C
ATOM   6207  CG  ASN A 376      68.546  75.701 112.850  1.00  0.00           C
ATOM   6208  OD1 ASN A 376      67.936  76.521 112.170  1.00  0.00           O
ATOM   6209  ND2 ASN A 376      69.576  75.001 112.310  1.00  0.00           N
ATOM   6212  C   ASN A 376      67.745  76.512 116.560  1.00  0.00           C
ATOM   6213  O   ASN A 376      68.706  76.771 117.280  1.00  0.00           O
ATOM   6214  N   ILE A 377      66.596  76.101 117.120  1.00  0.00           N
ATOM   6216  CA  ILE A 377      66.396  76.261 118.560  1.00  0.00           C
ATOM   6218  CB  ILE A 377      65.425  77.371 118.910  1.00  0.00           C
ATOM   6220  CG2 ILE A 377      65.065  77.371 120.420  1.00  0.00           C
ATOM   6224  CG1 ILE A 377      66.065  78.721 118.500  1.00  0.00           C
ATOM   6227  CD  ILE A 377      65.076  79.882 118.520  1.00  0.00           C
ATOM   6231  C   ILE A 377      66.016  74.951 119.180  1.00  0.00           C
ATOM   6232  O   ILE A 377      65.076  74.291 118.740  1.00  0.00           O
ATOM   6233  N   TYR A 378      66.756  74.561 120.230  1.00  0.00           N
ATOM   6235  CA  TYR A 378      66.506  73.371 120.990  1.00  0.00           C
ATOM   6237  CB  TYR A 378      67.767  72.471 121.180  1.00  0.00           C
ATOM   6240  CG  TYR A 378      68.315  71.811 119.920  1.00  0.00           C
ATOM   6241  CD1 TYR A 378      68.616  72.521 118.740  1.00  0.00           C
ATOM   6243  CE1 TYR A 378      69.175  71.882 117.630  1.00  0.00           C
ATOM   6245  CZ  TYR A 378      69.455  70.521 117.680  1.00  0.00           C
ATOM   6246  OH  TYR A 378      69.956  69.861 116.540  1.00  0.00           O
ATOM   6248  CD2 TYR A 378      68.626  70.442 119.940  1.00  0.00           C
ATOM   6250  CE2 TYR A 378      69.175  69.791 118.840  1.00  0.00           C
ATOM   6252  C   TYR A 378      66.006  73.791 122.350  1.00  0.00           C
ATOM   6253  O   TYR A 378      66.616  74.631 123.020  1.00  0.00           O
ATOM   6254  N   ALA A 379      64.876  73.241 122.820  1.00  0.00           N
ATOM   6256  CA  ALA A 379      64.355  73.581 124.130  1.00  0.00           C
ATOM   6258  CB  ALA A 379      62.846  73.301 124.210  1.00  0.00           C
ATOM   6262  C   ALA A 379      65.116  72.861 125.230  1.00  0.00           C
ATOM   6263  O   ALA A 379      65.146  71.631 125.320  1.00  0.00           O
ATOM   6264  N   TRP A 380      65.815  73.621 126.090  1.00  0.00           N
ATOM   6266  CA  TRP A 380      66.616  73.051 127.140  1.00  0.00           C
ATOM   6268  CB  TRP A 380      67.896  73.891 127.360  1.00  0.00           C
ATOM   6271  CG  TRP A 380      68.807  73.531 128.490  1.00  0.00           C
ATOM   6272  CD1 TRP A 380      69.006  72.311 129.120  1.00  0.00           C
ATOM   6274  NE1 TRP A 380      70.006  72.441 130.050  1.00  0.00           N
ATOM   6276  CE2 TRP A 380      70.465  73.711 130.050  1.00  0.00           C
ATOM   6277  CD2 TRP A 380      69.756  74.441 129.080  1.00  0.00           C
ATOM   6278  CE3 TRP A 380      70.065  75.791 128.860  1.00  0.00           C
ATOM   6280  CZ3 TRP A 380      71.057  76.381 129.650  1.00  0.00           C
ATOM   6282  CZ2 TRP A 380      71.447  74.301 130.830  1.00  0.00           C
ATOM   6284  CH2 TRP A 380      71.736  75.652 130.620  1.00  0.00           C
ATOM   6286  C   TRP A 380      65.766  72.851 128.380  1.00  0.00           C
ATOM   6287  O   TRP A 380      65.146  73.771 128.900  1.00  0.00           O
ATOM   6288  N   MET A 381      65.705  71.571 128.800  1.00  0.00           N
ATOM   6290  CA  MET A 381      64.796  71.031 129.770  1.00  0.00           C
ATOM   6292  CB  MET A 381      63.766  70.131 129.060  1.00  0.00           C
ATOM   6295  CG  MET A 381      62.675  70.931 128.340  1.00  0.00           C
ATOM   6298  SD  MET A 381      61.525  71.671 129.520  1.00  0.00           S
ATOM   6299  CE  MET A 381      60.396  70.251 129.610  1.00  0.00           C
ATOM   6303  C   MET A 381      65.576  70.192 130.780  1.00  0.00           C
ATOM   6304  O   MET A 381      66.465  69.441 130.360  1.00  0.00           O
ATOM   6305  N   PRO A 382      65.326  70.262 132.090  1.00  0.00           N
ATOM   6306  CD  PRO A 382      64.215  71.001 132.680  1.00  0.00           C
ATOM   6309  CA  PRO A 382      65.766  69.231 133.030  1.00  0.00           C
ATOM   6311  CB  PRO A 382      65.227  69.691 134.400  1.00  0.00           C
ATOM   6314  CG  PRO A 382      64.576  71.051 134.160  1.00  0.00           C
ATOM   6317  C   PRO A 382      65.267  67.841 132.670  1.00  0.00           C
ATOM   6318  O   PRO A 382      64.076  67.681 132.390  1.00  0.00           O
ATOM   6319  N   VAL A 383      66.116  66.811 132.760  1.00  0.00           N
ATOM   6321  CA  VAL A 383      65.616  65.461 132.850  1.00  0.00           C
ATOM   6323  CB  VAL A 383      66.006  64.511 131.710  1.00  0.00           C
ATOM   6325  CG1 VAL A 383      65.925  63.031 132.120  1.00  0.00           C
ATOM   6329  CG2 VAL A 383      67.385  64.901 131.160  1.00  0.00           C
ATOM   6333  C   VAL A 383      65.986  65.011 134.240  1.00  0.00           C
ATOM   6334  O   VAL A 383      67.076  64.511 134.510  1.00  0.00           O
ATOM   6335  N   LEU A 384      64.987  65.181 135.130  1.00  0.00           N
ATOM   6337  CA  LEU A 384      64.815  64.611 136.450  1.00  0.00           C
ATOM   6339  CB  LEU A 384      65.846  63.561 136.930  1.00  0.00           C
ATOM   6342  CG  LEU A 384      65.917  62.251 136.130  1.00  0.00           C
ATOM   6344  CD1 LEU A 384      67.027  61.391 136.760  1.00  0.00           C
ATOM   6348  CD2 LEU A 384      64.535  61.561 136.030  1.00  0.00           C
ATOM   6352  C   LEU A 384      64.656  65.652 137.540  1.00  0.00           C
ATOM   6353  O   LEU A 384      63.965  65.351 138.510  1.00  0.00           O
ATOM   6354  N   SER A 385      65.205  66.882 137.450  1.00  0.00           N
ATOM   6356  CA  SER A 385      65.156  67.802 138.600  1.00  0.00           C
ATOM   6358  CB  SER A 385      66.465  68.601 138.760  1.00  0.00           C
ATOM   6361  OG  SER A 385      67.546  67.721 139.090  1.00  0.00           O
ATOM   6363  C   SER A 385      63.976  68.761 138.640  1.00  0.00           C
ATOM   6364  O   SER A 385      64.066  69.941 138.280  1.00  0.00           O
ATOM   6365  N   TRP A 386      62.806  68.281 139.110  1.00  0.00           N
ATOM   6367  CA  TRP A 386      61.535  68.980 139.030  1.00  0.00           C
ATOM   6369  CB  TRP A 386      60.576  68.241 138.060  1.00  0.00           C
ATOM   6372  CG  TRP A 386      61.045  68.132 136.650  1.00  0.00           C
ATOM   6373  CD1 TRP A 386      61.625  67.051 136.010  1.00  0.00           C
ATOM   6375  NE1 TRP A 386      61.796  67.351 134.670  1.00  0.00           N
ATOM   6377  CE2 TRP A 386      61.296  68.592 134.420  1.00  0.00           C
ATOM   6378  CD2 TRP A 386      60.826  69.131 135.640  1.00  0.00           C
ATOM   6379  CE3 TRP A 386      60.245  70.402 135.660  1.00  0.00           C
ATOM   6381  CZ3 TRP A 386      60.116  71.092 134.460  1.00  0.00           C
ATOM   6383  CZ2 TRP A 386      61.136  69.262 133.230  1.00  0.00           C
ATOM   6385  CH2 TRP A 386      60.546  70.521 133.260  1.00  0.00           C
ATOM   6387  C   TRP A 386      60.835  69.101 140.370  1.00  0.00           C
ATOM   6388  O   TRP A 386      60.775  68.141 141.150  1.00  0.00           O
ATOM   6389  N   ASP A 387      60.186  70.241 140.670  1.00  0.00           N
ATOM   6391  CA  ASP A 387      59.236  70.372 141.780  1.00  0.00           C
ATOM   6393  CB  ASP A 387      59.067  71.861 142.170  1.00  0.00           C
ATOM   6396  CG  ASP A 387      59.826  72.141 143.420  1.00  0.00           C
ATOM   6397  OD1 ASP A 387      59.415  71.601 144.500  1.00  0.00           O
ATOM   6398  OD2 ASP A 387      60.756  72.971 143.410  1.00  0.00           O
ATOM   6399  C   ASP A 387      57.866  69.751 141.520  1.00  0.00           C
ATOM   6400  O   ASP A 387      56.815  70.372 141.650  1.00  0.00           O
ATOM   6401  N   LEU A 388      57.855  68.441 141.220  1.00  0.00           N
ATOM   6403  CA  LEU A 388      56.646  67.661 141.180  1.00  0.00           C
ATOM   6405  CB  LEU A 388      56.697  66.531 140.120  1.00  0.00           C
ATOM   6408  CG  LEU A 388      56.985  67.041 138.700  1.00  0.00           C
ATOM   6410  CD1 LEU A 388      56.985  65.871 137.710  1.00  0.00           C
ATOM   6414  CD2 LEU A 388      55.985  68.132 138.290  1.00  0.00           C
ATOM   6418  C   LEU A 388      56.336  67.101 142.550  1.00  0.00           C
ATOM   6419  O   LEU A 388      57.115  67.271 143.490  1.00  0.00           O
ATOM   6420  N   ASP A 389      55.156  66.451 142.650  1.00  0.00           N
ATOM   6422  CA  ASP A 389      54.576  65.781 143.790  1.00  0.00           C
ATOM   6424  CB  ASP A 389      53.565  64.751 143.210  1.00  0.00           C
ATOM   6427  CG  ASP A 389      52.916  63.821 144.210  1.00  0.00           C
ATOM   6428  OD1 ASP A 389      52.705  64.241 145.380  1.00  0.00           O
ATOM   6429  OD2 ASP A 389      52.535  62.701 143.780  1.00  0.00           O
ATOM   6430  C   ASP A 389      55.595  65.221 144.840  1.00  0.00           C
ATOM   6431  O   ASP A 389      56.535  64.501 144.470  1.00  0.00           O
ATOM   6432  N   PRO A 390      55.486  65.512 146.140  1.00  0.00           N
ATOM   6433  CD  PRO A 390      54.756  66.692 146.640  1.00  0.00           C
ATOM   6436  CA  PRO A 390      56.416  65.001 147.140  1.00  0.00           C
ATOM   6438  CB  PRO A 390      56.006  65.731 148.420  1.00  0.00           C
ATOM   6441  CG  PRO A 390      55.506  67.082 147.920  1.00  0.00           C
ATOM   6444  C   PRO A 390      56.306  63.511 147.340  1.00  0.00           C
ATOM   6445  O   PRO A 390      57.235  62.911 147.870  1.00  0.00           O
ATOM   6446  N   THR A 391      55.145  62.931 147.010  1.00  0.00           N
ATOM   6448  CA  THR A 391      54.865  61.501 147.080  1.00  0.00           C
ATOM   6450  CB  THR A 391      53.376  61.221 146.860  1.00  0.00           C
ATOM   6452  OG1 THR A 391      52.616  61.971 147.810  1.00  0.00           O
ATOM   6454  CG2 THR A 391      53.025  59.741 147.040  1.00  0.00           C
ATOM   6458  C   THR A 391      55.705  60.691 146.090  1.00  0.00           C
ATOM   6459  O   THR A 391      56.106  59.561 146.350  1.00  0.00           O
ATOM   6460  N   LEU A 392      56.006  61.271 144.910  1.00  0.00           N
ATOM   6462  CA  LEU A 392      56.907  60.691 143.910  1.00  0.00           C
ATOM   6464  CB  LEU A 392      57.115  61.641 142.700  1.00  0.00           C
ATOM   6467  CG  LEU A 392      55.855  61.981 141.870  1.00  0.00           C
ATOM   6469  CD1 LEU A 392      56.115  63.191 140.960  1.00  0.00           C
ATOM   6473  CD2 LEU A 392      55.375  60.791 141.050  1.00  0.00           C
ATOM   6477  C   LEU A 392      58.295  60.391 144.440  1.00  0.00           C
ATOM   6478  O   LEU A 392      58.916  61.201 145.130  1.00  0.00           O
ATOM   6479  N   THR A 393      58.855  59.211 144.090  1.00  0.00           N
ATOM   6481  CA  THR A 393      60.186  58.821 144.520  1.00  0.00           C
ATOM   6483  CB  THR A 393      60.455  57.381 144.070  1.00  0.00           C
ATOM   6485  OG1 THR A 393      59.485  56.511 144.650  1.00  0.00           O
ATOM   6487  CG2 THR A 393      61.815  56.861 144.490  1.00  0.00           C
ATOM   6491  C   THR A 393      61.296  59.791 144.080  1.00  0.00           C
ATOM   6492  O   THR A 393      61.255  60.391 143.010  1.00  0.00           O
ATOM   6493  N   ARG A 394      62.336  59.991 144.910  1.00  0.00           N
ATOM   6495  CA  ARG A 394      63.556  60.661 144.480  1.00  0.00           C
ATOM   6497  CB  ARG A 394      63.976  61.771 145.480  1.00  0.00           C
ATOM   6500  CG  ARG A 394      62.965  62.942 145.620  1.00  0.00           C
ATOM   6503  CD  ARG A 394      62.645  63.611 144.290  1.00  0.00           C
ATOM   6506  NE  ARG A 394      61.837  64.842 144.550  1.00  0.00           N
ATOM   6508  CZ  ARG A 394      60.525  64.931 144.380  1.00  0.00           C
ATOM   6509  NH1 ARG A 394      59.706  63.911 144.510  1.00  0.00           N
ATOM   6512  NH2 ARG A 394      59.986  66.092 144.080  1.00  0.00           N
ATOM   6515  C   ARG A 394      64.667  59.631 144.300  1.00  0.00           C
ATOM   6516  O   ARG A 394      64.626  58.541 144.860  1.00  0.00           O
ATOM   6517  N   VAL A 395      65.696  59.971 143.490  1.00  0.00           N
ATOM   6519  CA  VAL A 395      66.936  59.211 143.390  1.00  0.00           C
ATOM   6521  CB  VAL A 395      67.965  59.821 142.440  1.00  0.00           C
ATOM   6523  CG1 VAL A 395      69.306  59.041 142.490  1.00  0.00           C
ATOM   6527  CG2 VAL A 395      67.407  59.771 141.010  1.00  0.00           C
ATOM   6531  C   VAL A 395      67.587  59.062 144.750  1.00  0.00           C
ATOM   6532  O   VAL A 395      67.947  60.041 145.400  1.00  0.00           O
ATOM   6533  N   LYS A 396      67.756  57.831 145.220  1.00  0.00           N
ATOM   6535  CA  LYS A 396      68.236  57.601 146.560  1.00  0.00           C
ATOM   6537  CB  LYS A 396      67.307  56.622 147.310  1.00  0.00           C
ATOM   6540  CG  LYS A 396      67.635  56.411 148.800  1.00  0.00           C
ATOM   6543  CD  LYS A 396      67.275  57.611 149.690  1.00  0.00           C
ATOM   6546  CE  LYS A 396      67.816  57.541 151.130  1.00  0.00           C
ATOM   6549  NZ  LYS A 396      69.285  57.672 151.170  1.00  0.00           N
ATOM   6553  C   LYS A 396      69.635  57.051 146.480  1.00  0.00           C
ATOM   6554  O   LYS A 396      69.925  56.181 145.660  1.00  0.00           O
ATOM   6555  N   TYR A 397      70.556  57.541 147.320  1.00  0.00           N
ATOM   6557  CA  TYR A 397      71.876  56.981 147.500  1.00  0.00           C
ATOM   6559  CB  TYR A 397      72.947  58.111 147.600  1.00  0.00           C
ATOM   6562  CG  TYR A 397      72.557  59.161 148.620  1.00  0.00           C
ATOM   6563  CD1 TYR A 397      72.907  59.021 149.970  1.00  0.00           C
ATOM   6565  CE1 TYR A 397      72.565  60.011 150.900  1.00  0.00           C
ATOM   6567  CZ  TYR A 397      71.907  61.171 150.490  1.00  0.00           C
ATOM   6568  OH  TYR A 397      71.635  62.191 151.420  1.00  0.00           O
ATOM   6570  CD2 TYR A 397      71.866  60.331 148.220  1.00  0.00           C
ATOM   6572  CE2 TYR A 397      71.535  61.321 149.150  1.00  0.00           C
ATOM   6574  C   TYR A 397      71.907  56.071 148.730  1.00  0.00           C
ATOM   6575  O   TYR A 397      71.245  56.371 149.720  1.00  0.00           O
ATOM   6576  N   LEU A 398      72.675  54.961 148.700  1.00  0.00           N
ATOM   6578  CA  LEU A 398      72.986  54.161 149.880  1.00  0.00           C
ATOM   6580  CB  LEU A 398      73.826  52.891 149.570  1.00  0.00           C
ATOM   6583  CG  LEU A 398      73.065  51.762 148.850  1.00  0.00           C
ATOM   6585  CD1 LEU A 398      72.936  51.961 147.350  1.00  0.00           C
ATOM   6589  CD2 LEU A 398      73.715  50.401 149.130  1.00  0.00           C
ATOM   6593  C   LEU A 398      73.775  54.961 150.910  1.00  0.00           C
ATOM   6594  O   LEU A 398      74.535  55.840 150.510  1.00  0.00           O
ATOM   6595  N   PRO A 399      73.715  54.701 152.220  1.00  0.00           N
ATOM   6596  CD  PRO A 399      72.736  53.811 152.840  1.00  0.00           C
ATOM   6599  CA  PRO A 399      74.506  55.421 153.230  1.00  0.00           C
ATOM   6601  CB  PRO A 399      74.175  54.701 154.540  1.00  0.00           C
ATOM   6604  CG  PRO A 399      72.745  54.192 154.320  1.00  0.00           C
ATOM   6607  C   PRO A 399      75.995  55.521 152.970  1.00  0.00           C
ATOM   6608  O   PRO A 399      76.635  56.451 153.460  1.00  0.00           O
ATOM   6609  N   THR A 400      76.616  54.601 152.200  1.00  0.00           N
ATOM   6611  CA  THR A 400      78.026  54.681 151.820  1.00  0.00           C
ATOM   6613  CB  THR A 400      78.595  53.371 151.250  1.00  0.00           C
ATOM   6615  OG1 THR A 400      77.807  52.802 150.200  1.00  0.00           O
ATOM   6617  CG2 THR A 400      78.595  52.311 152.360  1.00  0.00           C
ATOM   6621  C   THR A 400      78.315  55.811 150.840  1.00  0.00           C
ATOM   6622  O   THR A 400      79.465  56.221 150.670  1.00  0.00           O
ATOM   6623  N   GLY A 401      77.266  56.371 150.200  1.00  0.00           N
ATOM   6625  CA  GLY A 401      77.355  57.421 149.190  1.00  0.00           C
ATOM   6628  C   GLY A 401      76.985  58.771 149.700  1.00  0.00           C
ATOM   6629  O   GLY A 401      77.076  59.751 148.970  1.00  0.00           O
ATOM   6630  N   GLU A 402      76.585  58.861 150.970  1.00  0.00           N
ATOM   6632  CA  GLU A 402      76.105  60.091 151.570  1.00  0.00           C
ATOM   6634  CB  GLU A 402      75.696  59.811 153.030  1.00  0.00           C
ATOM   6637  CG  GLU A 402      75.205  61.071 153.770  1.00  0.00           C
ATOM   6640  CD  GLU A 402      74.576  60.811 155.130  1.00  0.00           C
ATOM   6641  OE1 GLU A 402      74.985  59.881 155.890  1.00  0.00           O
ATOM   6642  OE2 GLU A 402      73.697  61.641 155.470  1.00  0.00           O
ATOM   6643  C   GLU A 402      77.105  61.251 151.510  1.00  0.00           C
ATOM   6644  O   GLU A 402      76.796  62.361 151.100  1.00  0.00           O
ATOM   6645  N   LYS A 403      78.385  61.001 151.820  1.00  0.00           N
ATOM   6647  CA  LYS A 403      79.437  61.991 151.660  1.00  0.00           C
ATOM   6649  CB  LYS A 403      80.775  61.421 152.140  1.00  0.00           C
ATOM   6652  CG  LYS A 403      80.877  60.991 153.600  1.00  0.00           C
ATOM   6655  CD  LYS A 403      82.286  60.431 153.850  1.00  0.00           C
ATOM   6658  CE  LYS A 403      82.296  59.301 154.860  1.00  0.00           C
ATOM   6661  NZ  LYS A 403      83.635  58.701 154.980  1.00  0.00           N
ATOM   6665  C   LYS A 403      79.656  62.482 150.220  1.00  0.00           C
ATOM   6666  O   LYS A 403      79.936  63.662 149.990  1.00  0.00           O
ATOM   6667  N   LYS A 404      79.556  61.552 149.240  1.00  0.00           N
ATOM   6669  CA  LYS A 404      79.595  61.781 147.800  1.00  0.00           C
ATOM   6671  CB  LYS A 404      79.595  60.411 147.060  1.00  0.00           C
ATOM   6674  CG  LYS A 404      79.836  60.421 145.530  1.00  0.00           C
ATOM   6677  CD  LYS A 404      81.326  60.521 145.150  1.00  0.00           C
ATOM   6680  CE  LYS A 404      81.675  60.121 143.700  1.00  0.00           C
ATOM   6683  NZ  LYS A 404      81.545  58.661 143.440  1.00  0.00           N
ATOM   6687  C   LYS A 404      78.415  62.631 147.370  1.00  0.00           C
ATOM   6688  O   LYS A 404      78.555  63.601 146.630  1.00  0.00           O
ATOM   6689  N   ALA A 405      77.205  62.331 147.870  1.00  0.00           N
ATOM   6691  CA  ALA A 405      76.016  63.132 147.670  1.00  0.00           C
ATOM   6693  CB  ALA A 405      74.815  62.381 148.280  1.00  0.00           C
ATOM   6697  C   ALA A 405      76.095  64.561 148.220  1.00  0.00           C
ATOM   6698  O   ALA A 405      75.675  65.512 147.580  1.00  0.00           O
ATOM   6699  N   GLN A 406      76.705  64.731 149.410  1.00  0.00           N
ATOM   6701  CA  GLN A 406      76.887  66.011 150.070  1.00  0.00           C
ATOM   6703  CB  GLN A 406      77.626  65.871 151.430  1.00  0.00           C
ATOM   6706  CG  GLN A 406      76.715  65.341 152.550  1.00  0.00           C
ATOM   6709  CD  GLN A 406      77.465  65.161 153.870  1.00  0.00           C
ATOM   6710  OE1 GLN A 406      78.646  65.491 154.050  1.00  0.00           O
ATOM   6711  NE2 GLN A 406      76.767  64.561 154.850  1.00  0.00           N
ATOM   6714  C   GLN A 406      77.616  67.071 149.270  1.00  0.00           C
ATOM   6715  O   GLN A 406      77.296  68.261 149.350  1.00  0.00           O
ATOM   6716  N   ILE A 407      78.625  66.652 148.490  1.00  0.00           N
ATOM   6718  CA  ILE A 407      79.446  67.561 147.700  1.00  0.00           C
ATOM   6720  CB  ILE A 407      80.745  66.871 147.260  1.00  0.00           C
ATOM   6722  CG2 ILE A 407      80.617  66.101 145.940  1.00  0.00           C
ATOM   6726  CG1 ILE A 407      81.885  67.891 147.120  1.00  0.00           C
ATOM   6729  CD  ILE A 407      82.296  68.501 148.450  1.00  0.00           C
ATOM   6733  C   ILE A 407      78.686  68.171 146.530  1.00  0.00           C
ATOM   6734  O   ILE A 407      79.006  69.262 146.070  1.00  0.00           O
ATOM   6735  N   HIS A 408      77.597  67.521 146.060  1.00  0.00           N
ATOM   6737  CA  HIS A 408      76.775  68.161 145.050  1.00  0.00           C
ATOM   6739  CB  HIS A 408      76.866  67.351 143.740  1.00  0.00           C
ATOM   6742  ND1 HIS A 408      79.086  68.071 142.850  1.00  0.00           N
ATOM   6743  CG  HIS A 408      78.266  67.051 143.300  1.00  0.00           C
ATOM   6744  CE1 HIS A 408      80.155  67.471 142.360  1.00  0.00           C
ATOM   6746  NE2 HIS A 408      80.076  66.131 142.480  1.00  0.00           N
ATOM   6748  CD2 HIS A 408      78.866  65.851 143.080  1.00  0.00           C
ATOM   6750  C   HIS A 408      75.315  68.281 145.510  1.00  0.00           C
ATOM   6751  O   HIS A 408      74.527  67.342 145.340  1.00  0.00           O
ATOM   6752  N   PRO A 409      74.885  69.451 146.020  1.00  0.00           N
ATOM   6753  CD  PRO A 409      75.785  70.471 146.560  1.00  0.00           C
ATOM   6756  CA  PRO A 409      73.516  69.661 146.520  1.00  0.00           C
ATOM   6758  CB  PRO A 409      73.576  71.051 147.150  1.00  0.00           C
ATOM   6761  CG  PRO A 409      74.995  71.121 147.690  1.00  0.00           C
ATOM   6764  C   PRO A 409      72.487  69.621 145.420  1.00  0.00           C
ATOM   6765  O   PRO A 409      71.315  69.361 145.690  1.00  0.00           O
ATOM   6766  N   GLU A 410      72.925  69.871 144.190  1.00  0.00           N
ATOM   6768  CA  GLU A 410      72.105  69.871 143.000  1.00  0.00           C
ATOM   6770  CB  GLU A 410      72.986  70.302 141.790  1.00  0.00           C
ATOM   6773  CG  GLU A 410      73.665  71.692 141.990  1.00  0.00           C
ATOM   6776  CD  GLU A 410      75.116  71.622 142.400  1.00  0.00           C
ATOM   6777  OE1 GLU A 410      75.936  71.041 141.640  1.00  0.00           O
ATOM   6778  OE2 GLU A 410      75.506  72.221 143.450  1.00  0.00           O
ATOM   6779  C   GLU A 410      71.477  68.531 142.680  1.00  0.00           C
ATOM   6780  O   GLU A 410      70.477  68.431 141.970  1.00  0.00           O
ATOM   6781  N   GLN A 411      72.046  67.441 143.240  1.00  0.00           N
ATOM   6783  CA  GLN A 411      71.785  66.101 142.800  1.00  0.00           C
ATOM   6785  CB  GLN A 411      73.116  65.302 142.830  1.00  0.00           C
ATOM   6788  CG  GLN A 411      74.285  65.961 142.060  1.00  0.00           C
ATOM   6791  CD  GLN A 411      74.046  66.092 140.550  1.00  0.00           C
ATOM   6792  OE1 GLN A 411      72.947  65.921 140.040  1.00  0.00           O
ATOM   6793  NE2 GLN A 411      75.135  66.381 139.810  1.00  0.00           N
ATOM   6796  C   GLN A 411      70.766  65.411 143.690  1.00  0.00           C
ATOM   6797  O   GLN A 411      70.376  64.271 143.440  1.00  0.00           O
ATOM   6798  N   TYR A 412      70.267  66.131 144.720  1.00  0.00           N
ATOM   6800  CA  TYR A 412      69.186  65.681 145.580  1.00  0.00           C
ATOM   6802  CB  TYR A 412      69.116  66.591 146.850  1.00  0.00           C
ATOM   6805  CG  TYR A 412      68.025  66.111 147.770  1.00  0.00           C
ATOM   6806  CD1 TYR A 412      68.205  64.921 148.490  1.00  0.00           C
ATOM   6808  CE1 TYR A 412      67.146  64.382 149.230  1.00  0.00           C
ATOM   6810  CZ  TYR A 412      65.906  65.041 149.270  1.00  0.00           C
ATOM   6811  OH  TYR A 412      64.855  64.451 149.990  1.00  0.00           O
ATOM   6813  CD2 TYR A 412      66.796  66.781 147.840  1.00  0.00           C
ATOM   6815  CE2 TYR A 412      65.727  66.241 148.580  1.00  0.00           C
ATOM   6817  C   TYR A 412      67.855  65.721 144.830  1.00  0.00           C
ATOM   6818  O   TYR A 412      66.907  64.991 145.120  1.00  0.00           O
ATOM   6819  N   HIS A 413      67.756  66.591 143.810  1.00  0.00           N
ATOM   6821  CA  HIS A 413      66.477  67.051 143.340  1.00  0.00           C
ATOM   6823  CB  HIS A 413      66.666  68.481 142.790  1.00  0.00           C
ATOM   6826  ND1 HIS A 413      66.525  69.571 145.070  1.00  0.00           N
ATOM   6827  CG  HIS A 413      67.156  69.441 143.840  1.00  0.00           C
ATOM   6828  CE1 HIS A 413      67.186  70.551 145.680  1.00  0.00           C
ATOM   6830  NE2 HIS A 413      68.186  71.041 144.920  1.00  0.00           N
ATOM   6832  CD2 HIS A 413      68.175  70.332 143.740  1.00  0.00           C
ATOM   6834  C   HIS A 413      65.955  66.141 142.250  1.00  0.00           C
ATOM   6835  O   HIS A 413      64.826  66.281 141.790  1.00  0.00           O
ATOM   6836  N   ARG A 414      66.756  65.141 141.840  1.00  0.00           N
ATOM   6838  CA  ARG A 414      66.425  64.171 140.820  1.00  0.00           C
ATOM   6840  CB  ARG A 414      67.686  63.371 140.410  1.00  0.00           C
ATOM   6843  CG  ARG A 414      68.815  64.231 139.780  1.00  0.00           C
ATOM   6846  CD  ARG A 414      70.156  63.491 139.560  1.00  0.00           C
ATOM   6849  NE  ARG A 414      70.686  63.121 140.910  1.00  0.00           N
ATOM   6851  CZ  ARG A 414      71.535  62.152 141.190  1.00  0.00           C
ATOM   6852  NH1 ARG A 414      72.156  61.381 140.330  1.00  0.00           N
ATOM   6855  NH2 ARG A 414      71.767  61.902 142.470  1.00  0.00           N
ATOM   6858  C   ARG A 414      65.296  63.211 141.250  1.00  0.00           C
ATOM   6859  O   ARG A 414      65.425  62.421 142.190  1.00  0.00           O
ATOM   6860  N   LEU A 415      64.157  63.231 140.530  1.00  0.00           N
ATOM   6862  CA  LEU A 415      63.135  62.191 140.540  1.00  0.00           C
ATOM   6864  CB  LEU A 415      61.945  62.622 139.630  1.00  0.00           C
ATOM   6867  CG  LEU A 415      60.965  63.701 140.180  1.00  0.00           C
ATOM   6869  CD1 LEU A 415      60.035  63.181 141.280  1.00  0.00           C
ATOM   6873  CD2 LEU A 415      61.596  65.001 140.690  1.00  0.00           C
ATOM   6877  C   LEU A 415      63.736  60.840 140.070  1.00  0.00           C
ATOM   6878  O   LEU A 415      64.656  60.832 139.270  1.00  0.00           O
ATOM   6879  N   SER A 416      63.285  59.660 140.570  1.00  0.00           N
ATOM   6881  CA  SER A 416      63.806  58.371 140.090  1.00  0.00           C
ATOM   6883  CB  SER A 416      63.545  57.152 141.040  1.00  0.00           C
ATOM   6886  OG  SER A 416      63.995  55.902 140.500  1.00  0.00           O
ATOM   6888  C   SER A 416      63.265  57.991 138.700  1.00  0.00           C
ATOM   6889  O   SER A 416      62.066  57.781 138.570  1.00  0.00           O
ATOM   6890  N   PRO A 417      64.055  57.812 137.630  1.00  0.00           N
ATOM   6891  CD  PRO A 417      65.495  57.951 137.670  1.00  0.00           C
ATOM   6894  CA  PRO A 417      63.605  57.291 136.330  1.00  0.00           C
ATOM   6896  CB  PRO A 417      64.915  57.121 135.510  1.00  0.00           C
ATOM   6899  CG  PRO A 417      65.955  57.981 136.220  1.00  0.00           C
ATOM   6902  C   PRO A 417      62.896  55.961 136.350  1.00  0.00           C
ATOM   6903  O   PRO A 417      62.396  55.531 135.310  1.00  0.00           O
ATOM   6904  N   PHE A 418      62.925  55.231 137.480  1.00  0.00           N
ATOM   6906  CA  PHE A 418      62.416  53.881 137.590  1.00  0.00           C
ATOM   6908  CB  PHE A 418      63.365  53.021 138.450  1.00  0.00           C
ATOM   6911  CG  PHE A 418      64.727  52.951 137.800  1.00  0.00           C
ATOM   6912  CD1 PHE A 418      64.876  52.241 136.610  1.00  0.00           C
ATOM   6914  CE1 PHE A 418      66.126  52.131 135.990  1.00  0.00           C
ATOM   6916  CZ  PHE A 418      67.245  52.731 136.570  1.00  0.00           C
ATOM   6918  CD2 PHE A 418      65.855  53.541 138.380  1.00  0.00           C
ATOM   6920  CE2 PHE A 418      67.115  53.431 137.770  1.00  0.00           C
ATOM   6922  C   PHE A 418      61.035  53.851 138.220  1.00  0.00           C
ATOM   6923  O   PHE A 418      60.355  52.831 138.260  1.00  0.00           O
ATOM   6924  N   ASP A 419      60.565  55.011 138.710  1.00  0.00           N
ATOM   6926  CA  ASP A 419      59.197  55.181 139.150  1.00  0.00           C
ATOM   6928  CB  ASP A 419      59.146  56.311 140.210  1.00  0.00           C
ATOM   6931  CG  ASP A 419      57.817  56.531 140.910  1.00  0.00           C
ATOM   6932  OD1 ASP A 419      56.775  56.001 140.430  1.00  0.00           O
ATOM   6933  OD2 ASP A 419      57.796  57.311 141.910  1.00  0.00           O
ATOM   6934  C   ASP A 419      58.316  55.461 137.950  1.00  0.00           C
ATOM   6935  O   ASP A 419      58.526  56.391 137.160  1.00  0.00           O
ATOM   6936  N   ASP A 420      57.266  54.652 137.770  1.00  0.00           N
ATOM   6938  CA  ASP A 420      56.346  54.811 136.680  1.00  0.00           C
ATOM   6940  CB  ASP A 420      55.366  53.621 136.630  1.00  0.00           C
ATOM   6943  CG  ASP A 420      55.977  52.361 136.080  1.00  0.00           C
ATOM   6944  OD1 ASP A 420      56.985  52.431 135.340  1.00  0.00           O
ATOM   6945  OD2 ASP A 420      55.256  51.321 136.220  1.00  0.00           O
ATOM   6946  C   ASP A 420      55.546  56.121 136.760  1.00  0.00           C
ATOM   6947  O   ASP A 420      55.166  56.692 135.740  1.00  0.00           O
ATOM   6948  N   ARG A 421      55.275  56.631 137.980  1.00  0.00           N
ATOM   6950  CA  ARG A 421      54.595  57.891 138.140  1.00  0.00           C
ATOM   6952  CB  ARG A 421      54.137  58.121 139.600  1.00  0.00           C
ATOM   6955  CG  ARG A 421      53.125  57.082 140.120  1.00  0.00           C
ATOM   6958  CD  ARG A 421      52.085  57.581 141.140  1.00  0.00           C
ATOM   6961  NE  ARG A 421      52.806  58.261 142.260  1.00  0.00           N
ATOM   6963  CZ  ARG A 421      52.486  59.471 142.730  1.00  0.00           C
ATOM   6964  NH1 ARG A 421      51.376  60.111 142.420  1.00  0.00           N
ATOM   6967  NH2 ARG A 421      53.295  60.101 143.540  1.00  0.00           N
ATOM   6970  C   ARG A 421      55.375  59.091 137.620  1.00  0.00           C
ATOM   6971  O   ARG A 421      54.805  60.001 137.020  1.00  0.00           O
ATOM   6972  N   VAL A 422      56.715  59.141 137.830  1.00  0.00           N
ATOM   6974  CA  VAL A 422      57.476  60.281 137.330  1.00  0.00           C
ATOM   6976  CB  VAL A 422      58.855  60.501 137.940  1.00  0.00           C
ATOM   6978  CG1 VAL A 422      58.706  60.381 139.450  1.00  0.00           C
ATOM   6982  CG2 VAL A 422      59.965  59.582 137.410  1.00  0.00           C
ATOM   6986  C   VAL A 422      57.605  60.211 135.840  1.00  0.00           C
ATOM   6987  O   VAL A 422      57.566  61.241 135.170  1.00  0.00           O
ATOM   6988  N   ARG A 423      57.736  59.001 135.280  1.00  0.00           N
ATOM   6990  CA  ARG A 423      58.006  58.811 133.880  1.00  0.00           C
ATOM   6992  CB  ARG A 423      58.095  57.291 133.650  1.00  0.00           C
ATOM   6995  CG  ARG A 423      58.625  56.921 132.270  1.00  0.00           C
ATOM   6998  CD  ARG A 423      58.946  55.431 132.170  1.00  0.00           C
ATOM   7001  NE  ARG A 423      59.696  55.261 130.900  1.00  0.00           N
ATOM   7003  CZ  ARG A 423      61.016  55.172 130.790  1.00  0.00           C
ATOM   7004  NH1 ARG A 423      61.847  55.231 131.810  1.00  0.00           N
ATOM   7007  NH2 ARG A 423      61.535  54.981 129.600  1.00  0.00           N
ATOM   7010  C   ARG A 423      56.907  59.421 133.030  1.00  0.00           C
ATOM   7011  O   ARG A 423      57.155  60.281 132.200  1.00  0.00           O
ATOM   7012  N   ALA A 424      55.646  59.091 133.390  1.00  0.00           N
ATOM   7014  CA  ALA A 424      54.455  59.681 132.840  1.00  0.00           C
ATOM   7016  CB  ALA A 424      53.265  58.992 133.520  1.00  0.00           C
ATOM   7020  C   ALA A 424      54.315  61.192 133.050  1.00  0.00           C
ATOM   7021  O   ALA A 424      53.955  61.921 132.130  1.00  0.00           O
ATOM   7022  N   GLN A 425      54.566  61.671 134.290  1.00  0.00           N
ATOM   7024  CA  GLN A 425      54.506  63.082 134.650  1.00  0.00           C
ATOM   7026  CB  GLN A 425      54.506  63.281 136.190  1.00  0.00           C
ATOM   7029  CG  GLN A 425      53.157  62.911 136.860  1.00  0.00           C
ATOM   7032  CD  GLN A 425      53.095  63.361 138.330  1.00  0.00           C
ATOM   7033  OE1 GLN A 425      53.386  64.511 138.680  1.00  0.00           O
ATOM   7034  NE2 GLN A 425      52.645  62.471 139.230  1.00  0.00           N
ATOM   7037  C   GLN A 425      55.535  64.001 134.000  1.00  0.00           C
ATOM   7038  O   GLN A 425      55.196  65.052 133.450  1.00  0.00           O
ATOM   7039  N   VAL A 426      56.826  63.601 133.990  1.00  0.00           N
ATOM   7041  CA  VAL A 426      57.896  64.271 133.270  1.00  0.00           C
ATOM   7043  CB  VAL A 426      59.275  63.721 133.640  1.00  0.00           C
ATOM   7045  CG1 VAL A 426      60.396  64.461 132.860  1.00  0.00           C
ATOM   7049  CG2 VAL A 426      59.556  63.851 135.150  1.00  0.00           C
ATOM   7053  C   VAL A 426      57.636  64.251 131.780  1.00  0.00           C
ATOM   7054  O   VAL A 426      57.806  65.230 131.060  1.00  0.00           O
ATOM   7055  N   GLY A 427      57.105  63.121 131.270  1.00  0.00           N
ATOM   7057  CA  GLY A 427      56.535  63.012 129.930  1.00  0.00           C
ATOM   7060  C   GLY A 427      55.486  64.031 129.560  1.00  0.00           C
ATOM   7061  O   GLY A 427      55.436  64.511 128.420  1.00  0.00           O
ATOM   7062  N   MET A 428      54.595  64.371 130.500  1.00  0.00           N
ATOM   7064  CA  MET A 428      53.565  65.391 130.360  1.00  0.00           C
ATOM   7066  CB  MET A 428      52.666  65.321 131.600  1.00  0.00           C
ATOM   7069  CG  MET A 428      51.246  65.881 131.400  1.00  0.00           C
ATOM   7072  SD  MET A 428      50.175  65.461 132.790  1.00  0.00           S
ATOM   7073  CE  MET A 428      48.685  66.181 132.080  1.00  0.00           C
ATOM   7077  C   MET A 428      54.125  66.801 130.140  1.00  0.00           C
ATOM   7078  O   MET A 428      53.625  67.541 129.290  1.00  0.00           O
ATOM   7079  N   LEU A 429      55.205  67.152 130.870  1.00  0.00           N
ATOM   7081  CA  LEU A 429      55.985  68.371 130.700  1.00  0.00           C
ATOM   7083  CB  LEU A 429      57.196  68.431 131.690  1.00  0.00           C
ATOM   7086  CG  LEU A 429      56.926  69.031 133.090  1.00  0.00           C
ATOM   7088  CD1 LEU A 429      56.516  70.481 132.940  1.00  0.00           C
ATOM   7092  CD2 LEU A 429      55.905  68.251 133.910  1.00  0.00           C
ATOM   7096  C   LEU A 429      56.567  68.521 129.300  1.00  0.00           C
ATOM   7097  O   LEU A 429      56.535  69.582 128.680  1.00  0.00           O
ATOM   7098  N   TYR A 430      57.136  67.451 128.740  1.00  0.00           N
ATOM   7100  CA  TYR A 430      57.656  67.531 127.390  1.00  0.00           C
ATOM   7102  CB  TYR A 430      58.676  66.411 127.070  1.00  0.00           C
ATOM   7105  CG  TYR A 430      59.996  66.731 127.740  1.00  0.00           C
ATOM   7106  CD1 TYR A 430      60.166  66.661 129.130  1.00  0.00           C
ATOM   7108  CE1 TYR A 430      61.425  66.791 129.720  1.00  0.00           C
ATOM   7110  CZ  TYR A 430      62.535  66.991 128.920  1.00  0.00           C
ATOM   7111  OH  TYR A 430      63.825  66.991 129.480  1.00  0.00           O
ATOM   7113  CD2 TYR A 430      61.125  67.021 126.950  1.00  0.00           C
ATOM   7115  CE2 TYR A 430      62.396  67.152 127.540  1.00  0.00           C
ATOM   7117  C   TYR A 430      56.596  67.721 126.310  1.00  0.00           C
ATOM   7118  O   TYR A 430      56.775  68.501 125.370  1.00  0.00           O
ATOM   7119  N   GLU A 431      55.425  67.061 126.470  1.00  0.00           N
ATOM   7121  CA  GLU A 431      54.236  67.231 125.650  1.00  0.00           C
ATOM   7123  CB  GLU A 431      53.135  66.232 126.070  1.00  0.00           C
ATOM   7126  CG  GLU A 431      53.365  64.781 125.570  1.00  0.00           C
ATOM   7129  CD  GLU A 431      52.155  63.861 125.740  1.00  0.00           C
ATOM   7130  OE1 GLU A 431      51.115  64.301 126.310  1.00  0.00           O
ATOM   7131  OE2 GLU A 431      52.245  62.701 125.280  1.00  0.00           O
ATOM   7132  C   GLU A 431      53.615  68.641 125.590  1.00  0.00           C
ATOM   7133  O   GLU A 431      53.186  69.091 124.530  1.00  0.00           O
ATOM   7134  N   ASP A 432      53.526  69.371 126.730  1.00  0.00           N
ATOM   7136  CA  ASP A 432      52.955  70.711 126.720  1.00  0.00           C
ATOM   7138  CB  ASP A 432      52.227  71.081 128.040  1.00  0.00           C
ATOM   7141  CG  ASP A 432      53.025  70.832 129.300  1.00  0.00           C
ATOM   7142  OD1 ASP A 432      54.215  71.201 129.330  1.00  0.00           O
ATOM   7143  OD2 ASP A 432      52.406  70.372 130.300  1.00  0.00           O
ATOM   7144  C   ASP A 432      53.946  71.751 126.230  1.00  0.00           C
ATOM   7145  O   ASP A 432      53.555  72.711 125.570  1.00  0.00           O
ATOM   7146  N   LEU A 433      55.256  71.512 126.380  1.00  0.00           N
ATOM   7148  CA  LEU A 433      56.246  72.271 125.620  1.00  0.00           C
ATOM   7150  CB  LEU A 433      57.675  71.841 126.010  1.00  0.00           C
ATOM   7153  CG  LEU A 433      58.755  72.931 125.830  1.00  0.00           C
ATOM   7155  CD1 LEU A 433      60.035  72.501 126.530  1.00  0.00           C
ATOM   7159  CD2 LEU A 433      59.125  73.241 124.370  1.00  0.00           C
ATOM   7163  C   LEU A 433      56.076  72.121 124.110  1.00  0.00           C
ATOM   7164  O   LEU A 433      55.985  73.111 123.390  1.00  0.00           O
ATOM   7165  N   ALA A 434      55.946  70.861 123.640  1.00  0.00           N
ATOM   7167  CA  ALA A 434      55.775  70.481 122.250  1.00  0.00           C
ATOM   7169  CB  ALA A 434      55.695  68.951 122.170  1.00  0.00           C
ATOM   7173  C   ALA A 434      54.535  71.071 121.610  1.00  0.00           C
ATOM   7174  O   ALA A 434      54.566  71.561 120.480  1.00  0.00           O
ATOM   7175  N   GLY A 435      53.415  71.021 122.350  1.00  0.00           N
ATOM   7177  CA  GLY A 435      52.115  71.501 121.920  1.00  0.00           C
ATOM   7180  C   GLY A 435      51.915  72.981 121.990  1.00  0.00           C
ATOM   7181  O   GLY A 435      51.026  73.511 121.340  1.00  0.00           O
ATOM   7182  N   HIS A 436      52.726  73.681 122.800  1.00  0.00           N
ATOM   7184  CA  HIS A 436      52.616  75.122 122.980  1.00  0.00           C
ATOM   7186  CB  HIS A 436      52.365  75.541 124.460  1.00  0.00           C
ATOM   7189  ND1 HIS A 436      50.946  73.861 125.650  1.00  0.00           N
ATOM   7191  CG  HIS A 436      51.065  75.041 124.960  1.00  0.00           C
ATOM   7192  CE1 HIS A 436      49.675  73.781 126.080  1.00  0.00           C
ATOM   7194  NE2 HIS A 436      48.965  74.842 125.720  1.00  0.00           N
ATOM   7195  CD2 HIS A 436      49.856  75.641 125.040  1.00  0.00           C
ATOM   7197  C   HIS A 436      53.855  75.840 122.550  1.00  0.00           C
ATOM   7198  O   HIS A 436      54.166  76.891 123.090  1.00  0.00           O
ATOM   7199  N   ALA A 437      54.685  75.302 121.640  1.00  0.00           N
ATOM   7201  CA  ALA A 437      55.785  76.041 121.070  1.00  0.00           C
ATOM   7203  CB  ALA A 437      57.006  76.151 122.020  1.00  0.00           C
ATOM   7207  C   ALA A 437      56.215  75.421 119.760  1.00  0.00           C
ATOM   7208  O   ALA A 437      55.816  74.311 119.410  1.00  0.00           O
ATOM   7209  N   ALA A 438      57.056  76.181 119.020  1.00  0.00           N
ATOM   7211  CA  ALA A 438      57.715  75.781 117.810  1.00  0.00           C
ATOM   7213  CB  ALA A 438      57.315  76.692 116.630  1.00  0.00           C
ATOM   7217  C   ALA A 438      59.215  75.881 118.040  1.00  0.00           C
ATOM   7218  O   ALA A 438      59.696  76.861 118.590  1.00  0.00           O
ATOM   7219  N   PHE A 439      59.935  74.801 117.720  1.00  0.00           N
ATOM   7221  CA  PHE A 439      61.325  74.631 118.040  1.00  0.00           C
ATOM   7223  CB  PHE A 439      61.616  74.451 119.570  1.00  0.00           C
ATOM   7226  CG  PHE A 439      60.816  73.332 120.170  1.00  0.00           C
ATOM   7227  CD1 PHE A 439      59.525  73.561 120.690  1.00  0.00           C
ATOM   7229  CE1 PHE A 439      58.796  72.511 121.250  1.00  0.00           C
ATOM   7231  CZ  PHE A 439      59.375  71.241 121.390  1.00  0.00           C
ATOM   7233  CD2 PHE A 439      61.355  72.041 120.260  1.00  0.00           C
ATOM   7235  CE2 PHE A 439      60.657  71.001 120.880  1.00  0.00           C
ATOM   7237  C   PHE A 439      61.745  73.421 117.250  1.00  0.00           C
ATOM   7238  O   PHE A 439      60.896  72.661 116.770  1.00  0.00           O
ATOM   7239  N   ASP A 440      63.056  73.231 117.100  1.00  0.00           N
ATOM   7241  CA  ASP A 440      63.646  72.261 116.220  1.00  0.00           C
ATOM   7243  CB  ASP A 440      64.766  72.981 115.450  1.00  0.00           C
ATOM   7246  CG  ASP A 440      64.197  73.901 114.400  1.00  0.00           C
ATOM   7247  OD1 ASP A 440      62.965  73.921 114.150  1.00  0.00           O
ATOM   7248  OD2 ASP A 440      65.035  74.631 113.810  1.00  0.00           O
ATOM   7249  C   ASP A 440      64.296  71.141 116.990  1.00  0.00           C
ATOM   7250  O   ASP A 440      64.696  70.141 116.400  1.00  0.00           O
ATOM   7251  N   GLY A 441      64.436  71.241 118.320  1.00  0.00           N
ATOM   7253  CA  GLY A 441      65.215  70.262 119.050  1.00  0.00           C
ATOM   7256  C   GLY A 441      64.976  70.311 120.530  1.00  0.00           C
ATOM   7257  O   GLY A 441      64.206  71.111 121.050  1.00  0.00           O
ATOM   7258  N   ILE A 442      65.686  69.451 121.270  1.00  0.00           N
ATOM   7260  CA  ILE A 442      65.565  69.391 122.710  1.00  0.00           C
ATOM   7262  CB  ILE A 442      64.615  68.261 123.100  1.00  0.00           C
ATOM   7264  CG2 ILE A 442      65.267  66.871 123.030  1.00  0.00           C
ATOM   7268  CG1 ILE A 442      63.976  68.551 124.470  1.00  0.00           C
ATOM   7271  CD  ILE A 442      62.745  69.451 124.320  1.00  0.00           C
ATOM   7275  C   ILE A 442      66.946  69.221 123.330  1.00  0.00           C
ATOM   7276  O   ILE A 442      67.785  68.461 122.840  1.00  0.00           O
ATOM   7277  N   LEU A 443      67.245  69.941 124.430  1.00  0.00           N
ATOM   7279  CA  LEU A 443      68.446  69.661 125.200  1.00  0.00           C
ATOM   7281  CB  LEU A 443      69.296  70.902 125.580  1.00  0.00           C
ATOM   7284  CG  LEU A 443      70.665  70.591 126.220  1.00  0.00           C
ATOM   7286  CD1 LEU A 443      71.546  69.671 125.360  1.00  0.00           C
ATOM   7290  CD2 LEU A 443      71.425  71.891 126.510  1.00  0.00           C
ATOM   7294  C   LEU A 443      68.056  68.951 126.470  1.00  0.00           C
ATOM   7295  O   LEU A 443      67.345  69.491 127.320  1.00  0.00           O
ATOM   7296  N   PHE A 444      68.557  67.721 126.630  1.00  0.00           N
ATOM   7298  CA  PHE A 444      68.516  67.031 127.890  1.00  0.00           C
ATOM   7300  CB  PHE A 444      68.557  65.501 127.670  1.00  0.00           C
ATOM   7303  CG  PHE A 444      67.366  65.041 126.870  1.00  0.00           C
ATOM   7304  CD1 PHE A 444      66.065  65.192 127.390  1.00  0.00           C
ATOM   7306  CE1 PHE A 444      64.956  64.771 126.650  1.00  0.00           C
ATOM   7308  CZ  PHE A 444      65.127  64.192 125.390  1.00  0.00           C
ATOM   7310  CD2 PHE A 444      67.525  64.451 125.610  1.00  0.00           C
ATOM   7312  CE2 PHE A 444      66.415  64.021 124.870  1.00  0.00           C
ATOM   7314  C   PHE A 444      69.667  67.501 128.780  1.00  0.00           C
ATOM   7315  O   PHE A 444      70.836  67.471 128.400  1.00  0.00           O
ATOM   7316  N   HIS A 445      69.306  67.991 129.970  1.00  0.00           N
ATOM   7318  CA  HIS A 445      70.227  68.592 130.910  1.00  0.00           C
ATOM   7320  CB  HIS A 445      69.376  69.421 131.890  1.00  0.00           C
ATOM   7323  ND1 HIS A 445      70.965  71.181 132.470  1.00  0.00           N
ATOM   7324  CG  HIS A 445      70.116  70.192 132.910  1.00  0.00           C
ATOM   7325  CE1 HIS A 445      71.477  71.701 133.570  1.00  0.00           C
ATOM   7327  NE2 HIS A 445      70.995  71.101 134.680  1.00  0.00           N
ATOM   7329  CD2 HIS A 445      70.116  70.131 134.270  1.00  0.00           C
ATOM   7331  C   HIS A 445      71.135  67.582 131.620  1.00  0.00           C
ATOM   7332  O   HIS A 445      70.986  66.361 131.460  1.00  0.00           O
ATOM   7333  N   ASP A 446      72.126  68.051 132.430  1.00  0.00           N
ATOM   7335  CA  ASP A 446      73.135  67.201 133.040  1.00  0.00           C
ATOM   7337  CB  ASP A 446      74.535  67.891 133.110  1.00  0.00           C
ATOM   7340  CG  ASP A 446      74.696  69.041 134.110  1.00  0.00           C
ATOM   7341  OD1 ASP A 446      73.766  69.871 134.190  1.00  0.00           O
ATOM   7342  OD2 ASP A 446      75.796  69.192 134.710  1.00  0.00           O
ATOM   7343  C   ASP A 446      72.705  66.701 134.420  1.00  0.00           C
ATOM   7344  O   ASP A 446      73.465  66.051 135.130  1.00  0.00           O
ATOM   7345  N   ASP A 447      71.425  66.921 134.790  1.00  0.00           N
ATOM   7347  CA  ASP A 447      70.756  66.271 135.890  1.00  0.00           C
ATOM   7349  CB  ASP A 447      69.477  67.051 136.300  1.00  0.00           C
ATOM   7352  CG  ASP A 447      68.436  67.231 135.200  1.00  0.00           C
ATOM   7353  OD1 ASP A 447      68.737  67.101 133.990  1.00  0.00           O
ATOM   7354  OD2 ASP A 447      67.307  67.641 135.580  1.00  0.00           O
ATOM   7355  C   ASP A 447      70.425  64.811 135.610  1.00  0.00           C
ATOM   7356  O   ASP A 447      70.296  64.001 136.530  1.00  0.00           O
ATOM   7357  N   ALA A 448      70.366  64.402 134.320  1.00  0.00           N
ATOM   7359  CA  ALA A 448      70.396  63.001 133.960  1.00  0.00           C
ATOM   7361  CB  ALA A 448      69.936  62.802 132.510  1.00  0.00           C
ATOM   7365  C   ALA A 448      71.767  62.351 134.180  1.00  0.00           C
ATOM   7366  O   ALA A 448      72.535  62.121 133.250  1.00  0.00           O
ATOM   7367  N   LEU A 449      72.046  61.961 135.420  1.00  0.00           N
ATOM   7369  CA  LEU A 449      73.205  61.171 135.790  1.00  0.00           C
ATOM   7371  CB  LEU A 449      74.456  62.041 136.120  1.00  0.00           C
ATOM   7374  CG  LEU A 449      74.565  62.651 137.540  1.00  0.00           C
ATOM   7376  CD1 LEU A 449      75.917  63.340 137.760  1.00  0.00           C
ATOM   7380  CD2 LEU A 449      73.455  63.662 137.800  1.00  0.00           C
ATOM   7384  C   LEU A 449      72.805  60.351 137.000  1.00  0.00           C
ATOM   7385  O   LEU A 449      71.846  60.661 137.700  1.00  0.00           O
ATOM   7386  N   LEU A 450      73.557  59.271 137.290  1.00  0.00           N
ATOM   7388  CA  LEU A 450      73.376  58.461 138.480  1.00  0.00           C
ATOM   7390  CB  LEU A 450      72.495  57.191 138.270  1.00  0.00           C
ATOM   7393  CG  LEU A 450      71.046  57.471 137.850  1.00  0.00           C
ATOM   7395  CD1 LEU A 450      70.366  56.191 137.340  1.00  0.00           C
ATOM   7399  CD2 LEU A 450      70.245  58.091 139.010  1.00  0.00           C
ATOM   7403  C   LEU A 450      74.726  58.021 138.990  1.00  0.00           C
ATOM   7404  O   LEU A 450      75.616  57.641 138.230  1.00  0.00           O
ATOM   7405  N   SER A 451      74.936  58.091 140.310  1.00  0.00           N
ATOM   7407  CA  SER A 451      76.157  57.651 140.960  1.00  0.00           C
ATOM   7409  CB  SER A 451      76.266  58.111 142.440  1.00  0.00           C
ATOM   7412  OG  SER A 451      75.995  59.511 142.580  1.00  0.00           O
ATOM   7414  C   SER A 451      76.305  56.141 140.970  1.00  0.00           C
ATOM   7415  O   SER A 451      75.385  55.391 140.630  1.00  0.00           O
ATOM   7416  N   ASP A 452      77.465  55.641 141.420  1.00  0.00           N
ATOM   7418  CA  ASP A 452      77.706  54.262 141.780  1.00  0.00           C
ATOM   7420  CB  ASP A 452      79.245  54.062 142.020  1.00  0.00           C
ATOM   7423  CG  ASP A 452      79.945  55.101 142.900  1.00  0.00           C
ATOM   7424  OD1 ASP A 452      79.635  56.321 142.820  1.00  0.00           O
ATOM   7425  OD2 ASP A 452      80.936  54.691 143.550  1.00  0.00           O
ATOM   7426  C   ASP A 452      76.876  53.841 142.990  1.00  0.00           C
ATOM   7427  O   ASP A 452      76.417  52.711 143.140  1.00  0.00           O
ATOM   7428  N   TYR A 453      76.585  54.811 143.860  1.00  0.00           N
ATOM   7430  CA  TYR A 453      75.815  54.652 145.070  1.00  0.00           C
ATOM   7432  CB  TYR A 453      76.126  55.832 146.030  1.00  0.00           C
ATOM   7435  CG  TYR A 453      77.576  55.751 146.400  1.00  0.00           C
ATOM   7436  CD1 TYR A 453      77.965  54.891 147.440  1.00  0.00           C
ATOM   7438  CE1 TYR A 453      79.315  54.721 147.760  1.00  0.00           C
ATOM   7440  CZ  TYR A 453      80.285  55.381 147.020  1.00  0.00           C
ATOM   7441  OH  TYR A 453      81.646  55.091 147.250  1.00  0.00           O
ATOM   7443  CD2 TYR A 453      78.566  56.501 145.750  1.00  0.00           C
ATOM   7445  CE2 TYR A 453      79.915  56.301 146.040  1.00  0.00           C
ATOM   7447  C   TYR A 453      74.326  54.641 144.850  1.00  0.00           C
ATOM   7448  O   TYR A 453      73.576  54.521 145.810  1.00  0.00           O
ATOM   7449  N   GLU A 454      73.877  54.801 143.590  1.00  0.00           N
ATOM   7451  CA  GLU A 454      72.516  55.111 143.230  1.00  0.00           C
ATOM   7453  CB  GLU A 454      72.396  56.571 142.700  1.00  0.00           C
ATOM   7456  CG  GLU A 454      72.697  57.661 143.760  1.00  0.00           C
ATOM   7459  CD  GLU A 454      73.017  59.021 143.150  1.00  0.00           C
ATOM   7460  OE1 GLU A 454      73.006  59.201 141.900  1.00  0.00           O
ATOM   7461  OE2 GLU A 454      73.385  59.941 143.910  1.00  0.00           O
ATOM   7462  C   GLU A 454      72.056  54.181 142.110  1.00  0.00           C
ATOM   7463  O   GLU A 454      72.837  53.591 141.360  1.00  0.00           O
ATOM   7464  N   ASP A 455      70.745  54.001 141.900  1.00  0.00           N
ATOM   7466  CA  ASP A 455      69.646  54.481 142.700  1.00  0.00           C
ATOM   7468  CB  ASP A 455      68.605  54.961 141.680  1.00  0.00           C
ATOM   7471  CG  ASP A 455      67.326  55.531 142.250  1.00  0.00           C
ATOM   7472  OD1 ASP A 455      67.135  55.601 143.490  1.00  0.00           O
ATOM   7473  OD2 ASP A 455      66.495  55.931 141.400  1.00  0.00           O
ATOM   7474  C   ASP A 455      69.186  53.381 143.630  1.00  0.00           C
ATOM   7475  O   ASP A 455      69.146  52.211 143.250  1.00  0.00           O
ATOM   7476  N   ALA A 456      68.906  53.741 144.890  1.00  0.00           N
ATOM   7478  CA  ALA A 456      68.726  52.812 145.990  1.00  0.00           C
ATOM   7480  CB  ALA A 456      69.535  53.351 147.180  1.00  0.00           C
ATOM   7484  C   ALA A 456      67.266  52.721 146.370  1.00  0.00           C
ATOM   7485  O   ALA A 456      66.866  52.001 147.290  1.00  0.00           O
ATOM   7486  N   SER A 457      66.415  53.481 145.660  1.00  0.00           N
ATOM   7488  CA  SER A 457      64.995  53.581 145.890  1.00  0.00           C
ATOM   7490  CB  SER A 457      64.355  54.801 145.190  1.00  0.00           C
ATOM   7493  OG  SER A 457      64.385  54.691 143.760  1.00  0.00           O
ATOM   7495  C   SER A 457      64.245  52.321 145.520  1.00  0.00           C
ATOM   7496  O   SER A 457      64.675  51.521 144.690  1.00  0.00           O
ATOM   7497  N   ALA A 458      63.087  52.061 146.130  1.00  0.00           N
ATOM   7499  CA  ALA A 458      62.326  50.851 145.880  1.00  0.00           C
ATOM   7501  CB  ALA A 458      61.185  50.771 146.900  1.00  0.00           C
ATOM   7505  C   ALA A 458      61.896  50.591 144.420  1.00  0.00           C
ATOM   7506  O   ALA A 458      61.996  49.441 143.970  1.00  0.00           O
ATOM   7507  N   PRO A 459      61.525  51.581 143.590  1.00  0.00           N
ATOM   7508  CD  PRO A 459      61.026  52.891 144.000  1.00  0.00           C
ATOM   7511  CA  PRO A 459      61.325  51.371 142.160  1.00  0.00           C
ATOM   7513  CB  PRO A 459      60.727  52.701 141.660  1.00  0.00           C
ATOM   7516  CG  PRO A 459      60.046  53.281 142.900  1.00  0.00           C
ATOM   7519  C   PRO A 459      62.616  51.041 141.450  1.00  0.00           C
ATOM   7520  O   PRO A 459      62.605  50.211 140.540  1.00  0.00           O
ATOM   7521  N   ALA A 460      63.766  51.631 141.840  1.00  0.00           N
ATOM   7523  CA  ALA A 460      65.046  51.251 141.290  1.00  0.00           C
ATOM   7525  CB  ALA A 460      66.146  52.181 141.810  1.00  0.00           C
ATOM   7529  C   ALA A 460      65.407  49.801 141.570  1.00  0.00           C
ATOM   7530  O   ALA A 460      65.785  49.062 140.660  1.00  0.00           O
ATOM   7531  N   ILE A 461      65.215  49.332 142.830  1.00  0.00           N
ATOM   7533  CA  ILE A 461      65.376  47.931 143.210  1.00  0.00           C
ATOM   7535  CB  ILE A 461      65.156  47.711 144.720  1.00  0.00           C
ATOM   7537  CG2 ILE A 461      65.215  46.211 145.080  1.00  0.00           C
ATOM   7541  CG1 ILE A 461      66.197  48.501 145.550  1.00  0.00           C
ATOM   7544  CD  ILE A 461      65.826  48.621 147.030  1.00  0.00           C
ATOM   7548  C   ILE A 461      64.465  46.991 142.430  1.00  0.00           C
ATOM   7549  O   ILE A 461      64.936  45.991 141.880  1.00  0.00           O
ATOM   7550  N   THR A 462      63.157  47.291 142.280  1.00  0.00           N
ATOM   7552  CA  THR A 462      62.266  46.422 141.500  1.00  0.00           C
ATOM   7554  CB  THR A 462      60.756  46.661 141.660  1.00  0.00           C
ATOM   7556  OG1 THR A 462      60.035  45.442 141.460  1.00  0.00           O
ATOM   7558  CG2 THR A 462      60.175  47.691 140.680  1.00  0.00           C
ATOM   7562  C   THR A 462      62.656  46.331 140.030  1.00  0.00           C
ATOM   7563  O   THR A 462      62.656  45.242 139.460  1.00  0.00           O
ATOM   7564  N   ALA A 463      63.076  47.441 139.400  1.00  0.00           N
ATOM   7566  CA  ALA A 463      63.615  47.451 138.050  1.00  0.00           C
ATOM   7568  CB  ALA A 463      63.925  48.901 137.650  1.00  0.00           C
ATOM   7572  C   ALA A 463      64.845  46.562 137.860  1.00  0.00           C
ATOM   7573  O   ALA A 463      64.896  45.791 136.910  1.00  0.00           O
ATOM   7574  N   TYR A 464      65.846  46.601 138.790  1.00  0.00           N
ATOM   7576  CA  TYR A 464      67.027  45.731 138.800  1.00  0.00           C
ATOM   7578  CB  TYR A 464      68.017  46.111 139.940  1.00  0.00           C
ATOM   7581  CG  TYR A 464      68.595  47.511 139.850  1.00  0.00           C
ATOM   7582  CD1 TYR A 464      69.105  48.071 138.660  1.00  0.00           C
ATOM   7584  CE1 TYR A 464      69.635  49.371 138.660  1.00  0.00           C
ATOM   7586  CZ  TYR A 464      69.626  50.131 139.840  1.00  0.00           C
ATOM   7587  OH  TYR A 464      69.956  51.501 139.840  1.00  0.00           O
ATOM   7589  CD2 TYR A 464      68.686  48.251 141.040  1.00  0.00           C
ATOM   7591  CE2 TYR A 464      69.166  49.561 141.030  1.00  0.00           C
ATOM   7593  C   TYR A 464      66.686  44.251 138.860  1.00  0.00           C
ATOM   7594  O   TYR A 464      67.256  43.421 138.140  1.00  0.00           O
ATOM   7595  N   GLN A 465      65.686  43.891 139.670  1.00  0.00           N
ATOM   7597  CA  GLN A 465      65.135  42.541 139.760  1.00  0.00           C
ATOM   7599  CB  GLN A 465      64.135  42.471 140.940  1.00  0.00           C
ATOM   7602  CG  GLN A 465      64.855  42.661 142.300  1.00  0.00           C
ATOM   7605  CD  GLN A 465      63.946  42.521 143.530  1.00  0.00           C
ATOM   7606  OE1 GLN A 465      64.326  41.931 144.540  1.00  0.00           O
ATOM   7607  NE2 GLN A 465      62.736  43.121 143.470  1.00  0.00           N
ATOM   7610  C   GLN A 465      64.576  42.031 138.430  1.00  0.00           C
ATOM   7611  O   GLN A 465      64.766  40.881 138.040  1.00  0.00           O
ATOM   7612  N   GLN A 466      63.916  42.901 137.650  1.00  0.00           N
ATOM   7614  CA  GLN A 466      63.477  42.621 136.290  1.00  0.00           C
ATOM   7616  CB  GLN A 466      62.616  43.781 135.720  1.00  0.00           C
ATOM   7619  CG  GLN A 466      61.376  44.101 136.600  1.00  0.00           C
ATOM   7622  CD  GLN A 466      60.625  45.361 136.180  1.00  0.00           C
ATOM   7623  OE1 GLN A 466      60.845  45.902 135.100  1.00  0.00           O
ATOM   7624  NE2 GLN A 466      59.696  45.851 137.050  1.00  0.00           N
ATOM   7627  C   GLN A 466      64.615  42.231 135.350  1.00  0.00           C
ATOM   7628  O   GLN A 466      64.495  41.281 134.570  1.00  0.00           O
ATOM   7629  N   ALA A 467      65.777  42.891 135.440  1.00  0.00           N
ATOM   7631  CA  ALA A 467      66.885  42.701 134.530  1.00  0.00           C
ATOM   7633  CB  ALA A 467      67.675  44.011 134.450  1.00  0.00           C
ATOM   7637  C   ALA A 467      67.826  41.562 134.920  1.00  0.00           C
ATOM   7638  O   ALA A 467      68.665  41.111 134.150  1.00  0.00           O
ATOM   7639  N   GLY A 468      67.646  40.961 136.130  1.00  0.00           N
ATOM   7641  CA  GLY A 468      68.336  39.721 136.520  1.00  0.00           C
ATOM   7644  C   GLY A 468      69.245  39.891 137.680  1.00  0.00           C
ATOM   7645  O   GLY A 468      69.766  38.922 138.230  1.00  0.00           O
ATOM   7646  N   PHE A 469      69.425  41.141 138.120  1.00  0.00           N
ATOM   7648  CA  PHE A 469      70.146  41.481 139.320  1.00  0.00           C
ATOM   7650  CB  PHE A 469      70.316  43.012 139.490  1.00  0.00           C
ATOM   7653  CG  PHE A 469      71.025  43.591 138.320  1.00  0.00           C
ATOM   7654  CD1 PHE A 469      72.396  43.391 138.190  1.00  0.00           C
ATOM   7656  CE1 PHE A 469      73.116  43.971 137.150  1.00  0.00           C
ATOM   7658  CZ  PHE A 469      72.447  44.721 136.170  1.00  0.00           C
ATOM   7660  CD2 PHE A 469      70.366  44.381 137.360  1.00  0.00           C
ATOM   7662  CE2 PHE A 469      71.065  44.931 136.280  1.00  0.00           C
ATOM   7664  C   PHE A 469      69.425  40.981 140.560  1.00  0.00           C
ATOM   7665  O   PHE A 469      68.215  41.171 140.710  1.00  0.00           O
ATOM   7666  N   SER A 470      70.156  40.361 141.500  1.00  0.00           N
ATOM   7668  CA  SER A 470      69.576  39.901 142.750  1.00  0.00           C
ATOM   7670  CB  SER A 470      69.245  38.381 142.770  1.00  0.00           C
ATOM   7673  OG  SER A 470      68.146  38.082 141.920  1.00  0.00           O
ATOM   7675  C   SER A 470      70.486  40.261 143.900  1.00  0.00           C
ATOM   7676  O   SER A 470      71.616  40.701 143.700  1.00  0.00           O
ATOM   7677  N   GLY A 471      70.006  40.121 145.150  1.00  0.00           N
ATOM   7679  CA  GLY A 471      70.766  40.501 146.330  1.00  0.00           C
ATOM   7682  C   GLY A 471      70.686  41.961 146.630  1.00  0.00           C
ATOM   7683  O   GLY A 471      69.866  42.701 146.090  1.00  0.00           O
ATOM   7684  N   SER A 472      71.525  42.431 147.550  1.00  0.00           N
ATOM   7686  CA  SER A 472      71.555  43.821 147.960  1.00  0.00           C
ATOM   7688  CB  SER A 472      71.986  43.931 149.460  1.00  0.00           C
ATOM   7691  OG  SER A 472      72.215  45.251 149.980  1.00  0.00           O
ATOM   7693  C   SER A 472      72.456  44.631 147.060  1.00  0.00           C
ATOM   7694  O   SER A 472      73.425  44.131 146.470  1.00  0.00           O
ATOM   7695  N   LEU A 473      72.215  45.951 146.960  1.00  0.00           N
ATOM   7697  CA  LEU A 473      73.096  46.841 146.240  1.00  0.00           C
ATOM   7699  CB  LEU A 473      72.456  48.241 146.050  1.00  0.00           C
ATOM   7702  CG  LEU A 473      71.146  48.251 145.240  1.00  0.00           C
ATOM   7704  CD1 LEU A 473      70.535  49.671 145.190  1.00  0.00           C
ATOM   7708  CD2 LEU A 473      71.326  47.731 143.810  1.00  0.00           C
ATOM   7712  C   LEU A 473      74.485  46.941 146.880  1.00  0.00           C
ATOM   7713  O   LEU A 473      75.447  47.281 146.210  1.00  0.00           O
ATOM   7714  N   SER A 474      74.675  46.591 148.170  1.00  0.00           N
ATOM   7716  CA  SER A 474      76.006  46.291 148.680  1.00  0.00           C
ATOM   7718  CB  SER A 474      76.057  46.111 150.230  1.00  0.00           C
ATOM   7721  OG  SER A 474      77.376  45.840 150.730  1.00  0.00           O
ATOM   7723  C   SER A 474      76.686  45.091 148.030  1.00  0.00           C
ATOM   7724  O   SER A 474      77.877  45.141 147.740  1.00  0.00           O
ATOM   7725  N   GLU A 475      75.955  43.992 147.770  1.00  0.00           N
ATOM   7727  CA  GLU A 475      76.487  42.812 147.090  1.00  0.00           C
ATOM   7729  CB  GLU A 475      75.476  41.631 147.110  1.00  0.00           C
ATOM   7732  CG  GLU A 475      74.965  41.181 148.510  1.00  0.00           C
ATOM   7735  CD  GLU A 475      76.006  40.631 149.470  1.00  0.00           C
ATOM   7736  OE1 GLU A 475      77.226  40.611 149.170  1.00  0.00           O
ATOM   7737  OE2 GLU A 475      75.566  40.271 150.600  1.00  0.00           O
ATOM   7738  C   GLU A 475      76.907  43.131 145.650  1.00  0.00           C
ATOM   7739  O   GLU A 475      77.986  42.731 145.220  1.00  0.00           O
ATOM   7740  N   ILE A 476      76.086  43.922 144.910  1.00  0.00           N
ATOM   7742  CA  ILE A 476      76.337  44.321 143.520  1.00  0.00           C
ATOM   7744  CB  ILE A 476      75.146  45.041 142.820  1.00  0.00           C
ATOM   7746  CG2 ILE A 476      75.186  46.581 142.890  1.00  0.00           C
ATOM   7750  CG1 ILE A 476      75.076  44.641 141.330  1.00  0.00           C
ATOM   7753  CD  ILE A 476      74.506  43.241 141.080  1.00  0.00           C
ATOM   7757  C   ILE A 476      77.626  45.111 143.330  1.00  0.00           C
ATOM   7758  O   ILE A 476      78.315  44.931 142.340  1.00  0.00           O
ATOM   7759  N   ARG A 477      77.995  45.981 144.300  1.00  0.00           N
ATOM   7761  CA  ARG A 477      79.255  46.711 144.340  1.00  0.00           C
ATOM   7763  CB  ARG A 477      79.355  47.631 145.580  1.00  0.00           C
ATOM   7766  CG  ARG A 477      78.257  48.691 145.680  1.00  0.00           C
ATOM   7769  CD  ARG A 477      78.455  49.951 144.840  1.00  0.00           C
ATOM   7772  NE  ARG A 477      77.456  50.931 145.380  1.00  0.00           N
ATOM   7774  CZ  ARG A 477      77.626  51.501 146.560  1.00  0.00           C
ATOM   7775  NH1 ARG A 477      78.806  51.681 147.100  1.00  0.00           N
ATOM   7778  NH2 ARG A 477      76.557  51.861 147.240  1.00  0.00           N
ATOM   7781  C   ARG A 477      80.476  45.821 144.430  1.00  0.00           C
ATOM   7782  O   ARG A 477      81.496  46.101 143.820  1.00  0.00           O
ATOM   7783  N   GLN A 478      80.406  44.771 145.260  1.00  0.00           N
ATOM   7785  CA  GLN A 478      81.557  44.052 145.760  1.00  0.00           C
ATOM   7787  CB  GLN A 478      81.095  43.311 147.050  1.00  0.00           C
ATOM   7790  CG  GLN A 478      82.205  42.721 147.950  1.00  0.00           C
ATOM   7793  CD  GLN A 478      83.205  43.791 148.400  1.00  0.00           C
ATOM   7794  OE1 GLN A 478      84.425  43.671 148.230  1.00  0.00           O
ATOM   7795  NE2 GLN A 478      82.696  44.871 149.030  1.00  0.00           N
ATOM   7798  C   GLN A 478      82.056  43.061 144.720  1.00  0.00           C
ATOM   7799  O   GLN A 478      83.166  42.551 144.760  1.00  0.00           O
ATOM   7800  N   ASN A 479      81.207  42.791 143.710  1.00  0.00           N
ATOM   7802  CA  ASN A 479      81.475  41.861 142.640  1.00  0.00           C
ATOM   7804  CB  ASN A 479      80.295  40.840 142.580  1.00  0.00           C
ATOM   7807  CG  ASN A 479      80.447  39.751 141.520  1.00  0.00           C
ATOM   7808  OD1 ASN A 479      80.447  40.011 140.310  1.00  0.00           O
ATOM   7809  ND2 ASN A 479      80.495  38.471 141.980  1.00  0.00           N
ATOM   7812  C   ASN A 479      81.697  42.631 141.340  1.00  0.00           C
ATOM   7813  O   ASN A 479      80.737  43.201 140.810  1.00  0.00           O
ATOM   7814  N   PRO A 480      82.896  42.721 140.760  1.00  0.00           N
ATOM   7815  CD  PRO A 480      84.146  42.591 141.520  1.00  0.00           C
ATOM   7818  CA  PRO A 480      83.105  43.521 139.570  1.00  0.00           C
ATOM   7820  CB  PRO A 480      84.605  43.391 139.320  1.00  0.00           C
ATOM   7823  CG  PRO A 480      85.206  43.351 140.720  1.00  0.00           C
ATOM   7826  C   PRO A 480      82.305  43.171 138.330  1.00  0.00           C
ATOM   7827  O   PRO A 480      81.876  44.111 137.660  1.00  0.00           O
ATOM   7828  N   GLU A 481      82.086  41.881 137.990  1.00  0.00           N
ATOM   7830  CA  GLU A 481      81.316  41.501 136.800  1.00  0.00           C
ATOM   7832  CB  GLU A 481      81.326  39.961 136.610  1.00  0.00           C
ATOM   7835  CG  GLU A 481      82.737  39.411 136.270  1.00  0.00           C
ATOM   7838  CD  GLU A 481      82.826  37.891 136.150  1.00  0.00           C
ATOM   7839  OE1 GLU A 481      81.785  37.181 136.210  1.00  0.00           O
ATOM   7840  OE2 GLU A 481      83.975  37.391 135.960  1.00  0.00           O
ATOM   7841  C   GLU A 481      79.875  41.971 136.850  1.00  0.00           C
ATOM   7842  O   GLU A 481      79.276  42.441 135.870  1.00  0.00           O
ATOM   7843  N   GLN A 482      79.285  41.821 138.050  1.00  0.00           N
ATOM   7845  CA  GLN A 482      77.995  42.341 138.390  1.00  0.00           C
ATOM   7847  CB  GLN A 482      77.565  41.751 139.760  1.00  0.00           C
ATOM   7850  CG  GLN A 482      77.245  40.242 139.730  1.00  0.00           C
ATOM   7853  CD  GLN A 482      76.326  39.901 138.560  1.00  0.00           C
ATOM   7854  OE1 GLN A 482      75.245  40.461 138.430  1.00  0.00           O
ATOM   7855  NE2 GLN A 482      76.767  38.971 137.680  1.00  0.00           N
ATOM   7858  C   GLN A 482      77.906  43.851 138.410  1.00  0.00           C
ATOM   7859  O   GLN A 482      76.995  44.451 137.850  1.00  0.00           O
ATOM   7860  N   PHE A 483      78.886  44.531 139.030  1.00  0.00           N
ATOM   7862  CA  PHE A 483      78.917  45.981 139.100  1.00  0.00           C
ATOM   7864  CB  PHE A 483      80.076  46.441 140.010  1.00  0.00           C
ATOM   7867  CG  PHE A 483      80.066  47.942 140.140  1.00  0.00           C
ATOM   7868  CD1 PHE A 483      79.127  48.581 140.960  1.00  0.00           C
ATOM   7870  CE1 PHE A 483      79.026  49.981 140.970  1.00  0.00           C
ATOM   7872  CZ  PHE A 483      79.866  50.751 140.150  1.00  0.00           C
ATOM   7874  CD2 PHE A 483      80.936  48.721 139.360  1.00  0.00           C
ATOM   7876  CE2 PHE A 483      80.826  50.111 139.350  1.00  0.00           C
ATOM   7878  C   PHE A 483      78.987  46.641 137.720  1.00  0.00           C
ATOM   7879  O   PHE A 483      78.275  47.591 137.400  1.00  0.00           O
ATOM   7880  N   LYS A 484      79.845  46.121 136.820  1.00  0.00           N
ATOM   7882  CA  LYS A 484      79.965  46.622 135.470  1.00  0.00           C
ATOM   7884  CB  LYS A 484      81.246  46.111 134.760  1.00  0.00           C
ATOM   7887  CG  LYS A 484      82.527  46.921 135.100  1.00  0.00           C
ATOM   7890  CD  LYS A 484      83.146  46.692 136.490  1.00  0.00           C
ATOM   7893  CE  LYS A 484      84.337  47.641 136.780  1.00  0.00           C
ATOM   7896  NZ  LYS A 484      84.945  47.421 138.120  1.00  0.00           N
ATOM   7900  C   LYS A 484      78.715  46.492 134.590  1.00  0.00           C
ATOM   7901  O   LYS A 484      78.396  47.401 133.830  1.00  0.00           O
ATOM   7902  N   GLN A 485      77.965  45.372 134.680  1.00  0.00           N
ATOM   7904  CA  GLN A 485      76.726  45.231 133.930  1.00  0.00           C
ATOM   7906  CB  GLN A 485      76.355  43.741 133.720  1.00  0.00           C
ATOM   7909  CG  GLN A 485      75.826  42.991 134.950  1.00  0.00           C
ATOM   7912  CD  GLN A 485      75.815  41.492 134.680  1.00  0.00           C
ATOM   7913  OE1 GLN A 485      74.796  40.910 134.310  1.00  0.00           O
ATOM   7914  NE2 GLN A 485      77.006  40.881 134.840  1.00  0.00           N
ATOM   7917  C   GLN A 485      75.576  45.971 134.590  1.00  0.00           C
ATOM   7918  O   GLN A 485      74.686  46.481 133.910  1.00  0.00           O
ATOM   7919  N   TRP A 486      75.616  46.131 135.930  1.00  0.00           N
ATOM   7921  CA  TRP A 486      74.775  47.082 136.630  1.00  0.00           C
ATOM   7923  CB  TRP A 486      74.965  46.871 138.160  1.00  0.00           C
ATOM   7926  CG  TRP A 486      74.017  47.601 139.050  1.00  0.00           C
ATOM   7927  CD1 TRP A 486      72.697  47.291 139.210  1.00  0.00           C
ATOM   7929  NE1 TRP A 486      72.135  48.161 140.110  1.00  0.00           N
ATOM   7931  CE2 TRP A 486      73.065  49.041 140.550  1.00  0.00           C
ATOM   7932  CD2 TRP A 486      74.285  48.711 139.910  1.00  0.00           C
ATOM   7933  CE3 TRP A 486      75.436  49.451 140.200  1.00  0.00           C
ATOM   7935  CZ3 TRP A 486      75.315  50.531 141.080  1.00  0.00           C
ATOM   7937  CZ2 TRP A 486      72.956  50.111 141.420  1.00  0.00           C
ATOM   7939  CH2 TRP A 486      74.105  50.851 141.670  1.00  0.00           C
ATOM   7941  C   TRP A 486      74.985  48.521 136.180  1.00  0.00           C
ATOM   7942  O   TRP A 486      74.017  49.231 135.950  1.00  0.00           O
ATOM   7943  N   ALA A 487      76.256  48.971 135.970  1.00  0.00           N
ATOM   7945  CA  ALA A 487      76.546  50.281 135.410  1.00  0.00           C
ATOM   7947  CB  ALA A 487      78.076  50.512 135.400  1.00  0.00           C
ATOM   7951  C   ALA A 487      75.976  50.521 134.010  1.00  0.00           C
ATOM   7952  O   ALA A 487      75.315  51.531 133.770  1.00  0.00           O
ATOM   7953  N   ARG A 488      76.157  49.541 133.090  1.00  0.00           N
ATOM   7955  CA  ARG A 488      75.587  49.541 131.750  1.00  0.00           C
ATOM   7957  CB  ARG A 488      76.025  48.291 130.950  1.00  0.00           C
ATOM   7960  CG  ARG A 488      77.535  48.241 130.640  1.00  0.00           C
ATOM   7963  CD  ARG A 488      77.925  46.881 130.040  1.00  0.00           C
ATOM   7966  NE  ARG A 488      79.407  46.851 129.890  1.00  0.00           N
ATOM   7968  CZ  ARG A 488      80.105  45.881 129.310  1.00  0.00           C
ATOM   7969  NH1 ARG A 488      79.635  44.711 128.960  1.00  0.00           N
ATOM   7972  NH2 ARG A 488      81.376  46.131 129.060  1.00  0.00           N
ATOM   7975  C   ARG A 488      74.076  49.590 131.720  1.00  0.00           C
ATOM   7976  O   ARG A 488      73.455  50.271 130.900  1.00  0.00           O
ATOM   7977  N   PHE A 489      73.417  48.871 132.660  1.00  0.00           N
ATOM   7979  CA  PHE A 489      71.977  48.922 132.790  1.00  0.00           C
ATOM   7981  CB  PHE A 489      71.495  47.872 133.850  1.00  0.00           C
ATOM   7984  CG  PHE A 489      70.006  47.961 134.010  1.00  0.00           C
ATOM   7985  CD1 PHE A 489      69.146  47.341 133.080  1.00  0.00           C
ATOM   7987  CE1 PHE A 489      67.785  47.681 133.050  1.00  0.00           C
ATOM   7989  CZ  PHE A 489      67.296  48.681 133.900  1.00  0.00           C
ATOM   7991  CD2 PHE A 489      69.465  48.851 134.950  1.00  0.00           C
ATOM   7993  CE2 PHE A 489      68.126  49.241 134.880  1.00  0.00           C
ATOM   7995  C   PHE A 489      71.425  50.321 133.090  1.00  0.00           C
ATOM   7996  O   PHE A 489      70.486  50.771 132.440  1.00  0.00           O
ATOM   7997  N   LYS A 490      71.986  51.071 134.060  1.00  0.00           N
ATOM   7999  CA  LYS A 490      71.337  52.331 134.430  1.00  0.00           C
ATOM   8001  CB  LYS A 490      71.535  52.802 135.910  1.00  0.00           C
ATOM   8004  CG  LYS A 490      72.885  53.441 136.300  1.00  0.00           C
ATOM   8007  CD  LYS A 490      73.955  52.421 136.720  1.00  0.00           C
ATOM   8010  CE  LYS A 490      74.076  52.131 138.230  1.00  0.00           C
ATOM   8013  NZ  LYS A 490      72.767  52.001 138.880  1.00  0.00           N
ATOM   8017  C   LYS A 490      71.686  53.451 133.470  1.00  0.00           C
ATOM   8018  O   LYS A 490      70.906  54.391 133.320  1.00  0.00           O
ATOM   8019  N   SER A 491      72.837  53.351 132.770  1.00  0.00           N
ATOM   8021  CA  SER A 491      73.175  54.211 131.650  1.00  0.00           C
ATOM   8023  CB  SER A 491      74.675  54.062 131.200  1.00  0.00           C
ATOM   8026  OG  SER A 491      74.977  52.781 130.650  1.00  0.00           O
ATOM   8028  C   SER A 491      72.227  54.052 130.480  1.00  0.00           C
ATOM   8029  O   SER A 491      71.706  55.041 129.950  1.00  0.00           O
ATOM   8030  N   ARG A 492      71.896  52.791 130.120  1.00  0.00           N
ATOM   8032  CA  ARG A 492      70.836  52.451 129.180  1.00  0.00           C
ATOM   8034  CB  ARG A 492      70.876  50.921 128.880  1.00  0.00           C
ATOM   8037  CG  ARG A 492      69.705  50.321 128.060  1.00  0.00           C
ATOM   8040  CD  ARG A 492      69.227  51.061 126.820  1.00  0.00           C
ATOM   8043  NE  ARG A 492      70.376  51.271 125.910  1.00  0.00           N
ATOM   8045  CZ  ARG A 492      70.425  52.271 125.040  1.00  0.00           C
ATOM   8046  NH1 ARG A 492      69.385  53.031 124.750  1.00  0.00           N
ATOM   8049  NH2 ARG A 492      71.596  52.541 124.540  1.00  0.00           N
ATOM   8052  C   ARG A 492      69.446  52.901 129.610  1.00  0.00           C
ATOM   8053  O   ARG A 492      68.756  53.581 128.870  1.00  0.00           O
ATOM   8054  N   ALA A 493      69.035  52.611 130.870  1.00  0.00           N
ATOM   8056  CA  ALA A 493      67.736  52.981 131.400  1.00  0.00           C
ATOM   8058  CB  ALA A 493      67.705  52.561 132.880  1.00  0.00           C
ATOM   8062  C   ALA A 493      67.447  54.481 131.350  1.00  0.00           C
ATOM   8063  O   ALA A 493      66.385  54.941 130.940  1.00  0.00           O
ATOM   8064  N   LEU A 494      68.446  55.271 131.770  1.00  0.00           N
ATOM   8066  CA  LEU A 494      68.465  56.711 131.690  1.00  0.00           C
ATOM   8068  CB  LEU A 494      69.785  57.141 132.380  1.00  0.00           C
ATOM   8071  CG  LEU A 494      69.925  58.601 132.790  1.00  0.00           C
ATOM   8073  CD1 LEU A 494      68.885  59.001 133.850  1.00  0.00           C
ATOM   8077  CD2 LEU A 494      71.346  58.781 133.320  1.00  0.00           C
ATOM   8081  C   LEU A 494      68.376  57.251 130.270  1.00  0.00           C
ATOM   8082  O   LEU A 494      67.646  58.201 129.990  1.00  0.00           O
ATOM   8083  N   THR A 495      69.116  56.631 129.320  1.00  0.00           N
ATOM   8085  CA  THR A 495      68.955  56.861 127.880  1.00  0.00           C
ATOM   8087  CB  THR A 495      70.035  56.161 127.040  1.00  0.00           C
ATOM   8089  OG1 THR A 495      71.315  56.701 127.330  1.00  0.00           O
ATOM   8091  CG2 THR A 495      69.815  56.381 125.530  1.00  0.00           C
ATOM   8095  C   THR A 495      67.576  56.492 127.340  1.00  0.00           C
ATOM   8096  O   THR A 495      66.946  57.261 126.630  1.00  0.00           O
ATOM   8097  N   ASP A 496      67.006  55.331 127.710  1.00  0.00           N
ATOM   8099  CA  ASP A 496      65.665  54.951 127.310  1.00  0.00           C
ATOM   8101  CB  ASP A 496      65.376  53.501 127.740  1.00  0.00           C
ATOM   8104  CG  ASP A 496      66.197  52.511 126.940  1.00  0.00           C
ATOM   8105  OD1 ASP A 496      66.826  52.861 125.900  1.00  0.00           O
ATOM   8106  OD2 ASP A 496      66.175  51.311 127.320  1.00  0.00           O
ATOM   8107  C   ASP A 496      64.565  55.891 127.830  1.00  0.00           C
ATOM   8108  O   ASP A 496      63.565  56.151 127.160  1.00  0.00           O
ATOM   8109  N   PHE A 497      64.727  56.461 129.050  1.00  0.00           N
ATOM   8111  CA  PHE A 497      63.855  57.551 129.470  1.00  0.00           C
ATOM   8113  CB  PHE A 497      64.076  57.901 130.980  1.00  0.00           C
ATOM   8116  CG  PHE A 497      63.105  58.961 131.440  1.00  0.00           C
ATOM   8117  CD1 PHE A 497      61.736  58.841 131.120  1.00  0.00           C
ATOM   8119  CE1 PHE A 497      60.835  59.881 131.370  1.00  0.00           C
ATOM   8121  CZ  PHE A 497      61.296  61.041 131.970  1.00  0.00           C
ATOM   8123  CD2 PHE A 497      63.535  60.131 132.090  1.00  0.00           C
ATOM   8125  CE2 PHE A 497      62.635  61.171 132.360  1.00  0.00           C
ATOM   8127  C   PHE A 497      63.916  58.811 128.590  1.00  0.00           C
ATOM   8128  O   PHE A 497      62.885  59.291 128.130  1.00  0.00           O
ATOM   8129  N   THR A 498      65.116  59.341 128.260  1.00  0.00           N
ATOM   8131  CA  THR A 498      65.236  60.501 127.370  1.00  0.00           C
ATOM   8133  CB  THR A 498      66.646  61.061 127.300  1.00  0.00           C
ATOM   8135  OG1 THR A 498      67.557  60.031 126.960  1.00  0.00           O
ATOM   8137  CG2 THR A 498      67.056  61.622 128.670  1.00  0.00           C
ATOM   8141  C   THR A 498      64.756  60.221 125.960  1.00  0.00           C
ATOM   8142  O   THR A 498      64.096  61.051 125.330  1.00  0.00           O
ATOM   8143  N   LEU A 499      65.035  59.011 125.430  1.00  0.00           N
ATOM   8145  CA  LEU A 499      64.486  58.521 124.180  1.00  0.00           C
ATOM   8147  CB  LEU A 499      65.096  57.141 123.820  1.00  0.00           C
ATOM   8150  CG  LEU A 499      66.587  57.152 123.410  1.00  0.00           C
ATOM   8152  CD1 LEU A 499      66.995  55.781 122.850  1.00  0.00           C
ATOM   8156  CD2 LEU A 499      66.955  58.281 122.430  1.00  0.00           C
ATOM   8160  C   LEU A 499      62.965  58.441 124.140  1.00  0.00           C
ATOM   8161  O   LEU A 499      62.355  58.851 123.150  1.00  0.00           O
ATOM   8162  N   GLU A 500      62.306  57.961 125.210  1.00  0.00           N
ATOM   8164  CA  GLU A 500      60.855  58.082 125.350  1.00  0.00           C
ATOM   8166  CB  GLU A 500      60.396  57.381 126.650  1.00  0.00           C
ATOM   8169  CG  GLU A 500      58.855  57.371 126.860  1.00  0.00           C
ATOM   8172  CD  GLU A 500      58.535  57.090 128.310  1.00  0.00           C
ATOM   8173  OE1 GLU A 500      58.516  58.031 129.130  1.00  0.00           O
ATOM   8174  OE2 GLU A 500      58.345  55.891 128.630  1.00  0.00           O
ATOM   8175  C   GLU A 500      60.346  59.501 125.420  1.00  0.00           C
ATOM   8176  O   GLU A 500      59.366  59.891 124.790  1.00  0.00           O
ATOM   8177  N   LEU A 501      61.016  60.341 126.220  1.00  0.00           N
ATOM   8179  CA  LEU A 501      60.695  61.731 126.420  1.00  0.00           C
ATOM   8181  CB  LEU A 501      61.736  62.241 127.440  1.00  0.00           C
ATOM   8184  CG  LEU A 501      61.366  63.431 128.320  1.00  0.00           C
ATOM   8186  CD1 LEU A 501      59.996  63.251 128.970  1.00  0.00           C
ATOM   8190  CD2 LEU A 501      62.456  63.571 129.400  1.00  0.00           C
ATOM   8194  C   LEU A 501      60.727  62.501 125.100  1.00  0.00           C
ATOM   8195  O   LEU A 501      59.815  63.251 124.740  1.00  0.00           O
ATOM   8196  N   SER A 502      61.767  62.221 124.290  1.00  0.00           N
ATOM   8198  CA  SER A 502      61.866  62.611 122.890  1.00  0.00           C
ATOM   8200  CB  SER A 502      63.277  62.291 122.330  1.00  0.00           C
ATOM   8203  OG  SER A 502      63.586  63.082 121.180  1.00  0.00           O
ATOM   8205  C   SER A 502      60.756  62.011 122.010  1.00  0.00           C
ATOM   8206  O   SER A 502      60.166  62.692 121.180  1.00  0.00           O
ATOM   8207  N   ALA A 503      60.387  60.721 122.190  1.00  0.00           N
ATOM   8209  CA  ALA A 503      59.337  60.081 121.410  1.00  0.00           C
ATOM   8211  CB  ALA A 503      59.156  58.621 121.860  1.00  0.00           C
ATOM   8215  C   ALA A 503      57.986  60.791 121.470  1.00  0.00           C
ATOM   8216  O   ALA A 503      57.336  61.001 120.450  1.00  0.00           O
ATOM   8217  N   ARG A 504      57.586  61.241 122.670  1.00  0.00           N
ATOM   8219  CA  ARG A 504      56.455  62.111 122.920  1.00  0.00           C
ATOM   8221  CB  ARG A 504      56.325  62.261 124.450  1.00  0.00           C
ATOM   8224  CG  ARG A 504      56.065  60.910 125.150  1.00  0.00           C
ATOM   8227  CD  ARG A 504      56.285  60.910 126.670  1.00  0.00           C
ATOM   8230  NE  ARG A 504      55.096  61.561 127.310  1.00  0.00           N
ATOM   8232  CZ  ARG A 504      53.955  60.931 127.580  1.00  0.00           C
ATOM   8233  NH1 ARG A 504      53.796  59.660 127.320  1.00  0.00           N
ATOM   8236  NH2 ARG A 504      52.955  61.571 128.160  1.00  0.00           N
ATOM   8239  C   ARG A 504      56.556  63.481 122.240  1.00  0.00           C
ATOM   8240  O   ARG A 504      55.616  63.981 121.610  1.00  0.00           O
ATOM   8241  N   VAL A 505      57.736  64.141 122.310  1.00  0.00           N
ATOM   8243  CA  VAL A 505      58.017  65.421 121.650  1.00  0.00           C
ATOM   8245  CB  VAL A 505      59.296  66.081 122.190  1.00  0.00           C
ATOM   8247  CG1 VAL A 505      60.535  65.951 121.290  1.00  0.00           C
ATOM   8251  CG2 VAL A 505      59.016  67.571 122.410  1.00  0.00           C
ATOM   8255  C   VAL A 505      57.936  65.341 120.120  1.00  0.00           C
ATOM   8256  O   VAL A 505      57.346  66.191 119.470  1.00  0.00           O
ATOM   8257  N   LYS A 506      58.465  64.271 119.490  1.00  0.00           N
ATOM   8259  CA  LYS A 506      58.335  64.082 118.060  1.00  0.00           C
ATOM   8261  CB  LYS A 506      59.267  62.961 117.510  1.00  0.00           C
ATOM   8264  CG  LYS A 506      60.705  63.431 117.220  1.00  0.00           C
ATOM   8267  CD  LYS A 506      61.707  63.241 118.370  1.00  0.00           C
ATOM   8270  CE  LYS A 506      62.015  61.771 118.690  1.00  0.00           C
ATOM   8273  NZ  LYS A 506      62.616  61.121 117.530  1.00  0.00           N
ATOM   8277  C   LYS A 506      56.915  63.781 117.590  1.00  0.00           C
ATOM   8278  O   LYS A 506      56.576  63.942 116.410  1.00  0.00           O
ATOM   8279  N   ALA A 507      56.045  63.340 118.510  1.00  0.00           N
ATOM   8281  CA  ALA A 507      54.685  62.961 118.200  1.00  0.00           C
ATOM   8283  CB  ALA A 507      54.245  61.851 119.180  1.00  0.00           C
ATOM   8287  C   ALA A 507      53.706  64.101 118.300  1.00  0.00           C
ATOM   8288  O   ALA A 507      52.575  64.021 117.830  1.00  0.00           O
ATOM   8289  N   ILE A 508      54.137  65.241 118.870  1.00  0.00           N
ATOM   8291  CA  ILE A 508      53.345  66.442 118.960  1.00  0.00           C
ATOM   8293  CB  ILE A 508      53.275  66.921 120.410  1.00  0.00           C
ATOM   8295  CG2 ILE A 508      52.535  68.281 120.490  1.00  0.00           C
ATOM   8299  CG1 ILE A 508      52.645  65.871 121.360  1.00  0.00           C
ATOM   8302  CD  ILE A 508      51.146  65.671 121.170  1.00  0.00           C
ATOM   8306  C   ILE A 508      53.986  67.501 118.080  1.00  0.00           C
ATOM   8307  O   ILE A 508      53.316  68.201 117.320  1.00  0.00           O
ATOM   8308  N   ARG A 509      55.326  67.651 118.130  1.00  0.00           N
ATOM   8310  CA  ARG A 509      56.065  68.732 117.530  1.00  0.00           C
ATOM   8312  CB  ARG A 509      57.326  68.971 118.410  1.00  0.00           C
ATOM   8315  CG  ARG A 509      57.846  70.411 118.620  1.00  0.00           C
ATOM   8318  CD  ARG A 509      57.796  71.361 117.420  1.00  0.00           C
ATOM   8321  NE  ARG A 509      56.446  71.981 117.510  1.00  0.00           N
ATOM   8323  CZ  ARG A 509      55.896  72.741 116.580  1.00  0.00           C
ATOM   8324  NH1 ARG A 509      56.476  73.051 115.450  1.00  0.00           N
ATOM   8327  NH2 ARG A 509      54.715  73.261 116.850  1.00  0.00           N
ATOM   8330  C   ARG A 509      56.506  68.321 116.120  1.00  0.00           C
ATOM   8331  O   ARG A 509      56.395  69.101 115.180  1.00  0.00           O
ATOM   8332  N   GLY A 510      56.945  67.051 115.940  1.00  0.00           N
ATOM   8334  CA  GLY A 510      57.276  66.521 114.630  1.00  0.00           C
ATOM   8337  C   GLY A 510      58.495  65.652 114.540  1.00  0.00           C
ATOM   8338  O   GLY A 510      59.355  65.761 115.410  1.00  0.00           O
ATOM   8339  N   PRO A 511      58.706  64.861 113.480  1.00  0.00           N
ATOM   8340  CD  PRO A 511      57.675  64.541 112.490  1.00  0.00           C
ATOM   8343  CA  PRO A 511      59.896  64.021 113.300  1.00  0.00           C
ATOM   8345  CB  PRO A 511      59.626  63.241 112.010  1.00  0.00           C
ATOM   8348  CG  PRO A 511      58.095  63.181 111.930  1.00  0.00           C
ATOM   8351  C   PRO A 511      61.166  64.831 113.140  1.00  0.00           C
ATOM   8352  O   PRO A 511      62.266  64.321 113.350  1.00  0.00           O
ATOM   8353  N   HIS A 512      61.035  66.111 112.750  1.00  0.00           N
ATOM   8355  CA  HIS A 512      62.136  67.031 112.500  1.00  0.00           C
ATOM   8357  CB  HIS A 512      61.635  68.411 112.030  1.00  0.00           C
ATOM   8360  ND1 HIS A 512      59.385  69.001 112.970  1.00  0.00           N
ATOM   8361  CG  HIS A 512      60.765  69.152 113.000  1.00  0.00           C
ATOM   8362  CE1 HIS A 512      58.916  69.961 113.750  1.00  0.00           C
ATOM   8364  NE2 HIS A 512      59.906  70.731 114.260  1.00  0.00           N
ATOM   8366  CD2 HIS A 512      61.096  70.211 113.780  1.00  0.00           C
ATOM   8368  C   HIS A 512      62.995  67.241 113.720  1.00  0.00           C
ATOM   8369  O   HIS A 512      64.206  67.461 113.580  1.00  0.00           O
ATOM   8370  N   ILE A 513      62.376  67.201 114.930  1.00  0.00           N
ATOM   8372  CA  ILE A 513      63.006  67.461 116.210  1.00  0.00           C
ATOM   8374  CB  ILE A 513      62.076  67.221 117.390  1.00  0.00           C
ATOM   8376  CG2 ILE A 513      62.785  67.371 118.760  1.00  0.00           C
ATOM   8380  CG1 ILE A 513      60.845  68.152 117.340  1.00  0.00           C
ATOM   8383  CD  ILE A 513      61.195  69.641 117.290  1.00  0.00           C
ATOM   8387  C   ILE A 513      64.306  66.711 116.390  1.00  0.00           C
ATOM   8388  O   ILE A 513      64.385  65.512 116.170  1.00  0.00           O
ATOM   8389  N   LYS A 514      65.385  67.401 116.780  1.00  0.00           N
ATOM   8391  CA  LYS A 514      66.657  66.762 117.020  1.00  0.00           C
ATOM   8393  CB  LYS A 514      67.767  67.351 116.140  1.00  0.00           C
ATOM   8396  CG  LYS A 514      67.476  67.121 114.650  1.00  0.00           C
ATOM   8399  CD  LYS A 514      68.315  67.991 113.710  1.00  0.00           C
ATOM   8402  CE  LYS A 514      67.896  67.911 112.230  1.00  0.00           C
ATOM   8405  NZ  LYS A 514      66.486  68.281 112.050  1.00  0.00           N
ATOM   8409  C   LYS A 514      67.006  66.751 118.490  1.00  0.00           C
ATOM   8410  O   LYS A 514      66.425  67.441 119.330  1.00  0.00           O
ATOM   8411  N   THR A 515      67.965  65.902 118.850  1.00  0.00           N
ATOM   8413  CA  THR A 515      68.296  65.661 120.240  1.00  0.00           C
ATOM   8415  CB  THR A 515      68.087  64.231 120.700  1.00  0.00           C
ATOM   8417  OG1 THR A 515      68.737  63.301 119.850  1.00  0.00           O
ATOM   8419  CG2 THR A 515      66.596  63.921 120.650  1.00  0.00           C
ATOM   8423  C   THR A 515      69.715  66.041 120.540  1.00  0.00           C
ATOM   8424  O   THR A 515      70.626  65.971 119.720  1.00  0.00           O
ATOM   8425  N   ALA A 516      69.936  66.431 121.800  1.00  0.00           N
ATOM   8427  CA  ALA A 516      71.245  66.552 122.360  1.00  0.00           C
ATOM   8429  CB  ALA A 516      71.715  68.001 122.230  1.00  0.00           C
ATOM   8433  C   ALA A 516      71.157  66.191 123.820  1.00  0.00           C
ATOM   8434  O   ALA A 516      70.096  66.311 124.430  1.00  0.00           O
ATOM   8435  N   ARG A 517      72.266  65.761 124.440  1.00  0.00           N
ATOM   8437  CA  ARG A 517      72.315  65.681 125.880  1.00  0.00           C
ATOM   8439  CB  ARG A 517      71.946  64.262 126.400  1.00  0.00           C
ATOM   8442  CG  ARG A 517      71.896  64.181 127.940  1.00  0.00           C
ATOM   8445  CD  ARG A 517      71.057  63.041 128.530  1.00  0.00           C
ATOM   8448  NE  ARG A 517      71.767  61.762 128.240  1.00  0.00           N
ATOM   8450  CZ  ARG A 517      71.686  60.661 128.970  1.00  0.00           C
ATOM   8451  NH1 ARG A 517      71.307  60.681 130.230  1.00  0.00           N
ATOM   8454  NH2 ARG A 517      72.056  59.491 128.470  1.00  0.00           N
ATOM   8457  C   ARG A 517      73.686  66.081 126.380  1.00  0.00           C
ATOM   8458  O   ARG A 517      74.696  65.711 125.800  1.00  0.00           O
ATOM   8459  N   ASN A 518      73.726  66.891 127.470  1.00  0.00           N
ATOM   8461  CA  ASN A 518      74.956  67.321 128.120  1.00  0.00           C
ATOM   8463  CB  ASN A 518      74.675  68.340 129.270  1.00  0.00           C
ATOM   8466  CG  ASN A 518      74.025  69.611 128.740  1.00  0.00           C
ATOM   8467  OD1 ASN A 518      74.066  69.912 127.550  1.00  0.00           O
ATOM   8468  ND2 ASN A 518      73.315  70.341 129.630  1.00  0.00           N
ATOM   8471  C   ASN A 518      75.706  66.162 128.760  1.00  0.00           C
ATOM   8472  O   ASN A 518      75.265  65.632 129.780  1.00  0.00           O
ATOM   8473  N   ILE A 519      76.855  65.731 128.210  1.00  0.00           N
ATOM   8475  CA  ILE A 519      77.655  64.671 128.790  1.00  0.00           C
ATOM   8477  CB  ILE A 519      78.175  63.651 127.760  1.00  0.00           C
ATOM   8479  CG2 ILE A 519      79.285  64.251 126.860  1.00  0.00           C
ATOM   8483  CG1 ILE A 519      78.635  62.351 128.460  1.00  0.00           C
ATOM   8486  CD  ILE A 519      79.045  61.232 127.500  1.00  0.00           C
ATOM   8490  C   ILE A 519      78.756  65.291 129.610  1.00  0.00           C
ATOM   8491  O   ILE A 519      79.407  66.261 129.220  1.00  0.00           O
ATOM   8492  N   PHE A 520      78.996  64.751 130.830  1.00  0.00           N
ATOM   8494  CA  PHE A 520      80.176  65.151 131.560  1.00  0.00           C
ATOM   8496  CB  PHE A 520      80.186  64.641 133.020  1.00  0.00           C
ATOM   8499  CG  PHE A 520      79.066  65.192 133.830  1.00  0.00           C
ATOM   8500  CD1 PHE A 520      79.245  66.372 134.580  1.00  0.00           C
ATOM   8502  CE1 PHE A 520      78.215  66.882 135.360  1.00  0.00           C
ATOM   8504  CZ  PHE A 520      76.985  66.221 135.420  1.00  0.00           C
ATOM   8506  CD2 PHE A 520      77.846  64.511 133.940  1.00  0.00           C
ATOM   8508  CE2 PHE A 520      76.796  65.031 134.710  1.00  0.00           C
ATOM   8510  C   PHE A 520      81.465  64.741 130.850  1.00  0.00           C
ATOM   8511  O   PHE A 520      81.526  63.701 130.190  1.00  0.00           O
ATOM   8512  N   ALA A 521      82.536  65.541 130.960  1.00  0.00           N
ATOM   8514  CA  ALA A 521      83.786  65.211 130.310  1.00  0.00           C
ATOM   8516  CB  ALA A 521      84.805  66.361 130.460  1.00  0.00           C
ATOM   8520  C   ALA A 521      84.416  63.881 130.740  1.00  0.00           C
ATOM   8521  O   ALA A 521      84.885  63.141 129.890  1.00  0.00           O
ATOM   8522  N   LEU A 522      84.407  63.521 132.040  1.00  0.00           N
ATOM   8524  CA  LEU A 522      85.066  62.302 132.510  1.00  0.00           C
ATOM   8526  CB  LEU A 522      85.126  62.211 134.050  1.00  0.00           C
ATOM   8529  CG  LEU A 522      86.236  61.341 134.660  1.00  0.00           C
ATOM   8531  CD1 LEU A 522      87.646  61.891 134.410  1.00  0.00           C
ATOM   8535  CD2 LEU A 522      85.995  61.181 136.170  1.00  0.00           C
ATOM   8539  C   LEU A 522      84.586  60.981 131.890  1.00  0.00           C
ATOM   8540  O   LEU A 522      85.456  60.191 131.560  1.00  0.00           O
ATOM   8541  N   PRO A 523      83.306  60.631 131.630  1.00  0.00           N
ATOM   8542  CD  PRO A 523      82.146  61.181 132.330  1.00  0.00           C
ATOM   8545  CA  PRO A 523      82.925  59.551 130.720  1.00  0.00           C
ATOM   8547  CB  PRO A 523      81.405  59.681 130.540  1.00  0.00           C
ATOM   8550  CG  PRO A 523      80.906  60.521 131.730  1.00  0.00           C
ATOM   8553  C   PRO A 523      83.657  59.481 129.380  1.00  0.00           C
ATOM   8554  O   PRO A 523      84.006  58.381 128.960  1.00  0.00           O
ATOM   8555  N   VAL A 524      83.866  60.621 128.680  1.00  0.00           N
ATOM   8557  CA  VAL A 524      84.635  60.671 127.440  1.00  0.00           C
ATOM   8559  CB  VAL A 524      84.605  62.082 126.820  1.00  0.00           C
ATOM   8561  CG1 VAL A 524      85.256  62.071 125.420  1.00  0.00           C
ATOM   8565  CG2 VAL A 524      83.157  62.591 126.760  1.00  0.00           C
ATOM   8569  C   VAL A 524      86.095  60.291 127.640  1.00  0.00           C
ATOM   8570  O   VAL A 524      86.656  59.481 126.900  1.00  0.00           O
ATOM   8571  N   ILE A 525      86.736  60.910 128.660  1.00  0.00           N
ATOM   8573  CA  ILE A 525      88.146  60.791 129.010  1.00  0.00           C
ATOM   8575  CB  ILE A 525      88.415  61.841 130.100  1.00  0.00           C
ATOM   8577  CG2 ILE A 525      89.866  61.751 130.630  1.00  0.00           C
ATOM   8581  CG1 ILE A 525      88.056  63.251 129.560  1.00  0.00           C
ATOM   8584  CD  ILE A 525      88.035  64.341 130.630  1.00  0.00           C
ATOM   8588  C   ILE A 525      88.476  59.402 129.510  1.00  0.00           C
ATOM   8589  O   ILE A 525      89.407  58.721 129.080  1.00  0.00           O
ATOM   8590  N   GLN A 526      87.655  58.941 130.460  1.00  0.00           N
ATOM   8592  CA  GLN A 526      87.877  57.742 131.200  1.00  0.00           C
ATOM   8594  CB  GLN A 526      88.385  58.152 132.600  1.00  0.00           C
ATOM   8597  CG  GLN A 526      88.707  56.971 133.530  1.00  0.00           C
ATOM   8600  CD  GLN A 526      89.576  57.461 134.690  1.00  0.00           C
ATOM   8601  OE1 GLN A 526      89.826  58.661 134.850  1.00  0.00           O
ATOM   8602  NE2 GLN A 526      90.076  56.531 135.530  1.00  0.00           N
ATOM   8605  C   GLN A 526      86.596  56.911 131.270  1.00  0.00           C
ATOM   8606  O   GLN A 526      85.775  57.111 132.180  1.00  0.00           O
ATOM   8607  N   PRO A 527      86.426  55.931 130.370  1.00  0.00           N
ATOM   8608  CD  PRO A 527      87.156  55.891 129.090  1.00  0.00           C
ATOM   8611  CA  PRO A 527      85.146  55.242 130.230  1.00  0.00           C
ATOM   8613  CB  PRO A 527      85.365  54.411 128.960  1.00  0.00           C
ATOM   8616  CG  PRO A 527      86.146  55.372 128.090  1.00  0.00           C
ATOM   8619  C   PRO A 527      84.716  54.351 131.380  1.00  0.00           C
ATOM   8620  O   PRO A 527      83.555  53.961 131.430  1.00  0.00           O
ATOM   8621  N   GLU A 528      85.597  54.071 132.370  1.00  0.00           N
ATOM   8623  CA  GLU A 528      85.215  53.332 133.570  1.00  0.00           C
ATOM   8625  CB  GLU A 528      86.446  52.771 134.310  1.00  0.00           C
ATOM   8628  CG  GLU A 528      87.205  53.781 135.220  1.00  0.00           C
ATOM   8631  CD  GLU A 528      88.525  53.231 135.720  1.00  0.00           C
ATOM   8632  OE1 GLU A 528      89.006  52.191 135.220  1.00  0.00           O
ATOM   8633  OE2 GLU A 528      89.066  53.841 136.680  1.00  0.00           O
ATOM   8634  C   GLU A 528      84.425  54.231 134.500  1.00  0.00           C
ATOM   8635  O   GLU A 528      83.777  53.771 135.430  1.00  0.00           O
ATOM   8636  N   SER A 529      84.407  55.551 134.220  1.00  0.00           N
ATOM   8638  CA  SER A 529      83.625  56.552 134.930  1.00  0.00           C
ATOM   8640  CB  SER A 529      84.066  58.012 134.640  1.00  0.00           C
ATOM   8643  OG  SER A 529      85.456  58.161 134.900  1.00  0.00           O
ATOM   8645  C   SER A 529      82.146  56.471 134.610  1.00  0.00           C
ATOM   8646  O   SER A 529      81.335  57.090 135.290  1.00  0.00           O
ATOM   8647  N   GLU A 530      81.745  55.621 133.630  1.00  0.00           N
ATOM   8649  CA  GLU A 530      80.365  55.201 133.440  1.00  0.00           C
ATOM   8651  CB  GLU A 530      80.266  54.171 132.290  1.00  0.00           C
ATOM   8654  CG  GLU A 530      78.835  53.581 132.090  1.00  0.00           C
ATOM   8657  CD  GLU A 530      78.746  52.511 131.020  1.00  0.00           C
ATOM   8658  OE1 GLU A 530      79.745  51.791 130.730  1.00  0.00           O
ATOM   8659  OE2 GLU A 530      77.616  52.411 130.460  1.00  0.00           O
ATOM   8660  C   GLU A 530      79.757  54.631 134.710  1.00  0.00           C
ATOM   8661  O   GLU A 530      78.616  54.921 135.040  1.00  0.00           O
ATOM   8662  N   ALA A 531      80.576  53.871 135.480  1.00  0.00           N
ATOM   8664  CA  ALA A 531      80.307  53.361 136.810  1.00  0.00           C
ATOM   8666  CB  ALA A 531      81.656  52.981 137.450  1.00  0.00           C
ATOM   8670  C   ALA A 531      79.627  54.311 137.760  1.00  0.00           C
ATOM   8671  O   ALA A 531      78.657  53.961 138.420  1.00  0.00           O
ATOM   8672  N   TRP A 532      80.136  55.551 137.850  1.00  0.00           N
ATOM   8674  CA  TRP A 532      79.627  56.531 138.770  1.00  0.00           C
ATOM   8676  CB  TRP A 532      80.737  56.991 139.770  1.00  0.00           C
ATOM   8679  CG  TRP A 532      81.987  57.521 139.150  1.00  0.00           C
ATOM   8680  CD1 TRP A 532      82.146  58.801 138.690  1.00  0.00           C
ATOM   8682  NE1 TRP A 532      83.406  58.922 138.160  1.00  0.00           N
ATOM   8684  CE2 TRP A 532      84.096  57.761 138.300  1.00  0.00           C
ATOM   8685  CD2 TRP A 532      83.227  56.832 138.910  1.00  0.00           C
ATOM   8686  CE3 TRP A 532      83.676  55.531 139.150  1.00  0.00           C
ATOM   8688  CZ3 TRP A 532      84.976  55.191 138.770  1.00  0.00           C
ATOM   8690  CZ2 TRP A 532      85.396  57.441 137.970  1.00  0.00           C
ATOM   8692  CH2 TRP A 532      85.815  56.131 138.190  1.00  0.00           C
ATOM   8694  C   TRP A 532      79.016  57.731 138.080  1.00  0.00           C
ATOM   8695  O   TRP A 532      78.686  58.701 138.750  1.00  0.00           O
ATOM   8696  N   PHE A 533      78.816  57.711 136.750  1.00  0.00           N
ATOM   8698  CA  PHE A 533      78.035  58.731 136.060  1.00  0.00           C
ATOM   8700  CB  PHE A 533      78.847  59.461 134.950  1.00  0.00           C
ATOM   8703  CG  PHE A 533      79.627  60.601 135.540  1.00  0.00           C
ATOM   8704  CD1 PHE A 533      79.006  61.851 135.730  1.00  0.00           C
ATOM   8706  CE1 PHE A 533      79.696  62.911 136.340  1.00  0.00           C
ATOM   8708  CZ  PHE A 533      81.025  62.731 136.740  1.00  0.00           C
ATOM   8710  CD2 PHE A 533      80.976  60.461 135.900  1.00  0.00           C
ATOM   8712  CE2 PHE A 533      81.675  61.521 136.490  1.00  0.00           C
ATOM   8714  C   PHE A 533      76.736  58.241 135.450  1.00  0.00           C
ATOM   8715  O   PHE A 533      75.826  59.052 135.300  1.00  0.00           O
ATOM   8716  N   ALA A 534      76.616  56.961 135.050  1.00  0.00           N
ATOM   8718  CA  ALA A 534      75.506  56.451 134.260  1.00  0.00           C
ATOM   8720  CB  ALA A 534      74.146  56.552 134.980  1.00  0.00           C
ATOM   8724  C   ALA A 534      75.447  57.041 132.860  1.00  0.00           C
ATOM   8725  O   ALA A 534      74.385  57.191 132.240  1.00  0.00           O
ATOM   8726  N   GLN A 535      76.606  57.381 132.300  1.00  0.00           N
ATOM   8728  CA  GLN A 535      76.715  57.971 130.990  1.00  0.00           C
ATOM   8730  CB  GLN A 535      76.965  59.501 131.080  1.00  0.00           C
ATOM   8733  CG  GLN A 535      75.885  60.261 131.890  1.00  0.00           C
ATOM   8736  CD  GLN A 535      76.206  61.751 132.030  1.00  0.00           C
ATOM   8737  OE1 GLN A 535      77.175  62.271 131.480  1.00  0.00           O
ATOM   8738  NE2 GLN A 535      75.335  62.482 132.760  1.00  0.00           N
ATOM   8741  C   GLN A 535      77.906  57.291 130.350  1.00  0.00           C
ATOM   8742  O   GLN A 535      78.956  57.201 130.970  1.00  0.00           O
ATOM   8743  N   ASN A 536      77.776  56.791 129.110  1.00  0.00           N
ATOM   8745  CA  ASN A 536      78.905  56.271 128.360  1.00  0.00           C
ATOM   8747  CB  ASN A 536      78.876  54.731 128.170  1.00  0.00           C
ATOM   8750  CG  ASN A 536      77.655  54.241 127.380  1.00  0.00           C
ATOM   8751  OD1 ASN A 536      77.715  54.011 126.170  1.00  0.00           O
ATOM   8752  ND2 ASN A 536      76.536  54.021 128.100  1.00  0.00           N
ATOM   8755  C   ASN A 536      78.905  57.001 127.040  1.00  0.00           C
ATOM   8756  O   ASN A 536      77.877  57.171 126.400  1.00  0.00           O
ATOM   8757  N   TYR A 537      80.085  57.481 126.610  1.00  0.00           N
ATOM   8759  CA  TYR A 537      80.206  58.351 125.450  1.00  0.00           C
ATOM   8761  CB  TYR A 537      81.666  58.851 125.380  1.00  0.00           C
ATOM   8764  CG  TYR A 537      81.937  59.771 124.230  1.00  0.00           C
ATOM   8765  CD1 TYR A 537      81.236  60.991 124.100  1.00  0.00           C
ATOM   8767  CE1 TYR A 537      81.576  61.891 123.090  1.00  0.00           C
ATOM   8769  CZ  TYR A 537      82.576  61.571 122.170  1.00  0.00           C
ATOM   8770  OH  TYR A 537      82.925  62.471 121.160  1.00  0.00           O
ATOM   8772  CD2 TYR A 537      82.925  59.461 123.290  1.00  0.00           C
ATOM   8774  CE2 TYR A 537      83.257  60.351 122.260  1.00  0.00           C
ATOM   8776  C   TYR A 537      79.696  57.731 124.140  1.00  0.00           C
ATOM   8777  O   TYR A 537      78.975  58.361 123.360  1.00  0.00           O
ATOM   8778  N   ALA A 538      79.986  56.451 123.890  1.00  0.00           N
ATOM   8780  CA  ALA A 538      79.495  55.761 122.720  1.00  0.00           C
ATOM   8782  CB  ALA A 538      80.116  54.361 122.640  1.00  0.00           C
ATOM   8786  C   ALA A 538      77.965  55.671 122.570  1.00  0.00           C
ATOM   8787  O   ALA A 538      77.465  55.821 121.460  1.00  0.00           O
ATOM   8788  N   ASP A 539      77.186  55.451 123.650  1.00  0.00           N
ATOM   8790  CA  ASP A 539      75.727  55.381 123.610  1.00  0.00           C
ATOM   8792  CB  ASP A 539      75.156  55.011 125.020  1.00  0.00           C
ATOM   8795  CG  ASP A 539      73.646  55.071 125.200  1.00  0.00           C
ATOM   8796  OD1 ASP A 539      72.885  55.001 124.190  1.00  0.00           O
ATOM   8797  OD2 ASP A 539      73.205  55.081 126.380  1.00  0.00           O
ATOM   8798  C   ASP A 539      75.125  56.651 123.070  1.00  0.00           C
ATOM   8799  O   ASP A 539      74.326  56.631 122.150  1.00  0.00           O
ATOM   8800  N   PHE A 540      75.595  57.802 123.560  1.00  0.00           N
ATOM   8802  CA  PHE A 540      75.135  59.122 123.170  1.00  0.00           C
ATOM   8804  CB  PHE A 540      75.925  60.191 123.950  1.00  0.00           C
ATOM   8807  CG  PHE A 540      75.476  60.372 125.370  1.00  0.00           C
ATOM   8808  CD1 PHE A 540      75.556  59.332 126.300  1.00  0.00           C
ATOM   8810  CE1 PHE A 540      75.265  59.561 127.650  1.00  0.00           C
ATOM   8812  CZ  PHE A 540      74.866  60.821 128.060  1.00  0.00           C
ATOM   8814  CD2 PHE A 540      75.087  61.652 125.800  1.00  0.00           C
ATOM   8816  CE2 PHE A 540      74.775  61.871 127.140  1.00  0.00           C
ATOM   8818  C   PHE A 540      75.296  59.411 121.680  1.00  0.00           C
ATOM   8819  O   PHE A 540      74.415  59.971 121.040  1.00  0.00           O
ATOM   8820  N   LEU A 541      76.436  59.021 121.100  1.00  0.00           N
ATOM   8822  CA  LEU A 541      76.666  59.151 119.660  1.00  0.00           C
ATOM   8824  CB  LEU A 541      78.117  58.711 119.320  1.00  0.00           C
ATOM   8827  CG  LEU A 541      79.226  59.511 120.030  1.00  0.00           C
ATOM   8829  CD1 LEU A 541      80.597  58.901 119.730  1.00  0.00           C
ATOM   8833  CD2 LEU A 541      79.226  61.001 119.660  1.00  0.00           C
ATOM   8837  C   LEU A 541      75.675  58.351 118.800  1.00  0.00           C
ATOM   8838  O   LEU A 541      75.227  58.781 117.740  1.00  0.00           O
ATOM   8839  N   LYS A 542      75.335  57.131 119.240  1.00  0.00           N
ATOM   8841  CA  LYS A 542      74.206  56.381 118.730  1.00  0.00           C
ATOM   8843  CB  LYS A 542      74.275  54.941 119.300  1.00  0.00           C
ATOM   8846  CG  LYS A 542      75.576  54.231 118.910  1.00  0.00           C
ATOM   8849  CD  LYS A 542      75.675  52.791 119.430  1.00  0.00           C
ATOM   8852  CE  LYS A 542      76.086  52.691 120.910  1.00  0.00           C
ATOM   8855  NZ  LYS A 542      76.355  51.291 121.270  1.00  0.00           N
ATOM   8859  C   LYS A 542      72.826  56.981 119.010  1.00  0.00           C
ATOM   8860  O   LYS A 542      71.965  57.082 118.140  1.00  0.00           O
ATOM   8861  N   SER A 543      72.557  57.381 120.270  1.00  0.00           N
ATOM   8863  CA  SER A 543      71.226  57.701 120.770  1.00  0.00           C
ATOM   8865  CB  SER A 543      71.006  57.251 122.250  1.00  0.00           C
ATOM   8868  OG  SER A 543      71.965  57.781 123.160  1.00  0.00           O
ATOM   8870  C   SER A 543      70.796  59.141 120.570  1.00  0.00           C
ATOM   8871  O   SER A 543      69.605  59.431 120.560  1.00  0.00           O
ATOM   8872  N   TYR A 544      71.715  60.061 120.260  1.00  0.00           N
ATOM   8874  CA  TYR A 544      71.377  61.442 120.020  1.00  0.00           C
ATOM   8876  CB  TYR A 544      71.806  62.361 121.200  1.00  0.00           C
ATOM   8879  CG  TYR A 544      71.346  61.821 122.530  1.00  0.00           C
ATOM   8880  CD1 TYR A 544      69.976  61.701 122.840  1.00  0.00           C
ATOM   8882  CE1 TYR A 544      69.576  61.111 124.050  1.00  0.00           C
ATOM   8884  CZ  TYR A 544      70.546  60.641 124.950  1.00  0.00           C
ATOM   8885  OH  TYR A 544      70.156  59.991 126.130  1.00  0.00           O
ATOM   8887  CD2 TYR A 544      72.296  61.381 123.460  1.00  0.00           C
ATOM   8889  CE2 TYR A 544      71.907  60.781 124.650  1.00  0.00           C
ATOM   8891  C   TYR A 544      72.046  61.941 118.760  1.00  0.00           C
ATOM   8892  O   TYR A 544      73.105  61.461 118.350  1.00  0.00           O
ATOM   8893  N   ASP A 545      71.415  62.951 118.110  1.00  0.00           N
ATOM   8895  CA  ASP A 545      71.986  63.721 117.010  1.00  0.00           C
ATOM   8897  CB  ASP A 545      70.936  64.711 116.450  1.00  0.00           C
ATOM   8900  CG  ASP A 545      69.775  63.981 115.810  1.00  0.00           C
ATOM   8901  OD1 ASP A 545      69.995  63.152 114.890  1.00  0.00           O
ATOM   8902  OD2 ASP A 545      68.605  64.332 116.130  1.00  0.00           O
ATOM   8903  C   ASP A 545      73.236  64.501 117.430  1.00  0.00           C
ATOM   8904  O   ASP A 545      74.206  64.611 116.670  1.00  0.00           O
ATOM   8905  N   TRP A 546      73.215  65.052 118.670  1.00  0.00           N
ATOM   8907  CA  TRP A 546      74.337  65.711 119.300  1.00  0.00           C
ATOM   8909  CB  TRP A 546      74.096  67.231 119.520  1.00  0.00           C
ATOM   8912  CG  TRP A 546      73.846  67.991 118.270  1.00  0.00           C
ATOM   8913  CD1 TRP A 546      72.656  68.481 117.820  1.00  0.00           C
ATOM   8915  NE1 TRP A 546      72.816  68.942 116.540  1.00  0.00           N
ATOM   8917  CE2 TRP A 546      74.105  68.751 116.150  1.00  0.00           C
ATOM   8918  CD2 TRP A 546      74.807  68.191 117.230  1.00  0.00           C
ATOM   8919  CE3 TRP A 546      76.165  67.921 117.120  1.00  0.00           C
ATOM   8921  CZ3 TRP A 546      76.775  68.111 115.880  1.00  0.00           C
ATOM   8923  CZ2 TRP A 546      74.705  68.921 114.920  1.00  0.00           C
ATOM   8925  CH2 TRP A 546      76.046  68.571 114.790  1.00  0.00           C
ATOM   8927  C   TRP A 546      74.635  65.141 120.660  1.00  0.00           C
ATOM   8928  O   TRP A 546      73.775  64.681 121.400  1.00  0.00           O
ATOM   8929  N   THR A 547      75.896  65.251 121.080  1.00  0.00           N
ATOM   8931  CA  THR A 547      76.245  65.281 122.480  1.00  0.00           C
ATOM   8933  CB  THR A 547      77.167  64.141 122.870  1.00  0.00           C
ATOM   8935  OG1 THR A 547      77.245  63.981 124.280  1.00  0.00           O
ATOM   8937  CG2 THR A 547      78.586  64.351 122.330  1.00  0.00           C
ATOM   8941  C   THR A 547      76.915  66.591 122.720  1.00  0.00           C
ATOM   8942  O   THR A 547      77.495  67.201 121.820  1.00  0.00           O
ATOM   8943  N   ALA A 548      76.826  67.082 123.970  1.00  0.00           N
ATOM   8945  CA  ALA A 548      77.506  68.281 124.360  1.00  0.00           C
ATOM   8947  CB  ALA A 548      76.445  69.321 124.750  1.00  0.00           C
ATOM   8951  C   ALA A 548      78.466  67.961 125.480  1.00  0.00           C
ATOM   8952  O   ALA A 548      78.056  67.552 126.560  1.00  0.00           O
ATOM   8953  N   ILE A 549      79.786  68.061 125.220  1.00  0.00           N
ATOM   8955  CA  ILE A 549      80.826  67.692 126.160  1.00  0.00           C
ATOM   8957  CB  ILE A 549      82.117  67.181 125.490  1.00  0.00           C
ATOM   8959  CG2 ILE A 549      83.135  66.762 126.580  1.00  0.00           C
ATOM   8963  CG1 ILE A 549      81.815  66.011 124.510  1.00  0.00           C
ATOM   8966  CD  ILE A 549      83.035  65.591 123.680  1.00  0.00           C
ATOM   8970  C   ILE A 549      81.157  68.881 127.050  1.00  0.00           C
ATOM   8971  O   ILE A 549      81.755  69.871 126.610  1.00  0.00           O
ATOM   8972  N   MET A 550      80.796  68.781 128.340  1.00  0.00           N
ATOM   8974  CA  MET A 550      80.985  69.861 129.280  1.00  0.00           C
ATOM   8976  CB  MET A 550      80.027  69.731 130.480  1.00  0.00           C
ATOM   8979  CG  MET A 550      78.536  69.831 130.100  1.00  0.00           C
ATOM   8982  SD  MET A 550      77.456  69.851 131.550  1.00  0.00           S
ATOM   8983  CE  MET A 550      77.756  68.121 131.980  1.00  0.00           C
ATOM   8987  C   MET A 550      82.407  69.951 129.820  1.00  0.00           C
ATOM   8988  O   MET A 550      82.756  69.411 130.870  1.00  0.00           O
ATOM   8989  N   ALA A 551      83.286  70.671 129.100  1.00  0.00           N
ATOM   8991  CA  ALA A 551      84.686  70.741 129.440  1.00  0.00           C
ATOM   8993  CB  ALA A 551      85.465  70.941 128.130  1.00  0.00           C
ATOM   8997  C   ALA A 551      85.015  71.882 130.390  1.00  0.00           C
ATOM   8998  O   ALA A 551      86.116  71.961 130.930  1.00  0.00           O
ATOM   8999  N   MET A 552      84.035  72.762 130.650  1.00  0.00           N
ATOM   9001  CA  MET A 552      84.185  73.991 131.400  1.00  0.00           C
ATOM   9003  CB  MET A 552      82.816  74.721 131.540  1.00  0.00           C
ATOM   9006  CG  MET A 552      82.065  74.971 130.210  1.00  0.00           C
ATOM   9009  SD  MET A 552      81.186  73.551 129.510  1.00  0.00           S
ATOM   9010  CE  MET A 552      79.866  73.381 130.740  1.00  0.00           C
ATOM   9014  C   MET A 552      84.826  73.891 132.800  1.00  0.00           C
ATOM   9015  O   MET A 552      85.757  74.671 133.030  1.00  0.00           O
ATOM   9016  N   PRO A 553      84.477  73.012 133.760  1.00  0.00           N
ATOM   9017  CD  PRO A 553      83.426  71.981 133.660  1.00  0.00           C
ATOM   9020  CA  PRO A 553      84.945  73.152 135.130  1.00  0.00           C
ATOM   9022  CB  PRO A 553      83.965  72.301 135.950  1.00  0.00           C
ATOM   9025  CG  PRO A 553      83.536  71.211 134.980  1.00  0.00           C
ATOM   9028  C   PRO A 553      86.355  72.661 135.300  1.00  0.00           C
ATOM   9029  O   PRO A 553      86.916  72.851 136.380  1.00  0.00           O
ATOM   9030  N   TYR A 554      86.955  72.041 134.270  1.00  0.00           N
ATOM   9032  CA  TYR A 554      88.326  71.561 134.280  1.00  0.00           C
ATOM   9034  CB  TYR A 554      88.426  70.361 133.300  1.00  0.00           C
ATOM   9037  CG  TYR A 554      87.486  69.262 133.720  1.00  0.00           C
ATOM   9038  CD1 TYR A 554      86.226  69.091 133.120  1.00  0.00           C
ATOM   9040  CE1 TYR A 554      85.435  67.991 133.460  1.00  0.00           C
ATOM   9042  CZ  TYR A 554      85.906  67.031 134.370  1.00  0.00           C
ATOM   9043  OH  TYR A 554      85.167  65.861 134.600  1.00  0.00           O
ATOM   9045  CD2 TYR A 554      87.925  68.332 134.680  1.00  0.00           C
ATOM   9047  CE2 TYR A 554      87.135  67.231 135.010  1.00  0.00           C
ATOM   9049  C   TYR A 554      89.276  72.641 133.790  1.00  0.00           C
ATOM   9050  O   TYR A 554      90.495  72.601 133.950  1.00  0.00           O
ATOM   9051  N   LEU A 555      88.695  73.681 133.170  1.00  0.00           N
ATOM   9053  CA  LEU A 555      89.416  74.711 132.460  1.00  0.00           C
ATOM   9055  CB  LEU A 555      88.746  74.941 131.080  1.00  0.00           C
ATOM   9058  CG  LEU A 555      89.396  74.131 129.930  1.00  0.00           C
ATOM   9060  CD1 LEU A 555      89.367  72.611 130.100  1.00  0.00           C
ATOM   9064  CD2 LEU A 555      88.715  74.461 128.600  1.00  0.00           C
ATOM   9068  C   LEU A 555      89.487  75.981 133.290  1.00  0.00           C
ATOM   9069  O   LEU A 555      90.036  77.001 132.870  1.00  0.00           O
ATOM   9070  N   GLU A 556      88.987  75.881 134.530  1.00  0.00           N
ATOM   9072  CA  GLU A 556      89.026  76.871 135.580  1.00  0.00           C
ATOM   9074  CB  GLU A 556      87.626  76.921 136.250  1.00  0.00           C
ATOM   9077  CG  GLU A 556      87.506  77.861 137.460  1.00  0.00           C
ATOM   9080  CD  GLU A 556      87.956  79.251 137.100  1.00  0.00           C
ATOM   9081  OE1 GLU A 556      87.135  80.051 136.580  1.00  0.00           O
ATOM   9082  OE2 GLU A 556      89.156  79.571 137.280  1.00  0.00           O
ATOM   9083  C   GLU A 556      90.066  76.501 136.630  1.00  0.00           C
ATOM   9084  O   GLU A 556      90.066  75.391 137.170  1.00  0.00           O
ATOM   9085  N   GLY A 557      90.976  77.431 136.990  1.00  0.00           N
ATOM   9087  CA  GLY A 557      92.065  77.171 137.930  1.00  0.00           C
ATOM   9090  C   GLY A 557      93.237  76.451 137.330  1.00  0.00           C
ATOM   9091  O   GLY A 557      93.926  75.691 138.010  1.00  0.00           O
ATOM   9092  N   VAL A 558      93.495  76.671 136.040  1.00  0.00           N
ATOM   9094  CA  VAL A 558      94.525  75.971 135.320  1.00  0.00           C
ATOM   9096  CB  VAL A 558      93.886  74.861 134.490  1.00  0.00           C
ATOM   9098  CG1 VAL A 558      93.117  75.391 133.270  1.00  0.00           C
ATOM   9102  CG2 VAL A 558      94.936  73.811 134.090  1.00  0.00           C
ATOM   9106  C   VAL A 558      95.326  76.991 134.520  1.00  0.00           C
ATOM   9107  O   VAL A 558      94.915  78.132 134.290  1.00  0.00           O
ATOM   9108  N   ALA A 559      96.557  76.641 134.100  1.00  0.00           N
ATOM   9110  CA  ALA A 559      97.316  77.382 133.110  1.00  0.00           C
ATOM   9112  CB  ALA A 559      98.806  77.511 133.480  1.00  0.00           C
ATOM   9116  C   ALA A 559      97.245  76.671 131.770  1.00  0.00           C
ATOM   9117  O   ALA A 559      96.855  75.512 131.700  1.00  0.00           O
ATOM   9118  N   GLU A 560      97.667  77.382 130.700  1.00  0.00           N
ATOM   9120  CA  GLU A 560      97.715  76.941 129.320  1.00  0.00           C
ATOM   9122  CB  GLU A 560      98.476  78.001 128.470  1.00  0.00           C
ATOM   9125  CG  GLU A 560      98.625  77.671 126.970  1.00  0.00           C
ATOM   9128  CD  GLU A 560      99.416  78.721 126.190  1.00  0.00           C
ATOM   9129  OE1 GLU A 560      99.166  79.942 126.350  1.00  0.00           O
ATOM   9130  OE2 GLU A 560     100.336  78.311 125.420  1.00  0.00           O
ATOM   9131  C   GLU A 560      98.306  75.561 129.150  1.00  0.00           C
ATOM   9132  O   GLU A 560      97.605  74.641 128.730  1.00  0.00           O
ATOM   9133  N   LYS A 561      99.565  75.332 129.580  1.00  0.00           N
ATOM   9135  CA  LYS A 561     100.237  74.052 129.390  1.00  0.00           C
ATOM   9137  CB  LYS A 561     101.656  74.082 130.010  1.00  0.00           C
ATOM   9140  CG  LYS A 561     102.515  75.251 129.540  1.00  0.00           C
ATOM   9143  CD  LYS A 561     104.006  75.122 129.930  1.00  0.00           C
ATOM   9146  CE  LYS A 561     104.245  75.001 131.440  1.00  0.00           C
ATOM   9149  NZ  LYS A 561     105.675  74.801 131.730  1.00  0.00           N
ATOM   9153  C   LYS A 561      99.516  72.851 130.010  1.00  0.00           C
ATOM   9154  O   LYS A 561      99.337  71.801 129.390  1.00  0.00           O
ATOM   9155  N   SER A 562      99.066  72.991 131.280  1.00  0.00           N
ATOM   9157  CA  SER A 562      98.296  71.941 131.940  1.00  0.00           C
ATOM   9159  CB  SER A 562      98.026  72.221 133.440  1.00  0.00           C
ATOM   9162  OG  SER A 562      99.236  72.331 134.190  1.00  0.00           O
ATOM   9164  C   SER A 562      96.965  71.681 131.270  1.00  0.00           C
ATOM   9165  O   SER A 562      96.535  70.541 131.130  1.00  0.00           O
ATOM   9166  N   ALA A 563      96.277  72.741 130.820  1.00  0.00           N
ATOM   9168  CA  ALA A 563      95.076  72.622 130.020  1.00  0.00           C
ATOM   9170  CB  ALA A 563      94.487  74.021 129.760  1.00  0.00           C
ATOM   9174  C   ALA A 563      95.266  71.871 128.710  1.00  0.00           C
ATOM   9175  O   ALA A 563      94.487  70.971 128.400  1.00  0.00           O
ATOM   9176  N   ASP A 564      96.347  72.161 127.940  1.00  0.00           N
ATOM   9178  CA  ASP A 564      96.576  71.521 126.650  1.00  0.00           C
ATOM   9180  CB  ASP A 564      97.886  72.031 126.000  1.00  0.00           C
ATOM   9183  CG  ASP A 564      97.706  73.421 125.430  1.00  0.00           C
ATOM   9184  OD1 ASP A 564      96.566  73.942 125.360  1.00  0.00           O
ATOM   9185  OD2 ASP A 564      98.746  73.951 124.950  1.00  0.00           O
ATOM   9186  C   ASP A 564      96.666  70.011 126.720  1.00  0.00           C
ATOM   9187  O   ASP A 564      95.985  69.321 125.970  1.00  0.00           O
ATOM   9188  N   GLN A 565      97.445  69.451 127.680  1.00  0.00           N
ATOM   9190  CA  GLN A 565      97.585  68.021 127.820  1.00  0.00           C
ATOM   9192  CB  GLN A 565      98.576  67.671 128.960  1.00  0.00           C
ATOM   9195  CG  GLN A 565     100.046  68.101 128.700  1.00  0.00           C
ATOM   9198  CD  GLN A 565     100.936  67.531 129.790  1.00  0.00           C
ATOM   9199  OE1 GLN A 565     100.505  66.731 130.620  1.00  0.00           O
ATOM   9200  NE2 GLN A 565     102.245  67.881 129.790  1.00  0.00           N
ATOM   9203  C   GLN A 565      96.277  67.271 128.060  1.00  0.00           C
ATOM   9204  O   GLN A 565      96.017  66.232 127.470  1.00  0.00           O
ATOM   9205  N   TRP A 566      95.406  67.832 128.910  1.00  0.00           N
ATOM   9207  CA  TRP A 566      94.045  67.351 129.070  1.00  0.00           C
ATOM   9209  CB  TRP A 566      93.385  68.132 130.240  1.00  0.00           C
ATOM   9212  CG  TRP A 566      92.065  67.631 130.710  1.00  0.00           C
ATOM   9213  CD1 TRP A 566      91.847  66.811 131.780  1.00  0.00           C
ATOM   9215  NE1 TRP A 566      90.495  66.692 131.990  1.00  0.00           N
ATOM   9217  CE2 TRP A 566      89.816  67.441 131.070  1.00  0.00           C
ATOM   9218  CD2 TRP A 566      90.766  68.041 130.230  1.00  0.00           C
ATOM   9219  CE3 TRP A 566      90.346  68.921 129.230  1.00  0.00           C
ATOM   9221  CZ3 TRP A 566      88.975  69.201 129.130  1.00  0.00           C
ATOM   9223  CZ2 TRP A 566      88.455  67.661 130.920  1.00  0.00           C
ATOM   9225  CH2 TRP A 566      88.047  68.571 129.940  1.00  0.00           C
ATOM   9227  C   TRP A 566      93.215  67.441 127.780  1.00  0.00           C
ATOM   9228  O   TRP A 566      92.536  66.512 127.370  1.00  0.00           O
ATOM   9229  N   LEU A 567      93.286  68.581 127.070  1.00  0.00           N
ATOM   9231  CA  LEU A 567      92.626  68.791 125.800  1.00  0.00           C
ATOM   9233  CB  LEU A 567      92.725  70.281 125.380  1.00  0.00           C
ATOM   9236  CG  LEU A 567      92.016  71.241 126.350  1.00  0.00           C
ATOM   9238  CD1 LEU A 567      92.415  72.692 126.090  1.00  0.00           C
ATOM   9242  CD2 LEU A 567      90.495  71.081 126.270  1.00  0.00           C
ATOM   9246  C   LEU A 567      93.087  67.881 124.670  1.00  0.00           C
ATOM   9247  O   LEU A 567      92.275  67.401 123.870  1.00  0.00           O
ATOM   9248  N   ILE A 568      94.396  67.590 124.590  1.00  0.00           N
ATOM   9250  CA  ILE A 568      94.976  66.582 123.720  1.00  0.00           C
ATOM   9252  CB  ILE A 568      96.506  66.541 123.920  1.00  0.00           C
ATOM   9254  CG2 ILE A 568      97.086  65.302 123.220  1.00  0.00           C
ATOM   9258  CG1 ILE A 568      97.257  67.791 123.390  1.00  0.00           C
ATOM   9261  CD  ILE A 568      96.847  68.231 121.990  1.00  0.00           C
ATOM   9265  C   ILE A 568      94.416  65.192 123.970  1.00  0.00           C
ATOM   9266  O   ILE A 568      94.066  64.451 123.050  1.00  0.00           O
ATOM   9267  N   GLN A 569      94.306  64.781 125.250  1.00  0.00           N
ATOM   9269  CA  GLN A 569      93.715  63.521 125.640  1.00  0.00           C
ATOM   9271  CB  GLN A 569      93.987  63.291 127.150  1.00  0.00           C
ATOM   9274  CG  GLN A 569      93.905  61.821 127.680  1.00  0.00           C
ATOM   9277  CD  GLN A 569      92.776  60.961 127.100  1.00  0.00           C
ATOM   9278  OE1 GLN A 569      91.615  61.051 127.520  1.00  0.00           O
ATOM   9279  NE2 GLN A 569      93.126  60.121 126.100  1.00  0.00           N
ATOM   9282  C   GLN A 569      92.235  63.511 125.250  1.00  0.00           C
ATOM   9283  O   GLN A 569      91.715  62.541 124.700  1.00  0.00           O
ATOM   9284  N   LEU A 570      91.516  64.652 125.470  1.00  0.00           N
ATOM   9286  CA  LEU A 570      90.105  64.801 125.130  1.00  0.00           C
ATOM   9288  CB  LEU A 570      89.617  66.211 125.610  1.00  0.00           C
ATOM   9291  CG  LEU A 570      88.097  66.431 125.840  1.00  0.00           C
ATOM   9293  CD1 LEU A 570      87.216  66.191 124.610  1.00  0.00           C
ATOM   9297  CD2 LEU A 570      87.576  65.611 127.030  1.00  0.00           C
ATOM   9301  C   LEU A 570      89.875  64.621 123.640  1.00  0.00           C
ATOM   9302  O   LEU A 570      89.035  63.832 123.200  1.00  0.00           O
ATOM   9303  N   THR A 571      90.675  65.291 122.790  1.00  0.00           N
ATOM   9305  CA  THR A 571      90.617  65.122 121.350  1.00  0.00           C
ATOM   9307  CB  THR A 571      91.405  66.141 120.560  1.00  0.00           C
ATOM   9309  OG1 THR A 571      92.766  66.171 120.970  1.00  0.00           O
ATOM   9311  CG2 THR A 571      90.786  67.521 120.840  1.00  0.00           C
ATOM   9315  C   THR A 571      90.946  63.732 120.860  1.00  0.00           C
ATOM   9316  O   THR A 571      90.285  63.231 119.950  1.00  0.00           O
ATOM   9317  N   ASN A 572      91.937  63.031 121.470  1.00  0.00           N
ATOM   9319  CA  ASN A 572      92.257  61.652 121.150  1.00  0.00           C
ATOM   9321  CB  ASN A 572      93.436  61.151 121.990  1.00  0.00           C
ATOM   9324  CG  ASN A 572      94.726  61.821 121.540  1.00  0.00           C
ATOM   9325  OD1 ASN A 572      94.845  62.451 120.480  1.00  0.00           O
ATOM   9326  ND2 ASN A 572      95.775  61.652 122.360  1.00  0.00           N
ATOM   9329  C   ASN A 572      91.095  60.681 121.330  1.00  0.00           C
ATOM   9330  O   ASN A 572      90.877  59.791 120.500  1.00  0.00           O
ATOM   9331  N   GLN A 573      90.295  60.851 122.380  1.00  0.00           N
ATOM   9333  CA  GLN A 573      89.057  60.131 122.530  1.00  0.00           C
ATOM   9335  CB  GLN A 573      88.455  60.411 123.920  1.00  0.00           C
ATOM   9338  CG  GLN A 573      89.367  59.921 125.080  1.00  0.00           C
ATOM   9341  CD  GLN A 573      89.576  58.410 125.060  1.00  0.00           C
ATOM   9342  OE1 GLN A 573      90.346  57.831 124.280  1.00  0.00           O
ATOM   9343  NE2 GLN A 573      88.835  57.711 125.960  1.00  0.00           N
ATOM   9346  C   GLN A 573      88.056  60.372 121.400  1.00  0.00           C
ATOM   9347  O   GLN A 573      87.515  59.431 120.820  1.00  0.00           O
ATOM   9348  N   ILE A 574      87.836  61.641 120.970  1.00  0.00           N
ATOM   9350  CA  ILE A 574      87.007  61.951 119.810  1.00  0.00           C
ATOM   9352  CB  ILE A 574      86.806  63.461 119.560  1.00  0.00           C
ATOM   9354  CG2 ILE A 574      86.246  63.711 118.150  1.00  0.00           C
ATOM   9358  CG1 ILE A 574      85.806  64.131 120.530  1.00  0.00           C
ATOM   9361  CD  ILE A 574      86.157  64.101 122.010  1.00  0.00           C
ATOM   9365  C   ILE A 574      87.546  61.271 118.550  1.00  0.00           C
ATOM   9366  O   ILE A 574      86.776  60.671 117.800  1.00  0.00           O
ATOM   9367  N   LYS A 575      88.876  61.302 118.330  1.00  0.00           N
ATOM   9369  CA  LYS A 575      89.516  60.661 117.190  1.00  0.00           C
ATOM   9371  CB  LYS A 575      91.046  60.951 117.180  1.00  0.00           C
ATOM   9374  CG  LYS A 575      91.426  62.421 116.950  1.00  0.00           C
ATOM   9377  CD  LYS A 575      92.906  62.701 117.290  1.00  0.00           C
ATOM   9380  CE  LYS A 575      93.367  64.141 117.040  1.00  0.00           C
ATOM   9383  NZ  LYS A 575      94.826  64.281 117.280  1.00  0.00           N
ATOM   9387  C   LYS A 575      89.267  59.151 117.090  1.00  0.00           C
ATOM   9388  O   LYS A 575      88.896  58.671 116.020  1.00  0.00           O
ATOM   9389  N   ASN A 576      89.385  58.421 118.220  1.00  0.00           N
ATOM   9391  CA  ASN A 576      89.206  56.971 118.300  1.00  0.00           C
ATOM   9393  CB  ASN A 576      89.315  56.451 119.770  1.00  0.00           C
ATOM   9396  CG  ASN A 576      90.745  56.531 120.300  1.00  0.00           C
ATOM   9397  OD1 ASN A 576      91.726  56.681 119.560  1.00  0.00           O
ATOM   9398  ND2 ASN A 576      90.906  56.461 121.640  1.00  0.00           N
ATOM   9401  C   ASN A 576      87.877  56.422 117.760  1.00  0.00           C
ATOM   9402  O   ASN A 576      87.846  55.361 117.130  1.00  0.00           O
ATOM   9403  N   ILE A 577      86.755  57.131 117.980  1.00  0.00           N
ATOM   9405  CA  ILE A 577      85.456  56.711 117.470  1.00  0.00           C
ATOM   9407  CB  ILE A 577      84.326  57.011 118.460  1.00  0.00           C
ATOM   9409  CG2 ILE A 577      82.935  56.741 117.840  1.00  0.00           C
ATOM   9413  CG1 ILE A 577      84.495  56.201 119.770  1.00  0.00           C
ATOM   9416  CD  ILE A 577      83.495  56.622 120.860  1.00  0.00           C
ATOM   9420  C   ILE A 577      85.155  57.361 116.100  1.00  0.00           C
ATOM   9421  O   ILE A 577      85.056  58.601 116.030  1.00  0.00           O
ATOM   9422  N   PRO A 578      84.986  56.631 114.980  1.00  0.00           N
ATOM   9423  CD  PRO A 578      84.775  55.181 114.980  1.00  0.00           C
ATOM   9426  CA  PRO A 578      84.565  57.231 113.710  1.00  0.00           C
ATOM   9428  CB  PRO A 578      84.516  56.051 112.730  1.00  0.00           C
ATOM   9431  CG  PRO A 578      84.166  54.841 113.610  1.00  0.00           C
ATOM   9434  C   PRO A 578      83.227  57.942 113.780  1.00  0.00           C
ATOM   9435  O   PRO A 578      82.267  57.381 114.310  1.00  0.00           O
ATOM   9436  N   GLN A 579      83.117  59.201 113.300  1.00  0.00           N
ATOM   9438  CA  GLN A 579      81.876  59.961 113.340  1.00  0.00           C
ATOM   9440  CB  GLN A 579      80.757  59.451 112.380  1.00  0.00           C
ATOM   9443  CG  GLN A 579      81.055  59.771 110.890  1.00  0.00           C
ATOM   9446  CD  GLN A 579      79.885  59.521 109.940  1.00  0.00           C
ATOM   9447  OE1 GLN A 579      80.046  58.801 108.950  1.00  0.00           O
ATOM   9448  NE2 GLN A 579      78.715  60.151 110.180  1.00  0.00           N
ATOM   9451  C   GLN A 579      81.347  60.321 114.720  1.00  0.00           C
ATOM   9452  O   GLN A 579      80.225  60.811 114.860  1.00  0.00           O
ATOM   9453  N   ALA A 580      82.186  60.211 115.780  1.00  0.00           N
ATOM   9455  CA  ALA A 580      81.955  60.941 117.000  1.00  0.00           C
ATOM   9457  CB  ALA A 580      83.047  60.611 118.040  1.00  0.00           C
ATOM   9461  C   ALA A 580      81.955  62.431 116.770  1.00  0.00           C
ATOM   9462  O   ALA A 580      81.076  63.171 117.200  1.00  0.00           O
ATOM   9463  N   LYS A 581      82.947  62.902 116.000  1.00  0.00           N
ATOM   9465  CA  LYS A 581      83.117  64.301 115.760  1.00  0.00           C
ATOM   9467  CB  LYS A 581      84.477  64.611 115.120  1.00  0.00           C
ATOM   9470  CG  LYS A 581      84.705  66.071 114.750  1.00  0.00           C
ATOM   9473  CD  LYS A 581      84.816  67.031 115.960  1.00  0.00           C
ATOM   9476  CE  LYS A 581      83.525  67.431 116.700  1.00  0.00           C
ATOM   9479  NZ  LYS A 581      83.695  68.441 117.750  1.00  0.00           N
ATOM   9483  C   LYS A 581      81.977  64.971 115.000  1.00  0.00           C
ATOM   9484  O   LYS A 581      81.605  66.111 115.240  1.00  0.00           O
ATOM   9485  N   ASP A 582      81.277  64.271 114.100  1.00  0.00           N
ATOM   9487  CA  ASP A 582      80.136  64.881 113.440  1.00  0.00           C
ATOM   9489  CB  ASP A 582      79.705  64.031 112.200  1.00  0.00           C
ATOM   9492  CG  ASP A 582      80.447  64.411 110.930  1.00  0.00           C
ATOM   9493  OD1 ASP A 582      80.705  65.632 110.720  1.00  0.00           O
ATOM   9494  OD2 ASP A 582      80.696  63.531 110.080  1.00  0.00           O
ATOM   9495  C   ASP A 582      78.975  65.131 114.410  1.00  0.00           C
ATOM   9496  O   ASP A 582      78.097  65.931 114.120  1.00  0.00           O
ATOM   9497  N   LYS A 583      78.975  64.501 115.600  1.00  0.00           N
ATOM   9499  CA  LYS A 583      77.906  64.541 116.570  1.00  0.00           C
ATOM   9501  CB  LYS A 583      77.565  63.071 116.940  1.00  0.00           C
ATOM   9504  CG  LYS A 583      77.366  62.162 115.720  1.00  0.00           C
ATOM   9507  CD  LYS A 583      77.096  60.701 116.110  1.00  0.00           C
ATOM   9510  CE  LYS A 583      76.876  59.781 114.900  1.00  0.00           C
ATOM   9513  NZ  LYS A 583      76.557  58.410 115.320  1.00  0.00           N
ATOM   9517  C   LYS A 583      78.296  65.251 117.860  1.00  0.00           C
ATOM   9518  O   LYS A 583      77.506  65.351 118.790  1.00  0.00           O
ATOM   9519  N   SER A 584      79.536  65.771 118.010  1.00  0.00           N
ATOM   9521  CA  SER A 584      80.006  66.162 119.340  1.00  0.00           C
ATOM   9523  CB  SER A 584      81.246  65.372 119.840  1.00  0.00           C
ATOM   9526  OG  SER A 584      80.867  64.031 120.140  1.00  0.00           O
ATOM   9528  C   SER A 584      80.307  67.622 119.460  1.00  0.00           C
ATOM   9529  O   SER A 584      81.256  68.132 118.870  1.00  0.00           O
ATOM   9530  N   ILE A 585      79.546  68.351 120.280  1.00  0.00           N
ATOM   9532  CA  ILE A 585      79.816  69.731 120.630  1.00  0.00           C
ATOM   9534  CB  ILE A 585      78.517  70.421 121.010  1.00  0.00           C
ATOM   9536  CG2 ILE A 585      78.746  71.891 121.390  1.00  0.00           C
ATOM   9540  CG1 ILE A 585      77.456  70.321 119.880  1.00  0.00           C
ATOM   9543  CD  ILE A 585      76.046  70.351 120.450  1.00  0.00           C
ATOM   9547  C   ILE A 585      80.786  69.731 121.800  1.00  0.00           C
ATOM   9548  O   ILE A 585      80.626  68.980 122.750  1.00  0.00           O
ATOM   9549  N   LEU A 586      81.847  70.571 121.760  1.00  0.00           N
ATOM   9551  CA  LEU A 586      82.706  70.731 122.920  1.00  0.00           C
ATOM   9553  CB  LEU A 586      84.175  70.481 122.530  1.00  0.00           C
ATOM   9556  CG  LEU A 586      85.276  70.531 123.600  1.00  0.00           C
ATOM   9558  CD1 LEU A 586      86.475  69.721 123.090  1.00  0.00           C
ATOM   9562  CD2 LEU A 586      85.745  71.951 123.960  1.00  0.00           C
ATOM   9566  C   LEU A 586      82.506  72.090 123.500  1.00  0.00           C
ATOM   9567  O   LEU A 586      82.737  73.111 122.840  1.00  0.00           O
ATOM   9568  N   GLU A 587      82.016  72.152 124.740  1.00  0.00           N
ATOM   9570  CA  GLU A 587      81.535  73.371 125.320  1.00  0.00           C
ATOM   9572  CB  GLU A 587      80.276  73.071 126.140  1.00  0.00           C
ATOM   9575  CG  GLU A 587      79.185  72.421 125.280  1.00  0.00           C
ATOM   9578  CD  GLU A 587      77.865  72.311 126.020  1.00  0.00           C
ATOM   9579  OE1 GLU A 587      77.877  71.771 127.150  1.00  0.00           O
ATOM   9580  OE2 GLU A 587      76.837  72.692 125.400  1.00  0.00           O
ATOM   9581  C   GLU A 587      82.585  74.091 126.150  1.00  0.00           C
ATOM   9582  O   GLU A 587      83.275  73.511 127.000  1.00  0.00           O
ATOM   9583  N   LEU A 588      82.737  75.402 125.900  1.00  0.00           N
ATOM   9585  CA  LEU A 588      83.676  76.261 126.590  1.00  0.00           C
ATOM   9587  CB  LEU A 588      84.836  76.701 125.670  1.00  0.00           C
ATOM   9590  CG  LEU A 588      85.696  75.541 125.120  1.00  0.00           C
ATOM   9592  CD1 LEU A 588      86.767  76.081 124.180  1.00  0.00           C
ATOM   9596  CD2 LEU A 588      86.376  74.731 126.230  1.00  0.00           C
ATOM   9600  C   LEU A 588      82.956  77.491 127.100  1.00  0.00           C
ATOM   9601  O   LEU A 588      82.016  78.001 126.480  1.00  0.00           O
ATOM   9602  N   GLN A 589      83.385  78.061 128.240  1.00  0.00           N
ATOM   9604  CA  GLN A 589      82.906  79.371 128.660  1.00  0.00           C
ATOM   9606  CB  GLN A 589      82.846  79.551 130.190  1.00  0.00           C
ATOM   9609  CG  GLN A 589      82.056  78.451 130.920  1.00  0.00           C
ATOM   9612  CD  GLN A 589      81.837  78.791 132.390  1.00  0.00           C
ATOM   9613  OE1 GLN A 589      82.216  79.871 132.850  1.00  0.00           O
ATOM   9614  NE2 GLN A 589      81.215  77.871 133.160  1.00  0.00           N
ATOM   9617  C   GLN A 589      83.826  80.431 128.090  1.00  0.00           C
ATOM   9618  O   GLN A 589      84.965  80.601 128.520  1.00  0.00           O
ATOM   9619  N   ALA A 590      83.345  81.161 127.070  1.00  0.00           N
ATOM   9621  CA  ALA A 590      84.226  81.921 126.210  1.00  0.00           C
ATOM   9623  CB  ALA A 590      83.777  81.692 124.770  1.00  0.00           C
ATOM   9627  C   ALA A 590      84.156  83.411 126.490  1.00  0.00           C
ATOM   9628  O   ALA A 590      85.155  84.090 126.300  1.00  0.00           O
ATOM   9629  N   GLN A 591      82.986  83.881 126.970  1.00  0.00           N
ATOM   9631  CA  GLN A 591      82.636  85.231 127.370  1.00  0.00           C
ATOM   9633  CB  GLN A 591      83.616  86.411 127.040  1.00  0.00           C
ATOM   9636  CG  GLN A 591      83.736  86.840 125.550  1.00  0.00           C
ATOM   9639  CD  GLN A 591      84.866  87.861 125.410  1.00  0.00           C
ATOM   9640  OE1 GLN A 591      85.365  88.341 126.430  1.00  0.00           O
ATOM   9641  NE2 GLN A 591      85.225  88.251 124.170  1.00  0.00           N
ATOM   9644  C   GLN A 591      81.306  85.561 126.760  1.00  0.00           C
ATOM   9645  O   GLN A 591      80.845  84.971 125.770  1.00  0.00           O
ATOM   9646  N   ASN A 592      80.666  86.590 127.320  1.00  0.00           N
ATOM   9648  CA  ASN A 592      79.627  87.301 126.620  1.00  0.00           C
ATOM   9650  CB  ASN A 592      78.296  87.231 127.380  1.00  0.00           C
ATOM   9653  CG  ASN A 592      77.096  87.651 126.530  1.00  0.00           C
ATOM   9654  OD1 ASN A 592      77.175  87.831 125.310  1.00  0.00           O
ATOM   9655  ND2 ASN A 592      75.936  87.831 127.200  1.00  0.00           N
ATOM   9658  C   ASN A 592      80.105  88.710 126.320  1.00  0.00           C
ATOM   9659  O   ASN A 592      80.877  89.300 127.070  1.00  0.00           O
ATOM   9660  N   TRP A 593      79.646  89.262 125.180  1.00  0.00           N
ATOM   9662  CA  TRP A 593      79.665  90.681 124.910  1.00  0.00           C
ATOM   9664  CB  TRP A 593      80.786  91.191 123.940  1.00  0.00           C
ATOM   9667  CG  TRP A 593      81.036  90.541 122.610  1.00  0.00           C
ATOM   9668  CD1 TRP A 593      80.365  89.531 121.970  1.00  0.00           C
ATOM   9670  NE1 TRP A 593      81.007  89.221 120.790  1.00  0.00           N
ATOM   9672  CE2 TRP A 593      82.086  90.031 120.630  1.00  0.00           C
ATOM   9673  CD2 TRP A 593      82.127  90.911 121.740  1.00  0.00           C
ATOM   9674  CE3 TRP A 593      83.105  91.902 121.780  1.00  0.00           C
ATOM   9676  CZ3 TRP A 593      84.016  92.010 120.720  1.00  0.00           C
ATOM   9678  CZ2 TRP A 593      82.995  90.121 119.590  1.00  0.00           C
ATOM   9680  CH2 TRP A 593      83.936  91.161 119.630  1.00  0.00           C
ATOM   9682  C   TRP A 593      78.296  91.031 124.400  1.00  0.00           C
ATOM   9683  O   TRP A 593      77.776  90.421 123.470  1.00  0.00           O
ATOM   9684  N   GLN A 594      77.667  92.040 125.010  1.00  0.00           N
ATOM   9686  CA  GLN A 594      76.466  92.640 124.490  1.00  0.00           C
ATOM   9688  CB  GLN A 594      75.175  91.781 124.540  1.00  0.00           C
ATOM   9691  CG  GLN A 594      74.766  91.231 125.920  1.00  0.00           C
ATOM   9694  CD  GLN A 594      73.565  90.291 125.770  1.00  0.00           C
ATOM   9695  OE1 GLN A 594      73.046  90.100 124.670  1.00  0.00           O
ATOM   9696  NE2 GLN A 594      73.105  89.661 126.870  1.00  0.00           N
ATOM   9699  C   GLN A 594      76.266  93.941 125.220  1.00  0.00           C
ATOM   9700  O   GLN A 594      76.296  93.951 126.450  1.00  0.00           O
ATOM   9701  N   LYS A 595      76.126  95.061 124.470  1.00  0.00           N
ATOM   9703  CA  LYS A 595      75.896  96.401 124.970  1.00  0.00           C
ATOM   9705  CB  LYS A 595      74.726  96.462 126.000  1.00  0.00           C
ATOM   9708  CG  LYS A 595      74.296  97.861 126.470  1.00  0.00           C
ATOM   9711  CD  LYS A 595      72.816  97.910 126.940  1.00  0.00           C
ATOM   9714  CE  LYS A 595      71.806  97.901 125.770  1.00  0.00           C
ATOM   9717  NZ  LYS A 595      70.407  97.751 126.220  1.00  0.00           N
ATOM   9721  C   LYS A 595      77.175  97.061 125.470  1.00  0.00           C
ATOM   9722  O   LYS A 595      77.447  98.232 125.200  1.00  0.00           O
ATOM   9723  N   ASN A 596      78.017  96.281 126.160  1.00  0.00           N
ATOM   9725  CA  ASN A 596      79.326  96.611 126.660  1.00  0.00           C
ATOM   9727  CB  ASN A 596      79.276  97.241 128.080  1.00  0.00           C
ATOM   9730  CG  ASN A 596      78.436  96.431 129.060  1.00  0.00           C
ATOM   9731  OD1 ASN A 596      77.315  96.800 129.390  1.00  0.00           O
ATOM   9732  ND2 ASN A 596      78.956  95.291 129.570  1.00  0.00           N
ATOM   9735  C   ASN A 596      80.167  95.331 126.670  1.00  0.00           C
ATOM   9736  O   ASN A 596      79.635  94.242 126.460  1.00  0.00           O
ATOM   9737  N   GLY A 597      81.487  95.401 126.930  1.00  0.00           N
ATOM   9739  CA  GLY A 597      82.257  94.192 127.140  1.00  0.00           C
ATOM   9742  C   GLY A 597      83.466  94.410 128.000  1.00  0.00           C
ATOM   9743  O   GLY A 597      84.477  94.930 127.540  1.00  0.00           O
ATOM   9744  N   GLN A 598      83.385  93.990 129.280  1.00  0.00           N
ATOM   9746  CA  GLN A 598      84.516  93.990 130.180  1.00  0.00           C
ATOM   9748  CB  GLN A 598      84.306  94.731 131.540  1.00  0.00           C
ATOM   9751  CG  GLN A 598      83.876  96.221 131.470  1.00  0.00           C
ATOM   9754  CD  GLN A 598      82.476  96.511 130.920  1.00  0.00           C
ATOM   9755  OE1 GLN A 598      82.235  97.441 130.150  1.00  0.00           O
ATOM   9756  NE2 GLN A 598      81.465  95.741 131.350  1.00  0.00           N
ATOM   9759  C   GLN A 598      84.826  92.531 130.440  1.00  0.00           C
ATOM   9760  O   GLN A 598      83.956  91.711 130.730  1.00  0.00           O
ATOM   9761  N   HIS A 599      86.086  92.161 130.280  1.00  0.00           N
ATOM   9763  CA  HIS A 599      86.545  90.802 130.390  1.00  0.00           C
ATOM   9765  CB  HIS A 599      86.277  89.960 129.120  1.00  0.00           C
ATOM   9768  ND1 HIS A 599      88.097  90.072 127.440  1.00  0.00           N
ATOM   9769  CG  HIS A 599      86.876  90.541 127.890  1.00  0.00           C
ATOM   9770  CE1 HIS A 599      88.286  90.652 126.280  1.00  0.00           C
ATOM   9772  NE2 HIS A 599      87.257  91.471 125.950  1.00  0.00           N
ATOM   9774  CD2 HIS A 599      86.347  91.401 126.980  1.00  0.00           C
ATOM   9776  C   HIS A 599      88.017  90.930 130.700  1.00  0.00           C
ATOM   9777  O   HIS A 599      88.546  92.040 130.810  1.00  0.00           O
ATOM   9778  N   GLN A 600      88.707  89.811 130.940  1.00  0.00           N
ATOM   9780  CA  GLN A 600      90.126  89.841 131.210  1.00  0.00           C
ATOM   9782  CB  GLN A 600      90.486  89.061 132.500  1.00  0.00           C
ATOM   9785  CG  GLN A 600      91.946  89.311 132.930  1.00  0.00           C
ATOM   9788  CD  GLN A 600      92.257  88.750 134.310  1.00  0.00           C
ATOM   9789  OE1 GLN A 600      91.366  88.701 135.160  1.00  0.00           O
ATOM   9790  NE2 GLN A 600      93.536  88.411 134.560  1.00  0.00           N
ATOM   9793  C   GLN A 600      90.845  89.230 130.040  1.00  0.00           C
ATOM   9794  O   GLN A 600      90.447  88.171 129.550  1.00  0.00           O
ATOM   9795  N   ALA A 601      91.946  89.891 129.600  1.00  0.00           N
ATOM   9797  CA  ALA A 601      92.725  89.521 128.430  1.00  0.00           C
ATOM   9799  CB  ALA A 601      93.926  90.480 128.270  1.00  0.00           C
ATOM   9803  C   ALA A 601      93.227  88.090 128.480  1.00  0.00           C
ATOM   9804  O   ALA A 601      93.306  87.411 127.460  1.00  0.00           O
ATOM   9805  N   ILE A 602      93.546  87.591 129.690  1.00  0.00           N
ATOM   9807  CA  ILE A 602      93.936  86.210 129.880  1.00  0.00           C
ATOM   9809  CB  ILE A 602      94.385  85.991 131.330  1.00  0.00           C
ATOM   9811  CG2 ILE A 602      93.187  85.911 132.300  1.00  0.00           C
ATOM   9815  CG1 ILE A 602      95.316  84.762 131.460  1.00  0.00           C
ATOM   9818  CD  ILE A 602      96.736  85.041 130.970  1.00  0.00           C
ATOM   9822  C   ILE A 602      92.846  85.221 129.440  1.00  0.00           C
ATOM   9823  O   ILE A 602      93.135  84.242 128.760  1.00  0.00           O
ATOM   9824  N   SER A 603      91.557  85.471 129.750  1.00  0.00           N
ATOM   9826  CA  SER A 603      90.435  84.601 129.410  1.00  0.00           C
ATOM   9828  CB  SER A 603      89.136  85.161 130.060  1.00  0.00           C
ATOM   9831  OG  SER A 603      88.065  84.211 130.070  1.00  0.00           O
ATOM   9833  C   SER A 603      90.237  84.461 127.900  1.00  0.00           C
ATOM   9834  O   SER A 603      90.146  83.372 127.340  1.00  0.00           O
ATOM   9835  N   SER A 604      90.266  85.611 127.190  1.00  0.00           N
ATOM   9837  CA  SER A 604      90.076  85.681 125.750  1.00  0.00           C
ATOM   9839  CB  SER A 604      89.495  87.080 125.380  1.00  0.00           C
ATOM   9842  OG  SER A 604      89.276  87.281 123.980  1.00  0.00           O
ATOM   9844  C   SER A 604      91.326  85.361 124.930  1.00  0.00           C
ATOM   9845  O   SER A 604      91.256  84.941 123.770  1.00  0.00           O
ATOM   9846  N   GLN A 605      92.515  85.492 125.540  1.00  0.00           N
ATOM   9848  CA  GLN A 605      93.707  84.790 125.080  1.00  0.00           C
ATOM   9850  CB  GLN A 605      94.926  85.291 125.890  1.00  0.00           C
ATOM   9853  CG  GLN A 605      96.277  84.641 125.500  1.00  0.00           C
ATOM   9856  CD  GLN A 605      97.385  85.251 126.360  1.00  0.00           C
ATOM   9857  OE1 GLN A 605      97.146  85.811 127.430  1.00  0.00           O
ATOM   9858  NE2 GLN A 605      98.635  85.181 125.850  1.00  0.00           N
ATOM   9861  C   GLN A 605      93.646  83.271 125.200  1.00  0.00           C
ATOM   9862  O   GLN A 605      93.956  82.521 124.280  1.00  0.00           O
ATOM   9863  N   GLN A 606      93.227  82.761 126.370  1.00  0.00           N
ATOM   9865  CA  GLN A 606      93.166  81.341 126.650  1.00  0.00           C
ATOM   9867  CB  GLN A 606      92.846  81.132 128.150  1.00  0.00           C
ATOM   9870  CG  GLN A 606      92.947  79.671 128.610  1.00  0.00           C
ATOM   9873  CD  GLN A 606      94.337  79.080 128.410  1.00  0.00           C
ATOM   9874  OE1 GLN A 606      94.676  78.461 127.410  1.00  0.00           O
ATOM   9875  NE2 GLN A 606      95.206  79.290 129.410  1.00  0.00           N
ATOM   9878  C   GLN A 606      92.176  80.601 125.750  1.00  0.00           C
ATOM   9879  O   GLN A 606      92.465  79.551 125.190  1.00  0.00           O
ATOM   9880  N   LEU A 607      90.976  81.191 125.510  1.00  0.00           N
ATOM   9882  CA  LEU A 607      90.066  80.681 124.490  1.00  0.00           C
ATOM   9884  CB  LEU A 607      88.765  81.541 124.350  1.00  0.00           C
ATOM   9887  CG  LEU A 607      87.795  81.101 123.220  1.00  0.00           C
ATOM   9889  CD1 LEU A 607      86.995  79.851 123.580  1.00  0.00           C
ATOM   9893  CD2 LEU A 607      86.837  82.241 122.840  1.00  0.00           C
ATOM   9897  C   LEU A 607      90.696  80.641 123.110  1.00  0.00           C
ATOM   9898  O   LEU A 607      90.597  79.641 122.410  1.00  0.00           O
ATOM   9899  N   ALA A 608      91.376  81.721 122.690  1.00  0.00           N
ATOM   9901  CA  ALA A 608      92.056  81.770 121.430  1.00  0.00           C
ATOM   9903  CB  ALA A 608      92.626  83.171 121.290  1.00  0.00           C
ATOM   9907  C   ALA A 608      93.157  80.751 121.210  1.00  0.00           C
ATOM   9908  O   ALA A 608      93.257  80.140 120.150  1.00  0.00           O
ATOM   9909  N   HIS A 609      94.006  80.520 122.240  1.00  0.00           N
ATOM   9911  CA  HIS A 609      94.936  79.410 122.220  1.00  0.00           C
ATOM   9913  CB  HIS A 609      95.845  79.402 123.470  1.00  0.00           C
ATOM   9916  ND1 HIS A 609      97.877  78.152 122.720  1.00  0.00           N
ATOM   9917  CG  HIS A 609      96.736  78.201 123.510  1.00  0.00           C
ATOM   9918  CE1 HIS A 609      98.436  77.001 123.040  1.00  0.00           C
ATOM   9920  NE2 HIS A 609      97.706  76.311 123.950  1.00  0.00           N
ATOM   9922  CD2 HIS A 609      96.615  77.081 124.260  1.00  0.00           C
ATOM   9924  C   HIS A 609      94.236  78.071 122.130  1.00  0.00           C
ATOM   9925  O   HIS A 609      94.495  77.261 121.240  1.00  0.00           O
ATOM   9926  N   TRP A 610      93.205  77.871 122.980  1.00  0.00           N
ATOM   9928  CA  TRP A 610      92.407  76.661 122.970  1.00  0.00           C
ATOM   9930  CB  TRP A 610      91.347  76.671 124.100  1.00  0.00           C
ATOM   9933  CG  TRP A 610      91.876  76.461 125.480  1.00  0.00           C
ATOM   9934  CD1 TRP A 610      93.005  75.811 125.880  1.00  0.00           C
ATOM   9936  NE1 TRP A 610      93.065  75.781 127.250  1.00  0.00           N
ATOM   9938  CE2 TRP A 610      91.995  76.431 127.770  1.00  0.00           C
ATOM   9939  CD2 TRP A 610      91.215  76.902 126.680  1.00  0.00           C
ATOM   9940  CE3 TRP A 610      90.076  77.661 126.920  1.00  0.00           C
ATOM   9942  CZ3 TRP A 610      89.757  77.970 128.240  1.00  0.00           C
ATOM   9944  CZ2 TRP A 610      91.646  76.692 129.080  1.00  0.00           C
ATOM   9946  CH2 TRP A 610      90.517  77.480 129.300  1.00  0.00           C
ATOM   9948  C   TRP A 610      91.715  76.411 121.650  1.00  0.00           C
ATOM   9949  O   TRP A 610      91.797  75.311 121.130  1.00  0.00           O
ATOM   9950  N   MET A 611      91.086  77.401 121.020  1.00  0.00           N
ATOM   9952  CA  MET A 611      90.456  77.251 119.720  1.00  0.00           C
ATOM   9954  CB  MET A 611      89.716  78.521 119.270  1.00  0.00           C
ATOM   9957  CG  MET A 611      88.396  78.811 120.020  1.00  0.00           C
ATOM   9960  SD  MET A 611      87.036  77.661 119.640  1.00  0.00           S
ATOM   9961  CE  MET A 611      87.407  76.372 120.860  1.00  0.00           C
ATOM   9965  C   MET A 611      91.396  76.801 118.620  1.00  0.00           C
ATOM   9966  O   MET A 611      91.066  75.961 117.790  1.00  0.00           O
ATOM   9967  N   SER A 612      92.626  77.331 118.610  1.00  0.00           N
ATOM   9969  CA  SER A 612      93.686  76.861 117.740  1.00  0.00           C
ATOM   9971  CB  SER A 612      94.926  77.760 117.850  1.00  0.00           C
ATOM   9974  OG  SER A 612      94.576  79.080 117.430  1.00  0.00           O
ATOM   9976  C   SER A 612      94.127  75.431 117.980  1.00  0.00           C
ATOM   9977  O   SER A 612      94.285  74.652 117.050  1.00  0.00           O
ATOM   9978  N   LEU A 613      94.347  75.082 119.260  1.00  0.00           N
ATOM   9980  CA  LEU A 613      94.686  73.751 119.710  1.00  0.00           C
ATOM   9982  CB  LEU A 613      94.945  73.872 121.240  1.00  0.00           C
ATOM   9985  CG  LEU A 613      95.526  72.651 122.000  1.00  0.00           C
ATOM   9987  CD1 LEU A 613      94.465  71.631 122.450  1.00  0.00           C
ATOM   9991  CD2 LEU A 613      96.656  71.981 121.220  1.00  0.00           C
ATOM   9995  C   LEU A 613      93.586  72.751 119.380  1.00  0.00           C
ATOM   9996  O   LEU A 613      93.786  71.721 118.730  1.00  0.00           O
ATOM   9997  N   LEU A 614      92.336  73.061 119.740  1.00  0.00           N
ATOM   9999  CA  LEU A 614      91.186  72.251 119.440  1.00  0.00           C
ATOM  10001  CB  LEU A 614      89.957  72.811 120.220  1.00  0.00           C
ATOM  10004  CG  LEU A 614      89.735  72.271 121.670  1.00  0.00           C
ATOM  10006  CD1 LEU A 614      89.856  70.741 121.820  1.00  0.00           C
ATOM  10010  CD2 LEU A 614      90.675  72.921 122.680  1.00  0.00           C
ATOM  10014  C   LEU A 614      90.926  72.082 117.950  1.00  0.00           C
ATOM  10015  O   LEU A 614      90.766  70.951 117.470  1.00  0.00           O
ATOM  10016  N   GLN A 615      90.946  73.161 117.130  1.00  0.00           N
ATOM  10018  CA  GLN A 615      90.687  73.082 115.700  1.00  0.00           C
ATOM  10020  CB  GLN A 615      90.605  74.481 115.030  1.00  0.00           C
ATOM  10023  CG  GLN A 615      89.276  75.211 115.340  1.00  0.00           C
ATOM  10026  CD  GLN A 615      89.215  76.611 114.730  1.00  0.00           C
ATOM  10027  OE1 GLN A 615      90.155  77.122 114.130  1.00  0.00           O
ATOM  10028  NE2 GLN A 615      88.056  77.291 114.900  1.00  0.00           N
[truncated: 2,570,198 more chars]
