# Supplementary material for: Characterizing Membrane Association and Periplasmic Transfer of Bacterial Lipoproteins through Molecular Dynamics Simulations
Source: Structure. 2020 Apr 7;28(4):475–487.e3. doi: 10.1016/j.str.2020.01.012 (PMC7139219; doi:10.1016/j.str.2020.01.012)
Supplement: Data S3. Final Coordinates from Simulations (M–X), Related to Figure 3 [file mmc5.zip › M-X/PGAB-3-atomistic.pdb]

TITLE     Protein
REMARK    THIS IS A SIMULATION BOX
CRYST1  144.206  144.206  176.580  90.00  90.00  90.00 P 1           1
MODEL        1
ATOM      1  N   CYSTA   1      68.553  73.008  88.525  1.00  0.00           N
ATOM      3  CA  CYSTA   1      69.373  73.128  89.725  1.00  0.00           C
ATOM      5  C   CYSTA   1      68.583  72.568  90.905  1.00  0.00           C
ATOM      6  O   CYSTA   1      69.123  71.918  91.805  1.00  0.00           O
ATOM      7  CB  CYSTA   1      70.063  74.508  89.995  1.00  0.00           C
ATOM     10  SG  CYSTA   1      71.473  74.998  88.895  1.00  0.00           S
ATOM     11  C1  CYSTA   1      71.503  73.988  87.365  1.00  0.00           C
ATOM     14  CA1 CYSTA   1      67.683  73.908  88.025  1.00  0.00           C
ATOM     15  OA1 CYSTA   1      67.633  75.038  88.455  1.00  0.00           O
ATOM     16  CA2 CYSTA   1      66.683  73.528  86.975  1.00  0.00           C
ATOM     19  C11 CYSTA   1      71.313  74.708  85.985  1.00  0.00           C
ATOM     21  O11 CYSTA   1      70.563  75.908  86.205  1.00  0.00           O
ATOM     22  CX1 CYSTA   1      69.833  76.548  85.305  1.00  0.00           C
ATOM     23  OX1 CYSTA   1      68.713  76.978  85.515  1.00  0.00           O
ATOM     24  CX2 CYSTA   1      70.543  76.788  83.975  1.00  0.00           C
ATOM     27  C12 CYSTA   1      70.633  73.698  84.995  1.00  0.00           C
ATOM     30  O12 CYSTA   1      70.923  73.958  83.615  1.00  0.00           O
ATOM     31  CD1 CYSTA   1      70.203  73.448  82.585  1.00  0.00           C
ATOM     32  OD1 CYSTA   1      70.373  73.798  81.435  1.00  0.00           O
ATOM     33  CD2 CYSTA   1      69.223  72.328  82.975  1.00  0.00           C
ATOM     36  CA3 CYSTA   1      66.473  71.998  86.885  1.00  0.00           C
ATOM     39  CA4 CYSTA   1      67.613  71.288  86.145  1.00  0.00           C
ATOM     42  CA5 CYSTA   1      67.843  69.868  86.655  1.00  0.00           C
ATOM     45  CA6 CYSTA   1      66.803  68.858  86.165  1.00  0.00           C
ATOM     48  CA7 CYSTA   1      66.823  68.678  84.635  1.00  0.00           C
ATOM     51  CA8 CYSTA   1      65.993  67.478  84.175  1.00  0.00           C
ATOM     54  CA9 CYSTA   1      66.163  67.158  82.685  1.00  0.00           C
ATOM     57 0CA1 CYSTA   1      66.113  68.388  81.775  1.00  0.00           C
ATOM     60 1CA1 CYSTA   1      65.573  68.008  80.385  1.00  0.00           C
ATOM     63 2CA1 CYSTA   1      65.963  68.998  79.285  1.00  0.00           C
ATOM     66 3CA1 CYSTA   1      65.603  68.458  77.895  1.00  0.00           C
ATOM     69 4CA1 CYSTA   1      64.213  68.858  77.385  1.00  0.00           C
ATOM     72 5CA1 CYSTA   1      64.263  69.948  76.295  1.00  0.00           C
ATOM     75 6CA1 CYSTA   1      63.003  69.968  75.425  1.00  0.00           C
ATOM     79  CD3 CYSTA   1      68.043  72.208  81.965  1.00  0.00           C
ATOM     82  CD4 CYSTA   1      67.113  73.418  82.075  1.00  0.00           C
ATOM     85  CD5 CYSTA   1      65.903  73.388  81.135  1.00  0.00           C
ATOM     88  CD6 CYSTA   1      64.813  72.358  81.465  1.00  0.00           C
ATOM     91  CD7 CYSTA   1      63.563  72.598  80.595  1.00  0.00           C
ATOM     94  CD8 CYSTA   1      62.353  71.758  81.015  1.00  0.00           C
ATOM     97  CD9 CYSTA   1      61.343  71.608  79.875  1.00  0.00           C
ATOM    100 0CD1 CYSTA   1      60.223  72.658  79.825  1.00  0.00           C
ATOM    103 1CD1 CYSTA   1      59.423  72.468  78.535  1.00  0.00           C
ATOM    106 2CD1 CYSTA   1      58.093  73.228  78.445  1.00  0.00           C
ATOM    109 3CD1 CYSTA   1      57.323  72.798  77.185  1.00  0.00           C
ATOM    112 4CD1 CYSTA   1      57.873  73.438  75.905  1.00  0.00           C
ATOM    115 5CD1 CYSTA   1      58.343  72.408  74.875  1.00  0.00           C
ATOM    118 6CD1 CYSTA   1      58.523  73.048  73.515  1.00  0.00           C
ATOM    122  CX3 CYSTA   1      70.423  78.238  83.455  1.00  0.00           C
ATOM    125  CX4 CYSTA   1      71.383  78.518  82.285  1.00  0.00           C
ATOM    128  CX5 CYSTA   1      71.083  77.678  81.025  1.00  0.00           C
ATOM    131  CX6 CYSTA   1      69.723  77.958  80.355  1.00  0.00           C
ATOM    134  CX7 CYSTA   1      69.453  76.928  79.255  1.00  0.00           C
ATOM    137  CX8 CYSTA   1      68.263  77.208  78.315  1.00  0.00           C
ATOM    140  CX9 CYSTA   1      68.213  76.068  77.315  1.00  0.00           C
ATOM    142 0CX1 CYSTA   1      67.343  75.848  76.315  1.00  0.00           C
ATOM    144 1CX1 CYSTA   1      66.153  76.668  75.885  1.00  0.00           C
ATOM    147 2CX1 CYSTA   1      64.823  75.868  75.865  1.00  0.00           C
ATOM    150 3CX1 CYSTA   1      63.963  76.158  74.635  1.00  0.00           C
ATOM    153 4CX1 CYSTA   1      62.473  75.878  74.895  1.00  0.00           C
ATOM    156 5CX1 CYSTA   1      61.563  76.418  73.785  1.00  0.00           C
ATOM    159 6CX1 CYSTA   1      60.203  76.878  74.335  1.00  0.00           C
ATOM    162 7CX1 CYSTA   1      59.383  77.678  73.315  1.00  0.00           C
ATOM    165 8CX1 CYSTA   1      58.103  78.268  73.915  1.00  0.00           C
ATOM    169  N   ILE A   2      67.263  72.738  90.855  1.00  0.00           N
ATOM    171  CA  ILE A   2      66.293  72.528  91.915  1.00  0.00           C
ATOM    173  CB  ILE A   2      64.863  72.868  91.455  1.00  0.00           C
ATOM    175  CG2 ILE A   2      64.913  74.288  90.845  1.00  0.00           C
ATOM    179  CG1 ILE A   2      64.203  71.818  90.525  1.00  0.00           C
ATOM    182  CD  ILE A   2      62.803  72.218  90.045  1.00  0.00           C
ATOM    186  C   ILE A   2      66.343  71.248  92.765  1.00  0.00           C
ATOM    187  O   ILE A   2      66.133  70.118  92.305  1.00  0.00           O
ATOM    188  N   SER A   3      66.593  71.468  94.075  1.00  0.00           N
ATOM    190  CA  SER A   3      66.083  70.688  95.215  1.00  0.00           C
ATOM    192  CB  SER A   3      64.653  70.108  95.055  1.00  0.00           C
ATOM    195  OG  SER A   3      63.713  71.148  94.865  1.00  0.00           O
ATOM    197  C   SER A   3      66.993  69.578  95.645  1.00  0.00           C
ATOM    198  O   SER A   3      66.713  68.758  96.525  1.00  0.00           O
ATOM    199  N   GLN A   4      68.143  69.548  95.025  1.00  0.00           N
ATOM    201  CA  GLN A   4      69.143  68.528  95.105  1.00  0.00           C
ATOM    203  CB  GLN A   4      69.613  68.538  93.625  1.00  0.00           C
ATOM    206  CG  GLN A   4      70.703  67.578  93.095  1.00  0.00           C
ATOM    209  CD  GLN A   4      70.553  67.418  91.565  1.00  0.00           C
ATOM    210  OE1 GLN A   4      70.683  66.318  91.025  1.00  0.00           O
ATOM    211  NE2 GLN A   4      70.163  68.508  90.855  1.00  0.00           N
ATOM    214  C   GLN A   4      70.103  68.998  96.195  1.00  0.00           C
ATOM    215  O   GLN A   4      70.173  70.188  96.515  1.00  0.00           O
ATOM    216  N   SER A   5      70.863  68.128  96.865  1.00  0.00           N
ATOM    218  CA  SER A   5      70.943  66.668  96.835  1.00  0.00           C
ATOM    220  CB  SER A   5      72.183  66.268  97.655  1.00  0.00           C
ATOM    223  OG  SER A   5      73.283  67.128  97.345  1.00  0.00           O
ATOM    225  C   SER A   5      69.803  65.838  97.405  1.00  0.00           C
ATOM    226  O   SER A   5      69.453  64.788  96.865  1.00  0.00           O
ATOM    227  N   ARG A   6      69.203  66.248  98.535  1.00  0.00           N
ATOM    229  CA  ARG A   6      68.383  65.448  99.435  1.00  0.00           C
ATOM    231  CB  ARG A   6      69.123  64.418 100.355  1.00  0.00           C
ATOM    234  CG  ARG A   6      69.683  63.108  99.755  1.00  0.00           C
ATOM    237  CD  ARG A   6      70.323  62.208 100.835  1.00  0.00           C
ATOM    240  NE  ARG A   6      69.763  60.818 100.755  1.00  0.00           N
ATOM    242  CZ  ARG A   6      69.903  59.848 101.655  1.00  0.00           C
ATOM    243  NH1 ARG A   6      69.283  58.708 101.405  1.00  0.00           N
ATOM    246  NH2 ARG A   6      70.443  60.008 102.835  1.00  0.00           N
ATOM    249  C   ARG A   6      67.093  64.878  98.895  1.00  0.00           C
ATOM    250  O   ARG A   6      66.463  64.038  99.535  1.00  0.00           O
ATOM    251  N   THR A   7      66.633  65.378  97.735  1.00  0.00           N
ATOM    253  CA  THR A   7      65.403  64.928  97.115  1.00  0.00           C
ATOM    255  CB  THR A   7      64.433  66.128  97.055  1.00  0.00           C
ATOM    257  OG1 THR A   7      63.093  65.808  97.385  1.00  0.00           O
ATOM    259  CG2 THR A   7      64.393  66.838  95.705  1.00  0.00           C
ATOM    263  C   THR A   7      65.743  64.328  95.745  1.00  0.00           C
ATOM    264  O   THR A   7      64.863  63.888  95.015  1.00  0.00           O
ATOM    265  N   SER A   8      67.053  64.248  95.375  1.00  0.00           N
ATOM    267  CA  SER A   8      67.573  63.898  94.035  1.00  0.00           C
ATOM    269  CB  SER A   8      69.113  63.588  94.005  1.00  0.00           C
ATOM    272  OG  SER A   8      69.463  62.398  94.735  1.00  0.00           O
ATOM    274  C   SER A   8      66.863  62.758  93.305  1.00  0.00           C
ATOM    275  O   SER A   8      66.653  61.678  93.855  1.00  0.00           O
ATOM    276  N   PHE A   9      66.433  62.938  92.035  1.00  0.00           N
ATOM    278  CA  PHE A   9      67.003  63.798  91.005  1.00  0.00           C
ATOM    280  CB  PHE A   9      67.713  62.838  90.005  1.00  0.00           C
ATOM    283  CG  PHE A   9      68.503  63.538  88.945  1.00  0.00           C
ATOM    284  CD1 PHE A   9      67.993  63.698  87.645  1.00  0.00           C
ATOM    286  CE1 PHE A   9      68.793  64.188  86.615  1.00  0.00           C
ATOM    288  CZ  PHE A   9      70.123  64.538  86.885  1.00  0.00           C
ATOM    290  CD2 PHE A   9      69.823  63.918  89.205  1.00  0.00           C
ATOM    292  CE2 PHE A   9      70.633  64.438  88.185  1.00  0.00           C
ATOM    294  C   PHE A   9      65.943  64.648  90.265  1.00  0.00           C
ATOM    295  O   PHE A   9      65.143  64.078  89.525  1.00  0.00           O
ATOM    296  N   ILE A  10      65.913  65.998  90.435  1.00  0.00           N
ATOM    298  CA  ILE A  10      64.703  66.858  90.535  1.00  0.00           C
ATOM    300  CB  ILE A  10      63.943  67.208  89.235  1.00  0.00           C
ATOM    302  CG2 ILE A  10      63.853  68.748  89.195  1.00  0.00           C
ATOM    306  CG1 ILE A  10      64.473  66.648  87.895  1.00  0.00           C
ATOM    309  CD  ILE A  10      63.503  66.968  86.745  1.00  0.00           C
ATOM    313  C   ILE A  10      63.833  66.508  91.775  1.00  0.00           C
ATOM    314  O   ILE A  10      64.523  66.098  92.705  1.00  0.00           O
ATOM    315  N   PRO A  11      62.493  66.568  92.015  1.00  0.00           N
ATOM    316  CD  PRO A  11      61.443  67.238  91.235  1.00  0.00           C
ATOM    319  CA  PRO A  11      61.873  65.808  93.115  1.00  0.00           C
ATOM    321  CB  PRO A  11      60.693  66.728  93.465  1.00  0.00           C
ATOM    324  CG  PRO A  11      60.193  67.288  92.125  1.00  0.00           C
ATOM    327  C   PRO A  11      61.443  64.418  92.665  1.00  0.00           C
ATOM    328  O   PRO A  11      60.273  64.218  92.325  1.00  0.00           O
ATOM    329  N   PRO A  12      62.383  63.498  92.565  1.00  0.00           N
ATOM    330  CD  PRO A  12      62.883  63.458  91.205  1.00  0.00           C
ATOM    333  CA  PRO A  12      62.143  62.098  92.935  1.00  0.00           C
ATOM    335  CB  PRO A  12      61.583  61.488  91.635  1.00  0.00           C
ATOM    338  CG  PRO A  12      62.233  62.278  90.495  1.00  0.00           C
ATOM    341  C   PRO A  12      63.483  61.398  93.275  1.00  0.00           C
ATOM    342  O   PRO A  12      64.263  61.118  92.375  1.00  0.00           O
ATOM    343  N   GLN A  13      63.823  61.018  94.515  1.00  0.00           N
ATOM    345  CA  GLN A  13      62.943  60.588  95.575  1.00  0.00           C
ATOM    347  CB  GLN A  13      62.963  59.028  95.645  1.00  0.00           C
ATOM    350  CG  GLN A  13      61.623  58.298  95.335  1.00  0.00           C
ATOM    353  CD  GLN A  13      61.353  57.778  93.925  1.00  0.00           C
ATOM    354  OE1 GLN A  13      60.533  56.868  93.805  1.00  0.00           O
ATOM    355  NE2 GLN A  13      62.003  58.278  92.855  1.00  0.00           N
ATOM    358  C   GLN A  13      63.163  61.328  96.905  1.00  0.00           C
ATOM    359  O   GLN A  13      62.383  62.208  97.225  1.00  0.00           O
ATOM    360  N   ASP A  14      64.163  61.028  97.765  1.00  0.00           N
ATOM    362  CA  ASP A  14      65.353  60.238  97.625  1.00  0.00           C
ATOM    364  CB  ASP A  14      66.483  60.878  98.485  1.00  0.00           C
ATOM    367  CG  ASP A  14      66.173  60.908  99.985  1.00  0.00           C
ATOM    368  OD1 ASP A  14      67.093  60.558 100.765  1.00  0.00           O
ATOM    369  OD2 ASP A  14      65.053  61.258 100.415  1.00  0.00           O
ATOM    370  C   ASP A  14      65.113  58.828  98.115  1.00  0.00           C
ATOM    371  O   ASP A  14      64.533  58.608  99.175  1.00  0.00           O
ATOM    372  N   ARG A  15      65.533  57.808  97.355  1.00  0.00           N
ATOM    374  CA  ARG A  15      65.553  56.428  97.835  1.00  0.00           C
ATOM    376  CB  ARG A  15      66.273  55.488  96.845  1.00  0.00           C
ATOM    379  CG  ARG A  15      65.593  55.348  95.475  1.00  0.00           C
ATOM    382  CD  ARG A  15      66.363  54.318  94.655  1.00  0.00           C
ATOM    385  NE  ARG A  15      65.633  54.018  93.385  1.00  0.00           N
ATOM    387  CZ  ARG A  15      65.993  53.008  92.605  1.00  0.00           C
ATOM    388  NH1 ARG A  15      65.163  52.608  91.665  1.00  0.00           N
ATOM    391  NH2 ARG A  15      67.153  52.418  92.825  1.00  0.00           N
ATOM    394  C   ARG A  15      66.203  56.278  99.225  1.00  0.00           C
ATOM    395  O   ARG A  15      67.333  56.708  99.445  1.00  0.00           O
ATOM    396  N   GLU A  16      65.533  55.678 100.235  1.00  0.00           N
ATOM    398  CA  GLU A  16      64.283  54.938 100.245  1.00  0.00           C
ATOM    400  CB  GLU A  16      64.203  54.138 101.585  1.00  0.00           C
ATOM    403  CG  GLU A  16      64.083  54.958 102.905  1.00  0.00           C
ATOM    406  CD  GLU A  16      65.273  55.818 103.315  1.00  0.00           C
ATOM    407  OE1 GLU A  16      65.043  56.788 104.085  1.00  0.00           O
ATOM    408  OE2 GLU A  16      66.423  55.528 102.905  1.00  0.00           O
ATOM    409  C   GLU A  16      62.933  55.658 100.065  1.00  0.00           C
ATOM    410  O   GLU A  16      61.993  55.028  99.605  1.00  0.00           O
ATOM    411  N   SER A  17      62.803  56.938 100.455  1.00  0.00           N
ATOM    413  CA  SER A  17      61.573  57.718 100.585  1.00  0.00           C
ATOM    415  CB  SER A  17      61.163  58.408  99.235  1.00  0.00           C
ATOM    418  OG  SER A  17      60.293  57.658  98.385  1.00  0.00           O
ATOM    420  C   SER A  17      60.423  56.988 101.295  1.00  0.00           C
ATOM    421  O   SER A  17      59.253  57.138 100.945  1.00  0.00           O
ATOM    422  N   LEU A  18      60.773  56.198 102.355  1.00  0.00           N
ATOM    424  CA  LEU A  18      60.183  54.978 102.905  1.00  0.00           C
ATOM    426  CB  LEU A  18      60.233  54.828 104.465  1.00  0.00           C
ATOM    429  CG  LEU A  18      59.433  55.808 105.355  1.00  0.00           C
ATOM    431  CD1 LEU A  18      60.103  55.958 106.735  1.00  0.00           C
ATOM    435  CD2 LEU A  18      57.973  55.408 105.595  1.00  0.00           C
ATOM    439  C   LEU A  18      58.943  54.348 102.295  1.00  0.00           C
ATOM    440  O   LEU A  18      58.003  53.988 103.005  1.00  0.00           O
ATOM    441  N   LEU A  19      58.913  54.218 100.965  1.00  0.00           N
ATOM    443  CA  LEU A  19      57.803  53.748 100.175  1.00  0.00           C
ATOM    445  CB  LEU A  19      57.673  52.208 100.045  1.00  0.00           C
ATOM    448  CG  LEU A  19      57.753  51.328 101.305  1.00  0.00           C
ATOM    450  CD1 LEU A  19      57.993  49.878 100.875  1.00  0.00           C
ATOM    454  CD2 LEU A  19      56.463  51.388 102.135  1.00  0.00           C
ATOM    458  C   LEU A  19      56.473  54.508 100.285  1.00  0.00           C
ATOM    459  O   LEU A  19      55.703  54.428 101.235  1.00  0.00           O
ATOM    460  N   ALA A  20      56.103  55.288  99.275  1.00  0.00           N
ATOM    462  CA  ALA A  20      55.953  54.768  97.945  1.00  0.00           C
ATOM    464  CB  ALA A  20      54.523  55.088  97.455  1.00  0.00           C
ATOM    468  C   ALA A  20      57.013  55.278  97.005  1.00  0.00           C
ATOM    469  O   ALA A  20      58.213  55.158  97.215  1.00  0.00           O
ATOM    470  N   GLU A  21      56.543  55.778  95.865  1.00  0.00           N
ATOM    472  CA  GLU A  21      57.223  55.638  94.615  1.00  0.00           C
ATOM    474  CB  GLU A  21      56.483  54.448  93.925  1.00  0.00           C
ATOM    477  CG  GLU A  21      57.303  53.648  92.895  1.00  0.00           C
ATOM    480  CD  GLU A  21      56.673  52.308  92.535  1.00  0.00           C
ATOM    481  OE1 GLU A  21      56.753  51.888  91.355  1.00  0.00           O
ATOM    482  OE2 GLU A  21      56.083  51.648  93.425  1.00  0.00           O
ATOM    483  C   GLU A  21      56.963  56.988  94.005  1.00  0.00           C
ATOM    484  O   GLU A  21      56.473  57.108  92.885  1.00  0.00           O
ATOM    485  N   GLN A  22      57.193  58.068  94.795  1.00  0.00           N
ATOM    487  CA  GLN A  22      56.643  59.388  94.505  1.00  0.00           C
ATOM    489  CB  GLN A  22      55.103  59.488  94.795  1.00  0.00           C
ATOM    492  CG  GLN A  22      54.333  59.748  93.465  1.00  0.00           C
ATOM    495  CD  GLN A  22      52.793  59.778  93.465  1.00  0.00           C
ATOM    496  OE1 GLN A  22      52.193  60.378  92.575  1.00  0.00           O
ATOM    497  NE2 GLN A  22      52.113  59.098  94.415  1.00  0.00           N
ATOM    500  C   GLN A  22      57.433  60.568  95.125  1.00  0.00           C
ATOM    501  O   GLN A  22      57.453  60.678  96.355  1.00  0.00           O
ATOM    502  N   PRO A  23      58.163  61.418  94.355  1.00  0.00           N
ATOM    503  CD  PRO A  23      57.833  61.558  92.915  1.00  0.00           C
ATOM    506  CA  PRO A  23      58.613  62.768  94.735  1.00  0.00           C
ATOM    508  CB  PRO A  23      57.613  63.688  94.065  1.00  0.00           C
ATOM    511  CG  PRO A  23      57.363  63.008  92.715  1.00  0.00           C
ATOM    514  C   PRO A  23      59.223  63.358  95.995  1.00  0.00           C
ATOM    515  O   PRO A  23      59.863  64.388  95.825  1.00  0.00           O
ATOM    516  N   TRP A  24      59.053  62.888  97.245  1.00  0.00           N
ATOM    518  CA  TRP A  24      59.653  63.568  98.405  1.00  0.00           C
ATOM    520  CB  TRP A  24      58.683  64.548  99.195  1.00  0.00           C
ATOM    523  CG  TRP A  24      58.323  65.848  98.545  1.00  0.00           C
ATOM    524  CD1 TRP A  24      57.773  65.958  97.295  1.00  0.00           C
ATOM    526  NE1 TRP A  24      57.713  67.268  96.915  1.00  0.00           N
ATOM    528  CE2 TRP A  24      58.023  68.048  97.975  1.00  0.00           C
ATOM    529  CD2 TRP A  24      58.413  67.208  99.035  1.00  0.00           C
ATOM    530  CE3 TRP A  24      58.783  67.788 100.255  1.00  0.00           C
ATOM    532  CZ3 TRP A  24      58.713  69.188 100.365  1.00  0.00           C
ATOM    534  CZ2 TRP A  24      57.993  69.418  98.075  1.00  0.00           C
ATOM    536  CH2 TRP A  24      58.343  69.978  99.295  1.00  0.00           C
ATOM    538  C   TRP A  24      60.123  62.498  99.365  1.00  0.00           C
ATOM    539  O   TRP A  24      59.553  61.398  99.295  1.00  0.00           O
ATOM    540  N   PRO A  25      61.103  62.688 100.275  1.00  0.00           N
ATOM    541  CD  PRO A  25      61.993  63.848 100.325  1.00  0.00           C
ATOM    544  CA  PRO A  25      61.263  61.838 101.445  1.00  0.00           C
ATOM    546  CB  PRO A  25      62.433  62.468 102.215  1.00  0.00           C
ATOM    549  CG  PRO A  25      62.393  63.938 101.795  1.00  0.00           C
ATOM    552  C   PRO A  25      60.023  61.778 102.305  1.00  0.00           C
ATOM    553  O   PRO A  25      59.403  62.808 102.575  1.00  0.00           O
ATOM    554  N   HIS A  26      59.643  60.588 102.795  1.00  0.00           N
ATOM    556  CA  HIS A  26      58.473  60.438 103.635  1.00  0.00           C
ATOM    558  CB  HIS A  26      58.283  59.018 104.155  1.00  0.00           C
ATOM    561  ND1 HIS A  26      55.833  58.748 103.725  1.00  0.00           N
ATOM    562  CG  HIS A  26      57.133  58.338 103.545  1.00  0.00           C
ATOM    563  CE1 HIS A  26      55.103  57.788 103.185  1.00  0.00           C
ATOM    565  NE2 HIS A  26      55.883  56.778 102.725  1.00  0.00           N
ATOM    567  CD2 HIS A  26      57.173  57.138 102.935  1.00  0.00           C
ATOM    569  C   HIS A  26      58.443  61.258 104.885  1.00  0.00           C
ATOM    570  O   HIS A  26      59.453  61.458 105.555  1.00  0.00           O
ATOM    571  N   ASN A  27      57.223  61.708 105.235  1.00  0.00           N
ATOM    573  CA  ASN A  27      56.903  62.498 106.395  1.00  0.00           C
ATOM    575  CB  ASN A  27      57.343  61.818 107.715  1.00  0.00           C
ATOM    578  CG  ASN A  27      56.393  60.698 108.065  1.00  0.00           C
ATOM    579  OD1 ASN A  27      55.233  60.648 107.645  1.00  0.00           O
ATOM    580  ND2 ASN A  27      56.913  59.738 108.865  1.00  0.00           N
ATOM    583  C   ASN A  27      57.433  63.918 106.295  1.00  0.00           C
ATOM    584  O   ASN A  27      57.113  64.748 107.135  1.00  0.00           O
ATOM    585  N   GLY A  28      58.223  64.208 105.235  1.00  0.00           N
ATOM    587  CA  GLY A  28      58.613  65.528 104.785  1.00  0.00           C
ATOM    590  C   GLY A  28      57.433  66.418 104.495  1.00  0.00           C
ATOM    591  O   GLY A  28      56.613  66.118 103.635  1.00  0.00           O
ATOM    592  N   PHE A  29      57.353  67.568 105.165  1.00  0.00           N
ATOM    594  CA  PHE A  29      56.393  68.568 104.775  1.00  0.00           C
ATOM    596  CB  PHE A  29      55.043  68.548 105.555  1.00  0.00           C
ATOM    599  CG  PHE A  29      55.113  68.758 107.045  1.00  0.00           C
ATOM    600  CD1 PHE A  29      54.583  67.748 107.845  1.00  0.00           C
ATOM    602  CE1 PHE A  29      54.483  67.898 109.235  1.00  0.00           C
ATOM    604  CZ  PHE A  29      54.903  69.078 109.845  1.00  0.00           C
ATOM    606  CD2 PHE A  29      55.523  69.958 107.675  1.00  0.00           C
ATOM    608  CE2 PHE A  29      55.443  70.108 109.065  1.00  0.00           C
ATOM    610  C   PHE A  29      57.043  69.898 104.915  1.00  0.00           C
ATOM    611  O   PHE A  29      58.003  70.098 105.645  1.00  0.00           O
ATOM    612  N   VAL A  30      56.483  70.858 104.195  1.00  0.00           N
ATOM    614  CA  VAL A  30      56.963  72.208 104.265  1.00  0.00           C
ATOM    616  CB  VAL A  30      57.323  72.768 102.905  1.00  0.00           C
ATOM    618  CG1 VAL A  30      58.853  72.628 102.835  1.00  0.00           C
ATOM    622  CG2 VAL A  30      56.563  71.968 101.815  1.00  0.00           C
ATOM    626  C   VAL A  30      55.973  73.028 105.015  1.00  0.00           C
ATOM    627  O   VAL A  30      54.853  73.278 104.585  1.00  0.00           O
ATOM    628  N   ALA A  31      56.373  73.458 106.215  1.00  0.00           N
ATOM    630  CA  ALA A  31      55.563  74.338 106.985  1.00  0.00           C
ATOM    632  CB  ALA A  31      55.853  74.058 108.465  1.00  0.00           C
ATOM    636  C   ALA A  31      55.823  75.748 106.535  1.00  0.00           C
ATOM    637  O   ALA A  31      56.953  76.138 106.255  1.00  0.00           O
ATOM    638  N   ILE A  32      54.763  76.528 106.335  1.00  0.00           N
ATOM    640  CA  ILE A  32      54.843  77.788 105.655  1.00  0.00           C
ATOM    642  CB  ILE A  32      54.043  77.768 104.355  1.00  0.00           C
ATOM    644  CG2 ILE A  32      54.073  79.178 103.755  1.00  0.00           C
ATOM    648  CG1 ILE A  32      54.643  76.768 103.335  1.00  0.00           C
ATOM    651  CD  ILE A  32      53.843  76.708 102.025  1.00  0.00           C
ATOM    655  C   ILE A  32      54.333  78.838 106.605  1.00  0.00           C
ATOM    656  O   ILE A  32      53.183  78.748 107.045  1.00  0.00           O
ATOM    657  N   SER A  33      55.153  79.848 106.975  1.00  0.00           N
ATOM    659  CA  SER A  33      54.753  80.918 107.875  1.00  0.00           C
ATOM    661  CB  SER A  33      55.843  81.298 108.915  1.00  0.00           C
ATOM    664  OG  SER A  33      55.443  82.348 109.815  1.00  0.00           O
ATOM    666  C   SER A  33      54.393  82.148 107.065  1.00  0.00           C
ATOM    667  O   SER A  33      55.243  82.748 106.395  1.00  0.00           O
ATOM    668  N   TRP A  34      53.103  82.528 107.125  1.00  0.00           N
ATOM    670  CA  TRP A  34      52.553  83.748 106.565  1.00  0.00           C
ATOM    672  CB  TRP A  34      51.313  83.478 105.655  1.00  0.00           C
ATOM    675  CG  TRP A  34      51.543  82.998 104.245  1.00  0.00           C
ATOM    676  CD1 TRP A  34      51.843  83.728 103.115  1.00  0.00           C
ATOM    678  NE1 TRP A  34      51.743  82.918 102.005  1.00  0.00           N
ATOM    680  CE2 TRP A  34      51.413  81.658 102.385  1.00  0.00           C
ATOM    681  CD2 TRP A  34      51.263  81.668 103.795  1.00  0.00           C
ATOM    682  CE3 TRP A  34      50.873  80.498 104.435  1.00  0.00           C
ATOM    684  CZ3 TRP A  34      50.723  79.338 103.675  1.00  0.00           C
ATOM    686  CZ2 TRP A  34      51.233  80.518 101.625  1.00  0.00           C
ATOM    688  CH2 TRP A  34      50.893  79.348 102.295  1.00  0.00           C
ATOM    690  C   TRP A  34      52.103  84.668 107.695  1.00  0.00           C
ATOM    691  O   TRP A  34      51.443  84.278 108.655  1.00  0.00           O
ATOM    692  N   HIS A  35      52.403  85.968 107.605  1.00  0.00           N
ATOM    694  CA  HIS A  35      51.913  86.958 108.535  1.00  0.00           C
ATOM    696  CB  HIS A  35      52.903  87.568 109.585  1.00  0.00           C
ATOM    699  ND1 HIS A  35      54.963  86.178 109.015  1.00  0.00           N
ATOM    700  CG  HIS A  35      54.193  86.888 109.925  1.00  0.00           C
ATOM    701  CE1 HIS A  35      55.713  85.398 109.775  1.00  0.00           C
ATOM    703  NE2 HIS A  35      55.513  85.628 111.095  1.00  0.00           N
ATOM    705  CD2 HIS A  35      54.563  86.608 111.195  1.00  0.00           C
ATOM    707  C   HIS A  35      51.343  88.058 107.695  1.00  0.00           C
ATOM    708  O   HIS A  35      51.873  88.318 106.625  1.00  0.00           O
ATOM    709  N   ASN A  36      50.203  88.618 108.155  1.00  0.00           N
ATOM    711  CA  ASN A  36      49.343  89.608 107.545  1.00  0.00           C
ATOM    713  CB  ASN A  36      49.653  91.058 108.055  1.00  0.00           C
ATOM    716  CG  ASN A  36      48.433  91.968 107.985  1.00  0.00           C
ATOM    717  OD1 ASN A  36      47.323  91.428 108.055  1.00  0.00           O
ATOM    718  ND2 ASN A  36      48.603  93.298 107.845  1.00  0.00           N
ATOM    721  C   ASN A  36      48.993  89.438 106.045  1.00  0.00           C
ATOM    722  O   ASN A  36      49.773  89.048 105.185  1.00  0.00           O
ATOM    723  N   VAL A  37      47.733  89.718 105.685  1.00  0.00           N
ATOM    725  CA  VAL A  37      47.243  89.538 104.335  1.00  0.00           C
ATOM    727  CB  VAL A  37      46.503  88.208 104.105  1.00  0.00           C
ATOM    729  CG1 VAL A  37      47.503  87.108 103.705  1.00  0.00           C
ATOM    733  CG2 VAL A  37      45.733  87.768 105.365  1.00  0.00           C
ATOM    737  C   VAL A  37      46.353  90.728 104.035  1.00  0.00           C
ATOM    738  O   VAL A  37      45.453  91.018 104.815  1.00  0.00           O
ATOM    739  N   GLU A  38      46.563  91.468 102.925  1.00  0.00           N
ATOM    741  CA  GLU A  38      45.903  92.758 102.775  1.00  0.00           C
ATOM    743  CB  GLU A  38      46.863  93.928 103.115  1.00  0.00           C
ATOM    746  CG  GLU A  38      46.143  95.188 103.655  1.00  0.00           C
ATOM    749  CD  GLU A  38      45.443  94.888 104.975  1.00  0.00           C
ATOM    750  OE1 GLU A  38      46.153  94.618 105.985  1.00  0.00           O
ATOM    751  OE2 GLU A  38      44.183  94.858 104.995  1.00  0.00           O
ATOM    752  C   GLU A  38      45.413  92.868 101.355  1.00  0.00           C
ATOM    753  O   GLU A  38      46.023  92.318 100.445  1.00  0.00           O
ATOM    754  N   ASP A  39      44.273  93.538 101.115  1.00  0.00           N
ATOM    756  CA  ASP A  39      43.633  93.618  99.805  1.00  0.00           C
ATOM    758  CB  ASP A  39      42.083  93.768  99.955  1.00  0.00           C
ATOM    761  CG  ASP A  39      41.403  92.488 100.395  1.00  0.00           C
ATOM    762  OD1 ASP A  39      41.933  91.388 100.115  1.00  0.00           O
ATOM    763  OD2 ASP A  39      40.313  92.508 101.005  1.00  0.00           O
ATOM    764  C   ASP A  39      44.223  94.798  99.015  1.00  0.00           C
ATOM    765  O   ASP A  39      44.133  94.868  97.795  1.00  0.00           O
ATOM    766  N   GLU A  40      44.913  95.698  99.735  1.00  0.00           N
ATOM    768  CA  GLU A  40      45.553  96.878  99.225  1.00  0.00           C
ATOM    770  CB  GLU A  40      44.783  98.148  99.705  1.00  0.00           C
ATOM    773  CG  GLU A  40      43.393  98.358  99.025  1.00  0.00           C
ATOM    776  CD  GLU A  40      42.233  97.458  99.465  1.00  0.00           C
ATOM    777  OE1 GLU A  40      42.193  97.008 100.635  1.00  0.00           O
ATOM    778  OE2 GLU A  40      41.333  97.218  98.615  1.00  0.00           O
ATOM    779  C   GLU A  40      47.003  96.838  99.675  1.00  0.00           C
ATOM    780  O   GLU A  40      47.553  95.768  99.925  1.00  0.00           O
ATOM    781  N   ALA A  41      47.723  97.978  99.785  1.00  0.00           N
ATOM    783  CA  ALA A  41      49.023  97.978 100.415  1.00  0.00           C
ATOM    785  CB  ALA A  41      49.893  99.118  99.855  1.00  0.00           C
ATOM    789  C   ALA A  41      48.873  98.108 101.935  1.00  0.00           C
ATOM    790  O   ALA A  41      48.293  99.068 102.445  1.00  0.00           O
ATOM    791  N   ALA A  42      49.403  97.138 102.705  1.00  0.00           N
ATOM    793  CA  ALA A  42      49.383  97.198 104.145  1.00  0.00           C
ATOM    795  CB  ALA A  42      49.673  95.828 104.775  1.00  0.00           C
ATOM    799  C   ALA A  42      50.403  98.178 104.665  1.00  0.00           C
ATOM    800  O   ALA A  42      51.233  98.738 103.935  1.00  0.00           O
ATOM    801  N   ASP A  43      50.383  98.418 105.965  1.00  0.00           N
ATOM    803  CA  ASP A  43      51.453  99.068 106.655  1.00  0.00           C
ATOM    805  CB  ASP A  43      50.983  99.448 108.065  1.00  0.00           C
ATOM    808  CG  ASP A  43      50.693  98.208 108.895  1.00  0.00           C
ATOM    809  OD1 ASP A  43      50.123  97.228 108.365  1.00  0.00           O
ATOM    810  OD2 ASP A  43      50.963  98.308 110.105  1.00  0.00           O
ATOM    811  C   ASP A  43      52.743  98.238 106.685  1.00  0.00           C
ATOM    812  O   ASP A  43      52.763  97.018 106.585  1.00  0.00           O
ATOM    813  N   GLN A  44      53.883  98.928 106.815  1.00  0.00           N
ATOM    815  CA  GLN A  44      55.183  98.278 106.805  1.00  0.00           C
ATOM    817  CB  GLN A  44      56.223  99.358 106.405  1.00  0.00           C
ATOM    820  CG  GLN A  44      57.683  98.898 106.175  1.00  0.00           C
ATOM    823  CD  GLN A  44      58.013  98.198 104.845  1.00  0.00           C
ATOM    824  OE1 GLN A  44      59.163  97.808 104.595  1.00  0.00           O
ATOM    825  NE2 GLN A  44      57.033  98.078 103.935  1.00  0.00           N
ATOM    828  C   GLN A  44      55.533  97.668 108.165  1.00  0.00           C
ATOM    829  O   GLN A  44      56.483  96.908 108.295  1.00  0.00           O
ATOM    830  N   ARG A  45      54.763  97.978 109.235  1.00  0.00           N
ATOM    832  CA  ARG A  45      55.013  97.428 110.555  1.00  0.00           C
ATOM    834  CB  ARG A  45      54.143  98.078 111.665  1.00  0.00           C
ATOM    837  CG  ARG A  45      54.463  99.558 111.945  1.00  0.00           C
ATOM    840  CD  ARG A  45      53.933 100.608 110.985  1.00  0.00           C
ATOM    843  NE  ARG A  45      52.463 100.408 110.875  1.00  0.00           N
ATOM    845  CZ  ARG A  45      51.513 100.938 111.625  1.00  0.00           C
ATOM    846  NH1 ARG A  45      51.733 101.688 112.675  1.00  0.00           N
ATOM    849  NH2 ARG A  45      50.273 100.638 111.295  1.00  0.00           N
ATOM    852  C   ARG A  45      54.913  95.918 110.635  1.00  0.00           C
ATOM    853  O   ARG A  45      55.673  95.268 111.335  1.00  0.00           O
ATOM    854  N   PHE A  46      53.983  95.328 109.865  1.00  0.00           N
ATOM    856  CA  PHE A  46      53.783  93.888 109.795  1.00  0.00           C
ATOM    858  CB  PHE A  46      52.283  93.528 109.805  1.00  0.00           C
ATOM    861  CG  PHE A  46      51.643  94.188 110.985  1.00  0.00           C
ATOM    862  CD1 PHE A  46      52.083  93.888 112.275  1.00  0.00           C
ATOM    864  CE1 PHE A  46      51.493  94.498 113.385  1.00  0.00           C
ATOM    866  CZ  PHE A  46      50.503  95.468 113.205  1.00  0.00           C
ATOM    868  CD2 PHE A  46      50.633  95.138 110.815  1.00  0.00           C
ATOM    870  CE2 PHE A  46      50.103  95.808 111.915  1.00  0.00           C
ATOM    872  C   PHE A  46      54.343  93.358 108.505  1.00  0.00           C
ATOM    873  O   PHE A  46      54.283  94.028 107.475  1.00  0.00           O
ATOM    874  N   MET A  47      54.843  92.108 108.495  1.00  0.00           N
ATOM    876  CA  MET A  47      55.013  91.348 107.275  1.00  0.00           C
ATOM    878  CB  MET A  47      55.593  89.928 107.545  1.00  0.00           C
ATOM    881  CG  MET A  47      57.013  89.938 108.125  1.00  0.00           C
ATOM    884  SD  MET A  47      58.313  90.018 106.885  1.00  0.00           S
ATOM    885  CE  MET A  47      58.503  88.228 106.915  1.00  0.00           C
ATOM    889  C   MET A  47      53.663  91.178 106.615  1.00  0.00           C
ATOM    890  O   MET A  47      52.683  90.918 107.305  1.00  0.00           O
ATOM    891  N   SER A  48      53.563  91.398 105.305  1.00  0.00           N
ATOM    893  CA  SER A  48      52.273  91.308 104.645  1.00  0.00           C
ATOM    895  CB  SER A  48      51.473  92.628 104.465  1.00  0.00           C
ATOM    898  OG  SER A  48      50.793  93.038 105.635  1.00  0.00           O
ATOM    900  C   SER A  48      52.453  90.788 103.275  1.00  0.00           C
ATOM    901  O   SER A  48      53.483  90.908 102.605  1.00  0.00           O
ATOM    902  N   VAL A  49      51.353  90.248 102.765  1.00  0.00           N
ATOM    904  CA  VAL A  49      51.303  89.818 101.415  1.00  0.00           C
ATOM    906  CB  VAL A  49      51.653  88.348 101.395  1.00  0.00           C
ATOM    908  CG1 VAL A  49      50.573  87.478 102.035  1.00  0.00           C
ATOM    912  CG2 VAL A  49      51.873  87.938  99.955  1.00  0.00           C
ATOM    916  C   VAL A  49      49.933  90.158 100.865  1.00  0.00           C
ATOM    917  O   VAL A  49      48.923  90.118 101.565  1.00  0.00           O
ATOM    918  N   ARG A  50      49.863  90.588  99.585  1.00  0.00           N
ATOM    920  CA  ARG A  50      48.593  90.898  98.945  1.00  0.00           C
ATOM    922  CB  ARG A  50      48.763  91.388  97.475  1.00  0.00           C
ATOM    925  CG  ARG A  50      49.723  92.588  97.345  1.00  0.00           C
ATOM    928  CD  ARG A  50      49.683  93.318  95.995  1.00  0.00           C
ATOM    931  NE  ARG A  50      50.663  94.468  96.065  1.00  0.00           N
ATOM    933  CZ  ARG A  50      51.983  94.338  95.985  1.00  0.00           C
ATOM    934  NH1 ARG A  50      52.533  93.158  95.795  1.00  0.00           N
ATOM    937  NH2 ARG A  50      52.813  95.348  96.095  1.00  0.00           N
ATOM    940  C   ARG A  50      47.673  89.678  98.925  1.00  0.00           C
ATOM    941  O   ARG A  50      48.133  88.568  98.725  1.00  0.00           O
ATOM    942  N   THR A  51      46.353  89.828  99.135  1.00  0.00           N
ATOM    944  CA  THR A  51      45.443  88.688  99.025  1.00  0.00           C
ATOM    946  CB  THR A  51      44.023  89.018  99.395  1.00  0.00           C
ATOM    948  OG1 THR A  51      43.563  90.118  98.635  1.00  0.00           O
ATOM    950  CG2 THR A  51      44.013  89.398 100.865  1.00  0.00           C
ATOM    954  C   THR A  51      45.413  88.048  97.665  1.00  0.00           C
ATOM    955  O   THR A  51      45.383  86.838  97.535  1.00  0.00           O
ATOM    956  N   SER A  52      45.453  88.858  96.595  1.00  0.00           N
ATOM    958  CA  SER A  52      45.593  88.408  95.215  1.00  0.00           C
ATOM    960  CB  SER A  52      45.733  89.628  94.295  1.00  0.00           C
ATOM    963  OG  SER A  52      45.823  89.258  92.925  1.00  0.00           O
ATOM    965  C   SER A  52      46.813  87.578  95.025  1.00  0.00           C
ATOM    966  O   SER A  52      46.793  86.498  94.445  1.00  0.00           O
ATOM    967  N   ALA A  53      47.913  88.068  95.605  1.00  0.00           N
ATOM    969  CA  ALA A  53      49.113  87.308  95.705  1.00  0.00           C
ATOM    971  CB  ALA A  53      50.223  88.228  96.225  1.00  0.00           C
ATOM    975  C   ALA A  53      48.923  86.018  96.515  1.00  0.00           C
ATOM    976  O   ALA A  53      49.353  84.938  96.125  1.00  0.00           O
ATOM    977  N   LEU A  54      48.273  86.048  97.695  1.00  0.00           N
ATOM    979  CA  LEU A  54      48.033  84.848  98.505  1.00  0.00           C
ATOM    981  CB  LEU A  54      47.293  85.178  99.815  1.00  0.00           C
ATOM    984  CG  LEU A  54      47.053  83.958 100.735  1.00  0.00           C
ATOM    986  CD1 LEU A  54      48.193  83.768 101.735  1.00  0.00           C
ATOM    990  CD2 LEU A  54      45.673  84.048 101.385  1.00  0.00           C
ATOM    994  C   LEU A  54      47.253  83.798  97.745  1.00  0.00           C
ATOM    995  O   LEU A  54      47.593  82.618  97.765  1.00  0.00           O
ATOM    996  N   ARG A  55      46.223  84.208  96.995  1.00  0.00           N
ATOM    998  CA  ARG A  55      45.533  83.328  96.085  1.00  0.00           C
ATOM   1000  CB  ARG A  55      44.373  84.068  95.365  1.00  0.00           C
ATOM   1003  CG  ARG A  55      43.283  84.688  96.265  1.00  0.00           C
ATOM   1006  CD  ARG A  55      42.363  85.598  95.435  1.00  0.00           C
ATOM   1009  NE  ARG A  55      41.433  86.278  96.385  1.00  0.00           N
ATOM   1011  CZ  ARG A  55      41.553  87.538  96.785  1.00  0.00           C
ATOM   1012  NH1 ARG A  55      42.413  88.368  96.235  1.00  0.00           N
ATOM   1015  NH2 ARG A  55      40.783  87.978  97.745  1.00  0.00           N
ATOM   1018  C   ARG A  55      46.443  82.708  95.015  1.00  0.00           C
ATOM   1019  O   ARG A  55      46.343  81.518  94.735  1.00  0.00           O
ATOM   1020  N   GLU A  56      47.353  83.478  94.355  1.00  0.00           N
ATOM   1022  CA  GLU A  56      48.283  82.928  93.345  1.00  0.00           C
ATOM   1024  CB  GLU A  56      48.983  83.918  92.355  1.00  0.00           C
ATOM   1027  CG  GLU A  56      49.473  85.258  92.925  1.00  0.00           C
ATOM   1030  CD  GLU A  56      50.973  85.428  93.175  1.00  0.00           C
ATOM   1031  OE1 GLU A  56      51.553  84.768  94.065  1.00  0.00           O
ATOM   1032  OE2 GLU A  56      51.543  86.328  92.485  1.00  0.00           O
ATOM   1033  C   GLU A  56      49.253  81.918  93.895  1.00  0.00           C
ATOM   1034  O   GLU A  56      49.523  80.888  93.275  1.00  0.00           O
ATOM   1035  N   GLN A  57      49.743  82.138  95.125  1.00  0.00           N
ATOM   1037  CA  GLN A  57      50.463  81.148  95.885  1.00  0.00           C
ATOM   1039  CB  GLN A  57      50.923  81.808  97.185  1.00  0.00           C
ATOM   1042  CG  GLN A  57      51.883  82.928  96.795  1.00  0.00           C
ATOM   1045  CD  GLN A  57      52.593  83.548  97.965  1.00  0.00           C
ATOM   1046  OE1 GLN A  57      52.353  83.318  99.155  1.00  0.00           O
ATOM   1047  NE2 GLN A  57      53.503  84.468  97.585  1.00  0.00           N
ATOM   1050  C   GLN A  57      49.703  79.888  96.205  1.00  0.00           C
ATOM   1051  O   GLN A  57      50.193  78.778  96.015  1.00  0.00           O
ATOM   1052  N   PHE A  58      48.453  80.038  96.675  1.00  0.00           N
ATOM   1054  CA  PHE A  58      47.583  78.908  96.915  1.00  0.00           C
ATOM   1056  CB  PHE A  58      46.263  79.348  97.615  1.00  0.00           C
ATOM   1059  CG  PHE A  58      46.383  79.618  99.105  1.00  0.00           C
ATOM   1060  CD1 PHE A  58      47.543  80.078  99.745  1.00  0.00           C
ATOM   1062  CE1 PHE A  58      47.563  80.268 101.135  1.00  0.00           C
ATOM   1064  CZ  PHE A  58      46.423  79.998 101.905  1.00  0.00           C
ATOM   1066  CD2 PHE A  58      45.243  79.368  99.895  1.00  0.00           C
ATOM   1068  CE2 PHE A  58      45.263  79.538 101.275  1.00  0.00           C
ATOM   1070  C   PHE A  58      47.283  78.108  95.655  1.00  0.00           C
ATOM   1071  O   PHE A  58      47.323  76.878  95.655  1.00  0.00           O
ATOM   1072  N   ALA A  59      47.013  78.788  94.525  1.00  0.00           N
ATOM   1074  CA  ALA A  59      46.913  78.208  93.205  1.00  0.00           C
ATOM   1076  CB  ALA A  59      46.493  79.308  92.215  1.00  0.00           C
ATOM   1080  C   ALA A  59      48.203  77.538  92.755  1.00  0.00           C
ATOM   1081  O   ALA A  59      48.203  76.388  92.325  1.00  0.00           O
ATOM   1082  N   TRP A  60      49.373  78.178  92.965  1.00  0.00           N
ATOM   1084  CA  TRP A  60      50.673  77.628  92.675  1.00  0.00           C
ATOM   1086  CB  TRP A  60      51.773  78.718  92.865  1.00  0.00           C
ATOM   1089  CG  TRP A  60      53.173  78.328  92.485  1.00  0.00           C
ATOM   1090  CD1 TRP A  60      53.813  78.588  91.295  1.00  0.00           C
ATOM   1092  NE1 TRP A  60      55.073  78.048  91.325  1.00  0.00           N
ATOM   1094  CE2 TRP A  60      55.273  77.428  92.525  1.00  0.00           C
ATOM   1095  CD2 TRP A  60      54.093  77.598  93.295  1.00  0.00           C
ATOM   1096  CE3 TRP A  60      54.033  77.068  94.575  1.00  0.00           C
ATOM   1098  CZ3 TRP A  60      55.123  76.348  95.055  1.00  0.00           C
ATOM   1100  CZ2 TRP A  60      56.363  76.728  93.015  1.00  0.00           C
ATOM   1102  CH2 TRP A  60      56.273  76.178  94.295  1.00  0.00           C
ATOM   1104  C   TRP A  60      50.963  76.328  93.435  1.00  0.00           C
ATOM   1105  O   TRP A  60      51.433  75.338  92.875  1.00  0.00           O
ATOM   1106  N   LEU A  61      50.613  76.258  94.745  1.00  0.00           N
ATOM   1108  CA  LEU A  61      50.663  75.018  95.525  1.00  0.00           C
ATOM   1110  CB  LEU A  61      50.263  75.268  97.005  1.00  0.00           C
ATOM   1113  CG  LEU A  61      51.213  76.148  97.855  1.00  0.00           C
ATOM   1115  CD1 LEU A  61      50.683  76.318  99.285  1.00  0.00           C
ATOM   1119  CD2 LEU A  61      52.643  75.618  97.885  1.00  0.00           C
ATOM   1123  C   LEU A  61      49.773  73.908  94.965  1.00  0.00           C
ATOM   1124  O   LEU A  61      50.193  72.768  94.805  1.00  0.00           O
ATOM   1125  N   ARG A  62      48.513  74.248  94.595  1.00  0.00           N
ATOM   1127  CA  ARG A  62      47.583  73.328  93.945  1.00  0.00           C
ATOM   1129  CB  ARG A  62      46.203  73.988  93.675  1.00  0.00           C
ATOM   1132  CG  ARG A  62      45.283  74.038  94.895  1.00  0.00           C
ATOM   1135  CD  ARG A  62      43.843  74.428  94.545  1.00  0.00           C
ATOM   1138  NE  ARG A  62      42.963  74.238  95.745  1.00  0.00           N
ATOM   1140  CZ  ARG A  62      42.313  73.108  96.005  1.00  0.00           C
ATOM   1141  NH1 ARG A  62      42.463  71.998  95.325  1.00  0.00           N
ATOM   1144  NH2 ARG A  62      41.383  73.108  96.925  1.00  0.00           N
ATOM   1147  C   ARG A  62      48.053  72.738  92.635  1.00  0.00           C
ATOM   1148  O   ARG A  62      47.943  71.528  92.415  1.00  0.00           O
ATOM   1149  N   GLU A  63      48.593  73.588  91.745  1.00  0.00           N
ATOM   1151  CA  GLU A  63      48.953  73.218  90.385  1.00  0.00           C
ATOM   1153  CB  GLU A  63      49.063  74.538  89.565  1.00  0.00           C
ATOM   1156  CG  GLU A  63      50.443  75.238  89.555  1.00  0.00           C
ATOM   1159  CD  GLU A  63      50.653  76.348  88.505  1.00  0.00           C
ATOM   1160  OE1 GLU A  63      49.653  76.838  87.925  1.00  0.00           O
ATOM   1161  OE2 GLU A  63      51.843  76.708  88.295  1.00  0.00           O
ATOM   1162  C   GLU A  63      50.263  72.428  90.375  1.00  0.00           C
ATOM   1163  O   GLU A  63      50.593  71.718  89.425  1.00  0.00           O
ATOM   1164  N   ASN A  64      51.053  72.528  91.465  1.00  0.00           N
ATOM   1166  CA  ASN A  64      52.293  71.808  91.665  1.00  0.00           C
ATOM   1168  CB  ASN A  64      53.273  72.678  92.495  1.00  0.00           C
ATOM   1171  CG  ASN A  64      54.113  73.638  91.655  1.00  0.00           C
ATOM   1172  OD1 ASN A  64      55.323  73.388  91.575  1.00  0.00           O
ATOM   1173  ND2 ASN A  64      53.543  74.708  91.085  1.00  0.00           N
ATOM   1176  C   ASN A  64      52.053  70.508  92.435  1.00  0.00           C
ATOM   1177  O   ASN A  64      52.983  69.768  92.755  1.00  0.00           O
ATOM   1178  N   GLY A  65      50.783  70.178  92.765  1.00  0.00           N
ATOM   1180  CA  GLY A  65      50.383  68.938  93.415  1.00  0.00           C
ATOM   1183  C   GLY A  65      50.603  68.888  94.905  1.00  0.00           C
ATOM   1184  O   GLY A  65      50.513  67.828  95.515  1.00  0.00           O
ATOM   1185  N   TYR A  66      50.893  70.048  95.535  1.00  0.00           N
ATOM   1187  CA  TYR A  66      51.073  70.168  96.975  1.00  0.00           C
ATOM   1189  CB  TYR A  66      51.713  71.518  97.455  1.00  0.00           C
ATOM   1192  CG  TYR A  66      53.183  71.708  97.145  1.00  0.00           C
ATOM   1193  CD1 TYR A  66      53.673  71.728  95.835  1.00  0.00           C
ATOM   1195  CE1 TYR A  66      55.033  71.968  95.565  1.00  0.00           C
ATOM   1197  CZ  TYR A  66      55.923  72.188  96.615  1.00  0.00           C
ATOM   1198  OH  TYR A  66      57.283  72.438  96.365  1.00  0.00           O
ATOM   1200  CD2 TYR A  66      54.103  71.938  98.195  1.00  0.00           C
ATOM   1202  CE2 TYR A  66      55.453  72.178  97.935  1.00  0.00           C
ATOM   1204  C   TYR A  66      49.763  69.938  97.715  1.00  0.00           C
ATOM   1205  O   TYR A  66      48.723  70.488  97.345  1.00  0.00           O
ATOM   1206  N   GLN A  67      49.783  69.128  98.795  1.00  0.00           N
ATOM   1208  CA  GLN A  67      48.583  68.788  99.535  1.00  0.00           C
ATOM   1210  CB  GLN A  67      48.263  67.278  99.545  1.00  0.00           C
ATOM   1213  CG  GLN A  67      47.743  66.778  98.175  1.00  0.00           C
ATOM   1216  CD  GLN A  67      46.963  65.458  98.275  1.00  0.00           C
ATOM   1217  OE1 GLN A  67      46.933  64.748  99.275  1.00  0.00           O
ATOM   1218  NE2 GLN A  67      46.293  65.128  97.145  1.00  0.00           N
ATOM   1221  C   GLN A  67      48.633  69.308 100.955  1.00  0.00           C
ATOM   1222  O   GLN A  67      49.433  68.828 101.755  1.00  0.00           O
ATOM   1223  N   PRO A  68      47.833  70.298 101.325  1.00  0.00           N
ATOM   1224  CD  PRO A  68      47.163  71.198 100.385  1.00  0.00           C
ATOM   1227  CA  PRO A  68      47.623  70.698 102.705  1.00  0.00           C
ATOM   1229  CB  PRO A  68      46.493  71.728 102.605  1.00  0.00           C
ATOM   1232  CG  PRO A  68      46.743  72.368 101.235  1.00  0.00           C
ATOM   1235  C   PRO A  68      47.373  69.578 103.715  1.00  0.00           C
ATOM   1236  O   PRO A  68      46.483  68.748 103.505  1.00  0.00           O
ATOM   1237  N   VAL A  69      48.123  69.558 104.835  1.00  0.00           N
ATOM   1239  CA  VAL A  69      47.903  68.588 105.905  1.00  0.00           C
ATOM   1241  CB  VAL A  69      49.053  67.608 106.135  1.00  0.00           C
ATOM   1243  CG1 VAL A  69      49.293  66.828 104.825  1.00  0.00           C
ATOM   1247  CG2 VAL A  69      50.333  68.318 106.615  1.00  0.00           C
ATOM   1251  C   VAL A  69      47.503  69.228 107.215  1.00  0.00           C
ATOM   1252  O   VAL A  69      48.053  70.238 107.675  1.00  0.00           O
ATOM   1253  N   SER A  70      46.483  68.638 107.885  1.00  0.00           N
ATOM   1255  CA  SER A  70      46.043  69.018 109.215  1.00  0.00           C
ATOM   1257  CB  SER A  70      44.593  68.578 109.585  1.00  0.00           C
ATOM   1260  OG  SER A  70      44.403  67.168 109.775  1.00  0.00           O
ATOM   1262  C   SER A  70      47.023  68.548 110.275  1.00  0.00           C
ATOM   1263  O   SER A  70      47.753  67.578 110.095  1.00  0.00           O
ATOM   1264  N   ILE A  71      47.063  69.218 111.435  1.00  0.00           N
ATOM   1266  CA  ILE A  71      47.903  68.828 112.565  1.00  0.00           C
ATOM   1268  CB  ILE A  71      47.923  69.888 113.655  1.00  0.00           C
ATOM   1270  CG2 ILE A  71      48.473  69.338 114.995  1.00  0.00           C
ATOM   1274  CG1 ILE A  71      48.753  71.118 113.185  1.00  0.00           C
ATOM   1277  CD  ILE A  71      48.503  72.358 114.035  1.00  0.00           C
ATOM   1281  C   ILE A  71      47.563  67.448 113.085  1.00  0.00           C
ATOM   1282  O   ILE A  71      48.453  66.668 113.445  1.00  0.00           O
ATOM   1283  N   ALA A  72      46.273  67.058 113.085  1.00  0.00           N
ATOM   1285  CA  ALA A  72      45.853  65.698 113.395  1.00  0.00           C
ATOM   1287  CB  ALA A  72      44.333  65.558 113.165  1.00  0.00           C
ATOM   1291  C   ALA A  72      46.563  64.688 112.495  1.00  0.00           C
ATOM   1292  O   ALA A  72      47.233  63.758 112.945  1.00  0.00           O
ATOM   1293  N   GLN A  73      46.553  64.958 111.175  1.00  0.00           N
ATOM   1295  CA  GLN A  73      47.253  64.158 110.195  1.00  0.00           C
ATOM   1297  CB  GLN A  73      46.923  64.668 108.775  1.00  0.00           C
ATOM   1300  CG  GLN A  73      45.473  64.348 108.325  1.00  0.00           C
ATOM   1303  CD  GLN A  73      45.253  64.888 106.905  1.00  0.00           C
ATOM   1304  OE1 GLN A  73      45.553  66.058 106.645  1.00  0.00           O
ATOM   1305  NE2 GLN A  73      44.783  64.028 105.975  1.00  0.00           N
ATOM   1308  C   GLN A  73      48.753  64.058 110.395  1.00  0.00           C
ATOM   1309  O   GLN A  73      49.313  62.968 110.235  1.00  0.00           O
ATOM   1310  N   ILE A  74      49.423  65.168 110.765  1.00  0.00           N
ATOM   1312  CA  ILE A  74      50.843  65.208 111.135  1.00  0.00           C
ATOM   1314  CB  ILE A  74      51.313  66.638 111.495  1.00  0.00           C
ATOM   1316  CG2 ILE A  74      52.773  66.598 112.015  1.00  0.00           C
ATOM   1320  CG1 ILE A  74      51.113  67.628 110.315  1.00  0.00           C
ATOM   1323  CD  ILE A  74      51.323  69.098 110.715  1.00  0.00           C
ATOM   1327  C   ILE A  74      51.123  64.318 112.325  1.00  0.00           C
ATOM   1328  O   ILE A  74      52.053  63.508 112.345  1.00  0.00           O
ATOM   1329  N   ARG A  75      50.293  64.448 113.365  1.00  0.00           N
ATOM   1331  CA  ARG A  75      50.433  63.708 114.595  1.00  0.00           C
ATOM   1333  CB  ARG A  75      49.413  64.248 115.605  1.00  0.00           C
ATOM   1336  CG  ARG A  75      49.603  63.668 117.015  1.00  0.00           C
ATOM   1339  CD  ARG A  75      48.603  64.228 118.025  1.00  0.00           C
ATOM   1342  NE  ARG A  75      48.913  65.678 118.115  1.00  0.00           N
ATOM   1344  CZ  ARG A  75      48.033  66.658 117.995  1.00  0.00           C
ATOM   1345  NH1 ARG A  75      46.793  66.508 117.575  1.00  0.00           N
ATOM   1348  NH2 ARG A  75      48.403  67.868 118.315  1.00  0.00           N
ATOM   1351  C   ARG A  75      50.293  62.198 114.435  1.00  0.00           C
ATOM   1352  O   ARG A  75      51.133  61.428 114.915  1.00  0.00           O
ATOM   1353  N   GLU A  76      49.273  61.728 113.675  1.00  0.00           N
ATOM   1355  CA  GLU A  76      49.093  60.328 113.355  1.00  0.00           C
ATOM   1357  CB  GLU A  76      47.833  60.098 112.475  1.00  0.00           C
ATOM   1360  CG  GLU A  76      46.513  59.888 113.275  1.00  0.00           C
ATOM   1363  CD  GLU A  76      45.763  61.148 113.695  1.00  0.00           C
ATOM   1364  OE1 GLU A  76      45.003  61.718 112.855  1.00  0.00           O
ATOM   1365  OE2 GLU A  76      45.863  61.498 114.905  1.00  0.00           O
ATOM   1366  C   GLU A  76      50.323  59.738 112.675  1.00  0.00           C
ATOM   1367  O   GLU A  76      50.803  58.668 113.025  1.00  0.00           O
ATOM   1368  N   ALA A  77      50.923  60.478 111.735  1.00  0.00           N
ATOM   1370  CA  ALA A  77      52.163  60.128 111.085  1.00  0.00           C
ATOM   1372  CB  ALA A  77      52.333  60.998 109.835  1.00  0.00           C
ATOM   1376  C   ALA A  77      53.423  60.158 111.975  1.00  0.00           C
ATOM   1377  O   ALA A  77      54.313  59.348 111.735  1.00  0.00           O
ATOM   1378  N   HIS A  78      53.523  61.008 113.035  1.00  0.00           N
ATOM   1380  CA  HIS A  78      54.573  60.878 114.065  1.00  0.00           C
ATOM   1382  CB  HIS A  78      54.543  61.998 115.145  1.00  0.00           C
ATOM   1385  ND1 HIS A  78      56.733  62.888 115.975  1.00  0.00           N
ATOM   1386  CG  HIS A  78      55.743  61.938 116.075  1.00  0.00           C
ATOM   1387  CE1 HIS A  78      57.663  62.528 116.825  1.00  0.00           C
ATOM   1389  NE2 HIS A  78      57.323  61.388 117.485  1.00  0.00           N
ATOM   1391  CD2 HIS A  78      56.073  61.018 117.025  1.00  0.00           C
ATOM   1393  C   HIS A  78      54.493  59.538 114.785  1.00  0.00           C
ATOM   1394  O   HIS A  78      55.493  58.868 115.065  1.00  0.00           O
ATOM   1395  N   ARG A  79      53.253  59.108 115.085  1.00  0.00           N
ATOM   1397  CA  ARG A  79      52.963  57.898 115.825  1.00  0.00           C
ATOM   1399  CB  ARG A  79      51.473  57.828 116.315  1.00  0.00           C
ATOM   1402  CG  ARG A  79      51.203  58.568 117.655  1.00  0.00           C
ATOM   1405  CD  ARG A  79      51.103  60.078 117.485  1.00  0.00           C
ATOM   1408  NE  ARG A  79      50.993  60.758 118.825  1.00  0.00           N
ATOM   1410  CZ  ARG A  79      51.693  61.838 119.155  1.00  0.00           C
ATOM   1411  NH1 ARG A  79      52.773  62.218 118.515  1.00  0.00           N
ATOM   1414  NH2 ARG A  79      51.293  62.628 120.125  1.00  0.00           N
ATOM   1417  C   ARG A  79      53.353  56.628 115.075  1.00  0.00           C
ATOM   1418  O   ARG A  79      53.423  55.558 115.685  1.00  0.00           O
ATOM   1419  N   GLY A  80      53.633  56.738 113.755  1.00  0.00           N
ATOM   1421  CA  GLY A  80      53.873  55.618 112.855  1.00  0.00           C
ATOM   1424  C   GLY A  80      52.633  55.248 112.105  1.00  0.00           C
ATOM   1425  O   GLY A  80      52.493  54.138 111.595  1.00  0.00           O
ATOM   1426  N   GLY A  81      51.683  56.208 112.045  1.00  0.00           N
ATOM   1428  CA  GLY A  81      50.363  56.038 111.485  1.00  0.00           C
ATOM   1431  C   GLY A  81      50.313  56.008 109.995  1.00  0.00           C
ATOM   1432  O   GLY A  81      50.913  55.138 109.385  1.00  0.00           O
ATOM   1433  N   LYS A  82      49.533  56.898 109.335  1.00  0.00           N
ATOM   1435  CA  LYS A  82      48.993  56.638 108.005  1.00  0.00           C
ATOM   1437  CB  LYS A  82      47.493  57.028 107.955  1.00  0.00           C
ATOM   1440  CG  LYS A  82      47.133  58.418 108.515  1.00  0.00           C
ATOM   1443  CD  LYS A  82      47.743  59.588 107.725  1.00  0.00           C
ATOM   1446  CE  LYS A  82      47.063  60.938 108.015  1.00  0.00           C
ATOM   1449  NZ  LYS A  82      47.523  61.958 107.045  1.00  0.00           N
ATOM   1453  C   LYS A  82      49.743  57.198 106.805  1.00  0.00           C
ATOM   1454  O   LYS A  82      49.153  57.428 105.745  1.00  0.00           O
ATOM   1455  N   PRO A  83      51.053  57.338 106.925  1.00  0.00           N
ATOM   1456  CD  PRO A  83      51.773  56.108 106.545  1.00  0.00           C
ATOM   1459  CA  PRO A  83      51.843  58.488 106.435  1.00  0.00           C
ATOM   1461  CB  PRO A  83      52.853  57.868 105.475  1.00  0.00           C
ATOM   1464  CG  PRO A  83      53.173  56.568 106.185  1.00  0.00           C
ATOM   1467  C   PRO A  83      51.273  59.778 105.875  1.00  0.00           C
ATOM   1468  O   PRO A  83      50.093  59.918 105.545  1.00  0.00           O
ATOM   1469  N   LEU A  84      52.113  60.818 105.815  1.00  0.00           N
ATOM   1471  CA  LEU A  84      51.753  62.018 105.105  1.00  0.00           C
ATOM   1473  CB  LEU A  84      52.463  63.268 105.665  1.00  0.00           C
ATOM   1476  CG  LEU A  84      52.093  63.548 107.125  1.00  0.00           C
ATOM   1478  CD1 LEU A  84      52.803  64.798 107.615  1.00  0.00           C
ATOM   1482  CD2 LEU A  84      50.573  63.698 107.315  1.00  0.00           C
ATOM   1486  C   LEU A  84      52.063  61.878 103.625  1.00  0.00           C
ATOM   1487  O   LEU A  84      53.123  61.348 103.285  1.00  0.00           O
ATOM   1488  N   PRO A  85      51.153  62.268 102.735  1.00  0.00           N
ATOM   1489  CD  PRO A  85      49.953  63.068 103.045  1.00  0.00           C
ATOM   1492  CA  PRO A  85      51.413  62.268 101.305  1.00  0.00           C
ATOM   1494  CB  PRO A  85      50.103  62.778 100.685  1.00  0.00           C
ATOM   1497  CG  PRO A  85      49.543  63.738 101.735  1.00  0.00           C
ATOM   1500  C   PRO A  85      52.583  63.118 100.895  1.00  0.00           C
ATOM   1501  O   PRO A  85      52.973  64.048 101.595  1.00  0.00           O
ATOM   1502  N   GLU A  86      53.113  62.798  99.705  1.00  0.00           N
ATOM   1504  CA  GLU A  86      53.873  63.618  98.785  1.00  0.00           C
ATOM   1506  CB  GLU A  86      53.453  63.128  97.395  1.00  0.00           C
ATOM   1509  CG  GLU A  86      54.573  62.988  96.355  1.00  0.00           C
ATOM   1512  CD  GLU A  86      53.893  62.848  95.005  1.00  0.00           C
ATOM   1513  OE1 GLU A  86      54.433  63.348  93.995  1.00  0.00           O
ATOM   1514  OE2 GLU A  86      52.723  62.358  94.985  1.00  0.00           O
ATOM   1515  C   GLU A  86      53.543  65.108  98.825  1.00  0.00           C
ATOM   1516  O   GLU A  86      52.353  65.458  98.825  1.00  0.00           O
ATOM   1517  N   LYS A  87      54.563  65.998  98.815  1.00  0.00           N
ATOM   1519  CA  LYS A  87      54.403  67.448  98.915  1.00  0.00           C
ATOM   1521  CB  LYS A  87      54.373  68.218  97.565  1.00  0.00           C
ATOM   1524  CG  LYS A  87      53.553  67.568  96.435  1.00  0.00           C
ATOM   1527  CD  LYS A  87      54.363  66.648  95.505  1.00  0.00           C
ATOM   1530  CE  LYS A  87      55.243  67.478  94.555  1.00  0.00           C
ATOM   1533  NZ  LYS A  87      55.943  66.608  93.595  1.00  0.00           N
ATOM   1537  C   LYS A  87      53.353  67.948  99.905  1.00  0.00           C
ATOM   1538  O   LYS A  87      52.583  68.878  99.645  1.00  0.00           O
ATOM   1539  N   ALA A  88      53.303  67.318 101.095  1.00  0.00           N
ATOM   1541  CA  ALA A  88      52.563  67.798 102.225  1.00  0.00           C
ATOM   1543  CB  ALA A  88      52.583  66.778 103.375  1.00  0.00           C
ATOM   1547  C   ALA A  88      53.053  69.168 102.665  1.00  0.00           C
ATOM   1548  O   ALA A  88      54.243  69.488 102.655  1.00  0.00           O
ATOM   1549  N   VAL A  89      52.123  70.028 103.045  1.00  0.00           N
ATOM   1551  CA  VAL A  89      52.433  71.418 103.285  1.00  0.00           C
ATOM   1553  CB  VAL A  89      52.333  72.228 101.995  1.00  0.00           C
ATOM   1555  CG1 VAL A  89      50.953  72.118 101.325  1.00  0.00           C
ATOM   1559  CG2 VAL A  89      52.693  73.708 102.215  1.00  0.00           C
ATOM   1563  C   VAL A  89      51.493  71.828 104.385  1.00  0.00           C
ATOM   1564  O   VAL A  89      50.353  71.368 104.445  1.00  0.00           O
ATOM   1565  N   VAL A  90      51.943  72.648 105.335  1.00  0.00           N
ATOM   1567  CA  VAL A  90      51.093  73.048 106.435  1.00  0.00           C
ATOM   1569  CB  VAL A  90      51.363  72.328 107.745  1.00  0.00           C
ATOM   1571  CG1 VAL A  90      52.783  72.588 108.265  1.00  0.00           C
ATOM   1575  CG2 VAL A  90      50.303  72.718 108.805  1.00  0.00           C
ATOM   1579  C   VAL A  90      51.143  74.558 106.525  1.00  0.00           C
ATOM   1580  O   VAL A  90      52.203  75.178 106.515  1.00  0.00           O
ATOM   1581  N   LEU A  91      49.953  75.178 106.515  1.00  0.00           N
ATOM   1583  CA  LEU A  91      49.833  76.578 106.245  1.00  0.00           C
ATOM   1585  CB  LEU A  91      48.673  76.828 105.255  1.00  0.00           C
ATOM   1588  CG  LEU A  91      48.933  76.238 103.845  1.00  0.00           C
ATOM   1590  CD1 LEU A  91      48.543  74.758 103.745  1.00  0.00           C
ATOM   1594  CD2 LEU A  91      48.183  77.078 102.785  1.00  0.00           C
ATOM   1598  C   LEU A  91      49.603  77.278 107.555  1.00  0.00           C
ATOM   1599  O   LEU A  91      48.533  77.168 108.155  1.00  0.00           O
ATOM   1600  N   THR A  92      50.633  77.958 108.075  1.00  0.00           N
ATOM   1602  CA  THR A  92      50.623  78.488 109.425  1.00  0.00           C
ATOM   1604  CB  THR A  92      51.753  77.968 110.355  1.00  0.00           C
ATOM   1606  OG1 THR A  92      53.013  78.628 110.205  1.00  0.00           O
ATOM   1608  CG2 THR A  92      51.963  76.468 110.115  1.00  0.00           C
ATOM   1612  C   THR A  92      50.623  79.988 109.315  1.00  0.00           C
ATOM   1613  O   THR A  92      51.393  80.598 108.585  1.00  0.00           O
ATOM   1614  N   PHE A  93      49.693  80.628 110.035  1.00  0.00           N
ATOM   1616  CA  PHE A  93      49.563  82.058 110.015  1.00  0.00           C
ATOM   1618  CB  PHE A  93      48.143  82.468 109.535  1.00  0.00           C
ATOM   1621  CG  PHE A  93      47.973  82.168 108.075  1.00  0.00           C
ATOM   1622  CD1 PHE A  93      47.583  80.888 107.635  1.00  0.00           C
ATOM   1624  CE1 PHE A  93      47.413  80.618 106.275  1.00  0.00           C
ATOM   1626  CZ  PHE A  93      47.633  81.638 105.335  1.00  0.00           C
ATOM   1628  CD2 PHE A  93      48.153  83.188 107.125  1.00  0.00           C
ATOM   1630  CE2 PHE A  93      47.993  82.928 105.765  1.00  0.00           C
ATOM   1632  C   PHE A  93      49.813  82.618 111.395  1.00  0.00           C
ATOM   1633  O   PHE A  93      49.173  82.198 112.355  1.00  0.00           O
ATOM   1634  N   ASP A  94      50.763  83.568 111.525  1.00  0.00           N
ATOM   1636  CA  ASP A  94      51.293  83.978 112.815  1.00  0.00           C
ATOM   1638  CB  ASP A  94      52.843  84.048 112.785  1.00  0.00           C
ATOM   1641  CG  ASP A  94      53.513  82.718 112.545  1.00  0.00           C
ATOM   1642  OD1 ASP A  94      52.843  81.698 112.215  1.00  0.00           O
ATOM   1643  OD2 ASP A  94      54.773  82.698 112.605  1.00  0.00           O
ATOM   1644  C   ASP A  94      50.743  85.338 113.255  1.00  0.00           C
ATOM   1645  O   ASP A  94      50.203  86.098 112.435  1.00  0.00           O
ATOM   1646  N   ASP A  95      50.803  85.588 114.585  1.00  0.00           N
ATOM   1648  CA  ASP A  95      50.573  86.838 115.295  1.00  0.00           C
ATOM   1650  CB  ASP A  95      51.253  88.038 114.585  1.00  0.00           C
ATOM   1653  CG  ASP A  95      52.773  87.978 114.615  1.00  0.00           C
ATOM   1654  OD1 ASP A  95      53.373  87.178 115.375  1.00  0.00           O
ATOM   1655  OD2 ASP A  95      53.363  88.808 113.865  1.00  0.00           O
ATOM   1656  C   ASP A  95      49.123  87.108 115.715  1.00  0.00           C
ATOM   1657  O   ASP A  95      48.843  87.698 116.755  1.00  0.00           O
ATOM   1658  N   GLY A  96      48.103  86.618 114.965  1.00  0.00           N
ATOM   1660  CA  GLY A  96      46.693  86.718 115.355  1.00  0.00           C
ATOM   1663  C   GLY A  96      45.923  87.808 114.675  1.00  0.00           C
ATOM   1664  O   GLY A  96      44.903  88.268 115.185  1.00  0.00           O
ATOM   1665  N   TYR A  97      46.393  88.268 113.515  1.00  0.00           N
ATOM   1667  CA  TYR A  97      45.783  89.348 112.735  1.00  0.00           C
ATOM   1669  CB  TYR A  97      46.573  89.608 111.425  1.00  0.00           C
ATOM   1672  CG  TYR A  97      48.013  89.938 111.695  1.00  0.00           C
ATOM   1673  CD1 TYR A  97      48.383  91.158 112.275  1.00  0.00           C
ATOM   1675  CE1 TYR A  97      49.723  91.448 112.545  1.00  0.00           C
ATOM   1677  CZ  TYR A  97      50.723  90.518 112.235  1.00  0.00           C
ATOM   1678  OH  TYR A  97      52.063  90.788 112.615  1.00  0.00           O
ATOM   1680  CD2 TYR A  97      49.023  89.038 111.335  1.00  0.00           C
ATOM   1682  CE2 TYR A  97      50.373  89.338 111.585  1.00  0.00           C
ATOM   1684  C   TYR A  97      44.313  89.108 112.365  1.00  0.00           C
ATOM   1685  O   TYR A  97      43.893  87.968 112.125  1.00  0.00           O
ATOM   1686  N   GLN A  98      43.463  90.168 112.245  1.00  0.00           N
ATOM   1688  CA  GLN A  98      42.043  89.948 111.915  1.00  0.00           C
ATOM   1690  CB  GLN A  98      41.123  91.188 112.145  1.00  0.00           C
ATOM   1693  CG  GLN A  98      40.853  92.128 110.925  1.00  0.00           C
ATOM   1696  CD  GLN A  98      39.543  92.918 111.065  1.00  0.00           C
ATOM   1697  OE1 GLN A  98      38.503  92.398 111.465  1.00  0.00           O
ATOM   1698  NE2 GLN A  98      39.573  94.188 110.615  1.00  0.00           N
ATOM   1701  C   GLN A  98      41.943  89.548 110.465  1.00  0.00           C
ATOM   1702  O   GLN A  98      40.983  88.938 110.005  1.00  0.00           O
ATOM   1703  N   SER A  99      43.013  89.868 109.725  1.00  0.00           N
ATOM   1705  CA  SER A  99      43.283  89.568 108.345  1.00  0.00           C
ATOM   1707  CB  SER A  99      44.703  90.088 108.005  1.00  0.00           C
ATOM   1710  OG  SER A  99      45.793  89.268 108.415  1.00  0.00           O
ATOM   1712  C   SER A  99      43.153  88.088 108.055  1.00  0.00           C
ATOM   1713  O   SER A  99      42.643  87.678 107.015  1.00  0.00           O
ATOM   1714  N   PHE A 100      43.563  87.228 109.015  1.00  0.00           N
ATOM   1716  CA  PHE A 100      43.333  85.808 108.935  1.00  0.00           C
ATOM   1718  CB  PHE A 100      43.933  85.078 110.175  1.00  0.00           C
ATOM   1721  CG  PHE A 100      43.713  83.578 110.135  1.00  0.00           C
ATOM   1722  CD1 PHE A 100      42.523  82.978 110.595  1.00  0.00           C
ATOM   1724  CE1 PHE A 100      42.293  81.608 110.425  1.00  0.00           C
ATOM   1726  CZ  PHE A 100      43.283  80.808 109.825  1.00  0.00           C
ATOM   1728  CD2 PHE A 100      44.703  82.758 109.595  1.00  0.00           C
ATOM   1730  CE2 PHE A 100      44.493  81.378 109.435  1.00  0.00           C
ATOM   1732  C   PHE A 100      41.843  85.458 108.825  1.00  0.00           C
ATOM   1733  O   PHE A 100      41.373  84.738 107.945  1.00  0.00           O
ATOM   1734  N   TYR A 101      41.043  86.048 109.725  1.00  0.00           N
ATOM   1736  CA  TYR A 101      39.613  85.918 109.735  1.00  0.00           C
ATOM   1738  CB  TYR A 101      39.053  86.558 111.035  1.00  0.00           C
ATOM   1741  CG  TYR A 101      37.573  86.328 111.145  1.00  0.00           C
ATOM   1742  CD1 TYR A 101      37.063  85.208 111.825  1.00  0.00           C
ATOM   1744  CE1 TYR A 101      35.683  84.978 111.865  1.00  0.00           C
ATOM   1746  CZ  TYR A 101      34.813  85.878 111.245  1.00  0.00           C
ATOM   1747  OH  TYR A 101      33.423  85.678 111.205  1.00  0.00           O
ATOM   1749  CD2 TYR A 101      36.693  87.218 110.525  1.00  0.00           C
ATOM   1751  CE2 TYR A 101      35.323  86.988 110.575  1.00  0.00           C
ATOM   1753  C   TYR A 101      38.963  86.478 108.465  1.00  0.00           C
ATOM   1754  O   TYR A 101      38.073  85.848 107.895  1.00  0.00           O
ATOM   1755  N   THR A 102      39.383  87.658 107.975  1.00  0.00           N
ATOM   1757  CA  THR A 102      38.683  88.348 106.895  1.00  0.00           C
ATOM   1759  CB  THR A 102      38.763  89.858 107.005  1.00  0.00           C
ATOM   1761  OG1 THR A 102      40.083  90.318 107.195  1.00  0.00           O
ATOM   1763  CG2 THR A 102      37.993  90.228 108.275  1.00  0.00           C
ATOM   1767  C   THR A 102      39.093  87.978 105.495  1.00  0.00           C
ATOM   1768  O   THR A 102      38.373  88.258 104.535  1.00  0.00           O
ATOM   1769  N   ARG A 103      40.243  87.308 105.285  1.00  0.00           N
ATOM   1771  CA  ARG A 103      40.583  86.838 103.955  1.00  0.00           C
ATOM   1773  CB  ARG A 103      41.513  87.798 103.145  1.00  0.00           C
ATOM   1776  CG  ARG A 103      42.683  88.418 103.925  1.00  0.00           C
ATOM   1779  CD  ARG A 103      42.413  89.758 104.645  1.00  0.00           C
ATOM   1782  NE  ARG A 103      42.313  90.908 103.685  1.00  0.00           N
ATOM   1784  CZ  ARG A 103      42.433  92.178 104.085  1.00  0.00           C
ATOM   1785  NH1 ARG A 103      42.883  92.498 105.275  1.00  0.00           N
ATOM   1788  NH2 ARG A 103      42.173  93.208 103.315  1.00  0.00           N
ATOM   1791  C   ARG A 103      40.983  85.378 103.895  1.00  0.00           C
ATOM   1792  O   ARG A 103      40.323  84.598 103.215  1.00  0.00           O
ATOM   1793  N   VAL A 104      42.053  84.908 104.575  1.00  0.00           N
ATOM   1795  CA  VAL A 104      42.493  83.508 104.435  1.00  0.00           C
ATOM   1797  CB  VAL A 104      43.833  83.148 105.065  1.00  0.00           C
ATOM   1799  CG1 VAL A 104      44.953  84.098 104.605  1.00  0.00           C
ATOM   1803  CG2 VAL A 104      43.763  83.188 106.585  1.00  0.00           C
ATOM   1807  C   VAL A 104      41.433  82.508 104.895  1.00  0.00           C
ATOM   1808  O   VAL A 104      41.213  81.498 104.225  1.00  0.00           O
ATOM   1809  N   PHE A 105      40.713  82.778 106.005  1.00  0.00           N
ATOM   1811  CA  PHE A 105      39.703  81.888 106.515  1.00  0.00           C
ATOM   1813  CB  PHE A 105      39.273  82.368 107.935  1.00  0.00           C
ATOM   1816  CG  PHE A 105      38.303  81.408 108.535  1.00  0.00           C
ATOM   1817  CD1 PHE A 105      38.753  80.148 108.965  1.00  0.00           C
ATOM   1819  CE1 PHE A 105      37.853  79.208 109.465  1.00  0.00           C
ATOM   1821  CZ  PHE A 105      36.493  79.528 109.555  1.00  0.00           C
ATOM   1823  CD2 PHE A 105      36.933  81.728 108.645  1.00  0.00           C
ATOM   1825  CE2 PHE A 105      36.033  80.778 109.145  1.00  0.00           C
ATOM   1827  C   PHE A 105      38.553  81.588 105.535  1.00  0.00           C
ATOM   1828  O   PHE A 105      38.293  80.408 105.325  1.00  0.00           O
ATOM   1829  N   PRO A 106      37.913  82.528 104.825  1.00  0.00           N
ATOM   1830  CD  PRO A 106      37.683  83.898 105.305  1.00  0.00           C
ATOM   1833  CA  PRO A 106      37.043  82.208 103.695  1.00  0.00           C
ATOM   1835  CB  PRO A 106      36.663  83.588 103.145  1.00  0.00           C
ATOM   1838  CG  PRO A 106      36.573  84.458 104.405  1.00  0.00           C
ATOM   1841  C   PRO A 106      37.663  81.358 102.605  1.00  0.00           C
ATOM   1842  O   PRO A 106      36.993  80.468 102.065  1.00  0.00           O
ATOM   1843  N   ILE A 107      38.923  81.648 102.215  1.00  0.00           N
ATOM   1845  CA  ILE A 107      39.663  80.898 101.215  1.00  0.00           C
ATOM   1847  CB  ILE A 107      40.983  81.608 100.835  1.00  0.00           C
ATOM   1849  CG2 ILE A 107      42.043  80.608 100.315  1.00  0.00           C
ATOM   1853  CG1 ILE A 107      40.783  82.678  99.735  1.00  0.00           C
ATOM   1856  CD  ILE A 107      40.383  84.058 100.255  1.00  0.00           C
ATOM   1860  C   ILE A 107      39.873  79.438 101.635  1.00  0.00           C
ATOM   1861  O   ILE A 107      39.623  78.488 100.895  1.00  0.00           O
ATOM   1862  N   LEU A 108      40.293  79.228 102.905  1.00  0.00           N
ATOM   1864  CA  LEU A 108      40.403  77.938 103.555  1.00  0.00           C
ATOM   1866  CB  LEU A 108      41.033  78.068 104.965  1.00  0.00           C
ATOM   1869  CG  LEU A 108      42.483  78.608 105.005  1.00  0.00           C
ATOM   1871  CD1 LEU A 108      42.933  78.738 106.465  1.00  0.00           C
ATOM   1875  CD2 LEU A 108      43.463  77.738 104.195  1.00  0.00           C
ATOM   1879  C   LEU A 108      39.083  77.188 103.645  1.00  0.00           C
ATOM   1880  O   LEU A 108      39.033  75.988 103.375  1.00  0.00           O
ATOM   1881  N   GLN A 109      37.973  77.878 103.995  1.00  0.00           N
ATOM   1883  CA  GLN A 109      36.623  77.318 103.935  1.00  0.00           C
ATOM   1885  CB  GLN A 109      35.583  78.338 104.475  1.00  0.00           C
ATOM   1888  CG  GLN A 109      35.623  78.538 106.005  1.00  0.00           C
ATOM   1891  CD  GLN A 109      34.553  79.558 106.405  1.00  0.00           C
ATOM   1892  OE1 GLN A 109      34.483  80.668 105.865  1.00  0.00           O
ATOM   1893  NE2 GLN A 109      33.643  79.148 107.325  1.00  0.00           N
ATOM   1896  C   GLN A 109      36.163  76.878 102.545  1.00  0.00           C
ATOM   1897  O   GLN A 109      35.633  75.788 102.365  1.00  0.00           O
ATOM   1898  N   ALA A 110      36.403  77.708 101.525  1.00  0.00           N
ATOM   1900  CA  ALA A 110      36.123  77.398 100.145  1.00  0.00           C
ATOM   1902  CB  ALA A 110      36.443  78.658  99.325  1.00  0.00           C
ATOM   1906  C   ALA A 110      36.873  76.188  99.575  1.00  0.00           C
ATOM   1907  O   ALA A 110      36.293  75.358  98.875  1.00  0.00           O
ATOM   1908  N   PHE A 111      38.183  76.078  99.895  1.00  0.00           N
ATOM   1910  CA  PHE A 111      39.023  74.988  99.445  1.00  0.00           C
ATOM   1912  CB  PHE A 111      40.523  75.438  99.415  1.00  0.00           C
ATOM   1915  CG  PHE A 111      40.843  76.398  98.305  1.00  0.00           C
ATOM   1916  CD1 PHE A 111      40.403  76.168  96.995  1.00  0.00           C
ATOM   1918  CE1 PHE A 111      40.663  77.078  95.965  1.00  0.00           C
ATOM   1920  CZ  PHE A 111      41.403  78.228  96.235  1.00  0.00           C
ATOM   1922  CD2 PHE A 111      41.653  77.528  98.545  1.00  0.00           C
ATOM   1924  CE2 PHE A 111      41.933  78.428  97.515  1.00  0.00           C
ATOM   1926  C   PHE A 111      38.943  73.738 100.305  1.00  0.00           C
ATOM   1927  O   PHE A 111      39.403  72.668  99.885  1.00  0.00           O
ATOM   1928  N   GLN A 112      38.413  73.858 101.535  1.00  0.00           N
ATOM   1930  CA  GLN A 112      38.373  72.798 102.535  1.00  0.00           C
ATOM   1932  CB  GLN A 112      37.493  71.588 102.175  1.00  0.00           C
ATOM   1935  CG  GLN A 112      35.983  71.908 102.095  1.00  0.00           C
ATOM   1938  CD  GLN A 112      35.403  72.388 103.425  1.00  0.00           C
ATOM   1939  OE1 GLN A 112      35.723  71.868 104.495  1.00  0.00           O
ATOM   1940  NE2 GLN A 112      34.533  73.408 103.405  1.00  0.00           N
ATOM   1943  C   GLN A 112      39.763  72.428 103.015  1.00  0.00           C
ATOM   1944  O   GLN A 112      40.153  71.258 103.105  1.00  0.00           O
ATOM   1945  N   TRP A 113      40.583  73.468 103.215  1.00  0.00           N
ATOM   1947  CA  TRP A 113      41.993  73.358 103.475  1.00  0.00           C
ATOM   1949  CB  TRP A 113      42.763  74.378 102.595  1.00  0.00           C
ATOM   1952  CG  TRP A 113      42.993  73.958 101.165  1.00  0.00           C
ATOM   1953  CD1 TRP A 113      42.673  72.728 100.655  1.00  0.00           C
ATOM   1955  NE1 TRP A 113      43.343  72.528  99.475  1.00  0.00           N
ATOM   1957  CE2 TRP A 113      44.073  73.628  99.175  1.00  0.00           C
ATOM   1958  CD2 TRP A 113      43.823  74.598 100.165  1.00  0.00           C
ATOM   1959  CE3 TRP A 113      44.423  75.848 100.065  1.00  0.00           C
ATOM   1961  CZ3 TRP A 113      45.423  76.018  99.115  1.00  0.00           C
ATOM   1963  CZ2 TRP A 113      45.053  73.808  98.215  1.00  0.00           C
ATOM   1965  CH2 TRP A 113      45.753  75.008  98.225  1.00  0.00           C
ATOM   1967  C   TRP A 113      42.283  73.578 104.945  1.00  0.00           C
ATOM   1968  O   TRP A 113      42.153  74.718 105.395  1.00  0.00           O
ATOM   1969  N   PRO A 114      42.663  72.588 105.745  1.00  0.00           N
ATOM   1970  CD  PRO A 114      42.533  71.168 105.435  1.00  0.00           C
ATOM   1973  CA  PRO A 114      43.153  72.828 107.095  1.00  0.00           C
ATOM   1975  CB  PRO A 114      43.413  71.438 107.715  1.00  0.00           C
ATOM   1978  CG  PRO A 114      42.733  70.438 106.765  1.00  0.00           C
ATOM   1981  C   PRO A 114      44.383  73.708 107.205  1.00  0.00           C
ATOM   1982  O   PRO A 114      45.213  73.728 106.295  1.00  0.00           O
ATOM   1983  N   ALA A 115      44.523  74.408 108.335  1.00  0.00           N
ATOM   1985  CA  ALA A 115      45.623  75.328 108.525  1.00  0.00           C
ATOM   1987  CB  ALA A 115      45.273  76.708 107.925  1.00  0.00           C
ATOM   1991  C   ALA A 115      45.923  75.468 109.995  1.00  0.00           C
ATOM   1992  O   ALA A 115      45.273  74.888 110.855  1.00  0.00           O
ATOM   1993  N   VAL A 116      46.963  76.258 110.325  1.00  0.00           N
ATOM   1995  CA  VAL A 116      47.283  76.628 111.695  1.00  0.00           C
ATOM   1997  CB  VAL A 116      48.673  76.188 112.135  1.00  0.00           C
ATOM   1999  CG1 VAL A 116      48.803  76.338 113.665  1.00  0.00           C
ATOM   2003  CG2 VAL A 116      48.903  74.728 111.705  1.00  0.00           C
ATOM   2007  C   VAL A 116      47.163  78.128 111.825  1.00  0.00           C
ATOM   2008  O   VAL A 116      47.573  78.898 110.955  1.00  0.00           O
ATOM   2009  N   TRP A 117      46.583  78.608 112.935  1.00  0.00           N
ATOM   2011  CA  TRP A 117      46.523  80.008 113.255  1.00  0.00           C
ATOM   2013  CB  TRP A 117      45.053  80.528 113.205  1.00  0.00           C
ATOM   2016  CG  TRP A 117      44.833  82.008 113.315  1.00  0.00           C
ATOM   2017  CD1 TRP A 117      45.703  82.958 112.865  1.00  0.00           C
ATOM   2019  NE1 TRP A 117      45.153  84.208 113.005  1.00  0.00           N
ATOM   2021  CE2 TRP A 117      43.883  84.088 113.465  1.00  0.00           C
ATOM   2022  CD2 TRP A 117      43.633  82.708 113.675  1.00  0.00           C
ATOM   2023  CE3 TRP A 117      42.373  82.308 114.125  1.00  0.00           C
ATOM   2025  CZ3 TRP A 117      41.373  83.278 114.265  1.00  0.00           C
ATOM   2027  CZ2 TRP A 117      42.903  85.048 113.655  1.00  0.00           C
ATOM   2029  CH2 TRP A 117      41.633  84.628 114.035  1.00  0.00           C
ATOM   2031  C   TRP A 117      47.123  80.168 114.635  1.00  0.00           C
ATOM   2032  O   TRP A 117      46.673  79.548 115.585  1.00  0.00           O
ATOM   2033  N   ALA A 118      48.173  80.998 114.765  1.00  0.00           N
ATOM   2035  CA  ALA A 118      48.853  81.208 116.025  1.00  0.00           C
ATOM   2037  CB  ALA A 118      50.333  80.918 115.795  1.00  0.00           C
ATOM   2041  C   ALA A 118      48.723  82.638 116.525  1.00  0.00           C
ATOM   2042  O   ALA A 118      49.493  83.508 116.125  1.00  0.00           O
ATOM   2043  N   PRO A 119      47.793  82.958 117.385  1.00  0.00           N
ATOM   2044  CD  PRO A 119      46.503  82.258 117.365  1.00  0.00           C
ATOM   2047  CA  PRO A 119      47.673  84.318 117.895  1.00  0.00           C
ATOM   2049  CB  PRO A 119      46.183  84.468 118.205  1.00  0.00           C
ATOM   2052  CG  PRO A 119      45.633  83.048 118.315  1.00  0.00           C
ATOM   2055  C   PRO A 119      48.483  84.558 119.135  1.00  0.00           C
ATOM   2056  O   PRO A 119      48.753  83.628 119.885  1.00  0.00           O
ATOM   2057  N   VAL A 120      48.853  85.818 119.395  1.00  0.00           N
ATOM   2059  CA  VAL A 120      49.323  86.248 120.705  1.00  0.00           C
ATOM   2061  CB  VAL A 120      50.283  87.428 120.655  1.00  0.00           C
ATOM   2063  CG1 VAL A 120      50.673  87.958 122.055  1.00  0.00           C
ATOM   2067  CG2 VAL A 120      51.543  86.988 119.885  1.00  0.00           C
ATOM   2071  C   VAL A 120      48.113  86.608 121.545  1.00  0.00           C
ATOM   2072  O   VAL A 120      47.243  87.378 121.145  1.00  0.00           O
ATOM   2073  N   GLY A 121      48.023  86.028 122.745  1.00  0.00           N
ATOM   2075  CA  GLY A 121      46.833  86.128 123.595  1.00  0.00           C
ATOM   2078  C   GLY A 121      46.463  87.518 124.025  1.00  0.00           C
ATOM   2079  O   GLY A 121      45.303  87.928 123.965  1.00  0.00           O
ATOM   2080  N   SER A 122      47.453  88.298 124.455  1.00  0.00           N
ATOM   2082  CA  SER A 122      47.273  89.688 124.875  1.00  0.00           C
ATOM   2084  CB  SER A 122      48.533  90.338 125.475  1.00  0.00           C
ATOM   2087  OG  SER A 122      48.953  89.648 126.635  1.00  0.00           O
ATOM   2089  C   SER A 122      46.843  90.608 123.775  1.00  0.00           C
ATOM   2090  O   SER A 122      46.163  91.608 123.965  1.00  0.00           O
ATOM   2091  N   TRP A 123      47.283  90.328 122.535  1.00  0.00           N
ATOM   2093  CA  TRP A 123      46.863  91.098 121.385  1.00  0.00           C
ATOM   2095  CB  TRP A 123      47.753  90.768 120.155  1.00  0.00           C
ATOM   2098  CG  TRP A 123      49.203  91.088 120.365  1.00  0.00           C
ATOM   2099  CD1 TRP A 123      49.783  91.758 121.415  1.00  0.00           C
ATOM   2101  NE1 TRP A 123      51.143  91.828 121.245  1.00  0.00           N
ATOM   2103  CE2 TRP A 123      51.473  91.198 120.095  1.00  0.00           C
ATOM   2104  CD2 TRP A 123      50.283  90.718 119.505  1.00  0.00           C
ATOM   2105  CE3 TRP A 123      50.343  90.008 118.315  1.00  0.00           C
ATOM   2107  CZ3 TRP A 123      51.603  89.718 117.785  1.00  0.00           C
ATOM   2109  CZ2 TRP A 123      52.713  90.988 119.515  1.00  0.00           C
ATOM   2111  CH2 TRP A 123      52.763  90.198 118.365  1.00  0.00           C
ATOM   2113  C   TRP A 123      45.383  90.948 121.085  1.00  0.00           C
ATOM   2114  O   TRP A 123      44.683  91.938 120.885  1.00  0.00           O
ATOM   2115  N   VAL A 124      44.853  89.718 121.125  1.00  0.00           N
ATOM   2117  CA  VAL A 124      43.463  89.458 120.785  1.00  0.00           C
ATOM   2119  CB  VAL A 124      43.253  88.018 120.345  1.00  0.00           C
ATOM   2121  CG1 VAL A 124      44.083  87.778 119.065  1.00  0.00           C
ATOM   2125  CG2 VAL A 124      43.653  87.048 121.465  1.00  0.00           C
ATOM   2129  C   VAL A 124      42.503  89.778 121.905  1.00  0.00           C
ATOM   2130  O   VAL A 124      41.313  90.008 121.655  1.00  0.00           O
ATOM   2131  N   ASP A 125      43.003  89.838 123.165  1.00  0.00           N
ATOM   2133  CA  ASP A 125      42.233  90.108 124.355  1.00  0.00           C
ATOM   2135  CB  ASP A 125      42.883  89.308 125.525  1.00  0.00           C
ATOM   2138  CG  ASP A 125      42.023  89.218 126.785  1.00  0.00           C
ATOM   2139  OD1 ASP A 125      40.863  88.758 126.705  1.00  0.00           O
ATOM   2140  OD2 ASP A 125      42.553  89.548 127.875  1.00  0.00           O
ATOM   2141  C   ASP A 125      42.263  91.608 124.635  1.00  0.00           C
ATOM   2142  O   ASP A 125      41.553  92.118 125.515  1.00  0.00           O
ATOM   2143  N   THR A 126      43.063  92.378 123.855  1.00  0.00           N
ATOM   2145  CA  THR A 126      42.983  93.838 123.835  1.00  0.00           C
ATOM   2147  CB  THR A 126      43.963  94.528 122.875  1.00  0.00           C
ATOM   2149  OG1 THR A 126      45.313  94.238 123.205  1.00  0.00           O
ATOM   2151  CG2 THR A 126      43.853  96.068 122.945  1.00  0.00           C
ATOM   2155  C   THR A 126      41.573  94.298 123.495  1.00  0.00           C
ATOM   2156  O   THR A 126      41.043  93.868 122.475  1.00  0.00           O
ATOM   2157  N   PRO A 127      40.893  95.128 124.285  1.00  0.00           N
ATOM   2158  CD  PRO A 127      41.293  95.458 125.655  1.00  0.00           C
ATOM   2161  CA  PRO A 127      39.603  95.718 123.955  1.00  0.00           C
ATOM   2163  CB  PRO A 127      39.373  96.738 125.075  1.00  0.00           C
ATOM   2166  CG  PRO A 127      40.063  96.118 126.275  1.00  0.00           C
ATOM   2169  C   PRO A 127      39.493  96.368 122.585  1.00  0.00           C
ATOM   2170  O   PRO A 127      40.493  96.838 122.045  1.00  0.00           O
ATOM   2171  N   ALA A 128      38.263  96.448 122.055  1.00  0.00           N
ATOM   2173  CA  ALA A 128      37.863  97.198 120.865  1.00  0.00           C
ATOM   2175  CB  ALA A 128      36.333  97.048 120.725  1.00  0.00           C
ATOM   2179  C   ALA A 128      38.243  98.678 120.935  1.00  0.00           C
ATOM   2180  O   ALA A 128      38.583  99.348 119.965  1.00  0.00           O
ATOM   2181  N   ASP A 129      38.233  99.198 122.185  1.00  0.00           N
ATOM   2183  CA  ASP A 129      38.393 100.588 122.505  1.00  0.00           C
ATOM   2185  CB  ASP A 129      37.733 100.828 123.885  1.00  0.00           C
ATOM   2188  CG  ASP A 129      36.303 100.328 123.925  1.00  0.00           C
ATOM   2189  OD1 ASP A 129      35.413 100.998 123.335  1.00  0.00           O
ATOM   2190  OD2 ASP A 129      36.073  99.268 124.565  1.00  0.00           O
ATOM   2191  C   ASP A 129      39.853 101.018 122.665  1.00  0.00           C
ATOM   2192  O   ASP A 129      40.133 102.138 123.095  1.00  0.00           O
ATOM   2193  N   LYS A 130      40.853 100.178 122.345  1.00  0.00           N
ATOM   2195  CA  LYS A 130      42.253 100.518 122.575  1.00  0.00           C
ATOM   2197  CB  LYS A 130      42.793 100.008 123.945  1.00  0.00           C
ATOM   2200  CG  LYS A 130      42.273 100.828 125.135  1.00  0.00           C
ATOM   2203  CD  LYS A 130      42.783 100.348 126.495  1.00  0.00           C
ATOM   2206  CE  LYS A 130      42.433  98.878 126.755  1.00  0.00           C
ATOM   2209  NZ  LYS A 130      42.403  98.568 128.195  1.00  0.00           N
ATOM   2213  C   LYS A 130      43.143  99.978 121.485  1.00  0.00           C
ATOM   2214  O   LYS A 130      42.873  98.928 120.905  1.00  0.00           O
ATOM   2215  N   GLN A 131      44.253 100.678 121.185  1.00  0.00           N
ATOM   2217  CA  GLN A 131      45.323 100.138 120.385  1.00  0.00           C
ATOM   2219  CB  GLN A 131      46.333 101.248 120.015  1.00  0.00           C
ATOM   2222  CG  GLN A 131      45.713 102.288 119.045  1.00  0.00           C
ATOM   2225  CD  GLN A 131      46.803 103.128 118.365  1.00  0.00           C
ATOM   2226  OE1 GLN A 131      47.663 103.708 119.005  1.00  0.00           O
ATOM   2227  NE2 GLN A 131      46.763 103.178 117.015  1.00  0.00           N
ATOM   2230  C   GLN A 131      45.993  98.908 120.985  1.00  0.00           C
ATOM   2231  O   GLN A 131      46.223  98.788 122.185  1.00  0.00           O
ATOM   2232  N   VAL A 132      46.323  97.918 120.125  1.00  0.00           N
ATOM   2234  CA  VAL A 132      47.123  96.768 120.505  1.00  0.00           C
ATOM   2236  CB  VAL A 132      47.043  95.628 119.485  1.00  0.00           C
ATOM   2238  CG1 VAL A 132      47.943  94.438 119.865  1.00  0.00           C
ATOM   2242  CG2 VAL A 132      45.583  95.148 119.435  1.00  0.00           C
ATOM   2246  C   VAL A 132      48.553  97.178 120.745  1.00  0.00           C
ATOM   2247  O   VAL A 132      49.113  97.998 120.015  1.00  0.00           O
ATOM   2248  N   LYS A 133      49.193  96.618 121.795  1.00  0.00           N
ATOM   2250  CA  LYS A 133      50.623  96.758 121.955  1.00  0.00           C
ATOM   2252  CB  LYS A 133      51.073  96.658 123.455  1.00  0.00           C
ATOM   2255  CG  LYS A 133      50.853  95.338 124.245  1.00  0.00           C
ATOM   2258  CD  LYS A 133      49.403  94.928 124.585  1.00  0.00           C
ATOM   2261  CE  LYS A 133      48.713  95.828 125.625  1.00  0.00           C
ATOM   2264  NZ  LYS A 133      47.303  95.418 125.835  1.00  0.00           N
ATOM   2268  C   LYS A 133      51.253  95.718 121.055  1.00  0.00           C
ATOM   2269  O   LYS A 133      51.123  94.528 121.315  1.00  0.00           O
ATOM   2270  N   PHE A 134      51.893  96.118 119.935  1.00  0.00           N
ATOM   2272  CA  PHE A 134      52.593  95.188 119.065  1.00  0.00           C
ATOM   2274  CB  PHE A 134      52.103  95.298 117.595  1.00  0.00           C
ATOM   2277  CG  PHE A 134      52.893  94.378 116.685  1.00  0.00           C
ATOM   2278  CD1 PHE A 134      52.583  93.008 116.625  1.00  0.00           C
ATOM   2280  CE1 PHE A 134      53.283  92.158 115.755  1.00  0.00           C
ATOM   2282  CZ  PHE A 134      54.303  92.668 114.945  1.00  0.00           C
ATOM   2284  CD2 PHE A 134      53.913  94.878 115.865  1.00  0.00           C
ATOM   2286  CE2 PHE A 134      54.603  94.028 114.985  1.00  0.00           C
ATOM   2288  C   PHE A 134      54.063  95.508 119.185  1.00  0.00           C
ATOM   2289  O   PHE A 134      54.543  96.528 118.705  1.00  0.00           O
ATOM   2290  N   GLY A 135      54.803  94.638 119.905  1.00  0.00           N
ATOM   2292  CA  GLY A 135      56.183  94.888 120.285  1.00  0.00           C
ATOM   2295  C   GLY A 135      56.373  96.188 121.015  1.00  0.00           C
ATOM   2296  O   GLY A 135      55.913  96.378 122.145  1.00  0.00           O
ATOM   2297  N   ASP A 136      57.123  97.108 120.415  1.00  0.00           N
ATOM   2299  CA  ASP A 136      57.473  98.418 120.915  1.00  0.00           C
ATOM   2301  CB  ASP A 136      58.953  98.688 120.485  1.00  0.00           C
ATOM   2304  CG  ASP A 136      59.273  98.428 119.005  1.00  0.00           C
ATOM   2305  OD1 ASP A 136      58.873  97.368 118.455  1.00  0.00           O
ATOM   2306  OD2 ASP A 136      59.993  99.258 118.415  1.00  0.00           O
ATOM   2307  C   ASP A 136      56.523  99.518 120.415  1.00  0.00           C
ATOM   2308  O   ASP A 136      56.693 100.688 120.725  1.00  0.00           O
ATOM   2309  N   GLU A 137      55.473  99.158 119.655  1.00  0.00           N
ATOM   2311  CA  GLU A 137      54.633 100.098 118.925  1.00  0.00           C
ATOM   2313  CB  GLU A 137      54.803  99.888 117.405  1.00  0.00           C
ATOM   2316  CG  GLU A 137      56.133 100.438 116.845  1.00  0.00           C
ATOM   2319  CD  GLU A 137      56.153 101.948 116.725  1.00  0.00           C
ATOM   2320  OE1 GLU A 137      55.193 102.648 117.135  1.00  0.00           O
ATOM   2321  OE2 GLU A 137      57.163 102.428 116.145  1.00  0.00           O
ATOM   2322  C   GLU A 137      53.143  99.948 119.205  1.00  0.00           C
ATOM   2323  O   GLU A 137      52.633  98.858 119.455  1.00  0.00           O
ATOM   2324  N   LEU A 138      52.393 101.068 119.125  1.00  0.00           N
ATOM   2326  CA  LEU A 138      50.933 101.008 119.195  1.00  0.00           C
ATOM   2328  CB  LEU A 138      50.283 102.078 120.095  1.00  0.00           C
ATOM   2331  CG  LEU A 138      50.663 102.058 121.595  1.00  0.00           C
ATOM   2333  CD1 LEU A 138      49.683 102.948 122.375  1.00  0.00           C
ATOM   2337  CD2 LEU A 138      50.643 100.638 122.195  1.00  0.00           C
ATOM   2341  C   LEU A 138      50.263 101.088 117.825  1.00  0.00           C
ATOM   2342  O   LEU A 138      50.423 102.048 117.065  1.00  0.00           O
ATOM   2343  N   VAL A 139      49.473 100.048 117.515  1.00  0.00           N
ATOM   2345  CA  VAL A 139      48.813  99.838 116.235  1.00  0.00           C
ATOM   2347  CB  VAL A 139      49.233  98.538 115.565  1.00  0.00           C
ATOM   2349  CG1 VAL A 139      50.733  98.598 115.275  1.00  0.00           C
ATOM   2353  CG2 VAL A 139      48.903  97.318 116.455  1.00  0.00           C
ATOM   2357  C   VAL A 139      47.323  99.828 116.425  1.00  0.00           C
ATOM   2358  O   VAL A 139      46.803  99.448 117.485  1.00  0.00           O
ATOM   2359  N   ASP A 140      46.563 100.228 115.375  1.00  0.00           N
ATOM   2361  CA  ASP A 140      45.123 100.198 115.385  1.00  0.00           C
ATOM   2363  CB  ASP A 140      44.413 100.898 114.165  1.00  0.00           C
ATOM   2366  CG  ASP A 140      45.013 100.748 112.775  1.00  0.00           C
ATOM   2367  OD1 ASP A 140      46.243 100.988 112.635  1.00  0.00           O
ATOM   2368  OD2 ASP A 140      44.253 100.548 111.805  1.00  0.00           O
ATOM   2369  C   ASP A 140      44.573  98.828 115.695  1.00  0.00           C
ATOM   2370  O   ASP A 140      45.163  97.778 115.415  1.00  0.00           O
ATOM   2371  N   ARG A 141      43.413  98.808 116.375  1.00  0.00           N
ATOM   2373  CA  ARG A 141      42.813  97.618 116.915  1.00  0.00           C
ATOM   2375  CB  ARG A 141      41.613  97.998 117.795  1.00  0.00           C
ATOM   2378  CG  ARG A 141      40.933  96.788 118.465  1.00  0.00           C
ATOM   2381  CD  ARG A 141      41.873  95.998 119.375  1.00  0.00           C
ATOM   2384  NE  ARG A 141      41.163  94.788 119.865  1.00  0.00           N
ATOM   2386  CZ  ARG A 141      41.323  93.558 119.385  1.00  0.00           C
ATOM   2387  NH1 ARG A 141      42.003  93.338 118.285  1.00  0.00           N
ATOM   2390  NH2 ARG A 141      40.763  92.548 120.005  1.00  0.00           N
ATOM   2393  C   ARG A 141      42.413  96.668 115.815  1.00  0.00           C
ATOM   2394  O   ARG A 141      42.493  95.448 115.985  1.00  0.00           O
ATOM   2395  N   GLU A 142      42.033  97.248 114.655  1.00  0.00           N
ATOM   2397  CA  GLU A 142      41.593  96.618 113.435  1.00  0.00           C
ATOM   2399  CB  GLU A 142      41.273  97.768 112.435  1.00  0.00           C
ATOM   2402  CG  GLU A 142      40.703  97.358 111.065  1.00  0.00           C
ATOM   2405  CD  GLU A 142      41.753  96.798 110.125  1.00  0.00           C
ATOM   2406  OE1 GLU A 142      42.923  97.218 110.225  1.00  0.00           O
ATOM   2407  OE2 GLU A 142      41.403  95.968 109.245  1.00  0.00           O
ATOM   2408  C   GLU A 142      42.563  95.568 112.895  1.00  0.00           C
ATOM   2409  O   GLU A 142      42.143  94.498 112.465  1.00  0.00           O
ATOM   2410  N   TYR A 143      43.893  95.788 113.015  1.00  0.00           N
ATOM   2412  CA  TYR A 143      44.903  94.788 112.695  1.00  0.00           C
ATOM   2414  CB  TYR A 143      46.333  95.318 112.995  1.00  0.00           C
ATOM   2417  CG  TYR A 143      46.723  96.258 111.915  1.00  0.00           C
ATOM   2418  CD1 TYR A 143      46.953  95.778 110.605  1.00  0.00           C
ATOM   2420  CE1 TYR A 143      47.303  96.658 109.575  1.00  0.00           C
ATOM   2422  CZ  TYR A 143      47.463  98.018 109.845  1.00  0.00           C
ATOM   2423  OH  TYR A 143      47.623  98.968 108.835  1.00  0.00           O
ATOM   2425  CD2 TYR A 143      46.923  97.628 112.175  1.00  0.00           C
ATOM   2427  CE2 TYR A 143      47.313  98.488 111.145  1.00  0.00           C
ATOM   2429  C   TYR A 143      44.743  93.428 113.355  1.00  0.00           C
ATOM   2430  O   TYR A 143      45.083  92.408 112.765  1.00  0.00           O
ATOM   2431  N   PHE A 144      44.243  93.378 114.585  1.00  0.00           N
ATOM   2433  CA  PHE A 144      44.203  92.148 115.355  1.00  0.00           C
ATOM   2435  CB  PHE A 144      44.893  92.298 116.725  1.00  0.00           C
ATOM   2438  CG  PHE A 144      46.373  92.318 116.465  1.00  0.00           C
ATOM   2439  CD1 PHE A 144      47.013  91.108 116.155  1.00  0.00           C
ATOM   2441  CE1 PHE A 144      48.373  91.098 115.795  1.00  0.00           C
ATOM   2443  CZ  PHE A 144      49.093  92.288 115.795  1.00  0.00           C
ATOM   2445  CD2 PHE A 144      47.103  93.508 116.455  1.00  0.00           C
ATOM   2447  CE2 PHE A 144      48.463  93.498 116.115  1.00  0.00           C
ATOM   2449  C   PHE A 144      42.823  91.598 115.515  1.00  0.00           C
ATOM   2450  O   PHE A 144      41.833  92.308 115.695  1.00  0.00           O
ATOM   2451  N   ALA A 145      42.713  90.268 115.475  1.00  0.00           N
ATOM   2453  CA  ALA A 145      41.483  89.568 115.745  1.00  0.00           C
ATOM   2455  CB  ALA A 145      41.663  88.058 115.475  1.00  0.00           C
ATOM   2459  C   ALA A 145      40.893  89.808 117.125  1.00  0.00           C
ATOM   2460  O   ALA A 145      41.543  90.248 118.085  1.00  0.00           O
ATOM   2461  N   THR A 146      39.583  89.588 117.245  1.00  0.00           N
ATOM   2463  CA  THR A 146      38.873  89.598 118.515  1.00  0.00           C
ATOM   2465  CB  THR A 146      37.483  90.238 118.425  1.00  0.00           C
ATOM   2467  OG1 THR A 146      36.593  89.518 117.575  1.00  0.00           O
ATOM   2469  CG2 THR A 146      37.613  91.628 117.805  1.00  0.00           C
ATOM   2473  C   THR A 146      38.723  88.178 118.995  1.00  0.00           C
ATOM   2474  O   THR A 146      38.743  87.238 118.215  1.00  0.00           O
ATOM   2475  N   TRP A 147      38.513  87.938 120.315  1.00  0.00           N
ATOM   2477  CA  TRP A 147      38.113  86.608 120.745  1.00  0.00           C
ATOM   2479  CB  TRP A 147      37.833  86.478 122.265  1.00  0.00           C
ATOM   2482  CG  TRP A 147      39.053  86.498 123.095  1.00  0.00           C
ATOM   2483  CD1 TRP A 147      39.333  87.358 124.115  1.00  0.00           C
ATOM   2485  NE1 TRP A 147      40.543  87.008 124.665  1.00  0.00           N
ATOM   2487  CE2 TRP A 147      41.073  85.938 124.005  1.00  0.00           C
ATOM   2488  CD2 TRP A 147      40.143  85.568 123.015  1.00  0.00           C
ATOM   2489  CE3 TRP A 147      40.393  84.448 122.215  1.00  0.00           C
ATOM   2491  CZ3 TRP A 147      41.553  83.718 122.435  1.00  0.00           C
ATOM   2493  CZ2 TRP A 147      42.243  85.228 124.215  1.00  0.00           C
ATOM   2495  CH2 TRP A 147      42.463  84.098 123.425  1.00  0.00           C
ATOM   2497  C   TRP A 147      36.893  86.018 120.065  1.00  0.00           C
ATOM   2498  O   TRP A 147      36.773  84.808 119.965  1.00  0.00           O
ATOM   2499  N   GLN A 148      35.943  86.868 119.615  1.00  0.00           N
ATOM   2501  CA  GLN A 148      34.773  86.448 118.875  1.00  0.00           C
ATOM   2503  CB  GLN A 148      33.883  87.688 118.575  1.00  0.00           C
ATOM   2506  CG  GLN A 148      33.693  88.718 119.735  1.00  0.00           C
ATOM   2509  CD  GLN A 148      33.483  88.078 121.105  1.00  0.00           C
ATOM   2510  OE1 GLN A 148      34.353  88.118 121.985  1.00  0.00           O
ATOM   2511  NE2 GLN A 148      32.303  87.448 121.295  1.00  0.00           N
ATOM   2514  C   GLN A 148      35.183  85.758 117.565  1.00  0.00           C
ATOM   2515  O   GLN A 148      34.733  84.658 117.235  1.00  0.00           O
ATOM   2516  N   GLN A 149      36.123  86.378 116.825  1.00  0.00           N
ATOM   2518  CA  GLN A 149      36.673  85.808 115.605  1.00  0.00           C
ATOM   2520  CB  GLN A 149      37.613  86.818 114.925  1.00  0.00           C
ATOM   2523  CG  GLN A 149      36.843  88.038 114.375  1.00  0.00           C
ATOM   2526  CD  GLN A 149      37.823  89.078 113.865  1.00  0.00           C
ATOM   2527  OE1 GLN A 149      39.023  88.838 113.775  1.00  0.00           O
ATOM   2528  NE2 GLN A 149      37.303  90.278 113.565  1.00  0.00           N
ATOM   2531  C   GLN A 149      37.393  84.488 115.795  1.00  0.00           C
ATOM   2532  O   GLN A 149      37.213  83.528 115.055  1.00  0.00           O
ATOM   2533  N   VAL A 150      38.213  84.428 116.845  1.00  0.00           N
ATOM   2535  CA  VAL A 150      38.973  83.248 117.195  1.00  0.00           C
ATOM   2537  CB  VAL A 150      39.943  83.578 118.305  1.00  0.00           C
ATOM   2539  CG1 VAL A 150      40.873  82.388 118.555  1.00  0.00           C
ATOM   2543  CG2 VAL A 150      40.823  84.758 117.865  1.00  0.00           C
ATOM   2547  C   VAL A 150      38.103  82.028 117.505  1.00  0.00           C
ATOM   2548  O   VAL A 150      38.333  80.938 116.995  1.00  0.00           O
ATOM   2549  N   ARG A 151      37.023  82.198 118.305  1.00  0.00           N
ATOM   2551  CA  ARG A 151      36.083  81.118 118.525  1.00  0.00           C
ATOM   2553  CB  ARG A 151      35.103  81.368 119.705  1.00  0.00           C
ATOM   2556  CG  ARG A 151      34.203  82.598 119.565  1.00  0.00           C
ATOM   2559  CD  ARG A 151      33.163  82.768 120.685  1.00  0.00           C
ATOM   2562  NE  ARG A 151      33.853  82.708 122.015  1.00  0.00           N
ATOM   2564  CZ  ARG A 151      34.323  83.748 122.675  1.00  0.00           C
ATOM   2565  NH1 ARG A 151      34.473  84.948 122.155  1.00  0.00           N
ATOM   2568  NH2 ARG A 151      34.663  83.568 123.935  1.00  0.00           N
ATOM   2571  C   ARG A 151      35.343  80.628 117.275  1.00  0.00           C
ATOM   2572  O   ARG A 151      35.163  79.438 117.105  1.00  0.00           O
ATOM   2573  N   GLU A 152      34.923  81.508 116.335  1.00  0.00           N
ATOM   2575  CA  GLU A 152      34.273  81.058 115.105  1.00  0.00           C
ATOM   2577  CB  GLU A 152      33.793  82.288 114.295  1.00  0.00           C
ATOM   2580  CG  GLU A 152      32.673  81.978 113.265  1.00  0.00           C
ATOM   2583  CD  GLU A 152      33.133  81.718 111.835  1.00  0.00           C
ATOM   2584  OE1 GLU A 152      34.343  81.628 111.575  1.00  0.00           O
ATOM   2585  OE2 GLU A 152      32.233  81.658 110.945  1.00  0.00           O
ATOM   2586  C   GLU A 152      35.173  80.168 114.245  1.00  0.00           C
ATOM   2587  O   GLU A 152      34.793  79.078 113.815  1.00  0.00           O
ATOM   2588  N   VAL A 153      36.463  80.568 114.105  1.00  0.00           N
ATOM   2590  CA  VAL A 153      37.493  79.778 113.445  1.00  0.00           C
ATOM   2592  CB  VAL A 153      38.803  80.558 113.385  1.00  0.00           C
ATOM   2594  CG1 VAL A 153      39.973  79.698 112.855  1.00  0.00           C
ATOM   2598  CG2 VAL A 153      38.593  81.758 112.445  1.00  0.00           C
ATOM   2602  C   VAL A 153      37.693  78.418 114.115  1.00  0.00           C
ATOM   2603  O   VAL A 153      37.723  77.378 113.445  1.00  0.00           O
ATOM   2604  N   ALA A 154      37.773  78.398 115.465  1.00  0.00           N
ATOM   2606  CA  ALA A 154      37.833  77.188 116.275  1.00  0.00           C
ATOM   2608  CB  ALA A 154      37.973  77.568 117.755  1.00  0.00           C
ATOM   2612  C   ALA A 154      36.643  76.248 116.115  1.00  0.00           C
ATOM   2613  O   ALA A 154      36.803  75.038 115.995  1.00  0.00           O
ATOM   2614  N   ARG A 155      35.403  76.798 116.065  1.00  0.00           N
ATOM   2616  CA  ARG A 155      34.183  76.048 115.785  1.00  0.00           C
ATOM   2618  CB  ARG A 155      32.923  76.968 115.815  1.00  0.00           C
ATOM   2621  CG  ARG A 155      32.493  77.478 117.205  1.00  0.00           C
ATOM   2624  CD  ARG A 155      31.223  78.348 117.115  1.00  0.00           C
ATOM   2627  NE  ARG A 155      30.993  79.118 118.385  1.00  0.00           N
ATOM   2629  CZ  ARG A 155      30.453  78.598 119.485  1.00  0.00           C
ATOM   2630  NH1 ARG A 155      30.183  77.328 119.635  1.00  0.00           N
ATOM   2633  NH2 ARG A 155      30.093  79.418 120.455  1.00  0.00           N
ATOM   2636  C   ARG A 155      34.163  75.278 114.465  1.00  0.00           C
ATOM   2637  O   ARG A 155      33.633  74.168 114.385  1.00  0.00           O
ATOM   2638  N   SER A 156      34.743  75.868 113.395  1.00  0.00           N
ATOM   2640  CA  SER A 156      34.783  75.308 112.045  1.00  0.00           C
ATOM   2642  CB  SER A 156      35.423  76.288 111.015  1.00  0.00           C
ATOM   2645  OG  SER A 156      36.853  76.358 111.035  1.00  0.00           O
ATOM   2647  C   SER A 156      35.503  73.968 112.005  1.00  0.00           C
ATOM   2648  O   SER A 156      35.123  73.038 111.285  1.00  0.00           O
ATOM   2649  N   ARG A 157      36.583  73.878 112.805  1.00  0.00           N
ATOM   2651  CA  ARG A 157      37.453  72.748 113.025  1.00  0.00           C
ATOM   2653  CB  ARG A 157      36.723  71.378 113.205  1.00  0.00           C
ATOM   2656  CG  ARG A 157      35.723  71.328 114.375  1.00  0.00           C
ATOM   2659  CD  ARG A 157      34.903  70.018 114.455  1.00  0.00           C
ATOM   2662  NE  ARG A 157      33.973  70.008 113.275  1.00  0.00           N
ATOM   2664  CZ  ARG A 157      33.273  68.978 112.825  1.00  0.00           C
ATOM   2665  NH1 ARG A 157      33.323  67.808 113.435  1.00  0.00           N
ATOM   2668  NH2 ARG A 157      32.493  69.148 111.775  1.00  0.00           N
ATOM   2671  C   ARG A 157      38.553  72.678 111.965  1.00  0.00           C
ATOM   2672  O   ARG A 157      39.473  71.878 112.085  1.00  0.00           O
ATOM   2673  N   LEU A 158      38.483  73.528 110.915  1.00  0.00           N
ATOM   2675  CA  LEU A 158      39.423  73.578 109.795  1.00  0.00           C
ATOM   2677  CB  LEU A 158      38.993  74.618 108.725  1.00  0.00           C
ATOM   2680  CG  LEU A 158      37.623  74.358 108.065  1.00  0.00           C
ATOM   2682  CD1 LEU A 158      37.273  75.508 107.115  1.00  0.00           C
ATOM   2686  CD2 LEU A 158      37.593  73.028 107.305  1.00  0.00           C
ATOM   2690  C   LEU A 158      40.813  73.928 110.245  1.00  0.00           C
ATOM   2691  O   LEU A 158      41.843  73.388 109.835  1.00  0.00           O
ATOM   2692  N   VAL A 159      40.863  74.888 111.165  1.00  0.00           N
ATOM   2694  CA  VAL A 159      42.063  75.528 111.595  1.00  0.00           C
ATOM   2696  CB  VAL A 159      41.903  77.038 111.565  1.00  0.00           C
ATOM   2698  CG1 VAL A 159      43.233  77.728 111.925  1.00  0.00           C
ATOM   2702  CG2 VAL A 159      41.433  77.498 110.175  1.00  0.00           C
ATOM   2706  C   VAL A 159      42.343  75.038 112.995  1.00  0.00           C
ATOM   2707  O   VAL A 159      41.473  75.068 113.865  1.00  0.00           O
ATOM   2708  N   GLU A 160      43.583  74.608 113.255  1.00  0.00           N
ATOM   2710  CA  GLU A 160      44.063  74.438 114.615  1.00  0.00           C
ATOM   2712  CB  GLU A 160      45.193  73.398 114.705  1.00  0.00           C
ATOM   2715  CG  GLU A 160      44.653  71.978 115.005  1.00  0.00           C
ATOM   2718  CD  GLU A 160      44.263  71.758 116.455  1.00  0.00           C
ATOM   2719  OE1 GLU A 160      44.603  72.588 117.315  1.00  0.00           O
ATOM   2720  OE2 GLU A 160      43.683  70.678 116.735  1.00  0.00           O
ATOM   2721  C   GLU A 160      44.523  75.738 115.195  1.00  0.00           C
ATOM   2722  O   GLU A 160      45.183  76.548 114.535  1.00  0.00           O
ATOM   2723  N   LEU A 161      44.193  75.958 116.475  1.00  0.00           N
ATOM   2725  CA  LEU A 161      44.573  77.168 117.135  1.00  0.00           C
ATOM   2727  CB  LEU A 161      43.473  77.798 118.005  1.00  0.00           C
ATOM   2730  CG  LEU A 161      42.193  78.168 117.245  1.00  0.00           C
ATOM   2732  CD1 LEU A 161      41.373  79.098 118.125  1.00  0.00           C
ATOM   2736  CD2 LEU A 161      42.453  78.848 115.885  1.00  0.00           C
ATOM   2740  C   LEU A 161      45.773  76.878 117.965  1.00  0.00           C
ATOM   2741  O   LEU A 161      45.753  76.128 118.945  1.00  0.00           O
ATOM   2742  N   ALA A 162      46.883  77.498 117.555  1.00  0.00           N
ATOM   2744  CA  ALA A 162      48.133  77.348 118.215  1.00  0.00           C
ATOM   2746  CB  ALA A 162      49.233  77.228 117.155  1.00  0.00           C
ATOM   2750  C   ALA A 162      48.343  78.538 119.135  1.00  0.00           C
ATOM   2751  O   ALA A 162      47.743  79.598 119.015  1.00  0.00           O
ATOM   2752  N   SER A 163      49.203  78.348 120.125  1.00  0.00           N
ATOM   2754  CA  SER A 163      49.523  79.398 121.055  1.00  0.00           C
ATOM   2756  CB  SER A 163      49.703  78.828 122.485  1.00  0.00           C
ATOM   2759  OG  SER A 163      48.463  78.608 123.145  1.00  0.00           O
ATOM   2761  C   SER A 163      50.793  80.118 120.655  1.00  0.00           C
ATOM   2762  O   SER A 163      51.853  79.508 120.675  1.00  0.00           O
ATOM   2763  N   HIS A 164      50.753  81.428 120.325  1.00  0.00           N
ATOM   2765  CA  HIS A 164      51.953  82.168 119.925  1.00  0.00           C
ATOM   2767  CB  HIS A 164      51.613  83.188 118.815  1.00  0.00           C
ATOM   2770  ND1 HIS A 164      53.583  82.588 117.485  1.00  0.00           N
ATOM   2771  CG  HIS A 164      52.773  83.578 117.965  1.00  0.00           C
ATOM   2772  CE1 HIS A 164      54.423  83.198 116.665  1.00  0.00           C
ATOM   2774  NE2 HIS A 164      54.183  84.528 116.605  1.00  0.00           N
ATOM   2776  CD2 HIS A 164      53.123  84.778 117.445  1.00  0.00           C
ATOM   2778  C   HIS A 164      52.523  82.948 121.085  1.00  0.00           C
ATOM   2779  O   HIS A 164      53.343  83.838 120.915  1.00  0.00           O
ATOM   2780  N   THR A 165      52.053  82.618 122.315  1.00  0.00           N
ATOM   2782  CA  THR A 165      52.453  83.158 123.615  1.00  0.00           C
ATOM   2784  CB  THR A 165      53.893  83.658 123.715  1.00  0.00           C
ATOM   2786  OG1 THR A 165      54.393  83.338 125.005  1.00  0.00           O
ATOM   2788  CG2 THR A 165      54.003  85.178 123.525  1.00  0.00           C
ATOM   2792  C   THR A 165      51.433  84.168 124.155  1.00  0.00           C
ATOM   2793  O   THR A 165      50.713  84.808 123.385  1.00  0.00           O
ATOM   2794  N   TRP A 166      51.263  84.308 125.495  1.00  0.00           N
ATOM   2796  CA  TRP A 166      50.353  85.288 126.065  1.00  0.00           C
ATOM   2798  CB  TRP A 166      50.073  85.078 127.595  1.00  0.00           C
ATOM   2801  CG  TRP A 166      49.153  86.068 128.245  1.00  0.00           C
ATOM   2802  CD1 TRP A 166      49.493  87.068 129.135  1.00  0.00           C
ATOM   2804  NE1 TRP A 166      48.383  87.858 129.375  1.00  0.00           N
ATOM   2806  CE2 TRP A 166      47.323  87.388 128.655  1.00  0.00           C
ATOM   2807  CD2 TRP A 166      47.763  86.238 127.945  1.00  0.00           C
ATOM   2808  CE3 TRP A 166      46.853  85.538 127.155  1.00  0.00           C
ATOM   2810  CZ3 TRP A 166      45.543  86.028 127.055  1.00  0.00           C
ATOM   2812  CZ2 TRP A 166      46.033  87.858 128.555  1.00  0.00           C
ATOM   2814  CH2 TRP A 166      45.153  87.168 127.725  1.00  0.00           C
ATOM   2816  C   TRP A 166      50.813  86.718 125.845  1.00  0.00           C
ATOM   2817  O   TRP A 166      50.073  87.528 125.275  1.00  0.00           O
ATOM   2818  N   ASN A 167      52.043  87.088 126.275  1.00  0.00           N
ATOM   2820  CA  ASN A 167      52.433  88.478 126.165  1.00  0.00           C
ATOM   2822  CB  ASN A 167      51.953  89.318 127.395  1.00  0.00           C
ATOM   2825  CG  ASN A 167      51.753  90.768 126.955  1.00  0.00           C
ATOM   2826  OD1 ASN A 167      51.603  91.108 125.775  1.00  0.00           O
ATOM   2827  ND2 ASN A 167      51.773  91.698 127.935  1.00  0.00           N
ATOM   2830  C   ASN A 167      53.933  88.618 126.055  1.00  0.00           C
ATOM   2831  O   ASN A 167      54.523  89.568 126.515  1.00  0.00           O
ATOM   2832  N   SER A 168      54.583  87.658 125.405  1.00  0.00           N
ATOM   2834  CA  SER A 168      56.023  87.538 125.365  1.00  0.00           C
ATOM   2836  CB  SER A 168      56.503  86.228 126.005  1.00  0.00           C
ATOM   2839  OG  SER A 168      56.313  86.238 127.415  1.00  0.00           O
ATOM   2841  C   SER A 168      56.543  87.668 123.955  1.00  0.00           C
ATOM   2842  O   SER A 168      57.563  87.098 123.565  1.00  0.00           O
ATOM   2843  N   HIS A 169      55.843  88.448 123.115  1.00  0.00           N
ATOM   2845  CA  HIS A 169      56.263  88.768 121.765  1.00  0.00           C
ATOM   2847  CB  HIS A 169      55.123  88.618 120.745  1.00  0.00           C
ATOM   2850  ND1 HIS A 169      56.313  89.308 118.595  1.00  0.00           N
ATOM   2851  CG  HIS A 169      55.513  88.418 119.305  1.00  0.00           C
ATOM   2852  CE1 HIS A 169      56.173  88.938 117.325  1.00  0.00           C
ATOM   2854  NE2 HIS A 169      55.363  87.868 117.195  1.00  0.00           N
ATOM   2856  CD2 HIS A 169      54.963  87.508 118.465  1.00  0.00           C
ATOM   2858  C   HIS A 169      56.803  90.178 121.785  1.00  0.00           C
ATOM   2859  O   HIS A 169      56.243  91.138 121.275  1.00  0.00           O
ATOM   2860  N   TYR A 170      57.953  90.338 122.445  1.00  0.00           N
ATOM   2862  CA  TYR A 170      58.613  91.618 122.475  1.00  0.00           C
ATOM   2864  CB  TYR A 170      57.973  92.608 123.485  1.00  0.00           C
ATOM   2867  CG  TYR A 170      57.923  92.168 124.935  1.00  0.00           C
ATOM   2868  CD1 TYR A 170      59.063  92.278 125.755  1.00  0.00           C
ATOM   2870  CE1 TYR A 170      59.013  91.958 127.115  1.00  0.00           C
ATOM   2872  CZ  TYR A 170      57.813  91.508 127.675  1.00  0.00           C
ATOM   2873  OH  TYR A 170      57.743  91.038 129.005  1.00  0.00           O
ATOM   2875  CD2 TYR A 170      56.713  91.788 125.535  1.00  0.00           C
ATOM   2877  CE2 TYR A 170      56.653  91.498 126.905  1.00  0.00           C
ATOM   2879  C   TYR A 170      60.073  91.398 122.755  1.00  0.00           C
ATOM   2880  O   TYR A 170      60.493  90.328 123.195  1.00  0.00           O
ATOM   2881  N   GLY A 171      60.903  92.428 122.495  1.00  0.00           N
ATOM   2883  CA  GLY A 171      62.293  92.458 122.915  1.00  0.00           C
ATOM   2886  C   GLY A 171      62.433  92.958 124.325  1.00  0.00           C
ATOM   2887  O   GLY A 171      61.943  94.038 124.655  1.00  0.00           O
ATOM   2888  N   ILE A 172      63.133  92.208 125.205  1.00  0.00           N
ATOM   2890  CA  ILE A 172      63.503  92.668 126.535  1.00  0.00           C
ATOM   2892  CB  ILE A 172      63.133  91.698 127.665  1.00  0.00           C
ATOM   2894  CG2 ILE A 172      63.973  90.398 127.615  1.00  0.00           C
ATOM   2898  CG1 ILE A 172      63.263  92.348 129.075  1.00  0.00           C
ATOM   2901  CD  ILE A 172      62.323  93.538 129.305  1.00  0.00           C
ATOM   2905  C   ILE A 172      64.993  92.858 126.535  1.00  0.00           C
ATOM   2906  O   ILE A 172      65.713  92.188 125.795  1.00  0.00           O
ATOM   2907  N   GLN A 173      65.523  93.748 127.395  1.00  0.00           N
ATOM   2909  CA  GLN A 173      66.933  93.748 127.715  1.00  0.00           C
ATOM   2911  CB  GLN A 173      67.213  94.868 128.745  1.00  0.00           C
ATOM   2914  CG  GLN A 173      68.703  94.978 129.155  1.00  0.00           C
ATOM   2917  CD  GLN A 173      68.903  96.098 130.195  1.00  0.00           C
ATOM   2918  OE1 GLN A 173      67.933  96.578 130.785  1.00  0.00           O
ATOM   2919  NE2 GLN A 173      70.183  96.478 130.455  1.00  0.00           N
ATOM   2922  C   GLN A 173      67.433  92.398 128.255  1.00  0.00           C
ATOM   2923  O   GLN A 173      67.043  91.958 129.325  1.00  0.00           O
ATOM   2924  N   ALA A 174      68.333  91.738 127.495  1.00  0.00           N
ATOM   2926  CA  ALA A 174      68.883  90.448 127.825  1.00  0.00           C
ATOM   2928  CB  ALA A 174      68.653  89.488 126.645  1.00  0.00           C
ATOM   2932  C   ALA A 174      70.373  90.508 128.095  1.00  0.00           C
ATOM   2933  O   ALA A 174      71.043  89.488 128.165  1.00  0.00           O
ATOM   2934  N   ASN A 175      70.983  91.708 128.245  1.00  0.00           N
ATOM   2936  CA  ASN A 175      72.403  91.778 128.485  1.00  0.00           C
ATOM   2938  CB  ASN A 175      73.183  91.558 127.145  1.00  0.00           C
ATOM   2941  CG  ASN A 175      74.713  91.668 127.245  1.00  0.00           C
ATOM   2942  OD1 ASN A 175      75.253  92.748 127.425  1.00  0.00           O
ATOM   2943  ND2 ASN A 175      75.413  90.528 127.055  1.00  0.00           N
ATOM   2946  C   ASN A 175      72.703  93.098 129.185  1.00  0.00           C
ATOM   2947  O   ASN A 175      71.953  94.048 129.015  1.00  0.00           O
ATOM   2948  N   ALA A 176      73.803  93.178 129.985  1.00  0.00           N
ATOM   2950  CA  ALA A 176      74.183  94.328 130.795  1.00  0.00           C
ATOM   2952  CB  ALA A 176      75.513  94.028 131.505  1.00  0.00           C
ATOM   2956  C   ALA A 176      74.343  95.608 129.985  1.00  0.00           C
ATOM   2957  O   ALA A 176      74.053  96.718 130.395  1.00  0.00           O
ATOM   2958  N   THR A 177      74.793  95.428 128.735  1.00  0.00           N
ATOM   2960  CA  THR A 177      74.893  96.438 127.695  1.00  0.00           C
ATOM   2962  CB  THR A 177      75.483  95.828 126.445  1.00  0.00           C
ATOM   2964  OG1 THR A 177      76.083  96.788 125.585  1.00  0.00           O
ATOM   2966  CG2 THR A 177      74.493  95.038 125.585  1.00  0.00           C
ATOM   2970  C   THR A 177      73.573  97.118 127.365  1.00  0.00           C
ATOM   2971  O   THR A 177      73.533  98.318 127.095  1.00  0.00           O
ATOM   2972  N   GLY A 178      72.453  96.358 127.385  1.00  0.00           N
ATOM   2974  CA  GLY A 178      71.173  96.848 126.905  1.00  0.00           C
ATOM   2977  C   GLY A 178      70.713  96.178 125.645  1.00  0.00           C
ATOM   2978  O   GLY A 178      69.973  96.778 124.875  1.00  0.00           O
ATOM   2979  N   SER A 179      71.173  94.938 125.335  1.00  0.00           N
ATOM   2981  CA  SER A 179      70.763  94.258 124.115  1.00  0.00           C
ATOM   2983  CB  SER A 179      71.653  93.048 123.695  1.00  0.00           C
ATOM   2986  OG  SER A 179      73.003  93.428 123.425  1.00  0.00           O
ATOM   2988  C   SER A 179      69.343  93.748 124.235  1.00  0.00           C
ATOM   2989  O   SER A 179      69.053  92.888 125.075  1.00  0.00           O
ATOM   2990  N   LEU A 180      68.423  94.268 123.405  1.00  0.00           N
ATOM   2992  CA  LEU A 180      67.083  93.748 123.295  1.00  0.00           C
ATOM   2994  CB  LEU A 180      66.103  94.738 122.645  1.00  0.00           C
ATOM   2997  CG  LEU A 180      66.023  96.128 123.315  1.00  0.00           C
ATOM   2999  CD1 LEU A 180      64.983  96.978 122.565  1.00  0.00           C
ATOM   3003  CD2 LEU A 180      65.663  96.038 124.805  1.00  0.00           C
ATOM   3007  C   LEU A 180      67.083  92.458 122.495  1.00  0.00           C
ATOM   3008  O   LEU A 180      67.583  92.408 121.375  1.00  0.00           O
ATOM   3009  N   LEU A 181      66.553  91.378 123.085  1.00  0.00           N
ATOM   3011  CA  LEU A 181      66.433  90.078 122.485  1.00  0.00           C
ATOM   3013  CB  LEU A 181      67.413  89.038 123.105  1.00  0.00           C
ATOM   3016  CG  LEU A 181      68.863  89.018 122.595  1.00  0.00           C
ATOM   3018  CD1 LEU A 181      69.703  90.258 122.895  1.00  0.00           C
ATOM   3022  CD2 LEU A 181      69.603  87.758 123.075  1.00  0.00           C
ATOM   3026  C   LEU A 181      65.013  89.588 122.785  1.00  0.00           C
ATOM   3027  O   LEU A 181      64.423  90.088 123.745  1.00  0.00           O
ATOM   3028  N   PRO A 182      64.443  88.618 122.065  1.00  0.00           N
ATOM   3029  CD  PRO A 182      64.953  88.118 120.795  1.00  0.00           C
ATOM   3032  CA  PRO A 182      63.123  88.088 122.335  1.00  0.00           C
ATOM   3034  CB  PRO A 182      62.903  86.948 121.325  1.00  0.00           C
ATOM   3037  CG  PRO A 182      64.233  86.788 120.575  1.00  0.00           C
ATOM   3040  C   PRO A 182      62.953  87.628 123.755  1.00  0.00           C
ATOM   3041  O   PRO A 182      63.683  86.748 124.205  1.00  0.00           O
ATOM   3042  N   VAL A 183      61.953  88.198 124.445  1.00  0.00           N
ATOM   3044  CA  VAL A 183      61.733  87.978 125.855  1.00  0.00           C
ATOM   3046  CB  VAL A 183      60.633  88.918 126.335  1.00  0.00           C
ATOM   3048  CG1 VAL A 183      59.273  88.578 125.725  1.00  0.00           C
ATOM   3052  CG2 VAL A 183      60.533  88.888 127.865  1.00  0.00           C
ATOM   3056  C   VAL A 183      61.523  86.518 126.215  1.00  0.00           C
ATOM   3057  O   VAL A 183      62.073  86.048 127.205  1.00  0.00           O
ATOM   3058  N   TYR A 184      60.763  85.748 125.405  1.00  0.00           N
ATOM   3060  CA  TYR A 184      60.253  84.428 125.755  1.00  0.00           C
ATOM   3062  CB  TYR A 184      59.143  83.988 124.755  1.00  0.00           C
ATOM   3065  CG  TYR A 184      58.263  82.918 125.365  1.00  0.00           C
ATOM   3066  CD1 TYR A 184      57.553  83.148 126.555  1.00  0.00           C
ATOM   3068  CE1 TYR A 184      56.723  82.158 127.105  1.00  0.00           C
ATOM   3070  CZ  TYR A 184      56.633  80.908 126.485  1.00  0.00           C
ATOM   3071  OH  TYR A 184      55.793  79.928 127.045  1.00  0.00           O
ATOM   3073  CD2 TYR A 184      58.173  81.648 124.765  1.00  0.00           C
ATOM   3075  CE2 TYR A 184      57.403  80.638 125.355  1.00  0.00           C
ATOM   3077  C   TYR A 184      61.333  83.358 125.765  1.00  0.00           C
ATOM   3078  O   TYR A 184      61.143  82.268 126.265  1.00  0.00           O
ATOM   3079  N   VAL A 185      62.493  83.628 125.145  1.00  0.00           N
ATOM   3081  CA  VAL A 185      63.493  82.598 124.965  1.00  0.00           C
ATOM   3083  CB  VAL A 185      63.693  82.298 123.495  1.00  0.00           C
ATOM   3085  CG1 VAL A 185      62.353  81.778 122.955  1.00  0.00           C
ATOM   3089  CG2 VAL A 185      64.193  83.538 122.715  1.00  0.00           C
ATOM   3093  C   VAL A 185      64.803  82.988 125.605  1.00  0.00           C
ATOM   3094  O   VAL A 185      65.803  82.288 125.485  1.00  0.00           O
ATOM   3095  N   ASN A 186      64.833  84.128 126.315  1.00  0.00           N
ATOM   3097  CA  ASN A 186      66.063  84.608 126.895  1.00  0.00           C
ATOM   3099  CB  ASN A 186      66.683  85.768 126.085  1.00  0.00           C
ATOM   3102  CG  ASN A 186      67.113  85.238 124.725  1.00  0.00           C
ATOM   3103  OD1 ASN A 186      67.953  84.348 124.605  1.00  0.00           O
ATOM   3104  ND2 ASN A 186      66.503  85.758 123.635  1.00  0.00           N
ATOM   3107  C   ASN A 186      65.803  85.038 128.305  1.00  0.00           C
ATOM   3108  O   ASN A 186      64.773  85.598 128.655  1.00  0.00           O
ATOM   3109  N   ARG A 187      66.783  84.748 129.185  1.00  0.00           N
ATOM   3111  CA  ARG A 187      66.803  85.328 130.505  1.00  0.00           C
ATOM   3113  CB  ARG A 187      67.923  84.678 131.345  1.00  0.00           C
ATOM   3116  CG  ARG A 187      67.803  83.148 131.525  1.00  0.00           C
ATOM   3119  CD  ARG A 187      68.953  82.578 132.355  1.00  0.00           C
ATOM   3122  NE  ARG A 187      68.843  81.078 132.455  1.00  0.00           N
ATOM   3124  CZ  ARG A 187      69.853  80.328 132.905  1.00  0.00           C
ATOM   3125  NH1 ARG A 187      70.953  80.898 133.355  1.00  0.00           N
ATOM   3128  NH2 ARG A 187      69.783  79.018 132.865  1.00  0.00           N
ATOM   3131  C   ARG A 187      66.983  86.838 130.455  1.00  0.00           C
ATOM   3132  O   ARG A 187      67.833  87.348 129.725  1.00  0.00           O
ATOM   3133  N   ALA A 188      66.163  87.608 131.185  1.00  0.00           N
ATOM   3135  CA  ALA A 188      66.303  89.048 131.205  1.00  0.00           C
ATOM   3137  CB  ALA A 188      65.033  89.728 131.755  1.00  0.00           C
ATOM   3141  C   ALA A 188      67.563  89.498 131.955  1.00  0.00           C
ATOM   3142  O   ALA A 188      68.033  88.868 132.905  1.00  0.00           O
ATOM   3143  N   TYR A 189      68.153  90.638 131.555  1.00  0.00           N
ATOM   3145  CA  TYR A 189      68.963  91.408 132.465  1.00  0.00           C
ATOM   3147  CB  TYR A 189      70.133  92.138 131.755  1.00  0.00           C
ATOM   3150  CG  TYR A 189      71.023  92.868 132.725  1.00  0.00           C
ATOM   3151  CD1 TYR A 189      72.033  92.158 133.385  1.00  0.00           C
ATOM   3153  CE1 TYR A 189      72.893  92.808 134.275  1.00  0.00           C
ATOM   3155  CZ  TYR A 189      72.803  94.188 134.475  1.00  0.00           C
ATOM   3156  OH  TYR A 189      73.723  94.828 135.325  1.00  0.00           O
ATOM   3158  CD2 TYR A 189      70.893  94.248 132.975  1.00  0.00           C
ATOM   3160  CE2 TYR A 189      71.793  94.908 133.825  1.00  0.00           C
ATOM   3162  C   TYR A 189      68.033  92.368 133.185  1.00  0.00           C
ATOM   3163  O   TYR A 189      67.303  93.148 132.585  1.00  0.00           O
ATOM   3164  N   PHE A 190      68.053  92.328 134.525  1.00  0.00           N
ATOM   3166  CA  PHE A 190      67.293  93.248 135.325  1.00  0.00           C
ATOM   3168  CB  PHE A 190      66.913  92.628 136.685  1.00  0.00           C
ATOM   3171  CG  PHE A 190      65.963  91.478 136.575  1.00  0.00           C
ATOM   3172  CD1 PHE A 190      64.743  91.608 135.885  1.00  0.00           C
ATOM   3174  CE1 PHE A 190      63.833  90.558 135.855  1.00  0.00           C
ATOM   3176  CZ  PHE A 190      64.113  89.358 136.525  1.00  0.00           C
ATOM   3178  CD2 PHE A 190      66.233  90.278 137.255  1.00  0.00           C
ATOM   3180  CE2 PHE A 190      65.303  89.228 137.235  1.00  0.00           C
ATOM   3182  C   PHE A 190      68.153  94.448 135.595  1.00  0.00           C
ATOM   3183  O   PHE A 190      69.003  94.428 136.485  1.00  0.00           O
ATOM   3184  N   THR A 191      67.943  95.548 134.845  1.00  0.00           N
ATOM   3186  CA  THR A 191      68.673  96.798 135.045  1.00  0.00           C
ATOM   3188  CB  THR A 191      68.363  97.818 133.945  1.00  0.00           C
ATOM   3190  OG1 THR A 191      69.143  98.998 134.095  1.00  0.00           O
ATOM   3192  CG2 THR A 191      66.873  98.218 133.865  1.00  0.00           C
ATOM   3196  C   THR A 191      68.533  97.398 136.455  1.00  0.00           C
ATOM   3197  O   THR A 191      69.503  97.808 137.075  1.00  0.00           O
ATOM   3198  N   ASP A 192      67.313  97.368 137.015  1.00  0.00           N
ATOM   3200  CA  ASP A 192      66.943  97.798 138.335  1.00  0.00           C
ATOM   3202  CB  ASP A 192      65.393  97.638 138.455  1.00  0.00           C
ATOM   3205  CG  ASP A 192      64.943  96.208 138.215  1.00  0.00           C
ATOM   3206  OD1 ASP A 192      65.303  95.598 137.185  1.00  0.00           O
ATOM   3207  OD2 ASP A 192      64.173  95.718 139.085  1.00  0.00           O
ATOM   3208  C   ASP A 192      67.643  97.038 139.465  1.00  0.00           C
ATOM   3209  O   ASP A 192      68.013  97.608 140.495  1.00  0.00           O
ATOM   3210  N   HIS A 193      67.823  95.718 139.295  1.00  0.00           N
ATOM   3212  CA  HIS A 193      68.493  94.858 140.245  1.00  0.00           C
ATOM   3214  CB  HIS A 193      67.953  93.418 140.135  1.00  0.00           C
ATOM   3217  ND1 HIS A 193      66.343  93.008 141.915  1.00  0.00           N
ATOM   3218  CG  HIS A 193      66.543  93.298 140.575  1.00  0.00           C
ATOM   3219  CE1 HIS A 193      65.063  92.668 141.995  1.00  0.00           C
ATOM   3221  NE2 HIS A 193      64.443  92.738 140.795  1.00  0.00           N
ATOM   3223  CD2 HIS A 193      65.383  93.138 139.885  1.00  0.00           C
ATOM   3225  C   HIS A 193      70.003  94.768 140.035  1.00  0.00           C
ATOM   3226  O   HIS A 193      70.723  94.298 140.935  1.00  0.00           O
ATOM   3227  N   ALA A 194      70.463  95.188 138.835  1.00  0.00           N
ATOM   3229  CA  ALA A 194      71.843  95.158 138.365  1.00  0.00           C
ATOM   3231  CB  ALA A 194      72.763  96.078 139.185  1.00  0.00           C
ATOM   3235  C   ALA A 194      72.373  93.738 138.125  1.00  0.00           C
ATOM   3236  O   ALA A 194      73.513  93.378 138.445  1.00  0.00           O
ATOM   3237  N   ARG A 195      71.493  92.848 137.615  1.00  0.00           N
ATOM   3239  CA  ARG A 195      71.743  91.428 137.635  1.00  0.00           C
ATOM   3241  CB  ARG A 195      71.413  90.868 139.055  1.00  0.00           C
ATOM   3244  CG  ARG A 195      71.063  89.378 139.165  1.00  0.00           C
ATOM   3247  CD  ARG A 195      70.493  88.908 140.515  1.00  0.00           C
ATOM   3250  NE  ARG A 195      69.083  89.428 140.685  1.00  0.00           N
ATOM   3252  CZ  ARG A 195      68.003  88.778 140.245  1.00  0.00           C
ATOM   3253  NH1 ARG A 195      68.073  87.768 139.405  1.00  0.00           N
ATOM   3256  NH2 ARG A 195      66.793  89.078 140.675  1.00  0.00           N
ATOM   3259  C   ARG A 195      70.973  90.708 136.545  1.00  0.00           C
ATOM   3260  O   ARG A 195      69.843  91.068 136.205  1.00  0.00           O
ATOM   3261  N   TYR A 196      71.523  89.618 135.995  1.00  0.00           N
ATOM   3263  CA  TYR A 196      70.723  88.658 135.255  1.00  0.00           C
ATOM   3265  CB  TYR A 196      71.613  87.618 134.545  1.00  0.00           C
ATOM   3268  CG  TYR A 196      72.213  88.218 133.315  1.00  0.00           C
ATOM   3269  CD1 TYR A 196      71.543  88.128 132.085  1.00  0.00           C
ATOM   3271  CE1 TYR A 196      72.213  88.448 130.905  1.00  0.00           C
ATOM   3273  CZ  TYR A 196      73.513  88.968 130.935  1.00  0.00           C
ATOM   3274  OH  TYR A 196      74.203  89.268 129.735  1.00  0.00           O
ATOM   3276  CD2 TYR A 196      73.513  88.738 133.345  1.00  0.00           C
ATOM   3278  CE2 TYR A 196      74.143  89.148 132.165  1.00  0.00           C
ATOM   3280  C   TYR A 196      69.653  87.888 136.015  1.00  0.00           C
ATOM   3281  O   TYR A 196      69.883  87.348 137.095  1.00  0.00           O
ATOM   3282  N   GLU A 197      68.473  87.758 135.395  1.00  0.00           N
ATOM   3284  CA  GLU A 197      67.433  86.838 135.795  1.00  0.00           C
ATOM   3286  CB  GLU A 197      66.283  86.888 134.755  1.00  0.00           C
ATOM   3289  CG  GLU A 197      65.073  85.978 135.065  1.00  0.00           C
ATOM   3292  CD  GLU A 197      64.133  85.828 133.885  1.00  0.00           C
ATOM   3293  OE1 GLU A 197      64.633  85.688 132.745  1.00  0.00           O
ATOM   3294  OE2 GLU A 197      62.893  85.808 134.095  1.00  0.00           O
ATOM   3295  C   GLU A 197      67.933  85.408 135.965  1.00  0.00           C
ATOM   3296  O   GLU A 197      68.583  84.838 135.085  1.00  0.00           O
ATOM   3297  N   THR A 198      67.643  84.788 137.135  1.00  0.00           N
ATOM   3299  CA  THR A 198      68.053  83.428 137.415  1.00  0.00           C
ATOM   3301  CB  THR A 198      68.003  82.948 138.875  1.00  0.00           C
ATOM   3303  OG1 THR A 198      66.713  82.588 139.375  1.00  0.00           O
ATOM   3305  CG2 THR A 198      68.563  84.018 139.805  1.00  0.00           C
ATOM   3309  C   THR A 198      67.293  82.448 136.555  1.00  0.00           C
ATOM   3310  O   THR A 198      66.223  82.708 136.005  1.00  0.00           O
ATOM   3311  N   ALA A 199      67.823  81.228 136.445  1.00  0.00           N
ATOM   3313  CA  ALA A 199      67.163  80.128 135.785  1.00  0.00           C
ATOM   3315  CB  ALA A 199      68.133  78.948 135.845  1.00  0.00           C
ATOM   3319  C   ALA A 199      65.823  79.748 136.415  1.00  0.00           C
ATOM   3320  O   ALA A 199      64.873  79.378 135.725  1.00  0.00           O
ATOM   3321  N   ALA A 200      65.713  79.838 137.755  1.00  0.00           N
ATOM   3323  CA  ALA A 200      64.473  79.708 138.495  1.00  0.00           C
ATOM   3325  CB  ALA A 200      64.803  79.758 139.995  1.00  0.00           C
ATOM   3329  C   ALA A 200      63.433  80.778 138.185  1.00  0.00           C
ATOM   3330  O   ALA A 200      62.273  80.468 137.875  1.00  0.00           O
ATOM   3331  N   GLU A 201      63.843  82.068 138.185  1.00  0.00           N
ATOM   3333  CA  GLU A 201      63.013  83.198 137.765  1.00  0.00           C
ATOM   3335  CB  GLU A 201      63.733  84.578 137.925  1.00  0.00           C
ATOM   3338  CG  GLU A 201      63.923  85.068 139.385  1.00  0.00           C
ATOM   3341  CD  GLU A 201      64.923  86.218 139.525  1.00  0.00           C
ATOM   3342  OE1 GLU A 201      66.053  86.068 139.005  1.00  0.00           O
ATOM   3343  OE2 GLU A 201      64.633  87.248 140.195  1.00  0.00           O
ATOM   3344  C   GLU A 201      62.553  83.058 136.325  1.00  0.00           C
ATOM   3345  O   GLU A 201      61.373  83.198 136.005  1.00  0.00           O
ATOM   3346  N   TYR A 202      63.493  82.678 135.425  1.00  0.00           N
ATOM   3348  CA  TYR A 202      63.193  82.358 134.045  1.00  0.00           C
ATOM   3350  CB  TYR A 202      64.523  82.078 133.295  1.00  0.00           C
ATOM   3353  CG  TYR A 202      64.293  81.708 131.855  1.00  0.00           C
ATOM   3354  CD1 TYR A 202      64.163  82.718 130.895  1.00  0.00           C
ATOM   3356  CE1 TYR A 202      63.783  82.428 129.585  1.00  0.00           C
ATOM   3358  CZ  TYR A 202      63.563  81.098 129.215  1.00  0.00           C
ATOM   3359  OH  TYR A 202      63.133  80.778 127.925  1.00  0.00           O
ATOM   3361  CD2 TYR A 202      64.103  80.368 131.455  1.00  0.00           C
ATOM   3363  CE2 TYR A 202      63.723  80.068 130.145  1.00  0.00           C
ATOM   3365  C   TYR A 202      62.203  81.218 133.865  1.00  0.00           C
ATOM   3366  O   TYR A 202      61.223  81.348 133.145  1.00  0.00           O
ATOM   3367  N   ARG A 203      62.383  80.068 134.555  1.00  0.00           N
ATOM   3369  CA  ARG A 203      61.423  78.968 134.485  1.00  0.00           C
ATOM   3371  CB  ARG A 203      61.843  77.788 135.415  1.00  0.00           C
ATOM   3374  CG  ARG A 203      62.863  76.768 134.875  1.00  0.00           C
ATOM   3377  CD  ARG A 203      62.983  75.548 135.815  1.00  0.00           C
ATOM   3380  NE  ARG A 203      63.953  74.528 135.285  1.00  0.00           N
ATOM   3382  CZ  ARG A 203      63.663  73.668 134.315  1.00  0.00           C
ATOM   3383  NH1 ARG A 203      62.543  73.598 133.645  1.00  0.00           N
ATOM   3386  NH2 ARG A 203      64.533  72.728 133.995  1.00  0.00           N
ATOM   3389  C   ARG A 203      60.013  79.388 134.875  1.00  0.00           C
ATOM   3390  O   ARG A 203      59.033  79.118 134.185  1.00  0.00           O
ATOM   3391  N   GLU A 204      59.923  80.108 136.005  1.00  0.00           N
ATOM   3393  CA  GLU A 204      58.663  80.598 136.525  1.00  0.00           C
ATOM   3395  CB  GLU A 204      58.893  81.268 137.895  1.00  0.00           C
ATOM   3398  CG  GLU A 204      57.603  81.688 138.635  1.00  0.00           C
ATOM   3401  CD  GLU A 204      56.703  80.518 138.995  1.00  0.00           C
ATOM   3402  OE1 GLU A 204      56.973  79.338 138.665  1.00  0.00           O
ATOM   3403  OE2 GLU A 204      55.683  80.768 139.695  1.00  0.00           O
ATOM   3404  C   GLU A 204      57.953  81.558 135.595  1.00  0.00           C
ATOM   3405  O   GLU A 204      56.763  81.438 135.315  1.00  0.00           O
ATOM   3406  N   ARG A 205      58.683  82.528 135.045  1.00  0.00           N
ATOM   3408  CA  ARG A 205      58.113  83.508 134.145  1.00  0.00           C
ATOM   3410  CB  ARG A 205      59.163  84.598 133.855  1.00  0.00           C
ATOM   3413  CG  ARG A 205      58.693  85.668 132.855  1.00  0.00           C
ATOM   3416  CD  ARG A 205      59.683  86.808 132.575  1.00  0.00           C
ATOM   3419  NE  ARG A 205      61.003  86.188 132.215  1.00  0.00           N
ATOM   3421  CZ  ARG A 205      61.733  86.478 131.145  1.00  0.00           C
ATOM   3422  NH1 ARG A 205      61.563  87.538 130.415  1.00  0.00           N
ATOM   3425  NH2 ARG A 205      62.783  85.748 130.855  1.00  0.00           N
ATOM   3428  C   ARG A 205      57.513  82.928 132.875  1.00  0.00           C
ATOM   3429  O   ARG A 205      56.393  83.268 132.495  1.00  0.00           O
ATOM   3430  N   ILE A 206      58.223  81.978 132.235  1.00  0.00           N
ATOM   3432  CA  ILE A 206      57.773  81.248 131.055  1.00  0.00           C
ATOM   3434  CB  ILE A 206      58.853  80.288 130.555  1.00  0.00           C
ATOM   3436  CG2 ILE A 206      58.323  79.408 129.405  1.00  0.00           C
ATOM   3440  CG1 ILE A 206      60.123  81.038 130.075  1.00  0.00           C
ATOM   3443  CD  ILE A 206      59.843  82.098 129.015  1.00  0.00           C
ATOM   3447  C   ILE A 206      56.513  80.458 131.315  1.00  0.00           C
ATOM   3448  O   ILE A 206      55.533  80.518 130.565  1.00  0.00           O
ATOM   3449  N   ARG A 207      56.493  79.708 132.435  1.00  0.00           N
ATOM   3451  CA  ARG A 207      55.373  78.848 132.745  1.00  0.00           C
ATOM   3453  CB  ARG A 207      55.743  77.798 133.845  1.00  0.00           C
ATOM   3456  CG  ARG A 207      55.733  78.208 135.335  1.00  0.00           C
ATOM   3459  CD  ARG A 207      54.333  78.338 135.975  1.00  0.00           C
ATOM   3462  NE  ARG A 207      54.443  78.598 137.445  1.00  0.00           N
ATOM   3464  CZ  ARG A 207      53.383  78.688 138.245  1.00  0.00           C
ATOM   3465  NH1 ARG A 207      52.153  78.478 137.825  1.00  0.00           N
ATOM   3468  NH2 ARG A 207      53.563  79.038 139.495  1.00  0.00           N
ATOM   3471  C   ARG A 207      54.143  79.668 133.105  1.00  0.00           C
ATOM   3472  O   ARG A 207      53.023  79.228 132.845  1.00  0.00           O
ATOM   3473  N   LEU A 208      54.313  80.868 133.705  1.00  0.00           N
ATOM   3475  CA  LEU A 208      53.233  81.808 133.935  1.00  0.00           C
ATOM   3477  CB  LEU A 208      53.683  82.938 134.875  1.00  0.00           C
ATOM   3480  CG  LEU A 208      53.973  82.478 136.325  1.00  0.00           C
ATOM   3482  CD1 LEU A 208      54.533  83.628 137.155  1.00  0.00           C
ATOM   3486  CD2 LEU A 208      52.743  81.898 137.015  1.00  0.00           C
ATOM   3490  C   LEU A 208      52.593  82.388 132.675  1.00  0.00           C
ATOM   3491  O   LEU A 208      51.373  82.468 132.565  1.00  0.00           O
ATOM   3492  N   ASP A 209      53.383  82.798 131.665  1.00  0.00           N
ATOM   3494  CA  ASP A 209      52.853  83.228 130.385  1.00  0.00           C
ATOM   3496  CB  ASP A 209      54.033  83.888 129.615  1.00  0.00           C
ATOM   3499  CG  ASP A 209      53.593  84.498 128.305  1.00  0.00           C
ATOM   3500  OD1 ASP A 209      52.963  83.778 127.485  1.00  0.00           O
ATOM   3501  OD2 ASP A 209      53.833  85.708 128.065  1.00  0.00           O
ATOM   3502  C   ASP A 209      52.103  82.098 129.655  1.00  0.00           C
ATOM   3503  O   ASP A 209      50.943  82.228 129.255  1.00  0.00           O
ATOM   3504  N   ALA A 210      52.723  80.898 129.595  1.00  0.00           N
ATOM   3506  CA  ALA A 210      52.123  79.738 128.995  1.00  0.00           C
ATOM   3508  CB  ALA A 210      53.153  78.608 129.065  1.00  0.00           C
ATOM   3512  C   ALA A 210      50.833  79.258 129.635  1.00  0.00           C
ATOM   3513  O   ALA A 210      49.843  79.018 128.955  1.00  0.00           O
ATOM   3514  N   VAL A 211      50.773  79.148 130.985  1.00  0.00           N
ATOM   3516  CA  VAL A 211      49.563  78.688 131.665  1.00  0.00           C
ATOM   3518  CB  VAL A 211      49.833  78.228 133.095  1.00  0.00           C
ATOM   3520  CG1 VAL A 211      50.163  79.408 134.025  1.00  0.00           C
ATOM   3524  CG2 VAL A 211      48.653  77.418 133.655  1.00  0.00           C
ATOM   3528  C   VAL A 211      48.433  79.718 131.595  1.00  0.00           C
ATOM   3529  O   VAL A 211      47.253  79.368 131.545  1.00  0.00           O
ATOM   3530  N   LYS A 212      48.763  81.028 131.545  1.00  0.00           N
ATOM   3532  CA  LYS A 212      47.803  82.058 131.225  1.00  0.00           C
ATOM   3534  CB  LYS A 212      48.513  83.418 131.375  1.00  0.00           C
ATOM   3537  CG  LYS A 212      47.673  84.658 131.075  1.00  0.00           C
ATOM   3540  CD  LYS A 212      46.693  85.008 132.205  1.00  0.00           C
ATOM   3543  CE  LYS A 212      46.023  86.348 131.905  1.00  0.00           C
ATOM   3546  NZ  LYS A 212      45.243  86.838 133.045  1.00  0.00           N
ATOM   3550  C   LYS A 212      47.193  81.938 129.825  1.00  0.00           C
ATOM   3551  O   LYS A 212      45.973  81.968 129.675  1.00  0.00           O
ATOM   3552  N   MET A 213      48.013  81.738 128.775  1.00  0.00           N
ATOM   3554  CA  MET A 213      47.493  81.518 127.435  1.00  0.00           C
ATOM   3556  CB  MET A 213      48.603  81.558 126.365  1.00  0.00           C
ATOM   3559  CG  MET A 213      47.983  81.438 124.955  1.00  0.00           C
ATOM   3562  SD  MET A 213      49.013  82.018 123.605  1.00  0.00           S
ATOM   3563  CE  MET A 213      47.663  81.998 122.405  1.00  0.00           C
ATOM   3567  C   MET A 213      46.663  80.238 127.285  1.00  0.00           C
ATOM   3568  O   MET A 213      45.573  80.238 126.705  1.00  0.00           O
ATOM   3569  N   THR A 214      47.143  79.118 127.845  1.00  0.00           N
ATOM   3571  CA  THR A 214      46.413  77.848 127.835  1.00  0.00           C
ATOM   3573  CB  THR A 214      47.163  76.678 128.455  1.00  0.00           C
ATOM   3575  OG1 THR A 214      48.483  76.618 127.955  1.00  0.00           O
ATOM   3577  CG2 THR A 214      46.513  75.338 128.065  1.00  0.00           C
ATOM   3581  C   THR A 214      45.053  77.978 128.505  1.00  0.00           C
ATOM   3582  O   THR A 214      44.073  77.448 127.985  1.00  0.00           O
ATOM   3583  N   GLU A 215      44.953  78.708 129.645  1.00  0.00           N
ATOM   3585  CA  GLU A 215      43.693  79.118 130.235  1.00  0.00           C
ATOM   3587  CB  GLU A 215      43.903  79.838 131.605  1.00  0.00           C
ATOM   3590  CG  GLU A 215      42.583  80.238 132.335  1.00  0.00           C
ATOM   3593  CD  GLU A 215      42.763  81.318 133.395  1.00  0.00           C
ATOM   3594  OE1 GLU A 215      43.563  82.268 133.195  1.00  0.00           O
ATOM   3595  OE2 GLU A 215      42.033  81.248 134.425  1.00  0.00           O
ATOM   3596  C   GLU A 215      42.803  79.968 129.335  1.00  0.00           C
ATOM   3597  O   GLU A 215      41.633  79.668 129.135  1.00  0.00           O
ATOM   3598  N   TYR A 216      43.333  81.028 128.705  1.00  0.00           N
ATOM   3600  CA  TYR A 216      42.543  81.858 127.815  1.00  0.00           C
ATOM   3602  CB  TYR A 216      43.263  83.168 127.425  1.00  0.00           C
ATOM   3605  CG  TYR A 216      42.943  84.228 128.465  1.00  0.00           C
ATOM   3606  CD1 TYR A 216      43.353  84.078 129.795  1.00  0.00           C
ATOM   3608  CE1 TYR A 216      43.053  85.048 130.755  1.00  0.00           C
ATOM   3610  CZ  TYR A 216      42.393  86.218 130.375  1.00  0.00           C
ATOM   3611  OH  TYR A 216      42.223  87.278 131.285  1.00  0.00           O
ATOM   3613  CD2 TYR A 216      42.223  85.378 128.105  1.00  0.00           C
ATOM   3615  CE2 TYR A 216      41.963  86.378 129.055  1.00  0.00           C
ATOM   3617  C   TYR A 216      42.003  81.148 126.585  1.00  0.00           C
ATOM   3618  O   TYR A 216      40.853  81.318 126.215  1.00  0.00           O
ATOM   3619  N   LEU A 217      42.783  80.288 125.925  1.00  0.00           N
ATOM   3621  CA  LEU A 217      42.203  79.478 124.865  1.00  0.00           C
ATOM   3623  CB  LEU A 217      43.253  78.778 123.965  1.00  0.00           C
ATOM   3626  CG  LEU A 217      43.823  79.718 122.875  1.00  0.00           C
ATOM   3628  CD1 LEU A 217      44.703  80.818 123.445  1.00  0.00           C
ATOM   3632  CD2 LEU A 217      44.613  78.978 121.775  1.00  0.00           C
ATOM   3636  C   LEU A 217      41.123  78.538 125.375  1.00  0.00           C
ATOM   3637  O   LEU A 217      40.033  78.448 124.805  1.00  0.00           O
ATOM   3638  N   ARG A 218      41.353  77.868 126.525  1.00  0.00           N
ATOM   3640  CA  ARG A 218      40.363  76.948 127.065  1.00  0.00           C
ATOM   3642  CB  ARG A 218      40.993  76.028 128.145  1.00  0.00           C
ATOM   3645  CG  ARG A 218      41.063  76.408 129.625  1.00  0.00           C
ATOM   3648  CD  ARG A 218      42.293  75.828 130.365  1.00  0.00           C
ATOM   3651  NE  ARG A 218      42.363  74.338 130.215  1.00  0.00           N
ATOM   3653  CZ  ARG A 218      43.473  73.638 130.375  1.00  0.00           C
ATOM   3654  NH1 ARG A 218      44.663  74.178 130.555  1.00  0.00           N
ATOM   3657  NH2 ARG A 218      43.443  72.328 130.305  1.00  0.00           N
ATOM   3660  C   ARG A 218      39.033  77.588 127.475  1.00  0.00           C
ATOM   3661  O   ARG A 218      37.973  77.038 127.165  1.00  0.00           O
ATOM   3662  N   THR A 219      39.063  78.768 128.125  1.00  0.00           N
ATOM   3664  CA  THR A 219      37.863  79.508 128.515  1.00  0.00           C
ATOM   3666  CB  THR A 219      38.143  80.488 129.655  1.00  0.00           C
ATOM   3668  OG1 THR A 219      39.083  81.498 129.285  1.00  0.00           O
ATOM   3670  CG2 THR A 219      38.703  79.728 130.865  1.00  0.00           C
ATOM   3674  C   THR A 219      37.233  80.318 127.385  1.00  0.00           C
ATOM   3675  O   THR A 219      36.023  80.508 127.325  1.00  0.00           O
ATOM   3676  N   LYS A 220      38.053  80.848 126.455  1.00  0.00           N
ATOM   3678  CA  LYS A 220      37.553  81.758 125.445  1.00  0.00           C
ATOM   3680  CB  LYS A 220      38.583  82.848 125.025  1.00  0.00           C
ATOM   3683  CG  LYS A 220      39.093  83.758 126.175  1.00  0.00           C
ATOM   3686  CD  LYS A 220      38.103  84.838 126.635  1.00  0.00           C
ATOM   3689  CE  LYS A 220      38.693  85.738 127.725  1.00  0.00           C
ATOM   3692  NZ  LYS A 220      37.743  86.788 128.165  1.00  0.00           N
ATOM   3696  C   LYS A 220      37.113  80.998 124.215  1.00  0.00           C
ATOM   3697  O   LYS A 220      36.033  81.248 123.705  1.00  0.00           O
ATOM   3698  N   VAL A 221      37.933  80.078 123.665  1.00  0.00           N
ATOM   3700  CA  VAL A 221      37.663  79.528 122.345  1.00  0.00           C
ATOM   3702  CB  VAL A 221      38.803  79.808 121.375  1.00  0.00           C
ATOM   3704  CG1 VAL A 221      39.093  81.328 121.365  1.00  0.00           C
ATOM   3708  CG2 VAL A 221      40.083  79.058 121.755  1.00  0.00           C
ATOM   3712  C   VAL A 221      37.373  78.038 122.425  1.00  0.00           C
ATOM   3713  O   VAL A 221      37.023  77.408 121.435  1.00  0.00           O
ATOM   3714  N   GLU A 222      37.493  77.458 123.645  1.00  0.00           N
ATOM   3716  CA  GLU A 222      37.043  76.128 124.025  1.00  0.00           C
ATOM   3718  CB  GLU A 222      35.573  75.828 123.595  1.00  0.00           C
ATOM   3721  CG  GLU A 222      34.963  74.508 124.155  1.00  0.00           C
ATOM   3724  CD  GLU A 222      34.503  73.508 123.105  1.00  0.00           C
ATOM   3725  OE1 GLU A 222      33.453  73.798 122.465  1.00  0.00           O
ATOM   3726  OE2 GLU A 222      35.133  72.438 122.905  1.00  0.00           O
ATOM   3727  C   GLU A 222      38.023  75.018 123.625  1.00  0.00           C
ATOM   3728  O   GLU A 222      37.853  73.848 123.915  1.00  0.00           O
ATOM   3729  N   VAL A 223      39.163  75.368 123.015  1.00  0.00           N
ATOM   3731  CA  VAL A 223      40.073  74.358 122.505  1.00  0.00           C
ATOM   3733  CB  VAL A 223      40.723  74.778 121.195  1.00  0.00           C
ATOM   3735  CG1 VAL A 223      39.613  75.268 120.235  1.00  0.00           C
ATOM   3739  CG2 VAL A 223      41.823  75.838 121.395  1.00  0.00           C
ATOM   3743  C   VAL A 223      41.103  74.008 123.575  1.00  0.00           C
ATOM   3744  O   VAL A 223      41.313  74.768 124.525  1.00  0.00           O
ATOM   3745  N   ASN A 224      41.763  72.838 123.475  1.00  0.00           N
ATOM   3747  CA  ASN A 224      42.973  72.498 124.225  1.00  0.00           C
ATOM   3749  CB  ASN A 224      42.913  71.018 124.745  1.00  0.00           C
ATOM   3752  CG  ASN A 224      42.473  70.918 126.195  1.00  0.00           C
ATOM   3753  OD1 ASN A 224      43.283  71.118 127.115  1.00  0.00           O
ATOM   3754  ND2 ASN A 224      41.203  70.588 126.435  1.00  0.00           N
ATOM   3757  C   ASN A 224      44.213  72.668 123.335  1.00  0.00           C
ATOM   3758  O   ASN A 224      44.533  71.728 122.605  1.00  0.00           O
ATOM   3759  N   PRO A 225      44.973  73.768 123.375  1.00  0.00           N
ATOM   3760  CD  PRO A 225      44.763  74.928 124.235  1.00  0.00           C
ATOM   3763  CA  PRO A 225      46.133  73.958 122.505  1.00  0.00           C
ATOM   3765  CB  PRO A 225      46.673  75.348 122.875  1.00  0.00           C
ATOM   3768  CG  PRO A 225      45.473  76.048 123.495  1.00  0.00           C
ATOM   3771  C   PRO A 225      47.213  72.898 122.645  1.00  0.00           C
ATOM   3772  O   PRO A 225      47.763  72.738 123.725  1.00  0.00           O
ATOM   3773  N   HIS A 226      47.553  72.188 121.555  1.00  0.00           N
ATOM   3775  CA  HIS A 226      48.673  71.248 121.565  1.00  0.00           C
ATOM   3777  CB  HIS A 226      48.293  69.888 120.965  1.00  0.00           C
ATOM   3780  ND1 HIS A 226      47.313  68.678 122.905  1.00  0.00           N
ATOM   3781  CG  HIS A 226      47.143  69.258 121.665  1.00  0.00           C
ATOM   3782  CE1 HIS A 226      46.123  68.238 123.245  1.00  0.00           C
ATOM   3784  NE2 HIS A 226      45.203  68.478 122.285  1.00  0.00           N
ATOM   3786  CD2 HIS A 226      45.853  69.128 121.265  1.00  0.00           C
ATOM   3788  C   HIS A 226      49.813  71.778 120.725  1.00  0.00           C
ATOM   3789  O   HIS A 226      50.853  71.138 120.595  1.00  0.00           O
ATOM   3790  N   VAL A 227      49.663  72.978 120.145  1.00  0.00           N
ATOM   3792  CA  VAL A 227      50.643  73.538 119.235  1.00  0.00           C
ATOM   3794  CB  VAL A 227      50.123  73.668 117.805  1.00  0.00           C
ATOM   3796  CG1 VAL A 227      51.223  74.228 116.875  1.00  0.00           C
ATOM   3800  CG2 VAL A 227      49.693  72.268 117.365  1.00  0.00           C
ATOM   3804  C   VAL A 227      51.013  74.878 119.795  1.00  0.00           C
ATOM   3805  O   VAL A 227      50.153  75.688 120.105  1.00  0.00           O
ATOM   3806  N   PHE A 228      52.323  75.108 119.995  1.00  0.00           N
ATOM   3808  CA  PHE A 228      52.803  76.398 120.465  1.00  0.00           C
ATOM   3810  CB  PHE A 228      53.793  76.198 121.685  1.00  0.00           C
ATOM   3813  CG  PHE A 228      54.113  77.498 122.405  1.00  0.00           C
ATOM   3814  CD1 PHE A 228      53.083  78.238 122.985  1.00  0.00           C
ATOM   3816  CE1 PHE A 228      53.313  79.528 123.495  1.00  0.00           C
ATOM   3818  CZ  PHE A 228      54.593  80.078 123.445  1.00  0.00           C
ATOM   3820  CD2 PHE A 228      55.423  78.008 122.515  1.00  0.00           C
ATOM   3822  CE2 PHE A 228      55.653  79.308 122.955  1.00  0.00           C
ATOM   3824  C   PHE A 228      53.443  77.048 119.255  1.00  0.00           C
ATOM   3825  O   PHE A 228      53.353  76.528 118.135  1.00  0.00           O
ATOM   3826  N   VAL A 229      54.153  78.168 119.445  1.00  0.00           N
ATOM   3828  CA  VAL A 229      55.113  78.668 118.475  1.00  0.00           C
ATOM   3830  CB  VAL A 229      56.413  77.878 118.425  1.00  0.00           C
ATOM   3832  CG1 VAL A 229      56.903  77.598 119.835  1.00  0.00           C
ATOM   3836  CG2 VAL A 229      56.233  76.528 117.805  1.00  0.00           C
ATOM   3840  C   VAL A 229      55.503  80.068 118.835  1.00  0.00           C
ATOM   3841  O   VAL A 229      55.133  80.618 119.865  1.00  0.00           O
ATOM   3842  N   TRP A 230      56.483  80.588 118.075  1.00  0.00           N
ATOM   3844  CA  TRP A 230      57.613  81.238 118.675  1.00  0.00           C
ATOM   3846  CB  TRP A 230      59.023  80.648 118.295  1.00  0.00           C
ATOM   3849  CG  TRP A 230      59.483  79.358 118.925  1.00  0.00           C
ATOM   3850  CD1 TRP A 230      59.833  78.228 118.215  1.00  0.00           C
ATOM   3852  NE1 TRP A 230      60.183  77.218 119.075  1.00  0.00           N
ATOM   3854  CE2 TRP A 230      60.103  77.678 120.355  1.00  0.00           C
ATOM   3855  CD2 TRP A 230      59.683  79.028 120.315  1.00  0.00           C
ATOM   3856  CE3 TRP A 230      59.533  79.728 121.525  1.00  0.00           C
ATOM   3858  CZ3 TRP A 230      59.773  79.048 122.735  1.00  0.00           C
ATOM   3860  CZ2 TRP A 230      60.273  76.998 121.555  1.00  0.00           C
ATOM   3862  CH2 TRP A 230      60.113  77.708 122.745  1.00  0.00           C
ATOM   3864  C   TRP A 230      57.553  82.658 118.175  1.00  0.00           C
ATOM   3865  O   TRP A 230      57.603  82.838 116.955  1.00  0.00           O
ATOM   3866  N   PRO A 231      57.483  83.678 118.995  1.00  0.00           N
ATOM   3867  CD  PRO A 231      56.983  83.598 120.375  1.00  0.00           C
ATOM   3870  CA  PRO A 231      57.863  85.018 118.615  1.00  0.00           C
ATOM   3872  CB  PRO A 231      57.813  85.798 119.935  1.00  0.00           C
ATOM   3875  CG  PRO A 231      56.753  85.058 120.755  1.00  0.00           C
ATOM   3878  C   PRO A 231      59.243  85.038 117.975  1.00  0.00           C
ATOM   3879  O   PRO A 231      60.213  84.688 118.645  1.00  0.00           O
ATOM   3880  N   TYR A 232      59.353  85.408 116.695  1.00  0.00           N
ATOM   3882  CA  TYR A 232      60.593  85.618 115.965  1.00  0.00           C
ATOM   3884  CB  TYR A 232      61.603  86.568 116.695  1.00  0.00           C
ATOM   3887  CG  TYR A 232      60.933  87.808 117.245  1.00  0.00           C
ATOM   3888  CD1 TYR A 232      60.703  88.948 116.455  1.00  0.00           C
ATOM   3890  CE1 TYR A 232      60.053  90.068 117.005  1.00  0.00           C
ATOM   3892  CZ  TYR A 232      59.633  90.048 118.345  1.00  0.00           C
ATOM   3893  OH  TYR A 232      58.913  91.098 118.925  1.00  0.00           O
ATOM   3895  CD2 TYR A 232      60.553  87.838 118.595  1.00  0.00           C
ATOM   3897  CE2 TYR A 232      59.893  88.938 119.145  1.00  0.00           C
ATOM   3899  C   TYR A 232      61.303  84.318 115.595  1.00  0.00           C
ATOM   3900  O   TYR A 232      62.463  84.328 115.175  1.00  0.00           O
ATOM   3901  N   GLY A 233      60.633  83.148 115.725  1.00  0.00           N
ATOM   3903  CA  GLY A 233      61.193  81.838 115.405  1.00  0.00           C
ATOM   3906  C   GLY A 233      62.233  81.328 116.355  1.00  0.00           C
ATOM   3907  O   GLY A 233      62.703  80.198 116.235  1.00  0.00           O
ATOM   3908  N   GLU A 234      62.633  82.148 117.325  1.00  0.00           N
ATOM   3910  CA  GLU A 234      63.643  81.798 118.295  1.00  0.00           C
ATOM   3912  CB  GLU A 234      64.293  83.038 118.935  1.00  0.00           C
ATOM   3915  CG  GLU A 234      65.013  83.978 117.935  1.00  0.00           C
ATOM   3918  CD  GLU A 234      66.433  83.578 117.535  1.00  0.00           C
ATOM   3919  OE1 GLU A 234      67.203  83.028 118.355  1.00  0.00           O
ATOM   3920  OE2 GLU A 234      66.783  83.868 116.365  1.00  0.00           O
ATOM   3921  C   GLU A 234      63.063  80.898 119.365  1.00  0.00           C
ATOM   3922  O   GLU A 234      61.903  81.048 119.745  1.00  0.00           O
ATOM   3923  N   ALA A 235      63.853  79.938 119.865  1.00  0.00           N
ATOM   3925  CA  ALA A 235      63.403  78.948 120.805  1.00  0.00           C
ATOM   3927  CB  ALA A 235      63.393  77.548 120.155  1.00  0.00           C
ATOM   3931  C   ALA A 235      64.313  78.898 122.015  1.00  0.00           C
ATOM   3932  O   ALA A 235      65.403  79.478 122.035  1.00  0.00           O
ATOM   3933  N   ASN A 236      63.833  78.208 123.055  1.00  0.00           N
ATOM   3935  CA  ASN A 236      64.573  77.968 124.265  1.00  0.00           C
ATOM   3937  CB  ASN A 236      64.293  79.088 125.285  1.00  0.00           C
ATOM   3940  CG  ASN A 236      65.083  78.898 126.565  1.00  0.00           C
ATOM   3941  OD1 ASN A 236      64.613  78.208 127.475  1.00  0.00           O
ATOM   3942  ND2 ASN A 236      66.213  79.598 126.685  1.00  0.00           N
ATOM   3945  C   ASN A 236      64.193  76.598 124.805  1.00  0.00           C
ATOM   3946  O   ASN A 236      63.023  76.248 124.875  1.00  0.00           O
ATOM   3947  N   GLY A 237      65.213  75.818 125.235  1.00  0.00           N
ATOM   3949  CA  GLY A 237      65.113  74.468 125.745  1.00  0.00           C
ATOM   3952  C   GLY A 237      64.353  74.338 127.045  1.00  0.00           C
ATOM   3953  O   GLY A 237      63.523  73.448 127.205  1.00  0.00           O
ATOM   3954  N   ILE A 238      64.583  75.258 127.995  1.00  0.00           N
ATOM   3956  CA  ILE A 238      63.803  75.348 129.225  1.00  0.00           C
ATOM   3958  CB  ILE A 238      64.383  76.328 130.235  1.00  0.00           C
ATOM   3960  CG2 ILE A 238      63.403  76.548 131.405  1.00  0.00           C
ATOM   3964  CG1 ILE A 238      65.763  75.818 130.735  1.00  0.00           C
ATOM   3967  CD  ILE A 238      66.513  76.888 131.535  1.00  0.00           C
ATOM   3971  C   ILE A 238      62.323  75.658 128.945  1.00  0.00           C
ATOM   3972  O   ILE A 238      61.393  75.078 129.505  1.00  0.00           O
ATOM   3973  N   ALA A 239      62.073  76.608 128.025  1.00  0.00           N
ATOM   3975  CA  ALA A 239      60.723  76.978 127.635  1.00  0.00           C
ATOM   3977  CB  ALA A 239      60.723  78.188 126.685  1.00  0.00           C
ATOM   3981  C   ALA A 239      59.923  75.838 127.025  1.00  0.00           C
ATOM   3982  O   ALA A 239      58.763  75.618 127.385  1.00  0.00           O
ATOM   3983  N   ILE A 240      60.523  75.018 126.125  1.00  0.00           N
ATOM   3985  CA  ILE A 240      59.863  73.808 125.665  1.00  0.00           C
ATOM   3987  CB  ILE A 240      60.533  73.068 124.495  1.00  0.00           C
ATOM   3989  CG2 ILE A 240      60.493  73.978 123.265  1.00  0.00           C
ATOM   3993  CG1 ILE A 240      61.973  72.608 124.805  1.00  0.00           C
ATOM   3996  CD  ILE A 240      62.623  71.718 123.745  1.00  0.00           C
ATOM   4000  C   ILE A 240      59.553  72.808 126.765  1.00  0.00           C
ATOM   4001  O   ILE A 240      58.453  72.258 126.775  1.00  0.00           O
ATOM   4002  N   GLU A 241      60.463  72.528 127.715  1.00  0.00           N
ATOM   4004  CA  GLU A 241      60.173  71.568 128.775  1.00  0.00           C
ATOM   4006  CB  GLU A 241      61.423  71.098 129.575  1.00  0.00           C
ATOM   4009  CG  GLU A 241      62.243  72.238 130.225  1.00  0.00           C
ATOM   4012  CD  GLU A 241      63.223  71.758 131.275  1.00  0.00           C
ATOM   4013  OE1 GLU A 241      62.733  71.208 132.295  1.00  0.00           O
ATOM   4014  OE2 GLU A 241      64.453  72.008 131.195  1.00  0.00           O
ATOM   4015  C   GLU A 241      59.023  71.988 129.665  1.00  0.00           C
ATOM   4016  O   GLU A 241      58.193  71.158 130.025  1.00  0.00           O
ATOM   4017  N   GLU A 242      58.883  73.298 129.975  1.00  0.00           N
ATOM   4019  CA  GLU A 242      57.683  73.858 130.575  1.00  0.00           C
ATOM   4021  CB  GLU A 242      57.853  75.388 130.865  1.00  0.00           C
ATOM   4024  CG  GLU A 242      58.923  75.748 131.925  1.00  0.00           C
ATOM   4027  CD  GLU A 242      58.803  74.938 133.205  1.00  0.00           C
ATOM   4028  OE1 GLU A 242      57.663  74.588 133.615  1.00  0.00           O
ATOM   4029  OE2 GLU A 242      59.863  74.568 133.775  1.00  0.00           O
ATOM   4030  C   GLU A 242      56.393  73.678 129.755  1.00  0.00           C
ATOM   4031  O   GLU A 242      55.333  73.388 130.295  1.00  0.00           O
ATOM   4032  N   LEU A 243      56.433  73.868 128.425  1.00  0.00           N
ATOM   4034  CA  LEU A 243      55.293  73.708 127.525  1.00  0.00           C
ATOM   4036  CB  LEU A 243      55.613  74.388 126.185  1.00  0.00           C
ATOM   4039  CG  LEU A 243      55.723  75.928 126.285  1.00  0.00           C
ATOM   4041  CD1 LEU A 243      56.473  76.488 125.085  1.00  0.00           C
ATOM   4045  CD2 LEU A 243      54.333  76.578 126.365  1.00  0.00           C
ATOM   4049  C   LEU A 243      54.833  72.258 127.305  1.00  0.00           C
ATOM   4050  O   LEU A 243      53.643  71.968 127.215  1.00  0.00           O
ATOM   4051  N   LYS A 244      55.783  71.298 127.295  1.00  0.00           N
ATOM   4053  CA  LYS A 244      55.493  69.878 127.295  1.00  0.00           C
ATOM   4055  CB  LYS A 244      56.803  69.038 127.255  1.00  0.00           C
ATOM   4058  CG  LYS A 244      57.333  68.708 125.845  1.00  0.00           C
ATOM   4061  CD  LYS A 244      58.223  69.738 125.155  1.00  0.00           C
ATOM   4064  CE  LYS A 244      58.843  69.078 123.915  1.00  0.00           C
ATOM   4067  NZ  LYS A 244      59.473  70.028 122.995  1.00  0.00           N
ATOM   4071  C   LYS A 244      54.603  69.428 128.455  1.00  0.00           C
ATOM   4072  O   LYS A 244      53.693  68.618 128.315  1.00  0.00           O
ATOM   4073  N   LYS A 245      54.833  69.998 129.655  1.00  0.00           N
ATOM   4075  CA  LYS A 245      54.013  69.798 130.845  1.00  0.00           C
ATOM   4077  CB  LYS A 245      54.523  70.628 132.065  1.00  0.00           C
ATOM   4080  CG  LYS A 245      55.973  70.308 132.455  1.00  0.00           C
ATOM   4083  CD  LYS A 245      56.583  71.268 133.495  1.00  0.00           C
ATOM   4086  CE  LYS A 245      58.113  71.148 133.575  1.00  0.00           C
ATOM   4089  NZ  LYS A 245      58.693  72.188 134.435  1.00  0.00           N
ATOM   4093  C   LYS A 245      52.533  70.138 130.625  1.00  0.00           C
ATOM   4094  O   LYS A 245      51.663  69.428 131.115  1.00  0.00           O
ATOM   4095  N   LEU A 246      52.243  71.208 129.835  1.00  0.00           N
ATOM   4097  CA  LEU A 246      50.913  71.748 129.645  1.00  0.00           C
ATOM   4099  CB  LEU A 246      50.973  73.268 129.325  1.00  0.00           C
ATOM   4102  CG  LEU A 246      51.713  74.178 130.325  1.00  0.00           C
ATOM   4104  CD1 LEU A 246      51.463  75.648 129.945  1.00  0.00           C
ATOM   4108  CD2 LEU A 246      51.293  73.968 131.785  1.00  0.00           C
ATOM   4112  C   LEU A 246      50.173  71.118 128.465  1.00  0.00           C
ATOM   4113  O   LEU A 246      49.003  71.418 128.215  1.00  0.00           O
ATOM   4114  N   GLY A 247      50.853  70.218 127.725  1.00  0.00           N
ATOM   4116  CA  GLY A 247      50.263  69.438 126.635  1.00  0.00           C
ATOM   4119  C   GLY A 247      50.683  69.828 125.245  1.00  0.00           C
ATOM   4120  O   GLY A 247      50.233  69.248 124.265  1.00  0.00           O
ATOM   4121  N   TYR A 248      51.623  70.778 125.105  1.00  0.00           N
ATOM   4123  CA  TYR A 248      52.133  71.158 123.785  1.00  0.00           C
ATOM   4125  CB  TYR A 248      52.883  72.508 123.835  1.00  0.00           C
ATOM   4128  CG  TYR A 248      51.933  73.608 124.175  1.00  0.00           C
ATOM   4129  CD1 TYR A 248      51.823  74.158 125.465  1.00  0.00           C
ATOM   4131  CE1 TYR A 248      50.913  75.198 125.725  1.00  0.00           C
ATOM   4133  CZ  TYR A 248      50.133  75.708 124.685  1.00  0.00           C
ATOM   4134  OH  TYR A 248      49.223  76.738 124.955  1.00  0.00           O
ATOM   4136  CD2 TYR A 248      51.143  74.138 123.155  1.00  0.00           C
ATOM   4138  CE2 TYR A 248      50.253  75.198 123.395  1.00  0.00           C
ATOM   4140  C   TYR A 248      53.053  70.108 123.195  1.00  0.00           C
ATOM   4141  O   TYR A 248      54.133  69.848 123.735  1.00  0.00           O
ATOM   4142  N   ASP A 249      52.663  69.458 122.065  1.00  0.00           N
ATOM   4144  CA  ASP A 249      53.453  68.368 121.495  1.00  0.00           C
ATOM   4146  CB  ASP A 249      52.623  67.068 121.205  1.00  0.00           C
ATOM   4149  CG  ASP A 249      51.753  66.918 119.955  1.00  0.00           C
ATOM   4150  OD1 ASP A 249      50.733  67.638 119.815  1.00  0.00           O
ATOM   4151  OD2 ASP A 249      51.983  65.918 119.205  1.00  0.00           O
ATOM   4152  C   ASP A 249      54.313  68.758 120.295  1.00  0.00           C
ATOM   4153  O   ASP A 249      55.233  68.028 119.945  1.00  0.00           O
ATOM   4154  N   MET A 250      54.083  69.928 119.685  1.00  0.00           N
ATOM   4156  CA  MET A 250      54.803  70.288 118.475  1.00  0.00           C
ATOM   4158  CB  MET A 250      54.093  69.828 117.175  1.00  0.00           C
ATOM   4161  CG  MET A 250      52.653  70.348 116.985  1.00  0.00           C
ATOM   4164  SD  MET A 250      51.343  69.098 117.115  1.00  0.00           S
ATOM   4165  CE  MET A 250      51.793  67.788 115.935  1.00  0.00           C
ATOM   4169  C   MET A 250      55.123  71.748 118.335  1.00  0.00           C
ATOM   4170  O   MET A 250      54.333  72.628 118.685  1.00  0.00           O
ATOM   4171  N   PHE A 251      56.353  72.038 117.855  1.00  0.00           N
ATOM   4173  CA  PHE A 251      56.913  73.368 117.865  1.00  0.00           C
ATOM   4175  CB  PHE A 251      57.973  73.568 119.005  1.00  0.00           C
ATOM   4178  CG  PHE A 251      57.483  73.118 120.365  1.00  0.00           C
ATOM   4179  CD1 PHE A 251      57.413  71.748 120.685  1.00  0.00           C
ATOM   4181  CE1 PHE A 251      56.823  71.318 121.885  1.00  0.00           C
ATOM   4183  CZ  PHE A 251      56.413  72.258 122.835  1.00  0.00           C
ATOM   4185  CD2 PHE A 251      57.103  74.048 121.345  1.00  0.00           C
ATOM   4187  CE2 PHE A 251      56.563  73.618 122.565  1.00  0.00           C
ATOM   4189  C   PHE A 251      57.523  73.728 116.495  1.00  0.00           C
ATOM   4190  O   PHE A 251      58.653  73.388 116.155  1.00  0.00           O
ATOM   4191  N   PHE A 252      56.773  74.528 115.725  1.00  0.00           N
ATOM   4193  CA  PHE A 252      57.183  75.368 114.605  1.00  0.00           C
ATOM   4195  CB  PHE A 252      55.913  75.988 113.985  1.00  0.00           C
ATOM   4198  CG  PHE A 252      54.993  74.918 113.445  1.00  0.00           C
ATOM   4199  CD1 PHE A 252      55.263  74.328 112.205  1.00  0.00           C
ATOM   4201  CE1 PHE A 252      54.393  73.358 111.685  1.00  0.00           C
ATOM   4203  CZ  PHE A 252      53.263  72.968 112.405  1.00  0.00           C
ATOM   4205  CD2 PHE A 252      53.843  74.538 114.155  1.00  0.00           C
ATOM   4207  CE2 PHE A 252      52.993  73.548 113.645  1.00  0.00           C
ATOM   4209  C   PHE A 252      58.223  76.478 114.845  1.00  0.00           C
ATOM   4210  O   PHE A 252      57.973  77.528 115.435  1.00  0.00           O
ATOM   4211  N   THR A 253      59.433  76.308 114.315  1.00  0.00           N
ATOM   4213  CA  THR A 253      60.503  77.298 114.305  1.00  0.00           C
ATOM   4215  CB  THR A 253      61.833  76.738 114.825  1.00  0.00           C
ATOM   4217  OG1 THR A 253      62.903  77.668 114.735  1.00  0.00           O
ATOM   4219  CG2 THR A 253      62.233  75.508 114.025  1.00  0.00           C
ATOM   4223  C   THR A 253      60.623  77.888 112.915  1.00  0.00           C
ATOM   4224  O   THR A 253      60.073  77.368 111.945  1.00  0.00           O
ATOM   4225  N   LEU A 254      61.343  79.018 112.745  1.00  0.00           N
ATOM   4227  CA  LEU A 254      61.553  79.628 111.435  1.00  0.00           C
ATOM   4229  CB  LEU A 254      61.623  81.168 111.485  1.00  0.00           C
ATOM   4232  CG  LEU A 254      60.363  81.878 111.975  1.00  0.00           C
ATOM   4234  CD1 LEU A 254      60.723  83.358 112.105  1.00  0.00           C
ATOM   4238  CD2 LEU A 254      59.163  81.658 111.035  1.00  0.00           C
ATOM   4242  C   LEU A 254      62.863  79.168 110.835  1.00  0.00           C
ATOM   4243  O   LEU A 254      63.373  79.808 109.915  1.00  0.00           O
ATOM   4244  N   GLU A 255      63.453  78.068 111.345  1.00  0.00           N
ATOM   4246  CA  GLU A 255      64.633  77.468 110.755  1.00  0.00           C
ATOM   4248  CB  GLU A 255      65.103  76.208 111.525  1.00  0.00           C
ATOM   4251  CG  GLU A 255      65.733  76.548 112.895  1.00  0.00           C
ATOM   4254  CD  GLU A 255      66.233  75.278 113.545  1.00  0.00           C
ATOM   4255  OE1 GLU A 255      67.143  74.638 112.955  1.00  0.00           O
ATOM   4256  OE2 GLU A 255      65.733  74.878 114.625  1.00  0.00           O
ATOM   4257  C   GLU A 255      64.473  77.108 109.285  1.00  0.00           C
ATOM   4258  O   GLU A 255      63.403  76.738 108.805  1.00  0.00           O
ATOM   4259  N   SER A 256      65.563  77.248 108.515  1.00  0.00           N
ATOM   4261  CA  SER A 256      65.653  76.728 107.155  1.00  0.00           C
ATOM   4263  CB  SER A 256      66.883  77.288 106.395  1.00  0.00           C
ATOM   4266  OG  SER A 256      68.133  76.928 106.965  1.00  0.00           O
ATOM   4268  C   SER A 256      65.633  75.208 107.075  1.00  0.00           C
ATOM   4269  O   SER A 256      66.263  74.528 107.885  1.00  0.00           O
ATOM   4270  N   GLY A 257      64.953  74.658 106.045  1.00  0.00           N
ATOM   4272  CA  GLY A 257      64.963  73.228 105.735  1.00  0.00           C
ATOM   4275  C   GLY A 257      63.603  72.598 105.625  1.00  0.00           C
ATOM   4276  O   GLY A 257      62.563  73.198 105.865  1.00  0.00           O
ATOM   4277  N   LEU A 258      63.593  71.308 105.245  1.00  0.00           N
ATOM   4279  CA  LEU A 258      62.383  70.508 105.165  1.00  0.00           C
ATOM   4281  CB  LEU A 258      62.593  69.328 104.195  1.00  0.00           C
ATOM   4284  CG  LEU A 258      61.423  68.328 104.065  1.00  0.00           C
ATOM   4286  CD1 LEU A 258      60.213  69.048 103.495  1.00  0.00           C
ATOM   4290  CD2 LEU A 258      61.783  67.148 103.165  1.00  0.00           C
ATOM   4294  C   LEU A 258      62.063  69.928 106.525  1.00  0.00           C
ATOM   4295  O   LEU A 258      62.913  69.308 107.155  1.00  0.00           O
ATOM   4296  N   ALA A 259      60.823  70.098 107.005  1.00  0.00           N
ATOM   4298  CA  ALA A 259      60.413  69.528 108.265  1.00  0.00           C
ATOM   4300  CB  ALA A 259      59.313  70.418 108.855  1.00  0.00           C
ATOM   4304  C   ALA A 259      59.913  68.098 108.105  1.00  0.00           C
ATOM   4305  O   ALA A 259      59.693  67.638 106.985  1.00  0.00           O
ATOM   4306  N   ASN A 260      59.753  67.338 109.195  1.00  0.00           N
ATOM   4308  CA  ASN A 260      59.433  65.938 109.105  1.00  0.00           C
ATOM   4310  CB  ASN A 260      60.703  65.038 109.125  1.00  0.00           C
ATOM   4313  CG  ASN A 260      60.353  63.598 108.775  1.00  0.00           C
ATOM   4314  OD1 ASN A 260      59.883  62.828 109.605  1.00  0.00           O
ATOM   4315  ND2 ASN A 260      60.553  63.238 107.485  1.00  0.00           N
ATOM   4318  C   ASN A 260      58.503  65.538 110.235  1.00  0.00           C
ATOM   4319  O   ASN A 260      58.713  65.878 111.395  1.00  0.00           O
ATOM   4320  N   ALA A 261      57.463  64.728 109.945  1.00  0.00           N
ATOM   4322  CA  ALA A 261      56.493  64.258 110.915  1.00  0.00           C
ATOM   4324  CB  ALA A 261      55.373  63.468 110.215  1.00  0.00           C
ATOM   4328  C   ALA A 261      57.023  63.388 112.075  1.00  0.00           C
ATOM   4329  O   ALA A 261      56.273  63.168 113.005  1.00  0.00           O
ATOM   4330  N   SER A 262      58.283  62.918 112.045  1.00  0.00           N
ATOM   4332  CA  SER A 262      58.983  62.298 113.185  1.00  0.00           C
ATOM   4334  CB  SER A 262      60.053  61.268 112.725  1.00  0.00           C
ATOM   4337  OG  SER A 262      59.513  59.958 112.625  1.00  0.00           O
ATOM   4339  C   SER A 262      59.763  63.278 114.025  1.00  0.00           C
ATOM   4340  O   SER A 262      60.373  62.888 115.035  1.00  0.00           O
ATOM   4341  N   GLN A 263      59.793  64.558 113.645  1.00  0.00           N
ATOM   4343  CA  GLN A 263      60.413  65.608 114.395  1.00  0.00           C
ATOM   4345  CB  GLN A 263      61.603  66.188 113.595  1.00  0.00           C
ATOM   4348  CG  GLN A 263      62.213  67.498 114.135  1.00  0.00           C
ATOM   4351  CD  GLN A 263      62.763  67.318 115.545  1.00  0.00           C
ATOM   4352  OE1 GLN A 263      62.083  67.488 116.565  1.00  0.00           O
ATOM   4353  NE2 GLN A 263      64.063  66.988 115.625  1.00  0.00           N
ATOM   4356  C   GLN A 263      59.403  66.708 114.645  1.00  0.00           C
ATOM   4357  O   GLN A 263      59.033  67.448 113.745  1.00  0.00           O
ATOM   4358  N   LEU A 264      58.953  66.848 115.895  1.00  0.00           N
ATOM   4360  CA  LEU A 264      57.983  67.858 116.245  1.00  0.00           C
ATOM   4362  CB  LEU A 264      56.743  67.238 116.925  1.00  0.00           C
ATOM   4365  CG  LEU A 264      55.933  66.258 116.055  1.00  0.00           C
ATOM   4367  CD1 LEU A 264      54.803  65.618 116.885  1.00  0.00           C
ATOM   4371  CD2 LEU A 264      55.393  66.898 114.765  1.00  0.00           C
ATOM   4375  C   LEU A 264      58.573  68.888 117.175  1.00  0.00           C
ATOM   4376  O   LEU A 264      57.953  69.918 117.425  1.00  0.00           O
ATOM   4377  N   ASP A 265      59.783  68.678 117.715  1.00  0.00           N
ATOM   4379  CA  ASP A 265      60.353  69.598 118.675  1.00  0.00           C
ATOM   4381  CB  ASP A 265      61.503  68.938 119.485  1.00  0.00           C
ATOM   4384  CG  ASP A 265      60.993  68.218 120.695  1.00  0.00           C
ATOM   4385  OD1 ASP A 265      59.813  68.348 121.065  1.00  0.00           O
ATOM   4386  OD2 ASP A 265      61.853  67.628 121.405  1.00  0.00           O
ATOM   4387  C   ASP A 265      60.883  70.848 118.025  1.00  0.00           C
ATOM   4388  O   ASP A 265      60.863  71.918 118.625  1.00  0.00           O
ATOM   4389  N   SER A 266      61.353  70.758 116.795  1.00  0.00           N
ATOM   4391  CA  SER A 266      61.823  71.928 116.105  1.00  0.00           C
ATOM   4393  CB  SER A 266      63.333  72.158 116.315  1.00  0.00           C
ATOM   4396  OG  SER A 266      63.653  73.498 115.975  1.00  0.00           O
ATOM   4398  C   SER A 266      61.483  71.668 114.665  1.00  0.00           C
ATOM   4399  O   SER A 266      62.153  70.908 113.975  1.00  0.00           O
ATOM   4400  N   ILE A 267      60.343  72.238 114.235  1.00  0.00           N
ATOM   4402  CA  ILE A 267      59.763  72.058 112.925  1.00  0.00           C
ATOM   4404  CB  ILE A 267      58.243  71.978 113.035  1.00  0.00           C
ATOM   4406  CG2 ILE A 267      57.603  71.898 111.635  1.00  0.00           C
ATOM   4410  CG1 ILE A 267      57.833  70.808 113.975  1.00  0.00           C
ATOM   4413  CD  ILE A 267      56.323  70.608 114.095  1.00  0.00           C
ATOM   4417  C   ILE A 267      60.173  73.258 112.075  1.00  0.00           C
ATOM   4418  O   ILE A 267      59.603  74.338 112.305  1.00  0.00           O
ATOM   4419  N   PRO A 268      61.133  73.208 111.145  1.00  0.00           N
ATOM   4420  CD  PRO A 268      62.113  72.138 111.045  1.00  0.00           C
ATOM   4423  CA  PRO A 268      61.463  74.308 110.245  1.00  0.00           C
ATOM   4425  CB  PRO A 268      62.623  73.788 109.375  1.00  0.00           C
ATOM   4428  CG  PRO A 268      62.703  72.288 109.645  1.00  0.00           C
ATOM   4431  C   PRO A 268      60.303  74.818 109.425  1.00  0.00           C
ATOM   4432  O   PRO A 268      59.413  74.048 109.055  1.00  0.00           O
ATOM   4433  N   ARG A 269      60.293  76.128 109.125  1.00  0.00           N
ATOM   4435  CA  ARG A 269      59.233  76.758 108.365  1.00  0.00           C
ATOM   4437  CB  ARG A 269      58.283  77.628 109.205  1.00  0.00           C
ATOM   4440  CG  ARG A 269      57.383  76.838 110.145  1.00  0.00           C
ATOM   4443  CD  ARG A 269      56.223  77.668 110.685  1.00  0.00           C
ATOM   4446  NE  ARG A 269      56.843  78.588 111.675  1.00  0.00           N
ATOM   4448  CZ  ARG A 269      56.163  79.568 112.265  1.00  0.00           C
ATOM   4449  NH1 ARG A 269      54.933  79.838 111.905  1.00  0.00           N
ATOM   4452  NH2 ARG A 269      56.653  80.188 113.315  1.00  0.00           N
ATOM   4455  C   ARG A 269      59.803  77.678 107.335  1.00  0.00           C
ATOM   4456  O   ARG A 269      60.653  78.508 107.645  1.00  0.00           O
ATOM   4457  N   VAL A 270      59.303  77.628 106.085  1.00  0.00           N
ATOM   4459  CA  VAL A 270      59.533  78.658 105.095  1.00  0.00           C
ATOM   4461  CB  VAL A 270      59.023  78.278 103.715  1.00  0.00           C
ATOM   4463  CG1 VAL A 270      59.263  79.418 102.695  1.00  0.00           C
ATOM   4467  CG2 VAL A 270      59.753  77.008 103.255  1.00  0.00           C
ATOM   4471  C   VAL A 270      58.903  79.968 105.535  1.00  0.00           C
ATOM   4472  O   VAL A 270      57.683  80.058 105.685  1.00  0.00           O
ATOM   4473  N   LEU A 271      59.703  81.028 105.765  1.00  0.00           N
ATOM   4475  CA  LEU A 271      59.163  82.338 106.085  1.00  0.00           C
ATOM   4477  CB  LEU A 271      60.133  83.178 106.925  1.00  0.00           C
ATOM   4480  CG  LEU A 271      59.593  84.568 107.325  1.00  0.00           C
ATOM   4482  CD1 LEU A 271      58.373  84.468 108.245  1.00  0.00           C
ATOM   4486  CD2 LEU A 271      60.683  85.388 107.995  1.00  0.00           C
ATOM   4490  C   LEU A 271      58.853  83.118 104.825  1.00  0.00           C
ATOM   4491  O   LEU A 271      59.713  83.338 103.975  1.00  0.00           O
ATOM   4492  N   ILE A 272      57.623  83.618 104.685  1.00  0.00           N
ATOM   4494  CA  ILE A 272      57.263  84.448 103.555  1.00  0.00           C
ATOM   4496  CB  ILE A 272      55.763  84.388 103.345  1.00  0.00           C
ATOM   4498  CG2 ILE A 272      55.213  85.658 102.675  1.00  0.00           C
ATOM   4502  CG1 ILE A 272      55.433  83.148 102.485  1.00  0.00           C
ATOM   4505  CD  ILE A 272      55.773  81.798 103.095  1.00  0.00           C
ATOM   4509  C   ILE A 272      57.813  85.848 103.705  1.00  0.00           C
ATOM   4510  O   ILE A 272      57.513  86.548 104.655  1.00  0.00           O
ATOM   4511  N   ALA A 273      58.653  86.318 102.755  1.00  0.00           N
ATOM   4513  CA  ALA A 273      59.123  87.688 102.765  1.00  0.00           C
ATOM   4515  CB  ALA A 273      60.323  87.888 101.815  1.00  0.00           C
ATOM   4519  C   ALA A 273      58.013  88.688 102.475  1.00  0.00           C
ATOM   4520  O   ALA A 273      56.973  88.348 101.925  1.00  0.00           O
ATOM   4521  N   ASN A 274      58.183  89.948 102.915  1.00  0.00           N
ATOM   4523  CA  ASN A 274      57.213  91.028 102.715  1.00  0.00           C
ATOM   4525  CB  ASN A 274      57.723  92.288 103.475  1.00  0.00           C
ATOM   4528  CG  ASN A 274      56.713  93.418 103.395  1.00  0.00           C
ATOM   4529  OD1 ASN A 274      55.523  93.138 103.535  1.00  0.00           O
ATOM   4530  ND2 ASN A 274      57.133  94.678 103.185  1.00  0.00           N
ATOM   4533  C   ASN A 274      56.953  91.348 101.235  1.00  0.00           C
ATOM   4534  O   ASN A 274      57.903  91.528 100.485  1.00  0.00           O
ATOM   4535  N   ASN A 275      55.663  91.438 100.805  1.00  0.00           N
ATOM   4537  CA  ASN A 275      55.203  91.568  99.415  1.00  0.00           C
ATOM   4539  CB  ASN A 275      54.853  93.018  98.955  1.00  0.00           C
ATOM   4542  CG  ASN A 275      56.003  94.018  98.865  1.00  0.00           C
ATOM   4543  OD1 ASN A 275      56.293  94.568  97.805  1.00  0.00           O
ATOM   4544  ND2 ASN A 275      56.583  94.348 100.035  1.00  0.00           N
ATOM   4547  C   ASN A 275      56.013  90.848  98.325  1.00  0.00           C
ATOM   4548  O   ASN A 275      56.403  91.468  97.345  1.00  0.00           O
ATOM   4549  N   PRO A 276      56.293  89.558  98.475  1.00  0.00           N
ATOM   4550  CD  PRO A 276      55.383  88.658  99.185  1.00  0.00           C
ATOM   4553  CA  PRO A 276      57.093  88.808  97.515  1.00  0.00           C
ATOM   4555  CB  PRO A 276      57.193  87.428  98.175  1.00  0.00           C
ATOM   4558  CG  PRO A 276      55.863  87.238  98.905  1.00  0.00           C
ATOM   4561  C   PRO A 276      56.443  88.768  96.135  1.00  0.00           C
ATOM   4562  O   PRO A 276      55.223  88.718  96.035  1.00  0.00           O
ATOM   4563  N   SER A 277      57.233  88.768  95.055  1.00  0.00           N
ATOM   4565  CA  SER A 277      56.753  88.278  93.755  1.00  0.00           C
ATOM   4567  CB  SER A 277      57.843  88.288  92.655  1.00  0.00           C
ATOM   4570  OG  SER A 277      58.273  89.598  92.325  1.00  0.00           O
ATOM   4572  C   SER A 277      56.283  86.818  93.815  1.00  0.00           C
ATOM   4573  O   SER A 277      56.783  86.048  94.635  1.00  0.00           O
ATOM   4574  N   LEU A 278      55.413  86.348  92.895  1.00  0.00           N
ATOM   4576  CA  LEU A 278      55.183  84.898  92.745  1.00  0.00           C
ATOM   4578  CB  LEU A 278      54.243  84.528  91.575  1.00  0.00           C
ATOM   4581  CG  LEU A 278      53.993  83.018  91.345  1.00  0.00           C
ATOM   4583  CD1 LEU A 278      53.413  82.318  92.585  1.00  0.00           C
ATOM   4587  CD2 LEU A 278      53.063  82.798  90.145  1.00  0.00           C
ATOM   4591  C   LEU A 278      56.443  84.118  92.495  1.00  0.00           C
ATOM   4592  O   LEU A 278      56.673  83.078  93.105  1.00  0.00           O
ATOM   4593  N   LYS A 279      57.353  84.618  91.625  1.00  0.00           N
ATOM   4595  CA  LYS A 279      58.613  83.948  91.345  1.00  0.00           C
ATOM   4597  CB  LYS A 279      59.453  84.688  90.265  1.00  0.00           C
ATOM   4600  CG  LYS A 279      59.913  86.128  90.605  1.00  0.00           C
ATOM   4603  CD  LYS A 279      60.943  86.708  89.605  1.00  0.00           C
ATOM   4606  CE  LYS A 279      62.273  85.948  89.605  1.00  0.00           C
ATOM   4609  NZ  LYS A 279      63.183  86.518  88.595  1.00  0.00           N
ATOM   4613  C   LYS A 279      59.483  83.678  92.565  1.00  0.00           C
ATOM   4614  O   LYS A 279      60.023  82.588  92.725  1.00  0.00           O
ATOM   4615  N   GLU A 280      59.603  84.638  93.495  1.00  0.00           N
ATOM   4617  CA  GLU A 280      60.433  84.428  94.665  1.00  0.00           C
ATOM   4619  CB  GLU A 280      60.863  85.788  95.225  1.00  0.00           C
ATOM   4622  CG  GLU A 280      59.853  86.468  96.165  1.00  0.00           C
ATOM   4625  CD  GLU A 280      60.293  87.888  96.445  1.00  0.00           C
ATOM   4626  OE1 GLU A 280      60.253  88.698  95.475  1.00  0.00           O
ATOM   4627  OE2 GLU A 280      60.733  88.148  97.575  1.00  0.00           O
ATOM   4628  C   GLU A 280      59.713  83.578  95.715  1.00  0.00           C
ATOM   4629  O   GLU A 280      60.333  82.818  96.445  1.00  0.00           O
ATOM   4630  N   PHE A 281      58.353  83.608  95.745  1.00  0.00           N
ATOM   4632  CA  PHE A 281      57.583  82.598  96.425  1.00  0.00           C
ATOM   4634  CB  PHE A 281      56.073  82.948  96.425  1.00  0.00           C
ATOM   4637  CG  PHE A 281      55.263  81.858  97.095  1.00  0.00           C
ATOM   4638  CD1 PHE A 281      55.223  81.808  98.495  1.00  0.00           C
ATOM   4640  CE1 PHE A 281      54.413  80.868  99.145  1.00  0.00           C
ATOM   4642  CZ  PHE A 281      53.683  79.948  98.395  1.00  0.00           C
ATOM   4644  CD2 PHE A 281      54.573  80.888  96.355  1.00  0.00           C
ATOM   4646  CE2 PHE A 281      53.783  79.928  96.995  1.00  0.00           C
ATOM   4648  C   PHE A 281      57.773  81.188  95.865  1.00  0.00           C
ATOM   4649  O   PHE A 281      57.973  80.228  96.615  1.00  0.00           O
ATOM   4650  N   ALA A 282      57.733  81.038  94.535  1.00  0.00           N
ATOM   4652  CA  ALA A 282      57.983  79.798  93.855  1.00  0.00           C
ATOM   4654  CB  ALA A 282      57.793  79.978  92.335  1.00  0.00           C
ATOM   4658  C   ALA A 282      59.373  79.308  94.175  1.00  0.00           C
ATOM   4659  O   ALA A 282      59.573  78.168  94.575  1.00  0.00           O
ATOM   4660  N   GLN A 283      60.373  80.208  94.125  1.00  0.00           N
ATOM   4662  CA  GLN A 283      61.723  79.888  94.505  1.00  0.00           C
ATOM   4664  CB  GLN A 283      62.633  81.108  94.295  1.00  0.00           C
ATOM   4667  CG  GLN A 283      64.123  80.808  94.605  1.00  0.00           C
ATOM   4670  CD  GLN A 283      64.923  82.088  94.395  1.00  0.00           C
ATOM   4671  OE1 GLN A 283      64.453  83.028  93.755  1.00  0.00           O
ATOM   4672  NE2 GLN A 283      66.153  82.128  94.935  1.00  0.00           N
ATOM   4675  C   GLN A 283      61.883  79.408  95.925  1.00  0.00           C
ATOM   4676  O   GLN A 283      62.383  78.308  96.115  1.00  0.00           O
ATOM   4677  N   GLN A 284      61.393  80.118  96.965  1.00  0.00           N
ATOM   4679  CA  GLN A 284      61.633  79.718  98.345  1.00  0.00           C
ATOM   4681  CB  GLN A 284      61.063  80.758  99.365  1.00  0.00           C
ATOM   4684  CG  GLN A 284      59.543  80.958  99.215  1.00  0.00           C
ATOM   4687  CD  GLN A 284      58.883  81.818 100.285  1.00  0.00           C
ATOM   4688  OE1 GLN A 284      59.423  82.788 100.805  1.00  0.00           O
ATOM   4689  NE2 GLN A 284      57.623  81.468 100.605  1.00  0.00           N
ATOM   4692  C   GLN A 284      61.083  78.328  98.675  1.00  0.00           C
ATOM   4693  O   GLN A 284      61.623  77.578  99.485  1.00  0.00           O
ATOM   4694  N   ILE A 285      59.953  77.958  98.035  1.00  0.00           N
ATOM   4696  CA  ILE A 285      59.313  76.668  98.215  1.00  0.00           C
ATOM   4698  CB  ILE A 285      57.813  76.768  97.945  1.00  0.00           C
ATOM   4700  CG2 ILE A 285      57.123  75.398  98.075  1.00  0.00           C
ATOM   4704  CG1 ILE A 285      57.193  77.758  98.965  1.00  0.00           C
ATOM   4707  CD  ILE A 285      55.683  77.608  99.125  1.00  0.00           C
ATOM   4711  C   ILE A 285      59.983  75.608  97.375  1.00  0.00           C
ATOM   4712  O   ILE A 285      60.243  74.498  97.855  1.00  0.00           O
ATOM   4713  N   ILE A 286      60.373  75.918  96.125  1.00  0.00           N
ATOM   4715  CA  ILE A 286      61.203  75.038  95.305  1.00  0.00           C
ATOM   4717  CB  ILE A 286      61.273  75.548  93.855  1.00  0.00           C
ATOM   4719  CG2 ILE A 286      62.313  74.778  93.045  1.00  0.00           C
ATOM   4723  CG1 ILE A 286      59.903  75.458  93.125  1.00  0.00           C
ATOM   4726  CD  ILE A 286      59.923  76.118  91.735  1.00  0.00           C
ATOM   4730  C   ILE A 286      62.583  74.778  95.955  1.00  0.00           C
ATOM   4731  O   ILE A 286      63.013  73.638  96.105  1.00  0.00           O
ATOM   4732  N   THR A 287      63.273  75.808  96.485  1.00  0.00           N
ATOM   4734  CA  THR A 287      64.653  75.728  96.955  1.00  0.00           C
ATOM   4736  CB  THR A 287      65.453  77.038  96.815  1.00  0.00           C
ATOM   4738  OG1 THR A 287      64.883  78.098  97.575  1.00  0.00           O
ATOM   4740  CG2 THR A 287      65.473  77.498  95.355  1.00  0.00           C
ATOM   4744  C   THR A 287      64.753  75.278  98.395  1.00  0.00           C
ATOM   4745  O   THR A 287      65.833  75.228  98.975  1.00  0.00           O
ATOM   4746  N   VAL A 288      63.623  74.838  99.005  1.00  0.00           N
ATOM   4748  CA  VAL A 288      63.553  74.458 100.415  1.00  0.00           C
ATOM   4750  CB  VAL A 288      62.133  74.118 100.865  1.00  0.00           C
ATOM   4752  CG1 VAL A 288      61.683  72.728 100.365  1.00  0.00           C
ATOM   4756  CG2 VAL A 288      62.073  74.228 102.405  1.00  0.00           C
ATOM   4760  C   VAL A 288      64.493  73.298 100.735  1.00  0.00           C
ATOM   4761  O   VAL A 288      65.063  73.198 101.825  1.00  0.00           O
ATOM   4762  N   GLN A 289      64.673  72.398  99.745  1.00  0.00           N
ATOM   4764  CA  GLN A 289      65.413  71.178  99.855  1.00  0.00           C
ATOM   4766  CB  GLN A 289      64.913  70.128  98.815  1.00  0.00           C
ATOM   4769  CG  GLN A 289      63.483  69.568  98.995  1.00  0.00           C
ATOM   4772  CD  GLN A 289      63.433  68.388  99.965  1.00  0.00           C
ATOM   4773  OE1 GLN A 289      62.853  67.348  99.655  1.00  0.00           O
ATOM   4774  NE2 GLN A 289      64.083  68.518 101.135  1.00  0.00           N
ATOM   4777  C   GLN A 289      66.873  71.348  99.515  1.00  0.00           C
ATOM   4778  O   GLN A 289      67.643  70.408  99.665  1.00  0.00           O
ATOM   4779  N   GLU A 290      67.293  72.518  99.045  1.00  0.00           N
ATOM   4781  CA  GLU A 290      68.673  72.668  98.685  1.00  0.00           C
ATOM   4783  CB  GLU A 290      68.823  73.838  97.715  1.00  0.00           C
ATOM   4786  CG  GLU A 290      68.013  73.668  96.425  1.00  0.00           C
ATOM   4789  CD  GLU A 290      68.253  74.848  95.495  1.00  0.00           C
ATOM   4790  OE1 GLU A 290      69.023  75.768  95.855  1.00  0.00           O
ATOM   4791  OE2 GLU A 290      67.573  74.858  94.435  1.00  0.00           O
ATOM   4792  C   GLU A 290      69.543  72.808  99.925  1.00  0.00           C
ATOM   4793  O   GLU A 290      69.113  73.308 100.975  1.00  0.00           O
ATOM   4794  N   LYS A 291      70.773  72.298  99.855  1.00  0.00           N
ATOM   4796  CA  LYS A 291      71.723  72.478 100.925  1.00  0.00           C
ATOM   4798  CB  LYS A 291      72.423  71.148 101.325  1.00  0.00           C
ATOM   4801  CG  LYS A 291      71.613  70.188 102.225  1.00  0.00           C
ATOM   4804  CD  LYS A 291      72.283  68.798 102.245  1.00  0.00           C
ATOM   4807  CE  LYS A 291      71.613  67.768 103.165  1.00  0.00           C
ATOM   4810  NZ  LYS A 291      71.743  68.098 104.605  1.00  0.00           N
ATOM   4814  C   LYS A 291      72.753  73.448 100.445  1.00  0.00           C
ATOM   4815  O   LYS A 291      73.663  73.058  99.735  1.00  0.00           O
ATOM   4816  N   SER A 292      72.673  74.728 100.865  1.00  0.00           N
ATOM   4818  CA  SER A 292      73.513  75.778 100.315  1.00  0.00           C
ATOM   4820  CB  SER A 292      73.083  77.218 100.715  1.00  0.00           C
ATOM   4823  OG  SER A 292      73.143  77.428 102.125  1.00  0.00           O
ATOM   4825  C   SER A 292      74.993  75.578 100.595  1.00  0.00           C
ATOM   4826  O   SER A 292      75.373  74.998 101.635  1.00  0.00           O
ATOM   4827  N   PRO A 293      75.893  75.978  99.715  1.00  0.00           N
ATOM   4828  CD  PRO A 293      75.683  75.908  98.285  1.00  0.00           C
ATOM   4831  CA  PRO A 293      77.293  76.208 100.015  1.00  0.00           C
ATOM   4833  CB  PRO A 293      77.893  76.648  98.695  1.00  0.00           C
ATOM   4836  CG  PRO A 293      77.083  75.838  97.695  1.00  0.00           C
ATOM   4839  C   PRO A 293      77.493  77.198 101.125  1.00  0.00           C
ATOM   4840  O   PRO A 293      77.433  78.408 100.945  1.00  0.00           O
ATOM   4841  N   GLN A 294      77.713  76.648 102.325  1.00  0.00           N
ATOM   4843  CA  GLN A 294      78.003  77.418 103.495  1.00  0.00           C
ATOM   4845  CB  GLN A 294      77.983  76.498 104.745  1.00  0.00           C
ATOM   4848  CG  GLN A 294      77.333  77.118 106.015  1.00  0.00           C
ATOM   4851  CD  GLN A 294      75.823  77.418 105.945  1.00  0.00           C
ATOM   4852  OE1 GLN A 294      75.223  77.768 106.975  1.00  0.00           O
ATOM   4853  NE2 GLN A 294      75.183  77.268 104.775  1.00  0.00           N
ATOM   4856  C   GLN A 294      79.363  78.058 103.315  1.00  0.00           C
ATOM   4857  O   GLN A 294      80.343  77.408 102.955  1.00  0.00           O
ATOM   4858  N   ARG A 295      79.483  79.328 103.645  1.00  0.00           N
ATOM   4860  CA  ARG A 295      80.773  79.898 103.895  1.00  0.00           C
ATOM   4862  CB  ARG A 295      81.233  80.848 102.785  1.00  0.00           C
ATOM   4865  CG  ARG A 295      80.153  81.788 102.235  1.00  0.00           C
ATOM   4868  CD  ARG A 295      80.543  82.588 100.985  1.00  0.00           C
ATOM   4871  NE  ARG A 295      81.863  83.238 101.255  1.00  0.00           N
ATOM   4873  CZ  ARG A 295      83.053  82.738 100.925  1.00  0.00           C
ATOM   4874  NH1 ARG A 295      83.183  81.598 100.275  1.00  0.00           N
ATOM   4877  NH2 ARG A 295      84.133  83.448 101.185  1.00  0.00           N
ATOM   4880  C   ARG A 295      80.853  80.458 105.285  1.00  0.00           C
ATOM   4881  O   ARG A 295      79.923  81.108 105.775  1.00  0.00           O
ATOM   4882  N   ILE A 296      81.953  80.148 105.975  1.00  0.00           N
ATOM   4884  CA  ILE A 296      82.103  80.428 107.385  1.00  0.00           C
ATOM   4886  CB  ILE A 296      82.473  79.208 108.205  1.00  0.00           C
ATOM   4888  CG2 ILE A 296      82.273  79.528 109.695  1.00  0.00           C
ATOM   4892  CG1 ILE A 296      81.673  77.958 107.795  1.00  0.00           C
ATOM   4895  CD  ILE A 296      80.163  78.088 107.985  1.00  0.00           C
ATOM   4899  C   ILE A 296      83.183  81.458 107.555  1.00  0.00           C
ATOM   4900  O   ILE A 296      84.233  81.398 106.925  1.00  0.00           O
ATOM   4901  N   MET A 297      82.973  82.418 108.455  1.00  0.00           N
ATOM   4903  CA  MET A 297      84.053  83.238 108.955  1.00  0.00           C
ATOM   4905  CB  MET A 297      83.803  84.698 108.555  1.00  0.00           C
ATOM   4908  CG  MET A 297      84.853  85.718 109.025  1.00  0.00           C
ATOM   4911  SD  MET A 297      84.383  87.398 108.495  1.00  0.00           S
ATOM   4912  CE  MET A 297      85.883  88.168 109.135  1.00  0.00           C
ATOM   4916  C   MET A 297      84.143  83.088 110.455  1.00  0.00           C
ATOM   4917  O   MET A 297      83.163  83.258 111.175  1.00  0.00           O
ATOM   4918  N   HIS A 298      85.323  82.728 110.975  1.00  0.00           N
ATOM   4920  CA  HIS A 298      85.653  82.858 112.375  1.00  0.00           C
ATOM   4922  CB  HIS A 298      86.903  82.038 112.765  1.00  0.00           C
ATOM   4925  ND1 HIS A 298      86.893  80.198 111.095  1.00  0.00           N
ATOM   4926  CG  HIS A 298      86.803  80.578 112.425  1.00  0.00           C
ATOM   4927  CE1 HIS A 298      86.953  78.878 111.125  1.00  0.00           C
ATOM   4929  NE2 HIS A 298      86.913  78.398 112.385  1.00  0.00           N
ATOM   4931  CD2 HIS A 298      86.813  79.478 113.235  1.00  0.00           C
ATOM   4933  C   HIS A 298      85.823  84.318 112.785  1.00  0.00           C
ATOM   4934  O   HIS A 298      86.373  85.138 112.045  1.00  0.00           O
ATOM   4935  N   ILE A 299      85.363  84.668 113.995  1.00  0.00           N
ATOM   4937  CA  ILE A 299      85.493  85.988 114.595  1.00  0.00           C
ATOM   4939  CB  ILE A 299      84.173  86.748 114.665  1.00  0.00           C
ATOM   4941  CG2 ILE A 299      84.343  88.058 115.485  1.00  0.00           C
ATOM   4945  CG1 ILE A 299      83.573  87.048 113.265  1.00  0.00           C
ATOM   4948  CD  ILE A 299      84.423  87.948 112.365  1.00  0.00           C
ATOM   4952  C   ILE A 299      86.043  85.808 115.995  1.00  0.00           C
ATOM   4953  O   ILE A 299      85.523  85.018 116.785  1.00  0.00           O
ATOM   4954  N   ASP A 300      87.093  86.558 116.355  1.00  0.00           N
ATOM   4956  CA  ASP A 300      87.653  86.558 117.685  1.00  0.00           C
ATOM   4958  CB  ASP A 300      89.163  86.238 117.565  1.00  0.00           C
ATOM   4961  CG  ASP A 300      89.913  86.088 118.865  1.00  0.00           C
ATOM   4962  OD1 ASP A 300      89.423  86.518 119.925  1.00  0.00           O
ATOM   4963  OD2 ASP A 300      91.023  85.488 118.835  1.00  0.00           O
ATOM   4964  C   ASP A 300      87.323  87.858 118.405  1.00  0.00           C
ATOM   4965  O   ASP A 300      87.523  88.978 117.925  1.00  0.00           O
ATOM   4966  N   LEU A 301      86.753  87.718 119.615  1.00  0.00           N
ATOM   4968  CA  LEU A 301      86.213  88.758 120.445  1.00  0.00           C
ATOM   4970  CB  LEU A 301      85.283  88.148 121.515  1.00  0.00           C
ATOM   4973  CG  LEU A 301      83.843  87.848 121.075  1.00  0.00           C
ATOM   4975  CD1 LEU A 301      82.953  89.088 121.015  1.00  0.00           C
ATOM   4979  CD2 LEU A 301      83.773  87.138 119.725  1.00  0.00           C
ATOM   4983  C   LEU A 301      87.313  89.538 121.125  1.00  0.00           C
ATOM   4984  O   LEU A 301      87.133  90.688 121.495  1.00  0.00           O
ATOM   4985  N   ASP A 302      88.533  88.968 121.195  1.00  0.00           N
ATOM   4987  CA  ASP A 302      89.723  89.678 121.625  1.00  0.00           C
ATOM   4989  CB  ASP A 302      90.963  88.758 121.555  1.00  0.00           C
ATOM   4992  CG  ASP A 302      90.873  87.528 122.445  1.00  0.00           C
ATOM   4993  OD1 ASP A 302      90.073  87.428 123.405  1.00  0.00           O
ATOM   4994  OD2 ASP A 302      91.743  86.648 122.225  1.00  0.00           O
ATOM   4995  C   ASP A 302      89.963  90.918 120.765  1.00  0.00           C
ATOM   4996  O   ASP A 302      90.453  91.938 121.235  1.00  0.00           O
ATOM   4997  N   TYR A 303      89.633  90.838 119.455  1.00  0.00           N
ATOM   4999  CA  TYR A 303      89.763  91.908 118.475  1.00  0.00           C
ATOM   5001  CB  TYR A 303      90.133  91.358 117.075  1.00  0.00           C
ATOM   5004  CG  TYR A 303      91.413  90.578 117.105  1.00  0.00           C
ATOM   5005  CD1 TYR A 303      92.633  91.148 116.735  1.00  0.00           C
ATOM   5007  CE1 TYR A 303      93.793  90.368 116.655  1.00  0.00           C
ATOM   5009  CZ  TYR A 303      93.723  88.998 116.935  1.00  0.00           C
ATOM   5010  OH  TYR A 303      94.853  88.178 116.765  1.00  0.00           O
ATOM   5012  CD2 TYR A 303      91.373  89.218 117.435  1.00  0.00           C
ATOM   5014  CE2 TYR A 303      92.513  88.428 117.365  1.00  0.00           C
ATOM   5016  C   TYR A 303      88.463  92.678 118.235  1.00  0.00           C
ATOM   5017  O   TYR A 303      88.453  93.658 117.505  1.00  0.00           O
ATOM   5018  N   VAL A 304      87.343  92.248 118.825  1.00  0.00           N
ATOM   5020  CA  VAL A 304      86.063  92.948 118.725  1.00  0.00           C
ATOM   5022  CB  VAL A 304      84.923  91.988 118.335  1.00  0.00           C
ATOM   5024  CG1 VAL A 304      83.553  92.668 118.235  1.00  0.00           C
ATOM   5028  CG2 VAL A 304      85.233  91.368 116.955  1.00  0.00           C
ATOM   5032  C   VAL A 304      85.763  93.658 120.035  1.00  0.00           C
ATOM   5033  O   VAL A 304      84.773  94.378 120.205  1.00  0.00           O
ATOM   5034  N   TYR A 305      86.653  93.548 121.035  1.00  0.00           N
ATOM   5036  CA  TYR A 305      86.463  94.188 122.305  1.00  0.00           C
ATOM   5038  CB  TYR A 305      86.943  93.268 123.455  1.00  0.00           C
ATOM   5041  CG  TYR A 305      86.733  93.908 124.805  1.00  0.00           C
ATOM   5042  CD1 TYR A 305      85.433  94.228 125.235  1.00  0.00           C
ATOM   5044  CE1 TYR A 305      85.223  94.888 126.455  1.00  0.00           C
ATOM   5046  CZ  TYR A 305      86.313  95.198 127.265  1.00  0.00           C
ATOM   5047  OH  TYR A 305      86.143  95.838 128.495  1.00  0.00           O
ATOM   5049  CD2 TYR A 305      87.823  94.238 125.625  1.00  0.00           C
ATOM   5051  CE2 TYR A 305      87.613  94.878 126.845  1.00  0.00           C
ATOM   5053  C   TYR A 305      87.083  95.598 122.335  1.00  0.00           C
ATOM   5054  O   TYR A 305      88.183  95.868 121.835  1.00  0.00           O
ATOM   5055  N   ASP A 306      86.353  96.548 122.915  1.00  0.00           N
ATOM   5057  CA  ASP A 306      86.843  97.848 123.275  1.00  0.00           C
ATOM   5059  CB  ASP A 306      86.663  98.868 122.105  1.00  0.00           C
ATOM   5062  CG  ASP A 306      87.553 100.088 122.255  1.00  0.00           C
ATOM   5063  OD1 ASP A 306      87.513 100.728 123.345  1.00  0.00           O
ATOM   5064  OD2 ASP A 306      88.273 100.438 121.275  1.00  0.00           O
ATOM   5065  C   ASP A 306      86.053  98.118 124.535  1.00  0.00           C
ATOM   5066  O   ASP A 306      84.963  97.578 124.725  1.00  0.00           O
ATOM   5067  N   GLU A 307      86.593  98.888 125.485  1.00  0.00           N
ATOM   5069  CA  GLU A 307      85.913  99.208 126.725  1.00  0.00           C
ATOM   5071  CB  GLU A 307      86.913  99.778 127.755  1.00  0.00           C
ATOM   5074  CG  GLU A 307      86.273 100.278 129.085  1.00  0.00           C
ATOM   5077  CD  GLU A 307      85.943 101.768 129.125  1.00  0.00           C
ATOM   5078  OE1 GLU A 307      86.333 102.558 128.235  1.00  0.00           O
ATOM   5079  OE2 GLU A 307      85.243 102.148 130.105  1.00  0.00           O
ATOM   5080  C   GLU A 307      84.753 100.148 126.485  1.00  0.00           C
ATOM   5081  O   GLU A 307      83.683 100.048 127.085  1.00  0.00           O
ATOM   5082  N   ASN A 308      84.943 101.068 125.525  1.00  0.00           N
ATOM   5084  CA  ASN A 308      83.953 102.018 125.105  1.00  0.00           C
ATOM   5086  CB  ASN A 308      84.733 103.268 124.605  1.00  0.00           C
ATOM   5089  CG  ASN A 308      83.843 104.428 124.175  1.00  0.00           C
ATOM   5090  OD1 ASN A 308      82.893 104.258 123.415  1.00  0.00           O
ATOM   5091  ND2 ASN A 308      84.183 105.678 124.575  1.00  0.00           N
ATOM   5094  C   ASN A 308      82.903 101.368 124.185  1.00  0.00           C
ATOM   5095  O   ASN A 308      83.193 100.888 123.095  1.00  0.00           O
ATOM   5096  N   LEU A 309      81.633 101.288 124.665  1.00  0.00           N
ATOM   5098  CA  LEU A 309      80.523 100.598 124.005  1.00  0.00           C
ATOM   5100  CB  LEU A 309      79.233 100.518 124.865  1.00  0.00           C
ATOM   5103  CG  LEU A 309      78.043  99.788 124.195  1.00  0.00           C
ATOM   5105  CD1 LEU A 309      78.353  98.308 123.975  1.00  0.00           C
ATOM   5109  CD2 LEU A 309      76.733  99.968 124.975  1.00  0.00           C
ATOM   5113  C   LEU A 309      80.173 101.188 122.665  1.00  0.00           C
ATOM   5114  O   LEU A 309      79.913 100.478 121.695  1.00  0.00           O
ATOM   5115  N   GLN A 310      80.193 102.538 122.545  1.00  0.00           N
ATOM   5117  CA  GLN A 310      80.103 103.148 121.225  1.00  0.00           C
ATOM   5119  CB  GLN A 310      80.153 104.698 121.235  1.00  0.00           C
ATOM   5122  CG  GLN A 310      78.923 105.418 121.845  1.00  0.00           C
ATOM   5125  CD  GLN A 310      79.033 106.928 121.595  1.00  0.00           C
ATOM   5126  OE1 GLN A 310      79.373 107.738 122.445  1.00  0.00           O
ATOM   5127  NE2 GLN A 310      78.833 107.338 120.315  1.00  0.00           N
ATOM   5130  C   GLN A 310      81.223 102.658 120.325  1.00  0.00           C
ATOM   5131  O   GLN A 310      81.003 102.308 119.165  1.00  0.00           O
ATOM   5132  N   GLN A 311      82.473 102.588 120.825  1.00  0.00           N
ATOM   5134  CA  GLN A 311      83.553 101.988 120.075  1.00  0.00           C
ATOM   5136  CB  GLN A 311      84.963 102.198 120.675  1.00  0.00           C
ATOM   5139  CG  GLN A 311      85.683 103.468 120.165  1.00  0.00           C
ATOM   5142  CD  GLN A 311      85.783 103.598 118.635  1.00  0.00           C
ATOM   5143  OE1 GLN A 311      85.853 104.698 118.085  1.00  0.00           O
ATOM   5144  NE2 GLN A 311      85.773 102.458 117.905  1.00  0.00           N
ATOM   5147  C   GLN A 311      83.353 100.548 119.685  1.00  0.00           C
ATOM   5148  O   GLN A 311      83.653 100.198 118.545  1.00  0.00           O
ATOM   5149  N   MET A 312      82.793  99.708 120.565  1.00  0.00           N
ATOM   5151  CA  MET A 312      82.363  98.378 120.195  1.00  0.00           C
ATOM   5153  CB  MET A 312      81.813  97.578 121.385  1.00  0.00           C
ATOM   5156  CG  MET A 312      82.863  97.288 122.475  1.00  0.00           C
ATOM   5159  SD  MET A 312      82.633  95.708 123.315  1.00  0.00           S
ATOM   5160  CE  MET A 312      80.983  96.178 123.905  1.00  0.00           C
ATOM   5164  C   MET A 312      81.363  98.298 119.075  1.00  0.00           C
ATOM   5165  O   MET A 312      81.623  97.638 118.075  1.00  0.00           O
ATOM   5166  N   ASP A 313      80.243  99.048 119.145  1.00  0.00           N
ATOM   5168  CA  ASP A 313      79.243  99.058 118.095  1.00  0.00           C
ATOM   5170  CB  ASP A 313      78.003  99.898 118.515  1.00  0.00           C
ATOM   5173  CG  ASP A 313      76.943  99.118 119.295  1.00  0.00           C
ATOM   5174  OD1 ASP A 313      76.933  97.858 119.345  1.00  0.00           O
ATOM   5175  OD2 ASP A 313      75.993  99.798 119.765  1.00  0.00           O
ATOM   5176  C   ASP A 313      79.853  99.468 116.745  1.00  0.00           C
ATOM   5177  O   ASP A 313      79.663  98.788 115.745  1.00  0.00           O
ATOM   5178  N   ARG A 314      80.733 100.498 116.695  1.00  0.00           N
ATOM   5180  CA  ARG A 314      81.463 100.828 115.485  1.00  0.00           C
ATOM   5182  CB  ARG A 314      82.333 102.108 115.655  1.00  0.00           C
ATOM   5185  CG  ARG A 314      81.563 103.408 115.415  1.00  0.00           C
ATOM   5188  CD  ARG A 314      80.683 103.908 116.565  1.00  0.00           C
ATOM   5191  NE  ARG A 314      81.603 104.458 117.615  1.00  0.00           N
ATOM   5193  CZ  ARG A 314      81.903 105.738 117.825  1.00  0.00           C
ATOM   5194  NH1 ARG A 314      81.303 106.738 117.225  1.00  0.00           N
ATOM   5197  NH2 ARG A 314      82.803 106.078 118.725  1.00  0.00           N
ATOM   5200  C   ARG A 314      82.353  99.748 114.875  1.00  0.00           C
ATOM   5201  O   ARG A 314      82.443  99.628 113.655  1.00  0.00           O
ATOM   5202  N   ASN A 315      83.043  98.978 115.735  1.00  0.00           N
ATOM   5204  CA  ASN A 315      83.783  97.768 115.425  1.00  0.00           C
ATOM   5206  CB  ASN A 315      84.623  97.388 116.665  1.00  0.00           C
ATOM   5209  CG  ASN A 315      85.723  98.428 116.835  1.00  0.00           C
ATOM   5210  OD1 ASN A 315      86.133  99.098 115.875  1.00  0.00           O
ATOM   5211  ND2 ASN A 315      86.173  98.638 118.085  1.00  0.00           N
ATOM   5214  C   ASN A 315      82.933  96.598 114.925  1.00  0.00           C
ATOM   5215  O   ASN A 315      83.273  95.938 113.935  1.00  0.00           O
ATOM   5216  N   ILE A 316      81.763  96.288 115.515  1.00  0.00           N
ATOM   5218  CA  ILE A 316      80.893  95.298 114.915  1.00  0.00           C
ATOM   5220  CB  ILE A 316      79.923  94.588 115.855  1.00  0.00           C
ATOM   5222  CG2 ILE A 316      80.693  93.478 116.585  1.00  0.00           C
ATOM   5226  CG1 ILE A 316      79.213  95.548 116.835  1.00  0.00           C
ATOM   5229  CD  ILE A 316      79.633  95.418 118.305  1.00  0.00           C
ATOM   5233  C   ILE A 316      80.163  95.808 113.675  1.00  0.00           C
ATOM   5234  O   ILE A 316      79.823  95.028 112.795  1.00  0.00           O
ATOM   5235  N   ASP A 317      79.963  97.128 113.525  1.00  0.00           N
ATOM   5237  CA  ASP A 317      79.513  97.718 112.285  1.00  0.00           C
ATOM   5239  CB  ASP A 317      79.343  99.258 112.445  1.00  0.00           C
ATOM   5242  CG  ASP A 317      78.213  99.678 113.365  1.00  0.00           C
ATOM   5243  OD1 ASP A 317      77.413  98.828 113.825  1.00  0.00           O
ATOM   5244  OD2 ASP A 317      78.083 100.928 113.535  1.00  0.00           O
ATOM   5245  C   ASP A 317      80.423  97.458 111.075  1.00  0.00           C
ATOM   5246  O   ASP A 317      79.953  97.138 109.985  1.00  0.00           O
ATOM   5247  N   VAL A 318      81.773  97.568 111.215  1.00  0.00           N
ATOM   5249  CA  VAL A 318      82.723  97.148 110.195  1.00  0.00           C
ATOM   5251  CB  VAL A 318      84.153  97.688 110.355  1.00  0.00           C
ATOM   5253  CG1 VAL A 318      84.093  99.218 110.415  1.00  0.00           C
ATOM   5257  CG2 VAL A 318      84.873  97.158 111.605  1.00  0.00           C
ATOM   5261  C   VAL A 318      82.713  95.648 109.945  1.00  0.00           C
ATOM   5262  O   VAL A 318      82.773  95.198 108.795  1.00  0.00           O
ATOM   5263  N   LEU A 319      82.563  94.828 111.015  1.00  0.00           N
ATOM   5265  CA  LEU A 319      82.393  93.388 110.925  1.00  0.00           C
ATOM   5267  CB  LEU A 319      82.273  92.798 112.355  1.00  0.00           C
ATOM   5270  CG  LEU A 319      82.573  91.298 112.545  1.00  0.00           C
ATOM   5272  CD1 LEU A 319      82.493  90.958 114.035  1.00  0.00           C
ATOM   5276  CD2 LEU A 319      81.653  90.348 111.765  1.00  0.00           C
ATOM   5280  C   LEU A 319      81.163  93.018 110.105  1.00  0.00           C
ATOM   5281  O   LEU A 319      81.233  92.188 109.205  1.00  0.00           O
ATOM   5282  N   ILE A 320      80.013  93.688 110.335  1.00  0.00           N
ATOM   5284  CA  ILE A 320      78.803  93.478 109.545  1.00  0.00           C
ATOM   5286  CB  ILE A 320      77.593  94.198 110.135  1.00  0.00           C
ATOM   5288  CG2 ILE A 320      76.333  94.068 109.235  1.00  0.00           C
ATOM   5292  CG1 ILE A 320      77.283  93.638 111.535  1.00  0.00           C
ATOM   5295  CD  ILE A 320      76.543  94.658 112.385  1.00  0.00           C
ATOM   5299  C   ILE A 320      78.963  93.818 108.075  1.00  0.00           C
ATOM   5300  O   ILE A 320      78.493  93.098 107.205  1.00  0.00           O
ATOM   5301  N   GLN A 321      79.663  94.928 107.735  1.00  0.00           N
ATOM   5303  CA  GLN A 321      79.963  95.188 106.325  1.00  0.00           C
ATOM   5305  CB  GLN A 321      80.633  96.558 106.105  1.00  0.00           C
ATOM   5308  CG  GLN A 321      80.633  97.018 104.625  1.00  0.00           C
ATOM   5311  CD  GLN A 321      79.243  96.938 103.995  1.00  0.00           C
ATOM   5312  OE1 GLN A 321      78.343  97.718 104.345  1.00  0.00           O
ATOM   5313  NE2 GLN A 321      78.993  95.978 103.075  1.00  0.00           N
ATOM   5316  C   GLN A 321      80.843  94.098 105.725  1.00  0.00           C
ATOM   5317  O   GLN A 321      80.533  93.538 104.675  1.00  0.00           O
ATOM   5318  N   ARG A 322      81.913  93.708 106.445  1.00  0.00           N
ATOM   5320  CA  ARG A 322      82.793  92.618 106.065  1.00  0.00           C
ATOM   5322  CB  ARG A 322      83.963  92.518 107.095  1.00  0.00           C
ATOM   5325  CG  ARG A 322      84.673  91.158 107.225  1.00  0.00           C
ATOM   5328  CD  ARG A 322      85.453  90.728 105.975  1.00  0.00           C
ATOM   5331  NE  ARG A 322      85.743  89.278 106.145  1.00  0.00           N
ATOM   5333  CZ  ARG A 322      86.573  88.578 105.395  1.00  0.00           C
ATOM   5334  NH1 ARG A 322      87.353  89.108 104.495  1.00  0.00           N
ATOM   5337  NH2 ARG A 322      86.563  87.268 105.525  1.00  0.00           N
ATOM   5340  C   ARG A 322      82.103  91.278 105.875  1.00  0.00           C
ATOM   5341  O   ARG A 322      82.373  90.558 104.905  1.00  0.00           O
ATOM   5342  N   VAL A 323      81.193  90.898 106.795  1.00  0.00           N
ATOM   5344  CA  VAL A 323      80.383  89.698 106.715  1.00  0.00           C
ATOM   5346  CB  VAL A 323      79.703  89.398 108.065  1.00  0.00           C
ATOM   5348  CG1 VAL A 323      78.263  89.908 108.185  1.00  0.00           C
ATOM   5352  CG2 VAL A 323      79.663  87.888 108.365  1.00  0.00           C
ATOM   5356  C   VAL A 323      79.453  89.728 105.505  1.00  0.00           C
ATOM   5357  O   VAL A 323      79.343  88.728 104.795  1.00  0.00           O
ATOM   5358  N   LYS A 324      78.823  90.898 105.195  1.00  0.00           N
ATOM   5360  CA  LYS A 324      78.073  91.108 103.965  1.00  0.00           C
ATOM   5362  CB  LYS A 324      77.323  92.478 103.955  1.00  0.00           C
ATOM   5365  CG  LYS A 324      76.173  92.648 104.965  1.00  0.00           C
ATOM   5368  CD  LYS A 324      74.923  91.768 104.715  1.00  0.00           C
ATOM   5371  CE  LYS A 324      73.723  92.208 105.595  1.00  0.00           C
ATOM   5374  NZ  LYS A 324      72.573  91.278 105.525  1.00  0.00           N
ATOM   5378  C   LYS A 324      78.923  90.978 102.685  1.00  0.00           C
ATOM   5379  O   LYS A 324      78.583  90.208 101.795  1.00  0.00           O
ATOM   5380  N   ASP A 325      80.083  91.668 102.615  1.00  0.00           N
ATOM   5382  CA  ASP A 325      80.993  91.748 101.465  1.00  0.00           C
ATOM   5384  CB  ASP A 325      82.203  92.648 101.825  1.00  0.00           C
ATOM   5387  CG  ASP A 325      81.793  94.098 102.015  1.00  0.00           C
ATOM   5388  OD1 ASP A 325      80.653  94.468 101.625  1.00  0.00           O
ATOM   5389  OD2 ASP A 325      82.643  94.868 102.525  1.00  0.00           O
ATOM   5390  C   ASP A 325      81.523  90.408 100.995  1.00  0.00           C
ATOM   5391  O   ASP A 325      81.803  90.178  99.815  1.00  0.00           O
ATOM   5392  N   MET A 326      81.713  89.488 101.955  1.00  0.00           N
ATOM   5394  CA  MET A 326      82.193  88.148 101.745  1.00  0.00           C
ATOM   5396  CB  MET A 326      83.213  87.858 102.845  1.00  0.00           C
ATOM   5399  CG  MET A 326      84.553  88.528 102.565  1.00  0.00           C
ATOM   5402  SD  MET A 326      85.473  87.888 101.145  1.00  0.00           S
ATOM   5403  CE  MET A 326      85.893  86.308 101.945  1.00  0.00           C
ATOM   5407  C   MET A 326      81.143  87.068 101.775  1.00  0.00           C
ATOM   5408  O   MET A 326      81.453  85.888 101.625  1.00  0.00           O
ATOM   5409  N   GLN A 327      79.863  87.458 101.965  1.00  0.00           N
ATOM   5411  CA  GLN A 327      78.693  86.628 101.745  1.00  0.00           C
ATOM   5413  CB  GLN A 327      78.543  86.198 100.255  1.00  0.00           C
ATOM   5416  CG  GLN A 327      78.403  87.368  99.255  1.00  0.00           C
ATOM   5419  CD  GLN A 327      78.183  86.948  97.795  1.00  0.00           C
ATOM   5420  OE1 GLN A 327      78.093  87.798  96.915  1.00  0.00           O
ATOM   5421  NE2 GLN A 327      78.123  85.628  97.505  1.00  0.00           N
ATOM   5424  C   GLN A 327      78.563  85.458 102.705  1.00  0.00           C
ATOM   5425  O   GLN A 327      78.023  84.398 102.365  1.00  0.00           O
ATOM   5426  N   ILE A 328      79.093  85.618 103.935  1.00  0.00           N
ATOM   5428  CA  ILE A 328      79.123  84.588 104.975  1.00  0.00           C
ATOM   5430  CB  ILE A 328      80.033  85.008 106.125  1.00  0.00           C
ATOM   5432  CG2 ILE A 328      79.923  84.138 107.385  1.00  0.00           C
ATOM   5436  CG1 ILE A 328      81.493  85.058 105.635  1.00  0.00           C
ATOM   5439  CD  ILE A 328      82.053  86.478 105.655  1.00  0.00           C
ATOM   5443  C   ILE A 328      77.763  84.078 105.445  1.00  0.00           C
ATOM   5444  O   ILE A 328      76.813  84.828 105.635  1.00  0.00           O
ATOM   5445  N   SER A 329      77.633  82.758 105.635  1.00  0.00           N
ATOM   5447  CA  SER A 329      76.343  82.118 105.875  1.00  0.00           C
ATOM   5449  CB  SER A 329      76.263  80.758 105.125  1.00  0.00           C
ATOM   5452  OG  SER A 329      76.933  80.788 103.865  1.00  0.00           O
ATOM   5454  C   SER A 329      76.183  81.838 107.365  1.00  0.00           C
ATOM   5455  O   SER A 329      75.073  81.798 107.905  1.00  0.00           O
ATOM   5456  N   THR A 330      77.333  81.668 108.065  1.00  0.00           N
ATOM   5458  CA  THR A 330      77.433  81.308 109.465  1.00  0.00           C
ATOM   5460  CB  THR A 330      77.453  79.788 109.685  1.00  0.00           C
ATOM   5462  OG1 THR A 330      76.143  79.248 109.595  1.00  0.00           O
ATOM   5464  CG2 THR A 330      78.023  79.368 111.055  1.00  0.00           C
ATOM   5468  C   THR A 330      78.703  81.938 110.035  1.00  0.00           C
ATOM   5469  O   THR A 330      79.743  81.898 109.385  1.00  0.00           O
ATOM   5470  N   VAL A 331      78.693  82.498 111.265  1.00  0.00           N
ATOM   5472  CA  VAL A 331      79.903  82.968 111.935  1.00  0.00           C
ATOM   5474  CB  VAL A 331      79.823  84.408 112.475  1.00  0.00           C
ATOM   5476  CG1 VAL A 331      80.853  84.718 113.585  1.00  0.00           C
ATOM   5480  CG2 VAL A 331      80.063  85.408 111.335  1.00  0.00           C
ATOM   5484  C   VAL A 331      80.293  82.008 113.045  1.00  0.00           C
ATOM   5485  O   VAL A 331      79.463  81.598 113.865  1.00  0.00           O
ATOM   5486  N   TYR A 332      81.583  81.638 113.115  1.00  0.00           N
ATOM   5488  CA  TYR A 332      82.163  80.978 114.275  1.00  0.00           C
ATOM   5490  CB  TYR A 332      83.213  79.908 113.865  1.00  0.00           C
ATOM   5493  CG  TYR A 332      82.613  78.708 113.145  1.00  0.00           C
ATOM   5494  CD1 TYR A 332      81.273  78.338 113.275  1.00  0.00           C
ATOM   5496  CE1 TYR A 332      80.793  77.138 112.745  1.00  0.00           C
ATOM   5498  CZ  TYR A 332      81.643  76.308 112.025  1.00  0.00           C
ATOM   5499  OH  TYR A 332      81.113  75.158 111.425  1.00  0.00           O
ATOM   5501  CD2 TYR A 332      83.453  77.878 112.365  1.00  0.00           C
ATOM   5503  CE2 TYR A 332      82.973  76.678 111.815  1.00  0.00           C
ATOM   5505  C   TYR A 332      82.723  81.998 115.255  1.00  0.00           C
ATOM   5506  O   TYR A 332      83.803  82.558 115.085  1.00  0.00           O
ATOM   5507  N   LEU A 333      81.943  82.288 116.315  1.00  0.00           N
ATOM   5509  CA  LEU A 333      82.173  83.428 117.175  1.00  0.00           C
ATOM   5511  CB  LEU A 333      80.803  84.098 117.485  1.00  0.00           C
ATOM   5514  CG  LEU A 333      80.903  85.488 118.145  1.00  0.00           C
ATOM   5516  CD1 LEU A 333      81.663  86.478 117.265  1.00  0.00           C
ATOM   5520  CD2 LEU A 333      79.533  86.078 118.495  1.00  0.00           C
ATOM   5524  C   LEU A 333      82.863  82.978 118.455  1.00  0.00           C
ATOM   5525  O   LEU A 333      82.343  82.148 119.205  1.00  0.00           O
ATOM   5526  N   GLN A 334      84.093  83.458 118.715  1.00  0.00           N
ATOM   5528  CA  GLN A 334      84.893  83.048 119.865  1.00  0.00           C
ATOM   5530  CB  GLN A 334      86.343  83.588 119.735  1.00  0.00           C
ATOM   5533  CG  GLN A 334      87.383  82.728 120.495  1.00  0.00           C
ATOM   5536  CD  GLN A 334      88.833  83.098 120.175  1.00  0.00           C
ATOM   5537  OE1 GLN A 334      89.673  83.358 121.035  1.00  0.00           O
ATOM   5538  NE2 GLN A 334      89.173  83.108 118.865  1.00  0.00           N
ATOM   5541  C   GLN A 334      84.283  83.468 121.205  1.00  0.00           C
ATOM   5542  O   GLN A 334      84.103  84.638 121.515  1.00  0.00           O
ATOM   5543  N   ALA A 335      83.923  82.498 122.065  1.00  0.00           N
ATOM   5545  CA  ALA A 335      83.193  82.788 123.275  1.00  0.00           C
ATOM   5547  CB  ALA A 335      82.233  81.618 123.495  1.00  0.00           C
ATOM   5551  C   ALA A 335      84.133  82.908 124.465  1.00  0.00           C
ATOM   5552  O   ALA A 335      83.793  83.418 125.535  1.00  0.00           O
ATOM   5553  N   PHE A 336      85.393  82.498 124.255  1.00  0.00           N
ATOM   5555  CA  PHE A 336      86.453  82.548 125.235  1.00  0.00           C
ATOM   5557  CB  PHE A 336      87.223  81.208 125.275  1.00  0.00           C
ATOM   5560  CG  PHE A 336      87.833  80.808 123.955  1.00  0.00           C
ATOM   5561  CD1 PHE A 336      87.063  80.198 122.955  1.00  0.00           C
ATOM   5563  CE1 PHE A 336      87.653  79.668 121.805  1.00  0.00           C
ATOM   5565  CZ  PHE A 336      89.033  79.788 121.625  1.00  0.00           C
ATOM   5567  CD2 PHE A 336      89.213  80.948 123.745  1.00  0.00           C
ATOM   5569  CE2 PHE A 336      89.813  80.438 122.595  1.00  0.00           C
ATOM   5571  C   PHE A 336      87.403  83.668 124.885  1.00  0.00           C
ATOM   5572  O   PHE A 336      87.433  84.118 123.745  1.00  0.00           O
ATOM   5573  N   ALA A 337      88.213  84.128 125.855  1.00  0.00           N
ATOM   5575  CA  ALA A 337      89.263  85.068 125.575  1.00  0.00           C
ATOM   5577  CB  ALA A 337      89.223  86.228 126.595  1.00  0.00           C
ATOM   5581  C   ALA A 337      90.593  84.348 125.665  1.00  0.00           C
ATOM   5582  O   ALA A 337      90.903  83.758 126.705  1.00  0.00           O
ATOM   5583  N   ASP A 338      91.403  84.428 124.595  1.00  0.00           N
ATOM   5585  CA  ASP A 338      92.813  84.058 124.635  1.00  0.00           C
ATOM   5587  CB  ASP A 338      93.043  82.598 124.175  1.00  0.00           C
ATOM   5590  CG  ASP A 338      94.513  82.208 124.195  1.00  0.00           C
ATOM   5591  OD1 ASP A 338      95.353  82.998 124.705  1.00  0.00           O
ATOM   5592  OD2 ASP A 338      94.833  81.098 123.685  1.00  0.00           O
ATOM   5593  C   ASP A 338      93.593  85.058 123.765  1.00  0.00           C
ATOM   5594  O   ASP A 338      93.763  84.818 122.565  1.00  0.00           O
ATOM   5595  N   PRO A 339      93.993  86.218 124.305  1.00  0.00           N
ATOM   5596  CD  PRO A 339      93.443  86.758 125.545  1.00  0.00           C
ATOM   5599  CA  PRO A 339      94.693  87.258 123.555  1.00  0.00           C
ATOM   5601  CB  PRO A 339      94.493  88.528 124.385  1.00  0.00           C
ATOM   5604  CG  PRO A 339      93.243  88.218 125.215  1.00  0.00           C
ATOM   5607  C   PRO A 339      96.163  86.978 123.365  1.00  0.00           C
ATOM   5608  O   PRO A 339      96.763  87.488 122.415  1.00  0.00           O
ATOM   5609  N   ASP A 340      96.793  86.238 124.295  1.00  0.00           N
ATOM   5611  CA  ASP A 340      98.203  85.928 124.245  1.00  0.00           C
ATOM   5613  CB  ASP A 340      98.813  85.808 125.665  1.00  0.00           C
ATOM   5616  CG  ASP A 340      98.013  85.048 126.725  1.00  0.00           C
ATOM   5617  OD1 ASP A 340      96.773  85.218 126.875  1.00  0.00           O
ATOM   5618  OD2 ASP A 340      98.733  84.438 127.555  1.00  0.00           O
ATOM   5619  C   ASP A 340      98.473  84.708 123.375  1.00  0.00           C
ATOM   5620  O   ASP A 340      99.513  84.598 122.735  1.00  0.00           O
ATOM   5621  N   GLY A 341      97.493  83.788 123.265  1.00  0.00           N
ATOM   5623  CA  GLY A 341      97.543  82.688 122.335  1.00  0.00           C
ATOM   5626  C   GLY A 341      98.353  81.528 122.835  1.00  0.00           C
ATOM   5627  O   GLY A 341      98.913  80.768 122.055  1.00  0.00           O
ATOM   5628  N   ASP A 342      98.433  81.348 124.175  1.00  0.00           N
ATOM   5630  CA  ASP A 342      99.173  80.258 124.755  1.00  0.00           C
ATOM   5632  CB  ASP A 342      99.673  80.618 126.195  1.00  0.00           C
ATOM   5635  CG  ASP A 342      98.603  80.618 127.275  1.00  0.00           C
ATOM   5636  OD1 ASP A 342      97.393  80.618 126.955  1.00  0.00           O
ATOM   5637  OD2 ASP A 342      99.013  80.598 128.465  1.00  0.00           O
ATOM   5638  C   ASP A 342      98.353  78.968 124.695  1.00  0.00           C
ATOM   5639  O   ASP A 342      98.893  77.868 124.725  1.00  0.00           O
ATOM   5640  N   GLY A 343      97.013  79.118 124.565  1.00  0.00           N
ATOM   5642  CA  GLY A 343      96.023  78.098 124.375  1.00  0.00           C
ATOM   5645  C   GLY A 343      95.143  77.908 125.565  1.00  0.00           C
ATOM   5646  O   GLY A 343      94.163  77.178 125.485  1.00  0.00           O
ATOM   5647  N   LEU A 344      95.483  78.548 126.695  1.00  0.00           N
ATOM   5649  CA  LEU A 344      94.843  78.368 127.965  1.00  0.00           C
ATOM   5651  CB  LEU A 344      95.933  78.388 129.065  1.00  0.00           C
ATOM   5654  CG  LEU A 344      95.453  78.188 130.505  1.00  0.00           C
ATOM   5656  CD1 LEU A 344      94.683  76.878 130.765  1.00  0.00           C
ATOM   5660  CD2 LEU A 344      96.653  78.288 131.465  1.00  0.00           C
ATOM   5664  C   LEU A 344      93.833  79.488 128.215  1.00  0.00           C
ATOM   5665  O   LEU A 344      94.133  80.668 128.085  1.00  0.00           O
ATOM   5666  N   VAL A 345      92.583  79.148 128.555  1.00  0.00           N
ATOM   5668  CA  VAL A 345      91.553  80.158 128.675  1.00  0.00           C
ATOM   5670  CB  VAL A 345      90.253  79.628 128.085  1.00  0.00           C
ATOM   5672  CG1 VAL A 345      89.073  80.568 128.345  1.00  0.00           C
ATOM   5676  CG2 VAL A 345      90.513  79.458 126.575  1.00  0.00           C
ATOM   5680  C   VAL A 345      91.363  80.628 130.105  1.00  0.00           C
ATOM   5681  O   VAL A 345      90.763  79.928 130.915  1.00  0.00           O
ATOM   5682  N   LYS A 346      91.893  81.838 130.445  1.00  0.00           N
ATOM   5684  CA  LYS A 346      91.723  82.498 131.735  1.00  0.00           C
ATOM   5686  CB  LYS A 346      92.713  83.678 131.875  1.00  0.00           C
ATOM   5689  CG  LYS A 346      94.173  83.238 132.065  1.00  0.00           C
ATOM   5692  CD  LYS A 346      94.473  82.778 133.495  1.00  0.00           C
ATOM   5695  CE  LYS A 346      95.873  82.158 133.625  1.00  0.00           C
ATOM   5698  NZ  LYS A 346      95.933  81.258 134.795  1.00  0.00           N
ATOM   5702  C   LYS A 346      90.343  83.058 131.985  1.00  0.00           C
ATOM   5703  O   LYS A 346      89.863  83.128 133.115  1.00  0.00           O
ATOM   5704  N   GLU A 347      89.693  83.528 130.905  1.00  0.00           N
ATOM   5706  CA  GLU A 347      88.553  84.408 130.975  1.00  0.00           C
ATOM   5708  CB  GLU A 347      88.953  85.898 130.995  1.00  0.00           C
ATOM   5711  CG  GLU A 347      89.603  86.368 132.315  1.00  0.00           C
ATOM   5714  CD  GLU A 347      89.673  87.888 132.375  1.00  0.00           C
ATOM   5715  OE1 GLU A 347      90.393  88.448 131.515  1.00  0.00           O
ATOM   5716  OE2 GLU A 347      89.033  88.528 133.245  1.00  0.00           O
ATOM   5717  C   GLU A 347      87.653  84.188 129.785  1.00  0.00           C
ATOM   5718  O   GLU A 347      88.063  83.728 128.725  1.00  0.00           O
ATOM   5719  N   VAL A 348      86.363  84.548 129.915  1.00  0.00           N
ATOM   5721  CA  VAL A 348      85.383  84.358 128.845  1.00  0.00           C
ATOM   5723  CB  VAL A 348      84.383  83.228 129.095  1.00  0.00           C
ATOM   5725  CG1 VAL A 348      85.133  81.888 129.125  1.00  0.00           C
ATOM   5729  CG2 VAL A 348      83.603  83.448 130.385  1.00  0.00           C
ATOM   5733  C   VAL A 348      84.623  85.638 128.565  1.00  0.00           C
ATOM   5734  O   VAL A 348      84.703  86.618 129.305  1.00  0.00           O
ATOM   5735  N   TRP A 349      83.863  85.658 127.455  1.00  0.00           N
ATOM   5737  CA  TRP A 349      83.073  86.788 127.015  1.00  0.00           C
ATOM   5739  CB  TRP A 349      83.243  86.938 125.475  1.00  0.00           C
ATOM   5742  CG  TRP A 349      84.663  87.188 125.085  1.00  0.00           C
ATOM   5743  CD1 TRP A 349      85.463  86.388 124.315  1.00  0.00           C
ATOM   5745  NE1 TRP A 349      86.703  86.958 124.185  1.00  0.00           N
ATOM   5747  CE2 TRP A 349      86.723  88.158 124.825  1.00  0.00           C
ATOM   5748  CD2 TRP A 349      85.463  88.328 125.435  1.00  0.00           C
ATOM   5749  CE3 TRP A 349      85.233  89.468 126.205  1.00  0.00           C
ATOM   5751  CZ3 TRP A 349      86.203  90.468 126.225  1.00  0.00           C
ATOM   5753  CZ2 TRP A 349      87.703  89.128 124.885  1.00  0.00           C
ATOM   5755  CH2 TRP A 349      87.423  90.308 125.575  1.00  0.00           C
ATOM   5757  C   TRP A 349      81.593  86.718 127.385  1.00  0.00           C
ATOM   5758  O   TRP A 349      80.753  87.398 126.795  1.00  0.00           O
ATOM   5759  N   PHE A 350      81.233  85.898 128.385  1.00  0.00           N
ATOM   5761  CA  PHE A 350      79.853  85.728 128.805  1.00  0.00           C
ATOM   5763  CB  PHE A 350      79.133  84.578 128.025  1.00  0.00           C
ATOM   5766  CG  PHE A 350      79.853  83.258 128.105  1.00  0.00           C
ATOM   5767  CD1 PHE A 350      80.873  82.938 127.195  1.00  0.00           C
ATOM   5769  CE1 PHE A 350      81.563  81.718 127.285  1.00  0.00           C
ATOM   5771  CZ  PHE A 350      81.213  80.798 128.275  1.00  0.00           C
ATOM   5773  CD2 PHE A 350      79.473  82.298 129.055  1.00  0.00           C
ATOM   5775  CE2 PHE A 350      80.153  81.078 129.155  1.00  0.00           C
ATOM   5777  C   PHE A 350      79.733  85.498 130.315  1.00  0.00           C
ATOM   5778  O   PHE A 350      80.713  85.138 130.975  1.00  0.00           O
ATOM   5779  N   PRO A 351      78.583  85.728 130.945  1.00  0.00           N
ATOM   5780  CD  PRO A 351      77.513  86.568 130.405  1.00  0.00           C
ATOM   5783  CA  PRO A 351      78.323  85.348 132.325  1.00  0.00           C
ATOM   5785  CB  PRO A 351      76.893  85.818 132.595  1.00  0.00           C
ATOM   5788  CG  PRO A 351      76.703  86.978 131.625  1.00  0.00           C
ATOM   5791  C   PRO A 351      78.473  83.888 132.645  1.00  0.00           C
ATOM   5792  O   PRO A 351      77.873  83.038 131.985  1.00  0.00           O
ATOM   5793  N   ASN A 352      79.243  83.548 133.675  1.00  0.00           N
ATOM   5795  CA  ASN A 352      79.493  82.168 133.975  1.00  0.00           C
ATOM   5797  CB  ASN A 352      80.583  81.508 133.075  1.00  0.00           C
ATOM   5800  CG  ASN A 352      82.003  81.908 133.465  1.00  0.00           C
ATOM   5801  OD1 ASN A 352      82.743  81.088 133.995  1.00  0.00           O
ATOM   5802  ND2 ASN A 352      82.343  83.198 133.265  1.00  0.00           N
ATOM   5805  C   ASN A 352      79.853  82.098 135.435  1.00  0.00           C
ATOM   5806  O   ASN A 352      80.123  83.118 136.075  1.00  0.00           O
ATOM   5807  N   ARG A 353      79.883  80.888 135.975  1.00  0.00           N
ATOM   5809  CA  ARG A 353      80.123  80.718 137.385  1.00  0.00           C
ATOM   5811  CB  ARG A 353      79.203  79.598 137.935  1.00  0.00           C
ATOM   5814  CG  ARG A 353      77.683  79.908 137.925  1.00  0.00           C
ATOM   5817  CD  ARG A 353      76.943  79.828 136.575  1.00  0.00           C
ATOM   5820  NE  ARG A 353      77.103  78.458 135.985  1.00  0.00           N
ATOM   5822  CZ  ARG A 353      76.103  77.638 135.705  1.00  0.00           C
ATOM   5823  NH1 ARG A 353      75.043  77.668 136.475  1.00  0.00           N
ATOM   5826  NH2 ARG A 353      76.163  76.778 134.705  1.00  0.00           N
ATOM   5829  C   ARG A 353      81.583  80.438 137.715  1.00  0.00           C
ATOM   5830  O   ARG A 353      81.963  80.548 138.875  1.00  0.00           O
ATOM   5831  N   LEU A 354      82.443  80.068 136.745  1.00  0.00           N
ATOM   5833  CA  LEU A 354      83.713  79.438 137.095  1.00  0.00           C
ATOM   5835  CB  LEU A 354      83.963  78.098 136.355  1.00  0.00           C
ATOM   5838  CG  LEU A 354      83.243  76.888 136.975  1.00  0.00           C
ATOM   5840  CD1 LEU A 354      81.753  76.888 136.625  1.00  0.00           C
ATOM   5844  CD2 LEU A 354      83.833  75.548 136.535  1.00  0.00           C
ATOM   5848  C   LEU A 354      84.913  80.328 136.885  1.00  0.00           C
ATOM   5849  O   LEU A 354      85.823  80.338 137.705  1.00  0.00           O
ATOM   5850  N   LEU A 355      84.953  81.088 135.775  1.00  0.00           N
ATOM   5852  CA  LEU A 355      86.083  81.898 135.395  1.00  0.00           C
ATOM   5854  CB  LEU A 355      86.643  81.568 133.985  1.00  0.00           C
ATOM   5857  CG  LEU A 355      87.233  80.138 133.835  1.00  0.00           C
ATOM   5859  CD1 LEU A 355      86.193  79.158 133.305  1.00  0.00           C
ATOM   5863  CD2 LEU A 355      88.443  80.128 132.895  1.00  0.00           C
ATOM   5867  C   LEU A 355      85.653  83.358 135.415  1.00  0.00           C
ATOM   5868  O   LEU A 355      84.483  83.628 135.145  1.00  0.00           O
ATOM   5869  N   PRO A 356      86.483  84.338 135.745  1.00  0.00           N
ATOM   5870  CD  PRO A 356      87.883  84.168 136.145  1.00  0.00           C
ATOM   5873  CA  PRO A 356      86.203  85.738 135.435  1.00  0.00           C
ATOM   5875  CB  PRO A 356      87.493  86.508 135.775  1.00  0.00           C
ATOM   5878  CG  PRO A 356      88.273  85.548 136.675  1.00  0.00           C
ATOM   5881  C   PRO A 356      85.703  86.008 134.025  1.00  0.00           C
ATOM   5882  O   PRO A 356      86.103  85.368 133.055  1.00  0.00           O
ATOM   5883  N   MET A 357      84.773  86.958 133.905  1.00  0.00           N
ATOM   5885  CA  MET A 357      84.313  87.408 132.625  1.00  0.00           C
ATOM   5887  CB  MET A 357      82.823  87.728 132.755  1.00  0.00           C
ATOM   5890  CG  MET A 357      82.143  88.378 131.545  1.00  0.00           C
ATOM   5893  SD  MET A 357      80.923  89.618 132.045  1.00  0.00           S
ATOM   5894  CE  MET A 357      79.993  88.508 133.125  1.00  0.00           C
ATOM   5898  C   MET A 357      85.103  88.648 132.275  1.00  0.00           C
ATOM   5899  O   MET A 357      85.133  89.618 133.025  1.00  0.00           O
ATOM   5900  N   LYS A 358      85.793  88.628 131.115  1.00  0.00           N
ATOM   5902  CA  LYS A 358      86.513  89.758 130.575  1.00  0.00           C
ATOM   5904  CB  LYS A 358      87.313  89.258 129.345  1.00  0.00           C
ATOM   5907  CG  LYS A 358      88.623  90.008 129.055  1.00  0.00           C
ATOM   5910  CD  LYS A 358      88.483  91.528 128.875  1.00  0.00           C
ATOM   5913  CE  LYS A 358      89.813  92.268 128.765  1.00  0.00           C
ATOM   5916  NZ  LYS A 358      90.633  91.798 127.635  1.00  0.00           N
ATOM   5920  C   LYS A 358      85.563  90.898 130.205  1.00  0.00           C
ATOM   5921  O   LYS A 358      85.783  92.068 130.535  1.00  0.00           O
ATOM   5922  N   ALA A 359      84.423  90.578 129.555  1.00  0.00           N
ATOM   5924  CA  ALA A 359      83.383  91.548 129.335  1.00  0.00           C
ATOM   5926  CB  ALA A 359      83.783  92.558 128.245  1.00  0.00           C
ATOM   5930  C   ALA A 359      82.093  90.868 128.925  1.00  0.00           C
ATOM   5931  O   ALA A 359      82.113  89.808 128.305  1.00  0.00           O
ATOM   5932  N   ASP A 360      80.923  91.478 129.235  1.00  0.00           N
ATOM   5934  CA  ASP A 360      79.633  90.928 128.845  1.00  0.00           C
ATOM   5936  CB  ASP A 360      78.493  91.408 129.795  1.00  0.00           C
ATOM   5939  CG  ASP A 360      77.223  90.588 129.645  1.00  0.00           C
ATOM   5940  OD1 ASP A 360      77.243  89.558 128.935  1.00  0.00           O
ATOM   5941  OD2 ASP A 360      76.193  90.928 130.305  1.00  0.00           O
ATOM   5942  C   ASP A 360      79.333  91.278 127.395  1.00  0.00           C
ATOM   5943  O   ASP A 360      78.573  92.208 127.125  1.00  0.00           O
ATOM   5944  N   ILE A 361      79.963  90.598 126.425  1.00  0.00           N
ATOM   5946  CA  ILE A 361      79.913  91.068 125.055  1.00  0.00           C
ATOM   5948  CB  ILE A 361      81.253  91.628 124.565  1.00  0.00           C
ATOM   5950  CG2 ILE A 361      81.583  92.848 125.435  1.00  0.00           C
ATOM   5954  CG1 ILE A 361      82.393  90.588 124.575  1.00  0.00           C
ATOM   5957  CD  ILE A 361      83.683  91.118 123.945  1.00  0.00           C
ATOM   5961  C   ILE A 361      79.433  90.008 124.105  1.00  0.00           C
ATOM   5962  O   ILE A 361      79.023  90.328 122.995  1.00  0.00           O
ATOM   5963  N   PHE A 362      79.453  88.708 124.485  1.00  0.00           N
ATOM   5965  CA  PHE A 362      79.073  87.658 123.565  1.00  0.00           C
ATOM   5967  CB  PHE A 362      79.393  86.238 124.115  1.00  0.00           C
ATOM   5970  CG  PHE A 362      79.113  85.198 123.045  1.00  0.00           C
ATOM   5971  CD1 PHE A 362      80.133  84.808 122.175  1.00  0.00           C
ATOM   5973  CE1 PHE A 362      79.873  83.888 121.145  1.00  0.00           C
ATOM   5975  CZ  PHE A 362      78.573  83.388 120.965  1.00  0.00           C
ATOM   5977  CD2 PHE A 362      77.823  84.658 122.885  1.00  0.00           C
ATOM   5979  CE2 PHE A 362      77.553  83.778 121.835  1.00  0.00           C
ATOM   5981  C   PHE A 362      77.623  87.728 123.105  1.00  0.00           C
ATOM   5982  O   PHE A 362      77.353  87.688 121.905  1.00  0.00           O
ATOM   5983  N   SER A 363      76.653  87.838 124.035  1.00  0.00           N
ATOM   5985  CA  SER A 363      75.233  87.878 123.675  1.00  0.00           C
ATOM   5987  CB  SER A 363      74.283  87.878 124.905  1.00  0.00           C
ATOM   5990  OG  SER A 363      74.783  86.968 125.895  1.00  0.00           O
ATOM   5992  C   SER A 363      74.903  89.078 122.805  1.00  0.00           C
ATOM   5993  O   SER A 363      74.173  88.968 121.835  1.00  0.00           O
ATOM   5994  N   ARG A 364      75.503  90.238 123.145  1.00  0.00           N
ATOM   5996  CA  ARG A 364      75.603  91.428 122.325  1.00  0.00           C
ATOM   5998  CB  ARG A 364      76.423  92.508 123.095  1.00  0.00           C
ATOM   6001  CG  ARG A 364      77.063  93.668 122.305  1.00  0.00           C
ATOM   6004  CD  ARG A 364      76.163  94.678 121.585  1.00  0.00           C
ATOM   6007  NE  ARG A 364      75.693  95.688 122.575  1.00  0.00           N
ATOM   6009  CZ  ARG A 364      74.993  96.758 122.235  1.00  0.00           C
ATOM   6010  NH1 ARG A 364      74.793  97.128 120.985  1.00  0.00           N
ATOM   6013  NH2 ARG A 364      74.543  97.508 123.205  1.00  0.00           N
ATOM   6016  C   ARG A 364      76.063  91.188 120.905  1.00  0.00           C
ATOM   6017  O   ARG A 364      75.283  91.378 119.965  1.00  0.00           O
ATOM   6018  N   VAL A 365      77.323  90.718 120.695  1.00  0.00           N
ATOM   6020  CA  VAL A 365      77.873  90.458 119.365  1.00  0.00           C
ATOM   6022  CB  VAL A 365      79.363  90.108 119.405  1.00  0.00           C
ATOM   6024  CG1 VAL A 365      79.903  89.828 117.985  1.00  0.00           C
ATOM   6028  CG2 VAL A 365      80.153  91.288 120.015  1.00  0.00           C
ATOM   6032  C   VAL A 365      77.083  89.408 118.605  1.00  0.00           C
ATOM   6033  O   VAL A 365      76.673  89.608 117.455  1.00  0.00           O
ATOM   6034  N   ALA A 366      76.743  88.278 119.255  1.00  0.00           N
ATOM   6036  CA  ALA A 366      75.933  87.228 118.675  1.00  0.00           C
ATOM   6038  CB  ALA A 366      75.833  86.058 119.675  1.00  0.00           C
ATOM   6042  C   ALA A 366      74.543  87.678 118.245  1.00  0.00           C
ATOM   6043  O   ALA A 366      74.043  87.338 117.175  1.00  0.00           O
ATOM   6044  N   TRP A 367      73.853  88.488 119.065  1.00  0.00           N
ATOM   6046  CA  TRP A 367      72.603  89.068 118.635  1.00  0.00           C
ATOM   6048  CB  TRP A 367      71.833  89.698 119.815  1.00  0.00           C
ATOM   6051  CG  TRP A 367      70.403  89.908 119.465  1.00  0.00           C
ATOM   6052  CD1 TRP A 367      69.763  91.078 119.185  1.00  0.00           C
ATOM   6054  NE1 TRP A 367      68.463  90.808 118.825  1.00  0.00           N
ATOM   6056  CE2 TRP A 367      68.283  89.458 118.785  1.00  0.00           C
ATOM   6057  CD2 TRP A 367      69.473  88.848 119.205  1.00  0.00           C
ATOM   6058  CE3 TRP A 367      69.523  87.458 119.365  1.00  0.00           C
ATOM   6060  CZ3 TRP A 367      68.393  86.708 119.035  1.00  0.00           C
ATOM   6062  CZ2 TRP A 367      67.173  88.708 118.415  1.00  0.00           C
ATOM   6064  CH2 TRP A 367      67.253  87.318 118.535  1.00  0.00           C
ATOM   6066  C   TRP A 367      72.723  90.068 117.485  1.00  0.00           C
ATOM   6067  O   TRP A 367      72.003  89.988 116.495  1.00  0.00           O
ATOM   6068  N   GLN A 368      73.663  91.018 117.555  1.00  0.00           N
ATOM   6070  CA  GLN A 368      73.633  92.098 116.585  1.00  0.00           C
ATOM   6072  CB  GLN A 368      74.323  93.338 117.155  1.00  0.00           C
ATOM   6075  CG  GLN A 368      75.843  93.168 117.275  1.00  0.00           C
ATOM   6078  CD  GLN A 368      76.433  94.118 118.295  1.00  0.00           C
ATOM   6079  OE1 GLN A 368      77.263  93.708 119.085  1.00  0.00           O
ATOM   6080  NE2 GLN A 368      76.003  95.408 118.255  1.00  0.00           N
ATOM   6083  C   GLN A 368      74.323  91.748 115.275  1.00  0.00           C
ATOM   6084  O   GLN A 368      74.143  92.428 114.265  1.00  0.00           O
ATOM   6085  N   LEU A 369      75.113  90.658 115.235  1.00  0.00           N
ATOM   6087  CA  LEU A 369      75.423  89.988 114.005  1.00  0.00           C
ATOM   6089  CB  LEU A 369      76.533  88.928 114.215  1.00  0.00           C
ATOM   6092  CG  LEU A 369      77.943  89.468 114.525  1.00  0.00           C
ATOM   6094  CD1 LEU A 369      78.923  88.308 114.775  1.00  0.00           C
ATOM   6098  CD2 LEU A 369      78.473  90.378 113.415  1.00  0.00           C
ATOM   6102  C   LEU A 369      74.193  89.338 113.405  1.00  0.00           C
ATOM   6103  O   LEU A 369      73.803  89.648 112.295  1.00  0.00           O
ATOM   6104  N   ARG A 370      73.483  88.448 114.135  1.00  0.00           N
ATOM   6106  CA  ARG A 370      72.453  87.648 113.505  1.00  0.00           C
ATOM   6108  CB  ARG A 370      71.953  86.488 114.405  1.00  0.00           C
ATOM   6111  CG  ARG A 370      70.993  86.878 115.545  1.00  0.00           C
ATOM   6114  CD  ARG A 370      70.633  85.718 116.475  1.00  0.00           C
ATOM   6117  NE  ARG A 370      69.613  84.818 115.845  1.00  0.00           N
ATOM   6119  CZ  ARG A 370      69.913  83.648 115.295  1.00  0.00           C
ATOM   6120  NH1 ARG A 370      71.143  83.318 115.025  1.00  0.00           N
ATOM   6123  NH2 ARG A 370      68.973  82.778 115.045  1.00  0.00           N
ATOM   6126  C   ARG A 370      71.283  88.468 112.965  1.00  0.00           C
ATOM   6127  O   ARG A 370      70.803  88.208 111.865  1.00  0.00           O
ATOM   6128  N   THR A 371      70.833  89.498 113.715  1.00  0.00           N
ATOM   6130  CA  THR A 371      69.793  90.428 113.285  1.00  0.00           C
ATOM   6132  CB  THR A 371      69.253  91.308 114.415  1.00  0.00           C
ATOM   6134  OG1 THR A 371      70.273  92.048 115.085  1.00  0.00           O
ATOM   6136  CG2 THR A 371      68.623  90.388 115.475  1.00  0.00           C
ATOM   6140  C   THR A 371      70.153  91.308 112.105  1.00  0.00           C
ATOM   6141  O   THR A 371      69.353  91.518 111.195  1.00  0.00           O
ATOM   6142  N   ARG A 372      71.383  91.858 112.085  1.00  0.00           N
ATOM   6144  CA  ARG A 372      71.813  92.758 111.035  1.00  0.00           C
ATOM   6146  CB  ARG A 372      72.883  93.758 111.585  1.00  0.00           C
ATOM   6149  CG  ARG A 372      72.323  94.638 112.725  1.00  0.00           C
ATOM   6152  CD  ARG A 372      73.103  95.938 113.085  1.00  0.00           C
ATOM   6155  NE  ARG A 372      74.123  95.708 114.175  1.00  0.00           N
ATOM   6157  CZ  ARG A 372      74.983  96.648 114.575  1.00  0.00           C
ATOM   6158  NH1 ARG A 372      74.893  97.908 114.225  1.00  0.00           N
ATOM   6161  NH2 ARG A 372      76.043  96.338 115.295  1.00  0.00           N
ATOM   6164  C   ARG A 372      72.303  92.008 109.805  1.00  0.00           C
ATOM   6165  O   ARG A 372      71.943  92.318 108.665  1.00  0.00           O
ATOM   6166  N   SER A 373      73.113  90.948 109.975  1.00  0.00           N
ATOM   6168  CA  SER A 373      73.673  90.258 108.835  1.00  0.00           C
ATOM   6170  CB  SER A 373      75.153  89.848 108.985  1.00  0.00           C
ATOM   6173  OG  SER A 373      75.413  89.108 110.165  1.00  0.00           O
ATOM   6175  C   SER A 373      72.843  89.098 108.335  1.00  0.00           C
ATOM   6176  O   SER A 373      72.873  88.828 107.135  1.00  0.00           O
ATOM   6177  N   GLY A 374      72.043  88.438 109.195  1.00  0.00           N
ATOM   6179  CA  GLY A 374      71.213  87.278 108.835  1.00  0.00           C
ATOM   6182  C   GLY A 374      71.973  86.008 108.975  1.00  0.00           C
ATOM   6183  O   GLY A 374      71.563  84.958 108.505  1.00  0.00           O
ATOM   6184  N   VAL A 375      73.123  86.098 109.655  1.00  0.00           N
ATOM   6186  CA  VAL A 375      74.103  85.058 109.785  1.00  0.00           C
ATOM   6188  CB  VAL A 375      75.493  85.668 109.875  1.00  0.00           C
ATOM   6190  CG1 VAL A 375      76.533  84.578 110.125  1.00  0.00           C
ATOM   6194  CG2 VAL A 375      75.843  86.348 108.545  1.00  0.00           C
ATOM   6198  C   VAL A 375      73.793  84.178 110.985  1.00  0.00           C
ATOM   6199  O   VAL A 375      73.573  84.658 112.085  1.00  0.00           O
ATOM   6200  N   ASN A 376      73.773  82.848 110.765  1.00  0.00           N
ATOM   6202  CA  ASN A 376      73.633  81.888 111.845  1.00  0.00           C
ATOM   6204  CB  ASN A 376      73.323  80.468 111.325  1.00  0.00           C
ATOM   6207  CG  ASN A 376      72.113  80.478 110.405  1.00  0.00           C
ATOM   6208  OD1 ASN A 376      71.093  81.158 110.595  1.00  0.00           O
ATOM   6209  ND2 ASN A 376      72.213  79.708 109.295  1.00  0.00           N
ATOM   6212  C   ASN A 376      74.893  81.848 112.705  1.00  0.00           C
ATOM   6213  O   ASN A 376      76.013  81.908 112.185  1.00  0.00           O
ATOM   6214  N   ILE A 377      74.793  81.788 114.035  1.00  0.00           N
ATOM   6216  CA  ILE A 377      75.983  81.938 114.865  1.00  0.00           C
ATOM   6218  CB  ILE A 377      76.003  83.248 115.645  1.00  0.00           C
ATOM   6220  CG2 ILE A 377      77.133  83.308 116.705  1.00  0.00           C
ATOM   6224  CG1 ILE A 377      76.123  84.408 114.635  1.00  0.00           C
ATOM   6227  CD  ILE A 377      75.733  85.738 115.255  1.00  0.00           C
ATOM   6231  C   ILE A 377      76.183  80.748 115.755  1.00  0.00           C
ATOM   6232  O   ILE A 377      75.283  80.288 116.455  1.00  0.00           O
ATOM   6233  N   TYR A 378      77.433  80.238 115.745  1.00  0.00           N
ATOM   6235  CA  TYR A 378      77.843  79.138 116.585  1.00  0.00           C
ATOM   6237  CB  TYR A 378      78.583  77.998 115.835  1.00  0.00           C
ATOM   6240  CG  TYR A 378      77.753  77.188 114.865  1.00  0.00           C
ATOM   6241  CD1 TYR A 378      76.913  77.778 113.895  1.00  0.00           C
ATOM   6243  CE1 TYR A 378      76.143  76.988 113.035  1.00  0.00           C
ATOM   6245  CZ  TYR A 378      76.213  75.598 113.115  1.00  0.00           C
ATOM   6246  OH  TYR A 378      75.403  74.828 112.265  1.00  0.00           O
ATOM   6248  CD2 TYR A 378      77.863  75.788 114.875  1.00  0.00           C
ATOM   6250  CE2 TYR A 378      77.083  74.988 114.025  1.00  0.00           C
ATOM   6252  C   TYR A 378      78.803  79.698 117.615  1.00  0.00           C
ATOM   6253  O   TYR A 378      79.783  80.368 117.275  1.00  0.00           O
ATOM   6254  N   ALA A 379      78.583  79.418 118.905  1.00  0.00           N
ATOM   6256  CA  ALA A 379      79.543  79.798 119.915  1.00  0.00           C
ATOM   6258  CB  ALA A 379      78.893  79.868 121.305  1.00  0.00           C
ATOM   6262  C   ALA A 379      80.753  78.868 119.885  1.00  0.00           C
ATOM   6263  O   ALA A 379      80.653  77.648 120.015  1.00  0.00           O
ATOM   6264  N   TRP A 380      81.953  79.428 119.645  1.00  0.00           N
ATOM   6266  CA  TRP A 380      83.183  78.688 119.585  1.00  0.00           C
ATOM   6268  CB  TRP A 380      84.133  79.308 118.535  1.00  0.00           C
ATOM   6271  CG  TRP A 380      85.533  78.768 118.425  1.00  0.00           C
ATOM   6272  CD1 TRP A 380      86.043  77.548 118.795  1.00  0.00           C
ATOM   6274  NE1 TRP A 380      87.343  77.458 118.375  1.00  0.00           N
ATOM   6276  CE2 TRP A 380      87.703  78.588 117.715  1.00  0.00           C
ATOM   6277  CD2 TRP A 380      86.583  79.458 117.735  1.00  0.00           C
ATOM   6278  CE3 TRP A 380      86.683  80.718 117.135  1.00  0.00           C
ATOM   6280  CZ3 TRP A 380      87.873  81.058 116.495  1.00  0.00           C
ATOM   6282  CZ2 TRP A 380      88.873  78.928 117.065  1.00  0.00           C
ATOM   6284  CH2 TRP A 380      88.943  80.178 116.455  1.00  0.00           C
ATOM   6286  C   TRP A 380      83.783  78.628 120.965  1.00  0.00           C
ATOM   6287  O   TRP A 380      84.063  79.648 121.595  1.00  0.00           O
ATOM   6288  N   MET A 381      83.963  77.388 121.465  1.00  0.00           N
ATOM   6290  CA  MET A 381      84.313  77.098 122.835  1.00  0.00           C
ATOM   6292  CB  MET A 381      83.083  76.578 123.605  1.00  0.00           C
ATOM   6295  CG  MET A 381      82.123  77.688 124.045  1.00  0.00           C
ATOM   6298  SD  MET A 381      82.773  78.648 125.445  1.00  0.00           S
ATOM   6299  CE  MET A 381      82.073  77.538 126.715  1.00  0.00           C
ATOM   6303  C   MET A 381      85.453  76.088 122.905  1.00  0.00           C
ATOM   6304  O   MET A 381      85.443  75.138 122.115  1.00  0.00           O
ATOM   6305  N   PRO A 382      86.443  76.238 123.785  1.00  0.00           N
ATOM   6306  CD  PRO A 382      86.493  77.288 124.795  1.00  0.00           C
ATOM   6309  CA  PRO A 382      87.373  75.168 124.135  1.00  0.00           C
ATOM   6311  CB  PRO A 382      88.303  75.778 125.205  1.00  0.00           C
ATOM   6314  CG  PRO A 382      87.933  77.258 125.265  1.00  0.00           C
ATOM   6317  C   PRO A 382      86.693  73.928 124.665  1.00  0.00           C
ATOM   6318  O   PRO A 382      85.903  74.028 125.605  1.00  0.00           O
ATOM   6319  N   VAL A 383      87.053  72.738 124.175  1.00  0.00           N
ATOM   6321  CA  VAL A 383      86.793  71.538 124.925  1.00  0.00           C
ATOM   6323  CB  VAL A 383      85.973  70.468 124.185  1.00  0.00           C
ATOM   6325  CG1 VAL A 383      86.253  69.038 124.705  1.00  0.00           C
ATOM   6329  CG2 VAL A 383      86.213  70.578 122.675  1.00  0.00           C
ATOM   6333  C   VAL A 383      88.143  71.098 125.465  1.00  0.00           C
ATOM   6334  O   VAL A 383      88.953  70.488 124.785  1.00  0.00           O
ATOM   6335  N   LEU A 384      88.353  71.408 126.755  1.00  0.00           N
ATOM   6337  CA  LEU A 384      89.453  70.998 127.615  1.00  0.00           C
ATOM   6339  CB  LEU A 384      90.283  69.768 127.165  1.00  0.00           C
ATOM   6342  CG  LEU A 384      89.513  68.458 126.935  1.00  0.00           C
ATOM   6344  CD1 LEU A 384      90.533  67.428 126.435  1.00  0.00           C
ATOM   6348  CD2 LEU A 384      88.663  68.068 128.165  1.00  0.00           C
ATOM   6352  C   LEU A 384      90.413  72.108 128.005  1.00  0.00           C
ATOM   6353  O   LEU A 384      90.913  72.028 129.115  1.00  0.00           O
ATOM   6354  N   SER A 385      90.693  73.158 127.205  1.00  0.00           N
ATOM   6356  CA  SER A 385      91.783  74.088 127.575  1.00  0.00           C
ATOM   6358  CB  SER A 385      92.533  74.678 126.365  1.00  0.00           C
ATOM   6361  OG  SER A 385      93.293  73.688 125.675  1.00  0.00           O
ATOM   6363  C   SER A 385      91.413  75.248 128.515  1.00  0.00           C
ATOM   6364  O   SER A 385      91.623  76.418 128.235  1.00  0.00           O
ATOM   6365  N   TRP A 386      90.873  74.938 129.715  1.00  0.00           N
ATOM   6367  CA  TRP A 386      90.363  75.938 130.645  1.00  0.00           C
ATOM   6369  CB  TRP A 386      89.013  75.488 131.235  1.00  0.00           C
ATOM   6372  CG  TRP A 386      87.943  75.258 130.225  1.00  0.00           C
ATOM   6373  CD1 TRP A 386      87.543  74.078 129.645  1.00  0.00           C
ATOM   6375  NE1 TRP A 386      86.523  74.348 128.755  1.00  0.00           N
ATOM   6377  CE2 TRP A 386      86.243  75.678 128.775  1.00  0.00           C
ATOM   6378  CD2 TRP A 386      87.133  76.298 129.675  1.00  0.00           C
ATOM   6379  CE3 TRP A 386      87.093  77.668 129.865  1.00  0.00           C
ATOM   6381  CZ3 TRP A 386      86.173  78.408 129.115  1.00  0.00           C
ATOM   6383  CZ2 TRP A 386      85.303  76.408 128.075  1.00  0.00           C
ATOM   6385  CH2 TRP A 386      85.293  77.798 128.235  1.00  0.00           C
ATOM   6387  C   TRP A 386      91.283  76.158 131.835  1.00  0.00           C
ATOM   6388  O   TRP A 386      91.823  75.218 132.415  1.00  0.00           O
ATOM   6389  N   ASP A 387      91.423  77.418 132.325  1.00  0.00           N
ATOM   6391  CA  ASP A 387      91.903  77.678 133.675  1.00  0.00           C
ATOM   6393  CB  ASP A 387      92.353  79.148 133.815  1.00  0.00           C
ATOM   6396  CG  ASP A 387      93.823  79.298 133.605  1.00  0.00           C
ATOM   6397  OD1 ASP A 387      94.603  78.828 134.485  1.00  0.00           O
ATOM   6398  OD2 ASP A 387      94.233  80.008 132.675  1.00  0.00           O
ATOM   6399  C   ASP A 387      90.913  77.348 134.795  1.00  0.00           C
ATOM   6400  O   ASP A 387      90.403  78.218 135.515  1.00  0.00           O
ATOM   6401  N   LEU A 388      90.663  76.048 135.025  1.00  0.00           N
ATOM   6403  CA  LEU A 388      89.863  75.588 136.145  1.00  0.00           C
ATOM   6405  CB  LEU A 388      88.823  74.528 135.715  1.00  0.00           C
ATOM   6408  CG  LEU A 388      87.793  75.058 134.705  1.00  0.00           C
ATOM   6410  CD1 LEU A 388      86.813  73.948 134.325  1.00  0.00           C
ATOM   6414  CD2 LEU A 388      87.073  76.288 135.265  1.00  0.00           C
ATOM   6418  C   LEU A 388      90.743  75.068 137.255  1.00  0.00           C
ATOM   6419  O   LEU A 388      91.953  74.948 137.075  1.00  0.00           O
ATOM   6420  N   ASP A 389      90.153  74.818 138.455  1.00  0.00           N
ATOM   6422  CA  ASP A 389      90.843  74.338 139.635  1.00  0.00           C
ATOM   6424  CB  ASP A 389      89.823  73.648 140.595  1.00  0.00           C
ATOM   6427  CG  ASP A 389      90.373  73.408 141.985  1.00  0.00           C
ATOM   6428  OD1 ASP A 389      91.223  74.238 142.415  1.00  0.00           O
ATOM   6429  OD2 ASP A 389      89.873  72.478 142.665  1.00  0.00           O
ATOM   6430  C   ASP A 389      92.143  73.478 139.415  1.00  0.00           C
ATOM   6431  O   ASP A 389      92.093  72.458 138.725  1.00  0.00           O
ATOM   6432  N   PRO A 390      93.313  73.858 139.935  1.00  0.00           N
ATOM   6433  CD  PRO A 390      93.603  75.268 140.195  1.00  0.00           C
ATOM   6436  CA  PRO A 390      94.563  73.098 139.885  1.00  0.00           C
ATOM   6438  CB  PRO A 390      95.523  73.918 140.735  1.00  0.00           C
ATOM   6441  CG  PRO A 390      95.103  75.358 140.465  1.00  0.00           C
ATOM   6444  C   PRO A 390      94.493  71.668 140.375  1.00  0.00           C
ATOM   6445  O   PRO A 390      95.343  70.858 140.015  1.00  0.00           O
ATOM   6446  N   THR A 391      93.503  71.358 141.225  1.00  0.00           N
ATOM   6448  CA  THR A 391      93.243  69.988 141.665  1.00  0.00           C
ATOM   6450  CB  THR A 391      92.263  69.938 142.835  1.00  0.00           C
ATOM   6452  OG1 THR A 391      92.753  70.728 143.915  1.00  0.00           O
ATOM   6454  CG2 THR A 391      92.093  68.518 143.405  1.00  0.00           C
ATOM   6458  C   THR A 391      92.693  69.138 140.525  1.00  0.00           C
ATOM   6459  O   THR A 391      92.883  67.928 140.495  1.00  0.00           O
ATOM   6460  N   LEU A 392      92.003  69.738 139.525  1.00  0.00           N
ATOM   6462  CA  LEU A 392      91.533  69.008 138.375  1.00  0.00           C
ATOM   6464  CB  LEU A 392      90.693  69.888 137.445  1.00  0.00           C
ATOM   6467  CG  LEU A 392      89.413  70.458 138.075  1.00  0.00           C
ATOM   6469  CD1 LEU A 392      88.813  71.518 137.155  1.00  0.00           C
ATOM   6473  CD2 LEU A 392      88.363  69.388 138.395  1.00  0.00           C
ATOM   6477  C   LEU A 392      92.613  68.348 137.545  1.00  0.00           C
ATOM   6478  O   LEU A 392      93.633  68.938 137.195  1.00  0.00           O
ATOM   6479  N   THR A 393      92.373  67.078 137.175  1.00  0.00           N
ATOM   6481  CA  THR A 393      93.303  66.298 136.395  1.00  0.00           C
ATOM   6483  CB  THR A 393      92.833  64.868 136.235  1.00  0.00           C
ATOM   6485  OG1 THR A 393      92.453  64.318 137.485  1.00  0.00           O
ATOM   6487  CG2 THR A 393      93.943  64.008 135.655  1.00  0.00           C
ATOM   6491  C   THR A 393      93.513  66.918 135.025  1.00  0.00           C
ATOM   6492  O   THR A 393      92.573  67.178 134.275  1.00  0.00           O
ATOM   6493  N   ARG A 394      94.783  67.168 134.665  1.00  0.00           N
ATOM   6495  CA  ARG A 394      95.163  67.538 133.325  1.00  0.00           C
ATOM   6497  CB  ARG A 394      96.323  68.568 133.355  1.00  0.00           C
ATOM   6500  CG  ARG A 394      96.003  69.828 134.185  1.00  0.00           C
ATOM   6503  CD  ARG A 394      94.703  70.548 133.795  1.00  0.00           C
ATOM   6506  NE  ARG A 394      94.703  71.958 134.315  1.00  0.00           N
ATOM   6508  CZ  ARG A 394      94.193  72.338 135.485  1.00  0.00           C
ATOM   6509  NH1 ARG A 394      93.913  71.508 136.465  1.00  0.00           N
ATOM   6512  NH2 ARG A 394      93.933  73.608 135.675  1.00  0.00           N
ATOM   6515  C   ARG A 394      95.513  66.288 132.545  1.00  0.00           C
ATOM   6516  O   ARG A 394      95.773  65.228 133.115  1.00  0.00           O
ATOM   6517  N   VAL A 395      95.503  66.368 131.205  1.00  0.00           N
ATOM   6519  CA  VAL A 395      95.993  65.298 130.345  1.00  0.00           C
ATOM   6521  CB  VAL A 395      95.773  65.608 128.855  1.00  0.00           C
ATOM   6523  CG1 VAL A 395      96.383  64.518 127.945  1.00  0.00           C
ATOM   6527  CG2 VAL A 395      94.263  65.718 128.575  1.00  0.00           C
ATOM   6531  C   VAL A 395      97.453  64.988 130.615  1.00  0.00           C
ATOM   6532  O   VAL A 395      98.313  65.878 130.655  1.00  0.00           O
ATOM   6533  N   LYS A 396      97.813  63.718 130.805  1.00  0.00           N
ATOM   6535  CA  LYS A 396      99.193  63.358 131.035  1.00  0.00           C
ATOM   6537  CB  LYS A 396      99.353  62.508 132.315  1.00  0.00           C
ATOM   6540  CG  LYS A 396     100.813  62.268 132.735  1.00  0.00           C
ATOM   6543  CD  LYS A 396     101.383  63.458 133.495  1.00  0.00           C
ATOM   6546  CE  LYS A 396     102.873  63.358 133.845  1.00  0.00           C
ATOM   6549  NZ  LYS A 396     103.733  63.648 132.685  1.00  0.00           N
ATOM   6553  C   LYS A 396      99.643  62.568 129.835  1.00  0.00           C
ATOM   6554  O   LYS A 396      98.983  61.638 129.385  1.00  0.00           O
ATOM   6555  N   TYR A 397     100.833  62.898 129.305  1.00  0.00           N
ATOM   6557  CA  TYR A 397     101.573  62.048 128.405  1.00  0.00           C
ATOM   6559  CB  TYR A 397     102.313  62.878 127.315  1.00  0.00           C
ATOM   6562  CG  TYR A 397     103.163  63.968 127.915  1.00  0.00           C
ATOM   6563  CD1 TYR A 397     104.473  63.718 128.325  1.00  0.00           C
ATOM   6565  CE1 TYR A 397     105.243  64.718 128.935  1.00  0.00           C
ATOM   6567  CZ  TYR A 397     104.713  65.998 129.075  1.00  0.00           C
ATOM   6568  OH  TYR A 397     105.523  66.998 129.625  1.00  0.00           O
ATOM   6570  CD2 TYR A 397     102.633  65.268 128.075  1.00  0.00           C
ATOM   6572  CE2 TYR A 397     103.413  66.278 128.655  1.00  0.00           C
ATOM   6574  C   TYR A 397     102.553  61.188 129.215  1.00  0.00           C
ATOM   6575  O   TYR A 397     103.143  61.638 130.195  1.00  0.00           O
ATOM   6576  N   LEU A 398     102.763  59.918 128.805  1.00  0.00           N
ATOM   6578  CA  LEU A 398     103.883  59.108 129.275  1.00  0.00           C
ATOM   6580  CB  LEU A 398     103.883  57.688 128.635  1.00  0.00           C
ATOM   6583  CG  LEU A 398     102.833  56.698 129.175  1.00  0.00           C
ATOM   6585  CD1 LEU A 398     101.473  56.788 128.465  1.00  0.00           C
ATOM   6589  CD2 LEU A 398     103.343  55.258 129.065  1.00  0.00           C
ATOM   6593  C   LEU A 398     105.253  59.748 128.965  1.00  0.00           C
ATOM   6594  O   LEU A 398     105.363  60.418 127.945  1.00  0.00           O
ATOM   6595  N   PRO A 399     106.303  59.558 129.765  1.00  0.00           N
ATOM   6596  CD  PRO A 399     106.243  58.868 131.055  1.00  0.00           C
ATOM   6599  CA  PRO A 399     107.653  60.088 129.515  1.00  0.00           C
ATOM   6601  CB  PRO A 399     108.513  59.468 130.625  1.00  0.00           C
ATOM   6604  CG  PRO A 399     107.513  59.288 131.775  1.00  0.00           C
ATOM   6607  C   PRO A 399     108.223  59.918 128.125  1.00  0.00           C
ATOM   6608  O   PRO A 399     109.023  60.728 127.685  1.00  0.00           O
ATOM   6609  N   THR A 400     107.833  58.858 127.395  1.00  0.00           N
ATOM   6611  CA  THR A 400     108.243  58.638 126.015  1.00  0.00           C
ATOM   6613  CB  THR A 400     107.913  57.218 125.555  1.00  0.00           C
ATOM   6615  OG1 THR A 400     106.573  56.798 125.785  1.00  0.00           O
ATOM   6617  CG2 THR A 400     108.793  56.278 126.395  1.00  0.00           C
ATOM   6621  C   THR A 400     107.713  59.678 125.045  1.00  0.00           C
ATOM   6622  O   THR A 400     108.293  59.948 123.995  1.00  0.00           O
ATOM   6623  N   GLY A 401     106.603  60.338 125.425  1.00  0.00           N
ATOM   6625  CA  GLY A 401     105.873  61.308 124.635  1.00  0.00           C
ATOM   6628  C   GLY A 401     106.223  62.718 124.915  1.00  0.00           C
ATOM   6629  O   GLY A 401     105.663  63.628 124.315  1.00  0.00           O
ATOM   6630  N   GLU A 402     107.143  62.958 125.855  1.00  0.00           N
ATOM   6632  CA  GLU A 402     107.493  64.308 126.235  1.00  0.00           C
ATOM   6634  CB  GLU A 402     108.463  64.318 127.425  1.00  0.00           C
ATOM   6637  CG  GLU A 402     108.693  65.748 127.975  1.00  0.00           C
ATOM   6640  CD  GLU A 402     109.563  65.778 129.215  1.00  0.00           C
ATOM   6641  OE1 GLU A 402     110.213  64.748 129.495  1.00  0.00           O
ATOM   6642  OE2 GLU A 402     109.533  66.818 129.915  1.00  0.00           O
ATOM   6643  C   GLU A 402     108.073  65.158 125.125  1.00  0.00           C
ATOM   6644  O   GLU A 402     107.703  66.318 124.985  1.00  0.00           O
ATOM   6645  N   LYS A 403     108.963  64.608 124.275  1.00  0.00           N
ATOM   6647  CA  LYS A 403     109.563  65.378 123.185  1.00  0.00           C
ATOM   6649  CB  LYS A 403     110.613  64.518 122.435  1.00  0.00           C
ATOM   6652  CG  LYS A 403     111.763  63.938 123.295  1.00  0.00           C
ATOM   6655  CD  LYS A 403     112.643  63.018 122.445  1.00  0.00           C
ATOM   6658  CE  LYS A 403     113.803  62.318 123.145  1.00  0.00           C
ATOM   6661  NZ  LYS A 403     114.293  61.198 122.305  1.00  0.00           N
ATOM   6665  C   LYS A 403     108.493  65.868 122.195  1.00  0.00           C
ATOM   6666  O   LYS A 403     108.393  67.028 121.825  1.00  0.00           O
ATOM   6667  N   LYS A 404     107.583  64.928 121.875  1.00  0.00           N
ATOM   6669  CA  LYS A 404     106.363  65.128 121.135  1.00  0.00           C
ATOM   6671  CB  LYS A 404     105.693  63.728 121.035  1.00  0.00           C
ATOM   6674  CG  LYS A 404     104.453  63.588 120.145  1.00  0.00           C
ATOM   6677  CD  LYS A 404     104.853  63.238 118.715  1.00  0.00           C
ATOM   6680  CE  LYS A 404     103.683  62.958 117.755  1.00  0.00           C
ATOM   6683  NZ  LYS A 404     102.943  61.708 118.045  1.00  0.00           N
ATOM   6687  C   LYS A 404     105.413  66.148 121.785  1.00  0.00           C
ATOM   6688  O   LYS A 404     104.773  66.938 121.095  1.00  0.00           O
ATOM   6689  N   ALA A 405     105.293  66.148 123.125  1.00  0.00           N
ATOM   6691  CA  ALA A 405     104.493  67.078 123.895  1.00  0.00           C
ATOM   6693  CB  ALA A 405     104.233  66.458 125.285  1.00  0.00           C
ATOM   6697  C   ALA A 405     105.093  68.458 124.085  1.00  0.00           C
ATOM   6698  O   ALA A 405     104.383  69.458 124.205  1.00  0.00           O
ATOM   6699  N   GLN A 406     106.443  68.568 124.105  1.00  0.00           N
ATOM   6701  CA  GLN A 406     107.153  69.828 124.115  1.00  0.00           C
ATOM   6703  CB  GLN A 406     108.693  69.638 124.265  1.00  0.00           C
ATOM   6706  CG  GLN A 406     109.133  69.118 125.645  1.00  0.00           C
ATOM   6709  CD  GLN A 406     110.633  68.858 125.665  1.00  0.00           C
ATOM   6710  OE1 GLN A 406     111.363  69.148 124.715  1.00  0.00           O
ATOM   6711  NE2 GLN A 406     111.123  68.288 126.795  1.00  0.00           N
ATOM   6714  C   GLN A 406     106.893  70.708 122.915  1.00  0.00           C
ATOM   6715  O   GLN A 406     106.713  71.908 123.085  1.00  0.00           O
ATOM   6716  N   ILE A 407     106.853  70.128 121.695  1.00  0.00           N
ATOM   6718  CA  ILE A 407     106.833  70.868 120.425  1.00  0.00           C
ATOM   6720  CB  ILE A 407     107.113  69.958 119.215  1.00  0.00           C
ATOM   6722  CG2 ILE A 407     105.893  69.098 118.885  1.00  0.00           C
ATOM   6726  CG1 ILE A 407     107.503  70.708 117.915  1.00  0.00           C
ATOM   6729  CD  ILE A 407     108.843  71.428 117.995  1.00  0.00           C
ATOM   6733  C   ILE A 407     105.513  71.608 120.225  1.00  0.00           C
ATOM   6734  O   ILE A 407     105.423  72.538 119.435  1.00  0.00           O
ATOM   6735  N   HIS A 408     104.463  71.238 120.985  1.00  0.00           N
ATOM   6737  CA  HIS A 408     103.223  71.988 121.015  1.00  0.00           C
ATOM   6739  CB  HIS A 408     102.083  71.128 120.435  1.00  0.00           C
ATOM   6742  ND1 HIS A 408     101.783  71.398 117.985  1.00  0.00           N
ATOM   6743  CG  HIS A 408     102.313  70.658 119.025  1.00  0.00           C
ATOM   6744  CE1 HIS A 408     102.033  70.718 116.895  1.00  0.00           C
ATOM   6746  NE2 HIS A 408     102.633  69.538 117.165  1.00  0.00           N
ATOM   6748  CD2 HIS A 408     102.813  69.488 118.535  1.00  0.00           C
ATOM   6750  C   HIS A 408     102.873  72.378 122.465  1.00  0.00           C
ATOM   6751  O   HIS A 408     102.213  71.618 123.185  1.00  0.00           O
ATOM   6752  N   PRO A 409     103.283  73.558 122.955  1.00  0.00           N
ATOM   6753  CD  PRO A 409     104.423  74.288 122.405  1.00  0.00           C
ATOM   6756  CA  PRO A 409     103.013  73.998 124.325  1.00  0.00           C
ATOM   6758  CB  PRO A 409     103.783  75.318 124.455  1.00  0.00           C
ATOM   6761  CG  PRO A 409     105.003  75.088 123.575  1.00  0.00           C
ATOM   6764  C   PRO A 409     101.553  74.208 124.635  1.00  0.00           C
ATOM   6765  O   PRO A 409     101.173  74.108 125.795  1.00  0.00           O
ATOM   6766  N   GLU A 410     100.733  74.498 123.605  1.00  0.00           N
ATOM   6768  CA  GLU A 410      99.303  74.728 123.685  1.00  0.00           C
ATOM   6770  CB  GLU A 410      98.693  74.938 122.265  1.00  0.00           C
ATOM   6773  CG  GLU A 410      99.523  75.858 121.335  1.00  0.00           C
ATOM   6776  CD  GLU A 410     100.713  75.118 120.725  1.00  0.00           C
ATOM   6777  OE1 GLU A 410     100.513  74.068 120.075  1.00  0.00           O
ATOM   6778  OE2 GLU A 410     101.853  75.548 121.035  1.00  0.00           O
ATOM   6779  C   GLU A 410      98.583  73.558 124.335  1.00  0.00           C
ATOM   6780  O   GLU A 410      97.633  73.728 125.085  1.00  0.00           O
ATOM   6781  N   GLN A 411      99.073  72.328 124.055  1.00  0.00           N
ATOM   6783  CA  GLN A 411      98.413  71.088 124.405  1.00  0.00           C
ATOM   6785  CB  GLN A 411      99.023  69.938 123.585  1.00  0.00           C
ATOM   6788  CG  GLN A 411      99.123  70.188 122.075  1.00  0.00           C
ATOM   6791  CD  GLN A 411      97.793  70.508 121.385  1.00  0.00           C
ATOM   6792  OE1 GLN A 411      96.713  70.508 121.975  1.00  0.00           O
ATOM   6793  NE2 GLN A 411      97.873  70.768 120.065  1.00  0.00           N
ATOM   6796  C   GLN A 411      98.623  70.718 125.845  1.00  0.00           C
ATOM   6797  O   GLN A 411      97.973  69.798 126.355  1.00  0.00           O
ATOM   6798  N   TYR A 412      99.493  71.438 126.575  1.00  0.00           N
ATOM   6800  CA  TYR A 412      99.643  71.268 128.005  1.00  0.00           C
ATOM   6802  CB  TYR A 412     100.833  72.148 128.505  1.00  0.00           C
ATOM   6805  CG  TYR A 412     101.063  71.908 129.965  1.00  0.00           C
ATOM   6806  CD1 TYR A 412     101.833  70.818 130.395  1.00  0.00           C
ATOM   6808  CE1 TYR A 412     101.923  70.518 131.755  1.00  0.00           C
ATOM   6810  CZ  TYR A 412     101.203  71.268 132.685  1.00  0.00           C
ATOM   6811  OH  TYR A 412     101.293  70.968 134.045  1.00  0.00           O
ATOM   6813  CD2 TYR A 412     100.393  72.698 130.925  1.00  0.00           C
ATOM   6815  CE2 TYR A 412     100.413  72.338 132.275  1.00  0.00           C
ATOM   6817  C   TYR A 412      98.343  71.568 128.765  1.00  0.00           C
ATOM   6818  O   TYR A 412      98.063  71.048 129.845  1.00  0.00           O
ATOM   6819  N   HIS A 413      97.513  72.468 128.205  1.00  0.00           N
ATOM   6821  CA  HIS A 413      96.503  73.148 128.965  1.00  0.00           C
ATOM   6823  CB  HIS A 413      96.263  74.518 128.305  1.00  0.00           C
ATOM   6826  ND1 HIS A 413      98.313  75.628 129.305  1.00  0.00           N
ATOM   6827  CG  HIS A 413      97.513  75.358 128.205  1.00  0.00           C
ATOM   6828  CE1 HIS A 413      99.173  76.538 128.885  1.00  0.00           C
ATOM   6830  NE2 HIS A 413      98.983  76.858 127.585  1.00  0.00           N
ATOM   6832  CD2 HIS A 413      97.923  76.088 127.135  1.00  0.00           C
ATOM   6834  C   HIS A 413      95.203  72.358 129.045  1.00  0.00           C
ATOM   6835  O   HIS A 413      94.273  72.718 129.755  1.00  0.00           O
ATOM   6836  N   ARG A 414      95.133  71.208 128.335  1.00  0.00           N
ATOM   6838  CA  ARG A 414      94.003  70.298 128.355  1.00  0.00           C
ATOM   6840  CB  ARG A 414      94.183  69.188 127.285  1.00  0.00           C
ATOM   6843  CG  ARG A 414      94.273  69.718 125.835  1.00  0.00           C
ATOM   6846  CD  ARG A 414      94.683  68.688 124.775  1.00  0.00           C
ATOM   6849  NE  ARG A 414      96.073  68.278 125.105  1.00  0.00           N
ATOM   6851  CZ  ARG A 414      96.663  67.138 124.765  1.00  0.00           C
ATOM   6852  NH1 ARG A 414      96.233  66.278 123.875  1.00  0.00           N
ATOM   6855  NH2 ARG A 414      97.783  66.838 125.375  1.00  0.00           N
ATOM   6858  C   ARG A 414      93.733  69.648 129.725  1.00  0.00           C
ATOM   6859  O   ARG A 414      94.533  68.888 130.255  1.00  0.00           O
ATOM   6860  N   LEU A 415      92.543  69.908 130.305  1.00  0.00           N
ATOM   6862  CA  LEU A 415      91.923  69.078 131.345  1.00  0.00           C
ATOM   6864  CB  LEU A 415      90.573  69.718 131.795  1.00  0.00           C
ATOM   6867  CG  LEU A 415      90.633  70.988 132.695  1.00  0.00           C
ATOM   6869  CD1 LEU A 415      90.933  70.648 134.155  1.00  0.00           C
ATOM   6873  CD2 LEU A 415      91.583  72.108 132.265  1.00  0.00           C
ATOM   6877  C   LEU A 415      91.693  67.628 130.865  1.00  0.00           C
ATOM   6878  O   LEU A 415      91.403  67.408 129.695  1.00  0.00           O
ATOM   6879  N   SER A 416      91.843  66.588 131.715  1.00  0.00           N
ATOM   6881  CA  SER A 416      91.593  65.198 131.325  1.00  0.00           C
ATOM   6883  CB  SER A 416      92.113  64.178 132.385  1.00  0.00           C
ATOM   6886  OG  SER A 416      91.793  62.808 132.085  1.00  0.00           O
ATOM   6888  C   SER A 416      90.113  64.888 131.105  1.00  0.00           C
ATOM   6889  O   SER A 416      89.373  65.008 132.075  1.00  0.00           O
ATOM   6890  N   PRO A 417      89.593  64.408 129.975  1.00  0.00           N
ATOM   6891  CD  PRO A 417      90.313  64.358 128.695  1.00  0.00           C
ATOM   6894  CA  PRO A 417      88.153  64.148 129.805  1.00  0.00           C
ATOM   6896  CB  PRO A 417      88.003  63.788 128.315  1.00  0.00           C
ATOM   6899  CG  PRO A 417      89.223  64.368 127.625  1.00  0.00           C
ATOM   6902  C   PRO A 417      87.663  62.948 130.615  1.00  0.00           C
ATOM   6903  O   PRO A 417      86.483  62.598 130.535  1.00  0.00           O
ATOM   6904  N   PHE A 418      88.553  62.288 131.355  1.00  0.00           N
ATOM   6906  CA  PHE A 418      88.273  61.088 132.115  1.00  0.00           C
ATOM   6908  CB  PHE A 418      89.453  60.108 131.965  1.00  0.00           C
ATOM   6911  CG  PHE A 418      89.583  59.718 130.525  1.00  0.00           C
ATOM   6912  CD1 PHE A 418      88.603  58.878 129.965  1.00  0.00           C
ATOM   6914  CE1 PHE A 418      88.683  58.488 128.625  1.00  0.00           C
ATOM   6916  CZ  PHE A 418      89.763  58.908 127.835  1.00  0.00           C
ATOM   6918  CD2 PHE A 418      90.653  60.138 129.725  1.00  0.00           C
ATOM   6920  CE2 PHE A 418      90.753  59.738 128.395  1.00  0.00           C
ATOM   6922  C   PHE A 418      88.073  61.388 133.585  1.00  0.00           C
ATOM   6923  O   PHE A 418      87.663  60.538 134.365  1.00  0.00           O
ATOM   6924  N   ASP A 419      88.323  62.638 133.995  1.00  0.00           N
ATOM   6926  CA  ASP A 419      88.043  63.118 135.325  1.00  0.00           C
ATOM   6928  CB  ASP A 419      89.113  64.188 135.685  1.00  0.00           C
ATOM   6931  CG  ASP A 419      89.043  64.738 137.095  1.00  0.00           C
ATOM   6932  OD1 ASP A 419      87.973  64.628 137.745  1.00  0.00           O
ATOM   6933  OD2 ASP A 419      90.053  65.338 137.555  1.00  0.00           O
ATOM   6934  C   ASP A 419      86.573  63.548 135.365  1.00  0.00           C
ATOM   6935  O   ASP A 419      86.103  64.378 134.575  1.00  0.00           O
ATOM   6936  N   ASP A 420      85.763  62.938 136.245  1.00  0.00           N
ATOM   6938  CA  ASP A 420      84.373  63.288 136.465  1.00  0.00           C
ATOM   6940  CB  ASP A 420      83.773  62.288 137.485  1.00  0.00           C
ATOM   6943  CG  ASP A 420      83.823  60.858 136.965  1.00  0.00           C
ATOM   6944  OD1 ASP A 420      83.283  60.578 135.865  1.00  0.00           O
ATOM   6945  OD2 ASP A 420      84.373  59.998 137.705  1.00  0.00           O
ATOM   6946  C   ASP A 420      84.213  64.738 136.935  1.00  0.00           C
ATOM   6947  O   ASP A 420      83.243  65.418 136.595  1.00  0.00           O
ATOM   6948  N   ARG A 421      85.173  65.268 137.735  1.00  0.00           N
ATOM   6950  CA  ARG A 421      85.123  66.658 138.165  1.00  0.00           C
ATOM   6952  CB  ARG A 421      86.163  66.938 139.265  1.00  0.00           C
ATOM   6955  CG  ARG A 421      85.963  66.048 140.505  1.00  0.00           C
ATOM   6958  CD  ARG A 421      86.373  66.628 141.855  1.00  0.00           C
ATOM   6961  NE  ARG A 421      87.753  67.158 141.715  1.00  0.00           N
ATOM   6963  CZ  ARG A 421      88.203  68.308 142.185  1.00  0.00           C
ATOM   6964  NH1 ARG A 421      87.583  68.958 143.135  1.00  0.00           N
ATOM   6967  NH2 ARG A 421      89.253  68.818 141.575  1.00  0.00           N
ATOM   6970  C   ARG A 421      85.253  67.668 137.045  1.00  0.00           C
ATOM   6971  O   ARG A 421      84.553  68.678 137.035  1.00  0.00           O
ATOM   6972  N   VAL A 422      86.143  67.428 136.065  1.00  0.00           N
ATOM   6974  CA  VAL A 422      86.283  68.328 134.925  1.00  0.00           C
ATOM   6976  CB  VAL A 422      87.523  68.158 134.055  1.00  0.00           C
ATOM   6978  CG1 VAL A 422      88.713  67.978 134.995  1.00  0.00           C
ATOM   6982  CG2 VAL A 422      87.483  67.008 133.035  1.00  0.00           C
ATOM   6986  C   VAL A 422      85.073  68.278 134.045  1.00  0.00           C
ATOM   6987  O   VAL A 422      84.613  69.298 133.545  1.00  0.00           O
ATOM   6988  N   ARG A 423      84.523  67.068 133.865  1.00  0.00           N
ATOM   6990  CA  ARG A 423      83.393  66.818 133.015  1.00  0.00           C
ATOM   6992  CB  ARG A 423      83.153  65.298 133.045  1.00  0.00           C
ATOM   6995  CG  ARG A 423      82.093  64.818 132.055  1.00  0.00           C
ATOM   6998  CD  ARG A 423      81.943  63.298 132.025  1.00  0.00           C
ATOM   7001  NE  ARG A 423      80.943  63.028 130.945  1.00  0.00           N
ATOM   7003  CZ  ARG A 423      81.273  62.798 129.695  1.00  0.00           C
ATOM   7004  NH1 ARG A 423      82.513  62.698 129.275  1.00  0.00           N
ATOM   7007  NH2 ARG A 423      80.323  62.538 128.815  1.00  0.00           N
ATOM   7010  C   ARG A 423      82.173  67.598 133.475  1.00  0.00           C
ATOM   7011  O   ARG A 423      81.543  68.308 132.685  1.00  0.00           O
ATOM   7012  N   ALA A 424      81.883  67.588 134.795  1.00  0.00           N
ATOM   7014  CA  ALA A 424      80.903  68.468 135.395  1.00  0.00           C
ATOM   7016  CB  ALA A 424      80.843  68.118 136.905  1.00  0.00           C
ATOM   7020  C   ALA A 424      81.213  69.958 135.265  1.00  0.00           C
ATOM   7021  O   ALA A 424      80.383  70.758 134.855  1.00  0.00           O
ATOM   7022  N   GLN A 425      82.453  70.378 135.595  1.00  0.00           N
ATOM   7024  CA  GLN A 425      82.873  71.768 135.555  1.00  0.00           C
ATOM   7026  CB  GLN A 425      84.223  71.948 136.295  1.00  0.00           C
ATOM   7029  CG  GLN A 425      84.043  71.838 137.825  1.00  0.00           C
ATOM   7032  CD  GLN A 425      85.263  72.258 138.655  1.00  0.00           C
ATOM   7033  OE1 GLN A 425      85.713  73.398 138.645  1.00  0.00           O
ATOM   7034  NE2 GLN A 425      85.743  71.348 139.535  1.00  0.00           N
ATOM   7037  C   GLN A 425      82.873  72.458 134.195  1.00  0.00           C
ATOM   7038  O   GLN A 425      82.343  73.558 134.055  1.00  0.00           O
ATOM   7039  N   VAL A 426      83.393  71.788 133.145  1.00  0.00           N
ATOM   7041  CA  VAL A 426      83.293  72.208 131.755  1.00  0.00           C
ATOM   7043  CB  VAL A 426      84.183  71.358 130.855  1.00  0.00           C
ATOM   7045  CG1 VAL A 426      84.053  71.798 129.375  1.00  0.00           C
ATOM   7049  CG2 VAL A 426      85.653  71.488 131.295  1.00  0.00           C
ATOM   7053  C   VAL A 426      81.853  72.218 131.265  1.00  0.00           C
ATOM   7054  O   VAL A 426      81.403  73.108 130.555  1.00  0.00           O
ATOM   7055  N   GLY A 427      81.043  71.238 131.725  1.00  0.00           N
ATOM   7057  CA  GLY A 427      79.593  71.208 131.555  1.00  0.00           C
ATOM   7060  C   GLY A 427      78.873  72.428 132.055  1.00  0.00           C
ATOM   7061  O   GLY A 427      77.933  72.918 131.425  1.00  0.00           O
ATOM   7062  N   MET A 428      79.303  72.948 133.215  1.00  0.00           N
ATOM   7064  CA  MET A 428      78.803  74.158 133.825  1.00  0.00           C
ATOM   7066  CB  MET A 428      79.463  74.328 135.225  1.00  0.00           C
ATOM   7069  CG  MET A 428      78.723  75.278 136.185  1.00  0.00           C
ATOM   7072  SD  MET A 428      79.173  75.048 137.935  1.00  0.00           S
ATOM   7073  CE  MET A 428      77.913  76.128 138.625  1.00  0.00           C
ATOM   7077  C   MET A 428      79.023  75.398 132.955  1.00  0.00           C
ATOM   7078  O   MET A 428      78.113  76.218 132.845  1.00  0.00           O
ATOM   7079  N   LEU A 429      80.203  75.528 132.295  1.00  0.00           N
ATOM   7081  CA  LEU A 429      80.533  76.558 131.305  1.00  0.00           C
ATOM   7083  CB  LEU A 429      82.003  76.408 130.775  1.00  0.00           C
ATOM   7086  CG  LEU A 429      83.133  77.088 131.585  1.00  0.00           C
ATOM   7088  CD1 LEU A 429      83.023  78.618 131.535  1.00  0.00           C
ATOM   7092  CD2 LEU A 429      83.213  76.578 133.025  1.00  0.00           C
ATOM   7096  C   LEU A 429      79.633  76.568 130.075  1.00  0.00           C
ATOM   7097  O   LEU A 429      79.183  77.588 129.565  1.00  0.00           O
ATOM   7098  N   TYR A 430      79.343  75.388 129.505  1.00  0.00           N
ATOM   7100  CA  TYR A 430      78.433  75.328 128.365  1.00  0.00           C
ATOM   7102  CB  TYR A 430      78.573  73.998 127.585  1.00  0.00           C
ATOM   7105  CG  TYR A 430      79.823  74.018 126.735  1.00  0.00           C
ATOM   7106  CD1 TYR A 430      81.113  74.008 127.295  1.00  0.00           C
ATOM   7108  CE1 TYR A 430      82.253  73.868 126.495  1.00  0.00           C
ATOM   7110  CZ  TYR A 430      82.113  73.748 125.115  1.00  0.00           C
ATOM   7111  OH  TYR A 430      83.233  73.508 124.315  1.00  0.00           O
ATOM   7113  CD2 TYR A 430      79.713  73.948 125.335  1.00  0.00           C
ATOM   7115  CE2 TYR A 430      80.853  73.828 124.525  1.00  0.00           C
ATOM   7117  C   TYR A 430      76.993  75.658 128.715  1.00  0.00           C
ATOM   7118  O   TYR A 430      76.273  76.338 127.985  1.00  0.00           O
ATOM   7119  N   GLU A 431      76.543  75.218 129.905  1.00  0.00           N
ATOM   7121  CA  GLU A 431      75.273  75.638 130.485  1.00  0.00           C
ATOM   7123  CB  GLU A 431      75.073  74.968 131.855  1.00  0.00           C
ATOM   7126  CG  GLU A 431      74.583  73.508 131.865  1.00  0.00           C
ATOM   7129  CD  GLU A 431      74.443  73.088 133.325  1.00  0.00           C
ATOM   7130  OE1 GLU A 431      74.383  74.008 134.195  1.00  0.00           O
ATOM   7131  OE2 GLU A 431      74.453  71.878 133.625  1.00  0.00           O
ATOM   7132  C   GLU A 431      75.073  77.138 130.715  1.00  0.00           C
ATOM   7133  O   GLU A 431      73.993  77.668 130.465  1.00  0.00           O
ATOM   7134  N   ASP A 432      76.073  77.868 131.255  1.00  0.00           N
ATOM   7136  CA  ASP A 432      75.903  79.278 131.505  1.00  0.00           C
ATOM   7138  CB  ASP A 432      76.683  79.768 132.765  1.00  0.00           C
ATOM   7141  CG  ASP A 432      78.113  79.278 132.835  1.00  0.00           C
ATOM   7142  OD1 ASP A 432      78.773  79.208 131.785  1.00  0.00           O
ATOM   7143  OD2 ASP A 432      78.613  79.108 133.985  1.00  0.00           O
ATOM   7144  C   ASP A 432      76.113  80.128 130.255  1.00  0.00           C
ATOM   7145  O   ASP A 432      75.503  81.178 130.115  1.00  0.00           O
ATOM   7146  N   LEU A 433      76.833  79.608 129.255  1.00  0.00           N
ATOM   7148  CA  LEU A 433      76.693  80.108 127.895  1.00  0.00           C
ATOM   7150  CB  LEU A 433      77.723  79.378 127.005  1.00  0.00           C
ATOM   7153  CG  LEU A 433      78.133  80.118 125.715  1.00  0.00           C
ATOM   7155  CD1 LEU A 433      79.323  79.388 125.085  1.00  0.00           C
ATOM   7159  CD2 LEU A 433      77.003  80.228 124.685  1.00  0.00           C
ATOM   7163  C   LEU A 433      75.263  79.938 127.345  1.00  0.00           C
ATOM   7164  O   LEU A 433      74.603  80.898 126.945  1.00  0.00           O
ATOM   7165  N   ALA A 434      74.693  78.728 127.445  1.00  0.00           N
ATOM   7167  CA  ALA A 434      73.363  78.388 126.985  1.00  0.00           C
ATOM   7169  CB  ALA A 434      73.093  76.908 127.285  1.00  0.00           C
ATOM   7173  C   ALA A 434      72.263  79.228 127.635  1.00  0.00           C
ATOM   7174  O   ALA A 434      71.253  79.588 127.015  1.00  0.00           O
ATOM   7175  N   GLY A 435      72.473  79.538 128.925  1.00  0.00           N
ATOM   7177  CA  GLY A 435      71.643  80.408 129.735  1.00  0.00           C
ATOM   7180  C   GLY A 435      71.623  81.858 129.355  1.00  0.00           C
ATOM   7181  O   GLY A 435      70.553  82.468 129.405  1.00  0.00           O
ATOM   7182  N   HIS A 436      72.783  82.458 129.005  1.00  0.00           N
ATOM   7184  CA  HIS A 436      72.913  83.908 128.925  1.00  0.00           C
ATOM   7186  CB  HIS A 436      74.153  84.388 129.735  1.00  0.00           C
ATOM   7189  ND1 HIS A 436      74.523  83.048 131.845  1.00  0.00           N
ATOM   7191  CG  HIS A 436      74.003  84.158 131.215  1.00  0.00           C
ATOM   7192  CE1 HIS A 436      74.393  83.218 133.175  1.00  0.00           C
ATOM   7194  NE2 HIS A 436      73.823  84.378 133.465  1.00  0.00           N
ATOM   7195  CD2 HIS A 436      73.603  84.978 132.225  1.00  0.00           C
ATOM   7197  C   HIS A 436      72.983  84.468 127.505  1.00  0.00           C
ATOM   7198  O   HIS A 436      72.933  85.678 127.305  1.00  0.00           O
ATOM   7199  N   ALA A 437      73.033  83.608 126.465  1.00  0.00           N
ATOM   7201  CA  ALA A 437      73.033  84.048 125.085  1.00  0.00           C
ATOM   7203  CB  ALA A 437      74.453  83.988 124.495  1.00  0.00           C
ATOM   7207  C   ALA A 437      72.093  83.248 124.205  1.00  0.00           C
ATOM   7208  O   ALA A 437      71.653  82.138 124.515  1.00  0.00           O
ATOM   7209  N   ALA A 438      71.813  83.838 123.025  1.00  0.00           N
ATOM   7211  CA  ALA A 438      71.053  83.248 121.945  1.00  0.00           C
ATOM   7213  CB  ALA A 438      69.933  84.198 121.495  1.00  0.00           C
ATOM   7217  C   ALA A 438      72.003  82.978 120.785  1.00  0.00           C
ATOM   7218  O   ALA A 438      72.803  83.848 120.415  1.00  0.00           O
ATOM   7219  N   PHE A 439      71.983  81.758 120.225  1.00  0.00           N
ATOM   7221  CA  PHE A 439      72.923  81.278 119.235  1.00  0.00           C
ATOM   7223  CB  PHE A 439      74.363  81.068 119.785  1.00  0.00           C
ATOM   7226  CG  PHE A 439      74.373  80.158 120.985  1.00  0.00           C
ATOM   7227  CD1 PHE A 439      74.163  80.658 122.275  1.00  0.00           C
ATOM   7229  CE1 PHE A 439      74.143  79.808 123.385  1.00  0.00           C
ATOM   7231  CZ  PHE A 439      74.413  78.438 123.215  1.00  0.00           C
ATOM   7233  CD2 PHE A 439      74.603  78.788 120.825  1.00  0.00           C
ATOM   7235  CE2 PHE A 439      74.643  77.928 121.935  1.00  0.00           C
ATOM   7237  C   PHE A 439      72.333  80.018 118.645  1.00  0.00           C
ATOM   7238  O   PHE A 439      71.413  79.448 119.235  1.00  0.00           O
ATOM   7239  N   ASP A 440      72.833  79.578 117.475  1.00  0.00           N
ATOM   7241  CA  ASP A 440      72.273  78.518 116.665  1.00  0.00           C
ATOM   7243  CB  ASP A 440      72.273  78.998 115.205  1.00  0.00           C
ATOM   7246  CG  ASP A 440      71.353  80.168 115.005  1.00  0.00           C
ATOM   7247  OD1 ASP A 440      70.333  80.358 115.725  1.00  0.00           O
ATOM   7248  OD2 ASP A 440      71.633  80.908 114.025  1.00  0.00           O
ATOM   7249  C   ASP A 440      73.123  77.268 116.675  1.00  0.00           C
ATOM   7250  O   ASP A 440      72.723  76.208 116.195  1.00  0.00           O
ATOM   7251  N   GLY A 441      74.343  77.338 117.215  1.00  0.00           N
ATOM   7253  CA  GLY A 441      75.213  76.188 117.195  1.00  0.00           C
ATOM   7256  C   GLY A 441      76.373  76.328 118.125  1.00  0.00           C
ATOM   7257  O   GLY A 441      76.513  77.328 118.825  1.00  0.00           O
ATOM   7258  N   ILE A 442      77.243  75.328 118.125  1.00  0.00           N
ATOM   7260  CA  ILE A 442      78.393  75.338 119.005  1.00  0.00           C
ATOM   7262  CB  ILE A 442      78.033  74.548 120.265  1.00  0.00           C
ATOM   7264  CG2 ILE A 442      78.063  73.018 120.055  1.00  0.00           C
ATOM   7268  CG1 ILE A 442      78.853  75.038 121.475  1.00  0.00           C
ATOM   7271  CD  ILE A 442      78.203  76.248 122.135  1.00  0.00           C
ATOM   7275  C   ILE A 442      79.593  74.818 118.235  1.00  0.00           C
ATOM   7276  O   ILE A 442      79.513  73.828 117.505  1.00  0.00           O
ATOM   7277  N   LEU A 443      80.783  75.468 118.315  1.00  0.00           N
ATOM   7279  CA  LEU A 443      81.983  74.978 117.655  1.00  0.00           C
ATOM   7281  CB  LEU A 443      82.693  76.028 116.745  1.00  0.00           C
ATOM   7284  CG  LEU A 443      84.013  75.538 116.095  1.00  0.00           C
ATOM   7286  CD1 LEU A 443      83.743  74.468 115.035  1.00  0.00           C
ATOM   7290  CD2 LEU A 443      84.803  76.678 115.445  1.00  0.00           C
ATOM   7294  C   LEU A 443      82.953  74.468 118.695  1.00  0.00           C
ATOM   7295  O   LEU A 443      83.503  75.238 119.485  1.00  0.00           O
ATOM   7296  N   PHE A 444      83.163  73.138 118.725  1.00  0.00           N
ATOM   7298  CA  PHE A 444      84.153  72.528 119.585  1.00  0.00           C
ATOM   7300  CB  PHE A 444      83.913  70.998 119.755  1.00  0.00           C
ATOM   7303  CG  PHE A 444      82.613  70.688 120.455  1.00  0.00           C
ATOM   7304  CD1 PHE A 444      82.473  70.908 121.835  1.00  0.00           C
ATOM   7306  CE1 PHE A 444      81.223  70.748 122.445  1.00  0.00           C
ATOM   7308  CZ  PHE A 444      80.113  70.318 121.705  1.00  0.00           C
ATOM   7310  CD2 PHE A 444      81.513  70.188 119.725  1.00  0.00           C
ATOM   7312  CE2 PHE A 444      80.263  70.008 120.345  1.00  0.00           C
ATOM   7314  C   PHE A 444      85.553  72.788 119.045  1.00  0.00           C
ATOM   7315  O   PHE A 444      85.853  72.488 117.885  1.00  0.00           O
ATOM   7316  N   HIS A 445      86.433  73.368 119.865  1.00  0.00           N
ATOM   7318  CA  HIS A 445      87.793  73.718 119.465  1.00  0.00           C
ATOM   7320  CB  HIS A 445      88.393  74.688 120.505  1.00  0.00           C
ATOM   7323  ND1 HIS A 445      89.803  76.218 119.165  1.00  0.00           N
ATOM   7324  CG  HIS A 445      89.723  75.278 120.175  1.00  0.00           C
ATOM   7325  CE1 HIS A 445      91.073  76.578 119.125  1.00  0.00           C
ATOM   7327  NE2 HIS A 445      91.803  75.948 120.065  1.00  0.00           N
ATOM   7329  CD2 HIS A 445      90.943  75.108 120.745  1.00  0.00           C
ATOM   7331  C   HIS A 445      88.673  72.488 119.195  1.00  0.00           C
ATOM   7332  O   HIS A 445      88.263  71.338 119.415  1.00  0.00           O
ATOM   7333  N   ASP A 446      89.913  72.678 118.705  1.00  0.00           N
ATOM   7335  CA  ASP A 446      90.773  71.568 118.295  1.00  0.00           C
ATOM   7337  CB  ASP A 446      91.633  71.958 117.055  1.00  0.00           C
ATOM   7340  CG  ASP A 446      92.763  72.928 117.305  1.00  0.00           C
ATOM   7341  OD1 ASP A 446      92.693  73.748 118.255  1.00  0.00           O
ATOM   7342  OD2 ASP A 446      93.723  72.938 116.475  1.00  0.00           O
ATOM   7343  C   ASP A 446      91.653  71.088 119.455  1.00  0.00           C
ATOM   7344  O   ASP A 446      92.513  70.228 119.305  1.00  0.00           O
ATOM   7345  N   ASP A 447      91.383  71.608 120.665  1.00  0.00           N
ATOM   7347  CA  ASP A 447      91.953  71.148 121.915  1.00  0.00           C
ATOM   7349  CB  ASP A 447      91.753  72.188 123.055  1.00  0.00           C
ATOM   7352  CG  ASP A 447      90.323  72.688 123.245  1.00  0.00           C
ATOM   7353  OD1 ASP A 447      89.403  72.328 122.475  1.00  0.00           O
ATOM   7354  OD2 ASP A 447      90.163  73.508 124.185  1.00  0.00           O
ATOM   7355  C   ASP A 447      91.433  69.798 122.355  1.00  0.00           C
ATOM   7356  O   ASP A 447      92.113  69.078 123.095  1.00  0.00           O
ATOM   7357  N   ALA A 448      90.273  69.388 121.825  1.00  0.00           N
ATOM   7359  CA  ALA A 448      89.853  68.008 121.815  1.00  0.00           C
ATOM   7361  CB  ALA A 448      88.363  67.928 121.495  1.00  0.00           C
ATOM   7365  C   ALA A 448      90.673  67.128 120.865  1.00  0.00           C
ATOM   7366  O   ALA A 448      90.233  66.728 119.795  1.00  0.00           O
ATOM   7367  N   LEU A 449      91.883  66.748 121.315  1.00  0.00           N
ATOM   7369  CA  LEU A 449      92.693  65.698 120.725  1.00  0.00           C
ATOM   7371  CB  LEU A 449      93.733  66.238 119.695  1.00  0.00           C
ATOM   7374  CG  LEU A 449      95.043  66.848 120.245  1.00  0.00           C
ATOM   7376  CD1 LEU A 449      96.013  67.208 119.105  1.00  0.00           C
ATOM   7380  CD2 LEU A 449      94.773  68.078 121.095  1.00  0.00           C
ATOM   7384  C   LEU A 449      93.413  64.978 121.855  1.00  0.00           C
ATOM   7385  O   LEU A 449      93.593  65.508 122.945  1.00  0.00           O
ATOM   7386  N   LEU A 450      93.873  63.738 121.615  1.00  0.00           N
ATOM   7388  CA  LEU A 450      94.773  63.058 122.535  1.00  0.00           C
ATOM   7390  CB  LEU A 450      94.093  62.048 123.495  1.00  0.00           C
ATOM   7393  CG  LEU A 450      93.113  62.638 124.525  1.00  0.00           C
ATOM   7395  CD1 LEU A 450      92.363  61.488 125.195  1.00  0.00           C
ATOM   7399  CD2 LEU A 450      93.823  63.478 125.595  1.00  0.00           C
ATOM   7403  C   LEU A 450      95.763  62.278 121.705  1.00  0.00           C
ATOM   7404  O   LEU A 450      95.413  61.598 120.755  1.00  0.00           O
ATOM   7405  N   SER A 451      97.053  62.378 122.075  1.00  0.00           N
ATOM   7407  CA  SER A 451      98.123  61.648 121.465  1.00  0.00           C
ATOM   7409  CB  SER A 451      99.513  62.118 121.965  1.00  0.00           C
ATOM   7412  OG  SER A 451      99.703  63.498 121.715  1.00  0.00           O
ATOM   7414  C   SER A 451      98.053  60.138 121.635  1.00  0.00           C
ATOM   7415  O   SER A 451      97.263  59.568 122.395  1.00  0.00           O
ATOM   7416  N   ASP A 452      99.013  59.458 120.985  1.00  0.00           N
ATOM   7418  CA  ASP A 452      99.373  58.088 121.225  1.00  0.00           C
ATOM   7420  CB  ASP A 452     100.323  57.628 120.075  1.00  0.00           C
ATOM   7423  CG  ASP A 452     101.503  58.528 119.715  1.00  0.00           C
ATOM   7424  OD1 ASP A 452     101.423  59.788 119.765  1.00  0.00           O
ATOM   7425  OD2 ASP A 452     102.523  57.948 119.245  1.00  0.00           O
ATOM   7426  C   ASP A 452      99.973  57.918 122.625  1.00  0.00           C
ATOM   7427  O   ASP A 452      99.863  56.868 123.255  1.00  0.00           O
ATOM   7428  N   TYR A 453     100.563  58.988 123.165  1.00  0.00           N
ATOM   7430  CA  TYR A 453     101.233  58.988 124.445  1.00  0.00           C
ATOM   7432  CB  TYR A 453     102.363  60.038 124.425  1.00  0.00           C
ATOM   7435  CG  TYR A 453     103.393  59.628 123.415  1.00  0.00           C
ATOM   7436  CD1 TYR A 453     104.423  58.748 123.795  1.00  0.00           C
ATOM   7438  CE1 TYR A 453     105.413  58.378 122.875  1.00  0.00           C
ATOM   7440  CZ  TYR A 453     105.363  58.868 121.575  1.00  0.00           C
ATOM   7441  OH  TYR A 453     106.283  58.418 120.625  1.00  0.00           O
ATOM   7443  CD2 TYR A 453     103.393  60.148 122.115  1.00  0.00           C
ATOM   7445  CE2 TYR A 453     104.363  59.758 121.195  1.00  0.00           C
ATOM   7447  C   TYR A 453     100.323  59.308 125.605  1.00  0.00           C
ATOM   7448  O   TYR A 453     100.803  59.378 126.735  1.00  0.00           O
ATOM   7449  N   GLU A 454      99.013  59.508 125.335  1.00  0.00           N
ATOM   7451  CA  GLU A 454      98.043  60.128 126.215  1.00  0.00           C
ATOM   7453  CB  GLU A 454      97.733  61.578 125.755  1.00  0.00           C
ATOM   7456  CG  GLU A 454      98.923  62.548 125.915  1.00  0.00           C
ATOM   7459  CD  GLU A 454      98.783  63.838 125.125  1.00  0.00           C
ATOM   7460  OE1 GLU A 454      97.873  63.978 124.255  1.00  0.00           O
ATOM   7461  OE2 GLU A 454      99.623  64.738 125.355  1.00  0.00           O
ATOM   7462  C   GLU A 454      96.733  59.368 126.175  1.00  0.00           C
ATOM   7463  O   GLU A 454      96.433  58.618 125.255  1.00  0.00           O
ATOM   7464  N   ASP A 455      95.833  59.508 127.155  1.00  0.00           N
ATOM   7466  CA  ASP A 455      96.033  60.158 128.435  1.00  0.00           C
ATOM   7468  CB  ASP A 455      94.713  60.858 128.865  1.00  0.00           C
ATOM   7471  CG  ASP A 455      94.833  61.628 130.165  1.00  0.00           C
ATOM   7472  OD1 ASP A 455      95.923  61.658 130.775  1.00  0.00           O
ATOM   7473  OD2 ASP A 455      93.803  62.198 130.605  1.00  0.00           O
ATOM   7474  C   ASP A 455      96.523  59.098 129.415  1.00  0.00           C
ATOM   7475  O   ASP A 455      96.003  57.988 129.475  1.00  0.00           O
ATOM   7476  N   ALA A 456      97.583  59.448 130.155  1.00  0.00           N
ATOM   7478  CA  ALA A 456      98.283  58.638 131.105  1.00  0.00           C
ATOM   7480  CB  ALA A 456      99.793  58.888 130.895  1.00  0.00           C
ATOM   7484  C   ALA A 456      97.893  58.988 132.525  1.00  0.00           C
ATOM   7485  O   ALA A 456      98.493  58.478 133.485  1.00  0.00           O
ATOM   7486  N   SER A 457      96.913  59.888 132.715  1.00  0.00           N
ATOM   7488  CA  SER A 457      96.363  60.248 134.015  1.00  0.00           C
ATOM   7490  CB  SER A 457      95.483  61.518 134.005  1.00  0.00           C
ATOM   7493  OG  SER A 457      94.173  61.288 133.495  1.00  0.00           O
ATOM   7495  C   SER A 457      95.673  59.118 134.745  1.00  0.00           C
ATOM   7496  O   SER A 457      95.193  58.148 134.155  1.00  0.00           O
ATOM   7497  N   ALA A 458      95.633  59.168 136.085  1.00  0.00           N
ATOM   7499  CA  ALA A 458      94.963  58.148 136.865  1.00  0.00           C
ATOM   7501  CB  ALA A 458      95.313  58.338 138.335  1.00  0.00           C
ATOM   7505  C   ALA A 458      93.453  57.948 136.605  1.00  0.00           C
ATOM   7506  O   ALA A 458      93.003  56.798 136.565  1.00  0.00           O
ATOM   7507  N   PRO A 459      92.643  58.978 136.355  1.00  0.00           N
ATOM   7508  CD  PRO A 459      92.843  60.328 136.895  1.00  0.00           C
ATOM   7511  CA  PRO A 459      91.293  58.818 135.825  1.00  0.00           C
ATOM   7513  CB  PRO A 459      90.733  60.248 135.795  1.00  0.00           C
ATOM   7516  CG  PRO A 459      91.453  60.948 136.935  1.00  0.00           C
ATOM   7519  C   PRO A 459      91.283  58.228 134.435  1.00  0.00           C
ATOM   7520  O   PRO A 459      90.433  57.408 134.125  1.00  0.00           O
ATOM   7521  N   ALA A 460      92.243  58.598 133.565  1.00  0.00           N
ATOM   7523  CA  ALA A 460      92.373  57.938 132.285  1.00  0.00           C
ATOM   7525  CB  ALA A 460      93.443  58.628 131.415  1.00  0.00           C
ATOM   7529  C   ALA A 460      92.653  56.438 132.395  1.00  0.00           C
ATOM   7530  O   ALA A 460      92.003  55.618 131.745  1.00  0.00           O
ATOM   7531  N   ILE A 461      93.573  56.018 133.275  1.00  0.00           N
ATOM   7533  CA  ILE A 461      93.853  54.608 133.535  1.00  0.00           C
ATOM   7535  CB  ILE A 461      95.013  54.458 134.525  1.00  0.00           C
ATOM   7537  CG2 ILE A 461      95.213  52.968 134.895  1.00  0.00           C
ATOM   7541  CG1 ILE A 461      96.313  55.058 133.945  1.00  0.00           C
ATOM   7544  CD  ILE A 461      97.373  55.388 135.005  1.00  0.00           C
ATOM   7548  C   ILE A 461      92.633  53.838 133.995  1.00  0.00           C
ATOM   7549  O   ILE A 461      92.343  52.738 133.495  1.00  0.00           O
ATOM   7550  N   THR A 462      91.823  54.388 134.935  1.00  0.00           N
ATOM   7552  CA  THR A 462      90.593  53.748 135.405  1.00  0.00           C
ATOM   7554  CB  THR A 462      89.933  54.408 136.635  1.00  0.00           C
ATOM   7556  OG1 THR A 462      89.263  53.448 137.435  1.00  0.00           O
ATOM   7558  CG2 THR A 462      88.863  55.468 136.345  1.00  0.00           C
ATOM   7562  C   THR A 462      89.593  53.528 134.295  1.00  0.00           C
ATOM   7563  O   THR A 462      89.043  52.438 134.135  1.00  0.00           O
ATOM   7564  N   ALA A 463      89.383  54.538 133.425  1.00  0.00           N
ATOM   7566  CA  ALA A 463      88.503  54.418 132.285  1.00  0.00           C
ATOM   7568  CB  ALA A 463      88.343  55.798 131.645  1.00  0.00           C
ATOM   7572  C   ALA A 463      88.943  53.358 131.275  1.00  0.00           C
ATOM   7573  O   ALA A 463      88.143  52.588 130.745  1.00  0.00           O
ATOM   7574  N   TYR A 464      90.253  53.228 130.975  1.00  0.00           N
ATOM   7576  CA  TYR A 464      90.763  52.088 130.225  1.00  0.00           C
ATOM   7578  CB  TYR A 464      92.273  52.228 129.905  1.00  0.00           C
ATOM   7581  CG  TYR A 464      92.603  53.508 129.205  1.00  0.00           C
ATOM   7582  CD1 TYR A 464      91.853  54.008 128.115  1.00  0.00           C
ATOM   7584  CE1 TYR A 464      92.183  55.258 127.545  1.00  0.00           C
ATOM   7586  CZ  TYR A 464      93.273  55.978 128.035  1.00  0.00           C
ATOM   7587  OH  TYR A 464      93.583  57.278 127.575  1.00  0.00           O
ATOM   7589  CD2 TYR A 464      93.723  54.218 129.635  1.00  0.00           C
ATOM   7591  CE2 TYR A 464      94.053  55.448 129.065  1.00  0.00           C
ATOM   7593  C   TYR A 464      90.503  50.738 130.915  1.00  0.00           C
ATOM   7594  O   TYR A 464      89.973  49.828 130.285  1.00  0.00           O
ATOM   7595  N   GLN A 465      90.733  50.618 132.245  1.00  0.00           N
ATOM   7597  CA  GLN A 465      90.413  49.408 133.005  1.00  0.00           C
ATOM   7599  CB  GLN A 465      90.823  49.498 134.505  1.00  0.00           C
ATOM   7602  CG  GLN A 465      92.343  49.608 134.785  1.00  0.00           C
ATOM   7605  CD  GLN A 465      92.633  49.688 136.285  1.00  0.00           C
ATOM   7606  OE1 GLN A 465      93.243  48.828 136.915  1.00  0.00           O
ATOM   7607  NE2 GLN A 465      92.143  50.768 136.925  1.00  0.00           N
ATOM   7610  C   GLN A 465      88.943  48.998 132.915  1.00  0.00           C
ATOM   7611  O   GLN A 465      88.613  47.828 132.715  1.00  0.00           O
ATOM   7612  N   GLN A 466      88.013  49.978 132.995  1.00  0.00           N
ATOM   7614  CA  GLN A 466      86.573  49.748 132.875  1.00  0.00           C
ATOM   7616  CB  GLN A 466      85.773  51.068 133.055  1.00  0.00           C
ATOM   7619  CG  GLN A 466      85.803  51.718 134.475  1.00  0.00           C
ATOM   7622  CD  GLN A 466      84.993  53.028 134.475  1.00  0.00           C
ATOM   7623  OE1 GLN A 466      84.193  53.288 133.575  1.00  0.00           O
ATOM   7624  NE2 GLN A 466      85.203  53.858 135.515  1.00  0.00           N
ATOM   7627  C   GLN A 466      86.133  49.048 131.565  1.00  0.00           C
ATOM   7628  O   GLN A 466      85.293  48.138 131.585  1.00  0.00           O
ATOM   7629  N   ALA A 467      86.763  49.448 130.445  1.00  0.00           N
ATOM   7631  CA  ALA A 467      86.463  49.018 129.095  1.00  0.00           C
ATOM   7633  CB  ALA A 467      86.853  50.168 128.155  1.00  0.00           C
ATOM   7637  C   ALA A 467      87.253  47.788 128.675  1.00  0.00           C
ATOM   7638  O   ALA A 467      87.163  47.338 127.535  1.00  0.00           O
ATOM   7639  N   GLY A 468      88.033  47.208 129.595  1.00  0.00           N
ATOM   7641  CA  GLY A 468      88.643  45.898 129.395  1.00  0.00           C
ATOM   7644  C   GLY A 468      90.103  45.908 129.135  1.00  0.00           C
ATOM   7645  O   GLY A 468      90.723  44.848 129.085  1.00  0.00           O
ATOM   7646  N   PHE A 469      90.703  47.088 129.025  1.00  0.00           N
ATOM   7648  CA  PHE A 469      92.143  47.238 128.985  1.00  0.00           C
ATOM   7650  CB  PHE A 469      92.533  48.688 128.615  1.00  0.00           C
ATOM   7653  CG  PHE A 469      91.953  49.138 127.285  1.00  0.00           C
ATOM   7654  CD1 PHE A 469      92.663  48.818 126.115  1.00  0.00           C
ATOM   7656  CE1 PHE A 469      92.183  49.168 124.855  1.00  0.00           C
ATOM   7658  CZ  PHE A 469      90.983  49.868 124.735  1.00  0.00           C
ATOM   7660  CD2 PHE A 469      90.763  49.868 127.145  1.00  0.00           C
ATOM   7662  CE2 PHE A 469      90.263  50.218 125.875  1.00  0.00           C
ATOM   7664  C   PHE A 469      92.803  46.788 130.305  1.00  0.00           C
ATOM   7665  O   PHE A 469      92.343  47.088 131.405  1.00  0.00           O
ATOM   7666  N   SER A 470      93.933  46.078 130.235  1.00  0.00           N
ATOM   7668  CA  SER A 470      94.733  45.758 131.425  1.00  0.00           C
ATOM   7670  CB  SER A 470      94.543  44.338 132.035  1.00  0.00           C
ATOM   7673  OG  SER A 470      93.223  44.138 132.545  1.00  0.00           O
ATOM   7675  C   SER A 470      96.183  45.908 131.095  1.00  0.00           C
ATOM   7676  O   SER A 470      96.563  46.128 129.945  1.00  0.00           O
ATOM   7677  N   GLY A 471      97.063  45.838 132.105  1.00  0.00           N
ATOM   7679  CA  GLY A 471      98.483  46.098 131.905  1.00  0.00           C
ATOM   7682  C   GLY A 471      98.823  47.568 131.805  1.00  0.00           C
ATOM   7683  O   GLY A 471      97.983  48.458 131.915  1.00  0.00           O
ATOM   7684  N   SER A 472     100.133  47.848 131.655  1.00  0.00           N
ATOM   7686  CA  SER A 472     100.633  49.208 131.515  1.00  0.00           C
ATOM   7688  CB  SER A 472     102.163  49.328 131.755  1.00  0.00           C
ATOM   7691  OG  SER A 472     102.653  50.678 131.705  1.00  0.00           O
ATOM   7693  C   SER A 472     100.273  49.798 130.175  1.00  0.00           C
ATOM   7694  O   SER A 472     100.133  49.108 129.165  1.00  0.00           O
ATOM   7695  N   LEU A 473     100.193  51.128 130.115  1.00  0.00           N
ATOM   7697  CA  LEU A 473     100.133  51.858 128.855  1.00  0.00           C
ATOM   7699  CB  LEU A 473      99.873  53.368 129.075  1.00  0.00           C
ATOM   7702  CG  LEU A 473      98.553  53.718 129.785  1.00  0.00           C
ATOM   7704  CD1 LEU A 473      98.403  55.238 129.945  1.00  0.00           C
ATOM   7708  CD2 LEU A 473      97.343  53.168 129.035  1.00  0.00           C
ATOM   7712  C   LEU A 473     101.403  51.708 128.035  1.00  0.00           C
ATOM   7713  O   LEU A 473     101.453  52.048 126.865  1.00  0.00           O
ATOM   7714  N   SER A 474     102.503  51.188 128.605  1.00  0.00           N
ATOM   7716  CA  SER A 474     103.593  50.668 127.785  1.00  0.00           C
ATOM   7718  CB  SER A 474     104.843  50.448 128.625  1.00  0.00           C
ATOM   7721  OG  SER A 474     105.973  50.648 127.815  1.00  0.00           O
ATOM   7723  C   SER A 474     103.283  49.408 126.995  1.00  0.00           C
ATOM   7724  O   SER A 474     103.633  49.298 125.825  1.00  0.00           O
ATOM   7725  N   GLU A 475     102.583  48.448 127.625  1.00  0.00           N
ATOM   7727  CA  GLU A 475     102.133  47.198 127.035  1.00  0.00           C
ATOM   7729  CB  GLU A 475     101.463  46.298 128.125  1.00  0.00           C
ATOM   7732  CG  GLU A 475     102.343  46.038 129.375  1.00  0.00           C
ATOM   7735  CD  GLU A 475     103.653  45.298 129.105  1.00  0.00           C
ATOM   7736  OE1 GLU A 475     103.773  44.568 128.085  1.00  0.00           O
ATOM   7737  OE2 GLU A 475     104.553  45.428 129.975  1.00  0.00           O
ATOM   7738  C   GLU A 475     101.133  47.408 125.895  1.00  0.00           C
ATOM   7739  O   GLU A 475     101.263  46.818 124.825  1.00  0.00           O
ATOM   7740  N   ILE A 476     100.143  48.318 126.105  1.00  0.00           N
ATOM   7742  CA  ILE A 476      99.093  48.618 125.115  1.00  0.00           C
ATOM   7744  CB  ILE A 476      98.003  49.588 125.615  1.00  0.00           C
ATOM   7746  CG2 ILE A 476      98.383  51.078 125.545  1.00  0.00           C
ATOM   7750  CG1 ILE A 476      96.713  49.418 124.795  1.00  0.00           C
ATOM   7753  CD  ILE A 476      95.913  48.218 125.265  1.00  0.00           C
ATOM   7757  C   ILE A 476      99.663  49.128 123.815  1.00  0.00           C
ATOM   7758  O   ILE A 476      99.203  48.798 122.725  1.00  0.00           O
ATOM   7759  N   ARG A 477     100.723  49.948 123.875  1.00  0.00           N
ATOM   7761  CA  ARG A 477     101.423  50.458 122.725  1.00  0.00           C
ATOM   7763  CB  ARG A 477     102.563  51.378 123.205  1.00  0.00           C
ATOM   7766  CG  ARG A 477     102.103  52.598 124.005  1.00  0.00           C
ATOM   7769  CD  ARG A 477     101.843  53.878 123.205  1.00  0.00           C
ATOM   7772  NE  ARG A 477     102.003  54.998 124.185  1.00  0.00           N
ATOM   7774  CZ  ARG A 477     103.183  55.498 124.525  1.00  0.00           C
ATOM   7775  NH1 ARG A 477     104.243  55.238 123.785  1.00  0.00           N
ATOM   7778  NH2 ARG A 477     103.323  56.268 125.585  1.00  0.00           N
ATOM   7781  C   ARG A 477     102.043  49.368 121.885  1.00  0.00           C
ATOM   7782  O   ARG A 477     102.113  49.458 120.665  1.00  0.00           O
ATOM   7783  N   GLN A 478     102.583  48.358 122.575  1.00  0.00           N
ATOM   7785  CA  GLN A 478     103.483  47.408 121.995  1.00  0.00           C
ATOM   7787  CB  GLN A 478     104.143  46.618 123.145  1.00  0.00           C
ATOM   7790  CG  GLN A 478     105.433  45.918 122.725  1.00  0.00           C
ATOM   7793  CD  GLN A 478     106.333  46.838 121.925  1.00  0.00           C
ATOM   7794  OE1 GLN A 478     106.683  46.588 120.765  1.00  0.00           O
ATOM   7795  NE2 GLN A 478     106.693  47.998 122.545  1.00  0.00           N
ATOM   7798  C   GLN A 478     102.783  46.448 121.065  1.00  0.00           C
ATOM   7799  O   GLN A 478     103.303  46.068 120.015  1.00  0.00           O
ATOM   7800  N   ASN A 479     101.543  46.088 121.425  1.00  0.00           N
ATOM   7802  CA  ASN A 479     100.693  45.188 120.705  1.00  0.00           C
ATOM   7804  CB  ASN A 479      99.903  44.328 121.725  1.00  0.00           C
ATOM   7807  CG  ASN A 479      98.953  43.368 121.035  1.00  0.00           C
ATOM   7808  OD1 ASN A 479      98.023  43.768 120.325  1.00  0.00           O
ATOM   7809  ND2 ASN A 479      99.153  42.048 121.245  1.00  0.00           N
ATOM   7812  C   ASN A 479      99.793  45.998 119.775  1.00  0.00           C
ATOM   7813  O   ASN A 479      99.063  46.868 120.235  1.00  0.00           O
ATOM   7814  N   PRO A 480      99.773  45.768 118.455  1.00  0.00           N
ATOM   7815  CD  PRO A 480     100.923  45.218 117.745  1.00  0.00           C
ATOM   7818  CA  PRO A 480      99.003  46.638 117.575  1.00  0.00           C
ATOM   7820  CB  PRO A 480      99.473  46.268 116.165  1.00  0.00           C
ATOM   7823  CG  PRO A 480     100.943  45.928 116.395  1.00  0.00           C
ATOM   7826  C   PRO A 480      97.503  46.488 117.685  1.00  0.00           C
ATOM   7827  O   PRO A 480      96.823  47.508 117.635  1.00  0.00           O
ATOM   7828  N   GLU A 481      96.953  45.258 117.825  1.00  0.00           N
ATOM   7830  CA  GLU A 481      95.513  45.058 117.925  1.00  0.00           C
ATOM   7832  CB  GLU A 481      95.133  43.548 118.075  1.00  0.00           C
ATOM   7835  CG  GLU A 481      95.483  42.618 116.875  1.00  0.00           C
ATOM   7838  CD  GLU A 481      94.983  41.188 117.105  1.00  0.00           C
ATOM   7839  OE1 GLU A 481      94.413  40.958 118.205  1.00  0.00           O
ATOM   7840  OE2 GLU A 481      95.223  40.288 116.245  1.00  0.00           O
ATOM   7841  C   GLU A 481      94.923  45.768 119.135  1.00  0.00           C
ATOM   7842  O   GLU A 481      93.903  46.448 119.075  1.00  0.00           O
ATOM   7843  N   GLN A 482      95.633  45.628 120.265  1.00  0.00           N
ATOM   7845  CA  GLN A 482      95.393  46.368 121.475  1.00  0.00           C
ATOM   7847  CB  GLN A 482      96.333  45.818 122.575  1.00  0.00           C
ATOM   7850  CG  GLN A 482      95.993  44.378 123.025  1.00  0.00           C
ATOM   7853  CD  GLN A 482      94.533  44.318 123.485  1.00  0.00           C
ATOM   7854  OE1 GLN A 482      94.063  45.148 124.265  1.00  0.00           O
ATOM   7855  NE2 GLN A 482      93.773  43.318 122.975  1.00  0.00           N
ATOM   7858  C   GLN A 482      95.553  47.868 121.345  1.00  0.00           C
ATOM   7859  O   GLN A 482      94.673  48.628 121.765  1.00  0.00           O
ATOM   7860  N   PHE A 483      96.633  48.348 120.715  1.00  0.00           N
ATOM   7862  CA  PHE A 483      96.803  49.768 120.435  1.00  0.00           C
ATOM   7864  CB  PHE A 483      98.213  50.048 119.845  1.00  0.00           C
ATOM   7867  CG  PHE A 483      98.423  51.538 119.765  1.00  0.00           C
ATOM   7868  CD1 PHE A 483      98.723  52.268 120.925  1.00  0.00           C
ATOM   7870  CE1 PHE A 483      98.763  53.668 120.885  1.00  0.00           C
ATOM   7872  CZ  PHE A 483      98.423  54.348 119.715  1.00  0.00           C
ATOM   7874  CD2 PHE A 483      98.153  52.228 118.575  1.00  0.00           C
ATOM   7876  CE2 PHE A 483      98.103  53.618 118.565  1.00  0.00           C
ATOM   7878  C   PHE A 483      95.713  50.378 119.545  1.00  0.00           C
ATOM   7879  O   PHE A 483      95.203  51.458 119.795  1.00  0.00           O
ATOM   7880  N   LYS A 484      95.313  49.688 118.455  1.00  0.00           N
ATOM   7882  CA  LYS A 484      94.273  50.168 117.575  1.00  0.00           C
ATOM   7884  CB  LYS A 484      94.273  49.358 116.255  1.00  0.00           C
ATOM   7887  CG  LYS A 484      95.283  49.848 115.175  1.00  0.00           C
ATOM   7890  CD  LYS A 484      96.793  49.718 115.505  1.00  0.00           C
ATOM   7893  CE  LYS A 484      97.743  50.278 114.435  1.00  0.00           C
ATOM   7896  NZ  LYS A 484      99.153  50.178 114.855  1.00  0.00           N
ATOM   7900  C   LYS A 484      92.873  50.288 118.195  1.00  0.00           C
ATOM   7901  O   LYS A 484      92.213  51.318 118.055  1.00  0.00           O
ATOM   7902  N   GLN A 485      92.413  49.268 118.965  1.00  0.00           N
ATOM   7904  CA  GLN A 485      91.193  49.368 119.765  1.00  0.00           C
ATOM   7906  CB  GLN A 485      90.743  47.988 120.335  1.00  0.00           C
ATOM   7909  CG  GLN A 485      91.513  47.458 121.555  1.00  0.00           C
ATOM   7912  CD  GLN A 485      91.073  46.058 121.975  1.00  0.00           C
ATOM   7913  OE1 GLN A 485      90.353  45.878 122.955  1.00  0.00           O
ATOM   7914  NE2 GLN A 485      91.523  45.038 121.205  1.00  0.00           N
ATOM   7917  C   GLN A 485      91.303  50.428 120.855  1.00  0.00           C
ATOM   7918  O   GLN A 485      90.373  51.198 121.085  1.00  0.00           O
ATOM   7919  N   TRP A 486      92.483  50.558 121.505  1.00  0.00           N
ATOM   7921  CA  TRP A 486      92.773  51.658 122.405  1.00  0.00           C
ATOM   7923  CB  TRP A 486      94.173  51.488 123.065  1.00  0.00           C
ATOM   7926  CG  TRP A 486      94.503  52.448 124.165  1.00  0.00           C
ATOM   7927  CD1 TRP A 486      93.903  52.438 125.395  1.00  0.00           C
ATOM   7929  NE1 TRP A 486      94.443  53.438 126.175  1.00  0.00           N
ATOM   7931  CE2 TRP A 486      95.383  54.108 125.475  1.00  0.00           C
ATOM   7932  CD2 TRP A 486      95.453  53.528 124.185  1.00  0.00           C
ATOM   7933  CE3 TRP A 486      96.343  54.038 123.255  1.00  0.00           C
ATOM   7935  CZ3 TRP A 486      97.103  55.148 123.615  1.00  0.00           C
ATOM   7937  CZ2 TRP A 486      96.163  55.198 125.845  1.00  0.00           C
ATOM   7939  CH2 TRP A 486      97.033  55.708 124.885  1.00  0.00           C
ATOM   7941  C   TRP A 486      92.653  53.028 121.755  1.00  0.00           C
ATOM   7942  O   TRP A 486      92.023  53.918 122.315  1.00  0.00           O
ATOM   7943  N   ALA A 487      93.183  53.218 120.535  1.00  0.00           N
ATOM   7945  CA  ALA A 487      93.063  54.448 119.785  1.00  0.00           C
ATOM   7947  CB  ALA A 487      93.823  54.328 118.455  1.00  0.00           C
ATOM   7951  C   ALA A 487      91.613  54.868 119.515  1.00  0.00           C
ATOM   7952  O   ALA A 487      91.223  56.008 119.755  1.00  0.00           O
ATOM   7953  N   ARG A 488      90.783  53.888 119.095  1.00  0.00           N
ATOM   7955  CA  ARG A 488      89.343  54.038 118.935  1.00  0.00           C
ATOM   7957  CB  ARG A 488      88.693  52.748 118.365  1.00  0.00           C
ATOM   7960  CG  ARG A 488      89.143  52.388 116.935  1.00  0.00           C
ATOM   7963  CD  ARG A 488      88.533  51.058 116.505  1.00  0.00           C
ATOM   7966  NE  ARG A 488      89.023  50.728 115.135  1.00  0.00           N
ATOM   7968  CZ  ARG A 488      88.903  49.508 114.615  1.00  0.00           C
ATOM   7969  NH1 ARG A 488      88.403  48.498 115.285  1.00  0.00           N
ATOM   7972  NH2 ARG A 488      89.283  49.278 113.365  1.00  0.00           N
ATOM   7975  C   ARG A 488      88.603  54.388 120.225  1.00  0.00           C
ATOM   7976  O   ARG A 488      87.663  55.178 120.235  1.00  0.00           O
ATOM   7977  N   PHE A 489      89.003  53.788 121.355  1.00  0.00           N
ATOM   7979  CA  PHE A 489      88.383  54.068 122.635  1.00  0.00           C
ATOM   7981  CB  PHE A 489      88.933  53.118 123.745  1.00  0.00           C
ATOM   7984  CG  PHE A 489      88.293  53.428 125.075  1.00  0.00           C
ATOM   7985  CD1 PHE A 489      87.043  52.888 125.385  1.00  0.00           C
ATOM   7987  CE1 PHE A 489      86.323  53.368 126.475  1.00  0.00           C
ATOM   7989  CZ  PHE A 489      86.843  54.418 127.255  1.00  0.00           C
ATOM   7991  CD2 PHE A 489      88.863  54.388 125.935  1.00  0.00           C
ATOM   7993  CE2 PHE A 489      88.133  54.888 127.015  1.00  0.00           C
ATOM   7995  C   PHE A 489      88.483  55.548 123.045  1.00  0.00           C
ATOM   7996  O   PHE A 489      87.483  56.138 123.465  1.00  0.00           O
ATOM   7997  N   LYS A 490      89.673  56.188 122.905  1.00  0.00           N
ATOM   7999  CA  LYS A 490      89.773  57.588 123.295  1.00  0.00           C
ATOM   8001  CB  LYS A 490      91.223  58.048 123.665  1.00  0.00           C
ATOM   8004  CG  LYS A 490      92.213  58.338 122.515  1.00  0.00           C
ATOM   8007  CD  LYS A 490      93.073  57.148 122.055  1.00  0.00           C
ATOM   8010  CE  LYS A 490      94.433  56.978 122.735  1.00  0.00           C
ATOM   8013  NZ  LYS A 490      94.323  57.228 124.175  1.00  0.00           N
ATOM   8017  C   LYS A 490      89.193  58.528 122.265  1.00  0.00           C
ATOM   8018  O   LYS A 490      88.813  59.648 122.605  1.00  0.00           O
ATOM   8019  N   SER A 491      89.133  58.138 120.965  1.00  0.00           N
ATOM   8021  CA  SER A 491      88.453  58.918 119.935  1.00  0.00           C
ATOM   8023  CB  SER A 491      88.773  58.438 118.485  1.00  0.00           C
ATOM   8026  OG  SER A 491      88.233  57.158 118.195  1.00  0.00           O
ATOM   8028  C   SER A 491      86.963  58.988 120.145  1.00  0.00           C
ATOM   8029  O   SER A 491      86.353  60.058 120.065  1.00  0.00           O
ATOM   8030  N   ARG A 492      86.353  57.838 120.515  1.00  0.00           N
ATOM   8032  CA  ARG A 492      85.013  57.778 121.035  1.00  0.00           C
ATOM   8034  CB  ARG A 492      84.573  56.308 121.225  1.00  0.00           C
ATOM   8037  CG  ARG A 492      83.263  56.068 122.015  1.00  0.00           C
ATOM   8040  CD  ARG A 492      82.053  56.928 121.635  1.00  0.00           C
ATOM   8043  NE  ARG A 492      81.973  57.048 120.155  1.00  0.00           N
ATOM   8045  CZ  ARG A 492      81.203  57.918 119.525  1.00  0.00           C
ATOM   8046  NH1 ARG A 492      80.423  58.758 120.155  1.00  0.00           N
ATOM   8049  NH2 ARG A 492      81.293  57.948 118.215  1.00  0.00           N
ATOM   8052  C   ARG A 492      84.823  58.558 122.315  1.00  0.00           C
ATOM   8053  O   ARG A 492      83.933  59.398 122.415  1.00  0.00           O
ATOM   8054  N   ALA A 493      85.693  58.358 123.325  1.00  0.00           N
ATOM   8056  CA  ALA A 493      85.553  58.968 124.635  1.00  0.00           C
ATOM   8058  CB  ALA A 493      86.753  58.538 125.495  1.00  0.00           C
ATOM   8062  C   ALA A 493      85.493  60.498 124.605  1.00  0.00           C
ATOM   8063  O   ALA A 493      84.683  61.148 125.275  1.00  0.00           O
ATOM   8064  N   LEU A 494      86.373  61.088 123.785  1.00  0.00           N
ATOM   8066  CA  LEU A 494      86.403  62.478 123.435  1.00  0.00           C
ATOM   8068  CB  LEU A 494      87.653  62.618 122.555  1.00  0.00           C
ATOM   8071  CG  LEU A 494      88.263  64.018 122.445  1.00  0.00           C
ATOM   8073  CD1 LEU A 494      88.663  64.588 123.815  1.00  0.00           C
ATOM   8077  CD2 LEU A 494      89.483  63.888 121.525  1.00  0.00           C
ATOM   8081  C   LEU A 494      85.163  62.988 122.695  1.00  0.00           C
ATOM   8082  O   LEU A 494      84.613  64.028 123.055  1.00  0.00           O
ATOM   8083  N   THR A 495      84.663  62.238 121.685  1.00  0.00           N
ATOM   8085  CA  THR A 495      83.383  62.508 121.005  1.00  0.00           C
ATOM   8087  CB  THR A 495      83.123  61.578 119.815  1.00  0.00           C
ATOM   8089  OG1 THR A 495      84.083  61.768 118.785  1.00  0.00           O
ATOM   8091  CG2 THR A 495      81.763  61.838 119.155  1.00  0.00           C
ATOM   8095  C   THR A 495      82.203  62.458 121.965  1.00  0.00           C
ATOM   8096  O   THR A 495      81.353  63.338 121.985  1.00  0.00           O
ATOM   8097  N   ASP A 496      82.143  61.458 122.855  1.00  0.00           N
ATOM   8099  CA  ASP A 496      81.153  61.368 123.915  1.00  0.00           C
ATOM   8101  CB  ASP A 496      81.283  60.048 124.705  1.00  0.00           C
ATOM   8104  CG  ASP A 496      80.773  58.858 123.915  1.00  0.00           C
ATOM   8105  OD1 ASP A 496      80.203  59.028 122.805  1.00  0.00           O
ATOM   8106  OD2 ASP A 496      80.913  57.728 124.455  1.00  0.00           O
ATOM   8107  C   ASP A 496      81.173  62.528 124.895  1.00  0.00           C
ATOM   8108  O   ASP A 496      80.123  63.008 125.335  1.00  0.00           O
ATOM   8109  N   PHE A 497      82.353  63.058 125.275  1.00  0.00           N
ATOM   8111  CA  PHE A 497      82.363  64.258 126.085  1.00  0.00           C
ATOM   8113  CB  PHE A 497      83.803  64.588 126.605  1.00  0.00           C
ATOM   8116  CG  PHE A 497      83.793  65.848 127.455  1.00  0.00           C
ATOM   8117  CD1 PHE A 497      82.813  66.018 128.445  1.00  0.00           C
ATOM   8119  CE1 PHE A 497      82.663  67.228 129.115  1.00  0.00           C
ATOM   8121  CZ  PHE A 497      83.503  68.288 128.805  1.00  0.00           C
ATOM   8123  CD2 PHE A 497      84.653  66.918 127.175  1.00  0.00           C
ATOM   8125  CE2 PHE A 497      84.513  68.138 127.845  1.00  0.00           C
ATOM   8127  C   PHE A 497      81.713  65.468 125.415  1.00  0.00           C
ATOM   8128  O   PHE A 497      80.843  66.128 125.985  1.00  0.00           O
ATOM   8129  N   THR A 498      82.053  65.758 124.145  1.00  0.00           N
ATOM   8131  CA  THR A 498      81.443  66.848 123.375  1.00  0.00           C
ATOM   8133  CB  THR A 498      82.103  67.098 122.025  1.00  0.00           C
ATOM   8135  OG1 THR A 498      81.983  65.968 121.205  1.00  0.00           O
ATOM   8137  CG2 THR A 498      83.603  67.378 122.195  1.00  0.00           C
ATOM   8141  C   THR A 498      79.953  66.648 123.155  1.00  0.00           C
ATOM   8142  O   THR A 498      79.173  67.588 123.225  1.00  0.00           O
ATOM   8143  N   LEU A 499      79.503  65.398 122.895  1.00  0.00           N
ATOM   8145  CA  LEU A 499      78.113  65.008 122.855  1.00  0.00           C
ATOM   8147  CB  LEU A 499      77.943  63.528 122.405  1.00  0.00           C
ATOM   8150  CG  LEU A 499      78.273  63.228 120.935  1.00  0.00           C
ATOM   8152  CD1 LEU A 499      77.963  61.758 120.565  1.00  0.00           C
ATOM   8156  CD2 LEU A 499      77.503  64.168 120.015  1.00  0.00           C
ATOM   8160  C   LEU A 499      77.343  65.208 124.145  1.00  0.00           C
ATOM   8161  O   LEU A 499      76.213  65.698 124.135  1.00  0.00           O
ATOM   8162  N   GLU A 500      77.913  64.878 125.325  1.00  0.00           N
ATOM   8164  CA  GLU A 500      77.323  65.298 126.585  1.00  0.00           C
ATOM   8166  CB  GLU A 500      78.143  64.798 127.795  1.00  0.00           C
ATOM   8169  CG  GLU A 500      77.493  65.128 129.165  1.00  0.00           C
ATOM   8172  CD  GLU A 500      78.453  64.798 130.295  1.00  0.00           C
ATOM   8173  OE1 GLU A 500      79.433  65.548 130.515  1.00  0.00           O
ATOM   8174  OE2 GLU A 500      78.243  63.738 130.925  1.00  0.00           O
ATOM   8175  C   GLU A 500      77.223  66.808 126.755  1.00  0.00           C
ATOM   8176  O   GLU A 500      76.203  67.338 127.205  1.00  0.00           O
ATOM   8177  N   LEU A 501      78.303  67.508 126.385  1.00  0.00           N
ATOM   8179  CA  LEU A 501      78.443  68.948 126.445  1.00  0.00           C
ATOM   8181  CB  LEU A 501      79.903  69.238 126.005  1.00  0.00           C
ATOM   8184  CG  LEU A 501      80.573  70.498 126.545  1.00  0.00           C
ATOM   8186  CD1 LEU A 501      80.413  70.618 128.065  1.00  0.00           C
ATOM   8190  CD2 LEU A 501      82.073  70.448 126.185  1.00  0.00           C
ATOM   8194  C   LEU A 501      77.433  69.668 125.555  1.00  0.00           C
ATOM   8195  O   LEU A 501      76.753  70.608 125.955  1.00  0.00           O
ATOM   8196  N   SER A 502      77.263  69.158 124.325  1.00  0.00           N
ATOM   8198  CA  SER A 502      76.203  69.538 123.415  1.00  0.00           C
ATOM   8200  CB  SER A 502      76.393  68.898 122.015  1.00  0.00           C
ATOM   8203  OG  SER A 502      75.643  69.628 121.055  1.00  0.00           O
ATOM   8205  C   SER A 502      74.813  69.178 123.935  1.00  0.00           C
ATOM   8206  O   SER A 502      73.883  69.978 123.875  1.00  0.00           O
ATOM   8207  N   ALA A 503      74.623  67.988 124.535  1.00  0.00           N
ATOM   8209  CA  ALA A 503      73.353  67.628 125.155  1.00  0.00           C
ATOM   8211  CB  ALA A 503      73.363  66.178 125.685  1.00  0.00           C
ATOM   8215  C   ALA A 503      72.953  68.578 126.285  1.00  0.00           C
ATOM   8216  O   ALA A 503      71.783  68.898 126.455  1.00  0.00           O
ATOM   8217  N   ARG A 504      73.933  69.098 127.055  1.00  0.00           N
ATOM   8219  CA  ARG A 504      73.683  70.168 127.995  1.00  0.00           C
ATOM   8221  CB  ARG A 504      74.893  70.388 128.935  1.00  0.00           C
ATOM   8224  CG  ARG A 504      75.133  69.148 129.825  1.00  0.00           C
ATOM   8227  CD  ARG A 504      76.523  69.098 130.455  1.00  0.00           C
ATOM   8230  NE  ARG A 504      76.493  69.868 131.735  1.00  0.00           N
ATOM   8232  CZ  ARG A 504      76.293  69.328 132.925  1.00  0.00           C
ATOM   8233  NH1 ARG A 504      75.983  68.058 133.105  1.00  0.00           N
ATOM   8236  NH2 ARG A 504      76.363  70.068 134.005  1.00  0.00           N
ATOM   8239  C   ARG A 504      73.203  71.488 127.385  1.00  0.00           C
ATOM   8240  O   ARG A 504      72.253  72.118 127.865  1.00  0.00           O
ATOM   8241  N   VAL A 505      73.853  71.918 126.285  1.00  0.00           N
ATOM   8243  CA  VAL A 505      73.523  73.148 125.555  1.00  0.00           C
ATOM   8245  CB  VAL A 505      74.653  73.598 124.605  1.00  0.00           C
ATOM   8247  CG1 VAL A 505      74.533  73.098 123.165  1.00  0.00           C
ATOM   8251  CG2 VAL A 505      74.703  75.128 124.585  1.00  0.00           C
ATOM   8255  C   VAL A 505      72.143  73.108 124.885  1.00  0.00           C
ATOM   8256  O   VAL A 505      71.363  74.048 125.015  1.00  0.00           O
ATOM   8257  N   LYS A 506      71.753  71.998 124.245  1.00  0.00           N
ATOM   8259  CA  LYS A 506      70.413  71.798 123.715  1.00  0.00           C
ATOM   8261  CB  LYS A 506      70.253  70.468 122.935  1.00  0.00           C
ATOM   8264  CG  LYS A 506      70.633  70.588 121.455  1.00  0.00           C
ATOM   8267  CD  LYS A 506      72.113  70.298 121.175  1.00  0.00           C
ATOM   8270  CE  LYS A 506      72.423  68.788 121.195  1.00  0.00           C
ATOM   8273  NZ  LYS A 506      71.983  68.198 119.925  1.00  0.00           N
ATOM   8277  C   LYS A 506      69.283  71.868 124.715  1.00  0.00           C
ATOM   8278  O   LYS A 506      68.203  72.388 124.445  1.00  0.00           O
ATOM   8279  N   ALA A 507      69.493  71.328 125.925  1.00  0.00           N
ATOM   8281  CA  ALA A 507      68.393  71.218 126.855  1.00  0.00           C
ATOM   8283  CB  ALA A 507      68.753  70.178 127.925  1.00  0.00           C
ATOM   8287  C   ALA A 507      68.023  72.568 127.465  1.00  0.00           C
ATOM   8288  O   ALA A 507      66.873  72.778 127.825  1.00  0.00           O
ATOM   8289  N   ILE A 508      68.983  73.518 127.495  1.00  0.00           N
ATOM   8291  CA  ILE A 508      68.793  74.888 127.925  1.00  0.00           C
ATOM   8293  CB  ILE A 508      70.063  75.418 128.595  1.00  0.00           C
ATOM   8295  CG2 ILE A 508      69.933  76.928 128.925  1.00  0.00           C
ATOM   8299  CG1 ILE A 508      70.473  74.618 129.845  1.00  0.00           C
ATOM   8302  CD  ILE A 508      69.533  74.828 131.035  1.00  0.00           C
ATOM   8306  C   ILE A 508      68.443  75.798 126.755  1.00  0.00           C
ATOM   8307  O   ILE A 508      67.483  76.558 126.775  1.00  0.00           O
ATOM   8308  N   ARG A 509      69.273  75.768 125.695  1.00  0.00           N
ATOM   8310  CA  ARG A 509      69.243  76.738 124.625  1.00  0.00           C
ATOM   8312  CB  ARG A 509      70.643  76.728 123.955  1.00  0.00           C
ATOM   8315  CG  ARG A 509      71.163  78.018 123.265  1.00  0.00           C
ATOM   8318  CD  ARG A 509      70.163  78.908 122.545  1.00  0.00           C
ATOM   8321  NE  ARG A 509      69.543  79.708 123.645  1.00  0.00           N
ATOM   8323  CZ  ARG A 509      68.683  80.698 123.455  1.00  0.00           C
ATOM   8324  NH1 ARG A 509      68.063  80.878 122.315  1.00  0.00           N
ATOM   8327  NH2 ARG A 509      68.483  81.518 124.465  1.00  0.00           N
ATOM   8330  C   ARG A 509      68.183  76.338 123.605  1.00  0.00           C
ATOM   8331  O   ARG A 509      67.553  77.208 123.005  1.00  0.00           O
ATOM   8332  N   GLY A 510      67.893  75.038 123.455  1.00  0.00           N
ATOM   8334  CA  GLY A 510      66.893  74.528 122.525  1.00  0.00           C
ATOM   8337  C   GLY A 510      67.453  73.458 121.595  1.00  0.00           C
ATOM   8338  O   GLY A 510      68.613  73.538 121.195  1.00  0.00           O
ATOM   8339  N   PRO A 511      66.673  72.448 121.185  1.00  0.00           N
ATOM   8340  CD  PRO A 511      65.503  72.008 121.935  1.00  0.00           C
ATOM   8343  CA  PRO A 511      67.043  71.468 120.165  1.00  0.00           C
ATOM   8345  CB  PRO A 511      65.763  70.628 120.015  1.00  0.00           C
ATOM   8348  CG  PRO A 511      65.143  70.628 121.395  1.00  0.00           C
ATOM   8351  C   PRO A 511      67.463  71.998 118.805  1.00  0.00           C
ATOM   8352  O   PRO A 511      67.973  71.208 118.005  1.00  0.00           O
ATOM   8353  N   HIS A 512      67.253  73.288 118.475  1.00  0.00           N
ATOM   8355  CA  HIS A 512      67.703  73.878 117.225  1.00  0.00           C
ATOM   8357  CB  HIS A 512      67.233  75.338 117.055  1.00  0.00           C
ATOM   8360  ND1 HIS A 512      67.113  76.318 119.305  1.00  0.00           N
ATOM   8361  CG  HIS A 512      67.753  76.278 118.085  1.00  0.00           C
ATOM   8362  CE1 HIS A 512      67.693  77.308 119.955  1.00  0.00           C
ATOM   8364  NE2 HIS A 512      68.663  77.898 119.215  1.00  0.00           N
ATOM   8366  CD2 HIS A 512      68.703  77.238 118.015  1.00  0.00           C
ATOM   8368  C   HIS A 512      69.213  73.828 117.055  1.00  0.00           C
ATOM   8369  O   HIS A 512      69.693  73.648 115.935  1.00  0.00           O
ATOM   8370  N   ILE A 513      69.953  73.978 118.175  1.00  0.00           N
ATOM   8372  CA  ILE A 513      71.403  73.978 118.275  1.00  0.00           C
ATOM   8374  CB  ILE A 513      71.913  73.988 119.715  1.00  0.00           C
ATOM   8376  CG2 ILE A 513      73.453  73.948 119.795  1.00  0.00           C
ATOM   8380  CG1 ILE A 513      71.383  75.208 120.495  1.00  0.00           C
ATOM   8383  CD  ILE A 513      71.773  76.548 119.865  1.00  0.00           C
ATOM   8387  C   ILE A 513      72.103  72.888 117.495  1.00  0.00           C
ATOM   8388  O   ILE A 513      71.923  71.688 117.715  1.00  0.00           O
ATOM   8389  N   LYS A 514      72.943  73.328 116.545  1.00  0.00           N
ATOM   8391  CA  LYS A 514      73.743  72.468 115.725  1.00  0.00           C
ATOM   8393  CB  LYS A 514      73.693  72.948 114.265  1.00  0.00           C
ATOM   8396  CG  LYS A 514      72.283  72.818 113.665  1.00  0.00           C
ATOM   8399  CD  LYS A 514      72.083  73.718 112.445  1.00  0.00           C
ATOM   8402  CE  LYS A 514      70.623  73.898 111.995  1.00  0.00           C
ATOM   8405  NZ  LYS A 514      69.763  74.538 113.015  1.00  0.00           N
ATOM   8409  C   LYS A 514      75.173  72.408 116.195  1.00  0.00           C
ATOM   8410  O   LYS A 514      75.683  73.298 116.875  1.00  0.00           O
ATOM   8411  N   THR A 515      75.873  71.328 115.865  1.00  0.00           N
ATOM   8413  CA  THR A 515      77.263  71.168 116.295  1.00  0.00           C
ATOM   8415  CB  THR A 515      77.583  69.848 116.975  1.00  0.00           C
ATOM   8417  OG1 THR A 515      77.153  68.758 116.185  1.00  0.00           O
ATOM   8419  CG2 THR A 515      76.873  69.768 118.315  1.00  0.00           C
ATOM   8423  C   THR A 515      78.243  71.328 115.175  1.00  0.00           C
ATOM   8424  O   THR A 515      77.933  71.218 113.985  1.00  0.00           O
ATOM   8425  N   ALA A 516      79.483  71.638 115.555  1.00  0.00           N
ATOM   8427  CA  ALA A 516      80.593  71.768 114.675  1.00  0.00           C
ATOM   8429  CB  ALA A 516      80.653  73.228 114.205  1.00  0.00           C
ATOM   8433  C   ALA A 516      81.803  71.398 115.515  1.00  0.00           C
ATOM   8434  O   ALA A 516      81.793  71.558 116.735  1.00  0.00           O
ATOM   8435  N   ARG A 517      82.883  70.858 114.915  1.00  0.00           N
ATOM   8437  CA  ARG A 517      84.113  70.598 115.625  1.00  0.00           C
ATOM   8439  CB  ARG A 517      84.153  69.238 116.405  1.00  0.00           C
ATOM   8442  CG  ARG A 517      85.433  69.058 117.255  1.00  0.00           C
ATOM   8445  CD  ARG A 517      85.373  68.068 118.425  1.00  0.00           C
ATOM   8448  NE  ARG A 517      85.453  66.678 117.875  1.00  0.00           N
ATOM   8450  CZ  ARG A 517      85.973  65.648 118.535  1.00  0.00           C
ATOM   8451  NH1 ARG A 517      86.913  65.748 119.435  1.00  0.00           N
ATOM   8454  NH2 ARG A 517      85.593  64.428 118.205  1.00  0.00           N
ATOM   8457  C   ARG A 517      85.253  70.668 114.645  1.00  0.00           C
ATOM   8458  O   ARG A 517      85.143  70.268 113.485  1.00  0.00           O
ATOM   8459  N   ASN A 518      86.403  71.188 115.105  1.00  0.00           N
ATOM   8461  CA  ASN A 518      87.603  71.268 114.315  1.00  0.00           C
ATOM   8463  CB  ASN A 518      88.553  72.328 114.915  1.00  0.00           C
ATOM   8466  CG  ASN A 518      87.823  73.668 114.945  1.00  0.00           C
ATOM   8467  OD1 ASN A 518      86.993  73.978 114.095  1.00  0.00           O
ATOM   8468  ND2 ASN A 518      88.123  74.508 115.965  1.00  0.00           N
ATOM   8471  C   ASN A 518      88.303  69.908 114.255  1.00  0.00           C
ATOM   8472  O   ASN A 518      88.573  69.288 115.285  1.00  0.00           O
ATOM   8473  N   ILE A 519      88.573  69.398 113.035  1.00  0.00           N
ATOM   8475  CA  ILE A 519      89.293  68.158 112.835  1.00  0.00           C
ATOM   8477  CB  ILE A 519      88.533  67.088 112.035  1.00  0.00           C
ATOM   8479  CG2 ILE A 519      88.343  67.458 110.545  1.00  0.00           C
ATOM   8483  CG1 ILE A 519      89.203  65.688 112.205  1.00  0.00           C
ATOM   8486  CD  ILE A 519      88.413  64.518 111.615  1.00  0.00           C
ATOM   8490  C   ILE A 519      90.633  68.498 112.225  1.00  0.00           C
ATOM   8491  O   ILE A 519      90.763  69.338 111.335  1.00  0.00           O
ATOM   8492  N   PHE A 520      91.713  67.848 112.715  1.00  0.00           N
ATOM   8494  CA  PHE A 520      93.003  67.928 112.045  1.00  0.00           C
ATOM   8496  CB  PHE A 520      94.133  67.288 112.885  1.00  0.00           C
ATOM   8499  CG  PHE A 520      94.343  68.088 114.145  1.00  0.00           C
ATOM   8500  CD1 PHE A 520      95.213  69.178 114.145  1.00  0.00           C
ATOM   8502  CE1 PHE A 520      95.433  69.908 115.325  1.00  0.00           C
ATOM   8504  CZ  PHE A 520      94.713  69.608 116.485  1.00  0.00           C
ATOM   8506  CD2 PHE A 520      93.713  67.728 115.345  1.00  0.00           C
ATOM   8508  CE2 PHE A 520      93.843  68.518 116.485  1.00  0.00           C
ATOM   8510  C   PHE A 520      92.953  67.348 110.645  1.00  0.00           C
ATOM   8511  O   PHE A 520      92.263  66.368 110.365  1.00  0.00           O
ATOM   8512  N   ALA A 521      93.683  67.938 109.675  1.00  0.00           N
ATOM   8514  CA  ALA A 521      93.693  67.398 108.335  1.00  0.00           C
ATOM   8516  CB  ALA A 521      94.433  68.328 107.375  1.00  0.00           C
ATOM   8520  C   ALA A 521      94.253  65.978 108.265  1.00  0.00           C
ATOM   8521  O   ALA A 521      93.733  65.128 107.555  1.00  0.00           O
ATOM   8522  N   LEU A 522      95.303  65.638 109.035  1.00  0.00           N
ATOM   8524  CA  LEU A 522      95.873  64.298 108.965  1.00  0.00           C
ATOM   8526  CB  LEU A 522      97.203  64.208 109.735  1.00  0.00           C
ATOM   8529  CG  LEU A 522      98.113  63.088 109.205  1.00  0.00           C
ATOM   8531  CD1 LEU A 522      98.673  63.378 107.805  1.00  0.00           C
ATOM   8535  CD2 LEU A 522      99.253  62.828 110.185  1.00  0.00           C
ATOM   8539  C   LEU A 522      94.933  63.108 109.275  1.00  0.00           C
ATOM   8540  O   LEU A 522      95.023  62.108 108.575  1.00  0.00           O
ATOM   8541  N   PRO A 523      93.983  63.118 110.225  1.00  0.00           N
ATOM   8542  CD  PRO A 523      94.153  63.838 111.485  1.00  0.00           C
ATOM   8545  CA  PRO A 523      92.993  62.058 110.345  1.00  0.00           C
ATOM   8547  CB  PRO A 523      92.213  62.348 111.645  1.00  0.00           C
ATOM   8550  CG  PRO A 523      92.873  63.588 112.285  1.00  0.00           C
ATOM   8553  C   PRO A 523      92.053  61.958 109.155  1.00  0.00           C
ATOM   8554  O   PRO A 523      91.473  60.898 108.955  1.00  0.00           O
ATOM   8555  N   VAL A 524      91.843  63.048 108.395  1.00  0.00           N
ATOM   8557  CA  VAL A 524      91.133  62.998 107.125  1.00  0.00           C
ATOM   8559  CB  VAL A 524      90.743  64.388 106.605  1.00  0.00           C
ATOM   8561  CG1 VAL A 524      89.933  64.278 105.285  1.00  0.00           C
ATOM   8565  CG2 VAL A 524      89.923  65.118 107.685  1.00  0.00           C
ATOM   8569  C   VAL A 524      92.003  62.338 106.065  1.00  0.00           C
ATOM   8570  O   VAL A 524      91.603  61.368 105.435  1.00  0.00           O
ATOM   8571  N   ILE A 525      93.213  62.868 105.875  1.00  0.00           N
ATOM   8573  CA  ILE A 525      94.113  62.458 104.815  1.00  0.00           C
ATOM   8575  CB  ILE A 525      95.333  63.358 104.765  1.00  0.00           C
ATOM   8577  CG2 ILE A 525      96.243  62.958 103.585  1.00  0.00           C
ATOM   8581  CG1 ILE A 525      94.913  64.838 104.635  1.00  0.00           C
ATOM   8584  CD  ILE A 525      95.983  65.748 105.235  1.00  0.00           C
ATOM   8588  C   ILE A 525      94.583  61.048 104.975  1.00  0.00           C
ATOM   8589  O   ILE A 525      94.553  60.258 104.035  1.00  0.00           O
ATOM   8590  N   GLN A 526      94.993  60.698 106.205  1.00  0.00           N
ATOM   8592  CA  GLN A 526      95.643  59.448 106.515  1.00  0.00           C
ATOM   8594  CB  GLN A 526      97.153  59.728 106.745  1.00  0.00           C
ATOM   8597  CG  GLN A 526      98.013  58.448 106.885  1.00  0.00           C
ATOM   8600  CD  GLN A 526      99.513  58.758 106.745  1.00  0.00           C
ATOM   8601  OE1 GLN A 526      99.893  59.928 106.685  1.00  0.00           O
ATOM   8602  NE2 GLN A 526     100.363  57.708 106.715  1.00  0.00           N
ATOM   8605  C   GLN A 526      94.973  58.878 107.755  1.00  0.00           C
ATOM   8606  O   GLN A 526      95.333  59.228 108.875  1.00  0.00           O
ATOM   8607  N   PRO A 527      93.983  57.988 107.635  1.00  0.00           N
ATOM   8608  CD  PRO A 527      93.253  57.768 106.375  1.00  0.00           C
ATOM   8611  CA  PRO A 527      93.133  57.648 108.775  1.00  0.00           C
ATOM   8613  CB  PRO A 527      91.983  56.848 108.135  1.00  0.00           C
ATOM   8616  CG  PRO A 527      91.803  57.518 106.785  1.00  0.00           C
ATOM   8619  C   PRO A 527      93.803  56.808 109.845  1.00  0.00           C
ATOM   8620  O   PRO A 527      93.203  56.608 110.895  1.00  0.00           O
ATOM   8621  N   GLU A 528      95.053  56.338 109.665  1.00  0.00           N
ATOM   8623  CA  GLU A 528      95.723  55.608 110.735  1.00  0.00           C
ATOM   8625  CB  GLU A 528      96.873  54.738 110.205  1.00  0.00           C
ATOM   8628  CG  GLU A 528      98.223  55.448 109.975  1.00  0.00           C
ATOM   8631  CD  GLU A 528      99.103  54.528 109.175  1.00  0.00           C
ATOM   8632  OE1 GLU A 528      99.333  53.378 109.655  1.00  0.00           O
ATOM   8633  OE2 GLU A 528      99.543  54.938 108.075  1.00  0.00           O
ATOM   8634  C   GLU A 528      96.243  56.598 111.755  1.00  0.00           C
ATOM   8635  O   GLU A 528      96.583  56.248 112.875  1.00  0.00           O
ATOM   8636  N   SER A 529      96.223  57.898 111.425  1.00  0.00           N
ATOM   8638  CA  SER A 529      96.593  58.978 112.315  1.00  0.00           C
ATOM   8640  CB  SER A 529      96.763  60.318 111.565  1.00  0.00           C
ATOM   8643  OG  SER A 529      97.633  60.148 110.455  1.00  0.00           O
ATOM   8645  C   SER A 529      95.603  59.198 113.455  1.00  0.00           C
ATOM   8646  O   SER A 529      95.933  59.868 114.425  1.00  0.00           O
ATOM   8647  N   GLU A 530      94.403  58.568 113.435  1.00  0.00           N
ATOM   8649  CA  GLU A 530      93.493  58.478 114.585  1.00  0.00           C
ATOM   8651  CB  GLU A 530      92.293  57.518 114.315  1.00  0.00           C
ATOM   8654  CG  GLU A 530      91.353  57.258 115.535  1.00  0.00           C
ATOM   8657  CD  GLU A 530      90.343  56.128 115.355  1.00  0.00           C
ATOM   8658  OE1 GLU A 530      90.603  55.218 114.525  1.00  0.00           O
ATOM   8659  OE2 GLU A 530      89.313  56.138 116.075  1.00  0.00           O
ATOM   8660  C   GLU A 530      94.173  58.018 115.865  1.00  0.00           C
ATOM   8661  O   GLU A 530      93.853  58.458 116.965  1.00  0.00           O
ATOM   8662  N   ALA A 531      95.213  57.188 115.685  1.00  0.00           N
ATOM   8664  CA  ALA A 531      96.143  56.728 116.685  1.00  0.00           C
ATOM   8666  CB  ALA A 531      97.233  56.028 115.865  1.00  0.00           C
ATOM   8670  C   ALA A 531      96.803  57.798 117.555  1.00  0.00           C
ATOM   8671  O   ALA A 531      96.963  57.588 118.755  1.00  0.00           O
ATOM   8672  N   TRP A 532      97.213  58.948 116.975  1.00  0.00           N
ATOM   8674  CA  TRP A 532      97.863  60.018 117.725  1.00  0.00           C
ATOM   8676  CB  TRP A 532      99.313  60.298 117.255  1.00  0.00           C
ATOM   8679  CG  TRP A 532      99.453  60.528 115.785  1.00  0.00           C
ATOM   8680  CD1 TRP A 532      99.343  61.708 115.095  1.00  0.00           C
ATOM   8682  NE1 TRP A 532      99.523  61.458 113.755  1.00  0.00           N
ATOM   8684  CE2 TRP A 532      99.783  60.138 113.565  1.00  0.00           C
ATOM   8685  CD2 TRP A 532      99.723  59.508 114.825  1.00  0.00           C
ATOM   8686  CE3 TRP A 532      99.933  58.138 114.925  1.00  0.00           C
ATOM   8688  CZ3 TRP A 532     100.283  57.428 113.775  1.00  0.00           C
ATOM   8690  CZ2 TRP A 532     100.133  59.448 112.435  1.00  0.00           C
ATOM   8692  CH2 TRP A 532     100.403  58.088 112.555  1.00  0.00           C
ATOM   8694  C   TRP A 532      97.073  61.308 117.695  1.00  0.00           C
ATOM   8695  O   TRP A 532      97.573  62.348 118.115  1.00  0.00           O
ATOM   8696  N   PHE A 533      95.823  61.278 117.225  1.00  0.00           N
ATOM   8698  CA  PHE A 533      94.963  62.428 117.335  1.00  0.00           C
ATOM   8700  CB  PHE A 533      94.473  62.868 115.925  1.00  0.00           C
ATOM   8703  CG  PHE A 533      95.553  63.708 115.305  1.00  0.00           C
ATOM   8704  CD1 PHE A 533      95.743  65.018 115.775  1.00  0.00           C
ATOM   8706  CE1 PHE A 533      96.753  65.828 115.235  1.00  0.00           C
ATOM   8708  CZ  PHE A 533      97.553  65.338 114.195  1.00  0.00           C
ATOM   8710  CD2 PHE A 533      96.353  63.228 114.265  1.00  0.00           C
ATOM   8712  CE2 PHE A 533      97.343  64.048 113.705  1.00  0.00           C
ATOM   8714  C   PHE A 533      93.773  62.188 118.225  1.00  0.00           C
ATOM   8715  O   PHE A 533      93.213  63.138 118.775  1.00  0.00           O
ATOM   8716  N   ALA A 534      93.323  60.928 118.375  1.00  0.00           N
ATOM   8718  CA  ALA A 534      92.043  60.608 118.975  1.00  0.00           C
ATOM   8720  CB  ALA A 534      92.003  60.978 120.465  1.00  0.00           C
ATOM   8724  C   ALA A 534      90.873  61.218 118.225  1.00  0.00           C
ATOM   8725  O   ALA A 534      89.833  61.558 118.795  1.00  0.00           O
ATOM   8726  N   GLN A 535      91.013  61.378 116.895  1.00  0.00           N
ATOM   8728  CA  GLN A 535      90.013  61.968 116.045  1.00  0.00           C
ATOM   8730  CB  GLN A 535      90.393  63.388 115.555  1.00  0.00           C
ATOM   8733  CG  GLN A 535      90.493  64.438 116.695  1.00  0.00           C
ATOM   8736  CD  GLN A 535      90.843  65.808 116.115  1.00  0.00           C
ATOM   8737  OE1 GLN A 535      90.993  65.988 114.905  1.00  0.00           O
ATOM   8738  NE2 GLN A 535      91.003  66.818 116.995  1.00  0.00           N
ATOM   8741  C   GLN A 535      89.903  61.068 114.845  1.00  0.00           C
ATOM   8742  O   GLN A 535      90.913  60.648 114.275  1.00  0.00           O
ATOM   8743  N   ASN A 536      88.683  60.708 114.425  1.00  0.00           N
ATOM   8745  CA  ASN A 536      88.523  59.948 113.205  1.00  0.00           C
ATOM   8747  CB  ASN A 536      88.323  58.438 113.495  1.00  0.00           C
ATOM   8750  CG  ASN A 536      86.953  58.098 114.075  1.00  0.00           C
ATOM   8751  OD1 ASN A 536      85.993  57.888 113.325  1.00  0.00           O
ATOM   8752  ND2 ASN A 536      86.863  58.018 115.415  1.00  0.00           N
ATOM   8755  C   ASN A 536      87.423  60.618 112.415  1.00  0.00           C
ATOM   8756  O   ASN A 536      86.373  60.968 112.945  1.00  0.00           O
ATOM   8757  N   TYR A 537      87.683  60.878 111.125  1.00  0.00           N
ATOM   8759  CA  TYR A 537      86.793  61.648 110.285  1.00  0.00           C
ATOM   8761  CB  TYR A 537      87.523  61.848 108.935  1.00  0.00           C
ATOM   8764  CG  TYR A 537      86.713  62.658 107.975  1.00  0.00           C
ATOM   8765  CD1 TYR A 537      86.493  64.028 108.185  1.00  0.00           C
ATOM   8767  CE1 TYR A 537      85.853  64.798 107.205  1.00  0.00           C
ATOM   8769  CZ  TYR A 537      85.393  64.188 106.045  1.00  0.00           C
ATOM   8770  OH  TYR A 537      84.823  64.918 105.005  1.00  0.00           O
ATOM   8772  CD2 TYR A 537      86.213  62.058 106.815  1.00  0.00           C
ATOM   8774  CE2 TYR A 537      85.543  62.818 105.865  1.00  0.00           C
ATOM   8776  C   TYR A 537      85.383  61.058 110.125  1.00  0.00           C
ATOM   8777  O   TYR A 537      84.383  61.758 110.215  1.00  0.00           O
ATOM   8778  N   ALA A 538      85.273  59.728 109.945  1.00  0.00           N
ATOM   8780  CA  ALA A 538      84.003  59.048 109.795  1.00  0.00           C
ATOM   8782  CB  ALA A 538      84.253  57.548 109.515  1.00  0.00           C
ATOM   8786  C   ALA A 538      83.063  59.218 110.995  1.00  0.00           C
ATOM   8787  O   ALA A 538      81.853  59.398 110.825  1.00  0.00           O
ATOM   8788  N   ASP A 539      83.593  59.198 112.235  1.00  0.00           N
ATOM   8790  CA  ASP A 539      82.843  59.548 113.425  1.00  0.00           C
ATOM   8792  CB  ASP A 539      83.703  59.288 114.685  1.00  0.00           C
ATOM   8795  CG  ASP A 539      83.013  59.548 116.005  1.00  0.00           C
ATOM   8796  OD1 ASP A 539      81.763  59.658 116.045  1.00  0.00           O
ATOM   8797  OD2 ASP A 539      83.723  59.498 117.035  1.00  0.00           O
ATOM   8798  C   ASP A 539      82.273  60.948 113.415  1.00  0.00           C
ATOM   8799  O   ASP A 539      81.083  61.128 113.645  1.00  0.00           O
ATOM   8800  N   PHE A 540      83.093  61.958 113.055  1.00  0.00           N
ATOM   8802  CA  PHE A 540      82.693  63.358 113.035  1.00  0.00           C
ATOM   8804  CB  PHE A 540      83.863  64.308 112.625  1.00  0.00           C
ATOM   8807  CG  PHE A 540      84.873  64.628 113.715  1.00  0.00           C
ATOM   8808  CD1 PHE A 540      85.593  63.638 114.405  1.00  0.00           C
ATOM   8810  CE1 PHE A 540      86.683  63.978 115.205  1.00  0.00           C
ATOM   8812  CZ  PHE A 540      87.053  65.318 115.355  1.00  0.00           C
ATOM   8814  CD2 PHE A 540      85.213  65.978 113.935  1.00  0.00           C
ATOM   8816  CE2 PHE A 540      86.303  66.318 114.745  1.00  0.00           C
ATOM   8818  C   PHE A 540      81.513  63.638 112.115  1.00  0.00           C
ATOM   8819  O   PHE A 540      80.603  64.408 112.415  1.00  0.00           O
ATOM   8820  N   LEU A 541      81.503  62.978 110.945  1.00  0.00           N
ATOM   8822  CA  LEU A 541      80.363  62.978 110.055  1.00  0.00           C
ATOM   8824  CB  LEU A 541      80.733  62.268 108.735  1.00  0.00           C
ATOM   8827  CG  LEU A 541      81.943  62.898 108.025  1.00  0.00           C
ATOM   8829  CD1 LEU A 541      82.223  62.118 106.735  1.00  0.00           C
ATOM   8833  CD2 LEU A 541      81.773  64.378 107.705  1.00  0.00           C
ATOM   8837  C   LEU A 541      79.083  62.378 110.625  1.00  0.00           C
ATOM   8838  O   LEU A 541      77.993  62.908 110.445  1.00  0.00           O
ATOM   8839  N   LYS A 542      79.173  61.238 111.335  1.00  0.00           N
ATOM   8841  CA  LYS A 542      78.063  60.668 112.075  1.00  0.00           C
ATOM   8843  CB  LYS A 542      78.403  59.218 112.505  1.00  0.00           C
ATOM   8846  CG  LYS A 542      78.603  58.208 111.365  1.00  0.00           C
ATOM   8849  CD  LYS A 542      79.073  56.818 111.895  1.00  0.00           C
ATOM   8852  CE  LYS A 542      80.473  56.838 112.525  1.00  0.00           C
ATOM   8855  NZ  LYS A 542      80.843  55.538 113.125  1.00  0.00           N
ATOM   8859  C   LYS A 542      77.593  61.488 113.285  1.00  0.00           C
ATOM   8860  O   LYS A 542      76.413  61.538 113.615  1.00  0.00           O
ATOM   8861  N   SER A 543      78.533  62.108 114.045  1.00  0.00           N
ATOM   8863  CA  SER A 543      78.253  62.668 115.365  1.00  0.00           C
ATOM   8865  CB  SER A 543      79.373  62.408 116.425  1.00  0.00           C
ATOM   8868  OG  SER A 543      80.663  62.778 115.945  1.00  0.00           O
ATOM   8870  C   SER A 543      77.983  64.158 115.395  1.00  0.00           C
ATOM   8871  O   SER A 543      77.383  64.648 116.355  1.00  0.00           O
ATOM   8872  N   TYR A 544      78.363  64.908 114.345  1.00  0.00           N
ATOM   8874  CA  TYR A 544      78.223  66.358 114.335  1.00  0.00           C
ATOM   8876  CB  TYR A 544      79.583  67.128 114.335  1.00  0.00           C
ATOM   8879  CG  TYR A 544      80.473  66.728 115.485  1.00  0.00           C
ATOM   8880  CD1 TYR A 544      80.343  67.298 116.755  1.00  0.00           C
ATOM   8882  CE1 TYR A 544      81.143  66.888 117.825  1.00  0.00           C
ATOM   8884  CZ  TYR A 544      82.113  65.908 117.615  1.00  0.00           C
ATOM   8885  OH  TYR A 544      82.833  65.428 118.705  1.00  0.00           O
ATOM   8887  CD2 TYR A 544      81.523  65.818 115.285  1.00  0.00           C
ATOM   8889  CE2 TYR A 544      82.333  65.398 116.335  1.00  0.00           C
ATOM   8891  C   TYR A 544      77.453  66.758 113.095  1.00  0.00           C
ATOM   8892  O   TYR A 544      77.403  66.028 112.105  1.00  0.00           O
ATOM   8893  N   ASP A 545      76.823  67.958 113.115  1.00  0.00           N
ATOM   8895  CA  ASP A 545      76.163  68.518 111.945  1.00  0.00           C
ATOM   8897  CB  ASP A 545      75.253  69.698 112.375  1.00  0.00           C
ATOM   8900  CG  ASP A 545      74.083  69.208 113.205  1.00  0.00           C
ATOM   8901  OD1 ASP A 545      73.193  68.528 112.625  1.00  0.00           O
ATOM   8902  OD2 ASP A 545      74.023  69.578 114.405  1.00  0.00           O
ATOM   8903  C   ASP A 545      77.123  69.058 110.895  1.00  0.00           C
ATOM   8904  O   ASP A 545      76.783  69.148 109.715  1.00  0.00           O
ATOM   8905  N   TRP A 546      78.343  69.418 111.335  1.00  0.00           N
ATOM   8907  CA  TRP A 546      79.403  69.898 110.485  1.00  0.00           C
ATOM   8909  CB  TRP A 546      79.513  71.448 110.485  1.00  0.00           C
ATOM   8912  CG  TRP A 546      78.303  72.148 109.995  1.00  0.00           C
ATOM   8913  CD1 TRP A 546      77.343  72.778 110.735  1.00  0.00           C
ATOM   8915  NE1 TRP A 546      76.393  73.308 109.885  1.00  0.00           N
ATOM   8917  CE2 TRP A 546      76.723  73.008 108.595  1.00  0.00           C
ATOM   8918  CD2 TRP A 546      77.913  72.258 108.625  1.00  0.00           C
ATOM   8919  CE3 TRP A 546      78.463  71.778 107.435  1.00  0.00           C
ATOM   8921  CZ3 TRP A 546      77.753  72.008 106.245  1.00  0.00           C
ATOM   8923  CZ2 TRP A 546      76.083  73.318 107.415  1.00  0.00           C
ATOM   8925  CH2 TRP A 546      76.593  72.778 106.235  1.00  0.00           C
ATOM   8927  C   TRP A 546      80.713  69.378 111.025  1.00  0.00           C
ATOM   8928  O   TRP A 546      80.853  69.228 112.235  1.00  0.00           O
ATOM   8929  N   THR A 547      81.713  69.128 110.175  1.00  0.00           N
ATOM   8931  CA  THR A 547      83.103  69.028 110.605  1.00  0.00           C
ATOM   8933  CB  THR A 547      83.713  67.638 110.485  1.00  0.00           C
ATOM   8935  OG1 THR A 547      85.013  67.578 111.065  1.00  0.00           O
ATOM   8937  CG2 THR A 547      83.843  67.188 109.025  1.00  0.00           C
ATOM   8941  C   THR A 547      83.903  70.058 109.855  1.00  0.00           C
ATOM   8942  O   THR A 547      83.623  70.358 108.685  1.00  0.00           O
ATOM   8943  N   ALA A 548      84.873  70.678 110.525  1.00  0.00           N
ATOM   8945  CA  ALA A 548      85.683  71.728 109.975  1.00  0.00           C
ATOM   8947  CB  ALA A 548      85.633  72.968 110.875  1.00  0.00           C
ATOM   8951  C   ALA A 548      87.103  71.208 109.825  1.00  0.00           C
ATOM   8952  O   ALA A 548      87.803  70.928 110.795  1.00  0.00           O
ATOM   8953  N   ILE A 549      87.533  71.038 108.555  1.00  0.00           N
ATOM   8955  CA  ILE A 549      88.823  70.458 108.225  1.00  0.00           C
ATOM   8957  CB  ILE A 549      88.833  69.698 106.885  1.00  0.00           C
ATOM   8959  CG2 ILE A 549      90.253  69.098 106.645  1.00  0.00           C
ATOM   8963  CG1 ILE A 549      87.743  68.588 106.855  1.00  0.00           C
ATOM   8966  CD  ILE A 549      87.583  67.928 105.475  1.00  0.00           C
ATOM   8970  C   ILE A 549      89.873  71.548 108.185  1.00  0.00           C
ATOM   8971  O   ILE A 549      89.893  72.398 107.295  1.00  0.00           O
ATOM   8972  N   MET A 550      90.813  71.498 109.155  1.00  0.00           N
ATOM   8974  CA  MET A 550      91.903  72.438 109.255  1.00  0.00           C
ATOM   8976  CB  MET A 550      92.543  72.428 110.655  1.00  0.00           C
ATOM   8979  CG  MET A 550      91.573  72.858 111.755  1.00  0.00           C
ATOM   8982  SD  MET A 550      92.403  72.998 113.365  1.00  0.00           S
ATOM   8983  CE  MET A 550      92.423  71.228 113.705  1.00  0.00           C
ATOM   8987  C   MET A 550      93.003  72.228 108.235  1.00  0.00           C
ATOM   8988  O   MET A 550      94.083  71.708 108.515  1.00  0.00           O
ATOM   8989  N   ALA A 551      92.753  72.648 106.975  1.00  0.00           N
ATOM   8991  CA  ALA A 551      93.743  72.498 105.925  1.00  0.00           C
ATOM   8993  CB  ALA A 551      93.033  72.528 104.565  1.00  0.00           C
ATOM   8997  C   ALA A 551      94.843  73.558 106.005  1.00  0.00           C
ATOM   8998  O   ALA A 551      95.953  73.358 105.525  1.00  0.00           O
ATOM   8999  N   MET A 552      94.563  74.678 106.695  1.00  0.00           N
ATOM   9001  CA  MET A 552      95.353  75.898 106.715  1.00  0.00           C
ATOM   9003  CB  MET A 552      94.843  76.878 107.805  1.00  0.00           C
ATOM   9006  CG  MET A 552      93.363  77.258 107.705  1.00  0.00           C
ATOM   9009  SD  MET A 552      92.263  76.058 108.495  1.00  0.00           S
ATOM   9010  CE  MET A 552      92.673  76.378 110.235  1.00  0.00           C
ATOM   9014  C   MET A 552      96.853  75.798 106.965  1.00  0.00           C
ATOM   9015  O   MET A 552      97.583  76.438 106.215  1.00  0.00           O
ATOM   9016  N   PRO A 553      97.423  75.048 107.925  1.00  0.00           N
ATOM   9017  CD  PRO A 553      96.743  74.168 108.885  1.00  0.00           C
ATOM   9020  CA  PRO A 553      98.863  75.088 108.155  1.00  0.00           C
ATOM   9022  CB  PRO A 553      99.013  74.428 109.515  1.00  0.00           C
ATOM   9025  CG  PRO A 553      97.883  73.398 109.555  1.00  0.00           C
ATOM   9028  C   PRO A 553      99.593  74.288 107.115  1.00  0.00           C
ATOM   9029  O   PRO A 553     100.803  74.398 106.995  1.00  0.00           O
ATOM   9030  N   TYR A 554      98.913  73.428 106.345  1.00  0.00           N
ATOM   9032  CA  TYR A 554      99.603  72.628 105.355  1.00  0.00           C
ATOM   9034  CB  TYR A 554      98.753  71.418 104.915  1.00  0.00           C
ATOM   9037  CG  TYR A 554      98.543  70.468 106.045  1.00  0.00           C
ATOM   9038  CD1 TYR A 554      97.553  70.698 107.015  1.00  0.00           C
ATOM   9040  CE1 TYR A 554      97.363  69.788 108.065  1.00  0.00           C
ATOM   9042  CZ  TYR A 554      98.083  68.588 108.075  1.00  0.00           C
ATOM   9043  OH  TYR A 554      97.853  67.628 109.075  1.00  0.00           O
ATOM   9045  CD2 TYR A 554      99.273  69.268 106.085  1.00  0.00           C
ATOM   9047  CE2 TYR A 554      99.023  68.318 107.075  1.00  0.00           C
ATOM   9049  C   TYR A 554      99.963  73.458 104.145  1.00  0.00           C
ATOM   9050  O   TYR A 554     100.853  73.118 103.375  1.00  0.00           O
ATOM   9051  N   LEU A 555      99.233  74.578 103.995  1.00  0.00           N
ATOM   9053  CA  LEU A 555      99.213  75.418 102.825  1.00  0.00           C
ATOM   9055  CB  LEU A 555      97.753  75.878 102.615  1.00  0.00           C
ATOM   9058  CG  LEU A 555      96.883  74.928 101.745  1.00  0.00           C
ATOM   9060  CD1 LEU A 555      96.713  73.518 102.305  1.00  0.00           C
ATOM   9064  CD2 LEU A 555      95.493  75.538 101.625  1.00  0.00           C
ATOM   9068  C   LEU A 555     100.123  76.618 102.995  1.00  0.00           C
ATOM   9069  O   LEU A 555     100.273  77.428 102.085  1.00  0.00           O
ATOM   9070  N   GLU A 556     100.823  76.718 104.145  1.00  0.00           N
ATOM   9072  CA  GLU A 556     101.913  77.628 104.365  1.00  0.00           C
ATOM   9074  CB  GLU A 556     102.083  77.928 105.885  1.00  0.00           C
ATOM   9077  CG  GLU A 556     103.213  78.928 106.255  1.00  0.00           C
ATOM   9080  CD  GLU A 556     103.163  80.198 105.425  1.00  0.00           C
ATOM   9081  OE1 GLU A 556     102.143  80.928 105.485  1.00  0.00           O
ATOM   9082  OE2 GLU A 556     104.173  80.488 104.725  1.00  0.00           O
ATOM   9083  C   GLU A 556     103.203  77.098 103.745  1.00  0.00           C
ATOM   9084  O   GLU A 556     103.453  75.898 103.705  1.00  0.00           O
ATOM   9085  N   GLY A 557     104.043  78.008 103.215  1.00  0.00           N
ATOM   9087  CA  GLY A 557     105.383  77.698 102.715  1.00  0.00           C
ATOM   9090  C   GLY A 557     105.443  76.798 101.515  1.00  0.00           C
ATOM   9091  O   GLY A 557     106.453  76.138 101.275  1.00  0.00           O
ATOM   9092  N   VAL A 558     104.383  76.758 100.705  1.00  0.00           N
ATOM   9094  CA  VAL A 558     104.253  75.818  99.615  1.00  0.00           C
ATOM   9096  CB  VAL A 558     103.223  74.748  99.985  1.00  0.00           C
ATOM   9098  CG1 VAL A 558     101.793  75.308  99.935  1.00  0.00           C
ATOM   9102  CG2 VAL A 558     103.353  73.508  99.095  1.00  0.00           C
ATOM   9106  C   VAL A 558     103.973  76.578  98.325  1.00  0.00           C
ATOM   9107  O   VAL A 558     103.443  77.688  98.325  1.00  0.00           O
ATOM   9108  N   ALA A 559     104.403  76.028  97.165  1.00  0.00           N
ATOM   9110  CA  ALA A 559     103.993  76.528  95.875  1.00  0.00           C
ATOM   9112  CB  ALA A 559     105.073  76.268  94.805  1.00  0.00           C
ATOM   9116  C   ALA A 559     102.713  75.848  95.435  1.00  0.00           C
ATOM   9117  O   ALA A 559     102.313  74.838  96.015  1.00  0.00           O
ATOM   9118  N   GLU A 560     102.033  76.368  94.395  1.00  0.00           N
ATOM   9120  CA  GLU A 560     100.773  75.848  93.915  1.00  0.00           C
ATOM   9122  CB  GLU A 560     100.393  76.708  92.695  1.00  0.00           C
ATOM   9125  CG  GLU A 560      99.133  76.268  91.935  1.00  0.00           C
ATOM   9128  CD  GLU A 560      98.823  77.268  90.835  1.00  0.00           C
ATOM   9129  OE1 GLU A 560      98.543  78.448  91.185  1.00  0.00           O
ATOM   9130  OE2 GLU A 560      98.953  76.948  89.625  1.00  0.00           O
ATOM   9131  C   GLU A 560     100.783  74.368  93.525  1.00  0.00           C
ATOM   9132  O   GLU A 560     100.033  73.558  94.045  1.00  0.00           O
ATOM   9133  N   LYS A 561     101.753  73.948  92.685  1.00  0.00           N
ATOM   9135  CA  LYS A 561     101.853  72.568  92.225  1.00  0.00           C
ATOM   9137  CB  LYS A 561     103.143  72.388  91.385  1.00  0.00           C
ATOM   9140  CG  LYS A 561     103.153  73.098  90.025  1.00  0.00           C
ATOM   9143  CD  LYS A 561     104.333  72.698  89.115  1.00  0.00           C
ATOM   9146  CE  LYS A 561     105.713  72.688  89.795  1.00  0.00           C
ATOM   9149  NZ  LYS A 561     106.773  72.448  88.785  1.00  0.00           N
ATOM   9153  C   LYS A 561     101.943  71.538  93.355  1.00  0.00           C
ATOM   9154  O   LYS A 561     101.313  70.488  93.335  1.00  0.00           O
ATOM   9155  N   SER A 562     102.783  71.838  94.365  1.00  0.00           N
ATOM   9157  CA  SER A 562     102.873  71.028  95.565  1.00  0.00           C
ATOM   9159  CB  SER A 562     104.033  71.518  96.475  1.00  0.00           C
ATOM   9162  OG  SER A 562     105.313  71.348  95.865  1.00  0.00           O
ATOM   9164  C   SER A 562     101.593  70.978  96.365  1.00  0.00           C
ATOM   9165  O   SER A 562     101.073  69.908  96.675  1.00  0.00           O
ATOM   9166  N   ALA A 563     100.973  72.148  96.625  1.00  0.00           N
ATOM   9168  CA  ALA A 563      99.723  72.228  97.365  1.00  0.00           C
ATOM   9170  CB  ALA A 563      99.323  73.698  97.525  1.00  0.00           C
ATOM   9174  C   ALA A 563      98.603  71.458  96.705  1.00  0.00           C
ATOM   9175  O   ALA A 563      97.873  70.708  97.365  1.00  0.00           O
ATOM   9176  N   ASP A 564      98.483  71.558  95.355  1.00  0.00           N
ATOM   9178  CA  ASP A 564      97.473  70.888  94.575  1.00  0.00           C
ATOM   9180  CB  ASP A 564      97.673  71.158  93.055  1.00  0.00           C
ATOM   9183  CG  ASP A 564      96.713  72.218  92.575  1.00  0.00           C
ATOM   9184  OD1 ASP A 564      96.393  73.148  93.345  1.00  0.00           O
ATOM   9185  OD2 ASP A 564      96.283  72.098  91.395  1.00  0.00           O
ATOM   9186  C   ASP A 564      97.453  69.398  94.755  1.00  0.00           C
ATOM   9187  O   ASP A 564      96.403  68.828  95.025  1.00  0.00           O
ATOM   9188  N   GLN A 565      98.613  68.698  94.695  1.00  0.00           N
ATOM   9190  CA  GLN A 565      98.623  67.258  94.885  1.00  0.00           C
ATOM   9192  CB  GLN A 565     100.043  66.668  94.785  1.00  0.00           C
ATOM   9195  CG  GLN A 565     100.693  66.698  93.375  1.00  0.00           C
ATOM   9198  CD  GLN A 565     101.883  65.738  93.365  1.00  0.00           C
ATOM   9199  OE1 GLN A 565     102.433  65.388  94.405  1.00  0.00           O
ATOM   9200  NE2 GLN A 565     102.293  65.258  92.175  1.00  0.00           N
ATOM   9203  C   GLN A 565      98.043  66.808  96.225  1.00  0.00           C
ATOM   9204  O   GLN A 565      97.213  65.908  96.305  1.00  0.00           O
ATOM   9205  N   TRP A 566      98.433  67.488  97.315  1.00  0.00           N
ATOM   9207  CA  TRP A 566      97.853  67.308  98.625  1.00  0.00           C
ATOM   9209  CB  TRP A 566      98.663  68.158  99.625  1.00  0.00           C
ATOM   9212  CG  TRP A 566      98.263  67.988 101.045  1.00  0.00           C
ATOM   9213  CD1 TRP A 566      98.893  67.138 101.925  1.00  0.00           C
ATOM   9215  NE1 TRP A 566      98.333  67.268 103.165  1.00  0.00           N
ATOM   9217  CE2 TRP A 566      97.353  68.228 103.125  1.00  0.00           C
ATOM   9218  CD2 TRP A 566      97.253  68.678 101.785  1.00  0.00           C
ATOM   9219  CE3 TRP A 566      96.303  69.658 101.465  1.00  0.00           C
ATOM   9221  CZ3 TRP A 566      95.493  70.168 102.475  1.00  0.00           C
ATOM   9223  CZ2 TRP A 566      96.583  68.788 104.125  1.00  0.00           C
ATOM   9225  CH2 TRP A 566      95.633  69.748 103.785  1.00  0.00           C
ATOM   9227  C   TRP A 566      96.363  67.638  98.705  1.00  0.00           C
ATOM   9228  O   TRP A 566      95.563  66.898  99.285  1.00  0.00           O
ATOM   9229  N   LEU A 567      95.943  68.758  98.085  1.00  0.00           N
ATOM   9231  CA  LEU A 567      94.543  69.108  97.945  1.00  0.00           C
ATOM   9233  CB  LEU A 567      94.353  70.528  97.365  1.00  0.00           C
ATOM   9236  CG  LEU A 567      94.863  71.658  98.285  1.00  0.00           C
ATOM   9238  CD1 LEU A 567      94.913  72.958  97.495  1.00  0.00           C
ATOM   9242  CD2 LEU A 567      94.043  71.828  99.575  1.00  0.00           C
ATOM   9246  C   LEU A 567      93.713  68.108  97.165  1.00  0.00           C
ATOM   9247  O   LEU A 567      92.593  67.838  97.575  1.00  0.00           O
ATOM   9248  N   ILE A 568      94.233  67.498  96.075  1.00  0.00           N
ATOM   9250  CA  ILE A 568      93.613  66.358  95.405  1.00  0.00           C
ATOM   9252  CB  ILE A 568      94.383  65.928  94.145  1.00  0.00           C
ATOM   9254  CG2 ILE A 568      93.673  64.708  93.515  1.00  0.00           C
ATOM   9258  CG1 ILE A 568      94.473  67.028  93.085  1.00  0.00           C
ATOM   9261  CD  ILE A 568      93.143  67.698  92.825  1.00  0.00           C
ATOM   9265  C   ILE A 568      93.443  65.138  96.285  1.00  0.00           C
ATOM   9266  O   ILE A 568      92.403  64.468  96.285  1.00  0.00           O
ATOM   9267  N   GLN A 569      94.453  64.768  97.085  1.00  0.00           N
ATOM   9269  CA  GLN A 569      94.313  63.598  97.935  1.00  0.00           C
ATOM   9271  CB  GLN A 569      95.703  63.158  98.445  1.00  0.00           C
ATOM   9274  CG  GLN A 569      95.833  61.658  98.775  1.00  0.00           C
ATOM   9277  CD  GLN A 569      94.803  61.068  99.755  1.00  0.00           C
ATOM   9278  OE1 GLN A 569      94.783  61.418 100.925  1.00  0.00           O
ATOM   9279  NE2 GLN A 569      93.993  60.078  99.285  1.00  0.00           N
ATOM   9282  C   GLN A 569      93.313  63.878  99.065  1.00  0.00           C
ATOM   9283  O   GLN A 569      92.533  63.008  99.435  1.00  0.00           O
ATOM   9284  N   LEU A 570      93.273  65.118  99.585  1.00  0.00           N
ATOM   9286  CA  LEU A 570      92.273  65.558 100.525  1.00  0.00           C
ATOM   9288  CB  LEU A 570      92.643  67.008 100.955  1.00  0.00           C
ATOM   9291  CG  LEU A 570      92.013  67.638 102.225  1.00  0.00           C
ATOM   9293  CD1 LEU A 570      90.493  67.548 102.315  1.00  0.00           C
ATOM   9297  CD2 LEU A 570      92.643  67.078 103.505  1.00  0.00           C
ATOM   9301  C   LEU A 570      90.853  65.458  99.925  1.00  0.00           C
ATOM   9302  O   LEU A 570      89.983  64.828 100.505  1.00  0.00           O
ATOM   9303  N   THR A 571      90.603  65.988  98.715  1.00  0.00           N
ATOM   9305  CA  THR A 571      89.313  65.878  98.025  1.00  0.00           C
ATOM   9307  CB  THR A 571      89.203  66.718  96.755  1.00  0.00           C
ATOM   9309  OG1 THR A 571      90.313  66.498  95.905  1.00  0.00           O
ATOM   9311  CG2 THR A 571      89.243  68.198  97.125  1.00  0.00           C
ATOM   9315  C   THR A 571      88.853  64.468  97.715  1.00  0.00           C
ATOM   9316  O   THR A 571      87.673  64.148  97.905  1.00  0.00           O
ATOM   9317  N   ASN A 572      89.753  63.558  97.295  1.00  0.00           N
ATOM   9319  CA  ASN A 572      89.483  62.128  97.125  1.00  0.00           C
ATOM   9321  CB  ASN A 572      90.783  61.378  96.695  1.00  0.00           C
ATOM   9324  CG  ASN A 572      91.153  61.618  95.225  1.00  0.00           C
ATOM   9325  OD1 ASN A 572      90.353  62.068  94.395  1.00  0.00           O
ATOM   9326  ND2 ASN A 572      92.423  61.278  94.905  1.00  0.00           N
ATOM   9329  C   ASN A 572      88.943  61.488  98.395  1.00  0.00           C
ATOM   9330  O   ASN A 572      87.963  60.738  98.405  1.00  0.00           O
ATOM   9331  N   GLN A 573      89.543  61.828  99.555  1.00  0.00           N
ATOM   9333  CA  GLN A 573      89.063  61.368 100.845  1.00  0.00           C
ATOM   9335  CB  GLN A 573      90.053  61.768 101.955  1.00  0.00           C
ATOM   9338  CG  GLN A 573      91.413  61.048 101.885  1.00  0.00           C
ATOM   9341  CD  GLN A 573      91.263  59.558 102.175  1.00  0.00           C
ATOM   9342  OE1 GLN A 573      90.553  58.798 101.505  1.00  0.00           O
ATOM   9343  NE2 GLN A 573      91.973  59.098 103.225  1.00  0.00           N
ATOM   9346  C   GLN A 573      87.643  61.768 101.185  1.00  0.00           C
ATOM   9347  O   GLN A 573      86.863  60.968 101.695  1.00  0.00           O
ATOM   9348  N   ILE A 574      87.243  63.018 100.875  1.00  0.00           N
ATOM   9350  CA  ILE A 574      85.853  63.448 100.945  1.00  0.00           C
ATOM   9352  CB  ILE A 574      85.673  64.968 100.785  1.00  0.00           C
ATOM   9354  CG2 ILE A 574      84.173  65.338 100.625  1.00  0.00           C
ATOM   9358  CG1 ILE A 574      86.163  65.798 101.995  1.00  0.00           C
ATOM   9361  CD  ILE A 574      87.643  65.738 102.325  1.00  0.00           C
ATOM   9365  C   ILE A 574      84.953  62.668  99.975  1.00  0.00           C
ATOM   9366  O   ILE A 574      83.893  62.208 100.375  1.00  0.00           O
ATOM   9367  N   LYS A 575      85.393  62.448  98.715  1.00  0.00           N
ATOM   9369  CA  LYS A 575      84.693  61.668  97.695  1.00  0.00           C
ATOM   9371  CB  LYS A 575      85.483  61.668  96.355  1.00  0.00           C
ATOM   9374  CG  LYS A 575      85.543  63.018  95.635  1.00  0.00           C
ATOM   9377  CD  LYS A 575      86.593  63.018  94.505  1.00  0.00           C
ATOM   9380  CE  LYS A 575      86.573  64.298  93.655  1.00  0.00           C
ATOM   9383  NZ  LYS A 575      87.603  64.208  92.625  1.00  0.00           N
ATOM   9387  C   LYS A 575      84.393  60.218  98.075  1.00  0.00           C
ATOM   9388  O   LYS A 575      83.353  59.668  97.715  1.00  0.00           O
ATOM   9389  N   ASN A 576      85.323  59.588  98.805  1.00  0.00           N
ATOM   9391  CA  ASN A 576      85.183  58.248  99.345  1.00  0.00           C
ATOM   9393  CB  ASN A 576      86.493  57.818 100.065  1.00  0.00           C
ATOM   9396  CG  ASN A 576      87.573  57.588  99.025  1.00  0.00           C
ATOM   9397  OD1 ASN A 576      87.263  57.428  97.845  1.00  0.00           O
ATOM   9398  ND2 ASN A 576      88.853  57.568  99.455  1.00  0.00           N
ATOM   9401  C   ASN A 576      84.043  58.038 100.325  1.00  0.00           C
ATOM   9402  O   ASN A 576      83.563  56.918 100.475  1.00  0.00           O
ATOM   9403  N   ILE A 577      83.633  59.088 101.075  1.00  0.00           N
ATOM   9405  CA  ILE A 577      82.573  58.938 102.065  1.00  0.00           C
ATOM   9407  CB  ILE A 577      82.973  59.418 103.455  1.00  0.00           C
ATOM   9409  CG2 ILE A 577      81.753  59.428 104.415  1.00  0.00           C
ATOM   9413  CG1 ILE A 577      84.103  58.528 104.045  1.00  0.00           C
ATOM   9416  CD  ILE A 577      84.633  59.068 105.375  1.00  0.00           C
ATOM   9420  C   ILE A 577      81.283  59.598 101.545  1.00  0.00           C
ATOM   9421  O   ILE A 577      81.223  60.818 101.405  1.00  0.00           O
ATOM   9422  N   PRO A 578      80.213  58.848 101.265  1.00  0.00           N
ATOM   9423  CD  PRO A 578      80.043  57.538 101.875  1.00  0.00           C
ATOM   9426  CA  PRO A 578      78.953  59.378 100.775  1.00  0.00           C
ATOM   9428  CB  PRO A 578      78.093  58.118 100.575  1.00  0.00           C
ATOM   9431  CG  PRO A 578      78.653  57.058 101.515  1.00  0.00           C
ATOM   9434  C   PRO A 578      78.283  60.368 101.705  1.00  0.00           C
ATOM   9435  O   PRO A 578      77.923  59.978 102.825  1.00  0.00           O
ATOM   9436  N   GLN A 579      78.093  61.628 101.285  1.00  0.00           N
ATOM   9438  CA  GLN A 579      77.613  62.718 102.115  1.00  0.00           C
ATOM   9440  CB  GLN A 579      76.213  62.538 102.775  1.00  0.00           C
ATOM   9443  CG  GLN A 579      75.053  62.328 101.775  1.00  0.00           C
ATOM   9446  CD  GLN A 579      73.713  62.388 102.505  1.00  0.00           C
ATOM   9447  OE1 GLN A 579      73.003  61.388 102.595  1.00  0.00           O
ATOM   9448  NE2 GLN A 579      73.393  63.568 103.065  1.00  0.00           N
ATOM   9451  C   GLN A 579      78.583  63.178 103.195  1.00  0.00           C
ATOM   9452  O   GLN A 579      78.213  63.858 104.145  1.00  0.00           O
ATOM   9453  N   ALA A 580      79.893  62.878 103.035  1.00  0.00           N
ATOM   9455  CA  ALA A 580      80.933  63.608 103.735  1.00  0.00           C
ATOM   9457  CB  ALA A 580      82.303  63.038 103.385  1.00  0.00           C
ATOM   9461  C   ALA A 580      80.933  65.058 103.355  1.00  0.00           C
ATOM   9462  O   ALA A 580      81.063  65.968 104.175  1.00  0.00           O
ATOM   9463  N   LYS A 581      80.743  65.318 102.065  1.00  0.00           N
ATOM   9465  CA  LYS A 581      80.703  66.658 101.585  1.00  0.00           C
ATOM   9467  CB  LYS A 581      80.613  66.688 100.065  1.00  0.00           C
ATOM   9470  CG  LYS A 581      80.693  68.118  99.565  1.00  0.00           C
ATOM   9473  CD  LYS A 581      82.023  68.828  99.915  1.00  0.00           C
ATOM   9476  CE  LYS A 581      82.203  69.528 101.275  1.00  0.00           C
ATOM   9479  NZ  LYS A 581      83.363  70.448 101.325  1.00  0.00           N
ATOM   9483  C   LYS A 581      79.603  67.538 102.175  1.00  0.00           C
ATOM   9484  O   LYS A 581      79.863  68.678 102.575  1.00  0.00           O
ATOM   9485  N   ASP A 582      78.373  67.018 102.315  1.00  0.00           N
ATOM   9487  CA  ASP A 582      77.223  67.738 102.855  1.00  0.00           C
ATOM   9489  CB  ASP A 582      76.003  66.768 102.985  1.00  0.00           C
ATOM   9492  CG  ASP A 582      75.483  66.368 101.625  1.00  0.00           C
ATOM   9493  OD1 ASP A 582      75.963  66.958 100.625  1.00  0.00           O
ATOM   9494  OD2 ASP A 582      74.543  65.528 101.585  1.00  0.00           O
ATOM   9495  C   ASP A 582      77.473  68.378 104.215  1.00  0.00           C
ATOM   9496  O   ASP A 582      76.863  69.378 104.585  1.00  0.00           O
ATOM   9497  N   LYS A 583      78.393  67.758 104.975  1.00  0.00           N
ATOM   9499  CA  LYS A 583      78.713  68.028 106.335  1.00  0.00           C
ATOM   9501  CB  LYS A 583      78.683  66.658 107.055  1.00  0.00           C
ATOM   9504  CG  LYS A 583      77.423  65.788 106.845  1.00  0.00           C
ATOM   9507  CD  LYS A 583      77.643  64.398 107.475  1.00  0.00           C
ATOM   9510  CE  LYS A 583      76.423  63.478 107.415  1.00  0.00           C
ATOM   9513  NZ  LYS A 583      76.703  62.238 108.155  1.00  0.00           N
ATOM   9517  C   LYS A 583      80.123  68.618 106.525  1.00  0.00           C
ATOM   9518  O   LYS A 583      80.513  68.958 107.635  1.00  0.00           O
ATOM   9519  N   SER A 584      80.953  68.808 105.475  1.00  0.00           N
ATOM   9521  CA  SER A 584      82.373  69.088 105.705  1.00  0.00           C
ATOM   9523  CB  SER A 584      83.353  68.028 105.155  1.00  0.00           C
ATOM   9526  OG  SER A 584      83.273  66.878 105.985  1.00  0.00           O
ATOM   9528  C   SER A 584      82.863  70.408 105.175  1.00  0.00           C
ATOM   9529  O   SER A 584      83.043  70.618 103.985  1.00  0.00           O
ATOM   9530  N   ILE A 585      83.173  71.328 106.095  1.00  0.00           N
ATOM   9532  CA  ILE A 585      83.703  72.638 105.805  1.00  0.00           C
ATOM   9534  CB  ILE A 585      83.443  73.598 106.955  1.00  0.00           C
ATOM   9536  CG2 ILE A 585      83.993  74.998 106.635  1.00  0.00           C
ATOM   9540  CG1 ILE A 585      81.933  73.698 107.285  1.00  0.00           C
ATOM   9543  CD  ILE A 585      81.733  74.158 108.715  1.00  0.00           C
ATOM   9547  C   ILE A 585      85.193  72.508 105.595  1.00  0.00           C
ATOM   9548  O   ILE A 585      85.903  71.988 106.455  1.00  0.00           O
ATOM   9549  N   LEU A 586      85.723  72.958 104.445  1.00  0.00           N
ATOM   9551  CA  LEU A 586      87.173  72.988 104.285  1.00  0.00           C
ATOM   9553  CB  LEU A 586      87.593  72.558 102.865  1.00  0.00           C
ATOM   9556  CG  LEU A 586      89.103  72.348 102.675  1.00  0.00           C
ATOM   9558  CD1 LEU A 586      89.343  71.268 101.615  1.00  0.00           C
ATOM   9562  CD2 LEU A 586      89.853  73.628 102.265  1.00  0.00           C
ATOM   9566  C   LEU A 586      87.683  74.368 104.605  1.00  0.00           C
ATOM   9567  O   LEU A 586      87.393  75.348 103.915  1.00  0.00           O
ATOM   9568  N   GLU A 587      88.473  74.508 105.675  1.00  0.00           N
ATOM   9570  CA  GLU A 587      88.923  75.788 106.155  1.00  0.00           C
ATOM   9572  CB  GLU A 587      89.093  75.768 107.675  1.00  0.00           C
ATOM   9575  CG  GLU A 587      87.793  75.508 108.465  1.00  0.00           C
ATOM   9578  CD  GLU A 587      88.033  75.618 109.965  1.00  0.00           C
ATOM   9579  OE1 GLU A 587      89.133  75.258 110.445  1.00  0.00           O
ATOM   9580  OE2 GLU A 587      87.083  76.088 110.635  1.00  0.00           O
ATOM   9581  C   GLU A 587      90.213  76.268 105.505  1.00  0.00           C
ATOM   9582  O   GLU A 587      91.213  75.558 105.445  1.00  0.00           O
ATOM   9583  N   LEU A 588      90.213  77.528 105.025  1.00  0.00           N
ATOM   9585  CA  LEU A 588      91.373  78.188 104.455  1.00  0.00           C
ATOM   9587  CB  LEU A 588      91.243  78.358 102.915  1.00  0.00           C
ATOM   9590  CG  LEU A 588      91.113  77.028 102.135  1.00  0.00           C
ATOM   9592  CD1 LEU A 588      90.983  77.288 100.645  1.00  0.00           C
ATOM   9596  CD2 LEU A 588      92.333  76.128 102.355  1.00  0.00           C
ATOM   9600  C   LEU A 588      91.503  79.578 105.065  1.00  0.00           C
ATOM   9601  O   LEU A 588      90.543  80.318 105.175  1.00  0.00           O
ATOM   9602  N   GLN A 589      92.723  80.018 105.465  1.00  0.00           N
ATOM   9604  CA  GLN A 589      92.923  81.448 105.695  1.00  0.00           C
ATOM   9606  CB  GLN A 589      94.183  81.828 106.535  1.00  0.00           C
ATOM   9609  CG  GLN A 589      94.443  80.898 107.755  1.00  0.00           C
ATOM   9612  CD  GLN A 589      95.603  81.368 108.655  1.00  0.00           C
ATOM   9613  OE1 GLN A 589      96.143  82.468 108.575  1.00  0.00           O
ATOM   9614  NE2 GLN A 589      96.003  80.478 109.595  1.00  0.00           N
ATOM   9617  C   GLN A 589      93.003  82.088 104.305  1.00  0.00           C
ATOM   9618  O   GLN A 589      93.783  81.668 103.465  1.00  0.00           O
ATOM   9619  N   ALA A 590      92.083  83.028 104.015  1.00  0.00           N
ATOM   9621  CA  ALA A 590      91.823  83.508 102.675  1.00  0.00           C
ATOM   9623  CB  ALA A 590      90.413  83.048 102.275  1.00  0.00           C
ATOM   9627  C   ALA A 590      91.853  85.018 102.595  1.00  0.00           C
ATOM   9628  O   ALA A 590      91.403  85.598 101.615  1.00  0.00           O
ATOM   9629  N   GLN A 591      92.343  85.668 103.675  1.00  0.00           N
ATOM   9631  CA  GLN A 591      92.543  87.098 103.855  1.00  0.00           C
ATOM   9633  CB  GLN A 591      92.883  87.958 102.575  1.00  0.00           C
ATOM   9636  CG  GLN A 591      91.713  88.608 101.775  1.00  0.00           C
ATOM   9639  CD  GLN A 591      92.193  89.668 100.765  1.00  0.00           C
ATOM   9640  OE1 GLN A 591      92.933  90.588 101.135  1.00  0.00           O
ATOM   9641  NE2 GLN A 591      91.733  89.578  99.505  1.00  0.00           N
ATOM   9644  C   GLN A 591      91.383  87.698 104.615  1.00  0.00           C
ATOM   9645  O   GLN A 591      90.233  87.258 104.545  1.00  0.00           O
ATOM   9646  N   ASN A 592      91.663  88.778 105.385  1.00  0.00           N
ATOM   9648  CA  ASN A 592      90.693  89.748 105.805  1.00  0.00           C
ATOM   9650  CB  ASN A 592      90.723  90.038 107.335  1.00  0.00           C
ATOM   9653  CG  ASN A 592      89.403  90.658 107.785  1.00  0.00           C
ATOM   9654  OD1 ASN A 592      88.433  90.648 107.025  1.00  0.00           O
ATOM   9655  ND2 ASN A 592      89.343  91.238 109.005  1.00  0.00           N
ATOM   9658  C   ASN A 592      90.903  91.038 105.015  1.00  0.00           C
ATOM   9659  O   ASN A 592      92.003  91.378 104.595  1.00  0.00           O
ATOM   9660  N   TRP A 593      89.813  91.778 104.815  1.00  0.00           N
ATOM   9662  CA  TRP A 593      89.813  93.118 104.305  1.00  0.00           C
ATOM   9664  CB  TRP A 593      89.703  93.188 102.745  1.00  0.00           C
ATOM   9667  CG  TRP A 593      88.543  92.538 102.055  1.00  0.00           C
ATOM   9668  CD1 TRP A 593      87.523  91.788 102.585  1.00  0.00           C
ATOM   9670  NE1 TRP A 593      86.623  91.458 101.625  1.00  0.00           N
ATOM   9672  CE2 TRP A 593      87.023  91.968 100.435  1.00  0.00           C
ATOM   9673  CD2 TRP A 593      88.233  92.668 100.655  1.00  0.00           C
ATOM   9674  CE3 TRP A 593      88.823  93.348  99.595  1.00  0.00           C
ATOM   9676  CZ3 TRP A 593      88.183  93.338  98.355  1.00  0.00           C
ATOM   9678  CZ2 TRP A 593      86.393  91.948  99.215  1.00  0.00           C
ATOM   9680  CH2 TRP A 593      86.983  92.668  98.175  1.00  0.00           C
ATOM   9682  C   TRP A 593      88.663  93.828 105.015  1.00  0.00           C
ATOM   9683  O   TRP A 593      87.553  93.298 105.115  1.00  0.00           O
ATOM   9684  N   GLN A 594      88.903  95.028 105.545  1.00  0.00           N
ATOM   9686  CA  GLN A 594      87.873  95.808 106.195  1.00  0.00           C
ATOM   9688  CB  GLN A 594      87.253  95.188 107.485  1.00  0.00           C
ATOM   9691  CG  GLN A 594      88.263  94.868 108.605  1.00  0.00           C
ATOM   9694  CD  GLN A 594      87.533  94.338 109.825  1.00  0.00           C
ATOM   9695  OE1 GLN A 594      86.303  94.428 109.905  1.00  0.00           O
ATOM   9696  NE2 GLN A 594      88.293  93.788 110.805  1.00  0.00           N
ATOM   9699  C   GLN A 594      88.453  97.148 106.555  1.00  0.00           C
ATOM   9700  O   GLN A 594      89.533  97.248 107.135  1.00  0.00           O
ATOM   9701  N   LYS A 595      87.823  98.238 106.055  1.00  0.00           N
ATOM   9703  CA  LYS A 595      88.223  99.628 106.165  1.00  0.00           C
ATOM   9705  CB  LYS A 595      88.603 100.008 107.635  1.00  0.00           C
ATOM   9708  CG  LYS A 595      88.683 101.518 107.915  1.00  0.00           C
ATOM   9711  CD  LYS A 595      88.623 101.838 109.425  1.00  0.00           C
ATOM   9714  CE  LYS A 595      87.293 102.478 109.835  1.00  0.00           C
ATOM   9717  NZ  LYS A 595      87.283 102.868 111.265  1.00  0.00           N
ATOM   9721  C   LYS A 595      89.323  99.908 105.145  1.00  0.00           C
ATOM   9722  O   LYS A 595      89.373 100.938 104.465  1.00  0.00           O
ATOM   9723  N   ASN A 596      90.223  98.928 105.035  1.00  0.00           N
ATOM   9725  CA  ASN A 596      91.413  98.908 104.255  1.00  0.00           C
ATOM   9727  CB  ASN A 596      92.583  99.588 105.015  1.00  0.00           C
ATOM   9730  CG  ASN A 596      92.813  98.958 106.395  1.00  0.00           C
ATOM   9731  OD1 ASN A 596      92.243  99.378 107.405  1.00  0.00           O
ATOM   9732  ND2 ASN A 596      93.673  97.918 106.465  1.00  0.00           N
ATOM   9735  C   ASN A 596      91.783  97.478 103.975  1.00  0.00           C
ATOM   9736  O   ASN A 596      91.263  96.518 104.565  1.00  0.00           O
ATOM   9737  N   GLY A 597      92.763  97.298 103.085  1.00  0.00           N
ATOM   9739  CA  GLY A 597      93.353  96.018 102.855  1.00  0.00           C
ATOM   9742  C   GLY A 597      94.673  96.198 102.195  1.00  0.00           C
ATOM   9743  O   GLY A 597      94.813  96.958 101.235  1.00  0.00           O
ATOM   9744  N   GLN A 598      95.673  95.488 102.715  1.00  0.00           N
ATOM   9746  CA  GLN A 598      96.993  95.398 102.175  1.00  0.00           C
ATOM   9748  CB  GLN A 598      98.093  96.128 102.985  1.00  0.00           C
ATOM   9751  CG  GLN A 598      97.993  97.688 103.045  1.00  0.00           C
ATOM   9754  CD  GLN A 598      96.803  98.248 103.825  1.00  0.00           C
ATOM   9755  OE1 GLN A 598      96.253  99.308 103.515  1.00  0.00           O
ATOM   9756  NE2 GLN A 598      96.413  97.588 104.925  1.00  0.00           N
ATOM   9759  C   GLN A 598      97.263  93.918 102.175  1.00  0.00           C
ATOM   9760  O   GLN A 598      97.393  93.288 103.225  1.00  0.00           O
ATOM   9761  N   HIS A 599      97.343  93.318 100.985  1.00  0.00           N
ATOM   9763  CA  HIS A 599      97.663  91.928 100.855  1.00  0.00           C
ATOM   9765  CB  HIS A 599      96.433  91.028 100.565  1.00  0.00           C
ATOM   9768  ND1 HIS A 599      95.713  90.858  98.165  1.00  0.00           N
ATOM   9769  CG  HIS A 599      95.613  91.468  99.405  1.00  0.00           C
ATOM   9770  CE1 HIS A 599      94.723  91.388  97.455  1.00  0.00           C
ATOM   9772  NE2 HIS A 599      94.013  92.288  98.175  1.00  0.00           N
ATOM   9774  CD2 HIS A 599      94.573  92.338  99.425  1.00  0.00           C
ATOM   9776  C   HIS A 599      98.683  91.858  99.765  1.00  0.00           C
ATOM   9777  O   HIS A 599      98.813  92.778  98.955  1.00  0.00           O
ATOM   9778  N   GLN A 600      99.473  90.768  99.765  1.00  0.00           N
ATOM   9780  CA  GLN A 600     100.363  90.418  98.685  1.00  0.00           C
ATOM   9782  CB  GLN A 600     101.543  89.548  99.185  1.00  0.00           C
ATOM   9785  CG  GLN A 600     102.713  89.328  98.185  1.00  0.00           C
ATOM   9788  CD  GLN A 600     103.803  88.428  98.795  1.00  0.00           C
ATOM   9789  OE1 GLN A 600     103.673  87.878  99.885  1.00  0.00           O
ATOM   9790  NE2 GLN A 600     104.903  88.198  98.065  1.00  0.00           N
ATOM   9793  C   GLN A 600      99.493  89.618  97.755  1.00  0.00           C
ATOM   9794  O   GLN A 600      98.673  88.788  98.165  1.00  0.00           O
ATOM   9795  N   ALA A 601      99.633  89.878  96.445  1.00  0.00           N
ATOM   9797  CA  ALA A 601      98.753  89.328  95.455  1.00  0.00           C
ATOM   9799  CB  ALA A 601      99.043  90.058  94.155  1.00  0.00           C
ATOM   9803  C   ALA A 601      98.863  87.808  95.345  1.00  0.00           C
ATOM   9804  O   ALA A 601      97.883  87.118  95.085  1.00  0.00           O
ATOM   9805  N   ILE A 602     100.063  87.248  95.655  1.00  0.00           N
ATOM   9807  CA  ILE A 602     100.343  85.818  95.685  1.00  0.00           C
ATOM   9809  CB  ILE A 602     101.823  85.558  96.015  1.00  0.00           C
ATOM   9811  CG2 ILE A 602     102.123  85.758  97.515  1.00  0.00           C
ATOM   9815  CG1 ILE A 602     102.293  84.148  95.555  1.00  0.00           C
ATOM   9818  CD  ILE A 602     102.673  84.138  94.075  1.00  0.00           C
ATOM   9822  C   ILE A 602      99.413  85.028  96.625  1.00  0.00           C
ATOM   9823  O   ILE A 602      98.973  83.948  96.275  1.00  0.00           O
ATOM   9824  N   SER A 603      99.083  85.538  97.835  1.00  0.00           N
ATOM   9826  CA  SER A 603      98.153  84.868  98.745  1.00  0.00           C
ATOM   9828  CB  SER A 603      98.103  85.638 100.105  1.00  0.00           C
ATOM   9831  OG  SER A 603      97.113  85.138 101.015  1.00  0.00           O
ATOM   9833  C   SER A 603      96.763  84.738  98.145  1.00  0.00           C
ATOM   9834  O   SER A 603      96.183  83.658  98.035  1.00  0.00           O
ATOM   9835  N   SER A 604      96.233  85.868  97.655  1.00  0.00           N
ATOM   9837  CA  SER A 604      94.853  85.938  97.215  1.00  0.00           C
ATOM   9839  CB  SER A 604      94.363  87.418  97.265  1.00  0.00           C
ATOM   9842  OG  SER A 604      92.933  87.538  97.265  1.00  0.00           O
ATOM   9844  C   SER A 604      94.703  85.328  95.825  1.00  0.00           C
ATOM   9845  O   SER A 604      93.653  84.808  95.465  1.00  0.00           O
ATOM   9846  N   GLN A 605      95.793  85.298  95.015  1.00  0.00           N
ATOM   9848  CA  GLN A 605      95.953  84.448  93.855  1.00  0.00           C
ATOM   9850  CB  GLN A 605      97.263  84.808  93.095  1.00  0.00           C
ATOM   9853  CG  GLN A 605      97.533  83.908  91.855  1.00  0.00           C
ATOM   9856  CD  GLN A 605      98.953  84.048  91.295  1.00  0.00           C
ATOM   9857  OE1 GLN A 605      99.933  84.128  92.035  1.00  0.00           O
ATOM   9858  NE2 GLN A 605      99.073  83.968  89.955  1.00  0.00           N
ATOM   9861  C   GLN A 605      95.993  82.958  94.155  1.00  0.00           C
ATOM   9862  O   GLN A 605      95.313  82.158  93.515  1.00  0.00           O
ATOM   9863  N   GLN A 606      96.793  82.528  95.145  1.00  0.00           N
ATOM   9865  CA  GLN A 606      96.913  81.138  95.535  1.00  0.00           C
ATOM   9867  CB  GLN A 606      98.033  80.988  96.595  1.00  0.00           C
ATOM   9870  CG  GLN A 606      98.343  79.528  96.955  1.00  0.00           C
ATOM   9873  CD  GLN A 606      98.813  78.728  95.745  1.00  0.00           C
ATOM   9874  OE1 GLN A 606      98.033  78.158  94.985  1.00  0.00           O
ATOM   9875  NE2 GLN A 606     100.143  78.728  95.515  1.00  0.00           N
ATOM   9878  C   GLN A 606      95.603  80.578  96.065  1.00  0.00           C
ATOM   9879  O   GLN A 606      95.163  79.488  95.705  1.00  0.00           O
ATOM   9880  N   LEU A 607      94.883  81.388  96.865  1.00  0.00           N
ATOM   9882  CA  LEU A 607      93.523  81.088  97.265  1.00  0.00           C
ATOM   9884  CB  LEU A 607      92.893  82.278  98.025  1.00  0.00           C
ATOM   9887  CG  LEU A 607      91.423  82.068  98.475  1.00  0.00           C
ATOM   9889  CD1 LEU A 607      91.373  81.098  99.675  1.00  0.00           C
ATOM   9893  CD2 LEU A 607      90.773  83.438  98.755  1.00  0.00           C
ATOM   9897  C   LEU A 607      92.613  80.858  96.085  1.00  0.00           C
ATOM   9898  O   LEU A 607      91.813  79.928  96.055  1.00  0.00           O
ATOM   9899  N   ALA A 608      92.693  81.758  95.095  1.00  0.00           N
ATOM   9901  CA  ALA A 608      91.873  81.718  93.925  1.00  0.00           C
ATOM   9903  CB  ALA A 608      92.113  82.998  93.115  1.00  0.00           C
ATOM   9907  C   ALA A 608      92.053  80.498  93.075  1.00  0.00           C
ATOM   9908  O   ALA A 608      91.063  79.878  92.675  1.00  0.00           O
ATOM   9909  N   HIS A 609      93.313  80.088  92.845  1.00  0.00           N
ATOM   9911  CA  HIS A 609      93.623  78.808  92.245  1.00  0.00           C
ATOM   9913  CB  HIS A 609      95.133  78.628  91.995  1.00  0.00           C
ATOM   9916  ND1 HIS A 609      95.193  76.918  90.165  1.00  0.00           N
ATOM   9917  CG  HIS A 609      95.433  77.258  91.485  1.00  0.00           C
ATOM   9918  CE1 HIS A 609      95.513  75.638  90.095  1.00  0.00           C
ATOM   9920  NE2 HIS A 609      95.913  75.138  91.285  1.00  0.00           N
ATOM   9922  CD2 HIS A 609      95.873  76.178  92.185  1.00  0.00           C
ATOM   9924  C   HIS A 609      93.133  77.618  93.065  1.00  0.00           C
ATOM   9925  O   HIS A 609      92.513  76.688  92.545  1.00  0.00           O
ATOM   9926  N   TRP A 610      93.343  77.658  94.395  1.00  0.00           N
ATOM   9928  CA  TRP A 610      92.793  76.658  95.285  1.00  0.00           C
ATOM   9930  CB  TRP A 610      93.223  76.898  96.765  1.00  0.00           C
ATOM   9933  CG  TRP A 610      94.673  76.688  97.045  1.00  0.00           C
ATOM   9934  CD1 TRP A 610      95.533  75.848  96.375  1.00  0.00           C
ATOM   9936  NE1 TRP A 610      96.753  75.848  96.995  1.00  0.00           N
ATOM   9938  CE2 TRP A 610      96.733  76.708  98.045  1.00  0.00           C
ATOM   9939  CD2 TRP A 610      95.443  77.288  98.105  1.00  0.00           C
ATOM   9940  CE3 TRP A 610      95.163  78.258  99.065  1.00  0.00           C
ATOM   9942  CZ3 TRP A 610      96.193  78.658  99.925  1.00  0.00           C
ATOM   9944  CZ2 TRP A 610      97.733  77.058  98.955  1.00  0.00           C
ATOM   9946  CH2 TRP A 610      97.453  78.068  99.875  1.00  0.00           C
ATOM   9948  C   TRP A 610      91.293  76.548  95.205  1.00  0.00           C
ATOM   9949  O   TRP A 610      90.763  75.458  95.065  1.00  0.00           O
ATOM   9950  N   MET A 611      90.543  77.648  95.205  1.00  0.00           N
ATOM   9952  CA  MET A 611      89.093  77.638  95.055  1.00  0.00           C
ATOM   9954  CB  MET A 611      88.553  79.058  95.275  1.00  0.00           C
ATOM   9957  CG  MET A 611      88.583  79.538  96.745  1.00  0.00           C
ATOM   9960  SD  MET A 611      87.363  78.698  97.805  1.00  0.00           S
ATOM   9961  CE  MET A 611      88.433  77.368  98.385  1.00  0.00           C
ATOM   9965  C   MET A 611      88.563  77.018  93.755  1.00  0.00           C
ATOM   9966  O   MET A 611      87.653  76.178  93.785  1.00  0.00           O
ATOM   9967  N   SER A 612      89.163  77.358  92.595  1.00  0.00           N
ATOM   9969  CA  SER A 612      88.893  76.688  91.325  1.00  0.00           C
ATOM   9971  CB  SER A 612      89.823  77.228  90.195  1.00  0.00           C
ATOM   9974  OG  SER A 612      89.663  78.628  90.015  1.00  0.00           O
ATOM   9976  C   SER A 612      89.173  75.188  91.385  1.00  0.00           C
ATOM   9977  O   SER A 612      88.373  74.348  90.955  1.00  0.00           O
ATOM   9978  N   LEU A 613      90.333  74.818  91.955  1.00  0.00           N
ATOM   9980  CA  LEU A 613      90.733  73.438  92.135  1.00  0.00           C
ATOM   9982  CB  LEU A 613      92.183  73.438  92.695  1.00  0.00           C
ATOM   9985  CG  LEU A 613      92.903  72.078  92.795  1.00  0.00           C
ATOM   9987  CD1 LEU A 613      92.693  71.348  94.125  1.00  0.00           C
ATOM   9991  CD2 LEU A 613      92.583  71.208  91.575  1.00  0.00           C
ATOM   9995  C   LEU A 613      89.803  72.678  93.045  1.00  0.00           C
ATOM   9996  O   LEU A 613      89.273  71.608  92.725  1.00  0.00           O
ATOM   9997  N   LEU A 614      89.523  73.238  94.235  1.00  0.00           N
ATOM   9999  CA  LEU A 614      88.633  72.678  95.215  1.00  0.00           C
ATOM  10001  CB  LEU A 614      88.693  73.568  96.495  1.00  0.00           C
ATOM  10004  CG  LEU A 614      89.733  73.158  97.575  1.00  0.00           C
ATOM  10006  CD1 LEU A 614      89.643  71.698  98.035  1.00  0.00           C
ATOM  10010  CD2 LEU A 614      91.183  73.368  97.145  1.00  0.00           C
ATOM  10014  C   LEU A 614      87.213  72.498  94.725  1.00  0.00           C
ATOM  10015  O   LEU A 614      86.663  71.408  94.835  1.00  0.00           O
ATOM  10016  N   GLN A 615      86.583  73.518  94.105  1.00  0.00           N
ATOM  10018  CA  GLN A 615      85.213  73.418  93.615  1.00  0.00           C
ATOM  10020  CB  GLN A 615      84.693  74.758  93.065  1.00  0.00           C
ATOM  10023  CG  GLN A 615      84.413  75.768  94.195  1.00  0.00           C
ATOM  10026  CD  GLN A 615      83.783  77.018  93.625  1.00  0.00           C
ATOM  10027  OE1 GLN A 615      83.523  77.148  92.425  1.00  0.00           O
ATOM  10028  NE2 GLN A 615      83.533  77.998  94.535  1.00  0.00           N
[truncated: 2,570,198 more chars]
