# Supplementary material for: Characterizing Membrane Association and Periplasmic Transfer of Bacterial Lipoproteins through Molecular Dynamics Simulations
Source: Structure. 2020 Apr 7;28(4):475–487.e3. doi: 10.1016/j.str.2020.01.012 (PMC7139219; doi:10.1016/j.str.2020.01.012)
Supplement: Data S3. Final Coordinates from Simulations (M–X), Related to Figure 3 [file mmc5.zip › M-X/PGAB-4-atomistic.pdb]

TITLE     Protein
REMARK    THIS IS A SIMULATION BOX
CRYST1  144.431  144.431  176.075  90.00  90.00  90.00 P 1           1
MODEL        1
ATOM      1  N   CYSTA   1      75.520 103.296  78.297  1.00  0.00           N
ATOM      3  CA  CYSTA   1      75.741 103.895  79.607  1.00  0.00           C
ATOM      5  C   CYSTA   1      75.111 102.966  80.688  1.00  0.00           C
ATOM      6  O   CYSTA   1      74.170 103.386  81.387  1.00  0.00           O
ATOM      7  CB  CYSTA   1      77.181 104.476  79.798  1.00  0.00           C
ATOM     10  SG  CYSTA   1      77.641 105.545  78.357  1.00  0.00           S
ATOM     11  C1  CYSTA   1      79.430 105.876  78.537  1.00  0.00           C
ATOM     14  CA1 CYSTA   1      76.251 102.265  77.817  1.00  0.00           C
ATOM     15  OA1 CYSTA   1      77.420 102.116  78.107  1.00  0.00           O
ATOM     16  CA2 CYSTA   1      75.571 101.136  77.127  1.00  0.00           C
ATOM     19  C11 CYSTA   1      80.530 104.935  77.897  1.00  0.00           C
ATOM     21  O11 CYSTA   1      79.991 103.705  77.417  1.00  0.00           O
ATOM     22  CX1 CYSTA   1      79.880 103.296  76.127  1.00  0.00           C
ATOM     23  OX1 CYSTA   1      79.560 102.155  75.827  1.00  0.00           O
ATOM     24  CX2 CYSTA   1      80.160 104.365  75.037  1.00  0.00           C
ATOM     27  C12 CYSTA   1      81.731 104.695  78.887  1.00  0.00           C
ATOM     30  O12 CYSTA   1      82.221 103.346  79.007  1.00  0.00           O
ATOM     31  CD1 CYSTA   1      83.211 102.806  78.307  1.00  0.00           C
ATOM     32  OD1 CYSTA   1      83.840 101.826  78.688  1.00  0.00           O
ATOM     33  CD2 CYSTA   1      83.560 103.515  76.987  1.00  0.00           C
ATOM     36  CA3 CYSTA   1      74.891 101.376  75.768  1.00  0.00           C
ATOM     39  CA4 CYSTA   1      73.361 101.485  75.897  1.00  0.00           C
ATOM     42  CA5 CYSTA   1      72.751 102.735  75.267  1.00  0.00           C
ATOM     45  CA6 CYSTA   1      73.111 104.076  75.927  1.00  0.00           C
ATOM     48  CA7 CYSTA   1      74.411 104.695  75.397  1.00  0.00           C
ATOM     51  CA8 CYSTA   1      74.361 106.225  75.298  1.00  0.00           C
ATOM     54  CA9 CYSTA   1      75.071 106.766  74.048  1.00  0.00           C
ATOM     57 0CA1 CYSTA   1      74.401 106.335  72.728  1.00  0.00           C
ATOM     60 1CA1 CYSTA   1      75.251 105.335  71.927  1.00  0.00           C
ATOM     63 2CA1 CYSTA   1      74.821 105.145  70.467  1.00  0.00           C
ATOM     66 3CA1 CYSTA   1      76.030 104.746  69.627  1.00  0.00           C
ATOM     69 4CA1 CYSTA   1      75.761 104.546  68.128  1.00  0.00           C
ATOM     72 5CA1 CYSTA   1      75.691 103.076  67.688  1.00  0.00           C
ATOM     75 6CA1 CYSTA   1      76.261 102.855  66.277  1.00  0.00           C
ATOM     79  CD3 CYSTA   1      83.321 102.676  75.707  1.00  0.00           C
ATOM     82  CD4 CYSTA   1      84.290 101.506  75.487  1.00  0.00           C
ATOM     85  CD5 CYSTA   1      83.560 100.145  75.368  1.00  0.00           C
ATOM     88  CD6 CYSTA   1      82.551 100.066  74.217  1.00  0.00           C
ATOM     91  CD7 CYSTA   1      83.160  99.636  72.877  1.00  0.00           C
ATOM     94  CD8 CYSTA   1      82.151  99.776  71.727  1.00  0.00           C
ATOM     97  CD9 CYSTA   1      82.821  99.886  70.347  1.00  0.00           C
ATOM    100 0CD1 CYSTA   1      82.011 100.755  69.378  1.00  0.00           C
ATOM    103 1CD1 CYSTA   1      81.010  99.986  68.527  1.00  0.00           C
ATOM    106 2CD1 CYSTA   1      79.971 100.936  67.907  1.00  0.00           C
ATOM    109 3CD1 CYSTA   1      79.351 100.386  66.607  1.00  0.00           C
ATOM    112 4CD1 CYSTA   1      78.531  99.105  66.777  1.00  0.00           C
ATOM    115 5CD1 CYSTA   1      77.461  99.186  67.868  1.00  0.00           C
ATOM    118 6CD1 CYSTA   1      76.291  98.226  67.677  1.00  0.00           C
ATOM    122  CX3 CYSTA   1      80.571 103.716  73.677  1.00  0.00           C
ATOM    125  CX4 CYSTA   1      79.810 104.216  72.438  1.00  0.00           C
ATOM    128  CX5 CYSTA   1      80.461 105.436  71.767  1.00  0.00           C
ATOM    131  CX6 CYSTA   1      79.821 105.736  70.397  1.00  0.00           C
ATOM    134  CX7 CYSTA   1      80.571 106.806  69.587  1.00  0.00           C
ATOM    137  CX8 CYSTA   1      79.821 107.265  68.327  1.00  0.00           C
ATOM    140  CX9 CYSTA   1      80.651 108.246  67.537  1.00  0.00           C
ATOM    142 0CX1 CYSTA   1      80.280 109.435  67.018  1.00  0.00           C
ATOM    144 1CX1 CYSTA   1      78.920 110.085  67.007  1.00  0.00           C
ATOM    147 2CX1 CYSTA   1      78.510 110.425  65.557  1.00  0.00           C
ATOM    150 3CX1 CYSTA   1      77.090 111.006  65.438  1.00  0.00           C
ATOM    153 4CX1 CYSTA   1      76.191 110.215  64.467  1.00  0.00           C
ATOM    156 5CX1 CYSTA   1      76.041 108.746  64.897  1.00  0.00           C
ATOM    159 6CX1 CYSTA   1      74.681 108.115  64.587  1.00  0.00           C
ATOM    162 7CX1 CYSTA   1      74.511 106.815  65.397  1.00  0.00           C
ATOM    165 8CX1 CYSTA   1      73.211 106.045  65.127  1.00  0.00           C
ATOM    169  N   ILE A   2      75.450 101.646  80.717  1.00  0.00           N
ATOM    171  CA  ILE A   2      74.450 100.615  81.067  1.00  0.00           C
ATOM    173  CB  ILE A   2      74.310  99.426  80.087  1.00  0.00           C
ATOM    175  CG2 ILE A   2      75.591  98.585  79.836  1.00  0.00           C
ATOM    179  CG1 ILE A   2      73.001  98.615  80.298  1.00  0.00           C
ATOM    182  CD  ILE A   2      72.511  97.936  79.017  1.00  0.00           C
ATOM    186  C   ILE A   2      74.461 100.166  82.517  1.00  0.00           C
ATOM    187  O   ILE A   2      74.181 100.956  83.417  1.00  0.00           O
ATOM    188  N   SER A   3      74.691  98.865  82.757  1.00  0.00           N
ATOM    190  CA  SER A   3      74.231  98.065  83.887  1.00  0.00           C
ATOM    192  CB  SER A   3      74.420  96.556  83.527  1.00  0.00           C
ATOM    195  OG  SER A   3      73.181  95.905  83.228  1.00  0.00           O
ATOM    197  C   SER A   3      74.920  98.465  85.197  1.00  0.00           C
ATOM    198  O   SER A   3      74.391  99.186  86.027  1.00  0.00           O
ATOM    199  N   GLN A   4      76.170  98.026  85.357  1.00  0.00           N
ATOM    201  CA  GLN A   4      77.261  98.766  85.957  1.00  0.00           C
ATOM    203  CB  GLN A   4      78.371  98.886  84.867  1.00  0.00           C
ATOM    206  CG  GLN A   4      79.170 100.215  84.737  1.00  0.00           C
ATOM    209  CD  GLN A   4      78.450 101.416  84.098  1.00  0.00           C
ATOM    210  OE1 GLN A   4      78.901 102.556  84.247  1.00  0.00           O
ATOM    211  NE2 GLN A   4      77.321 101.205  83.387  1.00  0.00           N
ATOM    214  C   GLN A   4      77.020 100.095  86.688  1.00  0.00           C
ATOM    215  O   GLN A   4      76.471 101.065  86.188  1.00  0.00           O
ATOM    216  N   SER A   5      77.490 100.246  87.917  1.00  0.00           N
ATOM    218  CA  SER A   5      77.160  99.476  89.107  1.00  0.00           C
ATOM    220  CB  SER A   5      78.361  99.566  90.107  1.00  0.00           C
ATOM    223  OG  SER A   5      78.270  98.766  91.287  1.00  0.00           O
ATOM    225  C   SER A   5      75.941 100.156  89.697  1.00  0.00           C
ATOM    226  O   SER A   5      76.061 100.816  90.737  1.00  0.00           O
ATOM    227  N   ARG A   6      74.801 100.106  88.947  1.00  0.00           N
ATOM    229  CA  ARG A   6      73.501 100.676  89.287  1.00  0.00           C
ATOM    231  CB  ARG A   6      73.521 101.986  90.107  1.00  0.00           C
ATOM    234  CG  ARG A   6      73.371 101.666  91.607  1.00  0.00           C
ATOM    237  CD  ARG A   6      73.881 102.706  92.587  1.00  0.00           C
ATOM    240  NE  ARG A   6      75.141 102.166  93.158  1.00  0.00           N
ATOM    242  CZ  ARG A   6      75.721 102.706  94.217  1.00  0.00           C
ATOM    243  NH1 ARG A   6      76.751 102.116  94.788  1.00  0.00           N
ATOM    246  NH2 ARG A   6      75.261 103.816  94.757  1.00  0.00           N
ATOM    249  C   ARG A   6      72.451 100.685  88.188  1.00  0.00           C
ATOM    250  O   ARG A   6      71.581  99.815  88.147  1.00  0.00           O
ATOM    251  N   THR A   7      72.401 101.716  87.307  1.00  0.00           N
ATOM    253  CA  THR A   7      71.490 101.865  86.157  1.00  0.00           C
ATOM    255  CB  THR A   7      71.630 100.775  85.068  1.00  0.00           C
ATOM    257  OG1 THR A   7      71.501 101.335  83.767  1.00  0.00           O
ATOM    259  CG2 THR A   7      70.681  99.575  85.137  1.00  0.00           C
ATOM    263  C   THR A   7      70.041 102.206  86.478  1.00  0.00           C
ATOM    264  O   THR A   7      69.420 103.036  85.817  1.00  0.00           O
ATOM    265  N   SER A   8      69.461 101.556  87.527  1.00  0.00           N
ATOM    267  CA  SER A   8      68.111 101.725  88.077  1.00  0.00           C
ATOM    269  CB  SER A   8      67.670 103.156  88.467  1.00  0.00           C
ATOM    272  OG  SER A   8      68.391 103.646  89.607  1.00  0.00           O
ATOM    274  C   SER A   8      67.041 101.076  87.247  1.00  0.00           C
ATOM    275  O   SER A   8      65.850 101.176  87.537  1.00  0.00           O
ATOM    276  N   PHE A   9      67.471 100.265  86.257  1.00  0.00           N
ATOM    278  CA  PHE A   9      66.721  99.125  85.817  1.00  0.00           C
ATOM    280  CB  PHE A   9      67.151  98.506  84.427  1.00  0.00           C
ATOM    283  CG  PHE A   9      66.950  99.295  83.167  1.00  0.00           C
ATOM    284  CD1 PHE A   9      67.611 100.505  82.948  1.00  0.00           C
ATOM    286  CE1 PHE A   9      67.641 101.096  81.667  1.00  0.00           C
ATOM    288  CZ  PHE A   9      67.011 100.456  80.597  1.00  0.00           C
ATOM    290  CD2 PHE A   9      66.301  98.676  82.077  1.00  0.00           C
ATOM    292  CE2 PHE A   9      66.331  99.245  80.798  1.00  0.00           C
ATOM    294  C   PHE A   9      66.931  98.026  86.847  1.00  0.00           C
ATOM    295  O   PHE A   9      67.771  98.096  87.747  1.00  0.00           O
ATOM    296  N   ILE A  10      66.181  96.945  86.677  1.00  0.00           N
ATOM    298  CA  ILE A  10      66.111  95.785  87.517  1.00  0.00           C
ATOM    300  CB  ILE A  10      64.611  95.545  87.668  1.00  0.00           C
ATOM    302  CG2 ILE A  10      64.161  96.655  88.637  1.00  0.00           C
ATOM    306  CG1 ILE A  10      63.841  95.635  86.327  1.00  0.00           C
ATOM    309  CD  ILE A  10      62.361  95.215  86.407  1.00  0.00           C
ATOM    313  C   ILE A  10      66.891  94.486  87.148  1.00  0.00           C
ATOM    314  O   ILE A  10      66.501  93.475  87.747  1.00  0.00           O
ATOM    315  N   PRO A  11      67.941  94.266  86.287  1.00  0.00           N
ATOM    316  CD  PRO A  11      68.321  95.246  85.247  1.00  0.00           C
ATOM    319  CA  PRO A  11      67.990  92.956  85.647  1.00  0.00           C
ATOM    321  CB  PRO A  11      67.121  93.335  84.438  1.00  0.00           C
ATOM    324  CG  PRO A  11      67.620  94.725  83.988  1.00  0.00           C
ATOM    327  C   PRO A  11      69.450  92.545  85.327  1.00  0.00           C
ATOM    328  O   PRO A  11      70.341  93.216  85.857  1.00  0.00           O
ATOM    329  N   PRO A  12      69.881  91.496  84.627  1.00  0.00           N
ATOM    330  CD  PRO A  12      69.481  91.356  83.228  1.00  0.00           C
ATOM    333  CA  PRO A  12      69.721  90.195  85.267  1.00  0.00           C
ATOM    335  CB  PRO A  12      68.431  89.655  84.627  1.00  0.00           C
ATOM    338  CG  PRO A  12      68.480  90.185  83.188  1.00  0.00           C
ATOM    341  C   PRO A  12      70.941  89.336  84.938  1.00  0.00           C
ATOM    342  O   PRO A  12      71.071  88.806  83.837  1.00  0.00           O
ATOM    343  N   GLN A  13      71.931  89.166  85.827  1.00  0.00           N
ATOM    345  CA  GLN A  13      71.931  89.286  87.267  1.00  0.00           C
ATOM    347  CB  GLN A  13      70.801  88.496  88.027  1.00  0.00           C
ATOM    350  CG  GLN A  13      70.991  86.976  88.337  1.00  0.00           C
ATOM    353  CD  GLN A  13      70.461  86.045  87.247  1.00  0.00           C
ATOM    354  OE1 GLN A  13      69.560  85.235  87.477  1.00  0.00           O
ATOM    355  NE2 GLN A  13      71.030  86.166  86.027  1.00  0.00           N
ATOM    358  C   GLN A  13      73.261  88.646  87.587  1.00  0.00           C
ATOM    359  O   GLN A  13      73.881  88.056  86.698  1.00  0.00           O
ATOM    360  N   ASP A  14      73.761  88.705  88.827  1.00  0.00           N
ATOM    362  CA  ASP A  14      73.381  89.606  89.887  1.00  0.00           C
ATOM    364  CB  ASP A  14      73.321  88.865  91.267  1.00  0.00           C
ATOM    367  CG  ASP A  14      73.151  87.355  91.127  1.00  0.00           C
ATOM    368  OD1 ASP A  14      72.071  86.826  91.507  1.00  0.00           O
ATOM    369  OD2 ASP A  14      74.111  86.716  90.628  1.00  0.00           O
ATOM    370  C   ASP A  14      74.380  90.755  89.788  1.00  0.00           C
ATOM    371  O   ASP A  14      74.560  91.316  88.717  1.00  0.00           O
ATOM    372  N   ARG A  15      75.111  91.085  90.857  1.00  0.00           N
ATOM    374  CA  ARG A  15      76.560  91.195  90.807  1.00  0.00           C
ATOM    376  CB  ARG A  15      77.141  89.765  90.557  1.00  0.00           C
ATOM    379  CG  ARG A  15      78.661  89.575  90.756  1.00  0.00           C
ATOM    382  CD  ARG A  15      79.311  88.565  89.798  1.00  0.00           C
ATOM    385  NE  ARG A  15      80.310  89.286  88.947  1.00  0.00           N
ATOM    387  CZ  ARG A  15      81.510  88.816  88.637  1.00  0.00           C
ATOM    388  NH1 ARG A  15      82.321  89.535  87.897  1.00  0.00           N
ATOM    391  NH2 ARG A  15      82.001  87.666  89.027  1.00  0.00           N
ATOM    394  C   ARG A  15      77.230  92.215  89.867  1.00  0.00           C
ATOM    395  O   ARG A  15      77.931  91.826  88.918  1.00  0.00           O
ATOM    396  N   GLU A  16      77.181  93.535  90.137  1.00  0.00           N
ATOM    398  CA  GLU A  16      76.030  94.315  90.588  1.00  0.00           C
ATOM    400  CB  GLU A  16      76.350  95.475  91.598  1.00  0.00           C
ATOM    403  CG  GLU A  16      75.301  96.636  91.647  1.00  0.00           C
ATOM    406  CD  GLU A  16      75.051  97.285  93.018  1.00  0.00           C
ATOM    407  OE1 GLU A  16      73.951  97.875  93.188  1.00  0.00           O
ATOM    408  OE2 GLU A  16      75.950  97.276  93.897  1.00  0.00           O
ATOM    409  C   GLU A  16      75.331  94.826  89.357  1.00  0.00           C
ATOM    410  O   GLU A  16      75.941  95.445  88.487  1.00  0.00           O
ATOM    411  N   SER A  17      74.041  94.476  89.238  1.00  0.00           N
ATOM    413  CA  SER A  17      73.191  94.435  88.057  1.00  0.00           C
ATOM    415  CB  SER A  17      71.810  95.106  88.317  1.00  0.00           C
ATOM    418  OG  SER A  17      71.911  96.496  88.617  1.00  0.00           O
ATOM    420  C   SER A  17      73.721  94.975  86.738  1.00  0.00           C
ATOM    421  O   SER A  17      73.751  96.166  86.497  1.00  0.00           O
ATOM    422  N   LEU A  18      74.071  94.155  85.737  1.00  0.00           N
ATOM    424  CA  LEU A  18      74.951  93.016  85.827  1.00  0.00           C
ATOM    426  CB  LEU A  18      74.391  91.815  85.007  1.00  0.00           C
ATOM    429  CG  LEU A  18      74.671  91.766  83.477  1.00  0.00           C
ATOM    431  CD1 LEU A  18      73.541  91.015  82.757  1.00  0.00           C
ATOM    435  CD2 LEU A  18      76.011  91.076  83.137  1.00  0.00           C
ATOM    439  C   LEU A  18      76.331  93.456  85.348  1.00  0.00           C
ATOM    440  O   LEU A  18      76.431  94.236  84.397  1.00  0.00           O
ATOM    441  N   LEU A  19      77.391  92.966  86.038  1.00  0.00           N
ATOM    443  CA  LEU A  19      78.751  93.475  86.207  1.00  0.00           C
ATOM    445  CB  LEU A  19      79.840  92.376  86.077  1.00  0.00           C
ATOM    448  CG  LEU A  19      80.020  91.636  84.727  1.00  0.00           C
ATOM    450  CD1 LEU A  19      81.080  90.536  84.837  1.00  0.00           C
ATOM    454  CD2 LEU A  19      80.450  92.556  83.577  1.00  0.00           C
ATOM    458  C   LEU A  19      79.141  94.846  85.616  1.00  0.00           C
ATOM    459  O   LEU A  19      78.961  95.156  84.447  1.00  0.00           O
ATOM    460  N   ALA A  20      79.651  95.825  86.367  1.00  0.00           N
ATOM    462  CA  ALA A  20      80.601  95.835  87.457  1.00  0.00           C
ATOM    464  CB  ALA A  20      81.001  97.306  87.668  1.00  0.00           C
ATOM    468  C   ALA A  20      80.111  95.285  88.767  1.00  0.00           C
ATOM    469  O   ALA A  20      78.920  95.326  89.048  1.00  0.00           O
ATOM    470  N   GLU A  21      80.981  94.776  89.658  1.00  0.00           N
ATOM    472  CA  GLU A  21      80.520  94.356  90.957  1.00  0.00           C
ATOM    474  CB  GLU A  21      81.490  93.246  91.427  1.00  0.00           C
ATOM    477  CG  GLU A  21      82.751  93.666  92.207  1.00  0.00           C
ATOM    480  CD  GLU A  21      84.071  93.535  91.478  1.00  0.00           C
ATOM    481  OE1 GLU A  21      85.100  93.695  92.197  1.00  0.00           O
ATOM    482  OE2 GLU A  21      84.100  93.195  90.267  1.00  0.00           O
ATOM    483  C   GLU A  21      80.231  95.586  91.857  1.00  0.00           C
ATOM    484  O   GLU A  21      80.461  96.745  91.507  1.00  0.00           O
ATOM    485  N   GLN A  22      79.560  95.456  93.027  1.00  0.00           N
ATOM    487  CA  GLN A  22      79.961  94.575  94.098  1.00  0.00           C
ATOM    489  CB  GLN A  22      81.021  95.256  95.017  1.00  0.00           C
ATOM    492  CG  GLN A  22      80.601  96.316  96.067  1.00  0.00           C
ATOM    495  CD  GLN A  22      79.661  97.445  95.628  1.00  0.00           C
ATOM    496  OE1 GLN A  22      78.761  97.826  96.387  1.00  0.00           O
ATOM    497  NE2 GLN A  22      79.861  98.045  94.438  1.00  0.00           N
ATOM    500  C   GLN A  22      78.721  94.056  94.857  1.00  0.00           C
ATOM    501  O   GLN A  22      77.801  94.846  95.047  1.00  0.00           O
ATOM    502  N   PRO A  23      78.590  92.785  95.267  1.00  0.00           N
ATOM    503  CD  PRO A  23      79.670  91.846  95.027  1.00  0.00           C
ATOM    506  CA  PRO A  23      77.321  92.096  94.957  1.00  0.00           C
ATOM    508  CB  PRO A  23      77.771  90.835  94.198  1.00  0.00           C
ATOM    511  CG  PRO A  23      79.170  91.205  93.747  1.00  0.00           C
ATOM    514  C   PRO A  23      76.490  91.546  96.077  1.00  0.00           C
ATOM    515  O   PRO A  23      76.971  91.435  97.207  1.00  0.00           O
ATOM    516  N   TRP A  24      75.261  91.126  95.707  1.00  0.00           N
ATOM    518  CA  TRP A  24      74.371  90.276  96.458  1.00  0.00           C
ATOM    520  CB  TRP A  24      73.221  91.076  97.147  1.00  0.00           C
ATOM    523  CG  TRP A  24      73.711  92.025  98.177  1.00  0.00           C
ATOM    524  CD1 TRP A  24      74.541  93.096  97.947  1.00  0.00           C
ATOM    526  NE1 TRP A  24      75.100  93.496  99.137  1.00  0.00           N
ATOM    528  CE2 TRP A  24      74.511  92.826 100.147  1.00  0.00           C
ATOM    529  CD2 TRP A  24      73.600  91.895  99.607  1.00  0.00           C
ATOM    530  CE3 TRP A  24      72.841  91.096 100.447  1.00  0.00           C
ATOM    532  CZ3 TRP A  24      73.001  91.266 101.827  1.00  0.00           C
ATOM    534  CZ2 TRP A  24      74.711  92.945 101.507  1.00  0.00           C
ATOM    536  CH2 TRP A  24      73.931  92.155 102.357  1.00  0.00           C
ATOM    538  C   TRP A  24      73.721  89.326  95.457  1.00  0.00           C
ATOM    539  O   TRP A  24      73.581  89.725  94.307  1.00  0.00           O
ATOM    540  N   PRO A  25      73.350  88.086  95.787  1.00  0.00           N
ATOM    541  CD  PRO A  25      73.691  87.445  97.057  1.00  0.00           C
ATOM    544  CA  PRO A  25      72.441  87.265  94.987  1.00  0.00           C
ATOM    546  CB  PRO A  25      72.371  85.936  95.768  1.00  0.00           C
ATOM    549  CG  PRO A  25      72.631  86.356  97.217  1.00  0.00           C
ATOM    552  C   PRO A  25      71.041  87.846  94.827  1.00  0.00           C
ATOM    553  O   PRO A  25      70.530  88.445  95.768  1.00  0.00           O
ATOM    554  N   HIS A  26      70.401  87.645  93.647  1.00  0.00           N
ATOM    556  CA  HIS A  26      68.971  87.865  93.387  1.00  0.00           C
ATOM    558  CB  HIS A  26      68.501  87.085  92.127  1.00  0.00           C
ATOM    561  ND1 HIS A  26      67.111  89.015  91.217  1.00  0.00           N
ATOM    562  CG  HIS A  26      67.861  87.865  91.007  1.00  0.00           C
ATOM    563  CE1 HIS A  26      66.670  89.356  90.017  1.00  0.00           C
ATOM    565  NE2 HIS A  26      67.081  88.496  89.058  1.00  0.00           N
ATOM    567  CD2 HIS A  26      67.850  87.536  89.688  1.00  0.00           C
ATOM    569  C   HIS A  26      68.001  87.566  94.557  1.00  0.00           C
ATOM    570  O   HIS A  26      68.071  86.535  95.228  1.00  0.00           O
ATOM    571  N   ASN A  27      67.051  88.496  94.807  1.00  0.00           N
ATOM    573  CA  ASN A  27      66.061  88.515  95.887  1.00  0.00           C
ATOM    575  CB  ASN A  27      64.961  87.435  95.647  1.00  0.00           C
ATOM    578  CG  ASN A  27      63.871  87.936  94.697  1.00  0.00           C
ATOM    579  OD1 ASN A  27      63.701  89.125  94.438  1.00  0.00           O
ATOM    580  ND2 ASN A  27      63.061  86.986  94.188  1.00  0.00           N
ATOM    583  C   ASN A  27      66.571  88.445  97.327  1.00  0.00           C
ATOM    584  O   ASN A  27      65.780  88.366  98.268  1.00  0.00           O
ATOM    585  N   GLY A  28      67.901  88.506  97.537  1.00  0.00           N
ATOM    587  CA  GLY A  28      68.491  88.556  98.857  1.00  0.00           C
ATOM    590  C   GLY A  28      68.231  89.846  99.577  1.00  0.00           C
ATOM    591  O   GLY A  28      68.471  90.936  99.048  1.00  0.00           O
ATOM    592  N   PHE A  29      67.801  89.795 100.847  1.00  0.00           N
ATOM    594  CA  PHE A  29      67.850  90.986 101.667  1.00  0.00           C
ATOM    596  CB  PHE A  29      66.571  91.885 101.726  1.00  0.00           C
ATOM    599  CG  PHE A  29      65.301  91.316 102.327  1.00  0.00           C
ATOM    600  CD1 PHE A  29      64.151  91.356 101.527  1.00  0.00           C
ATOM    602  CE1 PHE A  29      62.950  90.816 101.978  1.00  0.00           C
ATOM    604  CZ  PHE A  29      62.861  90.285 103.268  1.00  0.00           C
ATOM    606  CD2 PHE A  29      65.181  90.825 103.637  1.00  0.00           C
ATOM    608  CE2 PHE A  29      63.971  90.296 104.107  1.00  0.00           C
ATOM    610  C   PHE A  29      68.270  90.606 103.047  1.00  0.00           C
ATOM    611  O   PHE A  29      68.101  89.476 103.507  1.00  0.00           O
ATOM    612  N   VAL A  30      68.801  91.596 103.747  1.00  0.00           N
ATOM    614  CA  VAL A  30      69.141  91.465 105.137  1.00  0.00           C
ATOM    616  CB  VAL A  30      70.520  92.015 105.438  1.00  0.00           C
ATOM    618  CG1 VAL A  30      71.451  90.806 105.488  1.00  0.00           C
ATOM    622  CG2 VAL A  30      70.961  93.045 104.366  1.00  0.00           C
ATOM    626  C   VAL A  30      68.081  92.106 105.957  1.00  0.00           C
ATOM    627  O   VAL A  30      67.791  93.296 105.877  1.00  0.00           O
ATOM    628  N   ALA A  31      67.411  91.306 106.797  1.00  0.00           N
ATOM    630  CA  ALA A  31      66.451  91.836 107.708  1.00  0.00           C
ATOM    632  CB  ALA A  31      65.271  90.876 107.857  1.00  0.00           C
ATOM    636  C   ALA A  31      67.151  92.155 109.007  1.00  0.00           C
ATOM    637  O   ALA A  31      67.971  91.395 109.518  1.00  0.00           O
ATOM    638  N   ILE A  32      66.901  93.356 109.518  1.00  0.00           N
ATOM    640  CA  ILE A  32      67.691  93.906 110.597  1.00  0.00           C
ATOM    642  CB  ILE A  32      68.371  95.215 110.197  1.00  0.00           C
ATOM    644  CG2 ILE A  32      69.081  95.775 111.437  1.00  0.00           C
ATOM    648  CG1 ILE A  32      69.391  94.975 109.057  1.00  0.00           C
ATOM    651  CD  ILE A  32      70.091  96.266 108.597  1.00  0.00           C
ATOM    655  C   ILE A  32      66.761  94.105 111.767  1.00  0.00           C
ATOM    656  O   ILE A  32      65.741  94.776 111.607  1.00  0.00           O
ATOM    657  N   SER A  33      67.071  93.526 112.947  1.00  0.00           N
ATOM    659  CA  SER A  33      66.251  93.676 114.137  1.00  0.00           C
ATOM    661  CB  SER A  33      65.991  92.335 114.867  1.00  0.00           C
ATOM    664  OG  SER A  33      64.971  92.496 115.857  1.00  0.00           O
ATOM    666  C   SER A  33      66.931  94.616 115.117  1.00  0.00           C
ATOM    667  O   SER A  33      67.971  94.306 115.697  1.00  0.00           O
ATOM    668  N   TRP A  34      66.310  95.796 115.317  1.00  0.00           N
ATOM    670  CA  TRP A  34      66.630  96.686 116.408  1.00  0.00           C
ATOM    672  CB  TRP A  34      66.691  98.166 115.947  1.00  0.00           C
ATOM    675  CG  TRP A  34      67.880  98.556 115.117  1.00  0.00           C
ATOM    676  CD1 TRP A  34      69.081  98.965 115.616  1.00  0.00           C
ATOM    678  NE1 TRP A  34      69.891  99.406 114.597  1.00  0.00           N
ATOM    680  CE2 TRP A  34      69.240  99.245 113.408  1.00  0.00           C
ATOM    681  CD2 TRP A  34      67.961  98.716 113.688  1.00  0.00           C
ATOM    682  CE3 TRP A  34      67.071  98.496 112.637  1.00  0.00           C
ATOM    684  CZ3 TRP A  34      67.501  98.766 111.338  1.00  0.00           C
ATOM    686  CZ2 TRP A  34      69.660  99.525 112.107  1.00  0.00           C
ATOM    688  CH2 TRP A  34      68.771  99.266 111.067  1.00  0.00           C
ATOM    690  C   TRP A  34      65.591  96.576 117.518  1.00  0.00           C
ATOM    691  O   TRP A  34      64.400  96.376 117.287  1.00  0.00           O
ATOM    692  N   HIS A  35      66.011  96.815 118.768  1.00  0.00           N
ATOM    694  CA  HIS A  35      65.091  97.046 119.836  1.00  0.00           C
ATOM    696  CB  HIS A  35      64.721  95.835 120.768  1.00  0.00           C
ATOM    699  ND1 HIS A  35      66.090  94.015 119.647  1.00  0.00           N
ATOM    700  CG  HIS A  35      65.001  94.416 120.387  1.00  0.00           C
ATOM    701  CE1 HIS A  35      65.891  92.725 119.437  1.00  0.00           C
ATOM    703  NE2 HIS A  35      64.771  92.276 120.037  1.00  0.00           N
ATOM    705  CD2 HIS A  35      64.190  93.356 120.658  1.00  0.00           C
ATOM    707  C   HIS A  35      65.700  98.166 120.647  1.00  0.00           C
ATOM    708  O   HIS A  35      66.911  98.265 120.756  1.00  0.00           O
ATOM    709  N   ASN A  36      64.821  99.066 121.137  1.00  0.00           N
ATOM    711  CA  ASN A  36      65.081 100.285 121.887  1.00  0.00           C
ATOM    713  CB  ASN A  36      65.051 100.026 123.427  1.00  0.00           C
ATOM    716  CG  ASN A  36      64.600 101.236 124.226  1.00  0.00           C
ATOM    717  OD1 ASN A  36      64.021 102.166 123.657  1.00  0.00           O
ATOM    718  ND2 ASN A  36      64.840 101.266 125.557  1.00  0.00           N
ATOM    721  C   ASN A  36      66.170 101.266 121.387  1.00  0.00           C
ATOM    722  O   ASN A  36      67.321 100.956 121.086  1.00  0.00           O
ATOM    723  N   VAL A  37      65.810 102.545 121.257  1.00  0.00           N
ATOM    725  CA  VAL A  37      66.651 103.565 120.677  1.00  0.00           C
ATOM    727  CB  VAL A  37      66.230 103.996 119.267  1.00  0.00           C
ATOM    729  CG1 VAL A  37      66.911 103.106 118.217  1.00  0.00           C
ATOM    733  CG2 VAL A  37      64.700 103.916 119.098  1.00  0.00           C
ATOM    737  C   VAL A  37      66.681 104.746 121.627  1.00  0.00           C
ATOM    738  O   VAL A  37      65.661 105.386 121.847  1.00  0.00           O
ATOM    739  N   GLU A  38      67.831 105.066 122.227  1.00  0.00           N
ATOM    741  CA  GLU A  38      67.831 105.936 123.397  1.00  0.00           C
ATOM    743  CB  GLU A  38      68.181 105.166 124.688  1.00  0.00           C
ATOM    746  CG  GLU A  38      67.641 105.806 125.988  1.00  0.00           C
ATOM    749  CD  GLU A  38      66.121 105.916 125.988  1.00  0.00           C
ATOM    750  OE1 GLU A  38      65.391 104.996 126.427  1.00  0.00           O
ATOM    751  OE2 GLU A  38      65.661 107.005 125.537  1.00  0.00           O
ATOM    752  C   GLU A  38      68.780 107.085 123.158  1.00  0.00           C
ATOM    753  O   GLU A  38      69.801 106.935 122.467  1.00  0.00           O
ATOM    754  N   ASP A  39      68.461 108.296 123.657  1.00  0.00           N
ATOM    756  CA  ASP A  39      69.231 109.486 123.337  1.00  0.00           C
ATOM    758  CB  ASP A  39      68.381 110.785 123.408  1.00  0.00           C
ATOM    761  CG  ASP A  39      67.271 110.816 122.378  1.00  0.00           C
ATOM    762  OD1 ASP A  39      66.991 109.765 121.738  1.00  0.00           O
ATOM    763  OD2 ASP A  39      66.630 111.876 122.217  1.00  0.00           O
ATOM    764  C   ASP A  39      70.450 109.585 124.238  1.00  0.00           C
ATOM    765  O   ASP A  39      71.451 110.195 123.887  1.00  0.00           O
ATOM    766  N   GLU A  40      70.380 108.886 125.387  1.00  0.00           N
ATOM    768  CA  GLU A  40      71.381 108.736 126.417  1.00  0.00           C
ATOM    770  CB  GLU A  40      70.980 109.535 127.667  1.00  0.00           C
ATOM    773  CG  GLU A  40      71.131 111.065 127.467  1.00  0.00           C
ATOM    776  CD  GLU A  40      69.850 111.745 127.006  1.00  0.00           C
ATOM    777  OE1 GLU A  40      68.841 111.585 127.737  1.00  0.00           O
ATOM    778  OE2 GLU A  40      69.881 112.486 125.988  1.00  0.00           O
ATOM    779  C   GLU A  40      71.571 107.265 126.717  1.00  0.00           C
ATOM    780  O   GLU A  40      71.230 106.406 125.887  1.00  0.00           O
ATOM    781  N   ALA A  41      72.171 106.885 127.857  1.00  0.00           N
ATOM    783  CA  ALA A  41      72.331 105.486 128.197  1.00  0.00           C
ATOM    785  CB  ALA A  41      73.461 105.316 129.238  1.00  0.00           C
ATOM    789  C   ALA A  41      71.041 104.935 128.757  1.00  0.00           C
ATOM    790  O   ALA A  41      70.681 105.256 129.887  1.00  0.00           O
ATOM    791  N   ALA A  42      70.331 104.115 127.957  1.00  0.00           N
ATOM    793  CA  ALA A  42      69.161 103.386 128.397  1.00  0.00           C
ATOM    795  CB  ALA A  42      68.590 102.486 127.287  1.00  0.00           C
ATOM    799  C   ALA A  42      69.380 102.556 129.637  1.00  0.00           C
ATOM    800  O   ALA A  42      70.501 102.335 130.117  1.00  0.00           O
ATOM    801  N   ASP A  43      68.310 102.005 130.188  1.00  0.00           N
ATOM    803  CA  ASP A  43      68.421 100.975 131.167  1.00  0.00           C
ATOM    805  CB  ASP A  43      67.020 100.806 131.777  1.00  0.00           C
ATOM    808  CG  ASP A  43      66.071 100.206 130.757  1.00  0.00           C
ATOM    809  OD1 ASP A  43      66.121 100.576 129.568  1.00  0.00           O
ATOM    810  OD2 ASP A  43      65.240  99.385 131.227  1.00  0.00           O
ATOM    811  C   ASP A  43      68.990  99.666 130.607  1.00  0.00           C
ATOM    812  O   ASP A  43      69.191  99.476 129.408  1.00  0.00           O
ATOM    813  N   GLN A  44      69.341  98.725 131.507  1.00  0.00           N
ATOM    815  CA  GLN A  44      69.990  97.486 131.107  1.00  0.00           C
ATOM    817  CB  GLN A  44      70.910  96.966 132.238  1.00  0.00           C
ATOM    820  CG  GLN A  44      71.941  95.886 131.817  1.00  0.00           C
ATOM    823  CD  GLN A  44      72.721  96.276 130.557  1.00  0.00           C
ATOM    824  OE1 GLN A  44      72.880  95.505 129.617  1.00  0.00           O
ATOM    825  NE2 GLN A  44      73.211  97.536 130.538  1.00  0.00           N
ATOM    828  C   GLN A  44      68.961  96.406 130.827  1.00  0.00           C
ATOM    829  O   GLN A  44      69.301  95.316 130.367  1.00  0.00           O
ATOM    830  N   ARG A  45      67.670  96.655 131.117  1.00  0.00           N
ATOM    832  CA  ARG A  45      66.641  95.656 130.947  1.00  0.00           C
ATOM    834  CB  ARG A  45      65.341  96.006 131.738  1.00  0.00           C
ATOM    837  CG  ARG A  45      65.411  95.895 133.277  1.00  0.00           C
ATOM    840  CD  ARG A  45      66.251  96.926 134.048  1.00  0.00           C
ATOM    843  NE  ARG A  45      65.741  98.285 133.677  1.00  0.00           N
ATOM    845  CZ  ARG A  45      64.801  98.965 134.307  1.00  0.00           C
ATOM    846  NH1 ARG A  45      64.031  98.445 135.237  1.00  0.00           N
ATOM    849  NH2 ARG A  45      64.520 100.166 133.837  1.00  0.00           N
ATOM    852  C   ARG A  45      66.291  95.405 129.497  1.00  0.00           C
ATOM    853  O   ARG A  45      65.881  94.315 129.117  1.00  0.00           O
ATOM    854  N   PHE A  46      66.481  96.416 128.628  1.00  0.00           N
ATOM    856  CA  PHE A  46      66.211  96.306 127.207  1.00  0.00           C
ATOM    858  CB  PHE A  46      65.401  97.505 126.657  1.00  0.00           C
ATOM    861  CG  PHE A  46      64.121  97.656 127.438  1.00  0.00           C
ATOM    862  CD1 PHE A  46      63.191  96.615 127.507  1.00  0.00           C
ATOM    864  CE1 PHE A  46      62.011  96.766 128.247  1.00  0.00           C
ATOM    866  CZ  PHE A  46      61.760  97.945 128.947  1.00  0.00           C
ATOM    868  CD2 PHE A  46      63.850  98.856 128.116  1.00  0.00           C
ATOM    870  CE2 PHE A  46      62.701  98.985 128.887  1.00  0.00           C
ATOM    872  C   PHE A  46      67.521  96.225 126.447  1.00  0.00           C
ATOM    873  O   PHE A  46      68.530  96.826 126.807  1.00  0.00           O
ATOM    874  N   MET A  47      67.501  95.505 125.307  1.00  0.00           N
ATOM    876  CA  MET A  47      68.431  95.765 124.226  1.00  0.00           C
ATOM    878  CB  MET A  47      68.121  94.826 123.037  1.00  0.00           C
ATOM    881  CG  MET A  47      68.321  93.346 123.377  1.00  0.00           C
ATOM    884  SD  MET A  47      70.081  92.886 123.408  1.00  0.00           S
ATOM    885  CE  MET A  47      70.060  92.575 121.618  1.00  0.00           C
ATOM    889  C   MET A  47      68.291  97.186 123.747  1.00  0.00           C
ATOM    890  O   MET A  47      67.160  97.615 123.507  1.00  0.00           O
ATOM    891  N   SER A  48      69.391  97.945 123.617  1.00  0.00           N
ATOM    893  CA  SER A  48      69.301  99.326 123.197  1.00  0.00           C
ATOM    895  CB  SER A  48      69.240 100.375 124.357  1.00  0.00           C
ATOM    898  OG  SER A  48      67.990 100.375 125.037  1.00  0.00           O
ATOM    900  C   SER A  48      70.481  99.725 122.347  1.00  0.00           C
ATOM    901  O   SER A  48      71.621  99.315 122.537  1.00  0.00           O
ATOM    902  N   VAL A  49      70.231 100.615 121.387  1.00  0.00           N
ATOM    904  CA  VAL A  49      71.230 101.295 120.607  1.00  0.00           C
ATOM    906  CB  VAL A  49      71.191 100.846 119.157  1.00  0.00           C
ATOM    908  CG1 VAL A  49      69.831 101.166 118.527  1.00  0.00           C
ATOM    912  CG2 VAL A  49      72.291 101.506 118.298  1.00  0.00           C
ATOM    916  C   VAL A  49      71.030 102.785 120.787  1.00  0.00           C
ATOM    917  O   VAL A  49      69.920 103.285 120.957  1.00  0.00           O
ATOM    918  N   ARG A  50      72.111 103.576 120.847  1.00  0.00           N
ATOM    920  CA  ARG A  50      72.030 105.016 120.927  1.00  0.00           C
ATOM    922  CB  ARG A  50      73.421 105.645 121.107  1.00  0.00           C
ATOM    925  CG  ARG A  50      74.240 104.996 122.227  1.00  0.00           C
ATOM    928  CD  ARG A  50      75.511 105.796 122.477  1.00  0.00           C
ATOM    931  NE  ARG A  50      76.111 105.306 123.747  1.00  0.00           N
ATOM    933  CZ  ARG A  50      76.971 104.315 123.887  1.00  0.00           C
ATOM    934  NH1 ARG A  50      77.521 103.626 122.927  1.00  0.00           N
ATOM    937  NH2 ARG A  50      77.271 103.956 125.117  1.00  0.00           N
ATOM    940  C   ARG A  50      71.420 105.596 119.677  1.00  0.00           C
ATOM    941  O   ARG A  50      71.711 105.126 118.577  1.00  0.00           O
ATOM    942  N   THR A  51      70.630 106.675 119.757  1.00  0.00           N
ATOM    944  CA  THR A  51      70.151 107.365 118.567  1.00  0.00           C
ATOM    946  CB  THR A  51      69.181 108.486 118.867  1.00  0.00           C
ATOM    948  OG1 THR A  51      69.711 109.426 119.798  1.00  0.00           O
ATOM    950  CG2 THR A  51      67.950 107.846 119.506  1.00  0.00           C
ATOM    954  C   THR A  51      71.240 107.916 117.697  1.00  0.00           C
ATOM    955  O   THR A  51      71.131 107.925 116.478  1.00  0.00           O
ATOM    956  N   SER A  52      72.350 108.405 118.287  1.00  0.00           N
ATOM    958  CA  SER A  52      73.571 108.766 117.547  1.00  0.00           C
ATOM    960  CB  SER A  52      74.631 109.426 118.488  1.00  0.00           C
ATOM    963  OG  SER A  52      75.910 109.606 117.897  1.00  0.00           O
ATOM    965  C   SER A  52      74.141 107.595 116.767  1.00  0.00           C
ATOM    966  O   SER A  52      74.371 107.706 115.567  1.00  0.00           O
ATOM    967  N   ALA A  53      74.221 106.416 117.438  1.00  0.00           N
ATOM    969  CA  ALA A  53      74.571 105.145 116.827  1.00  0.00           C
ATOM    971  CB  ALA A  53      74.711 104.035 117.887  1.00  0.00           C
ATOM    975  C   ALA A  53      73.611 104.725 115.717  1.00  0.00           C
ATOM    976  O   ALA A  53      74.011 104.385 114.618  1.00  0.00           O
ATOM    977  N   LEU A  54      72.291 104.826 115.938  1.00  0.00           N
ATOM    979  CA  LEU A  54      71.331 104.575 114.878  1.00  0.00           C
ATOM    981  CB  LEU A  54      69.891 104.675 115.427  1.00  0.00           C
ATOM    984  CG  LEU A  54      68.841 104.136 114.437  1.00  0.00           C
ATOM    986  CD1 LEU A  54      68.541 102.656 114.697  1.00  0.00           C
ATOM    990  CD2 LEU A  54      67.581 105.005 114.457  1.00  0.00           C
ATOM    994  C   LEU A  54      71.471 105.505 113.667  1.00  0.00           C
ATOM    995  O   LEU A  54      71.420 105.066 112.518  1.00  0.00           O
ATOM    996  N   ARG A  55      71.691 106.826 113.867  1.00  0.00           N
ATOM    998  CA  ARG A  55      71.981 107.725 112.757  1.00  0.00           C
ATOM   1000  CB  ARG A  55      72.171 109.195 113.247  1.00  0.00           C
ATOM   1003  CG  ARG A  55      70.921 109.855 113.867  1.00  0.00           C
ATOM   1006  CD  ARG A  55      71.280 111.185 114.567  1.00  0.00           C
ATOM   1009  NE  ARG A  55      70.141 111.615 115.438  1.00  0.00           N
ATOM   1011  CZ  ARG A  55      70.141 111.605 116.767  1.00  0.00           C
ATOM   1012  NH1 ARG A  55      71.051 111.065 117.537  1.00  0.00           N
ATOM   1015  NH2 ARG A  55      69.130 112.195 117.367  1.00  0.00           N
ATOM   1018  C   ARG A  55      73.221 107.365 111.937  1.00  0.00           C
ATOM   1019  O   ARG A  55      73.191 107.365 110.697  1.00  0.00           O
ATOM   1020  N   GLU A  56      74.351 107.025 112.597  1.00  0.00           N
ATOM   1022  CA  GLU A  56      75.551 106.506 111.957  1.00  0.00           C
ATOM   1024  CB  GLU A  56      76.871 106.615 112.787  1.00  0.00           C
ATOM   1027  CG  GLU A  56      76.751 106.236 114.277  1.00  0.00           C
ATOM   1030  CD  GLU A  56      77.391 104.935 114.747  1.00  0.00           C
ATOM   1031  OE1 GLU A  56      77.111 103.856 114.167  1.00  0.00           O
ATOM   1032  OE2 GLU A  56      78.091 105.016 115.787  1.00  0.00           O
ATOM   1033  C   GLU A  56      75.411 105.176 111.247  1.00  0.00           C
ATOM   1034  O   GLU A  56      75.871 105.056 110.107  1.00  0.00           O
ATOM   1035  N   GLN A  57      74.691 104.195 111.817  1.00  0.00           N
ATOM   1037  CA  GLN A  57      74.261 102.986 111.147  1.00  0.00           C
ATOM   1039  CB  GLN A  57      73.441 102.166 112.188  1.00  0.00           C
ATOM   1042  CG  GLN A  57      74.310 101.675 113.368  1.00  0.00           C
ATOM   1045  CD  GLN A  57      73.480 101.136 114.537  1.00  0.00           C
ATOM   1046  OE1 GLN A  57      72.251 101.035 114.518  1.00  0.00           O
ATOM   1047  NE2 GLN A  57      74.200 100.755 115.616  1.00  0.00           N
ATOM   1050  C   GLN A  57      73.410 103.205 109.897  1.00  0.00           C
ATOM   1051  O   GLN A  57      73.661 102.636 108.838  1.00  0.00           O
ATOM   1052  N   PHE A  58      72.401 104.085 109.967  1.00  0.00           N
ATOM   1054  CA  PHE A  58      71.560 104.426 108.818  1.00  0.00           C
ATOM   1056  CB  PHE A  58      70.371 105.365 109.217  1.00  0.00           C
ATOM   1059  CG  PHE A  58      69.191 104.655 109.847  1.00  0.00           C
ATOM   1060  CD1 PHE A  58      69.301 103.475 110.607  1.00  0.00           C
ATOM   1062  CE1 PHE A  58      68.170 102.855 111.147  1.00  0.00           C
ATOM   1064  CZ  PHE A  58      66.901 103.416 110.927  1.00  0.00           C
ATOM   1066  CD2 PHE A  58      67.911 105.195 109.647  1.00  0.00           C
ATOM   1068  CE2 PHE A  58      66.770 104.575 110.177  1.00  0.00           C
ATOM   1070  C   PHE A  58      72.331 105.075 107.677  1.00  0.00           C
ATOM   1071  O   PHE A  58      72.191 104.746 106.507  1.00  0.00           O
ATOM   1072  N   ALA A  59      73.211 106.026 108.017  1.00  0.00           N
ATOM   1074  CA  ALA A  59      74.191 106.605 107.107  1.00  0.00           C
ATOM   1076  CB  ALA A  59      75.001 107.636 107.887  1.00  0.00           C
ATOM   1080  C   ALA A  59      75.161 105.606 106.527  1.00  0.00           C
ATOM   1081  O   ALA A  59      75.450 105.645 105.327  1.00  0.00           O
ATOM   1082  N   TRP A  60      75.670 104.666 107.336  1.00  0.00           N
ATOM   1084  CA  TRP A  60      76.501 103.576 106.887  1.00  0.00           C
ATOM   1086  CB  TRP A  60      77.020 102.756 108.107  1.00  0.00           C
ATOM   1089  CG  TRP A  60      77.971 101.636 107.798  1.00  0.00           C
ATOM   1090  CD1 TRP A  60      79.340 101.695 107.836  1.00  0.00           C
ATOM   1092  NE1 TRP A  60      79.861 100.466 107.497  1.00  0.00           N
ATOM   1094  CE2 TRP A  60      78.831  99.596 107.227  1.00  0.00           C
ATOM   1095  CD2 TRP A  60      77.620 100.296 107.417  1.00  0.00           C
ATOM   1096  CE3 TRP A  60      76.411  99.626 107.238  1.00  0.00           C
ATOM   1098  CZ3 TRP A  60      76.431  98.275 106.887  1.00  0.00           C
ATOM   1100  CZ2 TRP A  60      78.850  98.265 106.857  1.00  0.00           C
ATOM   1102  CH2 TRP A  60      77.631  97.606 106.707  1.00  0.00           C
ATOM   1104  C   TRP A  60      75.770 102.715 105.857  1.00  0.00           C
ATOM   1105  O   TRP A  60      76.291 102.435 104.777  1.00  0.00           O
ATOM   1106  N   LEU A  61      74.481 102.376 106.117  1.00  0.00           N
ATOM   1108  CA  LEU A  61      73.641 101.706 105.137  1.00  0.00           C
ATOM   1110  CB  LEU A  61      72.221 101.395 105.677  1.00  0.00           C
ATOM   1113  CG  LEU A  61      72.151 100.375 106.827  1.00  0.00           C
ATOM   1115  CD1 LEU A  61      70.700 100.195 107.308  1.00  0.00           C
ATOM   1119  CD2 LEU A  61      72.751  99.015 106.437  1.00  0.00           C
ATOM   1123  C   LEU A  61      73.511 102.486 103.847  1.00  0.00           C
ATOM   1124  O   LEU A  61      73.730 101.926 102.767  1.00  0.00           O
ATOM   1125  N   ARG A  62      73.270 103.816 103.908  1.00  0.00           N
ATOM   1127  CA  ARG A  62      73.321 104.675 102.728  1.00  0.00           C
ATOM   1129  CB  ARG A  62      72.971 106.155 103.027  1.00  0.00           C
ATOM   1132  CG  ARG A  62      71.471 106.456 103.147  1.00  0.00           C
ATOM   1135  CD  ARG A  62      71.181 107.956 103.197  1.00  0.00           C
ATOM   1138  NE  ARG A  62      69.711 108.135 103.377  1.00  0.00           N
ATOM   1140  CZ  ARG A  62      68.841 108.335 102.407  1.00  0.00           C
ATOM   1141  NH1 ARG A  62      69.130 108.386 101.128  1.00  0.00           N
ATOM   1144  NH2 ARG A  62      67.560 108.395 102.717  1.00  0.00           N
ATOM   1147  C   ARG A  62      74.631 104.715 101.947  1.00  0.00           C
ATOM   1148  O   ARG A  62      74.621 104.566 100.728  1.00  0.00           O
ATOM   1149  N   GLU A  63      75.791 104.935 102.617  1.00  0.00           N
ATOM   1151  CA  GLU A  63      77.060 105.115 101.908  1.00  0.00           C
ATOM   1153  CB  GLU A  63      78.221 105.615 102.798  1.00  0.00           C
ATOM   1156  CG  GLU A  63      78.901 104.585 103.747  1.00  0.00           C
ATOM   1159  CD  GLU A  63      80.310 104.996 104.147  1.00  0.00           C
ATOM   1160  OE1 GLU A  63      80.431 106.146 104.627  1.00  0.00           O
ATOM   1161  OE2 GLU A  63      81.270 104.216 103.927  1.00  0.00           O
ATOM   1162  C   GLU A  63      77.471 103.856 101.147  1.00  0.00           C
ATOM   1163  O   GLU A  63      77.920 103.906 100.007  1.00  0.00           O
ATOM   1164  N   ASN A  64      77.221 102.685 101.787  1.00  0.00           N
ATOM   1166  CA  ASN A  64      77.461 101.376 101.237  1.00  0.00           C
ATOM   1168  CB  ASN A  64      77.371 100.306 102.347  1.00  0.00           C
ATOM   1171  CG  ASN A  64      78.630 100.335 103.207  1.00  0.00           C
ATOM   1172  OD1 ASN A  64      79.530  99.535 102.967  1.00  0.00           O
ATOM   1173  ND2 ASN A  64      78.681 101.205 104.238  1.00  0.00           N
ATOM   1176  C   ASN A  64      76.481 101.065 100.107  1.00  0.00           C
ATOM   1177  O   ASN A  64      76.780 100.276  99.217  1.00  0.00           O
ATOM   1178  N   GLY A  65      75.321 101.736 100.088  1.00  0.00           N
ATOM   1180  CA  GLY A  65      74.401 101.706  98.967  1.00  0.00           C
ATOM   1183  C   GLY A  65      73.170 100.916  99.247  1.00  0.00           C
ATOM   1184  O   GLY A  65      72.340 100.775  98.357  1.00  0.00           O
ATOM   1185  N   TYR A  66      73.011 100.396 100.476  1.00  0.00           N
ATOM   1187  CA  TYR A  66      71.901  99.575 100.927  1.00  0.00           C
ATOM   1189  CB  TYR A  66      72.011  99.096 102.417  1.00  0.00           C
ATOM   1192  CG  TYR A  66      73.081  98.056 102.677  1.00  0.00           C
ATOM   1193  CD1 TYR A  66      74.441  98.316 102.457  1.00  0.00           C
ATOM   1195  CE1 TYR A  66      75.411  97.346 102.757  1.00  0.00           C
ATOM   1197  CZ  TYR A  66      75.021  96.115 103.287  1.00  0.00           C
ATOM   1198  OH  TYR A  66      76.030  95.185 103.617  1.00  0.00           O
ATOM   1200  CD2 TYR A  66      72.711  96.806 103.217  1.00  0.00           C
ATOM   1202  CE2 TYR A  66      73.670  95.835 103.507  1.00  0.00           C
ATOM   1204  C   TYR A  66      70.591 100.316 100.747  1.00  0.00           C
ATOM   1205  O   TYR A  66      70.501 101.515 100.997  1.00  0.00           O
ATOM   1206  N   GLN A  67      69.551  99.616 100.277  1.00  0.00           N
ATOM   1208  CA  GLN A  67      68.280 100.246  99.967  1.00  0.00           C
ATOM   1210  CB  GLN A  67      67.981 100.225  98.447  1.00  0.00           C
ATOM   1213  CG  GLN A  67      68.941 101.176  97.667  1.00  0.00           C
ATOM   1216  CD  GLN A  67      68.421 101.546  96.277  1.00  0.00           C
ATOM   1217  OE1 GLN A  67      67.511 100.916  95.737  1.00  0.00           O
ATOM   1218  NE2 GLN A  67      69.001 102.615  95.677  1.00  0.00           N
ATOM   1221  C   GLN A  67      67.160  99.655 100.798  1.00  0.00           C
ATOM   1222  O   GLN A  67      66.841  98.475 100.667  1.00  0.00           O
ATOM   1223  N   PRO A  68      66.551 100.416 101.697  1.00  0.00           N
ATOM   1224  CD  PRO A  68      67.151 101.576 102.336  1.00  0.00           C
ATOM   1227  CA  PRO A  68      65.321 100.016 102.367  1.00  0.00           C
ATOM   1229  CB  PRO A  68      65.001 101.185 103.298  1.00  0.00           C
ATOM   1232  CG  PRO A  68      66.401 101.695 103.657  1.00  0.00           C
ATOM   1235  C   PRO A  68      64.171  99.695 101.437  1.00  0.00           C
ATOM   1236  O   PRO A  68      63.871 100.516 100.567  1.00  0.00           O
ATOM   1237  N   VAL A  69      63.530  98.535 101.657  1.00  0.00           N
ATOM   1239  CA  VAL A  69      62.371  98.086 100.908  1.00  0.00           C
ATOM   1241  CB  VAL A  69      62.571  96.675 100.327  1.00  0.00           C
ATOM   1243  CG1 VAL A  69      63.761  96.725  99.337  1.00  0.00           C
ATOM   1247  CG2 VAL A  69      62.801  95.615 101.427  1.00  0.00           C
ATOM   1251  C   VAL A  69      61.141  98.126 101.787  1.00  0.00           C
ATOM   1252  O   VAL A  69      61.251  98.195 103.017  1.00  0.00           O
ATOM   1253  N   SER A  70      59.920  98.115 101.207  1.00  0.00           N
ATOM   1255  CA  SER A  70      58.670  97.936 101.947  1.00  0.00           C
ATOM   1257  CB  SER A  70      57.521  98.906 101.507  1.00  0.00           C
ATOM   1260  OG  SER A  70      56.981  98.596 100.217  1.00  0.00           O
ATOM   1262  C   SER A  70      58.181  96.506 101.827  1.00  0.00           C
ATOM   1263  O   SER A  70      58.561  95.765 100.918  1.00  0.00           O
ATOM   1264  N   ILE A  71      57.321  96.026 102.757  1.00  0.00           N
ATOM   1266  CA  ILE A  71      56.841  94.645 102.757  1.00  0.00           C
ATOM   1268  CB  ILE A  71      56.141  94.286 104.057  1.00  0.00           C
ATOM   1270  CG2 ILE A  71      55.081  93.176 103.917  1.00  0.00           C
ATOM   1274  CG1 ILE A  71      57.161  93.865 105.137  1.00  0.00           C
ATOM   1277  CD  ILE A  71      56.630  94.006 106.548  1.00  0.00           C
ATOM   1281  C   ILE A  71      55.991  94.306 101.537  1.00  0.00           C
ATOM   1282  O   ILE A  71      56.041  93.185 101.027  1.00  0.00           O
ATOM   1283  N   ALA A  72      55.261  95.296 100.997  1.00  0.00           N
ATOM   1285  CA  ALA A  72      54.611  95.215  99.707  1.00  0.00           C
ATOM   1287  CB  ALA A  72      54.051  96.615  99.378  1.00  0.00           C
ATOM   1291  C   ALA A  72      55.580  94.826  98.597  1.00  0.00           C
ATOM   1292  O   ALA A  72      55.401  93.825  97.897  1.00  0.00           O
ATOM   1293  N   GLN A  73      56.741  95.516  98.537  1.00  0.00           N
ATOM   1295  CA  GLN A  73      57.801  95.166  97.637  1.00  0.00           C
ATOM   1297  CB  GLN A  73      58.981  96.155  97.737  1.00  0.00           C
ATOM   1300  CG  GLN A  73      58.651  97.595  97.287  1.00  0.00           C
ATOM   1303  CD  GLN A  73      59.951  98.386  97.298  1.00  0.00           C
ATOM   1304  OE1 GLN A  73      60.711  98.346  98.268  1.00  0.00           O
ATOM   1305  NE2 GLN A  73      60.291  99.056  96.188  1.00  0.00           N
ATOM   1308  C   GLN A  73      58.341  93.746  97.827  1.00  0.00           C
ATOM   1309  O   GLN A  73      58.571  93.045  96.838  1.00  0.00           O
ATOM   1310  N   ILE A  74      58.521  93.296  99.086  1.00  0.00           N
ATOM   1312  CA  ILE A  74      58.931  91.926  99.417  1.00  0.00           C
ATOM   1314  CB  ILE A  74      59.101  91.695 100.927  1.00  0.00           C
ATOM   1316  CG2 ILE A  74      59.521  90.225 101.177  1.00  0.00           C
ATOM   1320  CG1 ILE A  74      60.060  92.725 101.577  1.00  0.00           C
ATOM   1323  CD  ILE A  74      60.111  92.626 103.107  1.00  0.00           C
ATOM   1327  C   ILE A  74      57.940  90.895  98.897  1.00  0.00           C
ATOM   1328  O   ILE A  74      58.291  89.905  98.256  1.00  0.00           O
ATOM   1329  N   ARG A  75      56.641  91.146  99.147  1.00  0.00           N
ATOM   1331  CA  ARG A  75      55.561  90.306  98.707  1.00  0.00           C
ATOM   1333  CB  ARG A  75      54.260  90.856  99.327  1.00  0.00           C
ATOM   1336  CG  ARG A  75      53.041  89.935  99.118  1.00  0.00           C
ATOM   1339  CD  ARG A  75      51.770  90.425  99.827  1.00  0.00           C
ATOM   1342  NE  ARG A  75      52.051  90.405 101.307  1.00  0.00           N
ATOM   1344  CZ  ARG A  75      51.891  91.456 102.107  1.00  0.00           C
ATOM   1345  NH1 ARG A  75      51.560  92.645 101.667  1.00  0.00           N
ATOM   1348  NH2 ARG A  75      52.100  91.286 103.387  1.00  0.00           N
ATOM   1351  C   ARG A  75      55.450  90.215  97.197  1.00  0.00           C
ATOM   1352  O   ARG A  75      55.421  89.136  96.607  1.00  0.00           O
ATOM   1353  N   GLU A  76      55.501  91.356  96.488  1.00  0.00           N
ATOM   1355  CA  GLU A  76      55.531  91.416  95.037  1.00  0.00           C
ATOM   1357  CB  GLU A  76      55.461  92.896  94.518  1.00  0.00           C
ATOM   1360  CG  GLU A  76      54.031  93.506  94.366  1.00  0.00           C
ATOM   1363  CD  GLU A  76      53.451  94.306  95.547  1.00  0.00           C
ATOM   1364  OE1 GLU A  76      53.990  95.396  95.868  1.00  0.00           O
ATOM   1365  OE2 GLU A  76      52.401  93.865  96.087  1.00  0.00           O
ATOM   1366  C   GLU A  76      56.711  90.656  94.427  1.00  0.00           C
ATOM   1367  O   GLU A  76      56.560  89.926  93.447  1.00  0.00           O
ATOM   1368  N   ALA A  77      57.921  90.755  95.007  1.00  0.00           N
ATOM   1370  CA  ALA A  77      59.041  89.905  94.667  1.00  0.00           C
ATOM   1372  CB  ALA A  77      60.331  90.425  95.298  1.00  0.00           C
ATOM   1376  C   ALA A  77      58.871  88.405  94.938  1.00  0.00           C
ATOM   1377  O   ALA A  77      59.241  87.615  94.077  1.00  0.00           O
ATOM   1378  N   HIS A  78      58.241  87.966  96.057  1.00  0.00           N
ATOM   1380  CA  HIS A  78      57.861  86.566  96.257  1.00  0.00           C
ATOM   1382  CB  HIS A  78      57.091  86.306  97.588  1.00  0.00           C
ATOM   1385  ND1 HIS A  78      57.401  84.245  98.978  1.00  0.00           N
ATOM   1386  CG  HIS A  78      56.801  84.835  97.887  1.00  0.00           C
ATOM   1387  CE1 HIS A  78      57.011  82.986  98.978  1.00  0.00           C
ATOM   1389  NE2 HIS A  78      56.161  82.735  97.967  1.00  0.00           N
ATOM   1391  CD2 HIS A  78      56.001  83.926  97.266  1.00  0.00           C
ATOM   1393  C   HIS A  78      56.961  86.045  95.137  1.00  0.00           C
ATOM   1394  O   HIS A  78      57.121  84.926  94.648  1.00  0.00           O
ATOM   1395  N   ARG A  79      56.021  86.876  94.648  1.00  0.00           N
ATOM   1397  CA  ARG A  79      55.100  86.445  93.597  1.00  0.00           C
ATOM   1399  CB  ARG A  79      53.751  87.225  93.637  1.00  0.00           C
ATOM   1402  CG  ARG A  79      52.791  86.865  94.788  1.00  0.00           C
ATOM   1405  CD  ARG A  79      53.041  87.615  96.077  1.00  0.00           C
ATOM   1408  NE  ARG A  79      51.891  87.346  96.997  1.00  0.00           N
ATOM   1410  CZ  ARG A  79      51.971  86.695  98.147  1.00  0.00           C
ATOM   1411  NH1 ARG A  79      53.091  86.195  98.607  1.00  0.00           N
ATOM   1414  NH2 ARG A  79      50.861  86.605  98.857  1.00  0.00           N
ATOM   1417  C   ARG A  79      55.681  86.585  92.197  1.00  0.00           C
ATOM   1418  O   ARG A  79      54.961  86.465  91.207  1.00  0.00           O
ATOM   1419  N   GLY A  80      57.011  86.826  92.048  1.00  0.00           N
ATOM   1421  CA  GLY A  80      57.621  86.916  90.737  1.00  0.00           C
ATOM   1424  C   GLY A  80      57.241  88.176  90.027  1.00  0.00           C
ATOM   1425  O   GLY A  80      56.981  88.195  88.827  1.00  0.00           O
ATOM   1426  N   GLY A  81      57.171  89.276  90.777  1.00  0.00           N
ATOM   1428  CA  GLY A  81      56.941  90.596  90.238  1.00  0.00           C
ATOM   1431  C   GLY A  81      58.171  91.255  89.757  1.00  0.00           C
ATOM   1432  O   GLY A  81      58.581  91.076  88.617  1.00  0.00           O
ATOM   1433  N   LYS A  82      58.740  92.116  90.597  1.00  0.00           N
ATOM   1435  CA  LYS A  82      59.521  93.226  90.117  1.00  0.00           C
ATOM   1437  CB  LYS A  82      58.621  94.486  90.348  1.00  0.00           C
ATOM   1440  CG  LYS A  82      58.080  94.785  91.768  1.00  0.00           C
ATOM   1443  CD  LYS A  82      59.241  95.036  92.728  1.00  0.00           C
ATOM   1446  CE  LYS A  82      58.990  95.866  93.978  1.00  0.00           C
ATOM   1449  NZ  LYS A  82      60.321  96.225  94.518  1.00  0.00           N
ATOM   1453  C   LYS A  82      60.961  93.205  90.677  1.00  0.00           C
ATOM   1454  O   LYS A  82      61.591  94.245  90.837  1.00  0.00           O
ATOM   1455  N   PRO A  83      61.461  91.986  90.957  1.00  0.00           N
ATOM   1456  CD  PRO A  83      61.801  91.185  89.757  1.00  0.00           C
ATOM   1459  CA  PRO A  83      62.401  91.625  92.037  1.00  0.00           C
ATOM   1461  CB  PRO A  83      63.641  91.166  91.277  1.00  0.00           C
ATOM   1464  CG  PRO A  83      63.031  90.355  90.137  1.00  0.00           C
ATOM   1467  C   PRO A  83      62.670  92.585  93.197  1.00  0.00           C
ATOM   1468  O   PRO A  83      61.861  93.465  93.487  1.00  0.00           O
ATOM   1469  N   LEU A  84      63.810  92.455  93.897  1.00  0.00           N
ATOM   1471  CA  LEU A  84      64.241  93.456  94.867  1.00  0.00           C
ATOM   1473  CB  LEU A  84      64.281  92.916  96.318  1.00  0.00           C
ATOM   1476  CG  LEU A  84      62.891  92.526  96.878  1.00  0.00           C
ATOM   1478  CD1 LEU A  84      62.991  91.926  98.277  1.00  0.00           C
ATOM   1482  CD2 LEU A  84      61.931  93.725  96.938  1.00  0.00           C
ATOM   1486  C   LEU A  84      65.571  94.066  94.438  1.00  0.00           C
ATOM   1487  O   LEU A  84      66.361  93.366  93.797  1.00  0.00           O
ATOM   1488  N   PRO A  85      65.871  95.346  94.648  1.00  0.00           N
ATOM   1489  CD  PRO A  85      64.941  96.345  95.197  1.00  0.00           C
ATOM   1492  CA  PRO A  85      67.181  95.916  94.357  1.00  0.00           C
ATOM   1494  CB  PRO A  85      67.001  97.416  94.618  1.00  0.00           C
ATOM   1497  CG  PRO A  85      65.831  97.516  95.588  1.00  0.00           C
ATOM   1500  C   PRO A  85      68.331  95.306  95.147  1.00  0.00           C
ATOM   1501  O   PRO A  85      68.121  94.725  96.197  1.00  0.00           O
ATOM   1502  N   GLU A  86      69.581  95.466  94.648  1.00  0.00           N
ATOM   1504  CA  GLU A  86      70.780  95.106  95.357  1.00  0.00           C
ATOM   1506  CB  GLU A  86      72.051  95.106  94.467  1.00  0.00           C
ATOM   1509  CG  GLU A  86      72.271  93.685  93.887  1.00  0.00           C
ATOM   1512  CD  GLU A  86      73.391  93.565  92.868  1.00  0.00           C
ATOM   1513  OE1 GLU A  86      74.541  93.236  93.268  1.00  0.00           O
ATOM   1514  OE2 GLU A  86      73.071  93.676  91.657  1.00  0.00           O
ATOM   1515  C   GLU A  86      71.011  95.835  96.667  1.00  0.00           C
ATOM   1516  O   GLU A  86      70.630  96.986  96.847  1.00  0.00           O
ATOM   1517  N   LYS A  87      71.591  95.095  97.647  1.00  0.00           N
ATOM   1519  CA  LYS A  87      71.621  95.445  99.057  1.00  0.00           C
ATOM   1521  CB  LYS A  87      72.861  96.246  99.527  1.00  0.00           C
ATOM   1524  CG  LYS A  87      73.331  97.386  98.607  1.00  0.00           C
ATOM   1527  CD  LYS A  87      74.280  96.926  97.497  1.00  0.00           C
ATOM   1530  CE  LYS A  87      75.721  96.815  97.988  1.00  0.00           C
ATOM   1533  NZ  LYS A  87      76.530  96.335  96.878  1.00  0.00           N
ATOM   1537  C   LYS A  87      70.310  95.945  99.627  1.00  0.00           C
ATOM   1538  O   LYS A  87      70.240  96.885 100.417  1.00  0.00           O
ATOM   1539  N   ALA A  88      69.211  95.276  99.238  1.00  0.00           N
ATOM   1541  CA  ALA A  88      67.931  95.396  99.878  1.00  0.00           C
ATOM   1543  CB  ALA A  88      66.841  94.585  99.167  1.00  0.00           C
ATOM   1547  C   ALA A  88      68.041  95.026 101.347  1.00  0.00           C
ATOM   1548  O   ALA A  88      68.761  94.105 101.757  1.00  0.00           O
ATOM   1549  N   VAL A  89      67.371  95.806 102.177  1.00  0.00           N
ATOM   1551  CA  VAL A  89      67.560  95.705 103.597  1.00  0.00           C
ATOM   1553  CB  VAL A  89      68.691  96.605 104.086  1.00  0.00           C
ATOM   1555  CG1 VAL A  89      68.491  98.076 103.688  1.00  0.00           C
ATOM   1559  CG2 VAL A  89      68.901  96.496 105.597  1.00  0.00           C
ATOM   1563  C   VAL A  89      66.240  96.056 104.167  1.00  0.00           C
ATOM   1564  O   VAL A  89      65.471  96.826 103.586  1.00  0.00           O
ATOM   1565  N   VAL A  90      65.891  95.466 105.307  1.00  0.00           N
ATOM   1567  CA  VAL A  90      64.611  95.746 105.868  1.00  0.00           C
ATOM   1569  CB  VAL A  90      63.591  94.725 105.438  1.00  0.00           C
ATOM   1571  CG1 VAL A  90      63.780  93.325 106.037  1.00  0.00           C
ATOM   1575  CG2 VAL A  90      62.231  95.306 105.768  1.00  0.00           C
ATOM   1579  C   VAL A  90      64.730  96.006 107.347  1.00  0.00           C
ATOM   1580  O   VAL A  90      65.310  95.246 108.116  1.00  0.00           O
ATOM   1581  N   LEU A  91      64.231  97.175 107.757  1.00  0.00           N
ATOM   1583  CA  LEU A  91      64.511  97.725 109.057  1.00  0.00           C
ATOM   1585  CB  LEU A  91      64.721  99.266 108.967  1.00  0.00           C
ATOM   1588  CG  LEU A  91      65.921  99.666 108.067  1.00  0.00           C
ATOM   1590  CD1 LEU A  91      65.530  99.835 106.598  1.00  0.00           C
ATOM   1594  CD2 LEU A  91      66.571 100.965 108.548  1.00  0.00           C
ATOM   1598  C   LEU A  91      63.350  97.386 109.948  1.00  0.00           C
ATOM   1599  O   LEU A  91      62.271  97.936 109.827  1.00  0.00           O
ATOM   1600  N   THR A  92      63.541  96.416 110.868  1.00  0.00           N
ATOM   1602  CA  THR A  92      62.461  95.936 111.707  1.00  0.00           C
ATOM   1604  CB  THR A  92      62.071  94.455 111.507  1.00  0.00           C
ATOM   1606  OG1 THR A  92      62.921  93.496 112.097  1.00  0.00           O
ATOM   1608  CG2 THR A  92      62.091  94.105 110.018  1.00  0.00           C
ATOM   1612  C   THR A  92      62.791  96.286 113.137  1.00  0.00           C
ATOM   1613  O   THR A  92      63.920  96.185 113.586  1.00  0.00           O
ATOM   1614  N   PHE A  93      61.781  96.795 113.857  1.00  0.00           N
ATOM   1616  CA  PHE A  93      61.921  97.236 115.228  1.00  0.00           C
ATOM   1618  CB  PHE A  93      61.630  98.755 115.368  1.00  0.00           C
ATOM   1621  CG  PHE A  93      62.721  99.566 114.697  1.00  0.00           C
ATOM   1622  CD1 PHE A  93      62.690  99.826 113.317  1.00  0.00           C
ATOM   1624  CE1 PHE A  93      63.711 100.565 112.708  1.00  0.00           C
ATOM   1626  CZ  PHE A  93      64.761 101.065 113.477  1.00  0.00           C
ATOM   1628  CD2 PHE A  93      63.761 100.106 115.467  1.00  0.00           C
ATOM   1630  CE2 PHE A  93      64.780 100.846 114.867  1.00  0.00           C
ATOM   1632  C   PHE A  93      60.951  96.465 116.117  1.00  0.00           C
ATOM   1633  O   PHE A  93      59.741  96.526 115.897  1.00  0.00           O
ATOM   1634  N   ASP A  94      61.461  95.716 117.107  1.00  0.00           N
ATOM   1636  CA  ASP A  94      60.641  94.835 117.927  1.00  0.00           C
ATOM   1638  CB  ASP A  94      61.391  93.515 118.307  1.00  0.00           C
ATOM   1641  CG  ASP A  94      61.481  92.496 117.177  1.00  0.00           C
ATOM   1642  OD1 ASP A  94      60.931  92.725 116.077  1.00  0.00           O
ATOM   1643  OD2 ASP A  94      62.091  91.406 117.397  1.00  0.00           O
ATOM   1644  C   ASP A  94      60.111  95.526 119.197  1.00  0.00           C
ATOM   1645  O   ASP A  94      60.531  96.615 119.597  1.00  0.00           O
ATOM   1646  N   ASP A  95      59.101  94.896 119.827  1.00  0.00           N
ATOM   1648  CA  ASP A  95      58.651  94.996 121.198  1.00  0.00           C
ATOM   1650  CB  ASP A  95      59.831  95.056 122.227  1.00  0.00           C
ATOM   1653  CG  ASP A  95      60.611  93.746 122.378  1.00  0.00           C
ATOM   1654  OD1 ASP A  95      60.201  92.695 121.837  1.00  0.00           O
ATOM   1655  OD2 ASP A  95      61.651  93.816 123.097  1.00  0.00           O
ATOM   1656  C   ASP A  95      57.611  96.096 121.408  1.00  0.00           C
ATOM   1657  O   ASP A  95      56.641  95.936 122.147  1.00  0.00           O
ATOM   1658  N   GLY A  96      57.681  97.246 120.687  1.00  0.00           N
ATOM   1660  CA  GLY A  96      56.630  98.265 120.737  1.00  0.00           C
ATOM   1663  C   GLY A  96      56.941  99.486 121.548  1.00  0.00           C
ATOM   1664  O   GLY A  96      56.061 100.235 121.957  1.00  0.00           O
ATOM   1665  N   TYR A  97      58.231  99.706 121.807  1.00  0.00           N
ATOM   1667  CA  TYR A  97      58.761 100.846 122.547  1.00  0.00           C
ATOM   1669  CB  TYR A  97      60.301 100.835 122.557  1.00  0.00           C
ATOM   1672  CG  TYR A  97      60.861  99.546 123.077  1.00  0.00           C
ATOM   1673  CD1 TYR A  97      60.721  99.216 124.427  1.00  0.00           C
ATOM   1675  CE1 TYR A  97      61.251  98.016 124.927  1.00  0.00           C
ATOM   1677  CZ  TYR A  97      61.921  97.136 124.077  1.00  0.00           C
ATOM   1678  OH  TYR A  97      62.381  95.895 124.567  1.00  0.00           O
ATOM   1680  CD2 TYR A  97      61.591  98.685 122.238  1.00  0.00           C
ATOM   1682  CE2 TYR A  97      62.121  97.496 122.747  1.00  0.00           C
ATOM   1684  C   TYR A  97      58.321 102.215 122.027  1.00  0.00           C
ATOM   1685  O   TYR A  97      58.131 102.426 120.827  1.00  0.00           O
ATOM   1686  N   GLN A  98      58.171 103.236 122.907  1.00  0.00           N
ATOM   1688  CA  GLN A  98      57.740 104.566 122.457  1.00  0.00           C
ATOM   1690  CB  GLN A  98      57.280 105.516 123.597  1.00  0.00           C
ATOM   1693  CG  GLN A  98      58.331 106.496 124.188  1.00  0.00           C
ATOM   1696  CD  GLN A  98      57.661 107.575 125.027  1.00  0.00           C
ATOM   1697  OE1 GLN A  98      56.451 107.816 124.987  1.00  0.00           O
ATOM   1698  NE2 GLN A  98      58.491 108.325 125.777  1.00  0.00           N
ATOM   1701  C   GLN A  98      58.891 105.235 121.747  1.00  0.00           C
ATOM   1702  O   GLN A  98      58.740 106.176 120.977  1.00  0.00           O
ATOM   1703  N   SER A  99      60.100 104.715 121.997  1.00  0.00           N
ATOM   1705  CA  SER A  99      61.341 105.085 121.377  1.00  0.00           C
ATOM   1707  CB  SER A  99      62.471 104.255 122.018  1.00  0.00           C
ATOM   1710  OG  SER A  99      62.420 102.875 121.677  1.00  0.00           O
ATOM   1712  C   SER A  99      61.271 104.966 119.857  1.00  0.00           C
ATOM   1713  O   SER A  99      61.841 105.775 119.127  1.00  0.00           O
ATOM   1714  N   PHE A 100      60.481 103.996 119.337  1.00  0.00           N
ATOM   1716  CA  PHE A 100      60.151 103.945 117.927  1.00  0.00           C
ATOM   1718  CB  PHE A 100      59.281 102.695 117.577  1.00  0.00           C
ATOM   1721  CG  PHE A 100      58.990 102.575 116.086  1.00  0.00           C
ATOM   1722  CD1 PHE A 100      57.901 103.236 115.488  1.00  0.00           C
ATOM   1724  CE1 PHE A 100      57.740 103.205 114.086  1.00  0.00           C
ATOM   1726  CZ  PHE A 100      58.641 102.496 113.298  1.00  0.00           C
ATOM   1728  CD2 PHE A 100      59.841 101.806 115.277  1.00  0.00           C
ATOM   1730  CE2 PHE A 100      59.671 101.776 113.887  1.00  0.00           C
ATOM   1732  C   PHE A 100      59.431 105.206 117.417  1.00  0.00           C
ATOM   1733  O   PHE A 100      59.801 105.825 116.427  1.00  0.00           O
ATOM   1734  N   TYR A 101      58.371 105.626 118.137  1.00  0.00           N
ATOM   1736  CA  TYR A 101      57.631 106.836 117.836  1.00  0.00           C
ATOM   1738  CB  TYR A 101      56.371 106.906 118.737  1.00  0.00           C
ATOM   1741  CG  TYR A 101      55.491 108.065 118.347  1.00  0.00           C
ATOM   1742  CD1 TYR A 101      54.571 107.916 117.298  1.00  0.00           C
ATOM   1744  CE1 TYR A 101      53.711 108.956 116.957  1.00  0.00           C
ATOM   1746  CZ  TYR A 101      53.771 110.176 117.637  1.00  0.00           C
ATOM   1747  OH  TYR A 101      52.851 111.195 117.317  1.00  0.00           O
ATOM   1749  CD2 TYR A 101      55.561 109.295 119.017  1.00  0.00           C
ATOM   1751  CE2 TYR A 101      54.711 110.355 118.667  1.00  0.00           C
ATOM   1753  C   TYR A 101      58.491 108.076 117.988  1.00  0.00           C
ATOM   1754  O   TYR A 101      58.481 108.975 117.158  1.00  0.00           O
ATOM   1755  N   THR A 102      59.281 108.156 119.067  1.00  0.00           N
ATOM   1757  CA  THR A 102      59.901 109.416 119.457  1.00  0.00           C
ATOM   1759  CB  THR A 102      59.990 109.556 120.967  1.00  0.00           C
ATOM   1761  OG1 THR A 102      60.711 108.506 121.598  1.00  0.00           O
ATOM   1763  CG2 THR A 102      58.571 109.496 121.557  1.00  0.00           C
ATOM   1767  C   THR A 102      61.280 109.645 118.867  1.00  0.00           C
ATOM   1768  O   THR A 102      61.841 110.716 119.037  1.00  0.00           O
ATOM   1769  N   ARG A 103      61.871 108.666 118.137  1.00  0.00           N
ATOM   1771  CA  ARG A 103      63.111 108.906 117.417  1.00  0.00           C
ATOM   1773  CB  ARG A 103      64.411 108.766 118.256  1.00  0.00           C
ATOM   1776  CG  ARG A 103      64.491 107.486 119.086  1.00  0.00           C
ATOM   1779  CD  ARG A 103      63.791 107.536 120.447  1.00  0.00           C
ATOM   1782  NE  ARG A 103      64.530 108.386 121.427  1.00  0.00           N
ATOM   1784  CZ  ARG A 103      64.281 108.255 122.717  1.00  0.00           C
ATOM   1785  NH1 ARG A 103      63.211 107.645 123.167  1.00  0.00           N
ATOM   1788  NH2 ARG A 103      65.170 108.685 123.577  1.00  0.00           N
ATOM   1791  C   ARG A 103      63.191 108.226 116.048  1.00  0.00           C
ATOM   1792  O   ARG A 103      63.391 108.926 115.057  1.00  0.00           O
ATOM   1793  N   VAL A 104      63.080 106.885 115.887  1.00  0.00           N
ATOM   1795  CA  VAL A 104      63.221 106.295 114.548  1.00  0.00           C
ATOM   1797  CB  VAL A 104      63.331 104.776 114.478  1.00  0.00           C
ATOM   1799  CG1 VAL A 104      64.471 104.276 115.387  1.00  0.00           C
ATOM   1803  CG2 VAL A 104      62.030 104.115 114.887  1.00  0.00           C
ATOM   1807  C   VAL A 104      62.161 106.766 113.567  1.00  0.00           C
ATOM   1808  O   VAL A 104      62.481 107.066 112.417  1.00  0.00           O
ATOM   1809  N   PHE A 105      60.891 106.895 114.007  1.00  0.00           N
ATOM   1811  CA  PHE A 105      59.780 107.335 113.187  1.00  0.00           C
ATOM   1813  CB  PHE A 105      58.431 107.126 113.927  1.00  0.00           C
ATOM   1816  CG  PHE A 105      57.280 107.466 113.047  1.00  0.00           C
ATOM   1817  CD1 PHE A 105      56.881 106.566 112.057  1.00  0.00           C
ATOM   1819  CE1 PHE A 105      55.831 106.885 111.177  1.00  0.00           C
ATOM   1821  CZ  PHE A 105      55.170 108.115 111.307  1.00  0.00           C
ATOM   1823  CD2 PHE A 105      56.591 108.685 113.177  1.00  0.00           C
ATOM   1825  CE2 PHE A 105      55.551 109.015 112.308  1.00  0.00           C
ATOM   1827  C   PHE A 105      59.961 108.736 112.557  1.00  0.00           C
ATOM   1828  O   PHE A 105      59.681 108.865 111.367  1.00  0.00           O
ATOM   1829  N   PRO A 106      60.481 109.765 113.228  1.00  0.00           N
ATOM   1830  CD  PRO A 106      60.151 110.016 114.637  1.00  0.00           C
ATOM   1833  CA  PRO A 106      60.850 111.006 112.547  1.00  0.00           C
ATOM   1835  CB  PRO A 106      61.310 111.916 113.698  1.00  0.00           C
ATOM   1838  CG  PRO A 106      60.411 111.515 114.867  1.00  0.00           C
ATOM   1841  C   PRO A 106      61.991 110.846 111.567  1.00  0.00           C
ATOM   1842  O   PRO A 106      61.961 111.465 110.497  1.00  0.00           O
ATOM   1843  N   ILE A 107      63.020 110.036 111.887  1.00  0.00           N
ATOM   1845  CA  ILE A 107      64.130 109.756 110.977  1.00  0.00           C
ATOM   1847  CB  ILE A 107      65.271 108.965 111.657  1.00  0.00           C
ATOM   1849  CG2 ILE A 107      66.100 108.135 110.658  1.00  0.00           C
ATOM   1853  CG1 ILE A 107      66.251 109.896 112.397  1.00  0.00           C
ATOM   1856  CD  ILE A 107      65.700 110.516 113.688  1.00  0.00           C
ATOM   1860  C   ILE A 107      63.670 109.085 109.697  1.00  0.00           C
ATOM   1861  O   ILE A 107      64.031 109.505 108.597  1.00  0.00           O
ATOM   1862  N   LEU A 108      62.810 108.045 109.827  1.00  0.00           N
ATOM   1864  CA  LEU A 108      62.161 107.335 108.757  1.00  0.00           C
ATOM   1866  CB  LEU A 108      61.391 106.126 109.297  1.00  0.00           C
ATOM   1869  CG  LEU A 108      62.221 104.975 109.917  1.00  0.00           C
ATOM   1871  CD1 LEU A 108      61.240 103.945 110.507  1.00  0.00           C
ATOM   1875  CD2 LEU A 108      63.171 104.306 108.908  1.00  0.00           C
ATOM   1879  C   LEU A 108      61.251 108.216 107.917  1.00  0.00           C
ATOM   1880  O   LEU A 108      61.251 108.096 106.697  1.00  0.00           O
ATOM   1881  N   GLN A 109      60.481 109.146 108.507  1.00  0.00           N
ATOM   1883  CA  GLN A 109      59.771 110.166 107.747  1.00  0.00           C
ATOM   1885  CB  GLN A 109      58.861 111.026 108.657  1.00  0.00           C
ATOM   1888  CG  GLN A 109      57.541 110.346 109.086  1.00  0.00           C
ATOM   1891  CD  GLN A 109      56.690 111.286 109.957  1.00  0.00           C
ATOM   1892  OE1 GLN A 109      57.241 112.015 110.787  1.00  0.00           O
ATOM   1893  NE2 GLN A 109      55.351 111.316 109.738  1.00  0.00           N
ATOM   1896  C   GLN A 109      60.650 111.085 106.897  1.00  0.00           C
ATOM   1897  O   GLN A 109      60.391 111.325 105.728  1.00  0.00           O
ATOM   1898  N   ALA A 110      61.760 111.576 107.467  1.00  0.00           N
ATOM   1900  CA  ALA A 110      62.740 112.405 106.807  1.00  0.00           C
ATOM   1902  CB  ALA A 110      63.731 112.855 107.877  1.00  0.00           C
ATOM   1906  C   ALA A 110      63.471 111.766 105.628  1.00  0.00           C
ATOM   1907  O   ALA A 110      63.731 112.416 104.618  1.00  0.00           O
ATOM   1908  N   PHE A 111      63.791 110.466 105.756  1.00  0.00           N
ATOM   1910  CA  PHE A 111      64.421 109.706 104.697  1.00  0.00           C
ATOM   1912  CB  PHE A 111      65.301 108.565 105.307  1.00  0.00           C
ATOM   1915  CG  PHE A 111      66.541 109.056 106.016  1.00  0.00           C
ATOM   1916  CD1 PHE A 111      67.311 110.115 105.507  1.00  0.00           C
ATOM   1918  CE1 PHE A 111      68.480 110.526 106.177  1.00  0.00           C
ATOM   1920  CZ  PHE A 111      68.870 109.896 107.357  1.00  0.00           C
ATOM   1922  CD2 PHE A 111      66.981 108.395 107.177  1.00  0.00           C
ATOM   1924  CE2 PHE A 111      68.130 108.816 107.848  1.00  0.00           C
ATOM   1926  C   PHE A 111      63.421 109.056 103.757  1.00  0.00           C
ATOM   1927  O   PHE A 111      63.821 108.486 102.737  1.00  0.00           O
ATOM   1928  N   GLN A 112      62.100 109.136 104.057  1.00  0.00           N
ATOM   1930  CA  GLN A 112      61.021 108.376 103.447  1.00  0.00           C
ATOM   1932  CB  GLN A 112      60.631 108.965 102.057  1.00  0.00           C
ATOM   1935  CG  GLN A 112      60.170 110.445 102.048  1.00  0.00           C
ATOM   1938  CD  GLN A 112      58.721 110.656 102.487  1.00  0.00           C
ATOM   1939  OE1 GLN A 112      57.771 110.445 101.726  1.00  0.00           O
ATOM   1940  NE2 GLN A 112      58.501 111.105 103.737  1.00  0.00           N
ATOM   1943  C   GLN A 112      61.291 106.865 103.347  1.00  0.00           C
ATOM   1944  O   GLN A 112      60.971 106.185 102.378  1.00  0.00           O
ATOM   1945  N   TRP A 113      61.891 106.306 104.417  1.00  0.00           N
ATOM   1947  CA  TRP A 113      62.321 104.935 104.478  1.00  0.00           C
ATOM   1949  CB  TRP A 113      63.611 104.765 105.327  1.00  0.00           C
ATOM   1952  CG  TRP A 113      64.881 105.136 104.627  1.00  0.00           C
ATOM   1953  CD1 TRP A 113      65.041 105.565 103.337  1.00  0.00           C
ATOM   1955  NE1 TRP A 113      66.381 105.576 103.027  1.00  0.00           N
ATOM   1957  CE2 TRP A 113      67.111 105.185 104.098  1.00  0.00           C
ATOM   1958  CD2 TRP A 113      66.201 104.886 105.147  1.00  0.00           C
ATOM   1959  CE3 TRP A 113      66.691 104.376 106.347  1.00  0.00           C
ATOM   1961  CZ3 TRP A 113      68.071 104.136 106.458  1.00  0.00           C
ATOM   1963  CZ2 TRP A 113      68.461 104.975 104.217  1.00  0.00           C
ATOM   1965  CH2 TRP A 113      68.941 104.435 105.417  1.00  0.00           C
ATOM   1967  C   TRP A 113      61.231 104.066 105.057  1.00  0.00           C
ATOM   1968  O   TRP A 113      60.881 104.266 106.217  1.00  0.00           O
ATOM   1969  N   PRO A 114      60.650 103.106 104.337  1.00  0.00           N
ATOM   1970  CD  PRO A 114      60.891 102.796 102.938  1.00  0.00           C
ATOM   1973  CA  PRO A 114      59.821 102.096 104.957  1.00  0.00           C
ATOM   1975  CB  PRO A 114      59.321 101.205 103.807  1.00  0.00           C
ATOM   1978  CG  PRO A 114      59.701 101.935 102.518  1.00  0.00           C
ATOM   1981  C   PRO A 114      60.510 101.276 106.048  1.00  0.00           C
ATOM   1982  O   PRO A 114      61.690 100.936 105.908  1.00  0.00           O
ATOM   1983  N   ALA A 115      59.761 100.895 107.087  1.00  0.00           N
ATOM   1985  CA  ALA A 115      60.261 100.026 108.128  1.00  0.00           C
ATOM   1987  CB  ALA A 115      60.721 100.825 109.357  1.00  0.00           C
ATOM   1991  C   ALA A 115      59.190  99.035 108.516  1.00  0.00           C
ATOM   1992  O   ALA A 115      58.080  99.026 107.967  1.00  0.00           O
ATOM   1993  N   VAL A 116      59.511  98.166 109.487  1.00  0.00           N
ATOM   1995  CA  VAL A 116      58.541  97.376 110.217  1.00  0.00           C
ATOM   1997  CB  VAL A 116      58.801  95.886 110.097  1.00  0.00           C
ATOM   1999  CG1 VAL A 116      57.721  95.056 110.827  1.00  0.00           C
ATOM   2003  CG2 VAL A 116      58.801  95.565 108.607  1.00  0.00           C
ATOM   2007  C   VAL A 116      58.591  97.746 111.667  1.00  0.00           C
ATOM   2008  O   VAL A 116      59.661  97.966 112.247  1.00  0.00           O
ATOM   2009  N   TRP A 117      57.420  97.796 112.308  1.00  0.00           N
ATOM   2011  CA  TRP A 117      57.350  97.875 113.747  1.00  0.00           C
ATOM   2013  CB  TRP A 117      56.731  99.236 114.147  1.00  0.00           C
ATOM   2016  CG  TRP A 117      56.760  99.585 115.607  1.00  0.00           C
ATOM   2017  CD1 TRP A 117      57.661  99.166 116.548  1.00  0.00           C
ATOM   2019  NE1 TRP A 117      57.451  99.846 117.728  1.00  0.00           N
ATOM   2021  CE2 TRP A 117      56.401 100.705 117.557  1.00  0.00           C
ATOM   2022  CD2 TRP A 117      55.951 100.586 116.227  1.00  0.00           C
ATOM   2023  CE3 TRP A 117      54.920 101.395 115.768  1.00  0.00           C
ATOM   2025  CZ3 TRP A 117      54.381 102.346 116.637  1.00  0.00           C
ATOM   2027  CZ2 TRP A 117      55.821 101.596 118.447  1.00  0.00           C
ATOM   2029  CH2 TRP A 117      54.821 102.445 117.957  1.00  0.00           C
ATOM   2031  C   TRP A 117      56.531  96.706 114.217  1.00  0.00           C
ATOM   2032  O   TRP A 117      55.421  96.475 113.727  1.00  0.00           O
ATOM   2033  N   ALA A 118      57.071  95.916 115.167  1.00  0.00           N
ATOM   2035  CA  ALA A 118      56.371  94.795 115.768  1.00  0.00           C
ATOM   2037  CB  ALA A 118      57.201  93.515 115.557  1.00  0.00           C
ATOM   2041  C   ALA A 118      56.131  95.026 117.257  1.00  0.00           C
ATOM   2042  O   ALA A 118      56.961  94.645 118.087  1.00  0.00           O
ATOM   2043  N   PRO A 119      55.030  95.626 117.687  1.00  0.00           N
ATOM   2044  CD  PRO A 119      54.281  96.546 116.847  1.00  0.00           C
ATOM   2047  CA  PRO A 119      54.751  95.806 119.098  1.00  0.00           C
ATOM   2049  CB  PRO A 119      53.831  97.046 119.137  1.00  0.00           C
ATOM   2052  CG  PRO A 119      53.191  97.075 117.757  1.00  0.00           C
ATOM   2055  C   PRO A 119      54.041  94.606 119.697  1.00  0.00           C
ATOM   2056  O   PRO A 119      53.461  93.806 118.967  1.00  0.00           O
ATOM   2057  N   VAL A 120      54.101  94.445 121.027  1.00  0.00           N
ATOM   2059  CA  VAL A 120      53.291  93.465 121.747  1.00  0.00           C
ATOM   2061  CB  VAL A 120      54.001  92.925 122.976  1.00  0.00           C
ATOM   2063  CG1 VAL A 120      53.101  92.056 123.887  1.00  0.00           C
ATOM   2067  CG2 VAL A 120      55.211  92.096 122.518  1.00  0.00           C
ATOM   2071  C   VAL A 120      52.001  94.125 122.168  1.00  0.00           C
ATOM   2072  O   VAL A 120      51.991  95.176 122.807  1.00  0.00           O
ATOM   2073  N   GLY A 121      50.841  93.526 121.807  1.00  0.00           N
ATOM   2075  CA  GLY A 121      49.530  94.146 121.997  1.00  0.00           C
ATOM   2078  C   GLY A 121      49.181  94.546 123.418  1.00  0.00           C
ATOM   2079  O   GLY A 121      48.761  95.676 123.667  1.00  0.00           O
ATOM   2080  N   SER A 122      49.351  93.646 124.417  1.00  0.00           N
ATOM   2082  CA  SER A 122      49.121  93.985 125.817  1.00  0.00           C
ATOM   2084  CB  SER A 122      49.171  92.756 126.787  1.00  0.00           C
ATOM   2087  OG  SER A 122      47.950  92.005 126.777  1.00  0.00           O
ATOM   2089  C   SER A 122      50.030  95.075 126.367  1.00  0.00           C
ATOM   2090  O   SER A 122      49.641  95.866 127.227  1.00  0.00           O
ATOM   2091  N   TRP A 123      51.291  95.166 125.897  1.00  0.00           N
ATOM   2093  CA  TRP A 123      52.211  96.225 126.307  1.00  0.00           C
ATOM   2095  CB  TRP A 123      53.661  95.956 125.807  1.00  0.00           C
ATOM   2098  CG  TRP A 123      54.311  94.725 126.377  1.00  0.00           C
ATOM   2099  CD1 TRP A 123      53.850  93.956 127.407  1.00  0.00           C
ATOM   2101  NE1 TRP A 123      54.701  92.886 127.607  1.00  0.00           N
ATOM   2103  CE2 TRP A 123      55.711  92.945 126.707  1.00  0.00           C
ATOM   2104  CD2 TRP A 123      55.531  94.105 125.938  1.00  0.00           C
ATOM   2105  CE3 TRP A 123      56.481  94.426 124.967  1.00  0.00           C
ATOM   2107  CZ3 TRP A 123      57.511  93.526 124.707  1.00  0.00           C
ATOM   2109  CZ2 TRP A 123      56.760  92.066 126.487  1.00  0.00           C
ATOM   2111  CH2 TRP A 123      57.641  92.355 125.447  1.00  0.00           C
ATOM   2113  C   TRP A 123      51.731  97.626 125.918  1.00  0.00           C
ATOM   2114  O   TRP A 123      51.700  98.526 126.757  1.00  0.00           O
ATOM   2115  N   VAL A 124      51.271  97.816 124.668  1.00  0.00           N
ATOM   2117  CA  VAL A 124      50.761  99.085 124.177  1.00  0.00           C
ATOM   2119  CB  VAL A 124      50.861  99.146 122.658  1.00  0.00           C
ATOM   2121  CG1 VAL A 124      52.350  99.035 122.247  1.00  0.00           C
ATOM   2125  CG2 VAL A 124      50.030  98.026 122.006  1.00  0.00           C
ATOM   2129  C   VAL A 124      49.341  99.395 124.637  1.00  0.00           C
ATOM   2130  O   VAL A 124      48.920 100.565 124.688  1.00  0.00           O
ATOM   2131  N   ASP A 125      48.581  98.356 125.057  1.00  0.00           N
ATOM   2133  CA  ASP A 125      47.221  98.456 125.577  1.00  0.00           C
ATOM   2135  CB  ASP A 125      46.420  97.175 125.197  1.00  0.00           C
ATOM   2138  CG  ASP A 125      44.911  97.295 125.368  1.00  0.00           C
ATOM   2139  OD1 ASP A 125      44.311  98.096 124.597  1.00  0.00           O
ATOM   2140  OD2 ASP A 125      44.341  96.576 126.237  1.00  0.00           O
ATOM   2141  C   ASP A 125      47.231  98.626 127.087  1.00  0.00           C
ATOM   2142  O   ASP A 125      46.201  98.825 127.717  1.00  0.00           O
ATOM   2143  N   THR A 126      48.421  98.585 127.737  1.00  0.00           N
ATOM   2145  CA  THR A 126      48.551  98.945 129.148  1.00  0.00           C
ATOM   2147  CB  THR A 126      49.931  98.685 129.747  1.00  0.00           C
ATOM   2149  OG1 THR A 126      50.240  97.285 129.717  1.00  0.00           O
ATOM   2151  CG2 THR A 126      50.021  99.105 131.227  1.00  0.00           C
ATOM   2155  C   THR A 126      48.131 100.416 129.387  1.00  0.00           C
ATOM   2156  O   THR A 126      48.581 101.286 128.647  1.00  0.00           O
ATOM   2157  N   PRO A 127      47.271 100.746 130.348  1.00  0.00           N
ATOM   2158  CD  PRO A 127      46.341  99.795 130.947  1.00  0.00           C
ATOM   2161  CA  PRO A 127      46.911 102.116 130.688  1.00  0.00           C
ATOM   2163  CB  PRO A 127      45.981 101.955 131.897  1.00  0.00           C
ATOM   2166  CG  PRO A 127      45.261 100.645 131.617  1.00  0.00           C
ATOM   2169  C   PRO A 127      48.051 103.056 131.008  1.00  0.00           C
ATOM   2170  O   PRO A 127      49.081 102.626 131.518  1.00  0.00           O
ATOM   2171  N   ALA A 128      47.851 104.365 130.777  1.00  0.00           N
ATOM   2173  CA  ALA A 128      48.780 105.416 131.128  1.00  0.00           C
ATOM   2175  CB  ALA A 128      48.181 106.755 130.658  1.00  0.00           C
ATOM   2179  C   ALA A 128      49.130 105.486 132.628  1.00  0.00           C
ATOM   2180  O   ALA A 128      50.240 105.856 132.997  1.00  0.00           O
ATOM   2181  N   ASP A 129      48.171 105.106 133.508  1.00  0.00           N
ATOM   2183  CA  ASP A 129      48.361 105.036 134.947  1.00  0.00           C
ATOM   2185  CB  ASP A 129      47.021 104.746 135.658  1.00  0.00           C
ATOM   2188  CG  ASP A 129      45.921 105.726 135.287  1.00  0.00           C
ATOM   2189  OD1 ASP A 129      45.691 106.675 136.057  1.00  0.00           O
ATOM   2190  OD2 ASP A 129      45.310 105.526 134.197  1.00  0.00           O
ATOM   2191  C   ASP A 129      49.321 103.945 135.438  1.00  0.00           C
ATOM   2192  O   ASP A 129      49.741 103.975 136.598  1.00  0.00           O
ATOM   2193  N   LYS A 130      49.671 102.925 134.617  1.00  0.00           N
ATOM   2195  CA  LYS A 130      50.240 101.666 135.087  1.00  0.00           C
ATOM   2197  CB  LYS A 130      49.231 100.505 134.977  1.00  0.00           C
ATOM   2200  CG  LYS A 130      48.101 100.635 136.016  1.00  0.00           C
ATOM   2203  CD  LYS A 130      47.091  99.476 135.997  1.00  0.00           C
ATOM   2206  CE  LYS A 130      46.331  99.336 134.688  1.00  0.00           C
ATOM   2209  NZ  LYS A 130      45.251  98.325 134.798  1.00  0.00           N
ATOM   2213  C   LYS A 130      51.531 101.266 134.387  1.00  0.00           C
ATOM   2214  O   LYS A 130      51.871 101.725 133.307  1.00  0.00           O
ATOM   2215  N   GLN A 131      52.311 100.386 135.038  1.00  0.00           N
ATOM   2217  CA  GLN A 131      53.551  99.846 134.518  1.00  0.00           C
ATOM   2219  CB  GLN A 131      54.521  99.445 135.658  1.00  0.00           C
ATOM   2222  CG  GLN A 131      55.111 100.685 136.387  1.00  0.00           C
ATOM   2225  CD  GLN A 131      56.381 100.316 137.167  1.00  0.00           C
ATOM   2226  OE1 GLN A 131      56.371  99.445 138.027  1.00  0.00           O
ATOM   2227  NE2 GLN A 131      57.501 101.026 136.866  1.00  0.00           N
ATOM   2230  C   GLN A 131      53.301  98.705 133.557  1.00  0.00           C
ATOM   2231  O   GLN A 131      52.341  97.936 133.707  1.00  0.00           O
ATOM   2232  N   VAL A 132      54.151  98.545 132.527  1.00  0.00           N
ATOM   2234  CA  VAL A 132      53.981  97.435 131.617  1.00  0.00           C
ATOM   2236  CB  VAL A 132      54.501  97.706 130.208  1.00  0.00           C
ATOM   2238  CG1 VAL A 132      54.400  96.475 129.298  1.00  0.00           C
ATOM   2242  CG2 VAL A 132      53.681  98.845 129.577  1.00  0.00           C
ATOM   2246  C   VAL A 132      54.631  96.205 132.217  1.00  0.00           C
ATOM   2247  O   VAL A 132      55.721  96.255 132.787  1.00  0.00           O
ATOM   2248  N   LYS A 133      53.961  95.056 132.087  1.00  0.00           N
ATOM   2250  CA  LYS A 133      54.551  93.786 132.427  1.00  0.00           C
ATOM   2252  CB  LYS A 133      53.471  92.776 132.867  1.00  0.00           C
ATOM   2255  CG  LYS A 133      52.420  92.295 131.837  1.00  0.00           C
ATOM   2258  CD  LYS A 133      51.401  93.296 131.238  1.00  0.00           C
ATOM   2261  CE  LYS A 133      50.341  93.806 132.227  1.00  0.00           C
ATOM   2264  NZ  LYS A 133      49.231  94.476 131.497  1.00  0.00           N
ATOM   2268  C   LYS A 133      55.431  93.285 131.297  1.00  0.00           C
ATOM   2269  O   LYS A 133      55.001  92.645 130.348  1.00  0.00           O
ATOM   2270  N   PHE A 134      56.731  93.605 131.387  1.00  0.00           N
ATOM   2272  CA  PHE A 134      57.701  93.216 130.398  1.00  0.00           C
ATOM   2274  CB  PHE A 134      58.711  94.365 130.128  1.00  0.00           C
ATOM   2277  CG  PHE A 134      59.761  93.965 129.127  1.00  0.00           C
ATOM   2278  CD1 PHE A 134      59.461  93.895 127.757  1.00  0.00           C
ATOM   2280  CE1 PHE A 134      60.450  93.526 126.837  1.00  0.00           C
ATOM   2282  CZ  PHE A 134      61.741  93.226 127.277  1.00  0.00           C
ATOM   2284  CD2 PHE A 134      61.071  93.695 129.557  1.00  0.00           C
ATOM   2286  CE2 PHE A 134      62.061  93.325 128.637  1.00  0.00           C
ATOM   2288  C   PHE A 134      58.361  91.945 130.908  1.00  0.00           C
ATOM   2289  O   PHE A 134      59.251  91.996 131.757  1.00  0.00           O
ATOM   2290  N   GLY A 135      57.901  90.785 130.417  1.00  0.00           N
ATOM   2292  CA  GLY A 135      58.341  89.476 130.867  1.00  0.00           C
ATOM   2295  C   GLY A 135      58.061  89.236 132.327  1.00  0.00           C
ATOM   2296  O   GLY A 135      56.921  89.076 132.757  1.00  0.00           O
ATOM   2297  N   ASP A 136      59.121  89.206 133.137  1.00  0.00           N
ATOM   2299  CA  ASP A 136      59.101  89.006 134.557  1.00  0.00           C
ATOM   2301  CB  ASP A 136      60.301  88.096 134.927  1.00  0.00           C
ATOM   2304  CG  ASP A 136      61.671  88.576 134.467  1.00  0.00           C
ATOM   2305  OD1 ASP A 136      61.811  89.046 133.307  1.00  0.00           O
ATOM   2306  OD2 ASP A 136      62.631  88.416 135.257  1.00  0.00           O
ATOM   2307  C   ASP A 136      59.190  90.306 135.357  1.00  0.00           C
ATOM   2308  O   ASP A 136      59.151  90.276 136.586  1.00  0.00           O
ATOM   2309  N   GLU A 137      59.281  91.465 134.677  1.00  0.00           N
ATOM   2311  CA  GLU A 137      59.621  92.725 135.318  1.00  0.00           C
ATOM   2313  CB  GLU A 137      61.001  93.255 134.848  1.00  0.00           C
ATOM   2316  CG  GLU A 137      62.211  92.355 135.257  1.00  0.00           C
ATOM   2319  CD  GLU A 137      62.600  92.416 136.727  1.00  0.00           C
ATOM   2320  OE1 GLU A 137      61.931  93.135 137.518  1.00  0.00           O
ATOM   2321  OE2 GLU A 137      63.651  91.815 137.087  1.00  0.00           O
ATOM   2322  C   GLU A 137      58.561  93.786 135.027  1.00  0.00           C
ATOM   2323  O   GLU A 137      57.931  93.806 133.967  1.00  0.00           O
ATOM   2324  N   LEU A 138      58.350  94.715 135.977  1.00  0.00           N
ATOM   2326  CA  LEU A 138      57.481  95.866 135.798  1.00  0.00           C
ATOM   2328  CB  LEU A 138      56.591  96.185 137.018  1.00  0.00           C
ATOM   2331  CG  LEU A 138      55.551  95.115 137.378  1.00  0.00           C
ATOM   2333  CD1 LEU A 138      54.711  95.596 138.567  1.00  0.00           C
ATOM   2337  CD2 LEU A 138      54.651  94.736 136.188  1.00  0.00           C
ATOM   2341  C   LEU A 138      58.321  97.075 135.477  1.00  0.00           C
ATOM   2342  O   LEU A 138      59.260  97.426 136.188  1.00  0.00           O
ATOM   2343  N   VAL A 139      58.001  97.715 134.357  1.00  0.00           N
ATOM   2345  CA  VAL A 139      58.801  98.766 133.768  1.00  0.00           C
ATOM   2347  CB  VAL A 139      59.491  98.265 132.488  1.00  0.00           C
ATOM   2349  CG1 VAL A 139      60.391  97.066 132.827  1.00  0.00           C
ATOM   2353  CG2 VAL A 139      58.481  97.826 131.417  1.00  0.00           C
ATOM   2357  C   VAL A 139      57.911  99.996 133.586  1.00  0.00           C
ATOM   2358  O   VAL A 139      56.690  99.905 133.397  1.00  0.00           O
ATOM   2359  N   ASP A 140      58.451 101.225 133.727  1.00  0.00           N
ATOM   2361  CA  ASP A 140      57.731 102.486 133.617  1.00  0.00           C
ATOM   2363  CB  ASP A 140      58.571 103.716 134.098  1.00  0.00           C
ATOM   2366  CG  ASP A 140      60.041 103.716 133.677  1.00  0.00           C
ATOM   2367  OD1 ASP A 140      60.691 102.645 133.818  1.00  0.00           O
ATOM   2368  OD2 ASP A 140      60.551 104.815 133.378  1.00  0.00           O
ATOM   2369  C   ASP A 140      57.111 102.706 132.247  1.00  0.00           C
ATOM   2370  O   ASP A 140      57.651 102.315 131.217  1.00  0.00           O
ATOM   2371  N   ARG A 141      55.901 103.296 132.208  1.00  0.00           N
ATOM   2373  CA  ARG A 141      55.011 103.325 131.057  1.00  0.00           C
ATOM   2375  CB  ARG A 141      53.670 103.975 131.467  1.00  0.00           C
ATOM   2378  CG  ARG A 141      52.551 103.926 130.408  1.00  0.00           C
ATOM   2381  CD  ARG A 141      52.100 102.496 130.077  1.00  0.00           C
ATOM   2384  NE  ARG A 141      51.131 102.526 128.947  1.00  0.00           N
ATOM   2386  CZ  ARG A 141      51.451 102.445 127.667  1.00  0.00           C
ATOM   2387  NH1 ARG A 141      52.701 102.595 127.277  1.00  0.00           N
ATOM   2390  NH2 ARG A 141      50.520 102.215 126.777  1.00  0.00           N
ATOM   2393  C   ARG A 141      55.611 103.996 129.836  1.00  0.00           C
ATOM   2394  O   ARG A 141      55.310 103.615 128.707  1.00  0.00           O
ATOM   2395  N   GLU A 142      56.521 104.966 130.087  1.00  0.00           N
ATOM   2397  CA  GLU A 142      57.280 105.746 129.127  1.00  0.00           C
ATOM   2399  CB  GLU A 142      58.271 106.646 129.927  1.00  0.00           C
ATOM   2402  CG  GLU A 142      59.031 107.715 129.098  1.00  0.00           C
ATOM   2405  CD  GLU A 142      60.440 107.435 128.586  1.00  0.00           C
ATOM   2406  OE1 GLU A 142      61.111 106.465 129.007  1.00  0.00           O
ATOM   2407  OE2 GLU A 142      60.891 108.265 127.737  1.00  0.00           O
ATOM   2408  C   GLU A 142      58.051 104.935 128.098  1.00  0.00           C
ATOM   2409  O   GLU A 142      58.111 105.285 126.927  1.00  0.00           O
ATOM   2410  N   TYR A 143      58.591 103.766 128.497  1.00  0.00           N
ATOM   2412  CA  TYR A 143      59.251 102.846 127.588  1.00  0.00           C
ATOM   2414  CB  TYR A 143      59.811 101.625 128.367  1.00  0.00           C
ATOM   2417  CG  TYR A 143      61.071 102.046 129.077  1.00  0.00           C
ATOM   2418  CD1 TYR A 143      62.231 102.295 128.318  1.00  0.00           C
ATOM   2420  CE1 TYR A 143      63.431 102.656 128.938  1.00  0.00           C
ATOM   2422  CZ  TYR A 143      63.471 102.785 130.327  1.00  0.00           C
ATOM   2423  OH  TYR A 143      64.641 103.246 130.977  1.00  0.00           O
ATOM   2425  CD2 TYR A 143      61.141 102.136 130.477  1.00  0.00           C
ATOM   2427  CE2 TYR A 143      62.341 102.516 131.098  1.00  0.00           C
ATOM   2429  C   TYR A 143      58.411 102.365 126.417  1.00  0.00           C
ATOM   2430  O   TYR A 143      58.931 102.126 125.327  1.00  0.00           O
ATOM   2431  N   PHE A 144      57.091 102.195 126.577  1.00  0.00           N
ATOM   2433  CA  PHE A 144      56.231 101.576 125.587  1.00  0.00           C
ATOM   2435  CB  PHE A 144      55.440 100.365 126.137  1.00  0.00           C
ATOM   2438  CG  PHE A 144      56.401  99.216 126.247  1.00  0.00           C
ATOM   2439  CD1 PHE A 144      56.801  98.515 125.097  1.00  0.00           C
ATOM   2441  CE1 PHE A 144      57.781  97.516 125.177  1.00  0.00           C
ATOM   2443  CZ  PHE A 144      58.331  97.175 126.417  1.00  0.00           C
ATOM   2445  CD2 PHE A 144      56.961  98.856 127.487  1.00  0.00           C
ATOM   2447  CE2 PHE A 144      57.921  97.846 127.577  1.00  0.00           C
ATOM   2449  C   PHE A 144      55.291 102.545 124.948  1.00  0.00           C
ATOM   2450  O   PHE A 144      54.751 103.456 125.567  1.00  0.00           O
ATOM   2451  N   ALA A 145      55.051 102.365 123.637  1.00  0.00           N
ATOM   2453  CA  ALA A 145      54.111 103.166 122.897  1.00  0.00           C
ATOM   2455  CB  ALA A 145      54.190 102.846 121.397  1.00  0.00           C
ATOM   2459  C   ALA A 145      52.670 103.115 123.408  1.00  0.00           C
ATOM   2460  O   ALA A 145      52.231 102.256 124.177  1.00  0.00           O
ATOM   2461  N   THR A 146      51.891 104.115 122.967  1.00  0.00           N
ATOM   2463  CA  THR A 146      50.450 104.115 123.147  1.00  0.00           C
ATOM   2465  CB  THR A 146      49.881 105.466 123.607  1.00  0.00           C
ATOM   2467  OG1 THR A 146      49.981 106.515 122.658  1.00  0.00           O
ATOM   2469  CG2 THR A 146      50.691 105.886 124.827  1.00  0.00           C
ATOM   2473  C   THR A 146      49.811 103.705 121.857  1.00  0.00           C
ATOM   2474  O   THR A 146      50.391 103.825 120.787  1.00  0.00           O
ATOM   2475  N   TRP A 147      48.541 103.236 121.887  1.00  0.00           N
ATOM   2477  CA  TRP A 147      47.761 103.056 120.677  1.00  0.00           C
ATOM   2479  CB  TRP A 147      46.331 102.526 120.967  1.00  0.00           C
ATOM   2482  CG  TRP A 147      46.291 101.096 121.408  1.00  0.00           C
ATOM   2483  CD1 TRP A 147      45.811 100.626 122.597  1.00  0.00           C
ATOM   2485  NE1 TRP A 147      45.871  99.255 122.597  1.00  0.00           N
ATOM   2487  CE2 TRP A 147      46.440  98.806 121.447  1.00  0.00           C
ATOM   2488  CD2 TRP A 147      46.700  99.935 120.647  1.00  0.00           C
ATOM   2489  CE3 TRP A 147      47.261  99.756 119.378  1.00  0.00           C
ATOM   2491  CZ3 TRP A 147      47.541  98.456 118.937  1.00  0.00           C
ATOM   2493  CZ2 TRP A 147      46.721  97.516 121.016  1.00  0.00           C
ATOM   2495  CH2 TRP A 147      47.280  97.355 119.747  1.00  0.00           C
ATOM   2497  C   TRP A 147      47.661 104.286 119.787  1.00  0.00           C
ATOM   2498  O   TRP A 147      47.591 104.155 118.577  1.00  0.00           O
ATOM   2499  N   GLN A 148      47.651 105.505 120.368  1.00  0.00           N
ATOM   2501  CA  GLN A 148      47.631 106.776 119.647  1.00  0.00           C
ATOM   2503  CB  GLN A 148      47.600 107.936 120.667  1.00  0.00           C
ATOM   2506  CG  GLN A 148      46.711 107.695 121.917  1.00  0.00           C
ATOM   2509  CD  GLN A 148      45.341 107.066 121.627  1.00  0.00           C
ATOM   2510  OE1 GLN A 148      45.051 105.905 121.967  1.00  0.00           O
ATOM   2511  NE2 GLN A 148      44.471 107.806 120.927  1.00  0.00           N
ATOM   2514  C   GLN A 148      48.850 106.935 118.768  1.00  0.00           C
ATOM   2515  O   GLN A 148      48.761 107.225 117.577  1.00  0.00           O
ATOM   2516  N   GLN A 149      50.041 106.646 119.337  1.00  0.00           N
ATOM   2518  CA  GLN A 149      51.291 106.605 118.607  1.00  0.00           C
ATOM   2520  CB  GLN A 149      52.451 106.376 119.607  1.00  0.00           C
ATOM   2523  CG  GLN A 149      52.690 107.575 120.577  1.00  0.00           C
ATOM   2526  CD  GLN A 149      53.850 107.265 121.537  1.00  0.00           C
ATOM   2527  OE1 GLN A 149      54.281 106.115 121.598  1.00  0.00           O
ATOM   2528  NE2 GLN A 149      54.361 108.255 122.308  1.00  0.00           N
ATOM   2531  C   GLN A 149      51.280 105.576 117.487  1.00  0.00           C
ATOM   2532  O   GLN A 149      51.601 105.846 116.338  1.00  0.00           O
ATOM   2533  N   VAL A 150      50.801 104.356 117.787  1.00  0.00           N
ATOM   2535  CA  VAL A 150      50.691 103.265 116.827  1.00  0.00           C
ATOM   2537  CB  VAL A 150      50.331 101.966 117.537  1.00  0.00           C
ATOM   2539  CG1 VAL A 150      50.371 100.796 116.527  1.00  0.00           C
ATOM   2543  CG2 VAL A 150      51.331 101.666 118.688  1.00  0.00           C
ATOM   2547  C   VAL A 150      49.751 103.565 115.647  1.00  0.00           C
ATOM   2548  O   VAL A 150      50.091 103.356 114.478  1.00  0.00           O
ATOM   2549  N   ARG A 151      48.541 104.115 115.887  1.00  0.00           N
ATOM   2551  CA  ARG A 151      47.690 104.575 114.798  1.00  0.00           C
ATOM   2553  CB  ARG A 151      46.231 104.896 115.208  1.00  0.00           C
ATOM   2556  CG  ARG A 151      46.071 106.035 116.227  1.00  0.00           C
ATOM   2559  CD  ARG A 151      44.631 106.445 116.527  1.00  0.00           C
ATOM   2562  NE  ARG A 151      43.871 105.215 116.967  1.00  0.00           N
ATOM   2564  CZ  ARG A 151      43.861 104.756 118.217  1.00  0.00           C
ATOM   2565  NH1 ARG A 151      44.600 105.265 119.167  1.00  0.00           N
ATOM   2568  NH2 ARG A 151      43.080 103.716 118.488  1.00  0.00           N
ATOM   2571  C   ARG A 151      48.271 105.716 113.978  1.00  0.00           C
ATOM   2572  O   ARG A 151      48.080 105.755 112.767  1.00  0.00           O
ATOM   2573  N   GLU A 152      48.981 106.686 114.587  1.00  0.00           N
ATOM   2575  CA  GLU A 152      49.651 107.746 113.818  1.00  0.00           C
ATOM   2577  CB  GLU A 152      50.251 108.776 114.817  1.00  0.00           C
ATOM   2580  CG  GLU A 152      50.741 110.115 114.197  1.00  0.00           C
ATOM   2583  CD  GLU A 152      51.961 109.955 113.287  1.00  0.00           C
ATOM   2584  OE1 GLU A 152      52.921 109.295 113.747  1.00  0.00           O
ATOM   2585  OE2 GLU A 152      51.911 110.416 112.118  1.00  0.00           O
ATOM   2586  C   GLU A 152      50.711 107.186 112.848  1.00  0.00           C
ATOM   2587  O   GLU A 152      50.721 107.466 111.647  1.00  0.00           O
ATOM   2588  N   VAL A 153      51.541 106.236 113.337  1.00  0.00           N
ATOM   2590  CA  VAL A 153      52.471 105.475 112.537  1.00  0.00           C
ATOM   2592  CB  VAL A 153      53.311 104.515 113.387  1.00  0.00           C
ATOM   2594  CG1 VAL A 153      54.211 103.605 112.518  1.00  0.00           C
ATOM   2598  CG2 VAL A 153      54.211 105.355 114.317  1.00  0.00           C
ATOM   2602  C   VAL A 153      51.770 104.715 111.427  1.00  0.00           C
ATOM   2603  O   VAL A 153      52.201 104.795 110.277  1.00  0.00           O
ATOM   2604  N   ALA A 154      50.641 104.026 111.707  1.00  0.00           N
ATOM   2606  CA  ALA A 154      49.831 103.346 110.717  1.00  0.00           C
ATOM   2608  CB  ALA A 154      48.611 102.666 111.387  1.00  0.00           C
ATOM   2612  C   ALA A 154      49.301 104.266 109.637  1.00  0.00           C
ATOM   2613  O   ALA A 154      49.400 103.956 108.447  1.00  0.00           O
ATOM   2614  N   ARG A 155      48.821 105.466 110.037  1.00  0.00           N
ATOM   2616  CA  ARG A 155      48.361 106.506 109.147  1.00  0.00           C
ATOM   2618  CB  ARG A 155      47.911 107.816 109.867  1.00  0.00           C
ATOM   2621  CG  ARG A 155      46.560 107.715 110.607  1.00  0.00           C
ATOM   2624  CD  ARG A 155      46.231 108.985 111.408  1.00  0.00           C
ATOM   2627  NE  ARG A 155      45.111 108.736 112.387  1.00  0.00           N
ATOM   2629  CZ  ARG A 155      43.881 108.405 112.027  1.00  0.00           C
ATOM   2630  NH1 ARG A 155      43.530 108.425 110.768  1.00  0.00           N
ATOM   2633  NH2 ARG A 155      42.961 108.106 112.917  1.00  0.00           N
ATOM   2636  C   ARG A 155      49.371 106.906 108.097  1.00  0.00           C
ATOM   2637  O   ARG A 155      48.981 107.215 106.978  1.00  0.00           O
ATOM   2638  N   SER A 156      50.681 106.945 108.427  1.00  0.00           N
ATOM   2640  CA  SER A 156      51.741 107.365 107.527  1.00  0.00           C
ATOM   2642  CB  SER A 156      53.121 107.505 108.237  1.00  0.00           C
ATOM   2645  OG  SER A 156      53.801 106.276 108.477  1.00  0.00           O
ATOM   2647  C   SER A 156      51.861 106.526 106.268  1.00  0.00           C
ATOM   2648  O   SER A 156      51.941 107.056 105.167  1.00  0.00           O
ATOM   2649  N   ARG A 157      51.821 105.185 106.408  1.00  0.00           N
ATOM   2651  CA  ARG A 157      51.971 104.175 105.377  1.00  0.00           C
ATOM   2653  CB  ARG A 157      51.121 104.435 104.107  1.00  0.00           C
ATOM   2656  CG  ARG A 157      49.631 104.715 104.417  1.00  0.00           C
ATOM   2659  CD  ARG A 157      48.810 105.075 103.187  1.00  0.00           C
ATOM   2662  NE  ARG A 157      49.431 106.325 102.667  1.00  0.00           N
ATOM   2664  CZ  ARG A 157      49.321 106.736 101.417  1.00  0.00           C
ATOM   2665  NH1 ARG A 157      48.651 106.065 100.517  1.00  0.00           N
ATOM   2668  NH2 ARG A 157      49.831 107.905 101.107  1.00  0.00           N
ATOM   2671  C   ARG A 157      53.441 103.935 105.007  1.00  0.00           C
ATOM   2672  O   ARG A 157      53.751 103.285 104.007  1.00  0.00           O
ATOM   2673  N   LEU A 158      54.391 104.445 105.817  1.00  0.00           N
ATOM   2675  CA  LEU A 158      55.811 104.146 105.687  1.00  0.00           C
ATOM   2677  CB  LEU A 158      56.630 105.246 106.408  1.00  0.00           C
ATOM   2680  CG  LEU A 158      56.381 106.695 105.938  1.00  0.00           C
ATOM   2682  CD1 LEU A 158      57.271 107.645 106.738  1.00  0.00           C
ATOM   2686  CD2 LEU A 158      56.641 106.876 104.437  1.00  0.00           C
ATOM   2690  C   LEU A 158      56.161 102.816 106.347  1.00  0.00           C
ATOM   2691  O   LEU A 158      56.941 101.986 105.877  1.00  0.00           O
ATOM   2692  N   VAL A 159      55.531 102.566 107.487  1.00  0.00           N
ATOM   2694  CA  VAL A 159      55.871 101.515 108.408  1.00  0.00           C
ATOM   2696  CB  VAL A 159      55.981 102.025 109.836  1.00  0.00           C
ATOM   2698  CG1 VAL A 159      56.420 100.876 110.768  1.00  0.00           C
ATOM   2702  CG2 VAL A 159      56.981 103.195 109.897  1.00  0.00           C
ATOM   2706  C   VAL A 159      54.771 100.486 108.327  1.00  0.00           C
ATOM   2707  O   VAL A 159      53.581 100.755 108.507  1.00  0.00           O
ATOM   2708  N   GLU A 160      55.151  99.236 108.057  1.00  0.00           N
ATOM   2710  CA  GLU A 160      54.241  98.126 108.207  1.00  0.00           C
ATOM   2712  CB  GLU A 160      54.711  96.916 107.387  1.00  0.00           C
ATOM   2715  CG  GLU A 160      53.920  96.686 106.086  1.00  0.00           C
ATOM   2718  CD  GLU A 160      52.461  96.386 106.357  1.00  0.00           C
ATOM   2719  OE1 GLU A 160      52.211  95.545 107.257  1.00  0.00           O
ATOM   2720  OE2 GLU A 160      51.611  96.945 105.637  1.00  0.00           O
ATOM   2721  C   GLU A 160      54.081  97.725 109.658  1.00  0.00           C
ATOM   2722  O   GLU A 160      55.051  97.626 110.417  1.00  0.00           O
ATOM   2723  N   LEU A 161      52.841  97.486 110.097  1.00  0.00           N
ATOM   2725  CA  LEU A 161      52.581  97.136 111.478  1.00  0.00           C
ATOM   2727  CB  LEU A 161      51.331  97.846 112.037  1.00  0.00           C
ATOM   2730  CG  LEU A 161      51.451  99.385 112.177  1.00  0.00           C
ATOM   2732  CD1 LEU A 161      50.321  99.896 113.077  1.00  0.00           C
ATOM   2736  CD2 LEU A 161      52.801  99.855 112.728  1.00  0.00           C
ATOM   2740  C   LEU A 161      52.451  95.635 111.627  1.00  0.00           C
ATOM   2741  O   LEU A 161      51.431  95.026 111.297  1.00  0.00           O
ATOM   2742  N   ALA A 162      53.521  95.026 112.158  1.00  0.00           N
ATOM   2744  CA  ALA A 162      53.541  93.636 112.507  1.00  0.00           C
ATOM   2746  CB  ALA A 162      54.990  93.106 112.518  1.00  0.00           C
ATOM   2750  C   ALA A 162      52.891  93.386 113.847  1.00  0.00           C
ATOM   2751  O   ALA A 162      52.791  94.245 114.727  1.00  0.00           O
ATOM   2752  N   SER A 163      52.451  92.145 114.037  1.00  0.00           N
ATOM   2754  CA  SER A 163      52.061  91.655 115.348  1.00  0.00           C
ATOM   2756  CB  SER A 163      50.871  90.676 115.267  1.00  0.00           C
ATOM   2759  OG  SER A 163      49.621  91.365 115.147  1.00  0.00           O
ATOM   2761  C   SER A 163      53.231  90.956 116.007  1.00  0.00           C
ATOM   2762  O   SER A 163      53.780  90.026 115.427  1.00  0.00           O
ATOM   2763  N   HIS A 164      53.651  91.335 117.238  1.00  0.00           N
ATOM   2765  CA  HIS A 164      54.711  90.626 117.957  1.00  0.00           C
ATOM   2767  CB  HIS A 164      55.681  91.636 118.607  1.00  0.00           C
ATOM   2770  ND1 HIS A 164      57.791  90.445 118.007  1.00  0.00           N
ATOM   2771  CG  HIS A 164      57.041  91.115 118.958  1.00  0.00           C
ATOM   2772  CE1 HIS A 164      58.990  90.326 118.558  1.00  0.00           C
ATOM   2774  NE2 HIS A 164      59.041  90.876 119.787  1.00  0.00           N
ATOM   2776  CD2 HIS A 164      57.781  91.376 120.047  1.00  0.00           C
ATOM   2778  C   HIS A 164      54.130  89.776 119.077  1.00  0.00           C
ATOM   2779  O   HIS A 164      54.831  89.385 120.007  1.00  0.00           O
ATOM   2780  N   THR A 165      52.810  89.505 118.997  1.00  0.00           N
ATOM   2782  CA  THR A 165      52.011  88.646 119.887  1.00  0.00           C
ATOM   2784  CB  THR A 165      52.761  87.486 120.547  1.00  0.00           C
ATOM   2786  OG1 THR A 165      51.941  86.335 120.577  1.00  0.00           O
ATOM   2788  CG2 THR A 165      53.171  87.816 121.987  1.00  0.00           C
ATOM   2792  C   THR A 165      51.211  89.496 120.857  1.00  0.00           C
ATOM   2793  O   THR A 165      51.621  90.606 121.227  1.00  0.00           O
ATOM   2794  N   TRP A 166      49.981  89.076 121.247  1.00  0.00           N
ATOM   2796  CA  TRP A 166      49.190  89.835 122.207  1.00  0.00           C
ATOM   2798  CB  TRP A 166      47.721  89.326 122.327  1.00  0.00           C
ATOM   2801  CG  TRP A 166      46.871  90.016 123.347  1.00  0.00           C
ATOM   2802  CD1 TRP A 166      46.501  89.505 124.567  1.00  0.00           C
ATOM   2804  NE1 TRP A 166      45.821  90.466 125.267  1.00  0.00           N
ATOM   2806  CE2 TRP A 166      45.791  91.625 124.548  1.00  0.00           C
ATOM   2807  CD2 TRP A 166      46.420  91.376 123.307  1.00  0.00           C
ATOM   2808  CE3 TRP A 166      46.481  92.386 122.357  1.00  0.00           C
ATOM   2810  CZ3 TRP A 166      45.991  93.646 122.687  1.00  0.00           C
ATOM   2812  CZ2 TRP A 166      45.301  92.875 124.878  1.00  0.00           C
ATOM   2814  CH2 TRP A 166      45.431  93.886 123.937  1.00  0.00           C
ATOM   2816  C   TRP A 166      49.801  89.855 123.607  1.00  0.00           C
ATOM   2817  O   TRP A 166      49.971  90.905 124.217  1.00  0.00           O
ATOM   2818  N   ASN A 167      50.141  88.666 124.137  1.00  0.00           N
ATOM   2820  CA  ASN A 167      50.580  88.576 125.507  1.00  0.00           C
ATOM   2822  CB  ASN A 167      49.411  88.755 126.507  1.00  0.00           C
ATOM   2825  CG  ASN A 167      49.971  89.125 127.877  1.00  0.00           C
ATOM   2826  OD1 ASN A 167      51.181  89.306 128.077  1.00  0.00           O
ATOM   2827  ND2 ASN A 167      49.060  89.286 128.847  1.00  0.00           N
ATOM   2830  C   ASN A 167      51.251  87.246 125.756  1.00  0.00           C
ATOM   2831  O   ASN A 167      50.941  86.506 126.688  1.00  0.00           O
ATOM   2832  N   SER A 168      52.241  86.935 124.917  1.00  0.00           N
ATOM   2834  CA  SER A 168      52.911  85.666 124.957  1.00  0.00           C
ATOM   2836  CB  SER A 168      52.280  84.655 123.978  1.00  0.00           C
ATOM   2839  OG  SER A 168      50.961  84.276 124.378  1.00  0.00           O
ATOM   2841  C   SER A 168      54.381  85.886 124.697  1.00  0.00           C
ATOM   2842  O   SER A 168      55.091  85.075 124.098  1.00  0.00           O
ATOM   2843  N   HIS A 169      54.901  87.025 125.167  1.00  0.00           N
ATOM   2845  CA  HIS A 169      56.321  87.365 125.187  1.00  0.00           C
ATOM   2847  CB  HIS A 169      56.551  88.816 124.668  1.00  0.00           C
ATOM   2850  ND1 HIS A 169      59.081  88.975 124.987  1.00  0.00           N
ATOM   2851  CG  HIS A 169      57.950  89.175 124.217  1.00  0.00           C
ATOM   2852  CE1 HIS A 169      60.051  89.616 124.337  1.00  0.00           C
ATOM   2854  NE2 HIS A 169      59.600  90.206 123.207  1.00  0.00           N
ATOM   2856  CD2 HIS A 169      58.261  89.905 123.116  1.00  0.00           C
ATOM   2858  C   HIS A 169      56.821  87.246 126.618  1.00  0.00           C
ATOM   2859  O   HIS A 169      57.161  88.216 127.287  1.00  0.00           O
ATOM   2860  N   TYR A 170      56.871  86.006 127.137  1.00  0.00           N
ATOM   2862  CA  TYR A 170      57.420  85.755 128.447  1.00  0.00           C
ATOM   2864  CB  TYR A 170      56.420  86.136 129.597  1.00  0.00           C
ATOM   2867  CG  TYR A 170      55.131  85.346 129.637  1.00  0.00           C
ATOM   2868  CD1 TYR A 170      55.071  84.056 130.197  1.00  0.00           C
ATOM   2870  CE1 TYR A 170      53.871  83.346 130.247  1.00  0.00           C
ATOM   2872  CZ  TYR A 170      52.690  83.926 129.747  1.00  0.00           C
ATOM   2873  OH  TYR A 170      51.501  83.185 129.738  1.00  0.00           O
ATOM   2875  CD2 TYR A 170      53.920  85.925 129.207  1.00  0.00           C
ATOM   2877  CE2 TYR A 170      52.721  85.225 129.238  1.00  0.00           C
ATOM   2879  C   TYR A 170      57.861  84.306 128.467  1.00  0.00           C
ATOM   2880  O   TYR A 170      57.511  83.526 127.577  1.00  0.00           O
ATOM   2881  N   GLY A 171      58.651  83.906 129.478  1.00  0.00           N
ATOM   2883  CA  GLY A 171      59.021  82.516 129.717  1.00  0.00           C
ATOM   2886  C   GLY A 171      58.041  81.806 130.607  1.00  0.00           C
ATOM   2887  O   GLY A 171      57.771  82.215 131.738  1.00  0.00           O
ATOM   2888  N   ILE A 172      57.501  80.666 130.147  1.00  0.00           N
ATOM   2890  CA  ILE A 172      56.601  79.846 130.938  1.00  0.00           C
ATOM   2892  CB  ILE A 172      55.281  79.506 130.217  1.00  0.00           C
ATOM   2894  CG2 ILE A 172      55.541  78.545 129.037  1.00  0.00           C
ATOM   2898  CG1 ILE A 172      54.171  78.916 131.137  1.00  0.00           C
ATOM   2901  CD  ILE A 172      53.731  79.815 132.298  1.00  0.00           C
ATOM   2905  C   ILE A 172      57.361  78.596 131.268  1.00  0.00           C
ATOM   2906  O   ILE A 172      58.280  78.195 130.567  1.00  0.00           O
ATOM   2907  N   GLN A 173      56.971  77.916 132.357  1.00  0.00           N
ATOM   2909  CA  GLN A 173      57.391  76.566 132.637  1.00  0.00           C
ATOM   2911  CB  GLN A 173      56.711  76.096 133.938  1.00  0.00           C
ATOM   2914  CG  GLN A 173      57.221  74.725 134.428  1.00  0.00           C
ATOM   2917  CD  GLN A 173      56.611  74.386 135.787  1.00  0.00           C
ATOM   2918  OE1 GLN A 173      55.721  75.085 136.288  1.00  0.00           O
ATOM   2919  NE2 GLN A 173      57.081  73.276 136.408  1.00  0.00           N
ATOM   2922  C   GLN A 173      57.051  75.585 131.507  1.00  0.00           C
ATOM   2923  O   GLN A 173      55.881  75.286 131.247  1.00  0.00           O
ATOM   2924  N   ALA A 174      58.071  75.066 130.818  1.00  0.00           N
ATOM   2926  CA  ALA A 174      57.871  74.176 129.688  1.00  0.00           C
ATOM   2928  CB  ALA A 174      58.641  74.716 128.477  1.00  0.00           C
ATOM   2932  C   ALA A 174      58.350  72.776 129.977  1.00  0.00           C
ATOM   2933  O   ALA A 174      58.491  71.966 129.068  1.00  0.00           O
ATOM   2934  N   ASN A 175      58.681  72.466 131.247  1.00  0.00           N
ATOM   2936  CA  ASN A 175      59.190  71.155 131.598  1.00  0.00           C
ATOM   2938  CB  ASN A 175      60.681  71.076 131.117  1.00  0.00           C
ATOM   2941  CG  ASN A 175      61.420  69.786 131.458  1.00  0.00           C
ATOM   2942  OD1 ASN A 175      61.671  69.486 132.628  1.00  0.00           O
ATOM   2943  ND2 ASN A 175      61.881  69.036 130.438  1.00  0.00           N
ATOM   2946  C   ASN A 175      58.981  70.905 133.098  1.00  0.00           C
ATOM   2947  O   ASN A 175      58.920  71.855 133.878  1.00  0.00           O
ATOM   2948  N   ALA A 176      58.861  69.626 133.537  1.00  0.00           N
ATOM   2950  CA  ALA A 176      58.600  69.255 134.917  1.00  0.00           C
ATOM   2952  CB  ALA A 176      58.471  67.725 134.977  1.00  0.00           C
ATOM   2956  C   ALA A 176      59.661  69.765 135.908  1.00  0.00           C
ATOM   2957  O   ALA A 176      59.371  70.185 137.027  1.00  0.00           O
ATOM   2958  N   THR A 177      60.931  69.806 135.457  1.00  0.00           N
ATOM   2960  CA  THR A 177      62.071  70.405 136.147  1.00  0.00           C
ATOM   2962  CB  THR A 177      63.331  70.346 135.277  1.00  0.00           C
ATOM   2964  OG1 THR A 177      64.530  70.515 136.027  1.00  0.00           O
ATOM   2966  CG2 THR A 177      63.341  71.435 134.207  1.00  0.00           C
ATOM   2970  C   THR A 177      61.861  71.855 136.557  1.00  0.00           C
ATOM   2971  O   THR A 177      62.471  72.335 137.518  1.00  0.00           O
ATOM   2972  N   GLY A 178      61.030  72.626 135.818  1.00  0.00           N
ATOM   2974  CA  GLY A 178      60.921  74.075 135.997  1.00  0.00           C
ATOM   2977  C   GLY A 178      61.791  74.886 135.077  1.00  0.00           C
ATOM   2978  O   GLY A 178      62.361  75.896 135.477  1.00  0.00           O
ATOM   2979  N   SER A 179      61.971  74.486 133.797  1.00  0.00           N
ATOM   2981  CA  SER A 179      62.690  75.306 132.836  1.00  0.00           C
ATOM   2983  CB  SER A 179      63.361  74.535 131.667  1.00  0.00           C
ATOM   2986  OG  SER A 179      64.431  73.725 132.158  1.00  0.00           O
ATOM   2988  C   SER A 179      61.760  76.316 132.217  1.00  0.00           C
ATOM   2989  O   SER A 179      60.631  75.966 131.857  1.00  0.00           O
ATOM   2990  N   LEU A 180      62.191  77.585 132.068  1.00  0.00           N
ATOM   2992  CA  LEU A 180      61.371  78.615 131.458  1.00  0.00           C
ATOM   2994  CB  LEU A 180      61.521  80.005 132.117  1.00  0.00           C
ATOM   2997  CG  LEU A 180      61.100  80.085 133.598  1.00  0.00           C
ATOM   2999  CD1 LEU A 180      61.280  81.535 134.086  1.00  0.00           C
ATOM   3003  CD2 LEU A 180      59.641  79.646 133.818  1.00  0.00           C
ATOM   3007  C   LEU A 180      61.731  78.765 129.988  1.00  0.00           C
ATOM   3008  O   LEU A 180      62.861  79.115 129.647  1.00  0.00           O
ATOM   3009  N   LEU A 181      60.780  78.505 129.086  1.00  0.00           N
ATOM   3011  CA  LEU A 181      60.991  78.606 127.667  1.00  0.00           C
ATOM   3013  CB  LEU A 181      60.911  77.246 126.947  1.00  0.00           C
ATOM   3016  CG  LEU A 181      62.091  76.265 127.107  1.00  0.00           C
ATOM   3018  CD1 LEU A 181      62.411  75.785 128.527  1.00  0.00           C
ATOM   3022  CD2 LEU A 181      61.891  75.066 126.177  1.00  0.00           C
ATOM   3026  C   LEU A 181      59.911  79.526 127.107  1.00  0.00           C
ATOM   3027  O   LEU A 181      58.871  79.685 127.767  1.00  0.00           O
ATOM   3028  N   PRO A 182      60.071  80.166 125.947  1.00  0.00           N
ATOM   3029  CD  PRO A 182      61.350  80.326 125.267  1.00  0.00           C
ATOM   3032  CA  PRO A 182      59.091  81.096 125.417  1.00  0.00           C
ATOM   3034  CB  PRO A 182      59.671  81.625 124.107  1.00  0.00           C
ATOM   3037  CG  PRO A 182      61.001  80.876 123.887  1.00  0.00           C
ATOM   3040  C   PRO A 182      57.701  80.526 125.267  1.00  0.00           C
ATOM   3041  O   PRO A 182      57.511  79.526 124.587  1.00  0.00           O
ATOM   3042  N   VAL A 183      56.731  81.185 125.918  1.00  0.00           N
ATOM   3044  CA  VAL A 183      55.391  80.736 126.137  1.00  0.00           C
ATOM   3046  CB  VAL A 183      54.701  81.695 127.087  1.00  0.00           C
ATOM   3048  CG1 VAL A 183      54.571  83.096 126.487  1.00  0.00           C
ATOM   3052  CG2 VAL A 183      53.321  81.166 127.477  1.00  0.00           C
ATOM   3056  C   VAL A 183      54.600  80.456 124.867  1.00  0.00           C
ATOM   3057  O   VAL A 183      53.831  79.496 124.808  1.00  0.00           O
ATOM   3058  N   TYR A 184      54.821  81.276 123.818  1.00  0.00           N
ATOM   3060  CA  TYR A 184      54.121  81.225 122.557  1.00  0.00           C
ATOM   3062  CB  TYR A 184      54.361  82.566 121.787  1.00  0.00           C
ATOM   3065  CG  TYR A 184      53.291  82.796 120.747  1.00  0.00           C
ATOM   3066  CD1 TYR A 184      51.951  82.945 121.128  1.00  0.00           C
ATOM   3068  CE1 TYR A 184      50.961  83.176 120.167  1.00  0.00           C
ATOM   3070  CZ  TYR A 184      51.301  83.236 118.818  1.00  0.00           C
ATOM   3071  OH  TYR A 184      50.301  83.445 117.857  1.00  0.00           O
ATOM   3073  CD2 TYR A 184      53.621  82.865 119.387  1.00  0.00           C
ATOM   3075  CE2 TYR A 184      52.621  83.036 118.418  1.00  0.00           C
ATOM   3077  C   TYR A 184      54.591  80.095 121.647  1.00  0.00           C
ATOM   3078  O   TYR A 184      53.931  79.765 120.667  1.00  0.00           O
ATOM   3079  N   VAL A 185      55.761  79.486 121.908  1.00  0.00           N
ATOM   3081  CA  VAL A 185      56.291  78.486 120.977  1.00  0.00           C
ATOM   3083  CB  VAL A 185      57.581  78.916 120.307  1.00  0.00           C
ATOM   3085  CG1 VAL A 185      57.261  80.156 119.457  1.00  0.00           C
ATOM   3089  CG2 VAL A 185      58.711  79.176 121.318  1.00  0.00           C
ATOM   3093  C   VAL A 185      56.461  77.136 121.618  1.00  0.00           C
ATOM   3094  O   VAL A 185      56.861  76.185 120.957  1.00  0.00           O
ATOM   3095  N   ASN A 186      56.151  76.975 122.907  1.00  0.00           N
ATOM   3097  CA  ASN A 186      56.391  75.716 123.577  1.00  0.00           C
ATOM   3099  CB  ASN A 186      57.600  75.795 124.537  1.00  0.00           C
ATOM   3102  CG  ASN A 186      58.871  75.986 123.717  1.00  0.00           C
ATOM   3103  OD1 ASN A 186      59.321  75.126 122.967  1.00  0.00           O
ATOM   3104  ND2 ASN A 186      59.511  77.166 123.887  1.00  0.00           N
ATOM   3107  C   ASN A 186      55.170  75.325 124.366  1.00  0.00           C
ATOM   3108  O   ASN A 186      54.441  76.155 124.907  1.00  0.00           O
ATOM   3109  N   ARG A 187      54.920  74.005 124.447  1.00  0.00           N
ATOM   3111  CA  ARG A 187      53.901  73.416 125.307  1.00  0.00           C
ATOM   3113  CB  ARG A 187      53.871  71.886 125.107  1.00  0.00           C
ATOM   3116  CG  ARG A 187      53.511  71.515 123.647  1.00  0.00           C
ATOM   3119  CD  ARG A 187      52.931  70.115 123.477  1.00  0.00           C
ATOM   3122  NE  ARG A 187      52.611  69.996 122.006  1.00  0.00           N
ATOM   3124  CZ  ARG A 187      52.611  68.876 121.297  1.00  0.00           C
ATOM   3125  NH1 ARG A 187      52.891  67.725 121.857  1.00  0.00           N
ATOM   3128  NH2 ARG A 187      52.391  68.935 119.997  1.00  0.00           N
ATOM   3131  C   ARG A 187      54.161  73.736 126.757  1.00  0.00           C
ATOM   3132  O   ARG A 187      55.251  73.496 127.266  1.00  0.00           O
ATOM   3133  N   ALA A 188      53.211  74.346 127.487  1.00  0.00           N
ATOM   3135  CA  ALA A 188      53.421  74.545 128.908  1.00  0.00           C
ATOM   3137  CB  ALA A 188      52.451  75.566 129.527  1.00  0.00           C
ATOM   3141  C   ALA A 188      53.381  73.236 129.688  1.00  0.00           C
ATOM   3142  O   ALA A 188      52.551  72.365 129.457  1.00  0.00           O
ATOM   3143  N   TYR A 189      54.270  73.096 130.667  1.00  0.00           N
ATOM   3145  CA  TYR A 189      54.060  72.155 131.738  1.00  0.00           C
ATOM   3147  CB  TYR A 189      55.391  71.686 132.348  1.00  0.00           C
ATOM   3150  CG  TYR A 189      55.181  70.626 133.397  1.00  0.00           C
ATOM   3151  CD1 TYR A 189      55.190  69.285 132.997  1.00  0.00           C
ATOM   3153  CE1 TYR A 189      55.041  68.265 133.938  1.00  0.00           C
ATOM   3155  CZ  TYR A 189      54.881  68.576 135.287  1.00  0.00           C
ATOM   3156  OH  TYR A 189      54.780  67.556 136.257  1.00  0.00           O
ATOM   3158  CD2 TYR A 189      55.021  70.935 134.758  1.00  0.00           C
ATOM   3160  CE2 TYR A 189      54.861  69.905 135.707  1.00  0.00           C
ATOM   3162  C   TYR A 189      53.161  72.825 132.768  1.00  0.00           C
ATOM   3163  O   TYR A 189      53.481  73.856 133.367  1.00  0.00           O
ATOM   3164  N   PHE A 190      52.011  72.206 133.017  1.00  0.00           N
ATOM   3166  CA  PHE A 190      51.131  72.626 134.057  1.00  0.00           C
ATOM   3168  CB  PHE A 190      49.691  72.185 133.768  1.00  0.00           C
ATOM   3171  CG  PHE A 190      49.101  72.825 132.547  1.00  0.00           C
ATOM   3172  CD1 PHE A 190      49.130  74.225 132.367  1.00  0.00           C
ATOM   3174  CE1 PHE A 190      48.511  74.815 131.257  1.00  0.00           C
ATOM   3176  CZ  PHE A 190      47.831  74.015 130.327  1.00  0.00           C
ATOM   3178  CD2 PHE A 190      48.421  72.035 131.607  1.00  0.00           C
ATOM   3180  CE2 PHE A 190      47.781  72.626 130.507  1.00  0.00           C
ATOM   3182  C   PHE A 190      51.581  71.975 135.327  1.00  0.00           C
ATOM   3183  O   PHE A 190      51.411  70.776 135.557  1.00  0.00           O
ATOM   3184  N   THR A 191      52.211  72.776 136.188  1.00  0.00           N
ATOM   3186  CA  THR A 191      52.560  72.356 137.538  1.00  0.00           C
ATOM   3188  CB  THR A 191      53.471  73.386 138.197  1.00  0.00           C
ATOM   3190  OG1 THR A 191      53.821  73.005 139.507  1.00  0.00           O
ATOM   3192  CG2 THR A 191      52.841  74.786 138.268  1.00  0.00           C
ATOM   3196  C   THR A 191      51.371  71.936 138.397  1.00  0.00           C
ATOM   3197  O   THR A 191      51.401  70.886 139.027  1.00  0.00           O
ATOM   3198  N   ASP A 192      50.271  72.715 138.387  1.00  0.00           N
ATOM   3200  CA  ASP A 192      49.051  72.455 139.137  1.00  0.00           C
ATOM   3202  CB  ASP A 192      48.111  73.695 139.037  1.00  0.00           C
ATOM   3205  CG  ASP A 192      47.651  74.036 137.628  1.00  0.00           C
ATOM   3206  OD1 ASP A 192      48.491  73.986 136.688  1.00  0.00           O
ATOM   3207  OD2 ASP A 192      46.461  74.425 137.518  1.00  0.00           O
ATOM   3208  C   ASP A 192      48.341  71.166 138.738  1.00  0.00           C
ATOM   3209  O   ASP A 192      47.871  70.365 139.557  1.00  0.00           O
ATOM   3210  N   HIS A 193      48.291  70.925 137.417  1.00  0.00           N
ATOM   3212  CA  HIS A 193      47.751  69.725 136.837  1.00  0.00           C
ATOM   3214  CB  HIS A 193      47.321  69.996 135.367  1.00  0.00           C
ATOM   3217  ND1 HIS A 193      44.941  70.756 135.257  1.00  0.00           N
ATOM   3218  CG  HIS A 193      46.280  71.106 135.217  1.00  0.00           C
ATOM   3219  CE1 HIS A 193      44.291  71.876 134.967  1.00  0.00           C
ATOM   3221  NE2 HIS A 193      45.121  72.895 134.727  1.00  0.00           N
ATOM   3223  CD2 HIS A 193      46.401  72.416 134.867  1.00  0.00           C
ATOM   3225  C   HIS A 193      48.740  68.556 136.938  1.00  0.00           C
ATOM   3226  O   HIS A 193      48.350  67.396 136.848  1.00  0.00           O
ATOM   3227  N   ALA A 194      50.051  68.835 137.128  1.00  0.00           N
ATOM   3229  CA  ALA A 194      51.121  67.856 137.217  1.00  0.00           C
ATOM   3231  CB  ALA A 194      50.931  66.866 138.397  1.00  0.00           C
ATOM   3235  C   ALA A 194      51.381  67.155 135.897  1.00  0.00           C
ATOM   3236  O   ALA A 194      51.681  65.966 135.827  1.00  0.00           O
ATOM   3237  N   ARG A 195      51.151  67.895 134.807  1.00  0.00           N
ATOM   3239  CA  ARG A 195      50.941  67.326 133.497  1.00  0.00           C
ATOM   3241  CB  ARG A 195      49.431  66.925 133.337  1.00  0.00           C
ATOM   3244  CG  ARG A 195      48.920  66.706 131.897  1.00  0.00           C
ATOM   3247  CD  ARG A 195      47.420  66.435 131.757  1.00  0.00           C
ATOM   3250  NE  ARG A 195      46.641  67.706 131.967  1.00  0.00           N
ATOM   3252  CZ  ARG A 195      46.420  68.655 131.048  1.00  0.00           C
ATOM   3253  NH1 ARG A 195      46.971  68.636 129.857  1.00  0.00           N
ATOM   3256  NH2 ARG A 195      45.621  69.685 131.288  1.00  0.00           N
ATOM   3259  C   ARG A 195      51.371  68.306 132.438  1.00  0.00           C
ATOM   3260  O   ARG A 195      51.100  69.496 132.507  1.00  0.00           O
ATOM   3261  N   TYR A 196      52.021  67.835 131.357  1.00  0.00           N
ATOM   3263  CA  TYR A 196      52.141  68.636 130.147  1.00  0.00           C
ATOM   3265  CB  TYR A 196      53.010  67.926 129.098  1.00  0.00           C
ATOM   3268  CG  TYR A 196      54.441  68.015 129.497  1.00  0.00           C
ATOM   3269  CD1 TYR A 196      55.131  69.176 129.158  1.00  0.00           C
ATOM   3271  CE1 TYR A 196      56.490  69.276 129.397  1.00  0.00           C
ATOM   3273  CZ  TYR A 196      57.191  68.216 129.967  1.00  0.00           C
ATOM   3274  OH  TYR A 196      58.591  68.326 130.038  1.00  0.00           O
ATOM   3276  CD2 TYR A 196      55.131  66.956 130.128  1.00  0.00           C
ATOM   3278  CE2 TYR A 196      56.501  67.066 130.377  1.00  0.00           C
ATOM   3280  C   TYR A 196      50.831  69.005 129.457  1.00  0.00           C
ATOM   3281  O   TYR A 196      50.011  68.116 129.188  1.00  0.00           O
ATOM   3282  N   GLU A 197      50.671  70.296 129.077  1.00  0.00           N
ATOM   3284  CA  GLU A 197      49.661  70.826 128.158  1.00  0.00           C
ATOM   3286  CB  GLU A 197      49.971  72.315 127.836  1.00  0.00           C
ATOM   3289  CG  GLU A 197      48.951  73.066 126.937  1.00  0.00           C
ATOM   3292  CD  GLU A 197      49.421  74.456 126.507  1.00  0.00           C
ATOM   3293  OE1 GLU A 197      50.561  74.596 125.977  1.00  0.00           O
ATOM   3294  OE2 GLU A 197      48.611  75.395 126.618  1.00  0.00           O
ATOM   3295  C   GLU A 197      49.521  69.955 126.908  1.00  0.00           C
ATOM   3296  O   GLU A 197      50.491  69.386 126.408  1.00  0.00           O
ATOM   3297  N   THR A 198      48.301  69.736 126.408  1.00  0.00           N
ATOM   3299  CA  THR A 198      48.131  68.865 125.237  1.00  0.00           C
ATOM   3301  CB  THR A 198      46.830  68.056 125.158  1.00  0.00           C
ATOM   3303  OG1 THR A 198      45.701  68.825 124.798  1.00  0.00           O
ATOM   3305  CG2 THR A 198      46.531  67.396 126.507  1.00  0.00           C
ATOM   3309  C   THR A 198      48.371  69.646 123.967  1.00  0.00           C
ATOM   3310  O   THR A 198      48.411  70.876 123.958  1.00  0.00           O
ATOM   3311  N   ALA A 199      48.541  68.945 122.827  1.00  0.00           N
ATOM   3313  CA  ALA A 199      48.661  69.585 121.527  1.00  0.00           C
ATOM   3315  CB  ALA A 199      48.871  68.486 120.467  1.00  0.00           C
ATOM   3319  C   ALA A 199      47.461  70.465 121.147  1.00  0.00           C
ATOM   3320  O   ALA A 199      47.621  71.606 120.737  1.00  0.00           O
ATOM   3321  N   ALA A 200      46.221  69.966 121.377  1.00  0.00           N
ATOM   3323  CA  ALA A 200      44.981  70.706 121.277  1.00  0.00           C
ATOM   3325  CB  ALA A 200      43.810  69.736 121.557  1.00  0.00           C
ATOM   3329  C   ALA A 200      44.861  71.916 122.207  1.00  0.00           C
ATOM   3330  O   ALA A 200      44.441  72.996 121.807  1.00  0.00           O
ATOM   3331  N   GLU A 201      45.251  71.765 123.497  1.00  0.00           N
ATOM   3333  CA  GLU A 201      45.341  72.886 124.437  1.00  0.00           C
ATOM   3335  CB  GLU A 201      45.741  72.386 125.868  1.00  0.00           C
ATOM   3338  CG  GLU A 201      44.631  71.615 126.627  1.00  0.00           C
ATOM   3341  CD  GLU A 201      45.071  70.956 127.938  1.00  0.00           C
ATOM   3342  OE1 GLU A 201      46.251  70.526 128.027  1.00  0.00           O
ATOM   3343  OE2 GLU A 201      44.211  70.756 128.837  1.00  0.00           O
ATOM   3344  C   GLU A 201      46.291  74.005 123.997  1.00  0.00           C
ATOM   3345  O   GLU A 201      45.961  75.185 124.077  1.00  0.00           O
ATOM   3346  N   TYR A 202      47.471  73.626 123.457  1.00  0.00           N
ATOM   3348  CA  TYR A 202      48.401  74.545 122.817  1.00  0.00           C
ATOM   3350  CB  TYR A 202      49.671  73.765 122.397  1.00  0.00           C
ATOM   3353  CG  TYR A 202      50.701  74.585 121.677  1.00  0.00           C
ATOM   3354  CD1 TYR A 202      51.551  75.416 122.427  1.00  0.00           C
ATOM   3356  CE1 TYR A 202      52.481  76.236 121.797  1.00  0.00           C
ATOM   3358  CZ  TYR A 202      52.581  76.205 120.407  1.00  0.00           C
ATOM   3359  OH  TYR A 202      53.530  76.975 119.747  1.00  0.00           O
ATOM   3361  CD2 TYR A 202      50.801  74.566 120.287  1.00  0.00           C
ATOM   3363  CE2 TYR A 202      51.741  75.386 119.647  1.00  0.00           C
ATOM   3365  C   TYR A 202      47.861  75.265 121.607  1.00  0.00           C
ATOM   3366  O   TYR A 202      47.901  76.496 121.527  1.00  0.00           O
ATOM   3367  N   ARG A 203      47.291  74.526 120.637  1.00  0.00           N
ATOM   3369  CA  ARG A 203      46.751  75.096 119.427  1.00  0.00           C
ATOM   3371  CB  ARG A 203      46.081  73.986 118.597  1.00  0.00           C
ATOM   3374  CG  ARG A 203      46.961  73.186 117.627  1.00  0.00           C
ATOM   3377  CD  ARG A 203      46.081  72.255 116.797  1.00  0.00           C
ATOM   3380  NE  ARG A 203      46.881  71.486 115.798  1.00  0.00           N
ATOM   3382  CZ  ARG A 203      47.331  71.975 114.647  1.00  0.00           C
ATOM   3383  NH1 ARG A 203      47.331  73.206 114.217  1.00  0.00           N
ATOM   3386  NH2 ARG A 203      47.831  71.096 113.797  1.00  0.00           N
ATOM   3389  C   ARG A 203      45.681  76.136 119.688  1.00  0.00           C
ATOM   3390  O   ARG A 203      45.701  77.255 119.167  1.00  0.00           O
ATOM   3391  N   GLU A 204      44.751  75.785 120.607  1.00  0.00           N
ATOM   3393  CA  GLU A 204      43.761  76.706 121.097  1.00  0.00           C
ATOM   3395  CB  GLU A 204      42.801  75.925 122.027  1.00  0.00           C
ATOM   3398  CG  GLU A 204      41.581  76.725 122.518  1.00  0.00           C
ATOM   3401  CD  GLU A 204      40.711  77.265 121.397  1.00  0.00           C
ATOM   3402  OE1 GLU A 204      40.711  76.765 120.237  1.00  0.00           O
ATOM   3403  OE2 GLU A 204      39.990  78.256 121.667  1.00  0.00           O
ATOM   3404  C   GLU A 204      44.361  77.936 121.787  1.00  0.00           C
ATOM   3405  O   GLU A 204      44.041  79.066 121.467  1.00  0.00           O
ATOM   3406  N   ARG A 205      45.351  77.765 122.687  1.00  0.00           N
ATOM   3408  CA  ARG A 205      45.971  78.886 123.368  1.00  0.00           C
ATOM   3410  CB  ARG A 205      46.981  78.316 124.397  1.00  0.00           C
ATOM   3413  CG  ARG A 205      47.681  79.386 125.247  1.00  0.00           C
ATOM   3416  CD  ARG A 205      48.501  78.835 126.417  1.00  0.00           C
ATOM   3419  NE  ARG A 205      49.481  77.835 125.887  1.00  0.00           N
ATOM   3421  CZ  ARG A 205      50.780  78.066 125.787  1.00  0.00           C
ATOM   3422  NH1 ARG A 205      51.310  79.096 126.397  1.00  0.00           N
ATOM   3425  NH2 ARG A 205      51.621  77.166 125.336  1.00  0.00           N
ATOM   3428  C   ARG A 205      46.661  79.916 122.457  1.00  0.00           C
ATOM   3429  O   ARG A 205      46.471  81.126 122.617  1.00  0.00           O
ATOM   3430  N   ILE A 206      47.431  79.416 121.478  1.00  0.00           N
ATOM   3432  CA  ILE A 206      48.071  80.195 120.427  1.00  0.00           C
ATOM   3434  CB  ILE A 206      48.971  79.295 119.587  1.00  0.00           C
ATOM   3436  CG2 ILE A 206      49.581  80.065 118.387  1.00  0.00           C
ATOM   3440  CG1 ILE A 206      50.111  78.666 120.427  1.00  0.00           C
ATOM   3443  CD  ILE A 206      50.881  79.636 121.318  1.00  0.00           C
ATOM   3447  C   ILE A 206      47.100  80.935 119.537  1.00  0.00           C
ATOM   3448  O   ILE A 206      47.241  82.136 119.307  1.00  0.00           O
ATOM   3449  N   ARG A 207      46.041  80.235 119.048  1.00  0.00           N
ATOM   3451  CA  ARG A 207      45.091  80.846 118.137  1.00  0.00           C
ATOM   3453  CB  ARG A 207      44.171  79.786 117.438  1.00  0.00           C
ATOM   3456  CG  ARG A 207      42.961  79.176 118.197  1.00  0.00           C
ATOM   3459  CD  ARG A 207      41.700  80.065 118.317  1.00  0.00           C
ATOM   3462  NE  ARG A 207      40.561  79.236 118.838  1.00  0.00           N
ATOM   3464  CZ  ARG A 207      39.330  79.725 119.007  1.00  0.00           C
ATOM   3465  NH1 ARG A 207      38.951  80.905 118.577  1.00  0.00           N
ATOM   3468  NH2 ARG A 207      38.461  78.986 119.647  1.00  0.00           N
ATOM   3471  C   ARG A 207      44.291  81.935 118.827  1.00  0.00           C
ATOM   3472  O   ARG A 207      43.871  82.916 118.207  1.00  0.00           O
ATOM   3473  N   LEU A 208      44.041  81.766 120.137  1.00  0.00           N
ATOM   3475  CA  LEU A 208      43.391  82.756 120.967  1.00  0.00           C
ATOM   3477  CB  LEU A 208      42.991  82.155 122.336  1.00  0.00           C
ATOM   3480  CG  LEU A 208      41.900  81.076 122.266  1.00  0.00           C
ATOM   3482  CD1 LEU A 208      41.751  80.415 123.647  1.00  0.00           C
ATOM   3486  CD2 LEU A 208      40.561  81.585 121.738  1.00  0.00           C
ATOM   3490  C   LEU A 208      44.181  84.046 121.177  1.00  0.00           C
ATOM   3491  O   LEU A 208      43.600  85.126 121.198  1.00  0.00           O
ATOM   3492  N   ASP A 209      45.520  83.965 121.347  1.00  0.00           N
ATOM   3494  CA  ASP A 209      46.381  85.136 121.478  1.00  0.00           C
ATOM   3496  CB  ASP A 209      47.731  84.666 122.107  1.00  0.00           C
ATOM   3499  CG  ASP A 209      48.651  85.806 122.518  1.00  0.00           C
ATOM   3500  OD1 ASP A 209      49.161  86.515 121.618  1.00  0.00           O
ATOM   3501  OD2 ASP A 209      48.861  86.026 123.737  1.00  0.00           O
ATOM   3502  C   ASP A 209      46.490  85.876 120.147  1.00  0.00           C
ATOM   3503  O   ASP A 209      46.291  87.096 120.037  1.00  0.00           O
ATOM   3504  N   ALA A 210      46.671  85.095 119.057  1.00  0.00           N
ATOM   3506  CA  ALA A 210      46.651  85.556 117.697  1.00  0.00           C
ATOM   3508  CB  ALA A 210      46.981  84.356 116.807  1.00  0.00           C
ATOM   3512  C   ALA A 210      45.361  86.205 117.177  1.00  0.00           C
ATOM   3513  O   ALA A 210      45.411  87.285 116.586  1.00  0.00           O
ATOM   3514  N   VAL A 211      44.161  85.626 117.417  1.00  0.00           N
ATOM   3516  CA  VAL A 211      42.901  86.295 117.077  1.00  0.00           C
ATOM   3518  CB  VAL A 211      41.690  85.365 117.118  1.00  0.00           C
ATOM   3520  CG1 VAL A 211      41.191  85.085 118.548  1.00  0.00           C
ATOM   3524  CG2 VAL A 211      40.541  85.945 116.268  1.00  0.00           C
ATOM   3528  C   VAL A 211      42.701  87.575 117.897  1.00  0.00           C
ATOM   3529  O   VAL A 211      42.241  88.605 117.397  1.00  0.00           O
ATOM   3530  N   LYS A 212      43.101  87.545 119.197  1.00  0.00           N
ATOM   3532  CA  LYS A 212      43.020  88.685 120.077  1.00  0.00           C
ATOM   3534  CB  LYS A 212      43.451  88.265 121.517  1.00  0.00           C
ATOM   3537  CG  LYS A 212      43.530  89.365 122.588  1.00  0.00           C
ATOM   3540  CD  LYS A 212      42.211  89.575 123.337  1.00  0.00           C
ATOM   3543  CE  LYS A 212      42.241  90.755 124.317  1.00  0.00           C
ATOM   3546  NZ  LYS A 212      40.931  90.886 124.967  1.00  0.00           N
ATOM   3550  C   LYS A 212      43.831  89.876 119.587  1.00  0.00           C
ATOM   3551  O   LYS A 212      43.301  90.986 119.447  1.00  0.00           O
ATOM   3552  N   MET A 213      45.121  89.695 119.238  1.00  0.00           N
ATOM   3554  CA  MET A 213      45.931  90.765 118.688  1.00  0.00           C
ATOM   3556  CB  MET A 213      47.441  90.416 118.607  1.00  0.00           C
ATOM   3559  CG  MET A 213      48.271  91.636 118.187  1.00  0.00           C
ATOM   3562  SD  MET A 213      50.041  91.526 118.537  1.00  0.00           S
ATOM   3563  CE  MET A 213      50.380  93.216 118.017  1.00  0.00           C
ATOM   3567  C   MET A 213      45.481  91.295 117.336  1.00  0.00           C
ATOM   3568  O   MET A 213      45.401  92.516 117.127  1.00  0.00           O
ATOM   3569  N   THR A 214      45.111  90.396 116.408  1.00  0.00           N
ATOM   3571  CA  THR A 214      44.621  90.755 115.077  1.00  0.00           C
ATOM   3573  CB  THR A 214      44.330  89.556 114.177  1.00  0.00           C
ATOM   3575  OG1 THR A 214      45.510  88.795 114.017  1.00  0.00           O
ATOM   3577  CG2 THR A 214      43.951  89.986 112.747  1.00  0.00           C
ATOM   3581  C   THR A 214      43.381  91.625 115.167  1.00  0.00           C
ATOM   3582  O   THR A 214      43.291  92.656 114.497  1.00  0.00           O
ATOM   3583  N   GLU A 215      42.441  91.306 116.077  1.00  0.00           N
ATOM   3585  CA  GLU A 215      41.391  92.256 116.408  1.00  0.00           C
ATOM   3587  CB  GLU A 215      40.351  91.686 117.387  1.00  0.00           C
ATOM   3590  CG  GLU A 215      39.200  92.685 117.667  1.00  0.00           C
ATOM   3593  CD  GLU A 215      38.381  92.346 118.887  1.00  0.00           C
ATOM   3594  OE1 GLU A 215      38.810  92.685 120.018  1.00  0.00           O
ATOM   3595  OE2 GLU A 215      37.241  91.846 118.698  1.00  0.00           O
ATOM   3596  C   GLU A 215      41.851  93.596 116.947  1.00  0.00           C
ATOM   3597  O   GLU A 215      41.371  94.626 116.497  1.00  0.00           O
ATOM   3598  N   TYR A 216      42.791  93.646 117.907  1.00  0.00           N
ATOM   3600  CA  TYR A 216      43.280  94.905 118.427  1.00  0.00           C
ATOM   3602  CB  TYR A 216      44.211  94.736 119.668  1.00  0.00           C
ATOM   3605  CG  TYR A 216      43.371  94.706 120.927  1.00  0.00           C
ATOM   3606  CD1 TYR A 216      42.471  93.655 121.157  1.00  0.00           C
ATOM   3608  CE1 TYR A 216      41.630  93.646 122.266  1.00  0.00           C
ATOM   3610  CZ  TYR A 216      41.711  94.675 123.207  1.00  0.00           C
ATOM   3611  OH  TYR A 216      40.861  94.666 124.327  1.00  0.00           O
ATOM   3613  CD2 TYR A 216      43.441  95.746 121.878  1.00  0.00           C
ATOM   3615  CE2 TYR A 216      42.600  95.736 123.007  1.00  0.00           C
ATOM   3617  C   TYR A 216      43.891  95.816 117.387  1.00  0.00           C
ATOM   3618  O   TYR A 216      43.600  97.005 117.347  1.00  0.00           O
ATOM   3619  N   LEU A 217      44.681  95.285 116.458  1.00  0.00           N
ATOM   3621  CA  LEU A 217      45.131  96.065 115.317  1.00  0.00           C
ATOM   3623  CB  LEU A 217      46.350  95.405 114.618  1.00  0.00           C
ATOM   3626  CG  LEU A 217      47.681  95.656 115.377  1.00  0.00           C
ATOM   3628  CD1 LEU A 217      47.781  94.916 116.717  1.00  0.00           C
ATOM   3632  CD2 LEU A 217      48.911  95.296 114.548  1.00  0.00           C
ATOM   3636  C   LEU A 217      44.031  96.546 114.366  1.00  0.00           C
ATOM   3637  O   LEU A 217      44.011  97.695 113.947  1.00  0.00           O
ATOM   3638  N   ARG A 218      43.031  95.695 114.037  1.00  0.00           N
ATOM   3640  CA  ARG A 218      42.021  96.076 113.057  1.00  0.00           C
ATOM   3642  CB  ARG A 218      41.361  94.826 112.417  1.00  0.00           C
ATOM   3645  CG  ARG A 218      40.261  94.125 113.237  1.00  0.00           C
ATOM   3648  CD  ARG A 218      40.201  92.595 113.087  1.00  0.00           C
ATOM   3651  NE  ARG A 218      39.901  92.276 111.667  1.00  0.00           N
ATOM   3653  CZ  ARG A 218      40.091  91.065 111.137  1.00  0.00           C
ATOM   3654  NH1 ARG A 218      40.411  90.036 111.887  1.00  0.00           N
ATOM   3657  NH2 ARG A 218      39.951  90.945 109.836  1.00  0.00           N
ATOM   3660  C   ARG A 218      40.961  97.025 113.657  1.00  0.00           C
ATOM   3661  O   ARG A 218      40.211  97.645 112.907  1.00  0.00           O
ATOM   3662  N   THR A 219      40.891  97.166 114.997  1.00  0.00           N
ATOM   3664  CA  THR A 219      40.021  98.126 115.687  1.00  0.00           C
ATOM   3666  CB  THR A 219      39.341  97.516 116.908  1.00  0.00           C
ATOM   3668  OG1 THR A 219      40.291  97.015 117.836  1.00  0.00           O
ATOM   3670  CG2 THR A 219      38.471  96.325 116.467  1.00  0.00           C
ATOM   3674  C   THR A 219      40.731  99.356 116.247  1.00  0.00           C
ATOM   3675  O   THR A 219      40.161 100.445 116.318  1.00  0.00           O
ATOM   3676  N   LYS A 220      41.991  99.236 116.717  1.00  0.00           N
ATOM   3678  CA  LYS A 220      42.690 100.375 117.266  1.00  0.00           C
ATOM   3680  CB  LYS A 220      43.761  99.966 118.317  1.00  0.00           C
ATOM   3683  CG  LYS A 220      43.231  99.216 119.567  1.00  0.00           C
ATOM   3686  CD  LYS A 220      42.541 100.085 120.637  1.00  0.00           C
ATOM   3689  CE  LYS A 220      42.261  99.276 121.917  1.00  0.00           C
ATOM   3692  NZ  LYS A 220      41.690 100.085 123.017  1.00  0.00           N
ATOM   3696  C   LYS A 220      43.371 101.176 116.167  1.00  0.00           C
ATOM   3697  O   LYS A 220      43.251 102.405 116.107  1.00  0.00           O
ATOM   3698  N   VAL A 221      44.101 100.505 115.267  1.00  0.00           N
ATOM   3700  CA  VAL A 221      44.971 101.225 114.347  1.00  0.00           C
ATOM   3702  CB  VAL A 221      46.420 100.726 114.447  1.00  0.00           C
ATOM   3704  CG1 VAL A 221      46.871 100.856 115.918  1.00  0.00           C
ATOM   3708  CG2 VAL A 221      46.591  99.266 114.027  1.00  0.00           C
ATOM   3712  C   VAL A 221      44.400 101.236 112.938  1.00  0.00           C
ATOM   3713  O   VAL A 221      44.651 102.186 112.197  1.00  0.00           O
ATOM   3714  N   GLU A 222      43.551 100.235 112.588  1.00  0.00           N
ATOM   3716  CA  GLU A 222      42.661 100.115 111.427  1.00  0.00           C
ATOM   3718  CB  GLU A 222      42.141 101.445 110.817  1.00  0.00           C
ATOM   3721  CG  GLU A 222      40.881 101.295 109.907  1.00  0.00           C
ATOM   3724  CD  GLU A 222      41.071 101.856 108.507  1.00  0.00           C
ATOM   3725  OE1 GLU A 222      41.261 103.096 108.377  1.00  0.00           O
ATOM   3726  OE2 GLU A 222      40.971 101.065 107.527  1.00  0.00           O
ATOM   3727  C   GLU A 222      43.271  99.206 110.368  1.00  0.00           C
ATOM   3728  O   GLU A 222      42.701  98.886 109.317  1.00  0.00           O
ATOM   3729  N   VAL A 223      44.461  98.655 110.667  1.00  0.00           N
ATOM   3731  CA  VAL A 223      45.251  97.896 109.727  1.00  0.00           C
ATOM   3733  CB  VAL A 223      46.751  98.086 109.927  1.00  0.00           C
ATOM   3735  CG1 VAL A 223      47.001  99.585 110.177  1.00  0.00           C
ATOM   3739  CG2 VAL A 223      47.311  97.236 111.086  1.00  0.00           C
ATOM   3743  C   VAL A 223      44.850  96.435 109.808  1.00  0.00           C
ATOM   3744  O   VAL A 223      44.361  95.945 110.817  1.00  0.00           O
ATOM   3745  N   ASN A 224      45.081  95.685 108.717  1.00  0.00           N
ATOM   3747  CA  ASN A 224      45.030  94.245 108.747  1.00  0.00           C
ATOM   3749  CB  ASN A 224      44.291  93.716 107.487  1.00  0.00           C
ATOM   3752  CG  ASN A 224      42.810  94.006 107.637  1.00  0.00           C
ATOM   3753  OD1 ASN A 224      42.071  93.236 108.268  1.00  0.00           O
ATOM   3754  ND2 ASN A 224      42.301  95.075 106.987  1.00  0.00           N
ATOM   3757  C   ASN A 224      46.471  93.736 108.727  1.00  0.00           C
ATOM   3758  O   ASN A 224      47.061  93.746 107.647  1.00  0.00           O
ATOM   3759  N   PRO A 225      47.091  93.316 109.836  1.00  0.00           N
ATOM   3760  CD  PRO A 225      46.471  93.255 111.167  1.00  0.00           C
ATOM   3763  CA  PRO A 225      48.441  92.756 109.867  1.00  0.00           C
ATOM   3765  CB  PRO A 225      48.661  92.335 111.338  1.00  0.00           C
ATOM   3768  CG  PRO A 225      47.651  93.176 112.118  1.00  0.00           C
ATOM   3771  C   PRO A 225      48.611  91.546 108.978  1.00  0.00           C
ATOM   3772  O   PRO A 225      47.841  90.596 109.118  1.00  0.00           O
ATOM   3773  N   HIS A 226      49.631  91.485 108.107  1.00  0.00           N
ATOM   3775  CA  HIS A 226      49.951  90.225 107.457  1.00  0.00           C
ATOM   3777  CB  HIS A 226      49.990  90.365 105.927  1.00  0.00           C
ATOM   3780  ND1 HIS A 226      47.771  90.225 104.857  1.00  0.00           N
ATOM   3781  CG  HIS A 226      48.771  91.015 105.377  1.00  0.00           C
ATOM   3782  CE1 HIS A 226      46.891  91.056 104.347  1.00  0.00           C
ATOM   3784  NE2 HIS A 226      47.291  92.335 104.467  1.00  0.00           N
ATOM   3786  CD2 HIS A 226      48.501  92.326 105.117  1.00  0.00           C
ATOM   3788  C   HIS A 226      51.310  89.756 107.917  1.00  0.00           C
ATOM   3789  O   HIS A 226      51.830  88.736 107.467  1.00  0.00           O
ATOM   3790  N   VAL A 227      51.931  90.466 108.867  1.00  0.00           N
ATOM   3792  CA  VAL A 227      53.261  90.115 109.327  1.00  0.00           C
ATOM   3794  CB  VAL A 227      54.270  91.205 109.048  1.00  0.00           C
ATOM   3796  CG1 VAL A 227      55.671  90.856 109.567  1.00  0.00           C
ATOM   3800  CG2 VAL A 227      54.330  91.445 107.527  1.00  0.00           C
ATOM   3804  C   VAL A 227      53.201  89.886 110.807  1.00  0.00           C
ATOM   3805  O   VAL A 227      52.621  90.666 111.557  1.00  0.00           O
ATOM   3806  N   PHE A 228      53.771  88.755 111.268  1.00  0.00           N
ATOM   3808  CA  PHE A 228      53.831  88.445 112.677  1.00  0.00           C
ATOM   3810  CB  PHE A 228      53.331  86.966 112.887  1.00  0.00           C
ATOM   3813  CG  PHE A 228      53.121  86.615 114.347  1.00  0.00           C
ATOM   3814  CD1 PHE A 228      52.321  87.445 115.137  1.00  0.00           C
ATOM   3816  CE1 PHE A 228      52.241  87.265 116.517  1.00  0.00           C
ATOM   3818  CZ  PHE A 228      52.940  86.225 117.127  1.00  0.00           C
ATOM   3820  CD2 PHE A 228      53.731  85.516 114.957  1.00  0.00           C
ATOM   3822  CE2 PHE A 228      53.701  85.346 116.347  1.00  0.00           C
ATOM   3824  C   PHE A 228      55.261  88.736 113.128  1.00  0.00           C
ATOM   3825  O   PHE A 228      56.041  89.406 112.457  1.00  0.00           O
ATOM   3826  N   VAL A 229      55.681  88.156 114.257  1.00  0.00           N
ATOM   3828  CA  VAL A 229      57.071  87.956 114.587  1.00  0.00           C
ATOM   3830  CB  VAL A 229      57.651  86.736 113.877  1.00  0.00           C
ATOM   3832  CG1 VAL A 229      56.721  85.545 114.037  1.00  0.00           C
ATOM   3836  CG2 VAL A 229      57.771  86.955 112.387  1.00  0.00           C
ATOM   3840  C   VAL A 229      57.181  87.666 116.067  1.00  0.00           C
ATOM   3841  O   VAL A 229      56.201  87.645 116.797  1.00  0.00           O
ATOM   3842  N   TRP A 230      58.381  87.215 116.478  1.00  0.00           N
ATOM   3844  CA  TRP A 230      58.521  86.155 117.438  1.00  0.00           C
ATOM   3846  CB  TRP A 230      59.461  84.996 116.957  1.00  0.00           C
ATOM   3849  CG  TRP A 230      58.981  84.066 115.887  1.00  0.00           C
ATOM   3850  CD1 TRP A 230      59.571  83.856 114.668  1.00  0.00           C
ATOM   3852  NE1 TRP A 230      58.871  82.925 113.947  1.00  0.00           N
ATOM   3854  CE2 TRP A 230      57.810  82.496 114.688  1.00  0.00           C
ATOM   3855  CD2 TRP A 230      57.851  83.176 115.927  1.00  0.00           C
ATOM   3856  CE3 TRP A 230      56.871  82.886 116.887  1.00  0.00           C
ATOM   3858  CZ3 TRP A 230      55.871  81.966 116.567  1.00  0.00           C
ATOM   3860  CZ2 TRP A 230      56.801  81.605 114.366  1.00  0.00           C
ATOM   3862  CH2 TRP A 230      55.811  81.356 115.327  1.00  0.00           C
ATOM   3864  C   TRP A 230      59.161  86.766 118.647  1.00  0.00           C
ATOM   3865  O   TRP A 230      60.271  87.285 118.537  1.00  0.00           O
ATOM   3866  N   PRO A 231      58.571  86.716 119.827  1.00  0.00           N
ATOM   3867  CD  PRO A 231      57.131  86.506 120.047  1.00  0.00           C
ATOM   3870  CA  PRO A 231      59.311  86.815 121.077  1.00  0.00           C
ATOM   3872  CB  PRO A 231      58.280  86.435 122.147  1.00  0.00           C
ATOM   3875  CG  PRO A 231      56.931  86.815 121.527  1.00  0.00           C
ATOM   3878  C   PRO A 231      60.551  85.925 121.067  1.00  0.00           C
ATOM   3879  O   PRO A 231      60.411  84.715 120.887  1.00  0.00           O
ATOM   3880  N   TYR A 232      61.760  86.496 121.217  1.00  0.00           N
ATOM   3882  CA  TYR A 232      63.020  85.785 121.357  1.00  0.00           C
ATOM   3884  CB  TYR A 232      63.051  84.736 122.518  1.00  0.00           C
ATOM   3887  CG  TYR A 232      62.420  85.296 123.757  1.00  0.00           C
ATOM   3888  CD1 TYR A 232      63.080  86.166 124.637  1.00  0.00           C
ATOM   3890  CE1 TYR A 232      62.401  86.745 125.717  1.00  0.00           C
ATOM   3892  CZ  TYR A 232      61.051  86.416 125.947  1.00  0.00           C
ATOM   3893  OH  TYR A 232      60.281  87.046 126.937  1.00  0.00           O
ATOM   3895  CD2 TYR A 232      61.081  84.966 124.037  1.00  0.00           C
ATOM   3897  CE2 TYR A 232      60.401  85.516 125.117  1.00  0.00           C
ATOM   3899  C   TYR A 232      63.521  85.136 120.068  1.00  0.00           C
ATOM   3900  O   TYR A 232      64.511  84.395 120.077  1.00  0.00           O
ATOM   3901  N   GLY A 233      62.861  85.416 118.917  1.00  0.00           N
ATOM   3903  CA  GLY A 233      63.191  84.835 117.617  1.00  0.00           C
ATOM   3906  C   GLY A 233      62.681  83.436 117.367  1.00  0.00           C
ATOM   3907  O   GLY A 233      62.581  83.005 116.227  1.00  0.00           O
ATOM   3908  N   GLU A 234      62.331  82.706 118.438  1.00  0.00           N
ATOM   3910  CA  GLU A 234      61.981  81.306 118.427  1.00  0.00           C
ATOM   3912  CB  GLU A 234      61.951  80.755 119.878  1.00  0.00           C
ATOM   3915  CG  GLU A 234      63.301  80.865 120.667  1.00  0.00           C
ATOM   3918  CD  GLU A 234      64.161  79.606 120.687  1.00  0.00           C
ATOM   3919  OE1 GLU A 234      63.581  78.486 120.667  1.00  0.00           O
ATOM   3920  OE2 GLU A 234      65.411  79.725 120.787  1.00  0.00           O
ATOM   3921  C   GLU A 234      60.611  81.076 117.777  1.00  0.00           C
ATOM   3922  O   GLU A 234      59.701  81.876 117.967  1.00  0.00           O
ATOM   3923  N   ALA A 235      60.431  79.976 117.027  1.00  0.00           N
ATOM   3925  CA  ALA A 235      59.251  79.706 116.237  1.00  0.00           C
ATOM   3927  CB  ALA A 235      59.611  79.655 114.738  1.00  0.00           C
ATOM   3931  C   ALA A 235      58.631  78.376 116.627  1.00  0.00           C
ATOM   3932  O   ALA A 235      59.251  77.566 117.317  1.00  0.00           O
ATOM   3933  N   ASN A 236      57.391  78.126 116.177  1.00  0.00           N
ATOM   3935  CA  ASN A 236      56.741  76.846 116.347  1.00  0.00           C
ATOM   3937  CB  ASN A 236      55.921  76.826 117.658  1.00  0.00           C
ATOM   3940  CG  ASN A 236      55.291  75.465 117.897  1.00  0.00           C
ATOM   3941  OD1 ASN A 236      54.181  75.206 117.438  1.00  0.00           O
ATOM   3942  ND2 ASN A 236      55.971  74.626 118.698  1.00  0.00           N
ATOM   3945  C   ASN A 236      55.901  76.575 115.117  1.00  0.00           C
ATOM   3946  O   ASN A 236      55.240  77.475 114.597  1.00  0.00           O
ATOM   3947  N   GLY A 237      55.921  75.325 114.618  1.00  0.00           N
ATOM   3949  CA  GLY A 237      55.251  74.916 113.377  1.00  0.00           C
ATOM   3952  C   GLY A 237      53.740  74.896 113.457  1.00  0.00           C
ATOM   3953  O   GLY A 237      53.051  75.316 112.527  1.00  0.00           O
ATOM   3954  N   ILE A 238      53.201  74.445 114.597  1.00  0.00           N
ATOM   3956  CA  ILE A 238      51.791  74.566 114.917  1.00  0.00           C
ATOM   3958  CB  ILE A 238      51.420  73.795 116.188  1.00  0.00           C
ATOM   3960  CG2 ILE A 238      50.011  74.186 116.667  1.00  0.00           C
ATOM   3964  CG1 ILE A 238      51.521  72.276 115.947  1.00  0.00           C
ATOM   3967  CD  ILE A 238      51.331  71.465 117.227  1.00  0.00           C
ATOM   3971  C   ILE A 238      51.341  76.026 115.007  1.00  0.00           C
ATOM   3972  O   ILE A 238      50.310  76.435 114.467  1.00  0.00           O
ATOM   3973  N   ALA A 239      52.141  76.895 115.667  1.00  0.00           N
ATOM   3975  CA  ALA A 239      51.841  78.306 115.768  1.00  0.00           C
ATOM   3977  CB  ALA A 239      52.851  79.026 116.688  1.00  0.00           C
ATOM   3981  C   ALA A 239      51.760  79.036 114.427  1.00  0.00           C
ATOM   3982  O   ALA A 239      50.831  79.806 114.177  1.00  0.00           O
ATOM   3983  N   ILE A 240      52.701  78.765 113.497  1.00  0.00           N
ATOM   3985  CA  ILE A 240      52.581  79.276 112.147  1.00  0.00           C
ATOM   3987  CB  ILE A 240      53.841  79.136 111.307  1.00  0.00           C
ATOM   3989  CG2 ILE A 240      54.941  79.896 112.057  1.00  0.00           C
ATOM   3993  CG1 ILE A 240      54.211  77.666 111.067  1.00  0.00           C
ATOM   3996  CD  ILE A 240      55.380  77.435 110.117  1.00  0.00           C
ATOM   4000  C   ILE A 240      51.371  78.795 111.367  1.00  0.00           C
ATOM   4001  O   ILE A 240      50.741  79.626 110.707  1.00  0.00           O
ATOM   4002  N   GLU A 241      50.971  77.496 111.417  1.00  0.00           N
ATOM   4004  CA  GLU A 241      49.761  77.056 110.717  1.00  0.00           C
ATOM   4006  CB  GLU A 241      49.561  75.515 110.616  1.00  0.00           C
ATOM   4009  CG  GLU A 241      49.541  74.755 111.967  1.00  0.00           C
ATOM   4012  CD  GLU A 241      49.190  73.276 111.908  1.00  0.00           C
ATOM   4013  OE1 GLU A 241      48.031  72.936 111.548  1.00  0.00           O
ATOM   4014  OE2 GLU A 241      49.990  72.435 112.397  1.00  0.00           O
ATOM   4015  C   GLU A 241      48.511  77.786 111.177  1.00  0.00           C
ATOM   4016  O   GLU A 241      47.731  78.225 110.336  1.00  0.00           O
ATOM   4017  N   GLU A 242      48.350  78.045 112.507  1.00  0.00           N
ATOM   4019  CA  GLU A 242      47.311  78.926 113.027  1.00  0.00           C
ATOM   4021  CB  GLU A 242      47.350  79.015 114.587  1.00  0.00           C
ATOM   4024  CG  GLU A 242      47.041  77.695 115.336  1.00  0.00           C
ATOM   4027  CD  GLU A 242      45.931  76.876 114.717  1.00  0.00           C
ATOM   4028  OE1 GLU A 242      44.771  77.346 114.557  1.00  0.00           O
ATOM   4029  OE2 GLU A 242      46.191  75.706 114.357  1.00  0.00           O
ATOM   4030  C   GLU A 242      47.350  80.356 112.497  1.00  0.00           C
ATOM   4031  O   GLU A 242      46.341  80.895 112.057  1.00  0.00           O
ATOM   4032  N   LEU A 243      48.530  80.986 112.467  1.00  0.00           N
ATOM   4034  CA  LEU A 243      48.721  82.335 111.967  1.00  0.00           C
ATOM   4036  CB  LEU A 243      50.121  82.835 112.357  1.00  0.00           C
ATOM   4039  CG  LEU A 243      50.281  83.016 113.887  1.00  0.00           C
ATOM   4041  CD1 LEU A 243      51.760  83.106 114.257  1.00  0.00           C
ATOM   4045  CD2 LEU A 243      49.551  84.276 114.387  1.00  0.00           C
ATOM   4049  C   LEU A 243      48.411  82.505 110.476  1.00  0.00           C
ATOM   4050  O   LEU A 243      47.801  83.486 110.057  1.00  0.00           O
ATOM   4051  N   LYS A 244      48.761  81.515 109.627  1.00  0.00           N
ATOM   4053  CA  LYS A 244      48.381  81.475 108.228  1.00  0.00           C
ATOM   4055  CB  LYS A 244      48.990  80.246 107.507  1.00  0.00           C
ATOM   4058  CG  LYS A 244      50.391  80.436 106.878  1.00  0.00           C
ATOM   4061  CD  LYS A 244      51.601  80.085 107.767  1.00  0.00           C
ATOM   4064  CE  LYS A 244      52.851  79.966 106.897  1.00  0.00           C
ATOM   4067  NZ  LYS A 244      54.060  79.486 107.557  1.00  0.00           N
ATOM   4071  C   LYS A 244      46.871  81.526 107.997  1.00  0.00           C
ATOM   4072  O   LYS A 244      46.391  82.155 107.048  1.00  0.00           O
ATOM   4073  N   LYS A 245      46.071  80.905 108.887  1.00  0.00           N
ATOM   4075  CA  LYS A 245      44.621  80.905 108.827  1.00  0.00           C
ATOM   4077  CB  LYS A 245      43.971  79.955 109.878  1.00  0.00           C
ATOM   4080  CG  LYS A 245      44.451  78.496 109.808  1.00  0.00           C
ATOM   4083  CD  LYS A 245      44.001  77.666 111.016  1.00  0.00           C
ATOM   4086  CE  LYS A 245      44.741  76.325 111.147  1.00  0.00           C
ATOM   4089  NZ  LYS A 245      44.301  75.626 112.357  1.00  0.00           N
ATOM   4093  C   LYS A 245      44.060  82.285 109.118  1.00  0.00           C
ATOM   4094  O   LYS A 245      42.931  82.585 108.747  1.00  0.00           O
ATOM   4095  N   LEU A 246      44.831  83.156 109.787  1.00  0.00           N
ATOM   4097  CA  LEU A 246      44.421  84.505 110.117  1.00  0.00           C
ATOM   4099  CB  LEU A 246      44.971  84.886 111.507  1.00  0.00           C
ATOM   4102  CG  LEU A 246      44.461  83.996 112.658  1.00  0.00           C
ATOM   4104  CD1 LEU A 246      45.100  84.435 113.978  1.00  0.00           C
ATOM   4108  CD2 LEU A 246      42.931  83.996 112.787  1.00  0.00           C
ATOM   4112  C   LEU A 246      44.931  85.526 109.107  1.00  0.00           C
ATOM   4113  O   LEU A 246      44.471  86.666 109.118  1.00  0.00           O
ATOM   4114  N   GLY A 247      45.811  85.156 108.167  1.00  0.00           N
ATOM   4116  CA  GLY A 247      46.321  86.056 107.118  1.00  0.00           C
ATOM   4119  C   GLY A 247      47.731  86.515 107.298  1.00  0.00           C
ATOM   4120  O   GLY A 247      48.221  87.386 106.586  1.00  0.00           O
ATOM   4121  N   TYR A 248      48.451  85.895 108.228  1.00  0.00           N
ATOM   4123  CA  TYR A 248      49.871  86.146 108.368  1.00  0.00           C
ATOM   4125  CB  TYR A 248      50.310  85.755 109.787  1.00  0.00           C
ATOM   4128  CG  TYR A 248      49.711  86.695 110.787  1.00  0.00           C
ATOM   4129  CD1 TYR A 248      48.670  86.325 111.647  1.00  0.00           C
ATOM   4131  CE1 TYR A 248      48.201  87.215 112.617  1.00  0.00           C
ATOM   4133  CZ  TYR A 248      48.791  88.475 112.747  1.00  0.00           C
ATOM   4134  OH  TYR A 248      48.341  89.365 113.727  1.00  0.00           O
ATOM   4136  CD2 TYR A 248      50.281  87.966 110.927  1.00  0.00           C
ATOM   4138  CE2 TYR A 248      49.831  88.856 111.908  1.00  0.00           C
ATOM   4140  C   TYR A 248      50.681  85.405 107.298  1.00  0.00           C
ATOM   4141  O   TYR A 248      50.691  84.175 107.247  1.00  0.00           O
ATOM   4142  N   ASP A 249      51.371  86.155 106.387  1.00  0.00           N
ATOM   4144  CA  ASP A 249      51.981  85.596 105.197  1.00  0.00           C
ATOM   4146  CB  ASP A 249      51.471  86.335 103.927  1.00  0.00           C
ATOM   4149  CG  ASP A 249      52.141  87.645 103.537  1.00  0.00           C
ATOM   4150  OD1 ASP A 249      52.061  88.626 104.327  1.00  0.00           O
ATOM   4151  OD2 ASP A 249      52.670  87.725 102.397  1.00  0.00           O
ATOM   4152  C   ASP A 249      53.511  85.505 105.287  1.00  0.00           C
ATOM   4153  O   ASP A 249      54.081  84.546 104.766  1.00  0.00           O
ATOM   4154  N   MET A 250      54.190  86.435 105.988  1.00  0.00           N
ATOM   4156  CA  MET A 250      55.641  86.345 106.227  1.00  0.00           C
ATOM   4158  CB  MET A 250      56.440  87.426 105.467  1.00  0.00           C
ATOM   4161  CG  MET A 250      56.051  88.906 105.707  1.00  0.00           C
ATOM   4164  SD  MET A 250      54.941  89.626 104.467  1.00  0.00           S
ATOM   4165  CE  MET A 250      56.061  89.645 103.047  1.00  0.00           C
ATOM   4169  C   MET A 250      56.091  86.376 107.677  1.00  0.00           C
ATOM   4170  O   MET A 250      55.541  87.116 108.488  1.00  0.00           O
ATOM   4171  N   PHE A 251      57.151  85.606 108.037  1.00  0.00           N
ATOM   4173  CA  PHE A 251      57.651  85.495 109.397  1.00  0.00           C
ATOM   4175  CB  PHE A 251      57.371  84.085 110.007  1.00  0.00           C
ATOM   4178  CG  PHE A 251      55.911  83.676 109.957  1.00  0.00           C
ATOM   4179  CD1 PHE A 251      55.341  83.205 108.757  1.00  0.00           C
ATOM   4181  CE1 PHE A 251      54.001  82.816 108.698  1.00  0.00           C
ATOM   4183  CZ  PHE A 251      53.201  82.886 109.847  1.00  0.00           C
ATOM   4185  CD2 PHE A 251      55.100  83.705 111.107  1.00  0.00           C
ATOM   4187  CE2 PHE A 251      53.761  83.325 111.048  1.00  0.00           C
ATOM   4189  C   PHE A 251      59.181  85.765 109.527  1.00  0.00           C
ATOM   4190  O   PHE A 251      60.011  84.886 109.297  1.00  0.00           O
ATOM   4191  N   PHE A 252      59.581  86.966 109.997  1.00  0.00           N
ATOM   4193  CA  PHE A 252      60.871  87.276 110.637  1.00  0.00           C
ATOM   4195  CB  PHE A 252      60.931  88.776 111.037  1.00  0.00           C
ATOM   4198  CG  PHE A 252      60.850  89.645 109.817  1.00  0.00           C
ATOM   4199  CD1 PHE A 252      61.891  89.645 108.887  1.00  0.00           C
ATOM   4201  CE1 PHE A 252      61.721  90.256 107.637  1.00  0.00           C
ATOM   4203  CZ  PHE A 252      60.501  90.856 107.327  1.00  0.00           C
ATOM   4205  CD2 PHE A 252      59.701  90.416 109.567  1.00  0.00           C
ATOM   4207  CE2 PHE A 252      59.521  91.006 108.307  1.00  0.00           C
ATOM   4209  C   PHE A 252      61.301  86.475 111.887  1.00  0.00           C
ATOM   4210  O   PHE A 252      60.821  86.706 112.997  1.00  0.00           O
ATOM   4211  N   THR A 253      62.301  85.586 111.767  1.00  0.00           N
ATOM   4213  CA  THR A 253      63.010  84.966 112.897  1.00  0.00           C
ATOM   4215  CB  THR A 253      63.241  83.445 112.717  1.00  0.00           C
ATOM   4217  OG1 THR A 253      64.081  82.855 113.707  1.00  0.00           O
ATOM   4219  CG2 THR A 253      63.891  83.176 111.367  1.00  0.00           C
ATOM   4223  C   THR A 253      64.251  85.775 113.307  1.00  0.00           C
ATOM   4224  O   THR A 253      64.491  86.865 112.798  1.00  0.00           O
ATOM   4225  N   LEU A 254      65.041  85.296 114.297  1.00  0.00           N
ATOM   4227  CA  LEU A 254      66.381  85.755 114.618  1.00  0.00           C
ATOM   4229  CB  LEU A 254      66.581  86.105 116.128  1.00  0.00           C
ATOM   4232  CG  LEU A 254      65.661  87.206 116.707  1.00  0.00           C
ATOM   4234  CD1 LEU A 254      65.941  87.346 118.217  1.00  0.00           C
ATOM   4238  CD2 LEU A 254      65.821  88.565 116.016  1.00  0.00           C
ATOM   4242  C   LEU A 254      67.420  84.695 114.226  1.00  0.00           C
ATOM   4243  O   LEU A 254      68.541  84.675 114.747  1.00  0.00           O
ATOM   4244  N   GLU A 255      67.111  83.795 113.268  1.00  0.00           N
ATOM   4246  CA  GLU A 255      68.111  82.936 112.647  1.00  0.00           C
ATOM   4248  CB  GLU A 255      67.511  81.966 111.586  1.00  0.00           C
ATOM   4251  CG  GLU A 255      66.591  80.856 112.147  1.00  0.00           C
ATOM   4254  CD  GLU A 255      66.211  79.886 111.027  1.00  0.00           C
ATOM   4255  OE1 GLU A 255      67.151  79.206 110.547  1.00  0.00           O
ATOM   4256  OE2 GLU A 255      65.011  79.795 110.628  1.00  0.00           O
ATOM   4257  C   GLU A 255      69.240  83.705 111.957  1.00  0.00           C
ATOM   4258  O   GLU A 255      69.030  84.776 111.377  1.00  0.00           O
ATOM   4259  N   SER A 256      70.481  83.176 112.018  1.00  0.00           N
ATOM   4261  CA  SER A 256      71.600  83.636 111.207  1.00  0.00           C
ATOM   4263  CB  SER A 256      72.981  83.065 111.657  1.00  0.00           C
ATOM   4266  OG  SER A 256      73.051  81.636 111.618  1.00  0.00           O
ATOM   4268  C   SER A 256      71.420  83.395 109.717  1.00  0.00           C
ATOM   4269  O   SER A 256      70.861  82.386 109.287  1.00  0.00           O
ATOM   4270  N   GLY A 257      71.941  84.315 108.877  1.00  0.00           N
ATOM   4272  CA  GLY A 257      71.981  84.175 107.427  1.00  0.00           C
ATOM   4275  C   GLY A 257      71.370  85.326 106.688  1.00  0.00           C
ATOM   4276  O   GLY A 257      70.850  86.286 107.247  1.00  0.00           O
ATOM   4277  N   LEU A 258      71.420  85.215 105.357  1.00  0.00           N
ATOM   4279  CA  LEU A 258      70.770  86.105 104.437  1.00  0.00           C
ATOM   4281  CB  LEU A 258      71.541  86.136 103.087  1.00  0.00           C
ATOM   4284  CG  LEU A 258      70.931  86.996 101.967  1.00  0.00           C
ATOM   4286  CD1 LEU A 258      70.881  88.445 102.407  1.00  0.00           C
ATOM   4290  CD2 LEU A 258      71.721  86.926 100.647  1.00  0.00           C
ATOM   4294  C   LEU A 258      69.341  85.645 104.207  1.00  0.00           C
ATOM   4295  O   LEU A 258      69.091  84.476 103.967  1.00  0.00           O
ATOM   4296  N   ALA A 259      68.361  86.566 104.257  1.00  0.00           N
ATOM   4298  CA  ALA A 259      67.011  86.225 103.897  1.00  0.00           C
ATOM   4300  CB  ALA A 259      65.991  87.096 104.647  1.00  0.00           C
ATOM   4304  C   ALA A 259      66.780  86.345 102.397  1.00  0.00           C
ATOM   4305  O   ALA A 259      67.490  87.066 101.697  1.00  0.00           O
ATOM   4306  N   ASN A 260      65.761  85.626 101.866  1.00  0.00           N
ATOM   4308  CA  ASN A 260      65.441  85.685 100.457  1.00  0.00           C
ATOM   4310  CB  ASN A 260      65.921  84.406  99.738  1.00  0.00           C
ATOM   4313  CG  ASN A 260      65.881  84.575  98.228  1.00  0.00           C
ATOM   4314  OD1 ASN A 260      64.850  84.356  97.597  1.00  0.00           O
ATOM   4315  ND2 ASN A 260      67.020  84.975  97.607  1.00  0.00           N
ATOM   4318  C   ASN A 260      63.940  85.916 100.307  1.00  0.00           C
ATOM   4319  O   ASN A 260      63.171  85.576 101.198  1.00  0.00           O
ATOM   4320  N   ALA A 261      63.481  86.556  99.207  1.00  0.00           N
ATOM   4322  CA  ALA A 261      62.100  86.986  99.057  1.00  0.00           C
ATOM   4324  CB  ALA A 261      61.991  88.065  97.957  1.00  0.00           C
ATOM   4328  C   ALA A 261      61.131  85.856  98.727  1.00  0.00           C
ATOM   4329  O   ALA A 261      59.951  85.965  99.007  1.00  0.00           O
ATOM   4330  N   SER A 262      61.651  84.736  98.167  1.00  0.00           N
ATOM   4332  CA  SER A 262      60.911  83.486  97.976  1.00  0.00           C
ATOM   4334  CB  SER A 262      61.581  82.545  96.917  1.00  0.00           C
ATOM   4337  OG  SER A 262      60.971  82.645  95.628  1.00  0.00           O
ATOM   4339  C   SER A 262      60.761  82.685  99.257  1.00  0.00           C
ATOM   4340  O   SER A 262      60.030  81.695  99.297  1.00  0.00           O
ATOM   4341  N   GLN A 263      61.461  83.045 100.336  1.00  0.00           N
ATOM   4343  CA  GLN A 263      61.280  82.405 101.618  1.00  0.00           C
ATOM   4345  CB  GLN A 263      62.621  81.846 102.158  1.00  0.00           C
ATOM   4348  CG  GLN A 263      62.611  81.295 103.607  1.00  0.00           C
ATOM   4351  CD  GLN A 263      61.551  80.215 103.818  1.00  0.00           C
ATOM   4352  OE1 GLN A 263      60.351  80.466 103.757  1.00  0.00           O
ATOM   4353  NE2 GLN A 263      61.981  78.965 104.067  1.00  0.00           N
ATOM   4356  C   GLN A 263      60.671  83.395 102.597  1.00  0.00           C
ATOM   4357  O   GLN A 263      61.310  84.346 103.037  1.00  0.00           O
ATOM   4358  N   LEU A 264      59.391  83.176 102.957  1.00  0.00           N
ATOM   4360  CA  LEU A 264      58.691  83.996 103.927  1.00  0.00           C
ATOM   4362  CB  LEU A 264      57.411  84.566 103.277  1.00  0.00           C
ATOM   4365  CG  LEU A 264      57.661  85.526 102.097  1.00  0.00           C
ATOM   4367  CD1 LEU A 264      56.331  86.035 101.517  1.00  0.00           C
ATOM   4371  CD2 LEU A 264      58.591  86.706 102.427  1.00  0.00           C
ATOM   4375  C   LEU A 264      58.331  83.246 105.197  1.00  0.00           C
ATOM   4376  O   LEU A 264      58.001  83.856 106.207  1.00  0.00           O
ATOM   4377  N   ASP A 265      58.421  81.906 105.237  1.00  0.00           N
ATOM   4379  CA  ASP A 265      58.031  81.126 106.387  1.00  0.00           C
ATOM   4381  CB  ASP A 265      57.810  79.646 105.988  1.00  0.00           C
ATOM   4384  CG  ASP A 265      56.431  79.436 105.438  1.00  0.00           C
ATOM   4385  OD1 ASP A 265      55.541  80.316 105.607  1.00  0.00           O
ATOM   4386  OD2 ASP A 265      56.161  78.306 104.977  1.00  0.00           O
ATOM   4387  C   ASP A 265      59.051  81.176 107.507  1.00  0.00           C
ATOM   4388  O   ASP A 265      58.721  80.965 108.667  1.00  0.00           O
ATOM   4389  N   SER A 266      60.310  81.496 107.188  1.00  0.00           N
ATOM   4391  CA  SER A 266      61.331  81.686 108.197  1.00  0.00           C
ATOM   4393  CB  SER A 266      61.991  80.365 108.677  1.00  0.00           C
ATOM   4396  OG  SER A 266      62.551  80.566 109.977  1.00  0.00           O
ATOM   4398  C   SER A 266      62.371  82.606 107.607  1.00  0.00           C
ATOM   4399  O   SER A 266      63.241  82.195 106.837  1.00  0.00           O
ATOM   4400  N   ILE A 267      62.231  83.906 107.917  1.00  0.00           N
ATOM   4402  CA  ILE A 267      63.051  84.945 107.347  1.00  0.00           C
ATOM   4404  CB  ILE A 267      62.221  86.195 107.077  1.00  0.00           C
ATOM   4406  CG2 ILE A 267      63.111  87.315 106.497  1.00  0.00           C
ATOM   4410  CG1 ILE A 267      61.081  85.856 106.086  1.00  0.00           C
ATOM   4413  CD  ILE A 267      60.141  87.035 105.837  1.00  0.00           C
ATOM   4417  C   ILE A 267      64.130  85.265 108.368  1.00  0.00           C
ATOM   4418  O   ILE A 267      63.791  85.825 109.408  1.00  0.00           O
ATOM   4419  N   PRO A 268      65.411  84.905 108.187  1.00  0.00           N
ATOM   4420  CD  PRO A 268      65.871  83.886 107.247  1.00  0.00           C
ATOM   4423  CA  PRO A 268      66.490  85.316 109.086  1.00  0.00           C
ATOM   4425  CB  PRO A 268      67.771  84.695 108.477  1.00  0.00           C
ATOM   4428  CG  PRO A 268      67.361  84.146 107.107  1.00  0.00           C
ATOM   4431  C   PRO A 268      66.591  86.806 109.337  1.00  0.00           C
ATOM   4432  O   PRO A 268      66.221  87.595 108.477  1.00  0.00           O
ATOM   4433  N   ARG A 269      67.100  87.195 110.517  1.00  0.00           N
ATOM   4435  CA  ARG A 269      67.350  88.576 110.868  1.00  0.00           C
ATOM   4437  CB  ARG A 269      66.310  89.276 111.797  1.00  0.00           C
ATOM   4440  CG  ARG A 269      64.911  89.505 111.188  1.00  0.00           C
ATOM   4443  CD  ARG A 269      64.021  90.466 111.997  1.00  0.00           C
ATOM   4446  NE  ARG A 269      63.561  89.776 113.237  1.00  0.00           N
ATOM   4448  CZ  ARG A 269      62.791  90.326 114.167  1.00  0.00           C
ATOM   4449  NH1 ARG A 269      62.391  91.576 114.127  1.00  0.00           N
ATOM   4452  NH2 ARG A 269      62.420  89.645 115.237  1.00  0.00           N
ATOM   4455  C   ARG A 269      68.670  88.655 111.586  1.00  0.00           C
ATOM   4456  O   ARG A 269      68.931  87.896 112.518  1.00  0.00           O
ATOM   4457  N   VAL A 270      69.520  89.636 111.207  1.00  0.00           N
ATOM   4459  CA  VAL A 270      70.611  90.115 112.037  1.00  0.00           C
ATOM   4461  CB  VAL A 270      71.451  91.176 111.297  1.00  0.00           C
ATOM   4463  CG1 VAL A 270      72.651  91.605 112.168  1.00  0.00           C
ATOM   4467  CG2 VAL A 270      71.950  90.586 109.957  1.00  0.00           C
ATOM   4471  C   VAL A 270      70.071  90.716 113.327  1.00  0.00           C
ATOM   4472  O   VAL A 270      69.151  91.535 113.298  1.00  0.00           O
ATOM   4473  N   LEU A 271      70.621  90.346 114.497  1.00  0.00           N
ATOM   4475  CA  LEU A 271      70.261  90.945 115.777  1.00  0.00           C
ATOM   4477  CB  LEU A 271      70.141  89.876 116.887  1.00  0.00           C
ATOM   4480  CG  LEU A 271      69.741  90.375 118.287  1.00  0.00           C
ATOM   4482  CD1 LEU A 271      68.331  90.945 118.317  1.00  0.00           C
ATOM   4486  CD2 LEU A 271      69.861  89.236 119.307  1.00  0.00           C
ATOM   4490  C   LEU A 271      71.291  91.966 116.198  1.00  0.00           C
ATOM   4491  O   LEU A 271      72.471  91.646 116.377  1.00  0.00           O
ATOM   4492  N   ILE A 272      70.881  93.236 116.387  1.00  0.00           N
ATOM   4494  CA  ILE A 272      71.751  94.286 116.887  1.00  0.00           C
ATOM   4496  CB  ILE A 272      71.230  95.705 116.607  1.00  0.00           C
ATOM   4498  CG2 ILE A 272      71.911  96.745 117.527  1.00  0.00           C
ATOM   4502  CG1 ILE A 272      71.521  96.146 115.167  1.00  0.00           C
ATOM   4505  CD  ILE A 272      70.931  95.276 114.057  1.00  0.00           C
ATOM   4509  C   ILE A 272      72.041  94.076 118.357  1.00  0.00           C
ATOM   4510  O   ILE A 272      71.181  94.206 119.217  1.00  0.00           O
ATOM   4511  N   ALA A 273      73.310  93.776 118.688  1.00  0.00           N
ATOM   4513  CA  ALA A 273      73.810  93.695 120.037  1.00  0.00           C
ATOM   4515  CB  ALA A 273      75.271  93.216 120.007  1.00  0.00           C
ATOM   4519  C   ALA A 273      73.641  94.996 120.807  1.00  0.00           C
ATOM   4520  O   ALA A 273      73.590  96.076 120.228  1.00  0.00           O
ATOM   4521  N   ASN A 274      73.491  94.916 122.147  1.00  0.00           N
ATOM   4523  CA  ASN A 274      73.340  96.076 123.007  1.00  0.00           C
ATOM   4525  CB  ASN A 274      73.001  95.626 124.467  1.00  0.00           C
ATOM   4528  CG  ASN A 274      72.721  96.766 125.447  1.00  0.00           C
ATOM   4529  OD1 ASN A 274      72.301  97.855 125.057  1.00  0.00           O
ATOM   4530  ND2 ASN A 274      73.030  96.566 126.747  1.00  0.00           N
ATOM   4533  C   ASN A 274      74.551  97.025 122.957  1.00  0.00           C
ATOM   4534  O   ASN A 274      75.711  96.615 123.037  1.00  0.00           O
ATOM   4535  N   ASN A 275      74.240  98.335 122.857  1.00  0.00           N
ATOM   4537  CA  ASN A 275      75.091  99.486 122.667  1.00  0.00           C
ATOM   4539  CB  ASN A 275      75.461 100.206 123.997  1.00  0.00           C
ATOM   4542  CG  ASN A 275      76.391  99.435 124.938  1.00  0.00           C
ATOM   4543  OD1 ASN A 275      77.521  99.865 125.177  1.00  0.00           O
ATOM   4544  ND2 ASN A 275      75.910  98.335 125.547  1.00  0.00           N
ATOM   4547  C   ASN A 275      76.261  99.326 121.688  1.00  0.00           C
ATOM   4548  O   ASN A 275      77.350  99.806 121.997  1.00  0.00           O
ATOM   4549  N   PRO A 276      76.061  98.746 120.497  1.00  0.00           N
ATOM   4550  CD  PRO A 276      74.831  98.975 119.717  1.00  0.00           C
ATOM   4553  CA  PRO A 276      77.151  98.376 119.618  1.00  0.00           C
ATOM   4555  CB  PRO A 276      76.431  97.715 118.427  1.00  0.00           C
ATOM   4558  CG  PRO A 276      75.181  98.585 118.277  1.00  0.00           C
ATOM   4561  C   PRO A 276      78.001  99.535 119.167  1.00  0.00           C
ATOM   4562  O   PRO A 276      77.511 100.656 118.967  1.00  0.00           O
ATOM   4563  N   SER A 277      79.311  99.276 119.007  1.00  0.00           N
ATOM   4565  CA  SER A 277      80.201 100.136 118.247  1.00  0.00           C
ATOM   4567  CB  SER A 277      81.670  99.645 118.347  1.00  0.00           C
ATOM   4570  OG  SER A 277      82.100  99.546 119.707  1.00  0.00           O
ATOM   4572  C   SER A 277      79.810 100.136 116.777  1.00  0.00           C
ATOM   4573  O   SER A 277      79.361  99.125 116.247  1.00  0.00           O
ATOM   4574  N   LEU A 278      80.041 101.225 116.016  1.00  0.00           N
ATOM   4576  CA  LEU A 278      79.840 101.176 114.567  1.00  0.00           C
ATOM   4578  CB  LEU A 278      80.211 102.496 113.857  1.00  0.00           C
ATOM   4581  CG  LEU A 278      80.131 102.455 112.308  1.00  0.00           C
ATOM   4583  CD1 LEU A 278      78.711 102.215 111.767  1.00  0.00           C
ATOM   4587  CD2 LEU A 278      80.711 103.736 111.738  1.00  0.00           C
ATOM   4591  C   LEU A 278      80.621 100.066 113.867  1.00  0.00           C
ATOM   4592  O   LEU A 278      80.120  99.395 112.957  1.00  0.00           O
ATOM   4593  N   LYS A 279      81.881  99.795 114.307  1.00  0.00           N
ATOM   4595  CA  LYS A 279      82.721  98.755 113.737  1.00  0.00           C
ATOM   4597  CB  LYS A 279      84.161  98.736 114.337  1.00  0.00           C
ATOM   4600  CG  LYS A 279      84.261  98.425 115.847  1.00  0.00           C
ATOM   4603  CD  LYS A 279      85.711  98.255 116.357  1.00  0.00           C
ATOM   4606  CE  LYS A 279      86.451  97.025 115.798  1.00  0.00           C
ATOM   4609  NZ  LYS A 279      87.850  96.996 116.287  1.00  0.00           N
ATOM   4613  C   LYS A 279      82.120  97.355 113.818  1.00  0.00           C
ATOM   4614  O   LYS A 279      82.340  96.526 112.938  1.00  0.00           O
ATOM   4615  N   GLU A 280      81.361  97.056 114.878  1.00  0.00           N
ATOM   4617  CA  GLU A 280      80.780  95.736 115.057  1.00  0.00           C
ATOM   4619  CB  GLU A 280      80.730  95.386 116.577  1.00  0.00           C
ATOM   4622  CG  GLU A 280      79.560  95.956 117.417  1.00  0.00           C
ATOM   4625  CD  GLU A 280      79.821  95.895 118.917  1.00  0.00           C
ATOM   4626  OE1 GLU A 280      80.971  96.225 119.337  1.00  0.00           O
ATOM   4627  OE2 GLU A 280      78.870  95.596 119.677  1.00  0.00           O
ATOM   4628  C   GLU A 280      79.410  95.656 114.378  1.00  0.00           C
ATOM   4629  O   GLU A 280      79.051  94.616 113.827  1.00  0.00           O
ATOM   4630  N   PHE A 281      78.671  96.795 114.277  1.00  0.00           N
ATOM   4632  CA  PHE A 281      77.521  96.945 113.408  1.00  0.00           C
ATOM   4634  CB  PHE A 281      76.801  98.296 113.657  1.00  0.00           C
ATOM   4637  CG  PHE A 281      75.621  98.475 112.717  1.00  0.00           C
ATOM   4638  CD1 PHE A 281      74.351  98.026 113.097  1.00  0.00           C
ATOM   4640  CE1 PHE A 281      73.251  98.185 112.238  1.00  0.00           C
ATOM   4642  CZ  PHE A 281      73.421  98.786 110.988  1.00  0.00           C
ATOM   4644  CD2 PHE A 281      75.780  99.085 111.458  1.00  0.00           C
ATOM   4646  CE2 PHE A 281      74.691  99.245 110.597  1.00  0.00           C
ATOM   4648  C   PHE A 281      77.850  96.776 111.927  1.00  0.00           C
ATOM   4649  O   PHE A 281      77.171  96.065 111.188  1.00  0.00           O
ATOM   4650  N   ALA A 282      78.941  97.435 111.478  1.00  0.00           N
ATOM   4652  CA  ALA A 282      79.461  97.276 110.147  1.00  0.00           C
ATOM   4654  CB  ALA A 282      80.701  98.185 109.957  1.00  0.00           C
ATOM   4658  C   ALA A 282      79.840  95.846 109.887  1.00  0.00           C
ATOM   4659  O   ALA A 282      79.471  95.265 108.867  1.00  0.00           O
ATOM   4660  N   GLN A 283      80.540  95.206 110.857  1.00  0.00           N
ATOM   4662  CA  GLN A 283      80.931  93.816 110.728  1.00  0.00           C
ATOM   4664  CB  GLN A 283      81.731  93.376 111.978  1.00  0.00           C
ATOM   4667  CG  GLN A 283      82.240  91.916 111.927  1.00  0.00           C
ATOM   4670  CD  GLN A 283      83.261  91.675 113.037  1.00  0.00           C
ATOM   4671  OE1 GLN A 283      83.831  92.606 113.607  1.00  0.00           O
ATOM   4672  NE2 GLN A 283      83.551  90.386 113.327  1.00  0.00           N
ATOM   4675  C   GLN A 283      79.771  92.865 110.527  1.00  0.00           C
ATOM   4676  O   GLN A 283      79.751  92.145 109.548  1.00  0.00           O
ATOM   4677  N   GLN A 284      78.721  92.925 111.367  1.00  0.00           N
ATOM   4679  CA  GLN A 284      77.611  91.976 111.318  1.00  0.00           C
ATOM   4681  CB  GLN A 284      76.630  92.116 112.527  1.00  0.00           C
ATOM   4684  CG  GLN A 284      76.041  93.526 112.708  1.00  0.00           C
ATOM   4687  CD  GLN A 284      75.021  93.666 113.847  1.00  0.00           C
ATOM   4688  OE1 GLN A 284      75.060  93.106 114.938  1.00  0.00           O
ATOM   4689  NE2 GLN A 284      74.021  94.535 113.567  1.00  0.00           N
ATOM   4692  C   GLN A 284      76.861  91.955 109.987  1.00  0.00           C
ATOM   4693  O   GLN A 284      76.401  90.916 109.506  1.00  0.00           O
ATOM   4694  N   ILE A 285      76.721  93.126 109.337  1.00  0.00           N
ATOM   4696  CA  ILE A 285      76.071  93.255 108.057  1.00  0.00           C
ATOM   4698  CB  ILE A 285      75.401  94.626 107.917  1.00  0.00           C
ATOM   4700  CG2 ILE A 285      74.600  94.686 106.598  1.00  0.00           C
ATOM   4704  CG1 ILE A 285      74.471  94.896 109.127  1.00  0.00           C
ATOM   4707  CD  ILE A 285      73.611  96.155 108.978  1.00  0.00           C
ATOM   4711  C   ILE A 285      77.011  92.945 106.887  1.00  0.00           C
ATOM   4712  O   ILE A 285      76.581  92.405 105.857  1.00  0.00           O
ATOM   4713  N   ILE A 286      78.331  93.205 107.006  1.00  0.00           N
ATOM   4715  CA  ILE A 286      79.351  92.666 106.097  1.00  0.00           C
ATOM   4717  CB  ILE A 286      80.701  93.356 106.357  1.00  0.00           C
ATOM   4719  CG2 ILE A 286      81.861  92.676 105.597  1.00  0.00           C
ATOM   4723  CG1 ILE A 286      80.641  94.855 105.988  1.00  0.00           C
ATOM   4726  CD  ILE A 286      81.871  95.635 106.478  1.00  0.00           C
ATOM   4730  C   ILE A 286      79.471  91.136 106.137  1.00  0.00           C
ATOM   4731  O   ILE A 286      79.600  90.436 105.127  1.00  0.00           O
ATOM   4732  N   THR A 287      79.410  90.556 107.357  1.00  0.00           N
ATOM   4734  CA  THR A 287      79.690  89.146 107.617  1.00  0.00           C
ATOM   4736  CB  THR A 287      80.291  88.865 108.997  1.00  0.00           C
ATOM   4738  OG1 THR A 287      79.420  89.276 110.047  1.00  0.00           O
ATOM   4740  CG2 THR A 287      81.600  89.645 109.137  1.00  0.00           C
ATOM   4744  C   THR A 287      78.441  88.296 107.518  1.00  0.00           C
ATOM   4745  O   THR A 287      78.490  87.085 107.728  1.00  0.00           O
ATOM   4746  N   VAL A 288      77.280  88.876 107.168  1.00  0.00           N
ATOM   4748  CA  VAL A 288      76.001  88.176 107.118  1.00  0.00           C
ATOM   4750  CB  VAL A 288      74.871  89.146 106.797  1.00  0.00           C
ATOM   4752  CG1 VAL A 288      74.881  89.575 105.307  1.00  0.00           C
ATOM   4756  CG2 VAL A 288      73.541  88.506 107.238  1.00  0.00           C
ATOM   4760  C   VAL A 288      75.991  86.986 106.157  1.00  0.00           C
ATOM   4761  O   VAL A 288      75.321  85.975 106.347  1.00  0.00           O
ATOM   4762  N   GLN A 289      76.770  87.085 105.068  1.00  0.00           N
ATOM   4764  CA  GLN A 289      76.971  86.035 104.086  1.00  0.00           C
ATOM   4766  CB  GLN A 289      77.541  86.646 102.777  1.00  0.00           C
ATOM   4769  CG  GLN A 289      76.700  87.765 102.107  1.00  0.00           C
ATOM   4772  CD  GLN A 289      75.520  87.236 101.287  1.00  0.00           C
ATOM   4773  OE1 GLN A 289      75.361  87.566 100.117  1.00  0.00           O
ATOM   4774  NE2 GLN A 289      74.671  86.395 101.917  1.00  0.00           N
ATOM   4777  C   GLN A 289      77.961  84.975 104.548  1.00  0.00           C
ATOM   4778  O   GLN A 289      78.020  83.895 103.947  1.00  0.00           O
ATOM   4779  N   GLU A 290      78.791  85.246 105.567  1.00  0.00           N
ATOM   4781  CA  GLU A 290      79.851  84.356 105.988  1.00  0.00           C
ATOM   4783  CB  GLU A 290      80.891  84.996 106.947  1.00  0.00           C
ATOM   4786  CG  GLU A 290      81.711  86.146 106.307  1.00  0.00           C
ATOM   4789  CD  GLU A 290      82.771  86.795 107.197  1.00  0.00           C
ATOM   4790  OE1 GLU A 290      83.051  86.345 108.337  1.00  0.00           O
ATOM   4791  OE2 GLU A 290      83.321  87.826 106.726  1.00  0.00           O
ATOM   4792  C   GLU A 290      79.351  83.065 106.607  1.00  0.00           C
ATOM   4793  O   GLU A 290      78.861  83.016 107.737  1.00  0.00           O
ATOM   4794  N   LYS A 291      79.560  81.945 105.897  1.00  0.00           N
ATOM   4796  CA  LYS A 291      79.410  80.615 106.427  1.00  0.00           C
ATOM   4798  CB  LYS A 291      79.311  79.535 105.317  1.00  0.00           C
ATOM   4801  CG  LYS A 291      78.011  79.596 104.487  1.00  0.00           C
ATOM   4804  CD  LYS A 291      78.051  78.565 103.337  1.00  0.00           C
ATOM   4807  CE  LYS A 291      76.751  78.435 102.527  1.00  0.00           C
ATOM   4810  NZ  LYS A 291      75.700  77.706 103.268  1.00  0.00           N
ATOM   4814  C   LYS A 291      80.581  80.275 107.347  1.00  0.00           C
ATOM   4815  O   LYS A 291      81.571  79.685 106.908  1.00  0.00           O
ATOM   4816  N   SER A 292      80.491  80.666 108.637  1.00  0.00           N
ATOM   4818  CA  SER A 292      81.530  80.436 109.618  1.00  0.00           C
ATOM   4820  CB  SER A 292      81.221  81.006 111.027  1.00  0.00           C
ATOM   4823  OG  SER A 292      80.061  80.396 111.586  1.00  0.00           O
ATOM   4825  C   SER A 292      81.930  78.965 109.717  1.00  0.00           C
ATOM   4826  O   SER A 292      81.130  78.056 109.457  1.00  0.00           O
ATOM   4827  N   PRO A 293      83.191  78.655 109.997  1.00  0.00           N
ATOM   4828  CD  PRO A 293      84.340  79.506 109.647  1.00  0.00           C
ATOM   4831  CA  PRO A 293      83.630  77.335 110.417  1.00  0.00           C
ATOM   4833  CB  PRO A 293      85.111  77.545 110.717  1.00  0.00           C
ATOM   4836  CG  PRO A 293      85.530  78.556 109.647  1.00  0.00           C
ATOM   4839  C   PRO A 293      82.861  76.755 111.586  1.00  0.00           C
ATOM   4840  O   PRO A 293      82.991  77.206 112.717  1.00  0.00           O
ATOM   4841  N   GLN A 294      82.060  75.716 111.347  1.00  0.00           N
ATOM   4843  CA  GLN A 294      81.270  75.106 112.378  1.00  0.00           C
ATOM   4845  CB  GLN A 294      80.041  74.386 111.767  1.00  0.00           C
ATOM   4848  CG  GLN A 294      78.741  74.376 112.627  1.00  0.00           C
ATOM   4851  CD  GLN A 294      78.060  75.725 112.938  1.00  0.00           C
ATOM   4852  OE1 GLN A 294      77.071  75.716 113.677  1.00  0.00           O
ATOM   4853  NE2 GLN A 294      78.590  76.866 112.438  1.00  0.00           N
ATOM   4856  C   GLN A 294      82.190  74.126 113.097  1.00  0.00           C
ATOM   4857  O   GLN A 294      83.001  73.435 112.487  1.00  0.00           O
ATOM   4858  N   ARG A 295      82.091  74.056 114.417  1.00  0.00           N
ATOM   4860  CA  ARG A 295      82.620  72.956 115.147  1.00  0.00           C
ATOM   4862  CB  ARG A 295      83.941  73.256 115.868  1.00  0.00           C
ATOM   4865  CG  ARG A 295      83.971  74.576 116.657  1.00  0.00           C
ATOM   4868  CD  ARG A 295      85.341  74.945 117.217  1.00  0.00           C
ATOM   4871  NE  ARG A 295      85.831  73.876 118.137  1.00  0.00           N
ATOM   4873  CZ  ARG A 295      86.691  72.926 117.777  1.00  0.00           C
ATOM   4874  NH1 ARG A 295      87.120  72.796 116.548  1.00  0.00           N
ATOM   4877  NH2 ARG A 295      87.151  72.106 118.698  1.00  0.00           N
ATOM   4880  C   ARG A 295      81.560  72.435 116.058  1.00  0.00           C
ATOM   4881  O   ARG A 295      80.810  73.195 116.677  1.00  0.00           O
ATOM   4882  N   ILE A 296      81.420  71.115 116.097  1.00  0.00           N
ATOM   4884  CA  ILE A 296      80.310  70.465 116.747  1.00  0.00           C
ATOM   4886  CB  ILE A 296      79.611  69.475 115.817  1.00  0.00           C
ATOM   4888  CG2 ILE A 296      78.231  69.106 116.408  1.00  0.00           C
ATOM   4892  CG1 ILE A 296      79.451  69.986 114.357  1.00  0.00           C
ATOM   4895  CD  ILE A 296      78.551  71.205 114.207  1.00  0.00           C
ATOM   4899  C   ILE A 296      80.841  69.815 118.007  1.00  0.00           C
ATOM   4900  O   ILE A 296      82.030  69.556 118.158  1.00  0.00           O
ATOM   4901  N   MET A 297      79.980  69.526 118.997  1.00  0.00           N
ATOM   4903  CA  MET A 297      80.341  68.556 119.997  1.00  0.00           C
ATOM   4905  CB  MET A 297      80.911  69.265 121.237  1.00  0.00           C
ATOM   4908  CG  MET A 297      81.221  68.405 122.467  1.00  0.00           C
ATOM   4911  SD  MET A 297      81.920  69.425 123.787  1.00  0.00           S
ATOM   4912  CE  MET A 297      81.980  68.076 124.977  1.00  0.00           C
ATOM   4916  C   MET A 297      79.141  67.685 120.298  1.00  0.00           C
ATOM   4917  O   MET A 297      78.051  68.186 120.577  1.00  0.00           O
ATOM   4918  N   HIS A 298      79.290  66.356 120.197  1.00  0.00           N
ATOM   4920  CA  HIS A 298      78.291  65.416 120.677  1.00  0.00           C
ATOM   4922  CB  HIS A 298      78.510  63.956 120.197  1.00  0.00           C
ATOM   4925  ND1 HIS A 298      79.560  64.176 117.976  1.00  0.00           N
ATOM   4926  CG  HIS A 298      78.450  63.806 118.707  1.00  0.00           C
ATOM   4927  CE1 HIS A 298      79.261  63.876 116.726  1.00  0.00           C
ATOM   4929  NE2 HIS A 298      78.020  63.346 116.618  1.00  0.00           N
ATOM   4931  CD2 HIS A 298      77.490  63.286 117.887  1.00  0.00           C
ATOM   4933  C   HIS A 298      78.211  65.475 122.188  1.00  0.00           C
ATOM   4934  O   HIS A 298      79.211  65.655 122.868  1.00  0.00           O
ATOM   4935  N   ILE A 299      77.001  65.346 122.757  1.00  0.00           N
ATOM   4937  CA  ILE A 299      76.801  65.215 124.177  1.00  0.00           C
ATOM   4939  CB  ILE A 299      76.191  66.445 124.836  1.00  0.00           C
ATOM   4941  CG2 ILE A 299      75.761  66.146 126.297  1.00  0.00           C
ATOM   4945  CG1 ILE A 299      77.151  67.666 124.787  1.00  0.00           C
ATOM   4948  CD  ILE A 299      78.441  67.486 125.587  1.00  0.00           C
ATOM   4952  C   ILE A 299      75.881  64.056 124.366  1.00  0.00           C
ATOM   4953  O   ILE A 299      74.801  63.996 123.787  1.00  0.00           O
ATOM   4954  N   ASP A 300      76.301  63.116 125.217  1.00  0.00           N
ATOM   4956  CA  ASP A 300      75.490  62.026 125.677  1.00  0.00           C
ATOM   4958  CB  ASP A 300      76.411  60.786 125.537  1.00  0.00           C
ATOM   4961  CG  ASP A 300      75.791  59.475 125.967  1.00  0.00           C
ATOM   4962  OD1 ASP A 300      74.861  59.506 126.807  1.00  0.00           O
ATOM   4963  OD2 ASP A 300      76.361  58.435 125.537  1.00  0.00           O
ATOM   4964  C   ASP A 300      74.941  62.365 127.057  1.00  0.00           C
ATOM   4965  O   ASP A 300      75.641  62.856 127.947  1.00  0.00           O
ATOM   4966  N   LEU A 301      73.611  62.166 127.238  1.00  0.00           N
ATOM   4968  CA  LEU A 301      72.841  62.596 128.387  1.00  0.00           C
ATOM   4970  CB  LEU A 301      71.331  62.756 128.038  1.00  0.00           C
ATOM   4973  CG  LEU A 301      70.901  64.096 127.417  1.00  0.00           C
ATOM   4975  CD1 LEU A 301      70.691  65.206 128.447  1.00  0.00           C
ATOM   4979  CD2 LEU A 301      71.871  64.576 126.347  1.00  0.00           C
ATOM   4983  C   LEU A 301      72.950  61.566 129.478  1.00  0.00           C
ATOM   4984  O   LEU A 301      72.651  61.855 130.628  1.00  0.00           O
ATOM   4985  N   ASP A 302      73.450  60.356 129.158  1.00  0.00           N
ATOM   4987  CA  ASP A 302      73.670  59.295 130.117  1.00  0.00           C
ATOM   4989  CB  ASP A 302      74.121  57.996 129.397  1.00  0.00           C
ATOM   4992  CG  ASP A 302      73.060  57.526 128.408  1.00  0.00           C
ATOM   4993  OD1 ASP A 302      71.941  58.076 128.408  1.00  0.00           O
ATOM   4994  OD2 ASP A 302      73.301  56.515 127.708  1.00  0.00           O
ATOM   4995  C   ASP A 302      74.700  59.725 131.147  1.00  0.00           C
ATOM   4996  O   ASP A 302      74.600  59.466 132.336  1.00  0.00           O
ATOM   4997  N   TYR A 303      75.741  60.445 130.667  1.00  0.00           N
ATOM   4999  CA  TYR A 303      76.751  61.096 131.467  1.00  0.00           C
ATOM   5001  CB  TYR A 303      77.990  61.455 130.598  1.00  0.00           C
ATOM   5004  CG  TYR A 303      78.571  60.256 129.887  1.00  0.00           C
ATOM   5005  CD1 TYR A 303      79.651  59.545 130.417  1.00  0.00           C
ATOM   5007  CE1 TYR A 303      80.211  58.456 129.727  1.00  0.00           C
ATOM   5009  CZ  TYR A 303      79.751  58.136 128.447  1.00  0.00           C
ATOM   5010  OH  TYR A 303      80.391  57.115 127.717  1.00  0.00           O
ATOM   5012  CD2 TYR A 303      78.091  59.896 128.617  1.00  0.00           C
ATOM   5014  CE2 TYR A 303      78.681  58.846 127.897  1.00  0.00           C
ATOM   5016  C   TYR A 303      76.310  62.385 132.137  1.00  0.00           C
ATOM   5017  O   TYR A 303      76.851  62.765 133.178  1.00  0.00           O
ATOM   5018  N   VAL A 304      75.350  63.146 131.577  1.00  0.00           N
ATOM   5020  CA  VAL A 304      74.871  64.386 132.188  1.00  0.00           C
ATOM   5022  CB  VAL A 304      74.231  65.286 131.137  1.00  0.00           C
ATOM   5024  CG1 VAL A 304      73.670  66.566 131.767  1.00  0.00           C
ATOM   5028  CG2 VAL A 304      75.301  65.655 130.077  1.00  0.00           C
ATOM   5032  C   VAL A 304      73.901  64.106 133.327  1.00  0.00           C
ATOM   5033  O   VAL A 304      73.861  64.795 134.348  1.00  0.00           O
ATOM   5034  N   TYR A 305      73.091  63.045 133.167  1.00  0.00           N
ATOM   5036  CA  TYR A 305      72.020  62.676 134.068  1.00  0.00           C
ATOM   5038  CB  TYR A 305      71.131  61.566 133.447  1.00  0.00           C
ATOM   5041  CG  TYR A 305      69.961  61.195 134.327  1.00  0.00           C
ATOM   5042  CD1 TYR A 305      68.990  62.166 134.597  1.00  0.00           C
ATOM   5044  CE1 TYR A 305      67.931  61.896 135.477  1.00  0.00           C
ATOM   5046  CZ  TYR A 305      67.831  60.646 136.086  1.00  0.00           C
ATOM   5047  OH  TYR A 305      66.791  60.475 137.018  1.00  0.00           O
ATOM   5049  CD2 TYR A 305      69.840  59.925 134.927  1.00  0.00           C
ATOM   5051  CE2 TYR A 305      68.761  59.646 135.787  1.00  0.00           C
ATOM   5053  C   TYR A 305      72.441  62.376 135.507  1.00  0.00           C
ATOM   5054  O   TYR A 305      73.331  61.576 135.807  1.00  0.00           O
ATOM   5055  N   ASP A 306      71.740  62.996 136.458  1.00  0.00           N
ATOM   5057  CA  ASP A 306      71.821  62.695 137.857  1.00  0.00           C
ATOM   5059  CB  ASP A 306      72.721  63.726 138.607  1.00  0.00           C
ATOM   5062  CG  ASP A 306      73.101  63.295 140.018  1.00  0.00           C
ATOM   5063  OD1 ASP A 306      72.191  62.936 140.807  1.00  0.00           O
ATOM   5064  OD2 ASP A 306      74.301  63.386 140.367  1.00  0.00           O
ATOM   5065  C   ASP A 306      70.371  62.695 138.268  1.00  0.00           C
ATOM   5066  O   ASP A 306      69.541  63.365 137.658  1.00  0.00           O
ATOM   5067  N   GLU A 307      70.011  61.925 139.288  1.00  0.00           N
ATOM   5069  CA  GLU A 307      68.681  61.936 139.867  1.00  0.00           C
ATOM   5071  CB  GLU A 307      68.581  60.776 140.878  1.00  0.00           C
ATOM   5074  CG  GLU A 307      67.200  60.636 141.548  1.00  0.00           C
ATOM   5077  CD  GLU A 307      67.011  61.445 142.827  1.00  0.00           C
ATOM   5078  OE1 GLU A 307      67.950  62.115 143.327  1.00  0.00           O
ATOM   5079  OE2 GLU A 307      65.861  61.366 143.337  1.00  0.00           O
ATOM   5080  C   GLU A 307      68.431  63.276 140.517  1.00  0.00           C
ATOM   5081  O   GLU A 307      67.340  63.865 140.467  1.00  0.00           O
ATOM   5082  N   ASN A 308      69.511  63.825 141.117  1.00  0.00           N
ATOM   5084  CA  ASN A 308      69.441  65.056 141.807  1.00  0.00           C
ATOM   5086  CB  ASN A 308      70.441  64.975 142.997  1.00  0.00           C
ATOM   5089  CG  ASN A 308      70.541  66.246 143.807  1.00  0.00           C
ATOM   5090  OD1 ASN A 308      70.280  67.365 143.367  1.00  0.00           O
ATOM   5091  ND2 ASN A 308      70.901  66.106 145.096  1.00  0.00           N
ATOM   5094  C   ASN A 308      69.621  66.205 140.807  1.00  0.00           C
ATOM   5095  O   ASN A 308      70.670  66.426 140.208  1.00  0.00           O
ATOM   5096  N   LEU A 309      68.521  66.975 140.637  1.00  0.00           N
ATOM   5098  CA  LEU A 309      68.450  68.136 139.766  1.00  0.00           C
ATOM   5100  CB  LEU A 309      67.060  68.816 139.817  1.00  0.00           C
ATOM   5103  CG  LEU A 309      66.941  70.115 138.977  1.00  0.00           C
ATOM   5105  CD1 LEU A 309      67.321  69.886 137.507  1.00  0.00           C
ATOM   5109  CD2 LEU A 309      65.530  70.686 139.086  1.00  0.00           C
ATOM   5113  C   LEU A 309      69.491  69.195 140.068  1.00  0.00           C
ATOM   5114  O   LEU A 309      70.081  69.776 139.148  1.00  0.00           O
ATOM   5115  N   GLN A 310      69.780  69.486 141.357  1.00  0.00           N
ATOM   5117  CA  GLN A 310      70.840  70.416 141.688  1.00  0.00           C
ATOM   5119  CB  GLN A 310      71.071  70.596 143.227  1.00  0.00           C
ATOM   5122  CG  GLN A 310      70.001  71.386 144.037  1.00  0.00           C
ATOM   5125  CD  GLN A 310      70.431  71.725 145.486  1.00  0.00           C
ATOM   5126  OE1 GLN A 310      69.621  71.746 146.417  1.00  0.00           O
ATOM   5127  NE2 GLN A 310      71.731  72.026 145.717  1.00  0.00           N
ATOM   5130  C   GLN A 310      72.151  69.935 141.107  1.00  0.00           C
ATOM   5131  O   GLN A 310      72.891  70.666 140.457  1.00  0.00           O
ATOM   5132  N   GLN A 311      72.431  68.636 141.316  1.00  0.00           N
ATOM   5134  CA  GLN A 311      73.561  67.956 140.728  1.00  0.00           C
ATOM   5136  CB  GLN A 311      73.771  66.536 141.337  1.00  0.00           C
ATOM   5139  CG  GLN A 311      74.641  66.486 142.617  1.00  0.00           C
ATOM   5142  CD  GLN A 311      75.950  67.265 142.466  1.00  0.00           C
ATOM   5143  OE1 GLN A 311      76.401  67.975 143.367  1.00  0.00           O
ATOM   5144  NE2 GLN A 311      76.571  67.246 141.268  1.00  0.00           N
ATOM   5147  C   GLN A 311      73.631  67.945 139.217  1.00  0.00           C
ATOM   5148  O   GLN A 311      74.681  68.265 138.667  1.00  0.00           O
ATOM   5149  N   MET A 312      72.530  67.685 138.497  1.00  0.00           N
ATOM   5151  CA  MET A 312      72.490  67.865 137.057  1.00  0.00           C
ATOM   5153  CB  MET A 312      71.090  67.615 136.447  1.00  0.00           C
ATOM   5156  CG  MET A 312      70.700  66.136 136.387  1.00  0.00           C
ATOM   5159  SD  MET A 312      69.520  65.765 135.068  1.00  0.00           S
ATOM   5160  CE  MET A 312      68.321  67.076 135.457  1.00  0.00           C
ATOM   5164  C   MET A 312      72.841  69.246 136.577  1.00  0.00           C
ATOM   5165  O   MET A 312      73.701  69.425 135.728  1.00  0.00           O
ATOM   5166  N   ASP A 313      72.241  70.286 137.197  1.00  0.00           N
ATOM   5168  CA  ASP A 313      72.551  71.655 136.887  1.00  0.00           C
ATOM   5170  CB  ASP A 313      71.600  72.636 137.617  1.00  0.00           C
ATOM   5173  CG  ASP A 313      70.321  72.945 136.848  1.00  0.00           C
ATOM   5174  OD1 ASP A 313      70.271  72.865 135.598  1.00  0.00           O
ATOM   5175  OD2 ASP A 313      69.401  73.496 137.518  1.00  0.00           O
ATOM   5176  C   ASP A 313      74.041  71.945 137.097  1.00  0.00           C
ATOM   5177  O   ASP A 313      74.651  72.645 136.297  1.00  0.00           O
ATOM   5178  N   ARG A 314      74.691  71.365 138.128  1.00  0.00           N
ATOM   5180  CA  ARG A 314      76.141  71.395 138.217  1.00  0.00           C
ATOM   5182  CB  ARG A 314      76.691  70.945 139.587  1.00  0.00           C
ATOM   5185  CG  ARG A 314      76.670  72.085 140.628  1.00  0.00           C
ATOM   5188  CD  ARG A 314      75.371  72.376 141.357  1.00  0.00           C
ATOM   5191  NE  ARG A 314      74.980  71.155 142.137  1.00  0.00           N
ATOM   5193  CZ  ARG A 314      75.251  70.916 143.417  1.00  0.00           C
ATOM   5194  NH1 ARG A 314      76.100  71.636 144.137  1.00  0.00           N
ATOM   5197  NH2 ARG A 314      74.600  69.966 144.057  1.00  0.00           N
ATOM   5200  C   ARG A 314      76.911  70.695 137.097  1.00  0.00           C
ATOM   5201  O   ARG A 314      78.001  71.155 136.717  1.00  0.00           O
ATOM   5202  N   ASN A 315      76.381  69.576 136.598  1.00  0.00           N
ATOM   5204  CA  ASN A 315      76.931  68.795 135.488  1.00  0.00           C
ATOM   5206  CB  ASN A 315      76.291  67.386 135.377  1.00  0.00           C
ATOM   5209  CG  ASN A 315      76.521  66.615 136.677  1.00  0.00           C
ATOM   5210  OD1 ASN A 315      77.480  66.905 137.408  1.00  0.00           O
ATOM   5211  ND2 ASN A 315      75.661  65.626 136.987  1.00  0.00           N
ATOM   5214  C   ASN A 315      76.810  69.506 134.148  1.00  0.00           C
ATOM   5215  O   ASN A 315      77.701  69.436 133.318  1.00  0.00           O
ATOM   5216  N   ILE A 316      75.721  70.255 133.908  1.00  0.00           N
ATOM   5218  CA  ILE A 316      75.661  71.126 132.737  1.00  0.00           C
ATOM   5220  CB  ILE A 316      74.270  71.376 132.158  1.00  0.00           C
ATOM   5222  CG2 ILE A 316      73.881  70.145 131.307  1.00  0.00           C
ATOM   5226  CG1 ILE A 316      73.211  71.715 133.228  1.00  0.00           C
ATOM   5229  CD  ILE A 316      72.141  70.636 133.438  1.00  0.00           C
ATOM   5233  C   ILE A 316      76.420  72.426 132.877  1.00  0.00           C
ATOM   5234  O   ILE A 316      76.920  72.936 131.878  1.00  0.00           O
ATOM   5235  N   ASP A 317      76.630  72.986 134.086  1.00  0.00           N
ATOM   5237  CA  ASP A 317      77.521  74.136 134.257  1.00  0.00           C
ATOM   5239  CB  ASP A 317      77.591  74.585 135.737  1.00  0.00           C
ATOM   5242  CG  ASP A 317      76.271  75.036 136.347  1.00  0.00           C
ATOM   5243  OD1 ASP A 317      75.341  75.465 135.628  1.00  0.00           O
ATOM   5244  OD2 ASP A 317      76.230  75.045 137.607  1.00  0.00           O
ATOM   5245  C   ASP A 317      78.961  73.865 133.768  1.00  0.00           C
ATOM   5246  O   ASP A 317      79.560  74.695 133.077  1.00  0.00           O
ATOM   5247  N   VAL A 318      79.560  72.695 134.107  1.00  0.00           N
ATOM   5249  CA  VAL A 318      80.861  72.265 133.577  1.00  0.00           C
ATOM   5251  CB  VAL A 318      81.510  71.096 134.327  1.00  0.00           C
ATOM   5253  CG1 VAL A 318      81.670  71.456 135.818  1.00  0.00           C
ATOM   5257  CG2 VAL A 318      80.721  69.795 134.207  1.00  0.00           C
ATOM   5261  C   VAL A 318      80.831  72.006 132.077  1.00  0.00           C
ATOM   5262  O   VAL A 318      81.761  72.376 131.367  1.00  0.00           O
ATOM   5263  N   LEU A 319      79.731  71.416 131.537  1.00  0.00           N
ATOM   5265  CA  LEU A 319      79.521  71.225 130.117  1.00  0.00           C
ATOM   5267  CB  LEU A 319      78.191  70.465 129.897  1.00  0.00           C
ATOM   5270  CG  LEU A 319      77.961  69.786 128.527  1.00  0.00           C
ATOM   5272  CD1 LEU A 319      76.621  69.046 128.557  1.00  0.00           C
ATOM   5276  CD2 LEU A 319      77.981  70.725 127.317  1.00  0.00           C
ATOM   5280  C   LEU A 319      79.501  72.556 129.378  1.00  0.00           C
ATOM   5281  O   LEU A 319      80.160  72.736 128.347  1.00  0.00           O
ATOM   5282  N   ILE A 320      78.811  73.576 129.917  1.00  0.00           N
ATOM   5284  CA  ILE A 320      78.850  74.935 129.408  1.00  0.00           C
ATOM   5286  CB  ILE A 320      77.831  75.846 130.068  1.00  0.00           C
ATOM   5288  CG2 ILE A 320      77.961  77.315 129.597  1.00  0.00           C
ATOM   5292  CG1 ILE A 320      76.411  75.335 129.798  1.00  0.00           C
ATOM   5295  CD  ILE A 320      75.461  75.756 130.917  1.00  0.00           C
ATOM   5299  C   ILE A 320      80.240  75.526 129.447  1.00  0.00           C
ATOM   5300  O   ILE A 320      80.691  76.146 128.488  1.00  0.00           O
ATOM   5301  N   GLN A 321      81.021  75.316 130.527  1.00  0.00           N
ATOM   5303  CA  GLN A 321      82.421  75.716 130.497  1.00  0.00           C
ATOM   5305  CB  GLN A 321      83.131  75.535 131.866  1.00  0.00           C
ATOM   5308  CG  GLN A 321      84.480  76.276 131.928  1.00  0.00           C
ATOM   5311  CD  GLN A 321      84.231  77.715 131.507  1.00  0.00           C
ATOM   5312  OE1 GLN A 321      83.391  78.365 132.137  1.00  0.00           O
ATOM   5313  NE2 GLN A 321      84.871  78.206 130.427  1.00  0.00           N
ATOM   5316  C   GLN A 321      83.261  75.015 129.428  1.00  0.00           C
ATOM   5317  O   GLN A 321      83.961  75.645 128.647  1.00  0.00           O
ATOM   5318  N   ARG A 322      83.131  73.695 129.288  1.00  0.00           N
ATOM   5320  CA  ARG A 322      83.741  72.986 128.178  1.00  0.00           C
ATOM   5322  CB  ARG A 322      83.401  71.475 128.327  1.00  0.00           C
ATOM   5325  CG  ARG A 322      83.501  70.596 127.057  1.00  0.00           C
ATOM   5328  CD  ARG A 322      84.921  70.486 126.487  1.00  0.00           C
ATOM   5331  NE  ARG A 322      84.830  69.706 125.208  1.00  0.00           N
ATOM   5333  CZ  ARG A 322      85.850  69.066 124.658  1.00  0.00           C
ATOM   5334  NH1 ARG A 322      87.081  69.246 125.088  1.00  0.00           N
ATOM   5337  NH2 ARG A 322      85.651  68.246 123.647  1.00  0.00           N
ATOM   5340  C   ARG A 322      83.331  73.496 126.797  1.00  0.00           C
ATOM   5341  O   ARG A 322      84.170  73.716 125.927  1.00  0.00           O
ATOM   5342  N   VAL A 323      82.021  73.716 126.567  1.00  0.00           N
ATOM   5344  CA  VAL A 323      81.461  74.195 125.317  1.00  0.00           C
ATOM   5346  CB  VAL A 323      79.931  74.036 125.277  1.00  0.00           C
ATOM   5348  CG1 VAL A 323      79.150  75.296 125.658  1.00  0.00           C
ATOM   5352  CG2 VAL A 323      79.430  73.615 123.887  1.00  0.00           C
ATOM   5356  C   VAL A 323      81.961  75.605 124.987  1.00  0.00           C
ATOM   5357  O   VAL A 323      82.281  75.896 123.827  1.00  0.00           O
ATOM   5358  N   LYS A 324      82.100  76.486 126.007  1.00  0.00           N
ATOM   5360  CA  LYS A 324      82.831  77.736 125.908  1.00  0.00           C
ATOM   5362  CB  LYS A 324      82.691  78.585 127.197  1.00  0.00           C
ATOM   5365  CG  LYS A 324      81.291  79.176 127.417  1.00  0.00           C
ATOM   5368  CD  LYS A 324      80.791  80.016 126.237  1.00  0.00           C
ATOM   5371  CE  LYS A 324      79.511  80.785 126.567  1.00  0.00           C
ATOM   5374  NZ  LYS A 324      78.961  81.435 125.368  1.00  0.00           N
ATOM   5378  C   LYS A 324      84.301  77.626 125.557  1.00  0.00           C
ATOM   5379  O   LYS A 324      84.721  78.246 124.587  1.00  0.00           O
ATOM   5380  N   ASP A 325      85.071  76.785 126.277  1.00  0.00           N
ATOM   5382  CA  ASP A 325      86.521  76.645 126.177  1.00  0.00           C
ATOM   5384  CB  ASP A 325      87.030  75.616 127.238  1.00  0.00           C
ATOM   5387  CG  ASP A 325      87.001  76.185 128.647  1.00  0.00           C
ATOM   5388  OD1 ASP A 325      86.901  77.435 128.788  1.00  0.00           O
ATOM   5389  OD2 ASP A 325      87.170  75.386 129.607  1.00  0.00           O
ATOM   5390  C   ASP A 325      86.971  76.216 124.787  1.00  0.00           C
ATOM   5391  O   ASP A 325      88.051  76.526 124.287  1.00  0.00           O
ATOM   5392  N   MET A 326      86.130  75.395 124.147  1.00  0.00           N
ATOM   5394  CA  MET A 326      86.420  74.795 122.868  1.00  0.00           C
ATOM   5396  CB  MET A 326      85.881  73.346 122.887  1.00  0.00           C
ATOM   5399  CG  MET A 326      86.821  72.356 123.577  1.00  0.00           C
ATOM   5402  SD  MET A 326      88.331  72.045 122.627  1.00  0.00           S
ATOM   5403  CE  MET A 326      87.530  70.806 121.598  1.00  0.00           C
ATOM   5407  C   MET A 326      85.831  75.505 121.657  1.00  0.00           C
ATOM   5408  O   MET A 326      86.071  75.085 120.527  1.00  0.00           O
ATOM   5409  N   GLN A 327      85.030  76.566 121.878  1.00  0.00           N
ATOM   5411  CA  GLN A 327      84.401  77.365 120.837  1.00  0.00           C
ATOM   5413  CB  GLN A 327      85.420  78.155 119.957  1.00  0.00           C
ATOM   5416  CG  GLN A 327      86.230  79.215 120.756  1.00  0.00           C
ATOM   5419  CD  GLN A 327      87.170  80.095 119.907  1.00  0.00           C
ATOM   5420  OE1 GLN A 327      87.900  80.946 120.417  1.00  0.00           O
ATOM   5421  NE2 GLN A 327      87.190  79.865 118.567  1.00  0.00           N
ATOM   5424  C   GLN A 327      83.321  76.676 119.987  1.00  0.00           C
ATOM   5425  O   GLN A 327      83.111  77.015 118.818  1.00  0.00           O
ATOM   5426  N   ILE A 328      82.590  75.686 120.547  1.00  0.00           N
ATOM   5428  CA  ILE A 328      81.530  74.975 119.836  1.00  0.00           C
ATOM   5430  CB  ILE A 328      81.071  73.765 120.628  1.00  0.00           C
ATOM   5432  CG2 ILE A 328      79.810  73.076 120.057  1.00  0.00           C
ATOM   5436  CG1 ILE A 328      82.221  72.746 120.728  1.00  0.00           C
ATOM   5439  CD  ILE A 328      82.740  72.596 122.147  1.00  0.00           C
ATOM   5443  C   ILE A 328      80.371  75.835 119.347  1.00  0.00           C
ATOM   5444  O   ILE A 328      79.891  76.736 120.037  1.00  0.00           O
ATOM   5445  N   SER A 329      79.911  75.576 118.097  1.00  0.00           N
ATOM   5447  CA  SER A 329      78.920  76.386 117.407  1.00  0.00           C
ATOM   5449  CB  SER A 329      79.150  76.386 115.868  1.00  0.00           C
ATOM   5452  OG  SER A 329      80.481  76.686 115.497  1.00  0.00           O
ATOM   5454  C   SER A 329      77.541  75.785 117.527  1.00  0.00           C
ATOM   5455  O   SER A 329      76.541  76.496 117.557  1.00  0.00           O
ATOM   5456  N   THR A 330      77.501  74.436 117.568  1.00  0.00           N
ATOM   5458  CA  THR A 330      76.321  73.596 117.487  1.00  0.00           C
ATOM   5460  CB  THR A 330      76.021  73.126 116.048  1.00  0.00           C
ATOM   5462  OG1 THR A 330      75.361  74.126 115.287  1.00  0.00           O
ATOM   5464  CG2 THR A 330      75.111  71.895 116.007  1.00  0.00           C
ATOM   5468  C   THR A 330      76.571  72.396 118.377  1.00  0.00           C
ATOM   5469  O   THR A 330      77.661  71.835 118.357  1.00  0.00           O
ATOM   5470  N   VAL A 331      75.591  71.936 119.197  1.00  0.00           N
ATOM   5472  CA  VAL A 331      75.711  70.686 119.957  1.00  0.00           C
ATOM   5474  CB  VAL A 331      75.361  70.785 121.458  1.00  0.00           C
ATOM   5476  CG1 VAL A 331      75.240  69.416 122.168  1.00  0.00           C
ATOM   5480  CG2 VAL A 331      76.441  71.615 122.168  1.00  0.00           C
ATOM   5484  C   VAL A 331      74.840  69.636 119.297  1.00  0.00           C
ATOM   5485  O   VAL A 331      73.691  69.886 118.947  1.00  0.00           O
ATOM   5486  N   TYR A 332      75.380  68.405 119.137  1.00  0.00           N
ATOM   5488  CA  TYR A 332      74.590  67.225 118.867  1.00  0.00           C
ATOM   5490  CB  TYR A 332      75.321  66.236 117.907  1.00  0.00           C
ATOM   5493  CG  TYR A 332      75.490  66.776 116.497  1.00  0.00           C
ATOM   5494  CD1 TYR A 332      74.560  67.645 115.918  1.00  0.00           C
ATOM   5496  CE1 TYR A 332      74.611  67.996 114.567  1.00  0.00           C
ATOM   5498  CZ  TYR A 332      75.630  67.475 113.768  1.00  0.00           C
ATOM   5499  OH  TYR A 332      75.651  67.796 112.407  1.00  0.00           O
ATOM   5501  CD2 TYR A 332      76.541  66.306 115.687  1.00  0.00           C
ATOM   5503  CE2 TYR A 332      76.611  66.645 114.327  1.00  0.00           C
ATOM   5505  C   TYR A 332      74.200  66.526 120.158  1.00  0.00           C
ATOM   5506  O   TYR A 332      74.990  65.816 120.787  1.00  0.00           O
ATOM   5507  N   LEU A 333      72.950  66.755 120.607  1.00  0.00           N
ATOM   5509  CA  LEU A 333      72.530  66.406 121.937  1.00  0.00           C
ATOM   5511  CB  LEU A 333      71.670  67.566 122.518  1.00  0.00           C
ATOM   5514  CG  LEU A 333      71.361  67.445 124.017  1.00  0.00           C
ATOM   5516  CD1 LEU A 333      72.651  67.455 124.857  1.00  0.00           C
ATOM   5520  CD2 LEU A 333      70.431  68.556 124.506  1.00  0.00           C
ATOM   5524  C   LEU A 333      71.740  65.115 121.878  1.00  0.00           C
ATOM   5525  O   LEU A 333      70.731  65.026 121.177  1.00  0.00           O
ATOM   5526  N   GLN A 334      72.200  64.056 122.568  1.00  0.00           N
ATOM   5528  CA  GLN A 334      71.551  62.756 122.547  1.00  0.00           C
ATOM   5530  CB  GLN A 334      72.461  61.695 123.217  1.00  0.00           C
ATOM   5533  CG  GLN A 334      72.181  60.265 122.708  1.00  0.00           C
ATOM   5536  CD  GLN A 334      73.121  59.195 123.287  1.00  0.00           C
ATOM   5537  OE1 GLN A 334      72.681  58.256 123.947  1.00  0.00           O
ATOM   5538  NE2 GLN A 334      74.431  59.335 122.997  1.00  0.00           N
ATOM   5541  C   GLN A 334      70.151  62.786 123.187  1.00  0.00           C
ATOM   5542  O   GLN A 334      69.961  63.166 124.337  1.00  0.00           O
ATOM   5543  N   ALA A 335      69.100  62.416 122.438  1.00  0.00           N
ATOM   5545  CA  ALA A 335      67.761  62.495 122.967  1.00  0.00           C
ATOM   5547  CB  ALA A 335      66.851  63.066 121.857  1.00  0.00           C
ATOM   5551  C   ALA A 335      67.280  61.126 123.457  1.00  0.00           C
ATOM   5552  O   ALA A 335      66.211  60.986 124.057  1.00  0.00           O
ATOM   5553  N   PHE A 336      68.101  60.085 123.256  1.00  0.00           N
ATOM   5555  CA  PHE A 336      67.850  58.716 123.677  1.00  0.00           C
ATOM   5557  CB  PHE A 336      68.020  57.676 122.547  1.00  0.00           C
ATOM   5560  CG  PHE A 336      69.361  57.705 121.847  1.00  0.00           C
ATOM   5561  CD1 PHE A 336      69.761  58.736 120.967  1.00  0.00           C
ATOM   5563  CE1 PHE A 336      70.891  58.605 120.158  1.00  0.00           C
ATOM   5565  CZ  PHE A 336      71.691  57.476 120.277  1.00  0.00           C
ATOM   5567  CD2 PHE A 336      70.211  56.595 121.987  1.00  0.00           C
ATOM   5569  CE2 PHE A 336      71.361  56.476 121.207  1.00  0.00           C
ATOM   5571  C   PHE A 336      68.850  58.365 124.747  1.00  0.00           C
ATOM   5572  O   PHE A 336      69.831  59.085 124.907  1.00  0.00           O
ATOM   5573  N   ALA A 337      68.651  57.245 125.476  1.00  0.00           N
ATOM   5575  CA  ALA A 337      69.711  56.706 126.297  1.00  0.00           C
ATOM   5577  CB  ALA A 337      69.270  56.486 127.757  1.00  0.00           C
ATOM   5581  C   ALA A 337      70.081  55.376 125.728  1.00  0.00           C
ATOM   5582  O   ALA A 337      69.191  54.585 125.407  1.00  0.00           O
ATOM   5583  N   ASP A 338      71.381  55.085 125.647  1.00  0.00           N
ATOM   5585  CA  ASP A 338      71.891  53.755 125.357  1.00  0.00           C
ATOM   5587  CB  ASP A 338      72.200  53.666 123.818  1.00  0.00           C
ATOM   5590  CG  ASP A 338      72.950  52.445 123.307  1.00  0.00           C
ATOM   5591  OD1 ASP A 338      72.920  51.376 123.958  1.00  0.00           O
ATOM   5592  OD2 ASP A 338      73.530  52.546 122.177  1.00  0.00           O
ATOM   5593  C   ASP A 338      73.091  53.505 126.277  1.00  0.00           C
ATOM   5594  O   ASP A 338      74.231  53.435 125.807  1.00  0.00           O
ATOM   5595  N   PRO A 339      72.961  53.396 127.627  1.00  0.00           N
ATOM   5596  CD  PRO A 339      71.731  53.516 128.417  1.00  0.00           C
ATOM   5599  CA  PRO A 339      74.121  53.435 128.497  1.00  0.00           C
ATOM   5601  CB  PRO A 339      73.561  53.586 129.917  1.00  0.00           C
ATOM   5604  CG  PRO A 339      72.191  54.216 129.708  1.00  0.00           C
ATOM   5607  C   PRO A 339      74.891  52.155 128.408  1.00  0.00           C
ATOM   5608  O   PRO A 339      76.051  52.105 128.837  1.00  0.00           O
ATOM   5609  N   ASP A 340      74.231  51.065 127.957  1.00  0.00           N
ATOM   5611  CA  ASP A 340      74.821  49.755 127.927  1.00  0.00           C
ATOM   5613  CB  ASP A 340      73.850  48.675 128.438  1.00  0.00           C
ATOM   5616  CG  ASP A 340      72.530  48.576 127.697  1.00  0.00           C
ATOM   5617  OD1 ASP A 340      71.770  49.566 127.667  1.00  0.00           O
ATOM   5618  OD2 ASP A 340      72.200  47.396 127.357  1.00  0.00           O
ATOM   5619  C   ASP A 340      75.420  49.475 126.548  1.00  0.00           C
ATOM   5620  O   ASP A 340      76.361  48.695 126.437  1.00  0.00           O
ATOM   5621  N   GLY A 341      75.001  50.215 125.517  1.00  0.00           N
ATOM   5623  CA  GLY A 341      75.770  50.376 124.307  1.00  0.00           C
ATOM   5626  C   GLY A 341      75.560  49.276 123.327  1.00  0.00           C
ATOM   5627  O   GLY A 341      76.431  48.976 122.507  1.00  0.00           O
ATOM   5628  N   ASP A 342      74.380  48.646 123.387  1.00  0.00           N
ATOM   5630  CA  ASP A 342      74.041  47.536 122.537  1.00  0.00           C
ATOM   5632  CB  ASP A 342      73.191  46.455 123.287  1.00  0.00           C
ATOM   5635  CG  ASP A 342      71.721  46.765 123.507  1.00  0.00           C
ATOM   5636  OD1 ASP A 342      71.291  47.886 123.167  1.00  0.00           O
ATOM   5637  OD2 ASP A 342      71.001  45.865 124.027  1.00  0.00           O
ATOM   5638  C   ASP A 342      73.450  48.045 121.227  1.00  0.00           C
ATOM   5639  O   ASP A 342      73.401  47.306 120.237  1.00  0.00           O
ATOM   5640  N   GLY A 343      73.101  49.346 121.177  1.00  0.00           N
ATOM   5642  CA  GLY A 343      72.611  50.036 119.997  1.00  0.00           C
ATOM   5645  C   GLY A 343      71.121  50.116 120.018  1.00  0.00           C
ATOM   5646  O   GLY A 343      70.511  50.756 119.157  1.00  0.00           O
ATOM   5647  N   LEU A 344      70.481  49.475 121.007  1.00  0.00           N
ATOM   5649  CA  LEU A 344      69.051  49.335 121.107  1.00  0.00           C
ATOM   5651  CB  LEU A 344      68.670  47.876 121.458  1.00  0.00           C
ATOM   5654  CG  LEU A 344      67.181  47.536 121.577  1.00  0.00           C
ATOM   5656  CD1 LEU A 344      66.370  47.726 120.287  1.00  0.00           C
ATOM   5660  CD2 LEU A 344      67.020  46.096 122.077  1.00  0.00           C
ATOM   5664  C   LEU A 344      68.530  50.286 122.168  1.00  0.00           C
ATOM   5665  O   LEU A 344      68.981  50.345 123.298  1.00  0.00           O
ATOM   5666  N   VAL A 345      67.530  51.096 121.787  1.00  0.00           N
ATOM   5668  CA  VAL A 345      67.081  52.175 122.637  1.00  0.00           C
ATOM   5670  CB  VAL A 345      66.891  53.425 121.797  1.00  0.00           C
ATOM   5672  CG1 VAL A 345      66.211  54.556 122.568  1.00  0.00           C
ATOM   5676  CG2 VAL A 345      68.310  53.856 121.347  1.00  0.00           C
ATOM   5680  C   VAL A 345      65.840  51.776 123.397  1.00  0.00           C
ATOM   5681  O   VAL A 345      64.741  51.725 122.836  1.00  0.00           O
ATOM   5682  N   LYS A 346      65.971  51.486 124.727  1.00  0.00           N
ATOM   5684  CA  LYS A 346      64.850  51.105 125.587  1.00  0.00           C
ATOM   5686  CB  LYS A 346      65.331  50.426 126.908  1.00  0.00           C
ATOM   5689  CG  LYS A 346      65.871  48.996 126.757  1.00  0.00           C
ATOM   5692  CD  LYS A 346      64.821  47.886 126.647  1.00  0.00           C
ATOM   5695  CE  LYS A 346      65.461  46.556 126.188  1.00  0.00           C
ATOM   5698  NZ  LYS A 346      64.511  45.666 125.476  1.00  0.00           N
ATOM   5702  C   LYS A 346      63.990  52.266 126.058  1.00  0.00           C
ATOM   5703  O   LYS A 346      62.861  52.096 126.507  1.00  0.00           O
ATOM   5704  N   GLU A 347      64.560  53.486 126.048  1.00  0.00           N
ATOM   5706  CA  GLU A 347      64.071  54.585 126.827  1.00  0.00           C
ATOM   5708  CB  GLU A 347      64.571  54.545 128.307  1.00  0.00           C
ATOM   5711  CG  GLU A 347      64.051  53.355 129.158  1.00  0.00           C
ATOM   5714  CD  GLU A 347      64.361  53.495 130.637  1.00  0.00           C
ATOM   5715  OE1 GLU A 347      65.581  53.576 130.967  1.00  0.00           O
ATOM   5716  OE2 GLU A 347      63.421  53.446 131.477  1.00  0.00           O
ATOM   5717  C   GLU A 347      64.551  55.886 126.217  1.00  0.00           C
ATOM   5718  O   GLU A 347      65.601  55.946 125.577  1.00  0.00           O
ATOM   5719  N   VAL A 348      63.841  56.996 126.478  1.00  0.00           N
ATOM   5721  CA  VAL A 348      64.281  58.316 126.016  1.00  0.00           C
ATOM   5723  CB  VAL A 348      63.501  58.835 124.817  1.00  0.00           C
ATOM   5725  CG1 VAL A 348      63.711  57.915 123.607  1.00  0.00           C
ATOM   5729  CG2 VAL A 348      62.011  58.916 125.158  1.00  0.00           C
ATOM   5733  C   VAL A 348      64.260  59.386 127.107  1.00  0.00           C
ATOM   5734  O   VAL A 348      63.681  59.225 128.178  1.00  0.00           O
ATOM   5735  N   TRP A 349      64.911  60.526 126.817  1.00  0.00           N
ATOM   5737  CA  TRP A 349      65.060  61.655 127.717  1.00  0.00           C
ATOM   5739  CB  TRP A 349      66.461  62.286 127.547  1.00  0.00           C
ATOM   5742  CG  TRP A 349      67.551  61.325 127.907  1.00  0.00           C
ATOM   5743  CD1 TRP A 349      68.511  60.835 127.067  1.00  0.00           C
ATOM   5745  NE1 TRP A 349      69.331  59.976 127.767  1.00  0.00           N
ATOM   5747  CE2 TRP A 349      68.951  59.935 129.068  1.00  0.00           C
ATOM   5748  CD2 TRP A 349      67.810  60.756 129.197  1.00  0.00           C
ATOM   5749  CE3 TRP A 349      67.211  60.876 130.457  1.00  0.00           C
ATOM   5751  CZ3 TRP A 349      67.831  60.275 131.548  1.00  0.00           C
ATOM   5753  CZ2 TRP A 349      69.520  59.286 130.147  1.00  0.00           C
ATOM   5755  CH2 TRP A 349      68.971  59.506 131.397  1.00  0.00           C
ATOM   5757  C   TRP A 349      64.001  62.726 127.518  1.00  0.00           C
ATOM   5758  O   TRP A 349      64.211  63.895 127.857  1.00  0.00           O
ATOM   5759  N   PHE A 350      62.851  62.355 126.947  1.00  0.00           N
ATOM   5761  CA  PHE A 350      61.781  63.295 126.657  1.00  0.00           C
ATOM   5763  CB  PHE A 350      61.911  63.906 125.247  1.00  0.00           C
ATOM   5766  CG  PHE A 350      62.001  62.936 124.107  1.00  0.00           C
ATOM   5767  CD1 PHE A 350      63.231  62.355 123.737  1.00  0.00           C
ATOM   5769  CE1 PHE A 350      63.331  61.536 122.607  1.00  0.00           C
ATOM   5771  CZ  PHE A 350      62.201  61.276 121.837  1.00  0.00           C
ATOM   5773  CD2 PHE A 350      60.881  62.695 123.287  1.00  0.00           C
ATOM   5775  CE2 PHE A 350      60.981  61.855 122.168  1.00  0.00           C
ATOM   5777  C   PHE A 350      60.421  62.635 126.837  1.00  0.00           C
ATOM   5778  O   PHE A 350      60.331  61.406 126.777  1.00  0.00           O
ATOM   5779  N   PRO A 351      59.341  63.355 127.087  1.00  0.00           N
ATOM   5780  CD  PRO A 351      59.381  64.736 127.588  1.00  0.00           C
ATOM   5783  CA  PRO A 351      58.001  62.796 127.107  1.00  0.00           C
ATOM   5785  CB  PRO A 351      57.100  63.986 127.477  1.00  0.00           C
ATOM   5788  CG  PRO A 351      58.020  64.935 128.247  1.00  0.00           C
ATOM   5791  C   PRO A 351      57.571  62.155 125.787  1.00  0.00           C
ATOM   5792  O   PRO A 351      57.591  62.816 124.757  1.00  0.00           O
ATOM   5793  N   ASN A 352      57.100  60.905 125.777  1.00  0.00           N
ATOM   5795  CA  ASN A 352      56.751  60.286 124.506  1.00  0.00           C
ATOM   5797  CB  ASN A 352      57.981  59.685 123.768  1.00  0.00           C
ATOM   5800  CG  ASN A 352      58.511  58.435 124.447  1.00  0.00           C
ATOM   5801  OD1 ASN A 352      58.401  57.346 123.877  1.00  0.00           O
ATOM   5802  ND2 ASN A 352      59.031  58.565 125.687  1.00  0.00           N
ATOM   5805  C   ASN A 352      55.621  59.295 124.757  1.00  0.00           C
ATOM   5806  O   ASN A 352      55.221  59.085 125.908  1.00  0.00           O
ATOM   5807  N   ARG A 353      55.011  58.786 123.677  1.00  0.00           N
ATOM   5809  CA  ARG A 353      53.831  57.945 123.777  1.00  0.00           C
ATOM   5811  CB  ARG A 353      52.781  58.286 122.667  1.00  0.00           C
ATOM   5814  CG  ARG A 353      52.001  59.626 122.777  1.00  0.00           C
ATOM   5817  CD  ARG A 353      52.761  60.925 122.457  1.00  0.00           C
ATOM   5820  NE  ARG A 353      53.271  60.946 121.048  1.00  0.00           N
ATOM   5822  CZ  ARG A 353      52.771  61.626 120.018  1.00  0.00           C
ATOM   5823  NH1 ARG A 353      51.531  62.045 120.068  1.00  0.00           N
ATOM   5826  NH2 ARG A 353      53.481  61.846 118.927  1.00  0.00           N
ATOM   5829  C   ARG A 353      54.161  56.455 123.707  1.00  0.00           C
ATOM   5830  O   ARG A 353      53.271  55.636 123.897  1.00  0.00           O
ATOM   5831  N   LEU A 354      55.421  56.076 123.427  1.00  0.00           N
ATOM   5833  CA  LEU A 354      55.751  54.725 122.997  1.00  0.00           C
ATOM   5835  CB  LEU A 354      56.291  54.696 121.537  1.00  0.00           C
ATOM   5838  CG  LEU A 354      55.201  54.716 120.438  1.00  0.00           C
ATOM   5840  CD1 LEU A 354      54.671  56.126 120.147  1.00  0.00           C
ATOM   5844  CD2 LEU A 354      55.681  54.085 119.137  1.00  0.00           C
ATOM   5848  C   LEU A 354      56.741  54.015 123.908  1.00  0.00           C
ATOM   5849  O   LEU A 354      56.551  52.835 124.177  1.00  0.00           O
ATOM   5850  N   LEU A 355      57.791  54.685 124.408  1.00  0.00           N
ATOM   5852  CA  LEU A 355      58.821  54.085 125.237  1.00  0.00           C
ATOM   5854  CB  LEU A 355      60.251  54.195 124.627  1.00  0.00           C
ATOM   5857  CG  LEU A 355      60.450  53.466 123.287  1.00  0.00           C
ATOM   5859  CD1 LEU A 355      60.251  54.416 122.107  1.00  0.00           C
ATOM   5863  CD2 LEU A 355      61.851  52.826 123.207  1.00  0.00           C
ATOM   5867  C   LEU A 355      58.881  54.766 126.598  1.00  0.00           C
ATOM   5868  O   LEU A 355      58.581  55.956 126.697  1.00  0.00           O
ATOM   5869  N   PRO A 356      59.291  54.116 127.687  1.00  0.00           N
ATOM   5870  CD  PRO A 356      59.461  52.666 127.807  1.00  0.00           C
ATOM   5873  CA  PRO A 356      59.551  54.786 128.947  1.00  0.00           C
ATOM   5875  CB  PRO A 356      60.060  53.685 129.908  1.00  0.00           C
ATOM   5878  CG  PRO A 356      59.461  52.406 129.317  1.00  0.00           C
ATOM   5881  C   PRO A 356      60.491  55.975 128.867  1.00  0.00           C
ATOM   5882  O   PRO A 356      61.501  55.975 128.178  1.00  0.00           O
ATOM   5883  N   MET A 357      60.161  57.026 129.628  1.00  0.00           N
ATOM   5885  CA  MET A 357      61.021  58.175 129.766  1.00  0.00           C
ATOM   5887  CB  MET A 357      60.190  59.475 129.787  1.00  0.00           C
ATOM   5890  CG  MET A 357      60.961  60.756 130.177  1.00  0.00           C
ATOM   5893  SD  MET A 357      60.211  61.665 131.557  1.00  0.00           S
ATOM   5894  CE  MET A 357      58.701  62.126 130.667  1.00  0.00           C
ATOM   5898  C   MET A 357      61.891  58.015 130.997  1.00  0.00           C
ATOM   5899  O   MET A 357      61.411  57.926 132.128  1.00  0.00           O
ATOM   5900  N   LYS A 358      63.221  57.915 130.807  1.00  0.00           N
ATOM   5902  CA  LYS A 358      64.181  57.746 131.887  1.00  0.00           C
ATOM   5904  CB  LYS A 358      65.560  57.486 131.238  1.00  0.00           C
ATOM   5907  CG  LYS A 358      66.591  56.646 132.018  1.00  0.00           C
ATOM   5910  CD  LYS A 358      67.060  57.155 133.387  1.00  0.00           C
ATOM   5913  CE  LYS A 358      68.191  56.296 134.018  1.00  0.00           C
ATOM   5916  NZ  LYS A 358      69.371  56.205 133.128  1.00  0.00           N
ATOM   5920  C   LYS A 358      64.200  58.976 132.787  1.00  0.00           C
ATOM   5921  O   LYS A 358      64.171  58.885 134.007  1.00  0.00           O
ATOM   5922  N   ALA A 359      64.171  60.166 132.167  1.00  0.00           N
ATOM   5924  CA  ALA A 359      63.940  61.385 132.887  1.00  0.00           C
ATOM   5926  CB  ALA A 359      65.161  61.806 133.727  1.00  0.00           C
ATOM   5930  C   ALA A 359      63.611  62.495 131.917  1.00  0.00           C
ATOM   5931  O   ALA A 359      63.940  62.425 130.737  1.00  0.00           O
ATOM   5932  N   ASP A 360      62.931  63.545 132.408  1.00  0.00           N
ATOM   5934  CA  ASP A 360      62.420  64.615 131.568  1.00  0.00           C
ATOM   5936  CB  ASP A 360      61.081  65.106 132.197  1.00  0.00           C
ATOM   5939  CG  ASP A 360      60.450  66.236 131.417  1.00  0.00           C
ATOM   5940  OD1 ASP A 360      60.791  66.365 130.217  1.00  0.00           O
ATOM   5941  OD2 ASP A 360      59.581  66.945 131.978  1.00  0.00           O
ATOM   5942  C   ASP A 360      63.491  65.695 131.408  1.00  0.00           C
ATOM   5943  O   ASP A 360      63.331  66.855 131.788  1.00  0.00           O
ATOM   5944  N   ILE A 361      64.681  65.325 130.878  1.00  0.00           N
ATOM   5946  CA  ILE A 361      65.840  66.195 131.008  1.00  0.00           C
ATOM   5948  CB  ILE A 361      67.051  65.465 131.577  1.00  0.00           C
ATOM   5950  CG2 ILE A 361      66.641  64.975 132.977  1.00  0.00           C
ATOM   5954  CG1 ILE A 361      67.541  64.316 130.667  1.00  0.00           C
ATOM   5957  CD  ILE A 361      68.801  63.615 131.197  1.00  0.00           C
ATOM   5961  C   ILE A 361      66.251  66.826 129.697  1.00  0.00           C
ATOM   5962  O   ILE A 361      66.991  67.806 129.708  1.00  0.00           O
ATOM   5963  N   PHE A 362      65.780  66.335 128.537  1.00  0.00           N
ATOM   5965  CA  PHE A 362      66.280  66.855 127.266  1.00  0.00           C
ATOM   5967  CB  PHE A 362      65.821  65.996 126.058  1.00  0.00           C
ATOM   5970  CG  PHE A 362      66.420  66.505 124.757  1.00  0.00           C
ATOM   5971  CD1 PHE A 362      67.611  65.945 124.267  1.00  0.00           C
ATOM   5973  CE1 PHE A 362      68.151  66.395 123.067  1.00  0.00           C
ATOM   5975  CZ  PHE A 362      67.530  67.426 122.347  1.00  0.00           C
ATOM   5977  CD2 PHE A 362      65.791  67.526 124.017  1.00  0.00           C
ATOM   5979  CE2 PHE A 362      66.341  67.986 122.817  1.00  0.00           C
ATOM   5981  C   PHE A 362      65.950  68.326 127.027  1.00  0.00           C
ATOM   5982  O   PHE A 362      66.810  69.115 126.667  1.00  0.00           O
ATOM   5983  N   SER A 363      64.691  68.746 127.266  1.00  0.00           N
ATOM   5985  CA  SER A 363      64.270  70.126 127.037  1.00  0.00           C
ATOM   5987  CB  SER A 363      62.740  70.325 127.158  1.00  0.00           C
ATOM   5990  OG  SER A 363      62.081  69.255 126.487  1.00  0.00           O
ATOM   5992  C   SER A 363      64.980  71.076 127.976  1.00  0.00           C
ATOM   5993  O   SER A 363      65.350  72.185 127.627  1.00  0.00           O
ATOM   5994  N   ARG A 364      65.221  70.616 129.227  1.00  0.00           N
ATOM   5996  CA  ARG A 364      66.081  71.286 130.197  1.00  0.00           C
ATOM   5998  CB  ARG A 364      66.011  70.475 131.527  1.00  0.00           C
ATOM   6001  CG  ARG A 364      67.100  70.645 132.617  1.00  0.00           C
ATOM   6004  CD  ARG A 364      67.371  72.026 133.257  1.00  0.00           C
ATOM   6007  NE  ARG A 364      66.411  72.276 134.387  1.00  0.00           N
ATOM   6009  CZ  ARG A 364      66.581  73.206 135.318  1.00  0.00           C
ATOM   6010  NH1 ARG A 364      67.631  73.986 135.357  1.00  0.00           N
ATOM   6013  NH2 ARG A 364      65.731  73.256 136.307  1.00  0.00           N
ATOM   6016  C   ARG A 364      67.501  71.515 129.738  1.00  0.00           C
ATOM   6017  O   ARG A 364      67.941  72.666 129.658  1.00  0.00           O
ATOM   6018  N   VAL A 365      68.211  70.436 129.337  1.00  0.00           N
ATOM   6020  CA  VAL A 365      69.581  70.505 128.837  1.00  0.00           C
ATOM   6022  CB  VAL A 365      70.211  69.115 128.717  1.00  0.00           C
ATOM   6024  CG1 VAL A 365      71.641  69.215 128.128  1.00  0.00           C
ATOM   6028  CG2 VAL A 365      70.291  68.466 130.117  1.00  0.00           C
ATOM   6032  C   VAL A 365      69.681  71.316 127.547  1.00  0.00           C
ATOM   6033  O   VAL A 365      70.481  72.236 127.448  1.00  0.00           O
ATOM   6034  N   ALA A 366      68.780  71.065 126.577  1.00  0.00           N
ATOM   6036  CA  ALA A 366      68.711  71.816 125.336  1.00  0.00           C
ATOM   6038  CB  ALA A 366      67.611  71.216 124.427  1.00  0.00           C
ATOM   6042  C   ALA A 366      68.461  73.306 125.507  1.00  0.00           C
ATOM   6043  O   ALA A 366      69.161  74.136 124.938  1.00  0.00           O
ATOM   6044  N   TRP A 367      67.501  73.716 126.367  1.00  0.00           N
ATOM   6046  CA  TRP A 367      67.301  75.126 126.627  1.00  0.00           C
ATOM   6048  CB  TRP A 367      66.011  75.416 127.438  1.00  0.00           C
ATOM   6051  CG  TRP A 367      65.651  76.876 127.448  1.00  0.00           C
ATOM   6052  CD1 TRP A 367      65.731  77.796 128.467  1.00  0.00           C
ATOM   6054  NE1 TRP A 367      65.380  79.036 127.976  1.00  0.00           N
ATOM   6056  CE2 TRP A 367      65.100  78.956 126.647  1.00  0.00           C
ATOM   6057  CD2 TRP A 367      65.271  77.606 126.268  1.00  0.00           C
ATOM   6058  CE3 TRP A 367      65.001  77.225 124.957  1.00  0.00           C
ATOM   6060  CZ3 TRP A 367      64.600  78.195 124.037  1.00  0.00           C
ATOM   6062  CZ2 TRP A 367      64.721  79.925 125.737  1.00  0.00           C
ATOM   6064  CH2 TRP A 367      64.471  79.526 124.417  1.00  0.00           C
ATOM   6066  C   TRP A 367      68.480  75.795 127.308  1.00  0.00           C
ATOM   6067  O   TRP A 367      68.911  76.886 126.917  1.00  0.00           O
ATOM   6068  N   GLN A 368      69.081  75.166 128.337  1.00  0.00           N
ATOM   6070  CA  GLN A 368      70.071  75.856 129.127  1.00  0.00           C
ATOM   6072  CB  GLN A 368      70.120  75.255 130.548  1.00  0.00           C
ATOM   6075  CG  GLN A 368      70.721  73.835 130.607  1.00  0.00           C
ATOM   6078  CD  GLN A 368      70.280  73.096 131.866  1.00  0.00           C
ATOM   6079  OE1 GLN A 368      69.920  71.925 131.817  1.00  0.00           O
ATOM   6080  NE2 GLN A 368      70.331  73.806 133.017  1.00  0.00           N
ATOM   6083  C   GLN A 368      71.451  75.776 128.527  1.00  0.00           C
ATOM   6084  O   GLN A 368      72.311  76.575 128.857  1.00  0.00           O
ATOM   6085  N   LEU A 369      71.721  74.826 127.607  1.00  0.00           N
ATOM   6087  CA  LEU A 369      72.831  74.966 126.697  1.00  0.00           C
ATOM   6089  CB  LEU A 369      73.060  73.666 125.897  1.00  0.00           C
ATOM   6092  CG  LEU A 369      73.590  72.455 126.697  1.00  0.00           C
ATOM   6094  CD1 LEU A 369      73.701  71.225 125.777  1.00  0.00           C
ATOM   6098  CD2 LEU A 369      74.941  72.746 127.347  1.00  0.00           C
ATOM   6102  C   LEU A 369      72.600  76.115 125.737  1.00  0.00           C
ATOM   6103  O   LEU A 369      73.391  77.056 125.677  1.00  0.00           O
ATOM   6104  N   ARG A 370      71.471  76.155 124.997  1.00  0.00           N
ATOM   6106  CA  ARG A 370      71.321  77.175 123.967  1.00  0.00           C
ATOM   6108  CB  ARG A 370      70.161  76.936 122.967  1.00  0.00           C
ATOM   6111  CG  ARG A 370      68.730  77.015 123.516  1.00  0.00           C
ATOM   6114  CD  ARG A 370      67.631  76.526 122.557  1.00  0.00           C
ATOM   6117  NE  ARG A 370      67.371  77.556 121.507  1.00  0.00           N
ATOM   6119  CZ  ARG A 370      68.041  77.706 120.377  1.00  0.00           C
ATOM   6120  NH1 ARG A 370      69.041  76.945 120.047  1.00  0.00           N
ATOM   6123  NH2 ARG A 370      67.661  78.666 119.577  1.00  0.00           N
ATOM   6126  C   ARG A 370      71.271  78.596 124.497  1.00  0.00           C
ATOM   6127  O   ARG A 370      71.911  79.496 123.947  1.00  0.00           O
ATOM   6128  N   THR A 371      70.560  78.846 125.616  1.00  0.00           N
ATOM   6130  CA  THR A 371      70.641  80.116 126.327  1.00  0.00           C
ATOM   6132  CB  THR A 371      69.571  80.345 127.387  1.00  0.00           C
ATOM   6134  OG1 THR A 371      69.621  79.376 128.417  1.00  0.00           O
ATOM   6136  CG2 THR A 371      68.191  80.286 126.726  1.00  0.00           C
ATOM   6140  C   THR A 371      71.991  80.436 126.927  1.00  0.00           C
ATOM   6141  O   THR A 371      72.471  81.556 126.787  1.00  0.00           O
ATOM   6142  N   ARG A 372      72.661  79.486 127.647  1.00  0.00           N
ATOM   6144  CA  ARG A 372      73.891  79.826 128.337  1.00  0.00           C
ATOM   6146  CB  ARG A 372      74.151  78.965 129.587  1.00  0.00           C
ATOM   6149  CG  ARG A 372      73.111  79.255 130.667  1.00  0.00           C
ATOM   6152  CD  ARG A 372      73.441  78.746 132.068  1.00  0.00           C
ATOM   6155  NE  ARG A 372      72.990  77.326 132.137  1.00  0.00           N
ATOM   6157  CZ  ARG A 372      73.231  76.585 133.217  1.00  0.00           C
ATOM   6158  NH1 ARG A 372      73.761  77.115 134.298  1.00  0.00           N
ATOM   6161  NH2 ARG A 372      73.020  75.296 133.237  1.00  0.00           N
ATOM   6164  C   ARG A 372      75.120  79.815 127.487  1.00  0.00           C
ATOM   6165  O   ARG A 372      76.061  80.566 127.777  1.00  0.00           O
ATOM   6166  N   SER A 373      75.170  79.015 126.417  1.00  0.00           N
ATOM   6168  CA  SER A 373      76.341  79.005 125.567  1.00  0.00           C
ATOM   6170  CB  SER A 373      76.961  77.606 125.387  1.00  0.00           C
ATOM   6173  OG  SER A 373      76.021  76.636 124.938  1.00  0.00           O
ATOM   6175  C   SER A 373      76.170  79.685 124.247  1.00  0.00           C
ATOM   6176  O   SER A 373      77.171  80.056 123.637  1.00  0.00           O
ATOM   6177  N   GLY A 374      74.920  79.955 123.787  1.00  0.00           N
ATOM   6179  CA  GLY A 374      74.660  80.566 122.487  1.00  0.00           C
ATOM   6182  C   GLY A 374      74.801  79.576 121.367  1.00  0.00           C
ATOM   6183  O   GLY A 374      75.071  79.935 120.228  1.00  0.00           O
ATOM   6184  N   VAL A 375      74.641  78.285 121.697  1.00  0.00           N
ATOM   6186  CA  VAL A 375      74.920  77.185 120.827  1.00  0.00           C
ATOM   6188  CB  VAL A 375      75.731  76.115 121.557  1.00  0.00           C
ATOM   6190  CG1 VAL A 375      75.891  74.886 120.667  1.00  0.00           C
ATOM   6194  CG2 VAL A 375      77.131  76.676 121.878  1.00  0.00           C
ATOM   6198  C   VAL A 375      73.641  76.615 120.257  1.00  0.00           C
ATOM   6199  O   VAL A 375      72.701  76.286 120.988  1.00  0.00           O
ATOM   6200  N   ASN A 376      73.590  76.486 118.917  1.00  0.00           N
ATOM   6202  CA  ASN A 376      72.480  75.876 118.197  1.00  0.00           C
ATOM   6204  CB  ASN A 376      72.641  76.036 116.667  1.00  0.00           C
ATOM   6207  CG  ASN A 376      72.891  77.496 116.297  1.00  0.00           C
ATOM   6208  OD1 ASN A 376      72.461  78.466 116.927  1.00  0.00           O
ATOM   6209  ND2 ASN A 376      73.670  77.676 115.197  1.00  0.00           N
ATOM   6212  C   ASN A 376      72.371  74.395 118.507  1.00  0.00           C
ATOM   6213  O   ASN A 376      73.361  73.676 118.558  1.00  0.00           O
ATOM   6214  N   ILE A 377      71.161  73.865 118.737  1.00  0.00           N
ATOM   6216  CA  ILE A 377      71.051  72.496 119.238  1.00  0.00           C
ATOM   6218  CB  ILE A 377      70.591  72.396 120.677  1.00  0.00           C
ATOM   6220  CG2 ILE A 377      70.291  70.935 121.107  1.00  0.00           C
ATOM   6224  CG1 ILE A 377      71.700  72.986 121.557  1.00  0.00           C
ATOM   6227  CD  ILE A 377      71.251  73.225 122.976  1.00  0.00           C
ATOM   6231  C   ILE A 377      70.221  71.655 118.317  1.00  0.00           C
ATOM   6232  O   ILE A 377      69.111  71.996 117.938  1.00  0.00           O
ATOM   6233  N   TYR A 378      70.770  70.496 117.957  1.00  0.00           N
ATOM   6235  CA  TYR A 378      70.071  69.496 117.207  1.00  0.00           C
ATOM   6237  CB  TYR A 378      70.950  68.906 116.077  1.00  0.00           C
ATOM   6240  CG  TYR A 378      71.310  69.846 114.948  1.00  0.00           C
ATOM   6241  CD1 TYR A 378      71.941  71.085 115.147  1.00  0.00           C
ATOM   6243  CE1 TYR A 378      72.261  71.916 114.077  1.00  0.00           C
ATOM   6245  CZ  TYR A 378      71.920  71.546 112.777  1.00  0.00           C
ATOM   6246  OH  TYR A 378      72.090  72.445 111.717  1.00  0.00           O
ATOM   6248  CD2 TYR A 378      71.100  69.436 113.617  1.00  0.00           C
ATOM   6250  CE2 TYR A 378      71.361  70.286 112.537  1.00  0.00           C
ATOM   6252  C   TYR A 378      69.711  68.405 118.197  1.00  0.00           C
ATOM   6253  O   TYR A 378      70.450  68.145 119.137  1.00  0.00           O
ATOM   6254  N   ALA A 379      68.561  67.736 118.027  1.00  0.00           N
ATOM   6256  CA  ALA A 379      68.280  66.546 118.787  1.00  0.00           C
ATOM   6258  CB  ALA A 379      66.791  66.475 119.157  1.00  0.00           C
ATOM   6262  C   ALA A 379      68.761  65.306 118.047  1.00  0.00           C
ATOM   6263  O   ALA A 379      68.391  65.036 116.908  1.00  0.00           O
ATOM   6264  N   TRP A 380      69.671  64.535 118.647  1.00  0.00           N
ATOM   6266  CA  TRP A 380      70.231  63.355 118.037  1.00  0.00           C
ATOM   6268  CB  TRP A 380      71.700  63.155 118.488  1.00  0.00           C
ATOM   6271  CG  TRP A 380      72.451  61.945 118.027  1.00  0.00           C
ATOM   6272  CD1 TRP A 380      72.221  61.086 116.967  1.00  0.00           C
ATOM   6274  NE1 TRP A 380      73.211  60.116 116.967  1.00  0.00           N
ATOM   6276  CE2 TRP A 380      74.071  60.335 117.988  1.00  0.00           C
ATOM   6277  CD2 TRP A 380      73.641  61.486 118.677  1.00  0.00           C
ATOM   6278  CE3 TRP A 380      74.361  61.945 119.787  1.00  0.00           C
ATOM   6280  CZ3 TRP A 380      75.481  61.205 120.197  1.00  0.00           C
ATOM   6282  CZ2 TRP A 380      75.191  59.626 118.377  1.00  0.00           C
ATOM   6284  CH2 TRP A 380      75.871  60.056 119.506  1.00  0.00           C
ATOM   6286  C   TRP A 380      69.371  62.166 118.387  1.00  0.00           C
ATOM   6287  O   TRP A 380      69.191  61.835 119.557  1.00  0.00           O
ATOM   6288  N   MET A 381      68.791  61.546 117.347  1.00  0.00           N
ATOM   6290  CA  MET A 381      67.810  60.506 117.438  1.00  0.00           C
ATOM   6292  CB  MET A 381      66.451  60.995 116.866  1.00  0.00           C
ATOM   6295  CG  MET A 381      65.681  61.956 117.787  1.00  0.00           C
ATOM   6298  SD  MET A 381      64.711  61.115 119.077  1.00  0.00           S
ATOM   6299  CE  MET A 381      63.221  60.616 118.207  1.00  0.00           C
ATOM   6303  C   MET A 381      68.251  59.286 116.627  1.00  0.00           C
ATOM   6304  O   MET A 381      68.730  59.486 115.497  1.00  0.00           O
ATOM   6305  N   PRO A 382      68.111  58.045 117.097  1.00  0.00           N
ATOM   6306  CD  PRO A 382      67.591  57.746 118.418  1.00  0.00           C
ATOM   6309  CA  PRO A 382      68.051  56.855 116.257  1.00  0.00           C
ATOM   6311  CB  PRO A 382      67.581  55.716 117.188  1.00  0.00           C
ATOM   6314  CG  PRO A 382      67.801  56.245 118.597  1.00  0.00           C
ATOM   6317  C   PRO A 382      67.090  56.975 115.097  1.00  0.00           C
ATOM   6318  O   PRO A 382      65.961  57.396 115.317  1.00  0.00           O
ATOM   6319  N   VAL A 383      67.480  56.556 113.897  1.00  0.00           N
ATOM   6321  CA  VAL A 383      66.501  56.195 112.907  1.00  0.00           C
ATOM   6323  CB  VAL A 383      66.571  56.986 111.598  1.00  0.00           C
ATOM   6325  CG1 VAL A 383      66.041  56.195 110.377  1.00  0.00           C
ATOM   6329  CG2 VAL A 383      68.001  57.515 111.357  1.00  0.00           C
ATOM   6333  C   VAL A 383      66.600  54.696 112.798  1.00  0.00           C
ATOM   6334  O   VAL A 383      67.480  54.146 112.147  1.00  0.00           O
ATOM   6335  N   LEU A 384      65.630  54.006 113.447  1.00  0.00           N
ATOM   6337  CA  LEU A 384      65.310  52.596 113.347  1.00  0.00           C
ATOM   6339  CB  LEU A 384      65.871  51.826 112.127  1.00  0.00           C
ATOM   6342  CG  LEU A 384      65.441  52.385 110.756  1.00  0.00           C
ATOM   6344  CD1 LEU A 384      66.291  51.646 109.727  1.00  0.00           C
ATOM   6348  CD2 LEU A 384      63.931  52.306 110.517  1.00  0.00           C
ATOM   6352  C   LEU A 384      65.630  51.765 114.567  1.00  0.00           C
ATOM   6353  O   LEU A 384      65.060  50.686 114.688  1.00  0.00           O
ATOM   6354  N   SER A 385      66.490  52.185 115.507  1.00  0.00           N
ATOM   6356  CA  SER A 385      66.991  51.226 116.517  1.00  0.00           C
ATOM   6358  CB  SER A 385      68.491  51.325 116.707  1.00  0.00           C
ATOM   6361  OG  SER A 385      69.071  51.016 115.447  1.00  0.00           O
ATOM   6363  C   SER A 385      66.310  51.245 117.857  1.00  0.00           C
ATOM   6364  O   SER A 385      66.901  51.506 118.908  1.00  0.00           O
ATOM   6365  N   TRP A 386      65.011  50.935 117.857  1.00  0.00           N
ATOM   6367  CA  TRP A 386      64.121  51.156 118.978  1.00  0.00           C
ATOM   6369  CB  TRP A 386      62.940  52.045 118.527  1.00  0.00           C
ATOM   6372  CG  TRP A 386      63.371  53.376 117.988  1.00  0.00           C
ATOM   6373  CD1 TRP A 386      63.561  53.736 116.677  1.00  0.00           C
ATOM   6375  NE1 TRP A 386      63.881  55.075 116.618  1.00  0.00           N
ATOM   6377  CE2 TRP A 386      63.911  55.585 117.877  1.00  0.00           C
ATOM   6378  CD2 TRP A 386      63.591  54.545 118.777  1.00  0.00           C
ATOM   6379  CE3 TRP A 386      63.521  54.815 120.137  1.00  0.00           C
ATOM   6381  CZ3 TRP A 386      63.761  56.115 120.567  1.00  0.00           C
ATOM   6383  CZ2 TRP A 386      64.161  56.876 118.317  1.00  0.00           C
ATOM   6385  CH2 TRP A 386      64.081  57.136 119.688  1.00  0.00           C
ATOM   6387  C   TRP A 386      63.551  49.865 119.527  1.00  0.00           C
ATOM   6388  O   TRP A 386      63.131  48.976 118.807  1.00  0.00           O
ATOM   6389  N   ASP A 387      63.441  49.766 120.857  1.00  0.00           N
ATOM   6391  CA  ASP A 387      62.530  48.825 121.507  1.00  0.00           C
ATOM   6393  CB  ASP A 387      62.880  48.726 122.997  1.00  0.00           C
ATOM   6396  CG  ASP A 387      63.931  47.686 123.228  1.00  0.00           C
ATOM   6397  OD1 ASP A 387      63.631  46.465 123.067  1.00  0.00           O
ATOM   6398  OD2 ASP A 387      65.001  48.056 123.747  1.00  0.00           O
ATOM   6399  C   ASP A 387      61.071  49.216 121.387  1.00  0.00           C
ATOM   6400  O   ASP A 387      60.411  49.596 122.357  1.00  0.00           O
ATOM   6401  N   LEU A 388      60.510  49.066 120.187  1.00  0.00           N
ATOM   6403  CA  LEU A 388      59.081  49.036 119.977  1.00  0.00           C
ATOM   6405  CB  LEU A 388      58.661  49.865 118.757  1.00  0.00           C
ATOM   6408  CG  LEU A 388      59.001  51.366 118.847  1.00  0.00           C
ATOM   6410  CD1 LEU A 388      58.280  52.085 117.708  1.00  0.00           C
ATOM   6414  CD2 LEU A 388      58.551  51.986 120.177  1.00  0.00           C
ATOM   6418  C   LEU A 388      58.600  47.596 119.808  1.00  0.00           C
ATOM   6419  O   LEU A 388      59.411  46.676 119.637  1.00  0.00           O
ATOM   6420  N   ASP A 389      57.271  47.406 119.827  1.00  0.00           N
ATOM   6422  CA  ASP A 389      56.511  46.185 119.658  1.00  0.00           C
ATOM   6424  CB  ASP A 389      55.131  46.585 119.037  1.00  0.00           C
ATOM   6427  CG  ASP A 389      54.151  45.475 118.747  1.00  0.00           C
ATOM   6428  OD1 ASP A 389      54.341  44.295 119.118  1.00  0.00           O
ATOM   6429  OD2 ASP A 389      53.131  45.806 118.077  1.00  0.00           O
ATOM   6430  C   ASP A 389      57.221  44.995 118.947  1.00  0.00           C
ATOM   6431  O   ASP A 389      57.731  45.145 117.827  1.00  0.00           O
ATOM   6432  N   PRO A 390      57.271  43.806 119.537  1.00  0.00           N
ATOM   6433  CD  PRO A 390      57.111  43.605 120.977  1.00  0.00           C
ATOM   6436  CA  PRO A 390      57.821  42.616 118.887  1.00  0.00           C
ATOM   6438  CB  PRO A 390      57.761  41.525 119.967  1.00  0.00           C
ATOM   6441  CG  PRO A 390      57.861  42.306 121.277  1.00  0.00           C
ATOM   6444  C   PRO A 390      57.081  42.216 117.658  1.00  0.00           C
ATOM   6445  O   PRO A 390      57.661  41.496 116.847  1.00  0.00           O
ATOM   6446  N   THR A 391      55.821  42.645 117.457  1.00  0.00           N
ATOM   6448  CA  THR A 391      55.121  42.425 116.207  1.00  0.00           C
ATOM   6450  CB  THR A 391      53.631  42.746 116.277  1.00  0.00           C
ATOM   6452  OG1 THR A 391      53.080  42.045 117.367  1.00  0.00           O
ATOM   6454  CG2 THR A 391      52.851  42.315 115.018  1.00  0.00           C
ATOM   6458  C   THR A 391      55.721  43.175 115.037  1.00  0.00           C
ATOM   6459  O   THR A 391      55.661  42.726 113.897  1.00  0.00           O
ATOM   6460  N   LEU A 392      56.331  44.366 115.267  1.00  0.00           N
ATOM   6462  CA  LEU A 392      56.951  45.145 114.207  1.00  0.00           C
ATOM   6464  CB  LEU A 392      57.511  46.486 114.717  1.00  0.00           C
ATOM   6467  CG  LEU A 392      56.471  47.476 115.237  1.00  0.00           C
ATOM   6469  CD1 LEU A 392      57.171  48.626 115.957  1.00  0.00           C
ATOM   6473  CD2 LEU A 392      55.571  48.015 114.118  1.00  0.00           C
ATOM   6477  C   LEU A 392      58.061  44.456 113.467  1.00  0.00           C
ATOM   6478  O   LEU A 392      58.891  43.745 114.057  1.00  0.00           O
ATOM   6479  N   THR A 393      58.111  44.666 112.147  1.00  0.00           N
ATOM   6481  CA  THR A 393      59.121  44.056 111.318  1.00  0.00           C
ATOM   6483  CB  THR A 393      58.751  44.106 109.857  1.00  0.00           C
ATOM   6485  OG1 THR A 393      57.551  43.376 109.658  1.00  0.00           O
ATOM   6487  CG2 THR A 393      59.821  43.435 108.987  1.00  0.00           C
ATOM   6491  C   THR A 393      60.481  44.685 111.548  1.00  0.00           C
ATOM   6492  O   THR A 393      60.721  45.865 111.347  1.00  0.00           O
ATOM   6493  N   ARG A 394      61.451  43.866 111.987  1.00  0.00           N
ATOM   6495  CA  ARG A 394      62.851  44.225 111.987  1.00  0.00           C
ATOM   6497  CB  ARG A 394      63.611  43.425 113.047  1.00  0.00           C
ATOM   6500  CG  ARG A 394      63.080  43.565 114.487  1.00  0.00           C
ATOM   6503  CD  ARG A 394      62.981  45.015 114.938  1.00  0.00           C
ATOM   6506  NE  ARG A 394      62.771  45.065 116.427  1.00  0.00           N
ATOM   6508  CZ  ARG A 394      61.621  45.275 117.067  1.00  0.00           C
ATOM   6509  NH1 ARG A 394      60.431  45.005 116.598  1.00  0.00           N
ATOM   6512  NH2 ARG A 394      61.741  45.795 118.268  1.00  0.00           N
ATOM   6515  C   ARG A 394      63.530  43.996 110.637  1.00  0.00           C
ATOM   6516  O   ARG A 394      63.051  43.175 109.847  1.00  0.00           O
ATOM   6517  N   VAL A 395      64.660  44.685 110.336  1.00  0.00           N
ATOM   6519  CA  VAL A 395      65.490  44.416 109.167  1.00  0.00           C
ATOM   6521  CB  VAL A 395      66.711  45.366 109.048  1.00  0.00           C
ATOM   6523  CG1 VAL A 395      67.591  45.026 107.827  1.00  0.00           C
ATOM   6527  CG2 VAL A 395      66.251  46.826 108.937  1.00  0.00           C
ATOM   6531  C   VAL A 395      65.971  42.966 109.167  1.00  0.00           C
ATOM   6532  O   VAL A 395      66.411  42.416 110.167  1.00  0.00           O
ATOM   6533  N   LYS A 396      65.881  42.286 108.017  1.00  0.00           N
ATOM   6535  CA  LYS A 396      66.301  40.905 107.917  1.00  0.00           C
ATOM   6537  CB  LYS A 396      65.120  40.036 107.438  1.00  0.00           C
ATOM   6540  CG  LYS A 396      65.341  38.515 107.507  1.00  0.00           C
ATOM   6543  CD  LYS A 396      65.161  37.976 108.937  1.00  0.00           C
ATOM   6546  CE  LYS A 396      65.401  36.466 109.067  1.00  0.00           C
ATOM   6549  NZ  LYS A 396      66.841  36.216 109.037  1.00  0.00           N
ATOM   6553  C   LYS A 396      67.441  40.835 106.927  1.00  0.00           C
ATOM   6554  O   LYS A 396      67.391  41.445 105.868  1.00  0.00           O
ATOM   6555  N   TYR A 397      68.501  40.086 107.247  1.00  0.00           N
ATOM   6557  CA  TYR A 397      69.491  39.705 106.257  1.00  0.00           C
ATOM   6559  CB  TYR A 397      70.941  39.776 106.827  1.00  0.00           C
ATOM   6562  CG  TYR A 397      71.030  39.026 108.128  1.00  0.00           C
ATOM   6563  CD1 TYR A 397      71.211  37.635 108.128  1.00  0.00           C
ATOM   6565  CE1 TYR A 397      71.191  36.916 109.327  1.00  0.00           C
ATOM   6567  CZ  TYR A 397      71.030  37.606 110.527  1.00  0.00           C
ATOM   6568  OH  TYR A 397      71.100  36.896 111.726  1.00  0.00           O
ATOM   6570  CD2 TYR A 397      70.910  39.705 109.347  1.00  0.00           C
ATOM   6572  CE2 TYR A 397      70.910  38.986 110.557  1.00  0.00           C
ATOM   6574  C   TYR A 397      69.161  38.335 105.667  1.00  0.00           C
ATOM   6575  O   TYR A 397      68.621  37.456 106.338  1.00  0.00           O
ATOM   6576  N   LEU A 398      69.520  38.096 104.378  1.00  0.00           N
ATOM   6578  CA  LEU A 398      69.631  36.765 103.787  1.00  0.00           C
ATOM   6580  CB  LEU A 398      70.060  36.796 102.277  1.00  0.00           C
ATOM   6583  CG  LEU A 398      68.951  37.155 101.268  1.00  0.00           C
ATOM   6585  CD1 LEU A 398      68.761  38.655 101.058  1.00  0.00           C
ATOM   6589  CD2 LEU A 398      69.200  36.466  99.907  1.00  0.00           C
ATOM   6593  C   LEU A 398      70.651  35.885 104.506  1.00  0.00           C
ATOM   6594  O   LEU A 398      71.651  36.426 104.957  1.00  0.00           O
ATOM   6595  N   PRO A 399      70.501  34.565 104.627  1.00  0.00           N
ATOM   6596  CD  PRO A 399      69.371  33.815 104.057  1.00  0.00           C
ATOM   6599  CA  PRO A 399      71.481  33.646 105.237  1.00  0.00           C
ATOM   6601  CB  PRO A 399      70.961  32.246 104.897  1.00  0.00           C
ATOM   6604  CG  PRO A 399      69.461  32.445 104.717  1.00  0.00           C
ATOM   6607  C   PRO A 399      72.931  33.846 104.808  1.00  0.00           C
ATOM   6608  O   PRO A 399      73.861  33.655 105.587  1.00  0.00           O
ATOM   6609  N   THR A 400      73.161  34.296 103.567  1.00  0.00           N
ATOM   6611  CA  THR A 400      74.491  34.536 103.047  1.00  0.00           C
ATOM   6613  CB  THR A 400      74.461  34.855 101.557  1.00  0.00           C
ATOM   6615  OG1 THR A 400      73.561  35.905 101.217  1.00  0.00           O
ATOM   6617  CG2 THR A 400      73.891  33.636 100.827  1.00  0.00           C
ATOM   6621  C   THR A 400      75.201  35.655 103.797  1.00  0.00           C
ATOM   6622  O   THR A 400      76.420  35.706 103.917  1.00  0.00           O
ATOM   6623  N   GLY A 401      74.411  36.536 104.427  1.00  0.00           N
ATOM   6625  CA  GLY A 401      74.881  37.706 105.147  1.00  0.00           C
ATOM   6628  C   GLY A 401      75.051  37.506 106.598  1.00  0.00           C
ATOM   6629  O   GLY A 401      75.490  38.416 107.287  1.00  0.00           O
ATOM   6630  N   GLU A 402      74.681  36.326 107.118  1.00  0.00           N
ATOM   6632  CA  GLU A 402      74.681  36.096 108.527  1.00  0.00           C
ATOM   6634  CB  GLU A 402      74.170  34.666 108.797  1.00  0.00           C
ATOM   6637  CG  GLU A 402      74.121  34.405 110.317  1.00  0.00           C
ATOM   6640  CD  GLU A 402      73.381  33.166 110.756  1.00  0.00           C
ATOM   6641  OE1 GLU A 402      72.901  32.396 109.897  1.00  0.00           O
ATOM   6642  OE2 GLU A 402      73.280  32.995 111.997  1.00  0.00           O
ATOM   6643  C   GLU A 402      76.021  36.326 109.207  1.00  0.00           C
ATOM   6644  O   GLU A 402      76.081  37.085 110.177  1.00  0.00           O
ATOM   6645  N   LYS A 403      77.131  35.796 108.657  1.00  0.00           N
ATOM   6647  CA  LYS A 403      78.481  35.955 109.167  1.00  0.00           C
ATOM   6649  CB  LYS A 403      79.491  35.336 108.167  1.00  0.00           C
ATOM   6652  CG  LYS A 403      79.461  33.806 108.027  1.00  0.00           C
ATOM   6655  CD  LYS A 403      80.301  33.376 106.817  1.00  0.00           C
ATOM   6658  CE  LYS A 403      80.301  31.876 106.517  1.00  0.00           C
ATOM   6661  NZ  LYS A 403      81.031  31.626 105.257  1.00  0.00           N
ATOM   6665  C   LYS A 403      78.931  37.396 109.337  1.00  0.00           C
ATOM   6666  O   LYS A 403      79.530  37.795 110.327  1.00  0.00           O
ATOM   6667  N   LYS A 404      78.601  38.206 108.327  1.00  0.00           N
ATOM   6669  CA  LYS A 404      78.891  39.616 108.217  1.00  0.00           C
ATOM   6671  CB  LYS A 404      78.801  39.925 106.697  1.00  0.00           C
ATOM   6674  CG  LYS A 404      78.721  41.376 106.198  1.00  0.00           C
ATOM   6677  CD  LYS A 404      80.011  41.996 105.616  1.00  0.00           C
ATOM   6680  CE  LYS A 404      79.810  43.335 104.857  1.00  0.00           C
ATOM   6683  NZ  LYS A 404      78.801  43.246 103.757  1.00  0.00           N
ATOM   6687  C   LYS A 404      77.971  40.475 109.077  1.00  0.00           C
ATOM   6688  O   LYS A 404      78.291  41.606 109.408  1.00  0.00           O
ATOM   6689  N   ALA A 405      76.821  39.916 109.518  1.00  0.00           N
ATOM   6691  CA  ALA A 405      75.901  40.566 110.427  1.00  0.00           C
ATOM   6693  CB  ALA A 405      74.450  40.256 109.997  1.00  0.00           C
ATOM   6697  C   ALA A 405      76.131  40.126 111.878  1.00  0.00           C
ATOM   6698  O   ALA A 405      75.661  40.776 112.817  1.00  0.00           O
ATOM   6699  N   GLN A 406      76.920  39.066 112.118  1.00  0.00           N
ATOM   6701  CA  GLN A 406      77.411  38.685 113.427  1.00  0.00           C
ATOM   6703  CB  GLN A 406      78.020  37.246 113.427  1.00  0.00           C
ATOM   6706  CG  GLN A 406      77.060  36.066 113.177  1.00  0.00           C
ATOM   6709  CD  GLN A 406      77.880  34.806 112.947  1.00  0.00           C
ATOM   6710  OE1 GLN A 406      79.051  34.695 113.337  1.00  0.00           O
ATOM   6711  NE2 GLN A 406      77.280  33.786 112.298  1.00  0.00           N
ATOM   6714  C   GLN A 406      78.541  39.576 113.917  1.00  0.00           C
ATOM   6715  O   GLN A 406      78.840  39.626 115.107  1.00  0.00           O
ATOM   6716  N   ILE A 407      79.251  40.256 112.997  1.00  0.00           N
ATOM   6718  CA  ILE A 407      80.441  41.005 113.347  1.00  0.00           C
ATOM   6720  CB  ILE A 407      81.370  41.185 112.158  1.00  0.00           C
ATOM   6722  CG2 ILE A 407      80.920  42.336 111.237  1.00  0.00           C
ATOM   6726  CG1 ILE A 407      82.831  41.416 112.617  1.00  0.00           C
ATOM   6729  CD  ILE A 407      83.490  40.215 113.287  1.00  0.00           C
ATOM   6733  C   ILE A 407      80.090  42.346 113.967  1.00  0.00           C
ATOM   6734  O   ILE A 407      80.861  42.915 114.738  1.00  0.00           O
ATOM   6735  N   HIS A 408      78.850  42.806 113.727  1.00  0.00           N
ATOM   6737  CA  HIS A 408      78.371  44.046 114.287  1.00  0.00           C
ATOM   6739  CB  HIS A 408      78.221  45.085 113.147  1.00  0.00           C
ATOM   6742  ND1 HIS A 408      80.631  45.795 112.817  1.00  0.00           N
ATOM   6743  CG  HIS A 408      79.441  45.326 112.287  1.00  0.00           C
ATOM   6744  CE1 HIS A 408      81.340  46.175 111.777  1.00  0.00           C
ATOM   6746  NE2 HIS A 408      80.701  45.956 110.607  1.00  0.00           N
ATOM   6748  CD2 HIS A 408      79.480  45.405 110.927  1.00  0.00           C
ATOM   6750  C   HIS A 408      77.020  43.815 114.967  1.00  0.00           C
ATOM   6751  O   HIS A 408      75.991  44.186 114.408  1.00  0.00           O
ATOM   6752  N   PRO A 409      76.931  43.186 116.157  1.00  0.00           N
ATOM   6753  CD  PRO A 409      78.091  42.656 116.878  1.00  0.00           C
ATOM   6756  CA  PRO A 409      75.691  42.966 116.917  1.00  0.00           C
ATOM   6758  CB  PRO A 409      76.201  42.505 118.287  1.00  0.00           C
ATOM   6761  CG  PRO A 409      77.490  41.776 117.967  1.00  0.00           C
ATOM   6764  C   PRO A 409      74.741  44.136 117.027  1.00  0.00           C
ATOM   6765  O   PRO A 409      73.521  43.945 117.048  1.00  0.00           O
ATOM   6766  N   GLU A 410      75.301  45.366 117.057  1.00  0.00           N
ATOM   6768  CA  GLU A 410      74.600  46.636 117.048  1.00  0.00           C
ATOM   6770  CB  GLU A 410      75.571  47.816 116.767  1.00  0.00           C
ATOM   6773  CG  GLU A 410      76.880  47.826 117.588  1.00  0.00           C
ATOM   6776  CD  GLU A 410      77.941  46.876 117.048  1.00  0.00           C
ATOM   6777  OE1 GLU A 410      78.541  47.196 115.988  1.00  0.00           O
ATOM   6778  OE2 GLU A 410      78.151  45.816 117.687  1.00  0.00           O
ATOM   6779  C   GLU A 410      73.551  46.676 115.957  1.00  0.00           C
ATOM   6780  O   GLU A 410      72.441  47.166 116.137  1.00  0.00           O
ATOM   6781  N   GLN A 411      73.870  46.115 114.766  1.00  0.00           N
ATOM   6783  CA  GLN A 411      73.041  46.185 113.577  1.00  0.00           C
ATOM   6785  CB  GLN A 411      73.881  45.795 112.347  1.00  0.00           C
ATOM   6788  CG  GLN A 411      75.211  46.576 112.197  1.00  0.00           C
ATOM   6791  CD  GLN A 411      75.051  48.085 112.118  1.00  0.00           C
ATOM   6792  OE1 GLN A 411      74.001  48.695 112.336  1.00  0.00           O
ATOM   6793  NE2 GLN A 411      76.170  48.755 111.767  1.00  0.00           N
ATOM   6796  C   GLN A 411      71.831  45.275 113.617  1.00  0.00           C
ATOM   6797  O   GLN A 411      70.991  45.316 112.728  1.00  0.00           O
ATOM   6798  N   TYR A 412      71.681  44.456 114.668  1.00  0.00           N
ATOM   6800  CA  TYR A 412      70.501  43.646 114.847  1.00  0.00           C
ATOM   6802  CB  TYR A 412      70.731  42.526 115.908  1.00  0.00           C
ATOM   6805  CG  TYR A 412      69.520  41.626 116.016  1.00  0.00           C
ATOM   6806  CD1 TYR A 412      69.240  40.685 115.007  1.00  0.00           C
ATOM   6808  CE1 TYR A 412      68.001  40.016 114.987  1.00  0.00           C
ATOM   6810  CZ  TYR A 412      67.051  40.296 115.977  1.00  0.00           C
ATOM   6811  OH  TYR A 412      65.780  39.695 115.927  1.00  0.00           O
ATOM   6813  CD2 TYR A 412      68.581  41.846 117.037  1.00  0.00           C
ATOM   6815  CE2 TYR A 412      67.340  41.195 117.006  1.00  0.00           C
ATOM   6817  C   TYR A 412      69.280  44.486 115.208  1.00  0.00           C
ATOM   6818  O   TYR A 412      68.141  44.085 114.997  1.00  0.00           O
ATOM   6819  N   HIS A 413      69.431  45.695 115.747  1.00  0.00           N
ATOM   6821  CA  HIS A 413      68.310  46.286 116.437  1.00  0.00           C
ATOM   6823  CB  HIS A 413      68.861  47.126 117.588  1.00  0.00           C
ATOM   6826  ND1 HIS A 413      69.111  45.145 119.107  1.00  0.00           N
ATOM   6827  CG  HIS A 413      69.660  46.265 118.507  1.00  0.00           C
ATOM   6828  CE1 HIS A 413      70.041  44.696 119.927  1.00  0.00           C
ATOM   6830  NE2 HIS A 413      71.161  45.456 119.867  1.00  0.00           N
ATOM   6832  CD2 HIS A 413      70.931  46.455 118.947  1.00  0.00           C
ATOM   6834  C   HIS A 413      67.431  47.115 115.537  1.00  0.00           C
ATOM   6835  O   HIS A 413      66.401  47.635 115.957  1.00  0.00           O
ATOM   6836  N   ARG A 414      67.780  47.225 114.238  1.00  0.00           N
ATOM   6838  CA  ARG A 414      67.060  48.026 113.268  1.00  0.00           C
ATOM   6840  CB  ARG A 414      67.950  48.186 112.006  1.00  0.00           C
ATOM   6843  CG  ARG A 414      69.331  48.835 112.308  1.00  0.00           C
ATOM   6846  CD  ARG A 414      70.380  48.765 111.188  1.00  0.00           C
ATOM   6849  NE  ARG A 414      70.641  47.326 110.887  1.00  0.00           N
ATOM   6851  CZ  ARG A 414      71.041  46.816 109.727  1.00  0.00           C
ATOM   6852  NH1 ARG A 414      71.411  47.466 108.657  1.00  0.00           N
ATOM   6855  NH2 ARG A 414      71.021  45.506 109.607  1.00  0.00           N
ATOM   6858  C   ARG A 414      65.651  47.495 112.917  1.00  0.00           C
ATOM   6859  O   ARG A 414      65.471  46.406 112.387  1.00  0.00           O
ATOM   6860  N   LEU A 415      64.600  48.295 113.197  1.00  0.00           N
ATOM   6862  CA  LEU A 415      63.280  48.206 112.588  1.00  0.00           C
ATOM   6864  CB  LEU A 415      62.321  49.276 113.177  1.00  0.00           C
ATOM   6867  CG  LEU A 415      61.751  49.036 114.607  1.00  0.00           C
ATOM   6869  CD1 LEU A 415      60.631  47.996 114.627  1.00  0.00           C
ATOM   6873  CD2 LEU A 415      62.761  48.675 115.707  1.00  0.00           C
ATOM   6877  C   LEU A 415      63.361  48.335 111.058  1.00  0.00           C
ATOM   6878  O   LEU A 415      64.231  49.025 110.537  1.00  0.00           O
ATOM   6879  N   SER A 416      62.501  47.666 110.257  1.00  0.00           N
ATOM   6881  CA  SER A 416      62.521  47.726 108.787  1.00  0.00           C
ATOM   6883  CB  SER A 416      61.760  46.525 108.128  1.00  0.00           C
ATOM   6886  OG  SER A 416      61.641  46.616 106.697  1.00  0.00           O
ATOM   6888  C   SER A 416      61.861  48.996 108.237  1.00  0.00           C
ATOM   6889  O   SER A 416      60.661  49.126 108.477  1.00  0.00           O
ATOM   6890  N   PRO A 417      62.481  49.916 107.477  1.00  0.00           N
ATOM   6891  CD  PRO A 417      63.920  49.885 107.188  1.00  0.00           C
ATOM   6894  CA  PRO A 417      61.861  51.185 107.057  1.00  0.00           C
ATOM   6896  CB  PRO A 417      62.950  51.886 106.227  1.00  0.00           C
ATOM   6899  CG  PRO A 417      64.260  51.315 106.747  1.00  0.00           C
ATOM   6902  C   PRO A 417      60.641  51.005 106.177  1.00  0.00           C
ATOM   6903  O   PRO A 417      59.891  51.956 105.957  1.00  0.00           O
ATOM   6904  N   PHE A 418      60.531  49.795 105.597  1.00  0.00           N
ATOM   6906  CA  PHE A 418      59.561  49.376 104.637  1.00  0.00           C
ATOM   6908  CB  PHE A 418      60.131  48.155 103.857  1.00  0.00           C
ATOM   6911  CG  PHE A 418      61.371  48.545 103.116  1.00  0.00           C
ATOM   6912  CD1 PHE A 418      61.231  49.396 102.006  1.00  0.00           C
ATOM   6914  CE1 PHE A 418      62.350  49.766 101.247  1.00  0.00           C
ATOM   6916  CZ  PHE A 418      63.611  49.265 101.567  1.00  0.00           C
ATOM   6918  CD2 PHE A 418      62.651  48.066 103.447  1.00  0.00           C
ATOM   6920  CE2 PHE A 418      63.771  48.416 102.677  1.00  0.00           C
ATOM   6922  C   PHE A 418      58.251  48.955 105.277  1.00  0.00           C
ATOM   6923  O   PHE A 418      57.221  48.885 104.607  1.00  0.00           O
ATOM   6924  N   ASP A 419      58.271  48.685 106.598  1.00  0.00           N
ATOM   6926  CA  ASP A 419      57.071  48.425 107.347  1.00  0.00           C
ATOM   6928  CB  ASP A 419      57.411  47.556 108.607  1.00  0.00           C
ATOM   6931  CG  ASP A 419      56.211  47.096 109.427  1.00  0.00           C
ATOM   6932  OD1 ASP A 419      55.071  47.435 109.037  1.00  0.00           O
ATOM   6933  OD2 ASP A 419      56.401  46.385 110.457  1.00  0.00           O
ATOM   6934  C   ASP A 419      56.321  49.736 107.607  1.00  0.00           C
ATOM   6935  O   ASP A 419      56.791  50.666 108.268  1.00  0.00           O
ATOM   6936  N   ASP A 420      55.091  49.836 107.087  1.00  0.00           N
ATOM   6938  CA  ASP A 420      54.211  50.966 107.257  1.00  0.00           C
ATOM   6940  CB  ASP A 420      52.880  50.716 106.478  1.00  0.00           C
ATOM   6943  CG  ASP A 420      53.171  50.486 105.007  1.00  0.00           C
ATOM   6944  OD1 ASP A 420      54.060  51.185 104.467  1.00  0.00           O
ATOM   6945  OD2 ASP A 420      52.431  49.716 104.337  1.00  0.00           O
ATOM   6946  C   ASP A 420      53.931  51.286 108.737  1.00  0.00           C
ATOM   6947  O   ASP A 420      53.821  52.445 109.127  1.00  0.00           O
ATOM   6948  N   ARG A 421      53.810  50.256 109.607  1.00  0.00           N
ATOM   6950  CA  ARG A 421      53.670  50.445 111.058  1.00  0.00           C
ATOM   6952  CB  ARG A 421      53.451  49.095 111.767  1.00  0.00           C
ATOM   6955  CG  ARG A 421      52.301  48.295 111.157  1.00  0.00           C
ATOM   6958  CD  ARG A 421      51.461  47.495 112.158  1.00  0.00           C
ATOM   6961  NE  ARG A 421      52.381  46.525 112.807  1.00  0.00           N
ATOM   6963  CZ  ARG A 421      52.420  46.255 114.107  1.00  0.00           C
ATOM   6964  NH1 ARG A 421      51.511  46.636 114.977  1.00  0.00           N
ATOM   6967  NH2 ARG A 421      53.421  45.536 114.577  1.00  0.00           N
ATOM   6970  C   ARG A 421      54.850  51.086 111.757  1.00  0.00           C
ATOM   6971  O   ARG A 421      54.681  51.975 112.597  1.00  0.00           O
ATOM   6972  N   VAL A 422      56.091  50.646 111.437  1.00  0.00           N
ATOM   6974  CA  VAL A 422      57.291  51.236 112.037  1.00  0.00           C
ATOM   6976  CB  VAL A 422      58.621  50.496 111.837  1.00  0.00           C
ATOM   6978  CG1 VAL A 422      58.401  48.996 112.027  1.00  0.00           C
ATOM   6982  CG2 VAL A 422      59.321  50.736 110.488  1.00  0.00           C
ATOM   6986  C   VAL A 422      57.441  52.666 111.618  1.00  0.00           C
ATOM   6987  O   VAL A 422      57.761  53.526 112.427  1.00  0.00           O
ATOM   6988  N   ARG A 423      57.151  52.956 110.336  1.00  0.00           N
ATOM   6990  CA  ARG A 423      57.311  54.265 109.747  1.00  0.00           C
ATOM   6992  CB  ARG A 423      56.861  54.136 108.268  1.00  0.00           C
ATOM   6995  CG  ARG A 423      57.071  55.386 107.397  1.00  0.00           C
ATOM   6998  CD  ARG A 423      56.721  55.156 105.927  1.00  0.00           C
ATOM   7001  NE  ARG A 423      57.191  56.356 105.167  1.00  0.00           N
ATOM   7003  CZ  ARG A 423      58.391  56.476 104.618  1.00  0.00           C
ATOM   7004  NH1 ARG A 423      59.330  55.545 104.668  1.00  0.00           N
ATOM   7007  NH2 ARG A 423      58.691  57.585 103.978  1.00  0.00           N
ATOM   7010  C   ARG A 423      56.511  55.335 110.476  1.00  0.00           C
ATOM   7011  O   ARG A 423      57.021  56.395 110.857  1.00  0.00           O
ATOM   7012  N   ALA A 424      55.221  55.056 110.768  1.00  0.00           N
ATOM   7014  CA  ALA A 424      54.400  55.865 111.627  1.00  0.00           C
ATOM   7016  CB  ALA A 424      52.981  55.316 111.567  1.00  0.00           C
ATOM   7020  C   ALA A 424      54.801  55.946 113.097  1.00  0.00           C
ATOM   7021  O   ALA A 424      54.831  57.036 113.667  1.00  0.00           O
ATOM   7022  N   GLN A 425      55.121  54.795 113.727  1.00  0.00           N
ATOM   7024  CA  GLN A 425      55.571  54.706 115.107  1.00  0.00           C
ATOM   7026  CB  GLN A 425      55.671  53.236 115.557  1.00  0.00           C
ATOM   7029  CG  GLN A 425      54.291  52.585 115.817  1.00  0.00           C
ATOM   7032  CD  GLN A 425      54.400  51.226 116.507  1.00  0.00           C
ATOM   7033  OE1 GLN A 425      55.021  51.086 117.557  1.00  0.00           O
ATOM   7034  NE2 GLN A 425      53.711  50.215 115.957  1.00  0.00           N
ATOM   7037  C   GLN A 425      56.861  55.436 115.447  1.00  0.00           C
ATOM   7038  O   GLN A 425      56.941  56.195 116.417  1.00  0.00           O
ATOM   7039  N   VAL A 426      57.891  55.306 114.577  1.00  0.00           N
ATOM   7041  CA  VAL A 426      59.101  56.105 114.577  1.00  0.00           C
ATOM   7043  CB  VAL A 426      60.060  55.675 113.457  1.00  0.00           C
ATOM   7045  CG1 VAL A 426      61.361  56.496 113.477  1.00  0.00           C
ATOM   7049  CG2 VAL A 426      60.520  54.206 113.577  1.00  0.00           C
ATOM   7053  C   VAL A 426      58.740  57.585 114.397  1.00  0.00           C
ATOM   7054  O   VAL A 426      59.251  58.466 115.088  1.00  0.00           O
ATOM   7055  N   GLY A 427      57.771  57.896 113.516  1.00  0.00           N
ATOM   7057  CA  GLY A 427      57.211  59.236 113.327  1.00  0.00           C
ATOM   7060  C   GLY A 427      56.560  59.855 114.548  1.00  0.00           C
ATOM   7061  O   GLY A 427      56.630  61.065 114.766  1.00  0.00           O
ATOM   7062  N   MET A 428      55.881  59.036 115.357  1.00  0.00           N
ATOM   7064  CA  MET A 428      55.240  59.425 116.586  1.00  0.00           C
ATOM   7066  CB  MET A 428      54.341  58.276 117.087  1.00  0.00           C
ATOM   7069  CG  MET A 428      53.241  58.736 118.047  1.00  0.00           C
ATOM   7072  SD  MET A 428      51.841  57.596 118.187  1.00  0.00           S
ATOM   7073  CE  MET A 428      50.921  58.586 119.366  1.00  0.00           C
ATOM   7077  C   MET A 428      56.240  59.916 117.647  1.00  0.00           C
ATOM   7078  O   MET A 428      56.021  60.966 118.247  1.00  0.00           O
ATOM   7079  N   LEU A 429      57.391  59.216 117.787  1.00  0.00           N
ATOM   7081  CA  LEU A 429      58.571  59.626 118.567  1.00  0.00           C
ATOM   7083  CB  LEU A 429      59.701  58.556 118.427  1.00  0.00           C
ATOM   7086  CG  LEU A 429      59.771  57.396 119.437  1.00  0.00           C
ATOM   7088  CD1 LEU A 429      60.021  57.915 120.857  1.00  0.00           C
ATOM   7092  CD2 LEU A 429      58.561  56.465 119.347  1.00  0.00           C
ATOM   7096  C   LEU A 429      59.200  60.956 118.147  1.00  0.00           C
ATOM   7097  O   LEU A 429      59.591  61.806 118.937  1.00  0.00           O
ATOM   7098  N   TYR A 430      59.381  61.195 116.827  1.00  0.00           N
ATOM   7100  CA  TYR A 430      59.901  62.486 116.397  1.00  0.00           C
ATOM   7102  CB  TYR A 430      60.491  62.435 114.967  1.00  0.00           C
ATOM   7105  CG  TYR A 430      61.851  61.776 114.967  1.00  0.00           C
ATOM   7106  CD1 TYR A 430      61.971  60.386 115.068  1.00  0.00           C
ATOM   7108  CE1 TYR A 430      63.191  59.745 114.808  1.00  0.00           C
ATOM   7110  CZ  TYR A 430      64.301  60.506 114.437  1.00  0.00           C
ATOM   7111  OH  TYR A 430      65.441  59.846 113.958  1.00  0.00           O
ATOM   7113  CD2 TYR A 430      63.010  62.526 114.727  1.00  0.00           C
ATOM   7115  CE2 TYR A 430      64.231  61.896 114.447  1.00  0.00           C
ATOM   7117  C   TYR A 430      58.901  63.626 116.557  1.00  0.00           C
ATOM   7118  O   TYR A 430      59.260  64.746 116.917  1.00  0.00           O
ATOM   7119  N   GLU A 431      57.591  63.355 116.367  1.00  0.00           N
ATOM   7121  CA  GLU A 431      56.521  64.265 116.747  1.00  0.00           C
ATOM   7123  CB  GLU A 431      55.111  63.776 116.297  1.00  0.00           C
ATOM   7126  CG  GLU A 431      54.741  64.036 114.808  1.00  0.00           C
ATOM   7129  CD  GLU A 431      53.251  63.815 114.567  1.00  0.00           C
ATOM   7130  OE1 GLU A 431      52.670  62.986 115.317  1.00  0.00           O
ATOM   7131  OE2 GLU A 431      52.661  64.466 113.667  1.00  0.00           O
ATOM   7132  C   GLU A 431      56.420  64.626 118.228  1.00  0.00           C
ATOM   7133  O   GLU A 431      56.111  65.765 118.558  1.00  0.00           O
ATOM   7134  N   ASP A 432      56.641  63.695 119.177  1.00  0.00           N
ATOM   7136  CA  ASP A 432      56.601  64.036 120.587  1.00  0.00           C
ATOM   7138  CB  ASP A 432      56.011  62.926 121.497  1.00  0.00           C
ATOM   7141  CG  ASP A 432      56.611  61.566 121.237  1.00  0.00           C
ATOM   7142  OD1 ASP A 432      57.841  61.496 121.077  1.00  0.00           O
ATOM   7143  OD2 ASP A 432      55.850  60.556 121.318  1.00  0.00           O
ATOM   7144  C   ASP A 432      57.921  64.606 121.086  1.00  0.00           C
ATOM   7145  O   ASP A 432      57.911  65.395 122.018  1.00  0.00           O
ATOM   7146  N   LEU A 433      59.051  64.355 120.417  1.00  0.00           N
ATOM   7148  CA  LEU A 433      60.201  65.236 120.557  1.00  0.00           C
ATOM   7150  CB  LEU A 433      61.420  64.655 119.808  1.00  0.00           C
ATOM   7153  CG  LEU A 433      62.761  65.115 120.417  1.00  0.00           C
ATOM   7155  CD1 LEU A 433      63.911  64.215 119.977  1.00  0.00           C
ATOM   7159  CD2 LEU A 433      63.171  66.556 120.137  1.00  0.00           C
ATOM   7163  C   LEU A 433      59.941  66.666 120.077  1.00  0.00           C
ATOM   7164  O   LEU A 433      60.161  67.645 120.787  1.00  0.00           O
ATOM   7165  N   ALA A 434      59.361  66.826 118.867  1.00  0.00           N
ATOM   7167  CA  ALA A 434      58.990  68.116 118.327  1.00  0.00           C
ATOM   7169  CB  ALA A 434      58.371  67.916 116.937  1.00  0.00           C
ATOM   7173  C   ALA A 434      58.001  68.846 119.197  1.00  0.00           C
ATOM   7174  O   ALA A 434      58.071  70.056 119.397  1.00  0.00           O
ATOM   7175  N   GLY A 435      57.051  68.096 119.757  1.00  0.00           N
ATOM   7177  CA  GLY A 435      56.081  68.585 120.707  1.00  0.00           C
ATOM   7180  C   GLY A 435      56.611  68.886 122.077  1.00  0.00           C
ATOM   7181  O   GLY A 435      55.941  69.626 122.787  1.00  0.00           O
ATOM   7182  N   HIS A 436      57.781  68.356 122.507  1.00  0.00           N
ATOM   7184  CA  HIS A 436      58.261  68.606 123.867  1.00  0.00           C
ATOM   7186  CB  HIS A 436      58.261  67.335 124.757  1.00  0.00           C
ATOM   7189  ND1 HIS A 436      56.321  65.905 124.098  1.00  0.00           N
ATOM   7191  CG  HIS A 436      56.871  66.816 124.967  1.00  0.00           C
ATOM   7192  CE1 HIS A 436      55.121  65.556 124.567  1.00  0.00           C
ATOM   7194  NE2 HIS A 436      54.841  66.155 125.707  1.00  0.00           N
ATOM   7195  CD2 HIS A 436      55.961  66.945 125.967  1.00  0.00           C
ATOM   7197  C   HIS A 436      59.591  69.316 124.027  1.00  0.00           C
ATOM   7198  O   HIS A 436      59.901  69.736 125.137  1.00  0.00           O
ATOM   7199  N   ALA A 437      60.391  69.576 122.967  1.00  0.00           N
ATOM   7201  CA  ALA A 437      61.611  70.356 123.147  1.00  0.00           C
ATOM   7203  CB  ALA A 437      62.861  69.466 123.137  1.00  0.00           C
ATOM   7207  C   ALA A 437      61.811  71.456 122.118  1.00  0.00           C
ATOM   7208  O   ALA A 437      61.361  71.376 120.977  1.00  0.00           O
ATOM   7209  N   ALA A 438      62.541  72.505 122.527  1.00  0.00           N
ATOM   7211  CA  ALA A 438      63.010  73.585 121.677  1.00  0.00           C
ATOM   7213  CB  ALA A 438      62.931  74.945 122.407  1.00  0.00           C
ATOM   7217  C   ALA A 438      64.441  73.295 121.247  1.00  0.00           C
ATOM   7218  O   ALA A 438      65.321  73.076 122.077  1.00  0.00           O
ATOM   7219  N   PHE A 439      64.671  73.236 119.938  1.00  0.00           N
ATOM   7221  CA  PHE A 439      65.901  72.796 119.347  1.00  0.00           C
ATOM   7223  CB  PHE A 439      66.111  71.246 119.437  1.00  0.00           C
ATOM   7226  CG  PHE A 439      64.980  70.486 118.787  1.00  0.00           C
ATOM   7227  CD1 PHE A 439      63.861  70.096 119.548  1.00  0.00           C
ATOM   7229  CE1 PHE A 439      62.781  69.445 118.937  1.00  0.00           C
ATOM   7231  CZ  PHE A 439      62.841  69.096 117.588  1.00  0.00           C
ATOM   7233  CD2 PHE A 439      65.001  70.166 117.427  1.00  0.00           C
ATOM   7235  CE2 PHE A 439      63.951  69.456 116.817  1.00  0.00           C
ATOM   7237  C   PHE A 439      65.821  73.276 117.917  1.00  0.00           C
ATOM   7238  O   PHE A 439      64.721  73.496 117.417  1.00  0.00           O
ATOM   7239  N   ASP A 440      66.971  73.425 117.257  1.00  0.00           N
ATOM   7241  CA  ASP A 440      67.160  74.066 115.988  1.00  0.00           C
ATOM   7243  CB  ASP A 440      68.431  74.935 116.117  1.00  0.00           C
ATOM   7246  CG  ASP A 440      68.280  76.106 117.067  1.00  0.00           C
ATOM   7247  OD1 ASP A 440      67.141  76.505 117.407  1.00  0.00           O
ATOM   7248  OD2 ASP A 440      69.341  76.676 117.427  1.00  0.00           O
ATOM   7249  C   ASP A 440      67.411  73.035 114.867  1.00  0.00           C
ATOM   7250  O   ASP A 440      67.451  73.365 113.688  1.00  0.00           O
ATOM   7251  N   GLY A 441      67.581  71.736 115.217  1.00  0.00           N
ATOM   7253  CA  GLY A 441      67.880  70.725 114.217  1.00  0.00           C
ATOM   7256  C   GLY A 441      67.651  69.306 114.668  1.00  0.00           C
ATOM   7257  O   GLY A 441      67.261  69.026 115.798  1.00  0.00           O
ATOM   7258  N   ILE A 442      67.950  68.326 113.797  1.00  0.00           N
ATOM   7260  CA  ILE A 442      67.871  66.925 114.147  1.00  0.00           C
ATOM   7262  CB  ILE A 442      66.581  66.306 113.628  1.00  0.00           C
ATOM   7264  CG2 ILE A 442      66.651  65.975 112.118  1.00  0.00           C
ATOM   7268  CG1 ILE A 442      66.161  65.096 114.478  1.00  0.00           C
ATOM   7271  CD  ILE A 442      65.431  65.535 115.747  1.00  0.00           C
ATOM   7275  C   ILE A 442      69.111  66.216 113.617  1.00  0.00           C
ATOM   7276  O   ILE A 442      69.571  66.465 112.507  1.00  0.00           O
ATOM   7277  N   LEU A 443      69.741  65.316 114.408  1.00  0.00           N
ATOM   7279  CA  LEU A 443      70.780  64.456 113.867  1.00  0.00           C
ATOM   7281  CB  LEU A 443      72.081  64.436 114.707  1.00  0.00           C
ATOM   7284  CG  LEU A 443      73.231  63.536 114.177  1.00  0.00           C
ATOM   7286  CD1 LEU A 443      73.780  64.056 112.848  1.00  0.00           C
ATOM   7290  CD2 LEU A 443      74.371  63.446 115.197  1.00  0.00           C
ATOM   7294  C   LEU A 443      70.221  63.066 113.747  1.00  0.00           C
ATOM   7295  O   LEU A 443      69.861  62.435 114.747  1.00  0.00           O
ATOM   7296  N   PHE A 444      70.151  62.556 112.518  1.00  0.00           N
ATOM   7298  CA  PHE A 444      69.850  61.166 112.257  1.00  0.00           C
ATOM   7300  CB  PHE A 444      69.341  61.005 110.807  1.00  0.00           C
ATOM   7303  CG  PHE A 444      68.071  61.786 110.607  1.00  0.00           C
ATOM   7304  CD1 PHE A 444      66.911  61.426 111.307  1.00  0.00           C
ATOM   7306  CE1 PHE A 444      65.721  62.155 111.167  1.00  0.00           C
ATOM   7308  CZ  PHE A 444      65.681  63.236 110.287  1.00  0.00           C
ATOM   7310  CD2 PHE A 444      68.001  62.876 109.717  1.00  0.00           C
ATOM   7312  CE2 PHE A 444      66.810  63.605 109.557  1.00  0.00           C
ATOM   7314  C   PHE A 444      71.090  60.306 112.507  1.00  0.00           C
ATOM   7315  O   PHE A 444      72.171  60.566 111.978  1.00  0.00           O
ATOM   7316  N   HIS A 445      70.961  59.276 113.377  1.00  0.00           N
ATOM   7318  CA  HIS A 445      72.041  58.355 113.707  1.00  0.00           C
ATOM   7320  CB  HIS A 445      71.681  57.495 114.938  1.00  0.00           C
ATOM   7323  ND1 HIS A 445      73.780  57.346 116.268  1.00  0.00           N
ATOM   7324  CG  HIS A 445      72.801  56.686 115.547  1.00  0.00           C
ATOM   7325  CE1 HIS A 445      74.461  56.376 116.866  1.00  0.00           C
ATOM   7327  NE2 HIS A 445      73.971  55.156 116.557  1.00  0.00           N
ATOM   7329  CD2 HIS A 445      72.920  55.345 115.697  1.00  0.00           C
ATOM   7331  C   HIS A 445      72.511  57.505 112.518  1.00  0.00           C
ATOM   7332  O   HIS A 445      72.001  57.616 111.397  1.00  0.00           O
ATOM   7333  N   ASP A 446      73.530  56.646 112.728  1.00  0.00           N
ATOM   7335  CA  ASP A 446      74.161  55.905 111.657  1.00  0.00           C
ATOM   7337  CB  ASP A 446      75.700  55.876 111.887  1.00  0.00           C
ATOM   7340  CG  ASP A 446      76.170  55.005 113.037  1.00  0.00           C
ATOM   7341  OD1 ASP A 446      75.391  54.666 113.947  1.00  0.00           O
ATOM   7342  OD2 ASP A 446      77.391  54.696 113.057  1.00  0.00           O
ATOM   7343  C   ASP A 446      73.551  54.515 111.507  1.00  0.00           C
ATOM   7344  O   ASP A 446      73.870  53.776 110.577  1.00  0.00           O
ATOM   7345  N   ASP A 447      72.571  54.186 112.357  1.00  0.00           N
ATOM   7347  CA  ASP A 447      71.731  53.006 112.327  1.00  0.00           C
ATOM   7349  CB  ASP A 447      70.831  52.956 113.586  1.00  0.00           C
ATOM   7352  CG  ASP A 447      70.111  54.265 113.897  1.00  0.00           C
ATOM   7353  OD1 ASP A 447      70.131  55.226 113.077  1.00  0.00           O
ATOM   7354  OD2 ASP A 447      69.560  54.355 115.027  1.00  0.00           O
ATOM   7355  C   ASP A 447      70.891  52.905 111.067  1.00  0.00           C
ATOM   7356  O   ASP A 447      70.530  51.826 110.587  1.00  0.00           O
ATOM   7357  N   ALA A 448      70.601  54.066 110.457  1.00  0.00           N
ATOM   7359  CA  ALA A 448      70.201  54.155 109.086  1.00  0.00           C
ATOM   7361  CB  ALA A 448      69.671  55.576 108.787  1.00  0.00           C
ATOM   7365  C   ALA A 448      71.310  53.745 108.107  1.00  0.00           C
ATOM   7366  O   ALA A 448      71.931  54.576 107.427  1.00  0.00           O
ATOM   7367  N   LEU A 449      71.490  52.425 107.967  1.00  0.00           N
ATOM   7369  CA  LEU A 449      72.241  51.746 106.937  1.00  0.00           C
ATOM   7371  CB  LEU A 449      73.661  51.306 107.397  1.00  0.00           C
ATOM   7374  CG  LEU A 449      73.861  50.046 108.237  1.00  0.00           C
ATOM   7376  CD1 LEU A 449      75.371  49.935 108.527  1.00  0.00           C
ATOM   7380  CD2 LEU A 449      73.060  50.135 109.527  1.00  0.00           C
ATOM   7384  C   LEU A 449      71.490  50.506 106.557  1.00  0.00           C
ATOM   7385  O   LEU A 449      70.700  49.966 107.317  1.00  0.00           O
ATOM   7386  N   LEU A 450      71.711  50.005 105.348  1.00  0.00           N
ATOM   7388  CA  LEU A 450      71.240  48.695 104.977  1.00  0.00           C
ATOM   7390  CB  LEU A 450      69.881  48.675 104.207  1.00  0.00           C
ATOM   7393  CG  LEU A 450      68.641  49.085 105.047  1.00  0.00           C
ATOM   7395  CD1 LEU A 450      67.331  49.256 104.267  1.00  0.00           C
ATOM   7399  CD2 LEU A 450      68.350  48.066 106.147  1.00  0.00           C
ATOM   7403  C   LEU A 450      72.331  48.036 104.177  1.00  0.00           C
ATOM   7404  O   LEU A 450      73.001  48.646 103.357  1.00  0.00           O
ATOM   7405  N   SER A 451      72.571  46.746 104.447  1.00  0.00           N
ATOM   7407  CA  SER A 451      73.581  45.966 103.768  1.00  0.00           C
ATOM   7409  CB  SER A 451      73.961  44.685 104.557  1.00  0.00           C
ATOM   7412  OG  SER A 451      74.420  45.015 105.868  1.00  0.00           O
ATOM   7414  C   SER A 451      73.151  45.506 102.378  1.00  0.00           C
ATOM   7415  O   SER A 451      71.991  45.585 101.997  1.00  0.00           O
ATOM   7416  N   ASP A 452      74.100  44.916 101.627  1.00  0.00           N
ATOM   7418  CA  ASP A 452      73.861  44.095 100.457  1.00  0.00           C
ATOM   7420  CB  ASP A 452      75.211  43.666  99.817  1.00  0.00           C
ATOM   7423  CG  ASP A 452      76.301  43.136 100.747  1.00  0.00           C
ATOM   7424  OD1 ASP A 452      76.331  43.486 101.957  1.00  0.00           O
ATOM   7425  OD2 ASP A 452      77.211  42.476 100.187  1.00  0.00           O
ATOM   7426  C   ASP A 452      72.971  42.905 100.756  1.00  0.00           C
ATOM   7427  O   ASP A 452      72.171  42.445  99.938  1.00  0.00           O
ATOM   7428  N   TYR A 453      73.051  42.385 101.987  1.00  0.00           N
ATOM   7430  CA  TYR A 453      72.301  41.226 102.387  1.00  0.00           C
ATOM   7432  CB  TYR A 453      73.071  40.416 103.467  1.00  0.00           C
ATOM   7435  CG  TYR A 453      74.361  39.966 102.868  1.00  0.00           C
ATOM   7436  CD1 TYR A 453      74.450  38.695 102.277  1.00  0.00           C
ATOM   7438  CE1 TYR A 453      75.661  38.236 101.726  1.00  0.00           C
ATOM   7440  CZ  TYR A 453      76.770  39.066 101.707  1.00  0.00           C
ATOM   7441  OH  TYR A 453      77.961  38.615 101.137  1.00  0.00           O
ATOM   7443  CD2 TYR A 453      75.511  40.755 102.907  1.00  0.00           C
ATOM   7445  CE2 TYR A 453      76.700  40.326 102.308  1.00  0.00           C
ATOM   7447  C   TYR A 453      70.931  41.546 102.907  1.00  0.00           C
ATOM   7448  O   TYR A 453      70.201  40.626 103.268  1.00  0.00           O
ATOM   7449  N   GLU A 454      70.560  42.835 102.897  1.00  0.00           N
ATOM   7451  CA  GLU A 454      69.371  43.346 103.537  1.00  0.00           C
ATOM   7453  CB  GLU A 454      69.751  44.256 104.738  1.00  0.00           C
ATOM   7456  CG  GLU A 454      70.511  43.526 105.877  1.00  0.00           C
ATOM   7459  CD  GLU A 454      71.401  44.475 106.667  1.00  0.00           C
ATOM   7460  OE1 GLU A 454      71.251  45.716 106.557  1.00  0.00           O
ATOM   7461  OE2 GLU A 454      72.311  44.006 107.387  1.00  0.00           O
ATOM   7462  C   GLU A 454      68.651  44.206 102.527  1.00  0.00           C
ATOM   7463  O   GLU A 454      69.211  44.725 101.577  1.00  0.00           O
ATOM   7464  N   ASP A 455      67.350  44.466 102.697  1.00  0.00           N
ATOM   7466  CA  ASP A 455      66.490  43.976 103.727  1.00  0.00           C
ATOM   7468  CB  ASP A 455      65.651  45.156 104.287  1.00  0.00           C
ATOM   7471  CG  ASP A 455      64.711  44.745 105.407  1.00  0.00           C
ATOM   7472  OD1 ASP A 455      64.651  43.545 105.768  1.00  0.00           O
ATOM   7473  OD2 ASP A 455      64.011  45.636 105.927  1.00  0.00           O
ATOM   7474  C   ASP A 455      65.681  42.866 103.087  1.00  0.00           C
ATOM   7475  O   ASP A 455      65.071  43.036 102.037  1.00  0.00           O
ATOM   7476  N   ALA A 456      65.731  41.676 103.707  1.00  0.00           N
ATOM   7478  CA  ALA A 456      65.120  40.466 103.217  1.00  0.00           C
ATOM   7480  CB  ALA A 456      66.030  39.286 103.586  1.00  0.00           C
ATOM   7484  C   ALA A 456      63.771  40.276 103.867  1.00  0.00           C
ATOM   7485  O   ALA A 456      63.121  39.245 103.707  1.00  0.00           O
ATOM   7486  N   SER A 457      63.311  41.276 104.637  1.00  0.00           N
ATOM   7488  CA  SER A 457      61.991  41.255 105.228  1.00  0.00           C
ATOM   7490  CB  SER A 457      61.781  42.355 106.307  1.00  0.00           C
ATOM   7493  OG  SER A 457      61.791  43.666 105.747  1.00  0.00           O
ATOM   7495  C   SER A 457      60.861  41.315 104.217  1.00  0.00           C
ATOM   7496  O   SER A 457      60.981  41.855 103.128  1.00  0.00           O
ATOM   7497  N   ALA A 458      59.691  40.716 104.537  1.00  0.00           N
ATOM   7499  CA  ALA A 458      58.551  40.755 103.637  1.00  0.00           C
ATOM   7501  CB  ALA A 458      57.471  39.806 104.167  1.00  0.00           C
ATOM   7505  C   ALA A 458      57.981  42.136 103.268  1.00  0.00           C
ATOM   7506  O   ALA A 458      57.681  42.336 102.087  1.00  0.00           O
ATOM   7507  N   PRO A 459      57.810  43.136 104.147  1.00  0.00           N
ATOM   7508  CD  PRO A 459      57.791  42.986 105.597  1.00  0.00           C
ATOM   7511  CA  PRO A 459      57.721  44.556 103.777  1.00  0.00           C
ATOM   7513  CB  PRO A 459      57.731  45.306 105.107  1.00  0.00           C
ATOM   7516  CG  PRO A 459      57.191  44.286 106.107  1.00  0.00           C
ATOM   7519  C   PRO A 459      58.771  45.046 102.798  1.00  0.00           C
ATOM   7520  O   PRO A 459      58.401  45.725 101.837  1.00  0.00           O
ATOM   7521  N   ALA A 460      60.060  44.725 102.988  1.00  0.00           N
ATOM   7523  CA  ALA A 460      61.091  45.075 102.037  1.00  0.00           C
ATOM   7525  CB  ALA A 460      62.461  44.716 102.617  1.00  0.00           C
ATOM   7529  C   ALA A 460      60.871  44.436 100.677  1.00  0.00           C
ATOM   7530  O   ALA A 460      60.901  45.116  99.647  1.00  0.00           O
ATOM   7531  N   ILE A 461      60.541  43.126 100.628  1.00  0.00           N
ATOM   7533  CA  ILE A 461      60.201  42.416  99.397  1.00  0.00           C
ATOM   7535  CB  ILE A 461      59.941  40.916  99.587  1.00  0.00           C
ATOM   7537  CG2 ILE A 461      59.581  40.265  98.228  1.00  0.00           C
ATOM   7541  CG1 ILE A 461      61.141  40.176 100.228  1.00  0.00           C
ATOM   7544  CD  ILE A 461      60.741  38.786 100.756  1.00  0.00           C
ATOM   7548  C   ILE A 461      59.031  43.056  98.657  1.00  0.00           C
ATOM   7549  O   ILE A 461      59.071  43.216  97.438  1.00  0.00           O
ATOM   7550  N   THR A 462      57.950  43.466  99.357  1.00  0.00           N
ATOM   7552  CA  THR A 462      56.830  44.116  98.677  1.00  0.00           C
ATOM   7554  CB  THR A 462      55.510  44.206  99.447  1.00  0.00           C
ATOM   7556  OG1 THR A 462      54.451  44.286  98.507  1.00  0.00           O
ATOM   7558  CG2 THR A 462      55.380  45.426 100.368  1.00  0.00           C
ATOM   7562  C   THR A 462      57.211  45.436  98.047  1.00  0.00           C
ATOM   7563  O   THR A 462      56.830  45.736  96.917  1.00  0.00           O
ATOM   7564  N   ALA A 463      58.051  46.245  98.727  1.00  0.00           N
ATOM   7566  CA  ALA A 463      58.561  47.466  98.167  1.00  0.00           C
ATOM   7568  CB  ALA A 463      59.431  48.195  99.207  1.00  0.00           C
ATOM   7572  C   ALA A 463      59.361  47.236  96.887  1.00  0.00           C
ATOM   7573  O   ALA A 463      59.091  47.896  95.877  1.00  0.00           O
ATOM   7574  N   TYR A 464      60.261  46.216  96.866  1.00  0.00           N
ATOM   7576  CA  TYR A 464      61.041  45.816  95.697  1.00  0.00           C
ATOM   7578  CB  TYR A 464      62.100  44.725  96.017  1.00  0.00           C
ATOM   7581  CG  TYR A 464      63.031  45.145  97.137  1.00  0.00           C
ATOM   7582  CD1 TYR A 464      63.641  46.416  97.197  1.00  0.00           C
ATOM   7584  CE1 TYR A 464      64.450  46.765  98.298  1.00  0.00           C
ATOM   7586  CZ  TYR A 464      64.681  45.826  99.317  1.00  0.00           C
ATOM   7587  OH  TYR A 464      65.450  46.126 100.447  1.00  0.00           O
ATOM   7589  CD2 TYR A 464      63.331  44.206  98.128  1.00  0.00           C
ATOM   7591  CE2 TYR A 464      64.130  44.545  99.217  1.00  0.00           C
ATOM   7593  C   TYR A 464      60.161  45.466  94.527  1.00  0.00           C
ATOM   7594  O   TYR A 464      60.341  45.966  93.417  1.00  0.00           O
ATOM   7595  N   GLN A 465      59.101  44.685  94.777  1.00  0.00           N
ATOM   7597  CA  GLN A 465      58.101  44.366  93.777  1.00  0.00           C
ATOM   7599  CB  GLN A 465      57.121  43.326  94.378  1.00  0.00           C
ATOM   7602  CG  GLN A 465      57.781  41.936  94.627  1.00  0.00           C
ATOM   7605  CD  GLN A 465      56.841  40.876  95.217  1.00  0.00           C
ATOM   7606  OE1 GLN A 465      56.951  39.655  95.007  1.00  0.00           O
ATOM   7607  NE2 GLN A 465      55.871  41.346  96.027  1.00  0.00           N
ATOM   7610  C   GLN A 465      57.381  45.585  93.197  1.00  0.00           C
ATOM   7611  O   GLN A 465      57.350  45.776  91.978  1.00  0.00           O
ATOM   7612  N   GLN A 466      56.900  46.525  94.027  1.00  0.00           N
ATOM   7614  CA  GLN A 466      56.251  47.756  93.567  1.00  0.00           C
ATOM   7616  CB  GLN A 466      55.861  48.635  94.767  1.00  0.00           C
ATOM   7619  CG  GLN A 466      54.811  47.975  95.667  1.00  0.00           C
ATOM   7622  CD  GLN A 466      54.780  48.726  96.987  1.00  0.00           C
ATOM   7623  OE1 GLN A 466      55.170  49.896  97.077  1.00  0.00           O
ATOM   7624  NE2 GLN A 466      54.270  48.045  98.027  1.00  0.00           N
ATOM   7627  C   GLN A 466      57.091  48.635  92.677  1.00  0.00           C
ATOM   7628  O   GLN A 466      56.591  49.295  91.768  1.00  0.00           O
ATOM   7629  N   ALA A 467      58.411  48.695  92.976  1.00  0.00           N
ATOM   7631  CA  ALA A 467      59.341  49.576  92.317  1.00  0.00           C
ATOM   7633  CB  ALA A 467      60.561  49.815  93.207  1.00  0.00           C
ATOM   7637  C   ALA A 467      59.841  48.986  91.027  1.00  0.00           C
ATOM   7638  O   ALA A 467      60.541  49.646  90.267  1.00  0.00           O
ATOM   7639  N   GLY A 468      59.451  47.736  90.747  1.00  0.00           N
ATOM   7641  CA  GLY A 468      59.691  47.036  89.506  1.00  0.00           C
ATOM   7644  C   GLY A 468      60.751  45.975  89.567  1.00  0.00           C
ATOM   7645  O   GLY A 468      61.021  45.345  88.548  1.00  0.00           O
ATOM   7646  N   PHE A 469      61.341  45.706  90.756  1.00  0.00           N
ATOM   7648  CA  PHE A 469      62.201  44.556  90.977  1.00  0.00           C
ATOM   7650  CB  PHE A 469      63.041  44.646  92.288  1.00  0.00           C
ATOM   7653  CG  PHE A 469      63.891  45.865  92.337  1.00  0.00           C
ATOM   7654  CD1 PHE A 469      65.170  45.795  91.768  1.00  0.00           C
ATOM   7656  CE1 PHE A 469      66.011  46.896  91.768  1.00  0.00           C
ATOM   7658  CZ  PHE A 469      65.571  48.105  92.327  1.00  0.00           C
ATOM   7660  CD2 PHE A 469      63.491  47.056  92.967  1.00  0.00           C
ATOM   7662  CE2 PHE A 469      64.321  48.186  92.948  1.00  0.00           C
ATOM   7664  C   PHE A 469      61.420  43.265  91.137  1.00  0.00           C
ATOM   7665  O   PHE A 469      60.661  43.076  92.087  1.00  0.00           O
ATOM   7666  N   SER A 470      61.651  42.295  90.247  1.00  0.00           N
ATOM   7668  CA  SER A 470      61.071  40.986  90.397  1.00  0.00           C
ATOM   7670  CB  SER A 470      60.261  40.556  89.147  1.00  0.00           C
ATOM   7673  OG  SER A 470      59.081  41.366  89.048  1.00  0.00           O
ATOM   7675  C   SER A 470      62.091  39.946  90.787  1.00  0.00           C
ATOM   7676  O   SER A 470      63.311  40.165  90.756  1.00  0.00           O
ATOM   7677  N   GLY A 471      61.601  38.756  91.197  1.00  0.00           N
ATOM   7679  CA  GLY A 471      62.471  37.646  91.558  1.00  0.00           C
ATOM   7682  C   GLY A 471      62.981  37.666  92.976  1.00  0.00           C
ATOM   7683  O   GLY A 471      62.681  38.545  93.777  1.00  0.00           O
ATOM   7684  N   SER A 472      63.761  36.626  93.307  1.00  0.00           N
ATOM   7686  CA  SER A 472      64.481  36.486  94.567  1.00  0.00           C
ATOM   7688  CB  SER A 472      65.051  35.036  94.688  1.00  0.00           C
ATOM   7691  OG  SER A 472      65.991  34.786  95.737  1.00  0.00           O
ATOM   7693  C   SER A 472      65.571  37.536  94.757  1.00  0.00           C
ATOM   7694  O   SER A 472      66.251  37.936  93.818  1.00  0.00           O
ATOM   7695  N   LEU A 473      65.831  37.956  96.017  1.00  0.00           N
ATOM   7697  CA  LEU A 473      66.991  38.765  96.348  1.00  0.00           C
ATOM   7699  CB  LEU A 473      66.971  39.265  97.817  1.00  0.00           C
ATOM   7702  CG  LEU A 473      65.840  40.256  98.167  1.00  0.00           C
ATOM   7704  CD1 LEU A 473      66.030  40.816  99.587  1.00  0.00           C
ATOM   7708  CD2 LEU A 473      65.751  41.416  97.168  1.00  0.00           C
ATOM   7712  C   LEU A 473      68.321  38.056  96.087  1.00  0.00           C
ATOM   7713  O   LEU A 473      69.331  38.706  95.898  1.00  0.00           O
ATOM   7714  N   SER A 474      68.361  36.716  96.048  1.00  0.00           N
ATOM   7716  CA  SER A 474      69.511  36.006  95.507  1.00  0.00           C
ATOM   7718  CB  SER A 474      69.420  34.486  95.807  1.00  0.00           C
ATOM   7721  OG  SER A 474      70.691  33.866  95.647  1.00  0.00           O
ATOM   7723  C   SER A 474      69.761  36.256  94.017  1.00  0.00           C
ATOM   7724  O   SER A 474      70.891  36.436  93.577  1.00  0.00           O
ATOM   7725  N   GLU A 475      68.691  36.326  93.177  1.00  0.00           N
ATOM   7727  CA  GLU A 475      68.810  36.726  91.777  1.00  0.00           C
ATOM   7729  CB  GLU A 475      67.501  36.615  90.938  1.00  0.00           C
ATOM   7732  CG  GLU A 475      66.780  35.246  90.827  1.00  0.00           C
ATOM   7735  CD  GLU A 475      67.490  34.006  90.327  1.00  0.00           C
ATOM   7736  OE1 GLU A 475      68.740  34.006  90.197  1.00  0.00           O
ATOM   7737  OE2 GLU A 475      66.761  33.026  90.027  1.00  0.00           O
ATOM   7738  C   GLU A 475      69.261  38.175  91.618  1.00  0.00           C
ATOM   7739  O   GLU A 475      70.091  38.496  90.768  1.00  0.00           O
ATOM   7740  N   ILE A 476      68.721  39.115  92.438  1.00  0.00           N
ATOM   7742  CA  ILE A 476      69.060  40.545  92.337  1.00  0.00           C
ATOM   7744  CB  ILE A 476      68.161  41.486  93.158  1.00  0.00           C
ATOM   7746  CG2 ILE A 476      68.701  41.776  94.577  1.00  0.00           C
ATOM   7750  CG1 ILE A 476      67.961  42.826  92.428  1.00  0.00           C
ATOM   7753  CD  ILE A 476      66.991  42.715  91.247  1.00  0.00           C
ATOM   7757  C   ILE A 476      70.530  40.835  92.587  1.00  0.00           C
ATOM   7758  O   ILE A 476      71.111  41.716  91.967  1.00  0.00           O
ATOM   7759  N   ARG A 477      71.181  40.065  93.477  1.00  0.00           N
ATOM   7761  CA  ARG A 477      72.620  40.086  93.697  1.00  0.00           C
ATOM   7763  CB  ARG A 477      73.020  39.015  94.747  1.00  0.00           C
ATOM   7766  CG  ARG A 477      72.451  39.226  96.137  1.00  0.00           C
ATOM   7769  CD  ARG A 477      73.200  40.226  96.987  1.00  0.00           C
ATOM   7772  NE  ARG A 477      72.591  40.075  98.337  1.00  0.00           N
ATOM   7774  CZ  ARG A 477      72.950  39.126  99.188  1.00  0.00           C
ATOM   7775  NH1 ARG A 477      74.141  38.596  99.137  1.00  0.00           N
ATOM   7778  NH2 ARG A 477      72.121  38.695 100.107  1.00  0.00           N
ATOM   7781  C   ARG A 477      73.461  39.746  92.487  1.00  0.00           C
ATOM   7782  O   ARG A 477      74.491  40.355  92.217  1.00  0.00           O
ATOM   7783  N   GLN A 478      73.020  38.706  91.768  1.00  0.00           N
ATOM   7785  CA  GLN A 478      73.831  37.995  90.807  1.00  0.00           C
ATOM   7787  CB  GLN A 478      73.170  36.646  90.438  1.00  0.00           C
ATOM   7790  CG  GLN A 478      74.121  35.646  89.727  1.00  0.00           C
ATOM   7793  CD  GLN A 478      75.481  35.556  90.438  1.00  0.00           C
ATOM   7794  OE1 GLN A 478      76.551  35.866  89.907  1.00  0.00           O
ATOM   7795  NE2 GLN A 478      75.431  35.186  91.738  1.00  0.00           N
ATOM   7798  C   GLN A 478      74.051  38.826  89.567  1.00  0.00           C
ATOM   7799  O   GLN A 478      75.091  38.736  88.927  1.00  0.00           O
ATOM   7800  N   ASN A 479      73.071  39.705  89.257  1.00  0.00           N
ATOM   7802  CA  ASN A 479      73.141  40.626  88.147  1.00  0.00           C
ATOM   7804  CB  ASN A 479      71.770  40.676  87.397  1.00  0.00           C
ATOM   7807  CG  ASN A 479      71.681  41.716  86.277  1.00  0.00           C
ATOM   7808  OD1 ASN A 479      71.961  42.905  86.467  1.00  0.00           O
ATOM   7809  ND2 ASN A 479      71.240  41.296  85.077  1.00  0.00           N
ATOM   7812  C   ASN A 479      73.621  42.006  88.637  1.00  0.00           C
ATOM   7813  O   ASN A 479      73.011  42.596  89.537  1.00  0.00           O
ATOM   7814  N   PRO A 480      74.671  42.596  88.088  1.00  0.00           N
ATOM   7815  CD  PRO A 480      75.711  41.846  87.387  1.00  0.00           C
ATOM   7818  CA  PRO A 480      75.181  43.885  88.548  1.00  0.00           C
ATOM   7820  CB  PRO A 480      76.521  44.036  87.827  1.00  0.00           C
ATOM   7823  CG  PRO A 480      77.001  42.596  87.668  1.00  0.00           C
ATOM   7826  C   PRO A 480      74.280  45.075  88.247  1.00  0.00           C
ATOM   7827  O   PRO A 480      74.130  45.916  89.128  1.00  0.00           O
ATOM   7828  N   GLU A 481      73.691  45.205  87.037  1.00  0.00           N
ATOM   7830  CA  GLU A 481      72.810  46.325  86.688  1.00  0.00           C
ATOM   7832  CB  GLU A 481      72.181  46.105  85.277  1.00  0.00           C
ATOM   7835  CG  GLU A 481      73.151  46.036  84.077  1.00  0.00           C
ATOM   7838  CD  GLU A 481      72.391  45.865  82.767  1.00  0.00           C
ATOM   7839  OE1 GLU A 481      71.240  45.366  82.767  1.00  0.00           O
ATOM   7840  OE2 GLU A 481      72.961  46.245  81.707  1.00  0.00           O
ATOM   7841  C   GLU A 481      71.630  46.426  87.637  1.00  0.00           C
ATOM   7842  O   GLU A 481      71.310  47.466  88.228  1.00  0.00           O
ATOM   7843  N   GLN A 482      71.001  45.265  87.857  1.00  0.00           N
ATOM   7845  CA  GLN A 482      69.941  45.015  88.807  1.00  0.00           C
ATOM   7847  CB  GLN A 482      69.541  43.536  88.697  1.00  0.00           C
ATOM   7850  CG  GLN A 482      68.791  43.155  87.397  1.00  0.00           C
ATOM   7853  CD  GLN A 482      67.541  44.006  87.207  1.00  0.00           C
ATOM   7854  OE1 GLN A 482      66.791  44.265  88.158  1.00  0.00           O
ATOM   7855  NE2 GLN A 482      67.280  44.445  85.957  1.00  0.00           N
ATOM   7858  C   GLN A 482      70.350  45.296  90.238  1.00  0.00           C
ATOM   7859  O   GLN A 482      69.681  46.026  90.957  1.00  0.00           O
ATOM   7860  N   PHE A 483      71.511  44.776  90.667  1.00  0.00           N
ATOM   7862  CA  PHE A 483      72.051  45.056  91.967  1.00  0.00           C
ATOM   7864  CB  PHE A 483      73.301  44.176  92.177  1.00  0.00           C
ATOM   7867  CG  PHE A 483      73.761  44.295  93.597  1.00  0.00           C
ATOM   7868  CD1 PHE A 483      73.060  43.646  94.618  1.00  0.00           C
ATOM   7870  CE1 PHE A 483      73.421  43.835  95.957  1.00  0.00           C
ATOM   7872  CZ  PHE A 483      74.471  44.685  96.267  1.00  0.00           C
ATOM   7874  CD2 PHE A 483      74.821  45.145  93.918  1.00  0.00           C
ATOM   7876  CE2 PHE A 483      75.161  45.356  95.257  1.00  0.00           C
ATOM   7878  C   PHE A 483      72.371  46.546  92.197  1.00  0.00           C
ATOM   7879  O   PHE A 483      72.030  47.115  93.228  1.00  0.00           O
ATOM   7880  N   LYS A 484      73.011  47.236  91.237  1.00  0.00           N
ATOM   7882  CA  LYS A 484      73.321  48.656  91.327  1.00  0.00           C
ATOM   7884  CB  LYS A 484      74.280  49.126  90.197  1.00  0.00           C
ATOM   7887  CG  LYS A 484      75.791  48.916  90.488  1.00  0.00           C
ATOM   7890  CD  LYS A 484      76.291  47.455  90.448  1.00  0.00           C
ATOM   7893  CE  LYS A 484      77.731  47.295  90.967  1.00  0.00           C
ATOM   7896  NZ  LYS A 484      78.261  45.946  90.728  1.00  0.00           N
ATOM   7900  C   LYS A 484      72.121  49.576  91.458  1.00  0.00           C
ATOM   7901  O   LYS A 484      72.100  50.515  92.257  1.00  0.00           O
ATOM   7902  N   GLN A 485      71.030  49.316  90.697  1.00  0.00           N
ATOM   7904  CA  GLN A 485      69.801  50.056  90.827  1.00  0.00           C
ATOM   7906  CB  GLN A 485      68.931  49.925  89.557  1.00  0.00           C
ATOM   7909  CG  GLN A 485      68.151  48.605  89.366  1.00  0.00           C
ATOM   7912  CD  GLN A 485      67.391  48.626  88.047  1.00  0.00           C
ATOM   7913  OE1 GLN A 485      66.341  49.276  87.967  1.00  0.00           O
ATOM   7914  NE2 GLN A 485      67.950  47.996  86.997  1.00  0.00           N
ATOM   7917  C   GLN A 485      69.001  49.626  92.048  1.00  0.00           C
ATOM   7918  O   GLN A 485      68.270  50.436  92.637  1.00  0.00           O
ATOM   7919  N   TRP A 486      69.141  48.355  92.507  1.00  0.00           N
ATOM   7921  CA  TRP A 486      68.641  47.915  93.797  1.00  0.00           C
ATOM   7923  CB  TRP A 486      68.711  46.366  93.927  1.00  0.00           C
ATOM   7926  CG  TRP A 486      68.041  45.765  95.117  1.00  0.00           C
ATOM   7927  CD1 TRP A 486      66.691  45.706  95.357  1.00  0.00           C
ATOM   7929  NE1 TRP A 486      66.471  45.085  96.558  1.00  0.00           N
ATOM   7931  CE2 TRP A 486      67.641  44.725  97.127  1.00  0.00           C
ATOM   7932  CD2 TRP A 486      68.670  45.135  96.237  1.00  0.00           C
ATOM   7933  CE3 TRP A 486      69.990  44.876  96.577  1.00  0.00           C
ATOM   7935  CZ3 TRP A 486      70.280  44.306  97.817  1.00  0.00           C
ATOM   7937  CZ2 TRP A 486      67.920  44.106  98.337  1.00  0.00           C
ATOM   7939  CH2 TRP A 486      69.261  43.906  98.667  1.00  0.00           C
ATOM   7941  C   TRP A 486      69.301  48.626  94.967  1.00  0.00           C
ATOM   7942  O   TRP A 486      68.621  49.025  95.917  1.00  0.00           O
ATOM   7943  N   ALA A 487      70.641  48.856  94.897  1.00  0.00           N
ATOM   7945  CA  ALA A 487      71.431  49.626  95.847  1.00  0.00           C
ATOM   7947  CB  ALA A 487      72.920  49.655  95.417  1.00  0.00           C
ATOM   7951  C   ALA A 487      70.971  51.065  96.007  1.00  0.00           C
ATOM   7952  O   ALA A 487      70.711  51.536  97.118  1.00  0.00           O
ATOM   7953  N   ARG A 488      70.780  51.746  94.857  1.00  0.00           N
ATOM   7955  CA  ARG A 488      70.211  53.076  94.727  1.00  0.00           C
ATOM   7957  CB  ARG A 488      70.120  53.556  93.256  1.00  0.00           C
ATOM   7960  CG  ARG A 488      71.461  53.846  92.568  1.00  0.00           C
ATOM   7963  CD  ARG A 488      71.230  54.206  91.097  1.00  0.00           C
ATOM   7966  NE  ARG A 488      72.541  54.566  90.507  1.00  0.00           N
ATOM   7968  CZ  ARG A 488      72.901  54.316  89.247  1.00  0.00           C
ATOM   7969  NH1 ARG A 488      72.191  53.666  88.357  1.00  0.00           N
ATOM   7972  NH2 ARG A 488      74.041  54.786  88.827  1.00  0.00           N
ATOM   7975  C   ARG A 488      68.801  53.186  95.267  1.00  0.00           C
ATOM   7976  O   ARG A 488      68.431  54.165  95.908  1.00  0.00           O
ATOM   7977  N   PHE A 489      67.961  52.166  94.997  1.00  0.00           N
ATOM   7979  CA  PHE A 489      66.630  52.136  95.547  1.00  0.00           C
ATOM   7981  CB  PHE A 489      65.821  50.925  94.977  1.00  0.00           C
ATOM   7984  CG  PHE A 489      64.471  50.846  95.637  1.00  0.00           C
ATOM   7985  CD1 PHE A 489      63.371  51.536  95.107  1.00  0.00           C
ATOM   7987  CE1 PHE A 489      62.201  51.676  95.868  1.00  0.00           C
ATOM   7989  CZ  PHE A 489      62.141  51.156  97.168  1.00  0.00           C
ATOM   7991  CD2 PHE A 489      64.351  50.215  96.887  1.00  0.00           C
ATOM   7993  CE2 PHE A 489      63.211  50.405  97.667  1.00  0.00           C
ATOM   7995  C   PHE A 489      66.611  52.185  97.077  1.00  0.00           C
ATOM   7996  O   PHE A 489      65.891  52.996  97.667  1.00  0.00           O
ATOM   7997  N   LYS A 490      67.401  51.346  97.787  1.00  0.00           N
ATOM   7999  CA  LYS A 490      67.251  51.366  99.238  1.00  0.00           C
ATOM   8001  CB  LYS A 490      67.681  50.036  99.948  1.00  0.00           C
ATOM   8004  CG  LYS A 490      69.191  49.755 100.117  1.00  0.00           C
ATOM   8007  CD  LYS A 490      69.850  49.046  98.927  1.00  0.00           C
ATOM   8010  CE  LYS A 490      69.911  47.505  98.927  1.00  0.00           C
ATOM   8013  NZ  LYS A 490      68.701  46.876  99.487  1.00  0.00           N
ATOM   8017  C   LYS A 490      67.920  52.596  99.847  1.00  0.00           C
ATOM   8018  O   LYS A 490      67.461  53.096 100.887  1.00  0.00           O
ATOM   8019  N   SER A 491      68.990  53.136  99.217  1.00  0.00           N
ATOM   8021  CA  SER A 491      69.700  54.326  99.697  1.00  0.00           C
ATOM   8023  CB  SER A 491      71.011  54.636  98.908  1.00  0.00           C
ATOM   8026  OG  SER A 491      70.801  54.955  97.527  1.00  0.00           O
ATOM   8028  C   SER A 491      68.801  55.536  99.707  1.00  0.00           C
ATOM   8029  O   SER A 491      68.670  56.245 100.707  1.00  0.00           O
ATOM   8030  N   ARG A 492      68.060  55.695  98.597  1.00  0.00           N
ATOM   8032  CA  ARG A 492      66.941  56.585  98.488  1.00  0.00           C
ATOM   8034  CB  ARG A 492      66.471  56.576  97.006  1.00  0.00           C
ATOM   8037  CG  ARG A 492      65.120  57.236  96.688  1.00  0.00           C
ATOM   8040  CD  ARG A 492      64.831  58.615  97.298  1.00  0.00           C
ATOM   8043  NE  ARG A 492      66.081  59.376  97.067  1.00  0.00           N
ATOM   8045  CZ  ARG A 492      66.401  60.486  97.717  1.00  0.00           C
ATOM   8046  NH1 ARG A 492      65.551  61.146  98.467  1.00  0.00           N
ATOM   8049  NH2 ARG A 492      67.631  60.925  97.588  1.00  0.00           N
ATOM   8052  C   ARG A 492      65.791  56.325  99.457  1.00  0.00           C
ATOM   8053  O   ARG A 492      65.380  57.225 100.187  1.00  0.00           O
ATOM   8054  N   ALA A 493      65.301  55.075  99.587  1.00  0.00           N
ATOM   8056  CA  ALA A 493      64.181  54.755 100.467  1.00  0.00           C
ATOM   8058  CB  ALA A 493      63.911  53.236 100.407  1.00  0.00           C
ATOM   8062  C   ALA A 493      64.421  55.126 101.927  1.00  0.00           C
ATOM   8063  O   ALA A 493      63.591  55.695 102.627  1.00  0.00           O
ATOM   8064  N   LEU A 494      65.630  54.846 102.407  1.00  0.00           N
ATOM   8066  CA  LEU A 494      66.161  55.256 103.688  1.00  0.00           C
ATOM   8068  CB  LEU A 494      67.521  54.566 103.797  1.00  0.00           C
ATOM   8071  CG  LEU A 494      68.141  54.515 105.187  1.00  0.00           C
ATOM   8073  CD1 LEU A 494      67.311  53.656 106.147  1.00  0.00           C
ATOM   8077  CD2 LEU A 494      69.560  53.955 105.018  1.00  0.00           C
ATOM   8081  C   LEU A 494      66.301  56.756 103.897  1.00  0.00           C
ATOM   8082  O   LEU A 494      65.961  57.286 104.957  1.00  0.00           O
ATOM   8083  N   THR A 495      66.810  57.495 102.877  1.00  0.00           N
ATOM   8085  CA  THR A 495      66.791  58.965 102.857  1.00  0.00           C
ATOM   8087  CB  THR A 495      67.521  59.566 101.637  1.00  0.00           C
ATOM   8089  OG1 THR A 495      68.931  59.376 101.738  1.00  0.00           O
ATOM   8091  CG2 THR A 495      67.350  61.096 101.527  1.00  0.00           C
ATOM   8095  C   THR A 495      65.391  59.545 102.917  1.00  0.00           C
ATOM   8096  O   THR A 495      65.091  60.456 103.688  1.00  0.00           O
ATOM   8097  N   ASP A 496      64.431  58.996 102.168  1.00  0.00           N
ATOM   8099  CA  ASP A 496      63.041  59.425 102.207  1.00  0.00           C
ATOM   8101  CB  ASP A 496      62.231  58.745 101.086  1.00  0.00           C
ATOM   8104  CG  ASP A 496      62.461  59.425  99.757  1.00  0.00           C
ATOM   8105  OD1 ASP A 496      63.361  60.286  99.627  1.00  0.00           O
ATOM   8106  OD2 ASP A 496      61.751  59.006  98.818  1.00  0.00           O
ATOM   8107  C   ASP A 496      62.350  59.136 103.516  1.00  0.00           C
ATOM   8108  O   ASP A 496      61.420  59.836 103.927  1.00  0.00           O
ATOM   8109  N   PHE A 497      62.761  58.076 104.238  1.00  0.00           N
ATOM   8111  CA  PHE A 497      62.261  57.896 105.577  1.00  0.00           C
ATOM   8113  CB  PHE A 497      62.581  56.455 106.086  1.00  0.00           C
ATOM   8116  CG  PHE A 497      62.021  56.296 107.467  1.00  0.00           C
ATOM   8117  CD1 PHE A 497      60.671  56.626 107.687  1.00  0.00           C
ATOM   8119  CE1 PHE A 497      60.161  56.746 108.978  1.00  0.00           C
ATOM   8121  CZ  PHE A 497      61.001  56.496 110.068  1.00  0.00           C
ATOM   8123  CD2 PHE A 497      62.831  55.986 108.567  1.00  0.00           C
ATOM   8125  CE2 PHE A 497      62.321  56.086 109.867  1.00  0.00           C
ATOM   8127  C   PHE A 497      62.701  59.015 106.548  1.00  0.00           C
ATOM   8128  O   PHE A 497      61.871  59.605 107.227  1.00  0.00           O
ATOM   8129  N   THR A 498      63.990  59.376 106.567  1.00  0.00           N
ATOM   8131  CA  THR A 498      64.511  60.496 107.357  1.00  0.00           C
ATOM   8133  CB  THR A 498      66.030  60.596 107.327  1.00  0.00           C
ATOM   8135  OG1 THR A 498      66.511  60.686 105.997  1.00  0.00           O
ATOM   8137  CG2 THR A 498      66.651  59.326 107.927  1.00  0.00           C
ATOM   8141  C   THR A 498      63.920  61.846 106.957  1.00  0.00           C
ATOM   8142  O   THR A 498      63.621  62.686 107.807  1.00  0.00           O
ATOM   8143  N   LEU A 499      63.740  62.085 105.647  1.00  0.00           N
ATOM   8145  CA  LEU A 499      63.001  63.225 105.127  1.00  0.00           C
ATOM   8147  CB  LEU A 499      63.061  63.335 103.586  1.00  0.00           C
ATOM   8150  CG  LEU A 499      64.450  63.635 102.988  1.00  0.00           C
ATOM   8152  CD1 LEU A 499      64.330  63.916 101.478  1.00  0.00           C
ATOM   8156  CD2 LEU A 499      65.151  64.806 103.688  1.00  0.00           C
ATOM   8160  C   LEU A 499      61.541  63.295 105.557  1.00  0.00           C
ATOM   8161  O   LEU A 499      61.091  64.346 106.027  1.00  0.00           O
ATOM   8162  N   GLU A 500      60.771  62.196 105.507  1.00  0.00           N
ATOM   8164  CA  GLU A 500      59.441  62.155 106.097  1.00  0.00           C
ATOM   8166  CB  GLU A 500      58.801  60.765 105.887  1.00  0.00           C
ATOM   8169  CG  GLU A 500      57.361  60.655 106.437  1.00  0.00           C
ATOM   8172  CD  GLU A 500      56.971  59.216 106.677  1.00  0.00           C
ATOM   8173  OE1 GLU A 500      57.581  58.565 107.557  1.00  0.00           O
ATOM   8174  OE2 GLU A 500      56.081  58.736 105.927  1.00  0.00           O
ATOM   8175  C   GLU A 500      59.421  62.445 107.588  1.00  0.00           C
ATOM   8176  O   GLU A 500      58.581  63.186 108.097  1.00  0.00           O
ATOM   8177  N   LEU A 501      60.371  61.835 108.327  1.00  0.00           N
ATOM   8179  CA  LEU A 501      60.561  61.975 109.757  1.00  0.00           C
ATOM   8181  CB  LEU A 501      61.741  61.036 110.097  1.00  0.00           C
ATOM   8184  CG  LEU A 501      61.871  60.506 111.527  1.00  0.00           C
ATOM   8186  CD1 LEU A 501      60.541  59.925 112.006  1.00  0.00           C
ATOM   8190  CD2 LEU A 501      62.971  59.436 111.507  1.00  0.00           C
ATOM   8194  C   LEU A 501      60.861  63.405 110.167  1.00  0.00           C
ATOM   8195  O   LEU A 501      60.251  63.975 111.067  1.00  0.00           O
ATOM   8196  N   SER A 502      61.760  64.046 109.397  1.00  0.00           N
ATOM   8198  CA  SER A 502      62.041  65.475 109.427  1.00  0.00           C
ATOM   8200  CB  SER A 502      63.201  65.826 108.447  1.00  0.00           C
ATOM   8203  OG  SER A 502      63.751  67.106 108.727  1.00  0.00           O
ATOM   8205  C   SER A 502      60.831  66.325 109.077  1.00  0.00           C
ATOM   8206  O   SER A 502      60.531  67.335 109.707  1.00  0.00           O
ATOM   8207  N   ALA A 503      60.030  65.935 108.067  1.00  0.00           N
ATOM   8209  CA  ALA A 503      58.841  66.666 107.677  1.00  0.00           C
ATOM   8211  CB  ALA A 503      58.251  66.106 106.367  1.00  0.00           C
ATOM   8215  C   ALA A 503      57.771  66.785 108.787  1.00  0.00           C
ATOM   8216  O   ALA A 503      57.161  67.835 108.978  1.00  0.00           O
ATOM   8217  N   ARG A 504      57.591  65.725 109.587  1.00  0.00           N
ATOM   8219  CA  ARG A 504      56.830  65.765 110.827  1.00  0.00           C
ATOM   8221  CB  ARG A 504      56.721  64.326 111.397  1.00  0.00           C
ATOM   8224  CG  ARG A 504      55.981  63.346 110.457  1.00  0.00           C
ATOM   8227  CD  ARG A 504      56.170  61.866 110.817  1.00  0.00           C
ATOM   8230  NE  ARG A 504      55.170  61.476 111.866  1.00  0.00           N
ATOM   8232  CZ  ARG A 504      53.990  60.925 111.607  1.00  0.00           C
ATOM   8233  NH1 ARG A 504      53.571  60.695 110.377  1.00  0.00           N
ATOM   8236  NH2 ARG A 504      53.171  60.566 112.568  1.00  0.00           N
ATOM   8239  C   ARG A 504      57.381  66.725 111.878  1.00  0.00           C
ATOM   8240  O   ARG A 504      56.651  67.505 112.507  1.00  0.00           O
ATOM   8241  N   VAL A 505      58.721  66.736 112.087  1.00  0.00           N
ATOM   8243  CA  VAL A 505      59.400  67.636 113.017  1.00  0.00           C
ATOM   8245  CB  VAL A 505      60.861  67.216 113.287  1.00  0.00           C
ATOM   8247  CG1 VAL A 505      61.931  68.035 112.527  1.00  0.00           C
ATOM   8251  CG2 VAL A 505      61.161  67.335 114.798  1.00  0.00           C
ATOM   8255  C   VAL A 505      59.291  69.126 112.667  1.00  0.00           C
ATOM   8256  O   VAL A 505      59.051  69.966 113.527  1.00  0.00           O
ATOM   8257  N   LYS A 506      59.431  69.515 111.387  1.00  0.00           N
ATOM   8259  CA  LYS A 506      59.161  70.876 110.927  1.00  0.00           C
ATOM   8261  CB  LYS A 506      59.571  71.106 109.457  1.00  0.00           C
ATOM   8264  CG  LYS A 506      61.030  71.546 109.297  1.00  0.00           C
ATOM   8267  CD  LYS A 506      61.981  70.356 109.107  1.00  0.00           C
ATOM   8270  CE  LYS A 506      61.891  69.725 107.717  1.00  0.00           C
ATOM   8273  NZ  LYS A 506      62.571  70.596 106.747  1.00  0.00           N
ATOM   8277  C   LYS A 506      57.731  71.346 111.097  1.00  0.00           C
ATOM   8278  O   LYS A 506      57.471  72.496 111.447  1.00  0.00           O
ATOM   8279  N   ALA A 507      56.760  70.445 110.837  1.00  0.00           N
ATOM   8281  CA  ALA A 507      55.351  70.765 110.947  1.00  0.00           C
ATOM   8283  CB  ALA A 507      54.511  69.576 110.467  1.00  0.00           C
ATOM   8287  C   ALA A 507      54.961  71.176 112.357  1.00  0.00           C
ATOM   8288  O   ALA A 507      54.190  72.096 112.568  1.00  0.00           O
ATOM   8289  N   ILE A 508      55.551  70.496 113.357  1.00  0.00           N
ATOM   8291  CA  ILE A 508      55.321  70.765 114.766  1.00  0.00           C
ATOM   8293  CB  ILE A 508      55.461  69.475 115.577  1.00  0.00           C
ATOM   8295  CG2 ILE A 508      55.301  69.765 117.097  1.00  0.00           C
ATOM   8299  CG1 ILE A 508      54.501  68.356 115.117  1.00  0.00           C
ATOM   8302  CD  ILE A 508      53.020  68.676 115.317  1.00  0.00           C
ATOM   8306  C   ILE A 508      56.271  71.826 115.317  1.00  0.00           C
ATOM   8307  O   ILE A 508      55.841  72.765 115.997  1.00  0.00           O
ATOM   8308  N   ARG A 509      57.591  71.706 115.088  1.00  0.00           N
ATOM   8310  CA  ARG A 509      58.621  72.475 115.768  1.00  0.00           C
ATOM   8312  CB  ARG A 509      59.920  71.626 115.857  1.00  0.00           C
ATOM   8315  CG  ARG A 509      60.911  71.855 117.037  1.00  0.00           C
ATOM   8318  CD  ARG A 509      61.291  73.285 117.427  1.00  0.00           C
ATOM   8321  NE  ARG A 509      60.190  73.736 118.307  1.00  0.00           N
ATOM   8323  CZ  ARG A 509      60.141  74.835 119.027  1.00  0.00           C
ATOM   8324  NH1 ARG A 509      61.061  75.756 119.098  1.00  0.00           N
ATOM   8327  NH2 ARG A 509      59.081  74.926 119.808  1.00  0.00           N
ATOM   8330  C   ARG A 509      58.911  73.755 114.987  1.00  0.00           C
ATOM   8331  O   ARG A 509      59.181  74.786 115.577  1.00  0.00           O
ATOM   8332  N   GLY A 510      58.791  73.755 113.647  1.00  0.00           N
ATOM   8334  CA  GLY A 510      58.911  74.966 112.836  1.00  0.00           C
ATOM   8337  C   GLY A 510      59.850  74.795 111.667  1.00  0.00           C
ATOM   8338  O   GLY A 510      60.701  73.906 111.697  1.00  0.00           O
ATOM   8339  N   PRO A 511      59.780  75.605 110.607  1.00  0.00           N
ATOM   8340  CD  PRO A 511      58.631  76.456 110.336  1.00  0.00           C
ATOM   8343  CA  PRO A 511      60.601  75.426 109.408  1.00  0.00           C
ATOM   8345  CB  PRO A 511      60.011  76.426 108.387  1.00  0.00           C
ATOM   8348  CG  PRO A 511      58.551  76.566 108.807  1.00  0.00           C
ATOM   8351  C   PRO A 511      62.071  75.695 109.618  1.00  0.00           C
ATOM   8352  O   PRO A 511      62.871  75.335 108.768  1.00  0.00           O
ATOM   8353  N   HIS A 512      62.451  76.306 110.747  1.00  0.00           N
ATOM   8355  CA  HIS A 512      63.821  76.655 111.067  1.00  0.00           C
ATOM   8357  CB  HIS A 512      63.821  77.545 112.327  1.00  0.00           C
ATOM   8360  ND1 HIS A 512      61.911  76.876 113.807  1.00  0.00           N
ATOM   8361  CG  HIS A 512      63.261  76.835 113.516  1.00  0.00           C
ATOM   8362  CE1 HIS A 512      61.801  76.195 114.938  1.00  0.00           C
ATOM   8364  NE2 HIS A 512      63.001  75.725 115.368  1.00  0.00           N
ATOM   8366  CD2 HIS A 512      63.940  76.146 114.467  1.00  0.00           C
ATOM   8368  C   HIS A 512      64.681  75.436 111.377  1.00  0.00           C
ATOM   8369  O   HIS A 512      65.901  75.505 111.397  1.00  0.00           O
ATOM   8370  N   ILE A 513      64.051  74.265 111.627  1.00  0.00           N
ATOM   8372  CA  ILE A 513      64.730  73.005 111.847  1.00  0.00           C
ATOM   8374  CB  ILE A 513      63.771  71.876 112.247  1.00  0.00           C
ATOM   8376  CG2 ILE A 513      64.520  70.535 112.467  1.00  0.00           C
ATOM   8380  CG1 ILE A 513      62.981  72.225 113.527  1.00  0.00           C
ATOM   8383  CD  ILE A 513      63.861  72.496 114.747  1.00  0.00           C
ATOM   8387  C   ILE A 513      65.621  72.575 110.697  1.00  0.00           C
ATOM   8388  O   ILE A 513      65.211  72.426 109.548  1.00  0.00           O
ATOM   8389  N   LYS A 514      66.901  72.326 111.007  1.00  0.00           N
ATOM   8391  CA  LYS A 514      67.891  71.855 110.057  1.00  0.00           C
ATOM   8393  CB  LYS A 514      69.200  72.676 110.147  1.00  0.00           C
ATOM   8396  CG  LYS A 514      68.941  74.106 109.658  1.00  0.00           C
ATOM   8399  CD  LYS A 514      70.011  75.156 109.997  1.00  0.00           C
ATOM   8402  CE  LYS A 514      69.551  76.596 109.658  1.00  0.00           C
ATOM   8405  NZ  LYS A 514      68.261  76.876 110.307  1.00  0.00           N
ATOM   8409  C   LYS A 514      68.170  70.376 110.228  1.00  0.00           C
ATOM   8410  O   LYS A 514      67.961  69.786 111.287  1.00  0.00           O
ATOM   8411  N   THR A 515      68.621  69.706 109.167  1.00  0.00           N
ATOM   8413  CA  THR A 515      68.941  68.285 109.238  1.00  0.00           C
ATOM   8415  CB  THR A 515      68.441  67.435 108.077  1.00  0.00           C
ATOM   8417  OG1 THR A 515      68.701  68.045 106.837  1.00  0.00           O
ATOM   8419  CG2 THR A 515      66.920  67.276 108.147  1.00  0.00           C
ATOM   8423  C   THR A 515      70.431  68.076 109.347  1.00  0.00           C
ATOM   8424  O   THR A 515      71.251  68.916 108.978  1.00  0.00           O
ATOM   8425  N   ALA A 516      70.810  66.895 109.857  1.00  0.00           N
ATOM   8427  CA  ALA A 516      72.131  66.365 109.738  1.00  0.00           C
ATOM   8429  CB  ALA A 516      72.990  66.816 110.938  1.00  0.00           C
ATOM   8433  C   ALA A 516      71.981  64.856 109.727  1.00  0.00           C
ATOM   8434  O   ALA A 516      71.030  64.335 110.307  1.00  0.00           O
ATOM   8435  N   ARG A 517      72.880  64.096 109.077  1.00  0.00           N
ATOM   8437  CA  ARG A 517      72.871  62.656 109.226  1.00  0.00           C
ATOM   8439  CB  ARG A 517      72.030  61.916 108.147  1.00  0.00           C
ATOM   8442  CG  ARG A 517      71.931  60.386 108.387  1.00  0.00           C
ATOM   8445  CD  ARG A 517      70.741  59.655 107.757  1.00  0.00           C
ATOM   8448  NE  ARG A 517      71.001  59.496 106.287  1.00  0.00           N
ATOM   8450  CZ  ARG A 517      70.571  58.486 105.537  1.00  0.00           C
ATOM   8451  NH1 ARG A 517      70.301  57.295 106.037  1.00  0.00           N
ATOM   8454  NH2 ARG A 517      70.490  58.615 104.226  1.00  0.00           N
ATOM   8457  C   ARG A 517      74.291  62.146 109.217  1.00  0.00           C
ATOM   8458  O   ARG A 517      75.131  62.616 108.457  1.00  0.00           O
ATOM   8459  N   ASN A 518      74.590  61.156 110.088  1.00  0.00           N
ATOM   8461  CA  ASN A 518      75.881  60.496 110.117  1.00  0.00           C
ATOM   8463  CB  ASN A 518      76.021  59.626 111.387  1.00  0.00           C
ATOM   8466  CG  ASN A 518      75.840  60.506 112.617  1.00  0.00           C
ATOM   8467  OD1 ASN A 518      76.191  61.686 112.627  1.00  0.00           O
ATOM   8468  ND2 ASN A 518      75.221  59.955 113.677  1.00  0.00           N
ATOM   8471  C   ASN A 518      76.100  59.636 108.877  1.00  0.00           C
ATOM   8472  O   ASN A 518      75.310  58.736 108.577  1.00  0.00           O
ATOM   8473  N   ILE A 519      77.171  59.896 108.128  1.00  0.00           N
ATOM   8475  CA  ILE A 519      77.541  59.095 106.987  1.00  0.00           C
ATOM   8477  CB  ILE A 519      77.701  59.906 105.677  1.00  0.00           C
ATOM   8479  CG2 ILE A 519      78.961  60.795 105.677  1.00  0.00           C
ATOM   8483  CG1 ILE A 519      77.661  58.965 104.447  1.00  0.00           C
ATOM   8486  CD  ILE A 519      77.670  59.646 103.087  1.00  0.00           C
ATOM   8490  C   ILE A 519      78.780  58.335 107.397  1.00  0.00           C
ATOM   8491  O   ILE A 519      79.681  58.856 108.067  1.00  0.00           O
ATOM   8492  N   PHE A 520      78.850  57.045 107.037  1.00  0.00           N
ATOM   8494  CA  PHE A 520      80.071  56.276 107.168  1.00  0.00           C
ATOM   8496  CB  PHE A 520      79.851  54.776 106.807  1.00  0.00           C
ATOM   8499  CG  PHE A 520      78.971  54.155 107.868  1.00  0.00           C
ATOM   8500  CD1 PHE A 520      79.550  53.626 109.027  1.00  0.00           C
ATOM   8502  CE1 PHE A 520      78.751  53.096 110.047  1.00  0.00           C
ATOM   8504  CZ  PHE A 520      77.371  53.085 109.907  1.00  0.00           C
ATOM   8506  CD2 PHE A 520      77.581  54.076 107.708  1.00  0.00           C
ATOM   8508  CE2 PHE A 520      76.780  53.565 108.737  1.00  0.00           C
ATOM   8510  C   PHE A 520      81.181  56.905 106.347  1.00  0.00           C
ATOM   8511  O   PHE A 520      80.931  57.476 105.287  1.00  0.00           O
ATOM   8512  N   ALA A 521      82.471  56.855 106.757  1.00  0.00           N
ATOM   8514  CA  ALA A 521      83.510  57.365 105.877  1.00  0.00           C
ATOM   8516  CB  ALA A 521      84.891  57.336 106.537  1.00  0.00           C
ATOM   8520  C   ALA A 521      83.590  56.646 104.537  1.00  0.00           C
ATOM   8521  O   ALA A 521      83.761  57.276 103.497  1.00  0.00           O
ATOM   8522  N   LEU A 522      83.450  55.306 104.506  1.00  0.00           N
ATOM   8524  CA  LEU A 522      83.601  54.545 103.277  1.00  0.00           C
ATOM   8526  CB  LEU A 522      83.730  53.026 103.527  1.00  0.00           C
ATOM   8529  CG  LEU A 522      84.301  52.206 102.347  1.00  0.00           C
ATOM   8531  CD1 LEU A 522      85.780  52.526 102.147  1.00  0.00           C
ATOM   8535  CD2 LEU A 522      84.091  50.695 102.537  1.00  0.00           C
ATOM   8539  C   LEU A 522      82.681  54.916 102.107  1.00  0.00           C
ATOM   8540  O   LEU A 522      83.191  54.876 100.997  1.00  0.00           O
ATOM   8541  N   PRO A 523      81.391  55.286 102.168  1.00  0.00           N
ATOM   8542  CD  PRO A 523      80.481  54.945 103.268  1.00  0.00           C
ATOM   8545  CA  PRO A 523      80.670  55.756 100.988  1.00  0.00           C
ATOM   8547  CB  PRO A 523      79.191  55.925 101.427  1.00  0.00           C
ATOM   8550  CG  PRO A 523      79.091  55.456 102.887  1.00  0.00           C
ATOM   8553  C   PRO A 523      81.221  57.056 100.407  1.00  0.00           C
ATOM   8554  O   PRO A 523      81.001  57.326  99.226  1.00  0.00           O
ATOM   8555  N   VAL A 524      81.910  57.896 101.227  1.00  0.00           N
ATOM   8557  CA  VAL A 524      82.651  59.046 100.747  1.00  0.00           C
ATOM   8559  CB  VAL A 524      83.090  59.955 101.908  1.00  0.00           C
ATOM   8561  CG1 VAL A 524      83.730  61.255 101.357  1.00  0.00           C
ATOM   8565  CG2 VAL A 524      81.881  60.265 102.807  1.00  0.00           C
ATOM   8569  C   VAL A 524      83.891  58.626  99.977  1.00  0.00           C
ATOM   8570  O   VAL A 524      84.130  59.046  98.847  1.00  0.00           O
ATOM   8571  N   ILE A 525      84.721  57.765 100.597  1.00  0.00           N
ATOM   8573  CA  ILE A 525      86.031  57.396 100.088  1.00  0.00           C
ATOM   8575  CB  ILE A 525      86.801  56.616 101.147  1.00  0.00           C
ATOM   8577  CG2 ILE A 525      88.230  56.335 100.677  1.00  0.00           C
ATOM   8581  CG1 ILE A 525      86.881  57.376 102.477  1.00  0.00           C
ATOM   8584  CD  ILE A 525      87.120  56.426 103.657  1.00  0.00           C
ATOM   8588  C   ILE A 525      85.901  56.585  98.807  1.00  0.00           C
ATOM   8589  O   ILE A 525      86.510  56.855  97.787  1.00  0.00           O
ATOM   8590  N   GLN A 526      85.001  55.585  98.847  1.00  0.00           N
ATOM   8592  CA  GLN A 526      84.830  54.626  97.787  1.00  0.00           C
ATOM   8594  CB  GLN A 526      85.400  53.276  98.268  1.00  0.00           C
ATOM   8597  CG  GLN A 526      85.291  52.096  97.266  1.00  0.00           C
ATOM   8600  CD  GLN A 526      86.060  50.896  97.807  1.00  0.00           C
ATOM   8601  OE1 GLN A 526      86.471  50.905  98.967  1.00  0.00           O
ATOM   8602  NE2 GLN A 526      86.291  49.846  96.978  1.00  0.00           N
ATOM   8605  C   GLN A 526      83.341  54.556  97.457  1.00  0.00           C
ATOM   8606  O   GLN A 526      82.571  53.916  98.177  1.00  0.00           O
ATOM   8607  N   PRO A 527      82.871  55.195  96.387  1.00  0.00           N
ATOM   8608  CD  PRO A 527      83.601  56.325  95.798  1.00  0.00           C
ATOM   8611  CA  PRO A 527      81.441  55.335  96.137  1.00  0.00           C
ATOM   8613  CB  PRO A 527      81.340  56.346  95.007  1.00  0.00           C
ATOM   8616  CG  PRO A 527      82.530  57.266  95.247  1.00  0.00           C
ATOM   8619  C   PRO A 527      80.721  54.085  95.737  1.00  0.00           C
ATOM   8620  O   PRO A 527      79.501  54.056  95.877  1.00  0.00           O
ATOM   8621  N   GLU A 528      81.420  53.045  95.228  1.00  0.00           N
ATOM   8623  CA  GLU A 528      80.800  51.795  94.827  1.00  0.00           C
ATOM   8625  CB  GLU A 528      81.811  50.855  94.118  1.00  0.00           C
ATOM   8628  CG  GLU A 528      82.780  50.096  95.057  1.00  0.00           C
ATOM   8631  CD  GLU A 528      83.881  49.376  94.317  1.00  0.00           C
ATOM   8632  OE1 GLU A 528      84.221  49.786  93.167  1.00  0.00           O
ATOM   8633  OE2 GLU A 528      84.430  48.405  94.897  1.00  0.00           O
ATOM   8634  C   GLU A 528      80.271  51.076  96.048  1.00  0.00           C
ATOM   8635  O   GLU A 528      79.451  50.176  95.957  1.00  0.00           O
ATOM   8636  N   SER A 529      80.691  51.486  97.247  1.00  0.00           N
ATOM   8638  CA  SER A 529      80.350  50.835  98.477  1.00  0.00           C
ATOM   8640  CB  SER A 529      81.481  51.115  99.457  1.00  0.00           C
ATOM   8643  OG  SER A 529      82.771  50.826  98.927  1.00  0.00           O
ATOM   8645  C   SER A 529      79.071  51.406  99.067  1.00  0.00           C
ATOM   8646  O   SER A 529      78.691  51.045 100.187  1.00  0.00           O
ATOM   8647  N   GLU A 530      78.310  52.236  98.307  1.00  0.00           N
ATOM   8649  CA  GLU A 530      76.871  52.416  98.488  1.00  0.00           C
ATOM   8651  CB  GLU A 530      76.261  53.425  97.467  1.00  0.00           C
ATOM   8654  CG  GLU A 530      74.700  53.495  97.387  1.00  0.00           C
ATOM   8657  CD  GLU A 530      74.151  54.326  96.217  1.00  0.00           C
ATOM   8658  OE1 GLU A 530      74.590  54.146  95.057  1.00  0.00           O
ATOM   8659  OE2 GLU A 530      73.221  55.126  96.478  1.00  0.00           O
ATOM   8660  C   GLU A 530      76.141  51.076  98.438  1.00  0.00           C
ATOM   8661  O   GLU A 530      75.240  50.806  99.226  1.00  0.00           O
ATOM   8662  N   ALA A 531      76.621  50.176  97.547  1.00  0.00           N
ATOM   8664  CA  ALA A 531      76.331  48.765  97.477  1.00  0.00           C
ATOM   8666  CB  ALA A 531      77.381  48.155  96.548  1.00  0.00           C
ATOM   8670  C   ALA A 531      76.391  47.915  98.747  1.00  0.00           C
ATOM   8671  O   ALA A 531      75.991  46.756  98.698  1.00  0.00           O
ATOM   8672  N   TRP A 532      76.841  48.396  99.907  1.00  0.00           N
ATOM   8674  CA  TRP A 532      76.630  47.645 101.137  1.00  0.00           C
ATOM   8676  CB  TRP A 532      77.761  46.616 101.437  1.00  0.00           C
ATOM   8679  CG  TRP A 532      79.150  47.166 101.478  1.00  0.00           C
ATOM   8680  CD1 TRP A 532      79.771  47.756 102.547  1.00  0.00           C
ATOM   8682  NE1 TRP A 532      81.031  48.155 102.168  1.00  0.00           N
ATOM   8684  CE2 TRP A 532      81.251  47.796 100.868  1.00  0.00           C
ATOM   8685  CD2 TRP A 532      80.071  47.206 100.377  1.00  0.00           C
ATOM   8686  CE3 TRP A 532      79.991  46.826  99.037  1.00  0.00           C
ATOM   8688  CZ3 TRP A 532      81.071  47.096  98.197  1.00  0.00           C
ATOM   8690  CZ2 TRP A 532      82.361  47.986 100.057  1.00  0.00           C
ATOM   8692  CH2 TRP A 532      82.240  47.656  98.698  1.00  0.00           C
ATOM   8694  C   TRP A 532      76.420  48.556 102.327  1.00  0.00           C
ATOM   8695  O   TRP A 532      76.461  48.136 103.467  1.00  0.00           O
ATOM   8696  N   PHE A 533      76.100  49.836 102.077  1.00  0.00           N
ATOM   8698  CA  PHE A 533      75.691  50.736 103.147  1.00  0.00           C
ATOM   8700  CB  PHE A 533      76.700  51.896 103.307  1.00  0.00           C
ATOM   8703  CG  PHE A 533      77.801  51.436 104.207  1.00  0.00           C
ATOM   8704  CD1 PHE A 533      77.631  51.476 105.597  1.00  0.00           C
ATOM   8706  CE1 PHE A 533      78.681  51.135 106.458  1.00  0.00           C
ATOM   8708  CZ  PHE A 533      79.921  50.786 105.918  1.00  0.00           C
ATOM   8710  CD2 PHE A 533      79.030  50.995 103.688  1.00  0.00           C
ATOM   8712  CE2 PHE A 533      80.090  50.695 104.537  1.00  0.00           C
ATOM   8714  C   PHE A 533      74.331  51.335 102.976  1.00  0.00           C
ATOM   8715  O   PHE A 533      73.670  51.655 103.967  1.00  0.00           O
ATOM   8716  N   ALA A 534      73.870  51.525 101.717  1.00  0.00           N
ATOM   8718  CA  ALA A 534      72.721  52.336 101.408  1.00  0.00           C
ATOM   8720  CB  ALA A 534      71.431  51.816 102.027  1.00  0.00           C
ATOM   8724  C   ALA A 534      72.871  53.815 101.738  1.00  0.00           C
ATOM   8725  O   ALA A 534      71.901  54.526 102.027  1.00  0.00           O
ATOM   8726  N   GLN A 535      74.111  54.326 101.688  1.00  0.00           N
ATOM   8728  CA  GLN A 535      74.391  55.736 101.738  1.00  0.00           C
ATOM   8730  CB  GLN A 535      75.240  56.126 102.967  1.00  0.00           C
ATOM   8733  CG  GLN A 535      74.481  55.886 104.287  1.00  0.00           C
ATOM   8736  CD  GLN A 535      75.331  56.255 105.527  1.00  0.00           C
ATOM   8737  OE1 GLN A 535      76.560  56.306 105.467  1.00  0.00           O
ATOM   8738  NE2 GLN A 535      74.660  56.525 106.667  1.00  0.00           N
ATOM   8741  C   GLN A 535      75.170  56.045 100.497  1.00  0.00           C
ATOM   8742  O   GLN A 535      76.141  55.366 100.167  1.00  0.00           O
ATOM   8743  N   ASN A 536      74.801  57.115  99.787  1.00  0.00           N
ATOM   8745  CA  ASN A 536      75.691  57.726  98.838  1.00  0.00           C
ATOM   8747  CB  ASN A 536      75.181  57.645  97.378  1.00  0.00           C
ATOM   8750  CG  ASN A 536      73.911  58.435  97.107  1.00  0.00           C
ATOM   8751  OD1 ASN A 536      73.961  59.556  96.607  1.00  0.00           O
ATOM   8752  ND2 ASN A 536      72.740  57.826  97.427  1.00  0.00           N
ATOM   8755  C   ASN A 536      75.910  59.136  99.337  1.00  0.00           C
ATOM   8756  O   ASN A 536      74.990  59.815  99.777  1.00  0.00           O
ATOM   8757  N   TYR A 537      77.181  59.566  99.307  1.00  0.00           N
ATOM   8759  CA  TYR A 537      77.600  60.855  99.777  1.00  0.00           C
ATOM   8761  CB  TYR A 537      79.150  60.876  99.647  1.00  0.00           C
ATOM   8764  CG  TYR A 537      79.830  62.115 100.158  1.00  0.00           C
ATOM   8765  CD1 TYR A 537      79.461  62.676 101.397  1.00  0.00           C
ATOM   8767  CE1 TYR A 537      80.090  63.835 101.857  1.00  0.00           C
ATOM   8769  CZ  TYR A 537      81.041  64.466 101.058  1.00  0.00           C
ATOM   8770  OH  TYR A 537      81.551  65.706 101.467  1.00  0.00           O
ATOM   8772  CD2 TYR A 537      80.850  62.715  99.408  1.00  0.00           C
ATOM   8774  CE2 TYR A 537      81.441  63.916  99.847  1.00  0.00           C
ATOM   8776  C   TYR A 537      76.871  61.996  99.057  1.00  0.00           C
ATOM   8777  O   TYR A 537      76.441  62.975  99.668  1.00  0.00           O
ATOM   8778  N   ALA A 538      76.681  61.876  97.728  1.00  0.00           N
ATOM   8780  CA  ALA A 538      76.021  62.866  96.917  1.00  0.00           C
ATOM   8782  CB  ALA A 538      76.141  62.476  95.427  1.00  0.00           C
ATOM   8786  C   ALA A 538      74.571  63.155  97.308  1.00  0.00           C
ATOM   8787  O   ALA A 538      74.161  64.316  97.347  1.00  0.00           O
ATOM   8788  N   ASP A 539      73.761  62.126  97.647  1.00  0.00           N
ATOM   8790  CA  ASP A 539      72.431  62.276  98.187  1.00  0.00           C
ATOM   8792  CB  ASP A 539      71.731  60.886  98.307  1.00  0.00           C
ATOM   8795  CG  ASP A 539      70.331  60.905  98.897  1.00  0.00           C
ATOM   8796  OD1 ASP A 539      69.751  62.006  99.098  1.00  0.00           O
ATOM   8797  OD2 ASP A 539      69.741  59.806  99.067  1.00  0.00           O
ATOM   8798  C   ASP A 539      72.431  63.056  99.487  1.00  0.00           C
ATOM   8799  O   ASP A 539      71.731  64.056  99.587  1.00  0.00           O
ATOM   8800  N   PHE A 540      73.310  62.695 100.438  1.00  0.00           N
ATOM   8802  CA  PHE A 540      73.361  63.326 101.747  1.00  0.00           C
ATOM   8804  CB  PHE A 540      74.530  62.756 102.588  1.00  0.00           C
ATOM   8807  CG  PHE A 540      74.130  61.546 103.368  1.00  0.00           C
ATOM   8808  CD1 PHE A 540      73.740  60.366 102.728  1.00  0.00           C
ATOM   8810  CE1 PHE A 540      73.521  59.206 103.457  1.00  0.00           C
ATOM   8812  CZ  PHE A 540      73.711  59.216 104.847  1.00  0.00           C
ATOM   8814  CD2 PHE A 540      74.261  61.556 104.766  1.00  0.00           C
ATOM   8816  CE2 PHE A 540      74.071  60.386 105.507  1.00  0.00           C
ATOM   8818  C   PHE A 540      73.571  64.815 101.697  1.00  0.00           C
ATOM   8819  O   PHE A 540      72.950  65.585 102.427  1.00  0.00           O
ATOM   8820  N   LEU A 541      74.450  65.276 100.807  1.00  0.00           N
ATOM   8822  CA  LEU A 541      74.571  66.686 100.517  1.00  0.00           C
ATOM   8824  CB  LEU A 541      75.761  66.936  99.587  1.00  0.00           C
ATOM   8827  CG  LEU A 541      77.111  66.426 100.117  1.00  0.00           C
ATOM   8829  CD1 LEU A 541      78.170  66.945  99.157  1.00  0.00           C
ATOM   8833  CD2 LEU A 541      77.451  66.876 101.537  1.00  0.00           C
ATOM   8837  C   LEU A 541      73.361  67.356  99.887  1.00  0.00           C
ATOM   8838  O   LEU A 541      73.020  68.486 100.228  1.00  0.00           O
ATOM   8839  N   LYS A 542      72.691  66.706  98.917  1.00  0.00           N
ATOM   8841  CA  LYS A 542      71.401  67.136  98.397  1.00  0.00           C
ATOM   8843  CB  LYS A 542      70.991  66.286  97.168  1.00  0.00           C
ATOM   8846  CG  LYS A 542      71.871  66.496  95.917  1.00  0.00           C
ATOM   8849  CD  LYS A 542      71.490  65.596  94.717  1.00  0.00           C
ATOM   8852  CE  LYS A 542      71.841  64.106  94.938  1.00  0.00           C
ATOM   8855  NZ  LYS A 542      71.501  63.256  93.777  1.00  0.00           N
ATOM   8859  C   LYS A 542      70.261  67.175  99.427  1.00  0.00           C
ATOM   8860  O   LYS A 542      69.530  68.166  99.518  1.00  0.00           O
ATOM   8861  N   SER A 543      70.120  66.115 100.237  1.00  0.00           N
ATOM   8863  CA  SER A 543      68.971  65.886 101.097  1.00  0.00           C
ATOM   8865  CB  SER A 543      68.611  64.366 101.188  1.00  0.00           C
ATOM   8868  OG  SER A 543      69.721  63.516 101.487  1.00  0.00           O
ATOM   8870  C   SER A 543      69.091  66.445 102.497  1.00  0.00           C
ATOM   8871  O   SER A 543      68.081  66.585 103.177  1.00  0.00           O
ATOM   8872  N   TYR A 544      70.301  66.855 102.957  1.00  0.00           N
ATOM   8874  CA  TYR A 544      70.471  67.396 104.287  1.00  0.00           C
ATOM   8876  CB  TYR A 544      71.230  66.426 105.247  1.00  0.00           C
ATOM   8879  CG  TYR A 544      70.641  65.036 105.237  1.00  0.00           C
ATOM   8880  CD1 TYR A 544      69.341  64.776 105.697  1.00  0.00           C
ATOM   8882  CE1 TYR A 544      68.780  63.495 105.577  1.00  0.00           C
ATOM   8884  CZ  TYR A 544      69.520  62.476 104.967  1.00  0.00           C
ATOM   8885  OH  TYR A 544      68.941  61.236 104.707  1.00  0.00           O
ATOM   8887  CD2 TYR A 544      71.391  63.975 104.717  1.00  0.00           C
ATOM   8889  CE2 TYR A 544      70.831  62.705 104.557  1.00  0.00           C
ATOM   8891  C   TYR A 544      71.211  68.716 104.226  1.00  0.00           C
ATOM   8892  O   TYR A 544      71.901  69.036 103.256  1.00  0.00           O
ATOM   8893  N   ASP A 545      71.071  69.545 105.287  1.00  0.00           N
ATOM   8895  CA  ASP A 545      71.861  70.736 105.527  1.00  0.00           C
ATOM   8897  CB  ASP A 545      71.201  71.546 106.657  1.00  0.00           C
ATOM   8900  CG  ASP A 545      69.901  72.085 106.107  1.00  0.00           C
ATOM   8901  OD1 ASP A 545      69.990  72.895 105.158  1.00  0.00           O
ATOM   8902  OD2 ASP A 545      68.810  71.676 106.577  1.00  0.00           O
ATOM   8903  C   ASP A 545      73.301  70.416 105.897  1.00  0.00           C
ATOM   8904  O   ASP A 545      74.231  71.166 105.597  1.00  0.00           O
ATOM   8905  N   TRP A 546      73.491  69.255 106.548  1.00  0.00           N
ATOM   8907  CA  TRP A 546      74.771  68.786 106.978  1.00  0.00           C
ATOM   8909  CB  TRP A 546      75.011  69.036 108.488  1.00  0.00           C
ATOM   8912  CG  TRP A 546      74.980  70.486 108.807  1.00  0.00           C
ATOM   8913  CD1 TRP A 546      73.941  71.205 109.317  1.00  0.00           C
ATOM   8915  NE1 TRP A 546      74.301  72.536 109.397  1.00  0.00           N
ATOM   8917  CE2 TRP A 546      75.541  72.695 108.867  1.00  0.00           C
ATOM   8918  CD2 TRP A 546      76.001  71.426 108.467  1.00  0.00           C
ATOM   8919  CE3 TRP A 546      77.251  71.306 107.868  1.00  0.00           C
ATOM   8921  CZ3 TRP A 546      77.971  72.466 107.588  1.00  0.00           C
ATOM   8923  CZ2 TRP A 546      76.280  73.846 108.647  1.00  0.00           C
ATOM   8925  CH2 TRP A 546      77.490  73.716 107.967  1.00  0.00           C
ATOM   8927  C   TRP A 546      74.881  67.315 106.747  1.00  0.00           C
ATOM   8928  O   TRP A 546      73.941  66.546 106.947  1.00  0.00           O
ATOM   8929  N   THR A 547      76.081  66.846 106.377  1.00  0.00           N
ATOM   8931  CA  THR A 547      76.420  65.445 106.527  1.00  0.00           C
ATOM   8933  CB  THR A 547      76.661  64.736 105.208  1.00  0.00           C
ATOM   8935  OG1 THR A 547      76.841  63.346 105.397  1.00  0.00           O
ATOM   8937  CG2 THR A 547      77.911  65.246 104.497  1.00  0.00           C
ATOM   8941  C   THR A 547      77.611  65.346 107.438  1.00  0.00           C
ATOM   8942  O   THR A 547      78.501  66.205 107.448  1.00  0.00           O
ATOM   8943  N   ALA A 548      77.611  64.335 108.307  1.00  0.00           N
ATOM   8945  CA  ALA A 548      78.661  64.186 109.297  1.00  0.00           C
ATOM   8947  CB  ALA A 548      78.051  64.136 110.707  1.00  0.00           C
ATOM   8951  C   ALA A 548      79.461  62.945 108.967  1.00  0.00           C
ATOM   8952  O   ALA A 548      78.961  61.826 109.048  1.00  0.00           O
ATOM   8953  N   ILE A 549      80.721  63.136 108.537  1.00  0.00           N
ATOM   8955  CA  ILE A 549      81.551  62.056 108.037  1.00  0.00           C
ATOM   8957  CB  ILE A 549      82.561  62.505 106.967  1.00  0.00           C
ATOM   8959  CG2 ILE A 549      83.381  61.276 106.487  1.00  0.00           C
ATOM   8963  CG1 ILE A 549      81.861  63.216 105.777  1.00  0.00           C
ATOM   8966  CD  ILE A 549      82.841  63.886 104.808  1.00  0.00           C
ATOM   8970  C   ILE A 549      82.301  61.395 109.177  1.00  0.00           C
ATOM   8971  O   ILE A 549      83.221  61.986 109.747  1.00  0.00           O
ATOM   8972  N   MET A 550      81.941  60.135 109.497  1.00  0.00           N
ATOM   8974  CA  MET A 550      82.551  59.396 110.577  1.00  0.00           C
ATOM   8976  CB  MET A 550      81.650  58.236 111.037  1.00  0.00           C
ATOM   8979  CG  MET A 550      80.310  58.705 111.607  1.00  0.00           C
ATOM   8982  SD  MET A 550      79.321  57.336 112.238  1.00  0.00           S
ATOM   8983  CE  MET A 550      78.920  56.606 110.637  1.00  0.00           C
ATOM   8987  C   MET A 550      83.931  58.846 110.247  1.00  0.00           C
ATOM   8988  O   MET A 550      84.111  57.686 109.878  1.00  0.00           O
ATOM   8989  N   ALA A 551      84.961  59.696 110.397  1.00  0.00           N
ATOM   8991  CA  ALA A 551      86.331  59.335 110.107  1.00  0.00           C
ATOM   8993  CB  ALA A 551      87.111  60.605 109.717  1.00  0.00           C
ATOM   8997  C   ALA A 551      87.011  58.605 111.268  1.00  0.00           C
ATOM   8998  O   ALA A 551      87.981  57.886 111.086  1.00  0.00           O
ATOM   8999  N   MET A 552      86.441  58.685 112.487  1.00  0.00           N
ATOM   9001  CA  MET A 552      87.041  58.216 113.717  1.00  0.00           C
ATOM   9003  CB  MET A 552      86.041  58.346 114.897  1.00  0.00           C
ATOM   9006  CG  MET A 552      85.361  59.725 115.018  1.00  0.00           C
ATOM   9009  SD  MET A 552      83.931  59.976 113.927  1.00  0.00           S
ATOM   9010  CE  MET A 552      82.780  58.885 114.798  1.00  0.00           C
ATOM   9014  C   MET A 552      87.571  56.776 113.757  1.00  0.00           C
ATOM   9015  O   MET A 552      88.691  56.606 114.257  1.00  0.00           O
ATOM   9016  N   PRO A 553      86.920  55.695 113.287  1.00  0.00           N
ATOM   9017  CD  PRO A 553      85.581  55.675 112.687  1.00  0.00           C
ATOM   9020  CA  PRO A 553      87.431  54.355 113.507  1.00  0.00           C
ATOM   9022  CB  PRO A 553      86.241  53.446 113.177  1.00  0.00           C
ATOM   9025  CG  PRO A 553      85.400  54.246 112.188  1.00  0.00           C
ATOM   9028  C   PRO A 553      88.630  54.076 112.637  1.00  0.00           C
ATOM   9029  O   PRO A 553      89.441  53.216 112.957  1.00  0.00           O
ATOM   9030  N   TYR A 554      88.791  54.826 111.527  1.00  0.00           N
ATOM   9032  CA  TYR A 554      89.891  54.685 110.597  1.00  0.00           C
ATOM   9034  CB  TYR A 554      89.581  55.415 109.287  1.00  0.00           C
ATOM   9037  CG  TYR A 554      88.370  54.795 108.657  1.00  0.00           C
ATOM   9038  CD1 TYR A 554      87.091  55.286 108.978  1.00  0.00           C
ATOM   9040  CE1 TYR A 554      85.961  54.755 108.357  1.00  0.00           C
ATOM   9042  CZ  TYR A 554      86.101  53.786 107.367  1.00  0.00           C
ATOM   9043  OH  TYR A 554      84.961  53.265 106.738  1.00  0.00           O
ATOM   9045  CD2 TYR A 554      88.501  53.815 107.667  1.00  0.00           C
ATOM   9047  CE2 TYR A 554      87.371  53.316 107.006  1.00  0.00           C
ATOM   9049  C   TYR A 554      91.171  55.286 111.147  1.00  0.00           C
ATOM   9050  O   TYR A 554      92.260  55.096 110.616  1.00  0.00           O
ATOM   9051  N   LEU A 555      91.031  56.076 112.207  1.00  0.00           N
ATOM   9053  CA  LEU A 555      92.120  56.795 112.787  1.00  0.00           C
ATOM   9055  CB  LEU A 555      91.650  58.256 113.017  1.00  0.00           C
ATOM   9058  CG  LEU A 555      91.851  59.195 111.797  1.00  0.00           C
ATOM   9060  CD1 LEU A 555      91.121  58.806 110.507  1.00  0.00           C
ATOM   9064  CD2 LEU A 555      91.361  60.585 112.158  1.00  0.00           C
ATOM   9068  C   LEU A 555      92.631  56.135 114.057  1.00  0.00           C
ATOM   9069  O   LEU A 555      93.671  56.525 114.567  1.00  0.00           O
ATOM   9070  N   GLU A 556      91.980  55.075 114.587  1.00  0.00           N
ATOM   9072  CA  GLU A 556      92.561  54.256 115.647  1.00  0.00           C
ATOM   9074  CB  GLU A 556      91.461  53.586 116.517  1.00  0.00           C
ATOM   9077  CG  GLU A 556      91.951  52.746 117.737  1.00  0.00           C
ATOM   9080  CD  GLU A 556      92.931  53.505 118.647  1.00  0.00           C
ATOM   9081  OE1 GLU A 556      92.471  54.405 119.387  1.00  0.00           O
ATOM   9082  OE2 GLU A 556      94.150  53.195 118.567  1.00  0.00           O
ATOM   9083  C   GLU A 556      93.571  53.246 115.097  1.00  0.00           C
ATOM   9084  O   GLU A 556      93.531  52.856 113.927  1.00  0.00           O
ATOM   9085  N   GLY A 557      94.550  52.826 115.908  1.00  0.00           N
ATOM   9087  CA  GLY A 557      95.571  51.835 115.547  1.00  0.00           C
ATOM   9090  C   GLY A 557      96.441  52.206 114.378  1.00  0.00           C
ATOM   9091  O   GLY A 557      96.910  51.335 113.647  1.00  0.00           O
ATOM   9092  N   VAL A 558      96.711  53.495 114.177  1.00  0.00           N
ATOM   9094  CA  VAL A 558      97.450  53.955 113.017  1.00  0.00           C
ATOM   9096  CB  VAL A 558      96.521  54.425 111.887  1.00  0.00           C
ATOM   9098  CG1 VAL A 558      95.911  55.816 112.158  1.00  0.00           C
ATOM   9102  CG2 VAL A 558      97.271  54.416 110.547  1.00  0.00           C
ATOM   9106  C   VAL A 558      98.401  55.056 113.418  1.00  0.00           C
ATOM   9107  O   VAL A 558      98.170  55.826 114.347  1.00  0.00           O
ATOM   9108  N   ALA A 559      99.541  55.156 112.717  1.00  0.00           N
ATOM   9110  CA  ALA A 559     100.411  56.306 112.807  1.00  0.00           C
ATOM   9112  CB  ALA A 559     101.881  55.896 112.677  1.00  0.00           C
ATOM   9116  C   ALA A 559     100.111  57.385 111.767  1.00  0.00           C
ATOM   9117  O   ALA A 559      99.290  57.216 110.868  1.00  0.00           O
ATOM   9118  N   GLU A 560     100.791  58.545 111.908  1.00  0.00           N
ATOM   9120  CA  GLU A 560     100.530  59.745 111.128  1.00  0.00           C
ATOM   9122  CB  GLU A 560     101.521  60.846 111.586  1.00  0.00           C
ATOM   9125  CG  GLU A 560     101.510  62.146 110.747  1.00  0.00           C
ATOM   9128  CD  GLU A 560     102.631  63.085 111.137  1.00  0.00           C
ATOM   9129  OE1 GLU A 560     102.721  63.486 112.327  1.00  0.00           O
ATOM   9130  OE2 GLU A 560     103.481  63.386 110.247  1.00  0.00           O
ATOM   9131  C   GLU A 560     100.601  59.566 109.618  1.00  0.00           C
ATOM   9132  O   GLU A 560      99.641  59.836 108.897  1.00  0.00           O
ATOM   9133  N   LYS A 561     101.721  59.006 109.098  1.00  0.00           N
ATOM   9135  CA  LYS A 561     101.951  58.906 107.658  1.00  0.00           C
ATOM   9137  CB  LYS A 561     103.280  58.146 107.397  1.00  0.00           C
ATOM   9140  CG  LYS A 561     104.541  58.825 107.938  1.00  0.00           C
ATOM   9143  CD  LYS A 561     105.831  58.206 107.357  1.00  0.00           C
ATOM   9146  CE  LYS A 561     105.990  56.716 107.717  1.00  0.00           C
ATOM   9149  NZ  LYS A 561     107.301  56.185 107.257  1.00  0.00           N
ATOM   9153  C   LYS A 561     100.881  58.155 106.866  1.00  0.00           C
ATOM   9154  O   LYS A 561     100.371  58.596 105.837  1.00  0.00           O
ATOM   9155  N   SER A 562     100.491  56.975 107.387  1.00  0.00           N
ATOM   9157  CA  SER A 562      99.410  56.166 106.857  1.00  0.00           C
ATOM   9159  CB  SER A 562      99.331  54.865 107.658  1.00  0.00           C
ATOM   9162  OG  SER A 562     100.581  54.186 107.568  1.00  0.00           O
ATOM   9164  C   SER A 562      98.061  56.846 106.917  1.00  0.00           C
ATOM   9165  O   SER A 562      97.310  56.806 105.938  1.00  0.00           O
ATOM   9166  N   ALA A 563      97.751  57.495 108.057  1.00  0.00           N
ATOM   9168  CA  ALA A 563      96.541  58.276 108.237  1.00  0.00           C
ATOM   9170  CB  ALA A 563      96.461  58.806 109.688  1.00  0.00           C
ATOM   9174  C   ALA A 563      96.441  59.436 107.257  1.00  0.00           C
ATOM   9175  O   ALA A 563      95.400  59.626 106.627  1.00  0.00           O
ATOM   9176  N   ASP A 564      97.551  60.166 107.037  1.00  0.00           N
ATOM   9178  CA  ASP A 564      97.620  61.265 106.097  1.00  0.00           C
ATOM   9180  CB  ASP A 564      99.071  61.795 106.027  1.00  0.00           C
ATOM   9183  CG  ASP A 564      99.441  62.736 107.147  1.00  0.00           C
ATOM   9184  OD1 ASP A 564      98.571  63.195 107.917  1.00  0.00           O
ATOM   9185  OD2 ASP A 564     100.641  63.126 107.118  1.00  0.00           O
ATOM   9186  C   ASP A 564      97.221  60.896 104.677  1.00  0.00           C
ATOM   9187  O   ASP A 564      96.420  61.576 104.048  1.00  0.00           O
ATOM   9188  N   GLN A 565      97.711  59.766 104.118  1.00  0.00           N
ATOM   9190  CA  GLN A 565      97.330  59.295 102.787  1.00  0.00           C
ATOM   9192  CB  GLN A 565      98.020  57.945 102.438  1.00  0.00           C
ATOM   9195  CG  GLN A 565      99.541  57.956 102.197  1.00  0.00           C
ATOM   9198  CD  GLN A 565      99.971  56.525 101.817  1.00  0.00           C
ATOM   9199  OE1 GLN A 565      99.261  55.556 102.118  1.00  0.00           O
ATOM   9200  NE2 GLN A 565     101.151  56.385 101.177  1.00  0.00           N
ATOM   9203  C   GLN A 565      95.841  59.046 102.627  1.00  0.00           C
ATOM   9204  O   GLN A 565      95.231  59.355 101.607  1.00  0.00           O
ATOM   9205  N   TRP A 566      95.240  58.405 103.657  1.00  0.00           N
ATOM   9207  CA  TRP A 566      93.811  58.195 103.797  1.00  0.00           C
ATOM   9209  CB  TRP A 566      93.580  57.236 105.018  1.00  0.00           C
ATOM   9212  CG  TRP A 566      92.181  56.746 105.247  1.00  0.00           C
ATOM   9213  CD1 TRP A 566      91.661  55.566 104.798  1.00  0.00           C
ATOM   9215  NE1 TRP A 566      90.341  55.475 105.158  1.00  0.00           N
ATOM   9217  CE2 TRP A 566      89.991  56.576 105.877  1.00  0.00           C
ATOM   9218  CD2 TRP A 566      91.130  57.406 105.967  1.00  0.00           C
ATOM   9219  CE3 TRP A 566      91.041  58.596 106.677  1.00  0.00           C
ATOM   9221  CZ3 TRP A 566      89.821  58.955 107.257  1.00  0.00           C
ATOM   9223  CZ2 TRP A 566      88.791  56.936 106.458  1.00  0.00           C
ATOM   9225  CH2 TRP A 566      88.711  58.146 107.137  1.00  0.00           C
ATOM   9227  C   TRP A 566      93.040  59.506 103.908  1.00  0.00           C
ATOM   9228  O   TRP A 566      92.060  59.736 103.217  1.00  0.00           O
ATOM   9229  N   LEU A 567      93.531  60.445 104.738  1.00  0.00           N
ATOM   9231  CA  LEU A 567      93.001  61.795 104.847  1.00  0.00           C
ATOM   9233  CB  LEU A 567      93.551  62.486 106.117  1.00  0.00           C
ATOM   9236  CG  LEU A 567      93.101  61.795 107.427  1.00  0.00           C
ATOM   9238  CD1 LEU A 567      93.931  62.236 108.637  1.00  0.00           C
ATOM   9242  CD2 LEU A 567      91.600  61.996 107.697  1.00  0.00           C
ATOM   9246  C   LEU A 567      93.101  62.666 103.586  1.00  0.00           C
ATOM   9247  O   LEU A 567      92.151  63.376 103.277  1.00  0.00           O
ATOM   9248  N   ILE A 568      94.211  62.616 102.807  1.00  0.00           N
ATOM   9250  CA  ILE A 568      94.290  63.216 101.478  1.00  0.00           C
ATOM   9252  CB  ILE A 568      95.670  63.066 100.798  1.00  0.00           C
ATOM   9254  CG2 ILE A 568      95.651  63.646  99.366  1.00  0.00           C
ATOM   9258  CG1 ILE A 568      96.801  63.745 101.586  1.00  0.00           C
ATOM   9261  CD  ILE A 568      96.600  65.246 101.807  1.00  0.00           C
ATOM   9265  C   ILE A 568      93.251  62.666 100.527  1.00  0.00           C
ATOM   9266  O   ILE A 568      92.581  63.416  99.827  1.00  0.00           O
ATOM   9267  N   GLN A 569      93.040  61.325 100.497  1.00  0.00           N
ATOM   9269  CA  GLN A 569      92.001  60.725  99.677  1.00  0.00           C
ATOM   9271  CB  GLN A 569      92.001  59.176  99.827  1.00  0.00           C
ATOM   9274  CG  GLN A 569      91.600  58.416  98.537  1.00  0.00           C
ATOM   9277  CD  GLN A 569      90.221  58.835  98.007  1.00  0.00           C
ATOM   9278  OE1 GLN A 569      89.191  58.486  98.577  1.00  0.00           O
ATOM   9279  NE2 GLN A 569      90.191  59.636  96.917  1.00  0.00           N
ATOM   9282  C   GLN A 569      90.621  61.245 100.057  1.00  0.00           C
ATOM   9283  O   GLN A 569      89.840  61.686  99.217  1.00  0.00           O
ATOM   9284  N   LEU A 570      90.341  61.286 101.377  1.00  0.00           N
ATOM   9286  CA  LEU A 570      89.091  61.776 101.927  1.00  0.00           C
ATOM   9288  CB  LEU A 570      89.170  61.626 103.477  1.00  0.00           C
ATOM   9291  CG  LEU A 570      87.861  61.606 104.307  1.00  0.00           C
ATOM   9293  CD1 LEU A 570      86.951  62.816 104.057  1.00  0.00           C
ATOM   9297  CD2 LEU A 570      87.050  60.316 104.086  1.00  0.00           C
ATOM   9301  C   LEU A 570      88.861  63.225 101.497  1.00  0.00           C
ATOM   9302  O   LEU A 570      87.810  63.565 100.947  1.00  0.00           O
ATOM   9303  N   THR A 571      89.871  64.115 101.647  1.00  0.00           N
ATOM   9305  CA  THR A 571      89.791  65.496 101.198  1.00  0.00           C
ATOM   9307  CB  THR A 571      90.901  66.406 101.717  1.00  0.00           C
ATOM   9309  OG1 THR A 571      92.221  65.916 101.487  1.00  0.00           O
ATOM   9311  CG2 THR A 571      90.761  66.475 103.247  1.00  0.00           C
ATOM   9315  C   THR A 571      89.611  65.695  99.697  1.00  0.00           C
ATOM   9316  O   THR A 571      88.831  66.556  99.277  1.00  0.00           O
ATOM   9317  N   ASN A 572      90.251  64.865  98.857  1.00  0.00           N
ATOM   9319  CA  ASN A 572      90.030  64.835  97.417  1.00  0.00           C
ATOM   9321  CB  ASN A 572      90.950  63.776  96.747  1.00  0.00           C
ATOM   9324  CG  ASN A 572      92.421  64.136  96.957  1.00  0.00           C
ATOM   9325  OD1 ASN A 572      92.780  65.286  97.188  1.00  0.00           O
ATOM   9326  ND2 ASN A 572      93.321  63.126  96.878  1.00  0.00           N
ATOM   9329  C   ASN A 572      88.580  64.585  97.006  1.00  0.00           C
ATOM   9330  O   ASN A 572      88.040  65.265  96.147  1.00  0.00           O
ATOM   9331  N   GLN A 573      87.880  63.646  97.677  1.00  0.00           N
ATOM   9333  CA  GLN A 573      86.461  63.355  97.487  1.00  0.00           C
ATOM   9335  CB  GLN A 573      86.051  62.105  98.298  1.00  0.00           C
ATOM   9338  CG  GLN A 573      86.751  60.816  97.827  1.00  0.00           C
ATOM   9341  CD  GLN A 573      86.420  60.456  96.377  1.00  0.00           C
ATOM   9342  OE1 GLN A 573      86.821  61.096  95.397  1.00  0.00           O
ATOM   9343  NE2 GLN A 573      85.701  59.326  96.207  1.00  0.00           N
ATOM   9346  C   GLN A 573      85.511  64.506  97.787  1.00  0.00           C
ATOM   9347  O   GLN A 573      84.541  64.736  97.067  1.00  0.00           O
ATOM   9348  N   ILE A 574      85.791  65.265  98.867  1.00  0.00           N
ATOM   9350  CA  ILE A 574      85.100  66.515  99.188  1.00  0.00           C
ATOM   9352  CB  ILE A 574      85.491  67.096 100.567  1.00  0.00           C
ATOM   9354  CG2 ILE A 574      85.051  68.576 100.707  1.00  0.00           C
ATOM   9358  CG1 ILE A 574      84.830  66.346 101.747  1.00  0.00           C
ATOM   9361  CD  ILE A 574      85.211  64.886 101.937  1.00  0.00           C
ATOM   9365  C   ILE A 574      85.280  67.585  98.107  1.00  0.00           C
ATOM   9366  O   ILE A 574      84.331  68.216  97.687  1.00  0.00           O
ATOM   9367  N   LYS A 575      86.530  67.786  97.647  1.00  0.00           N
ATOM   9369  CA  LYS A 575      86.930  68.765  96.657  1.00  0.00           C
ATOM   9371  CB  LYS A 575      88.461  68.716  96.507  1.00  0.00           C
ATOM   9374  CG  LYS A 575      89.241  69.295  97.697  1.00  0.00           C
ATOM   9377  CD  LYS A 575      90.701  68.816  97.577  1.00  0.00           C
ATOM   9380  CE  LYS A 575      91.691  69.456  98.537  1.00  0.00           C
ATOM   9383  NZ  LYS A 575      93.040  69.115  98.087  1.00  0.00           N
ATOM   9387  C   LYS A 575      86.321  68.606  95.277  1.00  0.00           C
ATOM   9388  O   LYS A 575      86.031  69.566  94.557  1.00  0.00           O
ATOM   9389  N   ASN A 576      86.130  67.335  94.867  1.00  0.00           N
ATOM   9391  CA  ASN A 576      85.481  66.945  93.637  1.00  0.00           C
ATOM   9393  CB  ASN A 576      85.491  65.395  93.487  1.00  0.00           C
ATOM   9396  CG  ASN A 576      86.920  64.865  93.387  1.00  0.00           C
ATOM   9397  OD1 ASN A 576      87.891  65.585  93.147  1.00  0.00           O
ATOM   9398  ND2 ASN A 576      87.091  63.545  93.627  1.00  0.00           N
ATOM   9401  C   ASN A 576      84.041  67.466  93.548  1.00  0.00           C
ATOM   9402  O   ASN A 576      83.590  67.956  92.517  1.00  0.00           O
ATOM   9403  N   ILE A 577      83.280  67.405  94.667  1.00  0.00           N
ATOM   9405  CA  ILE A 577      81.901  67.846  94.677  1.00  0.00           C
ATOM   9407  CB  ILE A 577      81.001  66.956  95.527  1.00  0.00           C
ATOM   9409  CG2 ILE A 577      79.591  67.575  95.688  1.00  0.00           C
ATOM   9413  CG1 ILE A 577      80.901  65.545  94.897  1.00  0.00           C
ATOM   9416  CD  ILE A 577      80.170  64.515  95.756  1.00  0.00           C
ATOM   9420  C   ILE A 577      81.770  69.335  95.068  1.00  0.00           C
ATOM   9421  O   ILE A 577      82.071  69.725  96.207  1.00  0.00           O
ATOM   9422  N   PRO A 578      81.321  70.236  94.188  1.00  0.00           N
ATOM   9423  CD  PRO A 578      80.660  69.896  92.927  1.00  0.00           C
ATOM   9426  CA  PRO A 578      81.111  71.626  94.548  1.00  0.00           C
ATOM   9428  CB  PRO A 578      80.791  72.306  93.207  1.00  0.00           C
ATOM   9431  CG  PRO A 578      80.181  71.205  92.327  1.00  0.00           C
ATOM   9434  C   PRO A 578      80.061  71.876  95.628  1.00  0.00           C
ATOM   9435  O   PRO A 578      78.941  71.365  95.567  1.00  0.00           O
ATOM   9436  N   GLN A 579      80.471  72.666  96.637  1.00  0.00           N
ATOM   9438  CA  GLN A 579      79.740  72.945  97.868  1.00  0.00           C
ATOM   9440  CB  GLN A 579      78.471  73.816  97.697  1.00  0.00           C
ATOM   9443  CG  GLN A 579      78.791  75.276  97.266  1.00  0.00           C
ATOM   9446  CD  GLN A 579      77.581  76.205  97.347  1.00  0.00           C
ATOM   9447  OE1 GLN A 579      77.371  77.056  96.497  1.00  0.00           O
ATOM   9448  NE2 GLN A 579      76.721  76.026  98.377  1.00  0.00           N
ATOM   9451  C   GLN A 579      79.480  71.755  98.777  1.00  0.00           C
ATOM   9452  O   GLN A 579      78.700  71.835  99.727  1.00  0.00           O
ATOM   9453  N   ALA A 580      80.221  70.645  98.567  1.00  0.00           N
ATOM   9455  CA  ALA A 580      80.321  69.576  99.537  1.00  0.00           C
ATOM   9457  CB  ALA A 580      81.211  68.456  98.987  1.00  0.00           C
ATOM   9461  C   ALA A 580      80.901  70.026 100.837  1.00  0.00           C
ATOM   9462  O   ALA A 580      80.411  69.725 101.917  1.00  0.00           O
ATOM   9463  N   LYS A 581      81.971  70.835 100.747  1.00  0.00           N
ATOM   9465  CA  LYS A 581      82.600  71.335 101.927  1.00  0.00           C
ATOM   9467  CB  LYS A 581      83.861  72.115 101.567  1.00  0.00           C
ATOM   9470  CG  LYS A 581      84.581  72.606 102.817  1.00  0.00           C
ATOM   9473  CD  LYS A 581      85.001  71.465 103.787  1.00  0.00           C
ATOM   9476  CE  LYS A 581      84.001  70.856 104.798  1.00  0.00           C
ATOM   9479  NZ  LYS A 581      84.581  69.916 105.798  1.00  0.00           N
ATOM   9483  C   LYS A 581      81.691  72.175 102.817  1.00  0.00           C
ATOM   9484  O   LYS A 581      81.641  72.056 104.037  1.00  0.00           O
ATOM   9485  N   ASP A 582      80.861  73.015 102.217  1.00  0.00           N
ATOM   9487  CA  ASP A 582      79.961  73.876 102.947  1.00  0.00           C
ATOM   9489  CB  ASP A 582      79.221  74.795 101.957  1.00  0.00           C
ATOM   9492  CG  ASP A 582      80.160  75.835 101.387  1.00  0.00           C
ATOM   9493  OD1 ASP A 582      81.331  75.896 101.847  1.00  0.00           O
ATOM   9494  OD2 ASP A 582      79.690  76.615 100.527  1.00  0.00           O
ATOM   9495  C   ASP A 582      78.941  73.116 103.787  1.00  0.00           C
ATOM   9496  O   ASP A 582      78.450  73.636 104.787  1.00  0.00           O
ATOM   9497  N   LYS A 583      78.651  71.866 103.397  1.00  0.00           N
ATOM   9499  CA  LYS A 583      77.681  71.026 104.057  1.00  0.00           C
ATOM   9501  CB  LYS A 583      76.791  70.416 102.957  1.00  0.00           C
ATOM   9504  CG  LYS A 583      76.181  71.395 101.947  1.00  0.00           C
ATOM   9507  CD  LYS A 583      75.560  70.616 100.777  1.00  0.00           C
ATOM   9510  CE  LYS A 583      75.060  71.475  99.627  1.00  0.00           C
ATOM   9513  NZ  LYS A 583      74.321  70.626  98.677  1.00  0.00           N
ATOM   9517  C   LYS A 583      78.310  69.856 104.827  1.00  0.00           C
ATOM   9518  O   LYS A 583      77.600  69.046 105.407  1.00  0.00           O
ATOM   9519  N   SER A 584      79.651  69.685 104.887  1.00  0.00           N
ATOM   9521  CA  SER A 584      80.231  68.435 105.407  1.00  0.00           C
ATOM   9523  CB  SER A 584      81.080  67.645 104.397  1.00  0.00           C
ATOM   9526  OG  SER A 584      80.221  67.045 103.447  1.00  0.00           O
ATOM   9528  C   SER A 584      81.060  68.585 106.657  1.00  0.00           C
ATOM   9529  O   SER A 584      82.161  69.136 106.667  1.00  0.00           O
ATOM   9530  N   ILE A 585      80.590  68.026 107.767  1.00  0.00           N
ATOM   9532  CA  ILE A 585      81.301  68.005 109.017  1.00  0.00           C
ATOM   9534  CB  ILE A 585      80.310  67.876 110.167  1.00  0.00           C
ATOM   9536  CG2 ILE A 585      81.041  67.876 111.517  1.00  0.00           C
ATOM   9540  CG1 ILE A 585      79.261  69.005 110.147  1.00  0.00           C
ATOM   9543  CD  ILE A 585      77.990  68.585 110.868  1.00  0.00           C
ATOM   9547  C   ILE A 585      82.260  66.826 109.017  1.00  0.00           C
ATOM   9548  O   ILE A 585      81.851  65.695 108.768  1.00  0.00           O
ATOM   9549  N   LEU A 586      83.571  67.035 109.277  1.00  0.00           N
ATOM   9551  CA  LEU A 586      84.471  65.905 109.408  1.00  0.00           C
ATOM   9553  CB  LEU A 586      85.800  66.126 108.647  1.00  0.00           C
ATOM   9556  CG  LEU A 586      86.711  64.865 108.537  1.00  0.00           C
ATOM   9558  CD1 LEU A 586      87.551  64.935 107.257  1.00  0.00           C
ATOM   9562  CD2 LEU A 586      87.641  64.666 109.747  1.00  0.00           C
ATOM   9566  C   LEU A 586      84.700  65.596 110.877  1.00  0.00           C
ATOM   9567  O   LEU A 586      85.280  66.386 111.627  1.00  0.00           O
ATOM   9568  N   GLU A 587      84.211  64.436 111.318  1.00  0.00           N
ATOM   9570  CA  GLU A 587      84.191  64.015 112.708  1.00  0.00           C
ATOM   9572  CB  GLU A 587      82.971  63.096 112.907  1.00  0.00           C
ATOM   9575  CG  GLU A 587      81.641  63.865 112.817  1.00  0.00           C
ATOM   9578  CD  GLU A 587      80.450  63.085 113.357  1.00  0.00           C
ATOM   9579  OE1 GLU A 587      80.441  61.826 113.277  1.00  0.00           O
ATOM   9580  OE2 GLU A 587      79.530  63.776 113.867  1.00  0.00           O
ATOM   9581  C   GLU A 587      85.481  63.355 113.177  1.00  0.00           C
ATOM   9582  O   GLU A 587      85.940  62.365 112.607  1.00  0.00           O
ATOM   9583  N   LEU A 588      86.101  63.895 114.257  1.00  0.00           N
ATOM   9585  CA  LEU A 588      87.291  63.335 114.878  1.00  0.00           C
ATOM   9587  CB  LEU A 588      88.571  64.186 114.647  1.00  0.00           C
ATOM   9590  CG  LEU A 588      89.001  64.355 113.167  1.00  0.00           C
ATOM   9592  CD1 LEU A 588      90.341  65.106 113.067  1.00  0.00           C
ATOM   9596  CD2 LEU A 588      89.211  63.006 112.487  1.00  0.00           C
ATOM   9600  C   LEU A 588      87.100  63.186 116.387  1.00  0.00           C
ATOM   9601  O   LEU A 588      86.630  64.085 117.077  1.00  0.00           O
ATOM   9602  N   GLN A 589      87.530  62.045 116.957  1.00  0.00           N
ATOM   9604  CA  GLN A 589      87.731  61.936 118.397  1.00  0.00           C
ATOM   9606  CB  GLN A 589      87.850  60.456 118.838  1.00  0.00           C
ATOM   9609  CG  GLN A 589      86.621  59.626 118.427  1.00  0.00           C
ATOM   9612  CD  GLN A 589      86.661  58.206 118.987  1.00  0.00           C
ATOM   9613  OE1 GLN A 589      87.721  57.645 119.267  1.00  0.00           O
ATOM   9614  NE2 GLN A 589      85.481  57.556 119.107  1.00  0.00           N
ATOM   9617  C   GLN A 589      88.990  62.676 118.768  1.00  0.00           C
ATOM   9618  O   GLN A 589      90.081  62.306 118.337  1.00  0.00           O
ATOM   9619  N   ALA A 590      88.870  63.776 119.497  1.00  0.00           N
ATOM   9621  CA  ALA A 590      89.950  64.736 119.607  1.00  0.00           C
ATOM   9623  CB  ALA A 590      89.420  66.026 118.978  1.00  0.00           C
ATOM   9627  C   ALA A 590      90.310  65.036 121.048  1.00  0.00           C
ATOM   9628  O   ALA A 590      91.340  65.645 121.287  1.00  0.00           O
ATOM   9629  N   GLN A 591      89.451  64.585 121.978  1.00  0.00           N
ATOM   9631  CA  GLN A 591      89.541  64.646 123.427  1.00  0.00           C
ATOM   9633  CB  GLN A 591      90.891  65.036 124.077  1.00  0.00           C
ATOM   9636  CG  GLN A 591      91.221  66.536 124.188  1.00  0.00           C
ATOM   9639  CD  GLN A 591      92.611  66.655 124.798  1.00  0.00           C
ATOM   9640  OE1 GLN A 591      93.121  65.706 125.387  1.00  0.00           O
ATOM   9641  NE2 GLN A 591      93.221  67.846 124.658  1.00  0.00           N
ATOM   9644  C   GLN A 591      88.471  65.515 124.037  1.00  0.00           C
ATOM   9645  O   GLN A 591      88.090  66.585 123.548  1.00  0.00           O
ATOM   9646  N   ASN A 592      87.991  65.066 125.208  1.00  0.00           N
ATOM   9648  CA  ASN A 592      87.291  65.865 126.167  1.00  0.00           C
ATOM   9650  CB  ASN A 592      86.221  65.015 126.878  1.00  0.00           C
ATOM   9653  CG  ASN A 592      85.151  65.896 127.497  1.00  0.00           C
ATOM   9654  OD1 ASN A 592      85.090  67.115 127.317  1.00  0.00           O
ATOM   9655  ND2 ASN A 592      84.231  65.265 128.268  1.00  0.00           N
ATOM   9658  C   ASN A 592      88.261  66.435 127.188  1.00  0.00           C
ATOM   9659  O   ASN A 592      89.251  65.806 127.547  1.00  0.00           O
ATOM   9660  N   TRP A 593      87.950  67.606 127.747  1.00  0.00           N
ATOM   9662  CA  TRP A 593      88.521  67.996 129.018  1.00  0.00           C
ATOM   9664  CB  TRP A 593      89.880  68.765 128.847  1.00  0.00           C
ATOM   9667  CG  TRP A 593      89.931  70.045 128.048  1.00  0.00           C
ATOM   9668  CD1 TRP A 593      88.931  70.666 127.336  1.00  0.00           C
ATOM   9670  NE1 TRP A 593      89.401  71.846 126.807  1.00  0.00           N
ATOM   9672  CE2 TRP A 593      90.670  72.035 127.188  1.00  0.00           C
ATOM   9673  CD2 TRP A 593      91.080  70.916 127.947  1.00  0.00           C
ATOM   9674  CE3 TRP A 593      92.380  70.865 128.447  1.00  0.00           C
ATOM   9676  CZ3 TRP A 593      93.211  71.975 128.237  1.00  0.00           C
ATOM   9678  CZ2 TRP A 593      91.481  73.126 126.997  1.00  0.00           C
ATOM   9680  CH2 TRP A 593      92.751  73.076 127.537  1.00  0.00           C
ATOM   9682  C   TRP A 593      87.450  68.776 129.758  1.00  0.00           C
ATOM   9683  O   TRP A 593      86.871  69.725 129.247  1.00  0.00           O
ATOM   9684  N   GLN A 594      87.111  68.405 130.997  1.00  0.00           N
ATOM   9686  CA  GLN A 594      86.291  69.265 131.827  1.00  0.00           C
ATOM   9688  CB  GLN A 594      84.771  69.115 131.586  1.00  0.00           C
ATOM   9691  CG  GLN A 594      84.221  67.685 131.767  1.00  0.00           C
ATOM   9694  CD  GLN A 594      82.740  67.636 131.397  1.00  0.00           C
ATOM   9695  OE1 GLN A 594      82.091  68.655 131.137  1.00  0.00           O
ATOM   9696  NE2 GLN A 594      82.181  66.416 131.337  1.00  0.00           N
ATOM   9699  C   GLN A 594      86.641  68.916 133.247  1.00  0.00           C
ATOM   9700  O   GLN A 594      86.821  67.746 133.557  1.00  0.00           O
ATOM   9701  N   LYS A 595      86.821  69.886 134.137  1.00  0.00           N
ATOM   9703  CA  LYS A 595      87.221  69.675 135.517  1.00  0.00           C
ATOM   9705  CB  LYS A 595      86.301  68.746 136.347  1.00  0.00           C
ATOM   9708  CG  LYS A 595      86.681  68.705 137.836  1.00  0.00           C
ATOM   9711  CD  LYS A 595      85.481  68.365 138.727  1.00  0.00           C
ATOM   9714  CE  LYS A 595      84.491  69.535 138.857  1.00  0.00           C
ATOM   9717  NZ  LYS A 595      83.201  69.026 139.357  1.00  0.00           N
ATOM   9721  C   LYS A 595      88.700  69.376 135.717  1.00  0.00           C
ATOM   9722  O   LYS A 595      89.401  70.026 136.497  1.00  0.00           O
ATOM   9723  N   ASN A 596      89.161  68.376 134.957  1.00  0.00           N
ATOM   9725  CA  ASN A 596      90.471  67.786 134.917  1.00  0.00           C
ATOM   9727  CB  ASN A 596      90.571  66.505 135.807  1.00  0.00           C
ATOM   9730  CG  ASN A 596      89.401  65.526 135.587  1.00  0.00           C
ATOM   9731  OD1 ASN A 596      88.450  65.526 136.367  1.00  0.00           O
ATOM   9732  ND2 ASN A 596      89.480  64.646 134.568  1.00  0.00           N
ATOM   9735  C   ASN A 596      90.780  67.426 133.488  1.00  0.00           C
ATOM   9736  O   ASN A 596      89.941  67.466 132.597  1.00  0.00           O
ATOM   9737  N   GLY A 597      92.041  67.066 133.178  1.00  0.00           N
ATOM   9739  CA  GLY A 597      92.371  66.526 131.866  1.00  0.00           C
ATOM   9742  C   GLY A 597      93.551  65.616 131.987  1.00  0.00           C
ATOM   9743  O   GLY A 597      94.651  66.045 132.336  1.00  0.00           O
ATOM   9744  N   GLN A 598      93.341  64.316 131.697  1.00  0.00           N
ATOM   9746  CA  GLN A 598      94.410  63.355 131.617  1.00  0.00           C
ATOM   9748  CB  GLN A 598      94.290  62.206 132.658  1.00  0.00           C
ATOM   9751  CG  GLN A 598      94.581  62.585 134.127  1.00  0.00           C
ATOM   9754  CD  GLN A 598      93.651  63.635 134.747  1.00  0.00           C
ATOM   9755  OE1 GLN A 598      94.091  64.666 135.277  1.00  0.00           O
ATOM   9756  NE2 GLN A 598      92.330  63.376 134.717  1.00  0.00           N
ATOM   9759  C   GLN A 598      94.410  62.775 130.227  1.00  0.00           C
ATOM   9760  O   GLN A 598      93.531  62.006 129.867  1.00  0.00           O
ATOM   9761  N   HIS A 599      95.411  63.105 129.397  1.00  0.00           N
ATOM   9763  CA  HIS A 599      95.441  62.596 128.038  1.00  0.00           C
ATOM   9765  CB  HIS A 599      94.821  63.586 127.018  1.00  0.00           C
ATOM   9768  ND1 HIS A 599      96.401  65.335 126.137  1.00  0.00           N
ATOM   9769  CG  HIS A 599      95.441  64.945 127.057  1.00  0.00           C
ATOM   9770  CE1 HIS A 599      96.661  66.596 126.427  1.00  0.00           C
ATOM   9772  NE2 HIS A 599      95.891  67.035 127.448  1.00  0.00           N
ATOM   9774  CD2 HIS A 599      95.100  65.986 127.857  1.00  0.00           C
ATOM   9776  C   HIS A 599      96.871  62.315 127.677  1.00  0.00           C
ATOM   9777  O   HIS A 599      97.791  62.845 128.298  1.00  0.00           O
ATOM   9778  N   GLN A 600      97.081  61.436 126.688  1.00  0.00           N
ATOM   9780  CA  GLN A 600      98.401  61.156 126.207  1.00  0.00           C
ATOM   9782  CB  GLN A 600      98.501  59.716 125.637  1.00  0.00           C
ATOM   9785  CG  GLN A 600      99.950  59.246 125.368  1.00  0.00           C
ATOM   9788  CD  GLN A 600      99.971  57.806 124.836  1.00  0.00           C
ATOM   9789  OE1 GLN A 600      99.001  57.056 124.907  1.00  0.00           O
ATOM   9790  NE2 GLN A 600     101.121  57.365 124.287  1.00  0.00           N
ATOM   9793  C   GLN A 600      98.730  62.155 125.117  1.00  0.00           C
ATOM   9794  O   GLN A 600      97.931  62.396 124.207  1.00  0.00           O
ATOM   9795  N   ALA A 601      99.971  62.695 125.167  1.00  0.00           N
ATOM   9797  CA  ALA A 601     100.450  63.726 124.277  1.00  0.00           C
ATOM   9799  CB  ALA A 601     101.910  64.096 124.597  1.00  0.00           C
ATOM   9803  C   ALA A 601     100.331  63.316 122.827  1.00  0.00           C
ATOM   9804  O   ALA A 601      99.950  64.096 121.978  1.00  0.00           O
ATOM   9805  N   ILE A 602     100.590  62.026 122.527  1.00  0.00           N
ATOM   9807  CA  ILE A 602     100.481  61.445 121.188  1.00  0.00           C
ATOM   9809  CB  ILE A 602     100.870  59.955 121.188  1.00  0.00           C
ATOM   9811  CG2 ILE A 602      99.740  59.015 121.657  1.00  0.00           C
ATOM   9815  CG1 ILE A 602     101.370  59.486 119.798  1.00  0.00           C
ATOM   9818  CD  ILE A 602     102.771  60.005 119.467  1.00  0.00           C
ATOM   9822  C   ILE A 602      99.121  61.636 120.517  1.00  0.00           C
ATOM   9823  O   ILE A 602      99.060  61.936 119.327  1.00  0.00           O
ATOM   9824  N   SER A 603      98.001  61.476 121.268  1.00  0.00           N
ATOM   9826  CA  SER A 603      96.621  61.595 120.777  1.00  0.00           C
ATOM   9828  CB  SER A 603      95.660  61.045 121.866  1.00  0.00           C
ATOM   9831  OG  SER A 603      94.290  60.975 121.467  1.00  0.00           O
ATOM   9833  C   SER A 603      96.251  63.026 120.427  1.00  0.00           C
ATOM   9834  O   SER A 603      95.761  63.355 119.337  1.00  0.00           O
ATOM   9835  N   SER A 604      96.571  63.956 121.338  1.00  0.00           N
ATOM   9837  CA  SER A 604      96.461  65.395 121.086  1.00  0.00           C
ATOM   9839  CB  SER A 604      96.630  66.225 122.387  1.00  0.00           C
ATOM   9842  OG  SER A 604      96.490  67.626 122.137  1.00  0.00           O
ATOM   9844  C   SER A 604      97.380  65.905 119.977  1.00  0.00           C
ATOM   9845  O   SER A 604      96.980  66.666 119.098  1.00  0.00           O
ATOM   9846  N   GLN A 605      98.641  65.456 119.938  1.00  0.00           N
ATOM   9848  CA  GLN A 605      99.581  65.736 118.867  1.00  0.00           C
ATOM   9850  CB  GLN A 605     100.950  65.096 119.188  1.00  0.00           C
ATOM   9853  CG  GLN A 605     102.050  65.416 118.158  1.00  0.00           C
ATOM   9856  CD  GLN A 605     103.300  64.585 118.418  1.00  0.00           C
ATOM   9857  OE1 GLN A 605     103.310  63.615 119.177  1.00  0.00           O
ATOM   9858  NE2 GLN A 605     104.430  65.005 117.807  1.00  0.00           N
ATOM   9861  C   GLN A 605      99.111  65.236 117.507  1.00  0.00           C
ATOM   9862  O   GLN A 605      99.251  65.896 116.487  1.00  0.00           O
ATOM   9863  N   GLN A 606      98.521  64.026 117.477  1.00  0.00           N
ATOM   9865  CA  GLN A 606      97.950  63.475 116.277  1.00  0.00           C
ATOM   9867  CB  GLN A 606      97.520  62.015 116.497  1.00  0.00           C
ATOM   9870  CG  GLN A 606      97.200  61.296 115.167  1.00  0.00           C
ATOM   9873  CD  GLN A 606      98.361  61.265 114.177  1.00  0.00           C
ATOM   9874  OE1 GLN A 606      98.580  62.155 113.357  1.00  0.00           O
ATOM   9875  NE2 GLN A 606      99.181  60.205 114.267  1.00  0.00           N
ATOM   9878  C   GLN A 606      96.780  64.306 115.756  1.00  0.00           C
ATOM   9879  O   GLN A 606      96.711  64.615 114.567  1.00  0.00           O
ATOM   9880  N   LEU A 607      95.881  64.776 116.657  1.00  0.00           N
ATOM   9882  CA  LEU A 607      94.871  65.756 116.277  1.00  0.00           C
ATOM   9884  CB  LEU A 607      93.951  66.195 117.448  1.00  0.00           C
ATOM   9887  CG  LEU A 607      92.801  67.126 116.997  1.00  0.00           C
ATOM   9889  CD1 LEU A 607      91.691  66.356 116.257  1.00  0.00           C
ATOM   9893  CD2 LEU A 607      92.231  67.926 118.177  1.00  0.00           C
ATOM   9897  C   LEU A 607      95.471  67.026 115.717  1.00  0.00           C
ATOM   9898  O   LEU A 607      95.061  67.515 114.677  1.00  0.00           O
ATOM   9899  N   ALA A 608      96.501  67.566 116.387  1.00  0.00           N
ATOM   9901  CA  ALA A 608      97.161  68.806 116.016  1.00  0.00           C
ATOM   9903  CB  ALA A 608      98.300  69.106 117.018  1.00  0.00           C
ATOM   9907  C   ALA A 608      97.731  68.755 114.618  1.00  0.00           C
ATOM   9908  O   ALA A 608      97.581  69.716 113.847  1.00  0.00           O
ATOM   9909  N   HIS A 609      98.381  67.626 114.267  1.00  0.00           N
ATOM   9911  CA  HIS A 609      98.801  67.346 112.897  1.00  0.00           C
ATOM   9913  CB  HIS A 609      99.731  66.126 112.827  1.00  0.00           C
ATOM   9916  ND1 HIS A 609     101.130  66.556 110.777  1.00  0.00           N
ATOM   9917  CG  HIS A 609     100.120  65.835 111.417  1.00  0.00           C
ATOM   9918  CE1 HIS A 609     101.191  66.015 109.567  1.00  0.00           C
ATOM   9920  NE2 HIS A 609     100.280  65.026 109.408  1.00  0.00           N
ATOM   9922  CD2 HIS A 609      99.591  64.905 110.587  1.00  0.00           C
ATOM   9924  C   HIS A 609      97.641  67.146 111.927  1.00  0.00           C
ATOM   9925  O   HIS A 609      97.620  67.715 110.837  1.00  0.00           O
ATOM   9926  N   TRP A 610      96.621  66.356 112.327  1.00  0.00           N
ATOM   9928  CA  TRP A 610      95.441  66.136 111.507  1.00  0.00           C
ATOM   9930  CB  TRP A 610      94.480  65.085 112.147  1.00  0.00           C
ATOM   9933  CG  TRP A 610      94.961  63.656 112.147  1.00  0.00           C
ATOM   9934  CD1 TRP A 610      95.901  63.085 111.338  1.00  0.00           C
ATOM   9936  NE1 TRP A 610      95.940  61.725 111.537  1.00  0.00           N
ATOM   9938  CE2 TRP A 610      95.120  61.406 112.568  1.00  0.00           C
ATOM   9939  CD2 TRP A 610      94.511  62.606 113.017  1.00  0.00           C
ATOM   9940  CE3 TRP A 610      93.700  62.585 114.147  1.00  0.00           C
ATOM   9942  CZ3 TRP A 610      93.601  61.385 114.847  1.00  0.00           C
ATOM   9944  CZ2 TRP A 610      94.941  60.205 113.217  1.00  0.00           C
ATOM   9946  CH2 TRP A 610      94.200  60.215 114.408  1.00  0.00           C
ATOM   9948  C   TRP A 610      94.700  67.416 111.177  1.00  0.00           C
ATOM   9949  O   TRP A 610      94.410  67.695 110.027  1.00  0.00           O
ATOM   9950  N   MET A 611      94.471  68.306 112.158  1.00  0.00           N
ATOM   9952  CA  MET A 611      93.870  69.606 111.937  1.00  0.00           C
ATOM   9954  CB  MET A 611      93.611  70.325 113.287  1.00  0.00           C
ATOM   9957  CG  MET A 611      92.611  69.596 114.217  1.00  0.00           C
ATOM   9960  SD  MET A 611      90.841  69.636 113.807  1.00  0.00           S
ATOM   9961  CE  MET A 611      90.810  68.526 112.378  1.00  0.00           C
ATOM   9965  C   MET A 611      94.641  70.505 110.988  1.00  0.00           C
ATOM   9966  O   MET A 611      94.060  71.115 110.097  1.00  0.00           O
ATOM   9967  N   SER A 612      95.981  70.535 111.107  1.00  0.00           N
ATOM   9969  CA  SER A 612      96.831  71.216 110.147  1.00  0.00           C
ATOM   9971  CB  SER A 612      98.310  71.076 110.577  1.00  0.00           C
ATOM   9974  OG  SER A 612      98.560  71.905 111.707  1.00  0.00           O
ATOM   9976  C   SER A 612      96.711  70.695 108.717  1.00  0.00           C
ATOM   9977  O   SER A 612      96.501  71.465 107.767  1.00  0.00           O
ATOM   9978  N   LEU A 613      96.761  69.366 108.537  1.00  0.00           N
ATOM   9980  CA  LEU A 613      96.591  68.705 107.257  1.00  0.00           C
ATOM   9982  CB  LEU A 613      96.861  67.195 107.477  1.00  0.00           C
ATOM   9985  CG  LEU A 613      96.951  66.265 106.237  1.00  0.00           C
ATOM   9987  CD1 LEU A 613      95.601  65.746 105.707  1.00  0.00           C
ATOM   9991  CD2 LEU A 613      97.810  66.895 105.137  1.00  0.00           C
ATOM   9995  C   LEU A 613      95.221  68.916 106.647  1.00  0.00           C
ATOM   9996  O   LEU A 613      95.071  69.326 105.497  1.00  0.00           O
ATOM   9997  N   LEU A 614      94.161  68.685 107.448  1.00  0.00           N
ATOM   9999  CA  LEU A 614      92.780  68.795 107.037  1.00  0.00           C
ATOM  10001  CB  LEU A 614      91.861  68.236 108.158  1.00  0.00           C
ATOM  10004  CG  LEU A 614      91.471  66.725 108.047  1.00  0.00           C
ATOM  10006  CD1 LEU A 614      90.911  66.276 106.697  1.00  0.00           C
ATOM  10010  CD2 LEU A 614      92.641  65.806 108.387  1.00  0.00           C
ATOM  10014  C   LEU A 614      92.380  70.206 106.627  1.00  0.00           C
ATOM  10015  O   LEU A 614      91.851  70.416 105.537  1.00  0.00           O
ATOM  10016  N   GLN A 615      92.691  71.236 107.448  1.00  0.00           N
ATOM  10018  CA  GLN A 615      92.361  72.626 107.127  1.00  0.00           C
ATOM  10020  CB  GLN A 615      92.810  73.565 108.268  1.00  0.00           C
ATOM  10023  CG  GLN A 615      91.951  73.666 109.548  1.00  0.00           C
ATOM  10026  CD  GLN A 615      92.631  74.675 110.467  1.00  0.00           C
ATOM  10027  OE1 GLN A 615      93.681  75.236 110.117  1.00  0.00           O
ATOM  10028  NE2 GLN A 615      92.071  74.905 111.667  1.00  0.00           N
[truncated: 2,570,198 more chars]
