# Supplementary material for: Characterizing Membrane Association and Periplasmic Transfer of Bacterial Lipoproteins through Molecular Dynamics Simulations
Source: Structure. 2020 Apr 7;28(4):475–487.e3. doi: 10.1016/j.str.2020.01.012 (PMC7139219; doi:10.1016/j.str.2020.01.012)
Supplement: Data S3. Final Coordinates from Simulations (M–X), Related to Figure 3 [file mmc5.zip › M-X/PGAB-5-atomistic.pdb]

TITLE     Protein
REMARK    THIS IS A SIMULATION BOX
CRYST1  144.362  144.362  176.254  90.00  90.00  90.00 P 1           1
MODEL        1
ATOM      1  N   CYSTA   1      75.836  73.191  78.677  1.00  0.00           N
ATOM      3  CA  CYSTA   1      74.426  72.971  78.977  1.00  0.00           C
ATOM      5  C   CYSTA   1      73.826  74.011  79.907  1.00  0.00           C
ATOM      6  O   CYSTA   1      74.316  74.201  81.027  1.00  0.00           O
ATOM      7  CB  CYSTA   1      74.226  71.561  79.587  1.00  0.00           C
ATOM     10  SG  CYSTA   1      73.896  70.281  78.337  1.00  0.00           S
ATOM     11  C1  CYSTA   1      75.506  69.801  77.687  1.00  0.00           C
ATOM     14  CA1 CYSTA   1      76.296  74.381  78.257  1.00  0.00           C
ATOM     15  OA1 CYSTA   1      76.546  75.261  79.057  1.00  0.00           O
ATOM     16  CA2 CYSTA   1      76.476  74.651  76.817  1.00  0.00           C
ATOM     19  C11 CYSTA   1      75.576  68.381  77.037  1.00  0.00           C
ATOM     21  O11 CYSTA   1      74.486  68.071  76.157  1.00  0.00           O
ATOM     22  CX1 CYSTA   1      74.236  68.771  75.067  1.00  0.00           C
ATOM     23  OX1 CYSTA   1      74.866  69.751  74.697  1.00  0.00           O
ATOM     24  CX2 CYSTA   1      73.216  68.021  74.197  1.00  0.00           C
ATOM     27  C12 CYSTA   1      75.786  67.171  78.037  1.00  0.00           C
ATOM     30  O12 CYSTA   1      74.616  66.481  78.537  1.00  0.00           O
ATOM     31  CD1 CYSTA   1      74.076  65.381  77.947  1.00  0.00           C
ATOM     32  OD1 CYSTA   1      73.366  64.591  78.557  1.00  0.00           O
ATOM     33  CD2 CYSTA   1      74.326  65.241  76.447  1.00  0.00           C
ATOM     36  CA3 CYSTA   1      75.246  75.411  76.307  1.00  0.00           C
ATOM     39  CA4 CYSTA   1      74.876  74.891  74.937  1.00  0.00           C
ATOM     42  CA5 CYSTA   1      73.516  75.391  74.447  1.00  0.00           C
ATOM     45  CA6 CYSTA   1      73.506  76.891  74.207  1.00  0.00           C
ATOM     48  CA7 CYSTA   1      72.226  77.341  73.497  1.00  0.00           C
ATOM     51  CA8 CYSTA   1      72.416  78.671  72.777  1.00  0.00           C
ATOM     54  CA9 CYSTA   1      71.326  78.921  71.747  1.00  0.00           C
ATOM     57 0CA1 CYSTA   1      69.956  79.201  72.367  1.00  0.00           C
ATOM     60 1CA1 CYSTA   1      69.926  80.561  73.067  1.00  0.00           C
ATOM     63 2CA1 CYSTA   1      68.546  80.911  73.617  1.00  0.00           C
ATOM     66 3CA1 CYSTA   1      68.586  82.211  74.407  1.00  0.00           C
ATOM     69 4CA1 CYSTA   1      67.296  82.371  75.217  1.00  0.00           C
ATOM     72 5CA1 CYSTA   1      67.306  83.581  76.147  1.00  0.00           C
ATOM     75 6CA1 CYSTA   1      66.036  83.631  76.997  1.00  0.00           C
ATOM     79  CD3 CYSTA   1      74.596  63.811  75.967  1.00  0.00           C
ATOM     82  CD4 CYSTA   1      75.936  63.291  76.507  1.00  0.00           C
ATOM     85  CD5 CYSTA   1      76.646  62.341  75.537  1.00  0.00           C
ATOM     88  CD6 CYSTA   1      77.386  63.061  74.397  1.00  0.00           C
ATOM     91  CD7 CYSTA   1      78.246  62.081  73.597  1.00  0.00           C
ATOM     94  CD8 CYSTA   1      79.376  62.731  72.797  1.00  0.00           C
ATOM     97  CD9 CYSTA   1      80.386  61.651  72.377  1.00  0.00           C
ATOM    100 0CD1 CYSTA   1      81.106  61.931  71.057  1.00  0.00           C
ATOM    103 1CD1 CYSTA   1      82.486  62.571  71.217  1.00  0.00           C
ATOM    106 2CD1 CYSTA   1      83.146  62.761  69.847  1.00  0.00           C
ATOM    109 3CD1 CYSTA   1      84.616  63.201  69.937  1.00  0.00           C
ATOM    112 4CD1 CYSTA   1      85.026  64.161  68.807  1.00  0.00           C
ATOM    115 5CD1 CYSTA   1      84.286  65.501  68.927  1.00  0.00           C
ATOM    118 6CD1 CYSTA   1      84.806  66.611  68.017  1.00  0.00           C
ATOM    122  CX3 CYSTA   1      73.856  67.461  72.877  1.00  0.00           C
ATOM    125  CX4 CYSTA   1      73.516  65.981  72.587  1.00  0.00           C
ATOM    128  CX5 CYSTA   1      74.666  65.191  71.917  1.00  0.00           C
ATOM    131  CX6 CYSTA   1      74.976  65.591  70.467  1.00  0.00           C
ATOM    134  CX7 CYSTA   1      75.976  64.621  69.797  1.00  0.00           C
ATOM    137  CX8 CYSTA   1      76.276  64.961  68.327  1.00  0.00           C
ATOM    140  CX9 CYSTA   1      76.056  63.811  67.377  1.00  0.00           C
ATOM    142 0CX1 CYSTA   1      76.966  62.921  66.927  1.00  0.00           C
ATOM    144 1CX1 CYSTA   1      78.426  62.831  67.287  1.00  0.00           C
ATOM    147 2CX1 CYSTA   1      78.786  61.651  68.227  1.00  0.00           C
ATOM    150 3CX1 CYSTA   1      77.896  60.401  68.117  1.00  0.00           C
ATOM    153 4CX1 CYSTA   1      78.296  59.301  69.107  1.00  0.00           C
ATOM    156 5CX1 CYSTA   1      77.086  58.701  69.837  1.00  0.00           C
ATOM    159 6CX1 CYSTA   1      77.486  57.791  70.997  1.00  0.00           C
ATOM    162 7CX1 CYSTA   1      76.306  57.461  71.907  1.00  0.00           C
ATOM    165 8CX1 CYSTA   1      76.716  56.641  73.117  1.00  0.00           C
ATOM    169  N   ILE A   2      72.756  74.731  79.477  1.00  0.00           N
ATOM    171  CA  ILE A   2      72.136  75.741  80.327  1.00  0.00           C
ATOM    173  CB  ILE A   2      71.186  76.741  79.617  1.00  0.00           C
ATOM    175  CG2 ILE A   2      71.206  78.051  80.427  1.00  0.00           C
ATOM    179  CG1 ILE A   2      71.536  77.011  78.127  1.00  0.00           C
ATOM    182  CD  ILE A   2      70.666  78.121  77.507  1.00  0.00           C
ATOM    186  C   ILE A   2      71.406  75.031  81.477  1.00  0.00           C
ATOM    187  O   ILE A   2      70.296  74.531  81.347  1.00  0.00           O
ATOM    188  N   SER A   3      72.056  74.941  82.647  1.00  0.00           N
ATOM    190  CA  SER A   3      71.596  74.011  83.677  1.00  0.00           C
ATOM    192  CB  SER A   3      72.056  72.541  83.407  1.00  0.00           C
ATOM    195  OG  SER A   3      73.476  72.301  83.477  1.00  0.00           O
ATOM    197  C   SER A   3      72.026  74.491  85.047  1.00  0.00           C
ATOM    198  O   SER A   3      72.876  73.921  85.707  1.00  0.00           O
ATOM    199  N   GLN A   4      71.486  75.611  85.587  1.00  0.00           N
ATOM    201  CA  GLN A   4      70.496  76.481  85.007  1.00  0.00           C
ATOM    203  CB  GLN A   4      69.646  77.041  86.177  1.00  0.00           C
ATOM    206  CG  GLN A   4      68.236  77.491  85.757  1.00  0.00           C
ATOM    209  CD  GLN A   4      67.366  76.381  85.177  1.00  0.00           C
ATOM    210  OE1 GLN A   4      66.436  76.691  84.437  1.00  0.00           O
ATOM    211  NE2 GLN A   4      67.636  75.091  85.507  1.00  0.00           N
ATOM    214  C   GLN A   4      71.176  77.661  84.337  1.00  0.00           C
ATOM    215  O   GLN A   4      70.546  78.501  83.707  1.00  0.00           O
ATOM    216  N   SER A   5      72.516  77.751  84.547  1.00  0.00           N
ATOM    218  CA  SER A   5      73.416  78.871  84.287  1.00  0.00           C
ATOM    220  CB  SER A   5      74.116  78.851  82.917  1.00  0.00           C
ATOM    223  OG  SER A   5      74.896  77.661  82.827  1.00  0.00           O
ATOM    225  C   SER A   5      72.856  80.231  84.597  1.00  0.00           C
ATOM    226  O   SER A   5      73.176  81.241  83.987  1.00  0.00           O
ATOM    227  N   ARG A   6      72.076  80.341  85.667  1.00  0.00           N
ATOM    229  CA  ARG A   6      71.896  81.571  86.367  1.00  0.00           C
ATOM    231  CB  ARG A   6      70.396  81.771  86.727  1.00  0.00           C
ATOM    234  CG  ARG A   6      69.416  81.101  85.727  1.00  0.00           C
ATOM    237  CD  ARG A   6      67.976  81.651  85.727  1.00  0.00           C
ATOM    240  NE  ARG A   6      67.056  80.821  84.887  1.00  0.00           N
ATOM    242  CZ  ARG A   6      65.726  80.951  84.847  1.00  0.00           C
ATOM    243  NH1 ARG A   6      65.026  80.061  84.177  1.00  0.00           N
ATOM    246  NH2 ARG A   6      65.076  81.921  85.467  1.00  0.00           N
ATOM    249  C   ARG A   6      72.816  81.281  87.527  1.00  0.00           C
ATOM    250  O   ARG A   6      72.656  80.271  88.207  1.00  0.00           O
ATOM    251  N   THR A   7      73.946  82.001  87.647  1.00  0.00           N
ATOM    253  CA  THR A   7      73.936  83.431  87.907  1.00  0.00           C
ATOM    255  CB  THR A   7      74.466  83.701  89.327  1.00  0.00           C
ATOM    257  OG1 THR A   7      74.846  82.481  89.967  1.00  0.00           O
ATOM    259  CG2 THR A   7      73.336  84.331  90.137  1.00  0.00           C
ATOM    263  C   THR A   7      74.806  84.211  86.947  1.00  0.00           C
ATOM    264  O   THR A   7      74.666  85.421  86.867  1.00  0.00           O
ATOM    265  N   SER A   8      75.696  83.571  86.177  1.00  0.00           N
ATOM    267  CA  SER A   8      76.716  84.311  85.437  1.00  0.00           C
ATOM    269  CB  SER A   8      78.116  84.281  86.087  1.00  0.00           C
ATOM    272  OG  SER A   8      78.916  85.351  85.597  1.00  0.00           O
ATOM    274  C   SER A   8      76.776  83.811  84.027  1.00  0.00           C
ATOM    275  O   SER A   8      77.606  83.001  83.627  1.00  0.00           O
ATOM    276  N   PHE A   9      75.776  84.251  83.257  1.00  0.00           N
ATOM    278  CA  PHE A   9      75.536  83.721  81.927  1.00  0.00           C
ATOM    280  CB  PHE A   9      74.166  82.961  81.957  1.00  0.00           C
ATOM    283  CG  PHE A   9      73.026  83.001  80.947  1.00  0.00           C
ATOM    284  CD1 PHE A   9      72.606  84.141  80.257  1.00  0.00           C
ATOM    286  CE1 PHE A   9      71.376  84.171  79.567  1.00  0.00           C
ATOM    288  CZ  PHE A   9      70.556  83.031  79.557  1.00  0.00           C
ATOM    290  CD2 PHE A   9      72.186  81.861  80.897  1.00  0.00           C
ATOM    292  CE2 PHE A   9      70.976  81.871  80.207  1.00  0.00           C
ATOM    294  C   PHE A   9      75.776  84.741  80.867  1.00  0.00           C
ATOM    295  O   PHE A   9      75.696  84.321  79.717  1.00  0.00           O
ATOM    296  N   ILE A  10      76.146  86.001  81.247  1.00  0.00           N
ATOM    298  CA  ILE A  10      76.666  87.161  80.507  1.00  0.00           C
ATOM    300  CB  ILE A  10      76.736  87.041  78.987  1.00  0.00           C
ATOM    302  CG2 ILE A  10      77.856  86.041  78.557  1.00  0.00           C
ATOM    306  CG1 ILE A  10      75.316  86.871  78.347  1.00  0.00           C
ATOM    309  CD  ILE A  10      75.396  86.801  76.837  1.00  0.00           C
ATOM    313  C   ILE A  10      76.056  88.471  81.097  1.00  0.00           C
ATOM    314  O   ILE A  10      75.486  88.281  82.167  1.00  0.00           O
ATOM    315  N   PRO A  11      76.146  89.751  80.597  1.00  0.00           N
ATOM    316  CD  PRO A  11      75.676  90.021  79.237  1.00  0.00           C
ATOM    319  CA  PRO A  11      75.626  90.951  81.267  1.00  0.00           C
ATOM    321  CB  PRO A  11      74.136  90.771  80.967  1.00  0.00           C
ATOM    324  CG  PRO A  11      74.226  90.531  79.447  1.00  0.00           C
ATOM    327  C   PRO A  11      76.136  91.591  82.557  1.00  0.00           C
ATOM    328  O   PRO A  11      76.696  90.881  83.387  1.00  0.00           O
ATOM    329  N   PRO A  12      76.046  92.951  82.727  1.00  0.00           N
ATOM    330  CD  PRO A  12      75.246  93.831  81.847  1.00  0.00           C
ATOM    333  CA  PRO A  12      77.306  93.661  82.967  1.00  0.00           C
ATOM    335  CB  PRO A  12      77.636  94.061  81.517  1.00  0.00           C
ATOM    338  CG  PRO A  12      76.276  94.481  80.917  1.00  0.00           C
ATOM    341  C   PRO A  12      77.096  94.951  83.767  1.00  0.00           C
ATOM    342  O   PRO A  12      77.086  96.071  83.257  1.00  0.00           O
ATOM    343  N   GLN A  13      76.876  94.881  85.067  1.00  0.00           N
ATOM    345  CA  GLN A  13      76.856  93.721  85.917  1.00  0.00           C
ATOM    347  CB  GLN A  13      78.256  93.381  86.537  1.00  0.00           C
ATOM    350  CG  GLN A  13      78.646  93.801  87.987  1.00  0.00           C
ATOM    353  CD  GLN A  13      78.466  95.261  88.417  1.00  0.00           C
ATOM    354  OE1 GLN A  13      78.506  95.551  89.617  1.00  0.00           O
ATOM    355  NE2 GLN A  13      78.286  96.191  87.457  1.00  0.00           N
ATOM    358  C   GLN A  13      75.836  94.191  86.907  1.00  0.00           C
ATOM    359  O   GLN A  13      75.316  95.291  86.737  1.00  0.00           O
ATOM    360  N   ASP A  14      75.526  93.391  87.937  1.00  0.00           N
ATOM    362  CA  ASP A  14      74.506  93.691  88.907  1.00  0.00           C
ATOM    364  CB  ASP A  14      74.766  95.061  89.647  1.00  0.00           C
ATOM    367  CG  ASP A  14      73.556  95.801  90.157  1.00  0.00           C
ATOM    368  OD1 ASP A  14      73.596  97.061  90.107  1.00  0.00           O
ATOM    369  OD2 ASP A  14      72.646  95.161  90.747  1.00  0.00           O
ATOM    370  C   ASP A  14      73.116  93.361  88.327  1.00  0.00           C
ATOM    371  O   ASP A  14      72.676  93.901  87.327  1.00  0.00           O
ATOM    372  N   ARG A  15      72.466  92.351  88.917  1.00  0.00           N
ATOM    374  CA  ARG A  15      71.326  91.641  88.407  1.00  0.00           C
ATOM    376  CB  ARG A  15      70.166  92.481  87.797  1.00  0.00           C
ATOM    379  CG  ARG A  15      69.616  93.571  88.757  1.00  0.00           C
ATOM    382  CD  ARG A  15      68.316  94.221  88.257  1.00  0.00           C
ATOM    385  NE  ARG A  15      67.296  94.071  89.337  1.00  0.00           N
ATOM    387  CZ  ARG A  15      66.096  94.641  89.287  1.00  0.00           C
ATOM    388  NH1 ARG A  15      65.346  94.611  90.367  1.00  0.00           N
ATOM    391  NH2 ARG A  15      65.676  95.281  88.227  1.00  0.00           N
ATOM    394  C   ARG A  15      70.856  90.951  89.657  1.00  0.00           C
ATOM    395  O   ARG A  15      71.626  90.781  90.607  1.00  0.00           O
ATOM    396  N   GLU A  16      69.586  90.531  89.687  1.00  0.00           N
ATOM    398  CA  GLU A  16      68.996  89.881  90.827  1.00  0.00           C
ATOM    400  CB  GLU A  16      67.696  90.591  91.257  1.00  0.00           C
ATOM    403  CG  GLU A  16      67.346  90.331  92.747  1.00  0.00           C
ATOM    406  CD  GLU A  16      68.006  91.261  93.767  1.00  0.00           C
ATOM    407  OE1 GLU A  16      67.706  91.061  94.977  1.00  0.00           O
ATOM    408  OE2 GLU A  16      68.826  92.151  93.427  1.00  0.00           O
ATOM    409  C   GLU A  16      68.806  88.441  90.397  1.00  0.00           C
ATOM    410  O   GLU A  16      67.886  87.751  90.837  1.00  0.00           O
ATOM    411  N   SER A  17      69.766  88.001  89.537  1.00  0.00           N
ATOM    413  CA  SER A  17      70.296  86.671  89.327  1.00  0.00           C
ATOM    415  CB  SER A  17      69.346  85.501  89.537  1.00  0.00           C
ATOM    418  OG  SER A  17      68.946  85.191  90.867  1.00  0.00           O
ATOM    420  C   SER A  17      70.766  86.561  87.887  1.00  0.00           C
ATOM    421  O   SER A  17      71.926  86.801  87.597  1.00  0.00           O
ATOM    422  N   LEU A  18      69.876  86.241  86.927  1.00  0.00           N
ATOM    424  CA  LEU A  18      70.106  86.601  85.547  1.00  0.00           C
ATOM    426  CB  LEU A  18      69.366  85.701  84.507  1.00  0.00           C
ATOM    429  CG  LEU A  18      67.896  85.991  84.117  1.00  0.00           C
ATOM    431  CD1 LEU A  18      67.306  84.751  83.447  1.00  0.00           C
ATOM    435  CD2 LEU A  18      67.666  87.141  83.117  1.00  0.00           C
ATOM    439  C   LEU A  18      69.796  88.091  85.417  1.00  0.00           C
ATOM    440  O   LEU A  18      68.736  88.571  85.787  1.00  0.00           O
ATOM    441  N   LEU A  19      70.696  88.931  84.907  1.00  0.00           N
ATOM    443  CA  LEU A  19      72.076  88.621  84.597  1.00  0.00           C
ATOM    445  CB  LEU A  19      72.236  87.941  83.207  1.00  0.00           C
ATOM    448  CG  LEU A  19      71.136  88.171  82.137  1.00  0.00           C
ATOM    450  CD1 LEU A  19      71.576  87.561  80.807  1.00  0.00           C
ATOM    454  CD2 LEU A  19      70.686  89.621  81.897  1.00  0.00           C
ATOM    458  C   LEU A  19      72.916  89.881  84.697  1.00  0.00           C
ATOM    459  O   LEU A  19      72.456  90.981  84.357  1.00  0.00           O
ATOM    460  N   ALA A  20      74.186  89.801  85.117  1.00  0.00           N
ATOM    462  CA  ALA A  20      74.796  88.841  86.027  1.00  0.00           C
ATOM    464  CB  ALA A  20      75.886  88.031  85.307  1.00  0.00           C
ATOM    468  C   ALA A  20      75.406  89.681  87.137  1.00  0.00           C
ATOM    469  O   ALA A  20      75.766  90.831  86.907  1.00  0.00           O
ATOM    470  N   GLU A  21      75.516  89.231  88.407  1.00  0.00           N
ATOM    472  CA  GLU A  21      75.316  87.871  88.897  1.00  0.00           C
ATOM    474  CB  GLU A  21      76.696  87.181  89.157  1.00  0.00           C
ATOM    477  CG  GLU A  21      77.666  87.791  90.207  1.00  0.00           C
ATOM    480  CD  GLU A  21      78.316  89.121  89.827  1.00  0.00           C
ATOM    481  OE1 GLU A  21      78.666  89.841  90.797  1.00  0.00           O
ATOM    482  OE2 GLU A  21      78.436  89.421  88.617  1.00  0.00           O
ATOM    483  C   GLU A  21      74.336  87.841  90.077  1.00  0.00           C
ATOM    484  O   GLU A  21      73.186  88.261  89.937  1.00  0.00           O
ATOM    485  N   GLN A  22      74.756  87.341  91.257  1.00  0.00           N
ATOM    487  CA  GLN A  22      74.366  87.891  92.547  1.00  0.00           C
ATOM    489  CB  GLN A  22      74.306  89.461  92.527  1.00  0.00           C
ATOM    492  CG  GLN A  22      73.956  90.271  93.797  1.00  0.00           C
ATOM    495  CD  GLN A  22      74.156  91.781  93.627  1.00  0.00           C
ATOM    496  OE1 GLN A  22      73.736  92.551  94.497  1.00  0.00           O
ATOM    497  NE2 GLN A  22      74.756  92.241  92.507  1.00  0.00           N
ATOM    500  C   GLN A  22      73.576  86.911  93.447  1.00  0.00           C
ATOM    501  O   GLN A  22      74.086  85.801  93.527  1.00  0.00           O
ATOM    502  N   PRO A  23      72.466  87.121  94.177  1.00  0.00           N
ATOM    503  CD  PRO A  23      71.486  88.051  93.617  1.00  0.00           C
ATOM    506  CA  PRO A  23      71.666  86.001  94.697  1.00  0.00           C
ATOM    508  CB  PRO A  23      70.726  85.741  93.517  1.00  0.00           C
ATOM    511  CG  PRO A  23      70.436  87.151  92.987  1.00  0.00           C
ATOM    514  C   PRO A  23      72.186  84.711  95.357  1.00  0.00           C
ATOM    515  O   PRO A  23      73.066  84.721  96.217  1.00  0.00           O
ATOM    516  N   TRP A  24      71.506  83.591  95.037  1.00  0.00           N
ATOM    518  CA  TRP A  24      71.466  82.371  95.827  1.00  0.00           C
ATOM    520  CB  TRP A  24      70.206  81.471  95.587  1.00  0.00           C
ATOM    523  CG  TRP A  24      68.916  82.121  95.947  1.00  0.00           C
ATOM    524  CD1 TRP A  24      68.436  83.221  95.287  1.00  0.00           C
ATOM    526  NE1 TRP A  24      67.396  83.751  95.997  1.00  0.00           N
ATOM    528  CE2 TRP A  24      67.086  82.941  97.027  1.00  0.00           C
ATOM    529  CD2 TRP A  24      68.006  81.871  97.037  1.00  0.00           C
ATOM    530  CE3 TRP A  24      67.876  80.861  97.987  1.00  0.00           C
ATOM    532  CZ3 TRP A  24      66.796  80.941  98.877  1.00  0.00           C
ATOM    534  CZ2 TRP A  24      66.076  83.051  97.957  1.00  0.00           C
ATOM    536  CH2 TRP A  24      65.926  82.021  98.887  1.00  0.00           C
ATOM    538  C   TRP A  24      72.666  81.501  95.577  1.00  0.00           C
ATOM    539  O   TRP A  24      73.126  81.391  94.437  1.00  0.00           O
ATOM    540  N   PRO A  25      73.196  80.821  96.587  1.00  0.00           N
ATOM    541  CD  PRO A  25      72.776  80.961  97.987  1.00  0.00           C
ATOM    544  CA  PRO A  25      74.046  79.661  96.387  1.00  0.00           C
ATOM    546  CB  PRO A  25      74.286  79.161  97.817  1.00  0.00           C
ATOM    549  CG  PRO A  25      73.036  79.581  98.567  1.00  0.00           C
ATOM    552  C   PRO A  25      73.496  78.541  95.527  1.00  0.00           C
ATOM    553  O   PRO A  25      72.286  78.331  95.437  1.00  0.00           O
ATOM    554  N   HIS A  26      74.416  77.771  94.927  1.00  0.00           N
ATOM    556  CA  HIS A  26      74.156  76.591  94.127  1.00  0.00           C
ATOM    558  CB  HIS A  26      75.476  75.981  93.607  1.00  0.00           C
ATOM    561  ND1 HIS A  26      74.556  75.521  91.347  1.00  0.00           N
ATOM    562  CG  HIS A  26      75.596  76.001  92.127  1.00  0.00           C
ATOM    563  CE1 HIS A  26      74.996  75.571  90.117  1.00  0.00           C
ATOM    565  NE2 HIS A  26      76.266  76.051  90.057  1.00  0.00           N
ATOM    567  CD2 HIS A  26      76.646  76.331  91.347  1.00  0.00           C
ATOM    569  C   HIS A  26      73.396  75.531  94.907  1.00  0.00           C
ATOM    570  O   HIS A  26      73.706  75.251  96.067  1.00  0.00           O
ATOM    571  N   ASN A  27      72.366  74.931  94.277  1.00  0.00           N
ATOM    573  CA  ASN A  27      71.506  73.891  94.837  1.00  0.00           C
ATOM    575  CB  ASN A  27      72.316  72.621  95.217  1.00  0.00           C
ATOM    578  CG  ASN A  27      72.426  71.691  94.017  1.00  0.00           C
ATOM    579  OD1 ASN A  27      71.476  71.471  93.267  1.00  0.00           O
ATOM    580  ND2 ASN A  27      73.616  71.081  93.837  1.00  0.00           N
ATOM    583  C   ASN A  27      70.636  74.321  96.007  1.00  0.00           C
ATOM    584  O   ASN A  27      69.926  73.491  96.567  1.00  0.00           O
ATOM    585  N   GLY A  28      70.676  75.611  96.397  1.00  0.00           N
ATOM    587  CA  GLY A  28      69.936  76.121  97.537  1.00  0.00           C
ATOM    590  C   GLY A  28      68.486  76.271  97.257  1.00  0.00           C
ATOM    591  O   GLY A  28      68.076  76.931  96.297  1.00  0.00           O
ATOM    592  N   PHE A  29      67.636  75.721  98.127  1.00  0.00           N
ATOM    594  CA  PHE A  29      66.226  75.991  98.007  1.00  0.00           C
ATOM    596  CB  PHE A  29      65.416  74.941  97.207  1.00  0.00           C
ATOM    599  CG  PHE A  29      65.306  73.531  97.757  1.00  0.00           C
ATOM    600  CD1 PHE A  29      65.776  72.501  96.947  1.00  0.00           C
ATOM    602  CE1 PHE A  29      65.546  71.161  97.277  1.00  0.00           C
ATOM    604  CZ  PHE A  29      64.856  70.841  98.457  1.00  0.00           C
ATOM    606  CD2 PHE A  29      64.556  73.201  98.907  1.00  0.00           C
ATOM    608  CE2 PHE A  29      64.356  71.861  99.267  1.00  0.00           C
ATOM    610  C   PHE A  29      65.606  76.181  99.347  1.00  0.00           C
ATOM    611  O   PHE A  29      66.076  75.741 100.387  1.00  0.00           O
ATOM    612  N   VAL A  30      64.456  76.841  99.297  1.00  0.00           N
ATOM    614  CA  VAL A  30      63.686  77.141 100.467  1.00  0.00           C
ATOM    616  CB  VAL A  30      63.366  78.621 100.577  1.00  0.00           C
ATOM    618  CG1 VAL A  30      64.276  79.191 101.667  1.00  0.00           C
ATOM    622  CG2 VAL A  30      63.626  79.341  99.247  1.00  0.00           C
ATOM    626  C   VAL A  30      62.466  76.281 100.447  1.00  0.00           C
ATOM    627  O   VAL A  30      61.576  76.391  99.597  1.00  0.00           O
ATOM    628  N   ALA A  31      62.396  75.351 101.397  1.00  0.00           N
ATOM    630  CA  ALA A  31      61.256  74.491 101.527  1.00  0.00           C
ATOM    632  CB  ALA A  31      61.706  73.091 101.967  1.00  0.00           C
ATOM    636  C   ALA A  31      60.296  75.151 102.477  1.00  0.00           C
ATOM    637  O   ALA A  31      60.666  75.741 103.487  1.00  0.00           O
ATOM    638  N   ILE A  32      59.016  75.161 102.107  1.00  0.00           N
ATOM    640  CA  ILE A  32      58.046  76.031 102.737  1.00  0.00           C
ATOM    642  CB  ILE A  32      57.496  77.031 101.717  1.00  0.00           C
ATOM    644  CG2 ILE A  32      56.296  77.751 102.337  1.00  0.00           C
ATOM    648  CG1 ILE A  32      58.556  78.051 101.257  1.00  0.00           C
ATOM    651  CD  ILE A  32      57.946  79.091 100.297  1.00  0.00           C
ATOM    655  C   ILE A  32      56.956  75.151 103.307  1.00  0.00           C
ATOM    656  O   ILE A  32      56.416  74.321 102.577  1.00  0.00           O
ATOM    657  N   SER A  33      56.596  75.281 104.607  1.00  0.00           N
ATOM    659  CA  SER A  33      55.546  74.471 105.237  1.00  0.00           C
ATOM    661  CB  SER A  33      56.026  73.781 106.557  1.00  0.00           C
ATOM    664  OG  SER A  33      55.056  72.841 107.057  1.00  0.00           O
ATOM    666  C   SER A  33      54.286  75.281 105.527  1.00  0.00           C
ATOM    667  O   SER A  33      54.216  76.101 106.447  1.00  0.00           O
ATOM    668  N   TRP A  34      53.236  75.001 104.717  1.00  0.00           N
ATOM    670  CA  TRP A  34      51.866  75.421 104.947  1.00  0.00           C
ATOM    672  CB  TRP A  34      51.076  75.781 103.647  1.00  0.00           C
ATOM    675  CG  TRP A  34      51.346  77.081 102.947  1.00  0.00           C
ATOM    676  CD1 TRP A  34      50.936  78.311 103.377  1.00  0.00           C
ATOM    678  NE1 TRP A  34      51.456  79.291 102.567  1.00  0.00           N
ATOM    680  CE2 TRP A  34      52.216  78.721 101.587  1.00  0.00           C
ATOM    681  CD2 TRP A  34      52.176  77.311 101.787  1.00  0.00           C
ATOM    682  CE3 TRP A  34      52.966  76.491 100.997  1.00  0.00           C
ATOM    684  CZ3 TRP A  34      53.816  77.091 100.057  1.00  0.00           C
ATOM    686  CZ2 TRP A  34      53.016  79.301 100.627  1.00  0.00           C
ATOM    688  CH2 TRP A  34      53.826  78.461  99.867  1.00  0.00           C
ATOM    690  C   TRP A  34      51.076  74.321 105.627  1.00  0.00           C
ATOM    691  O   TRP A  34      51.156  73.141 105.297  1.00  0.00           O
ATOM    692  N   HIS A  35      50.176  74.711 106.537  1.00  0.00           N
ATOM    694  CA  HIS A  35      49.156  73.811 107.017  1.00  0.00           C
ATOM    696  CB  HIS A  35      49.416  73.041 108.347  1.00  0.00           C
ATOM    699  ND1 HIS A  35      51.686  74.081 108.977  1.00  0.00           N
ATOM    700  CG  HIS A  35      50.716  73.101 109.097  1.00  0.00           C
ATOM    701  CE1 HIS A  35      52.786  73.521 109.457  1.00  0.00           C
ATOM    703  NE2 HIS A  35      52.546  72.281 109.947  1.00  0.00           N
ATOM    705  CD2 HIS A  35      51.226  72.011 109.727  1.00  0.00           C
ATOM    707  C   HIS A  35      47.916  74.641 107.147  1.00  0.00           C
ATOM    708  O   HIS A  35      48.006  75.811 107.517  1.00  0.00           O
ATOM    709  N   ASN A  36      46.786  74.021 106.767  1.00  0.00           N
ATOM    711  CA  ASN A  36      45.446  74.541 106.587  1.00  0.00           C
ATOM    713  CB  ASN A  36      44.576  74.421 107.877  1.00  0.00           C
ATOM    716  CG  ASN A  36      43.096  74.301 107.547  1.00  0.00           C
ATOM    717  OD1 ASN A  36      42.786  73.891 106.417  1.00  0.00           O
ATOM    718  ND2 ASN A  36      42.176  74.651 108.467  1.00  0.00           N
ATOM    721  C   ASN A  36      45.266  75.861 105.817  1.00  0.00           C
ATOM    722  O   ASN A  36      45.846  76.901 106.097  1.00  0.00           O
ATOM    723  N   VAL A  37      44.366  75.871 104.817  1.00  0.00           N
ATOM    725  CA  VAL A  37      44.096  77.021 103.967  1.00  0.00           C
ATOM    727  CB  VAL A  37      44.626  76.881 102.547  1.00  0.00           C
ATOM    729  CG1 VAL A  37      46.086  77.351 102.487  1.00  0.00           C
ATOM    733  CG2 VAL A  37      44.526  75.411 102.097  1.00  0.00           C
ATOM    737  C   VAL A  37      42.596  77.201 103.937  1.00  0.00           C
ATOM    738  O   VAL A  37      41.856  76.261 103.707  1.00  0.00           O
ATOM    739  N   GLU A  38      42.086  78.401 104.237  1.00  0.00           N
ATOM    741  CA  GLU A  38      40.686  78.531 104.587  1.00  0.00           C
ATOM    743  CB  GLU A  38      40.446  78.481 106.117  1.00  0.00           C
ATOM    746  CG  GLU A  38      38.966  78.321 106.527  1.00  0.00           C
ATOM    749  CD  GLU A  38      38.446  76.911 106.247  1.00  0.00           C
ATOM    750  OE1 GLU A  38      38.516  76.061 107.167  1.00  0.00           O
ATOM    751  OE2 GLU A  38      37.936  76.681 105.117  1.00  0.00           O
ATOM    752  C   GLU A  38      40.206  79.831 104.017  1.00  0.00           C
ATOM    753  O   GLU A  38      40.896  80.851 104.027  1.00  0.00           O
ATOM    754  N   ASP A  39      39.006  79.821 103.427  1.00  0.00           N
ATOM    756  CA  ASP A  39      38.446  80.951 102.727  1.00  0.00           C
ATOM    758  CB  ASP A  39      37.276  80.471 101.857  1.00  0.00           C
ATOM    761  CG  ASP A  39      37.776  79.561 100.757  1.00  0.00           C
ATOM    762  OD1 ASP A  39      38.876  79.811 100.207  1.00  0.00           O
ATOM    763  OD2 ASP A  39      37.036  78.611 100.387  1.00  0.00           O
ATOM    764  C   ASP A  39      38.016  82.071 103.677  1.00  0.00           C
ATOM    765  O   ASP A  39      38.126  83.251 103.347  1.00  0.00           O
ATOM    766  N   GLU A  40      37.576  81.691 104.887  1.00  0.00           N
ATOM    768  CA  GLU A  40      37.176  82.611 105.917  1.00  0.00           C
ATOM    770  CB  GLU A  40      35.736  82.281 106.407  1.00  0.00           C
ATOM    773  CG  GLU A  40      34.646  82.611 105.347  1.00  0.00           C
ATOM    776  CD  GLU A  40      34.626  81.641 104.167  1.00  0.00           C
ATOM    777  OE1 GLU A  40      34.606  80.401 104.427  1.00  0.00           O
ATOM    778  OE2 GLU A  40      34.556  82.121 103.007  1.00  0.00           O
ATOM    779  C   GLU A  40      38.226  82.651 107.007  1.00  0.00           C
ATOM    780  O   GLU A  40      39.416  82.761 106.727  1.00  0.00           O
ATOM    781  N   ALA A  41      37.826  82.581 108.297  1.00  0.00           N
ATOM    783  CA  ALA A  41      38.756  82.301 109.377  1.00  0.00           C
ATOM    785  CB  ALA A  41      38.576  83.221 110.587  1.00  0.00           C
ATOM    789  C   ALA A  41      38.446  80.921 109.847  1.00  0.00           C
ATOM    790  O   ALA A  41      37.306  80.611 110.177  1.00  0.00           O
ATOM    791  N   ALA A  42      39.466  80.051 109.897  1.00  0.00           N
ATOM    793  CA  ALA A  42      39.336  78.731 110.427  1.00  0.00           C
ATOM    795  CB  ALA A  42      40.556  77.911 109.987  1.00  0.00           C
ATOM    799  C   ALA A  42      39.236  78.761 111.947  1.00  0.00           C
ATOM    800  O   ALA A  42      39.376  79.801 112.587  1.00  0.00           O
ATOM    801  N   ASP A  43      38.986  77.601 112.557  1.00  0.00           N
ATOM    803  CA  ASP A  43      39.256  77.371 113.957  1.00  0.00           C
ATOM    805  CB  ASP A  43      38.906  75.891 114.267  1.00  0.00           C
ATOM    808  CG  ASP A  43      39.936  74.951 113.657  1.00  0.00           C
ATOM    809  OD1 ASP A  43      40.576  75.301 112.637  1.00  0.00           O
ATOM    810  OD2 ASP A  43      40.046  73.831 114.197  1.00  0.00           O
ATOM    811  C   ASP A  43      40.686  77.731 114.407  1.00  0.00           C
ATOM    812  O   ASP A  43      41.596  78.021 113.637  1.00  0.00           O
ATOM    813  N   GLN A  44      40.936  77.731 115.727  1.00  0.00           N
ATOM    815  CA  GLN A  44      42.266  78.021 116.237  1.00  0.00           C
ATOM    817  CB  GLN A  44      42.096  78.741 117.597  1.00  0.00           C
ATOM    820  CG  GLN A  44      43.396  79.331 118.237  1.00  0.00           C
ATOM    823  CD  GLN A  44      44.126  80.361 117.377  1.00  0.00           C
ATOM    824  OE1 GLN A  44      45.286  80.721 117.617  1.00  0.00           O
ATOM    825  NE2 GLN A  44      43.426  80.911 116.357  1.00  0.00           N
ATOM    828  C   GLN A  44      43.086  76.771 116.467  1.00  0.00           C
ATOM    829  O   GLN A  44      44.286  76.841 116.697  1.00  0.00           O
ATOM    830  N   ARG A  45      42.456  75.571 116.417  1.00  0.00           N
ATOM    832  CA  ARG A  45      43.156  74.341 116.677  1.00  0.00           C
ATOM    834  CB  ARG A  45      42.216  73.121 116.867  1.00  0.00           C
ATOM    837  CG  ARG A  45      41.256  73.041 118.087  1.00  0.00           C
ATOM    840  CD  ARG A  45      39.926  73.791 118.027  1.00  0.00           C
ATOM    843  NE  ARG A  45      39.256  73.411 116.737  1.00  0.00           N
ATOM    845  CZ  ARG A  45      38.236  72.581 116.537  1.00  0.00           C
ATOM    846  NH1 ARG A  45      37.626  71.881 117.457  1.00  0.00           N
ATOM    849  NH2 ARG A  45      37.826  72.521 115.277  1.00  0.00           N
ATOM    852  C   ARG A  45      44.266  74.021 115.667  1.00  0.00           C
ATOM    853  O   ARG A  45      45.346  73.561 116.037  1.00  0.00           O
ATOM    854  N   PHE A  46      44.036  74.291 114.357  1.00  0.00           N
ATOM    856  CA  PHE A  46      45.076  74.141 113.347  1.00  0.00           C
ATOM    858  CB  PHE A  46      44.546  73.661 111.967  1.00  0.00           C
ATOM    861  CG  PHE A  46      43.656  72.451 112.137  1.00  0.00           C
ATOM    862  CD1 PHE A  46      44.216  71.201 112.437  1.00  0.00           C
ATOM    864  CE1 PHE A  46      43.406  70.061 112.517  1.00  0.00           C
ATOM    866  CZ  PHE A  46      42.026  70.171 112.337  1.00  0.00           C
ATOM    868  CD2 PHE A  46      42.276  72.551 111.957  1.00  0.00           C
ATOM    870  CE2 PHE A  46      41.456  71.421 112.097  1.00  0.00           C
ATOM    872  C   PHE A  46      45.846  75.441 113.157  1.00  0.00           C
ATOM    873  O   PHE A  46      45.346  76.551 113.327  1.00  0.00           O
ATOM    874  N   MET A  47      47.116  75.361 112.727  1.00  0.00           N
ATOM    876  CA  MET A  47      47.706  76.451 111.957  1.00  0.00           C
ATOM    878  CB  MET A  47      49.176  76.161 111.597  1.00  0.00           C
ATOM    881  CG  MET A  47      50.076  76.011 112.827  1.00  0.00           C
ATOM    884  SD  MET A  47      50.776  77.571 113.427  1.00  0.00           S
ATOM    885  CE  MET A  47      52.146  77.331 112.267  1.00  0.00           C
ATOM    889  C   MET A  47      46.956  76.701 110.657  1.00  0.00           C
ATOM    890  O   MET A  47      46.586  75.751 109.977  1.00  0.00           O
ATOM    891  N   SER A  48      46.746  77.981 110.307  1.00  0.00           N
ATOM    893  CA  SER A  48      45.966  78.361 109.137  1.00  0.00           C
ATOM    895  CB  SER A  48      44.496  78.691 109.497  1.00  0.00           C
ATOM    898  OG  SER A  48      43.676  77.551 109.277  1.00  0.00           O
ATOM    900  C   SER A  48      46.576  79.551 108.417  1.00  0.00           C
ATOM    901  O   SER A  48      47.416  80.281 108.957  1.00  0.00           O
ATOM    902  N   VAL A  49      46.176  79.781 107.157  1.00  0.00           N
ATOM    904  CA  VAL A  49      46.476  80.971 106.397  1.00  0.00           C
ATOM    906  CB  VAL A  49      47.796  80.831 105.637  1.00  0.00           C
ATOM    908  CG1 VAL A  49      47.786  79.601 104.717  1.00  0.00           C
ATOM    912  CG2 VAL A  49      48.096  82.071 104.777  1.00  0.00           C
ATOM    916  C   VAL A  49      45.286  81.191 105.467  1.00  0.00           C
ATOM    917  O   VAL A  49      44.746  80.251 104.897  1.00  0.00           O
ATOM    918  N   ARG A  50      44.806  82.441 105.277  1.00  0.00           N
ATOM    920  CA  ARG A  50      43.686  82.681 104.367  1.00  0.00           C
ATOM    922  CB  ARG A  50      43.196  84.151 104.367  1.00  0.00           C
ATOM    925  CG  ARG A  50      42.606  84.571 105.717  1.00  0.00           C
ATOM    928  CD  ARG A  50      42.026  85.991 105.717  1.00  0.00           C
ATOM    931  NE  ARG A  50      41.766  86.341 107.147  1.00  0.00           N
ATOM    933  CZ  ARG A  50      42.766  86.641 107.977  1.00  0.00           C
ATOM    934  NH1 ARG A  50      43.946  86.971 107.527  1.00  0.00           N
ATOM    937  NH2 ARG A  50      42.596  86.561 109.277  1.00  0.00           N
ATOM    940  C   ARG A  50      43.976  82.251 102.937  1.00  0.00           C
ATOM    941  O   ARG A  50      45.106  82.321 102.487  1.00  0.00           O
ATOM    942  N   THR A  51      42.966  81.801 102.167  1.00  0.00           N
ATOM    944  CA  THR A  51      43.166  81.581 100.737  1.00  0.00           C
ATOM    946  CB  THR A  51      42.026  80.871 100.027  1.00  0.00           C
ATOM    948  OG1 THR A  51      40.786  81.571 100.117  1.00  0.00           O
ATOM    950  CG2 THR A  51      41.856  79.501 100.667  1.00  0.00           C
ATOM    954  C   THR A  51      43.556  82.841  99.997  1.00  0.00           C
ATOM    955  O   THR A  51      44.446  82.801  99.157  1.00  0.00           O
ATOM    956  N   SER A  52      42.966  84.011 100.337  1.00  0.00           N
ATOM    958  CA  SER A  52      43.446  85.301  99.857  1.00  0.00           C
ATOM    960  CB  SER A  52      42.526  86.481 100.287  1.00  0.00           C
ATOM    963  OG  SER A  52      42.886  87.691  99.617  1.00  0.00           O
ATOM    965  C   SER A  52      44.896  85.581 100.237  1.00  0.00           C
ATOM    966  O   SER A  52      45.686  85.941  99.377  1.00  0.00           O
ATOM    967  N   ALA A  53      45.316  85.291 101.497  1.00  0.00           N
ATOM    969  CA  ALA A  53      46.726  85.281 101.887  1.00  0.00           C
ATOM    971  CB  ALA A  53      46.876  84.981 103.387  1.00  0.00           C
ATOM    975  C   ALA A  53      47.616  84.311 101.117  1.00  0.00           C
ATOM    976  O   ALA A  53      48.676  84.661 100.627  1.00  0.00           O
ATOM    977  N   LEU A  54      47.186  83.061 100.887  1.00  0.00           N
ATOM    979  CA  LEU A  54      47.936  82.121 100.087  1.00  0.00           C
ATOM    981  CB  LEU A  54      47.196  80.771 100.077  1.00  0.00           C
ATOM    984  CG  LEU A  54      47.986  79.641  99.397  1.00  0.00           C
ATOM    986  CD1 LEU A  54      48.966  79.001 100.387  1.00  0.00           C
ATOM    990  CD2 LEU A  54      47.026  78.631  98.777  1.00  0.00           C
ATOM    994  C   LEU A  54      48.166  82.581  98.637  1.00  0.00           C
ATOM    995  O   LEU A  54      49.236  82.421  98.057  1.00  0.00           O
ATOM    996  N   ARG A  55      47.136  83.161  98.007  1.00  0.00           N
ATOM    998  CA  ARG A  55      47.236  83.711  96.667  1.00  0.00           C
ATOM   1000  CB  ARG A  55      45.866  84.141  96.117  1.00  0.00           C
ATOM   1003  CG  ARG A  55      44.836  82.991  95.937  1.00  0.00           C
ATOM   1006  CD  ARG A  55      43.486  83.551  95.487  1.00  0.00           C
ATOM   1009  NE  ARG A  55      42.376  82.531  95.567  1.00  0.00           N
ATOM   1011  CZ  ARG A  55      41.576  82.321  96.607  1.00  0.00           C
ATOM   1012  NH1 ARG A  55      41.556  83.071  97.687  1.00  0.00           N
ATOM   1015  NH2 ARG A  55      40.696  81.341  96.597  1.00  0.00           N
ATOM   1018  C   ARG A  55      48.226  84.861  96.527  1.00  0.00           C
ATOM   1019  O   ARG A  55      49.056  84.841  95.617  1.00  0.00           O
ATOM   1020  N   GLU A  56      48.206  85.851  97.447  1.00  0.00           N
ATOM   1022  CA  GLU A  56      49.196  86.921  97.517  1.00  0.00           C
ATOM   1024  CB  GLU A  56      48.796  88.121  98.427  1.00  0.00           C
ATOM   1027  CG  GLU A  56      48.096  87.781  99.767  1.00  0.00           C
ATOM   1030  CD  GLU A  56      48.816  88.141 101.077  1.00  0.00           C
ATOM   1031  OE1 GLU A  56      49.806  87.471 101.447  1.00  0.00           O
ATOM   1032  OE2 GLU A  56      48.306  89.061 101.777  1.00  0.00           O
ATOM   1033  C   GLU A  56      50.616  86.451  97.777  1.00  0.00           C
ATOM   1034  O   GLU A  56      51.556  86.911  97.137  1.00  0.00           O
ATOM   1035  N   GLN A  57      50.796  85.451  98.657  1.00  0.00           N
ATOM   1037  CA  GLN A  57      52.046  84.741  98.847  1.00  0.00           C
ATOM   1039  CB  GLN A  57      51.866  83.681  99.957  1.00  0.00           C
ATOM   1042  CG  GLN A  57      51.616  84.351 101.317  1.00  0.00           C
ATOM   1045  CD  GLN A  57      51.216  83.371 102.407  1.00  0.00           C
ATOM   1046  OE1 GLN A  57      51.256  82.141 102.327  1.00  0.00           O
ATOM   1047  NE2 GLN A  57      50.786  83.981 103.537  1.00  0.00           N
ATOM   1050  C   GLN A  57      52.576  84.051  97.607  1.00  0.00           C
ATOM   1051  O   GLN A  57      53.746  84.191  97.247  1.00  0.00           O
ATOM   1052  N   PHE A  58      51.716  83.331  96.867  1.00  0.00           N
ATOM   1054  CA  PHE A  58      52.076  82.721  95.597  1.00  0.00           C
ATOM   1056  CB  PHE A  58      50.926  81.801  95.057  1.00  0.00           C
ATOM   1059  CG  PHE A  58      50.816  80.431  95.727  1.00  0.00           C
ATOM   1060  CD1 PHE A  58      51.186  80.171  97.067  1.00  0.00           C
ATOM   1062  CE1 PHE A  58      51.106  78.881  97.597  1.00  0.00           C
ATOM   1064  CZ  PHE A  58      50.656  77.821  96.797  1.00  0.00           C
ATOM   1066  CD2 PHE A  58      50.356  79.351  94.957  1.00  0.00           C
ATOM   1068  CE2 PHE A  58      50.286  78.051  95.477  1.00  0.00           C
ATOM   1070  C   PHE A  58      52.486  83.741  94.547  1.00  0.00           C
ATOM   1071  O   PHE A  58      53.486  83.601  93.847  1.00  0.00           O
ATOM   1072  N   ALA A  59      51.726  84.841  94.437  1.00  0.00           N
ATOM   1074  CA  ALA A  59      52.076  85.991  93.627  1.00  0.00           C
ATOM   1076  CB  ALA A  59      50.916  86.981  93.677  1.00  0.00           C
ATOM   1080  C   ALA A  59      53.356  86.701  94.027  1.00  0.00           C
ATOM   1081  O   ALA A  59      54.156  87.091  93.177  1.00  0.00           O
ATOM   1082  N   TRP A  60      53.606  86.861  95.347  1.00  0.00           N
ATOM   1084  CA  TRP A  60      54.826  87.371  95.927  1.00  0.00           C
ATOM   1086  CB  TRP A  60      54.596  87.501  97.467  1.00  0.00           C
ATOM   1089  CG  TRP A  60      55.696  88.091  98.287  1.00  0.00           C
ATOM   1090  CD1 TRP A  60      55.786  89.401  98.677  1.00  0.00           C
ATOM   1092  NE1 TRP A  60      57.056  89.651  99.157  1.00  0.00           N
ATOM   1094  CE2 TRP A  60      57.766  88.481  99.167  1.00  0.00           C
ATOM   1095  CD2 TRP A  60      56.936  87.461  98.657  1.00  0.00           C
ATOM   1096  CE3 TRP A  60      57.416  86.151  98.577  1.00  0.00           C
ATOM   1098  CZ3 TRP A  60      58.716  85.891  99.017  1.00  0.00           C
ATOM   1100  CZ2 TRP A  60      59.066  88.221  99.567  1.00  0.00           C
ATOM   1102  CH2 TRP A  60      59.536  86.911  99.497  1.00  0.00           C
ATOM   1104  C   TRP A  60      56.046  86.521  95.517  1.00  0.00           C
ATOM   1105  O   TRP A  60      57.056  87.021  95.027  1.00  0.00           O
ATOM   1106  N   LEU A  61      55.916  85.181  95.587  1.00  0.00           N
ATOM   1108  CA  LEU A  61      56.856  84.251  94.977  1.00  0.00           C
ATOM   1110  CB  LEU A  61      56.516  82.761  95.297  1.00  0.00           C
ATOM   1113  CG  LEU A  61      56.506  82.341  96.787  1.00  0.00           C
ATOM   1115  CD1 LEU A  61      56.116  80.861  96.937  1.00  0.00           C
ATOM   1119  CD2 LEU A  61      57.846  82.571  97.487  1.00  0.00           C
ATOM   1123  C   LEU A  61      57.016  84.451  93.457  1.00  0.00           C
ATOM   1124  O   LEU A  61      58.136  84.501  92.957  1.00  0.00           O
ATOM   1125  N   ARG A  62      55.906  84.641  92.697  1.00  0.00           N
ATOM   1127  CA  ARG A  62      55.956  85.021  91.277  1.00  0.00           C
ATOM   1129  CB  ARG A  62      54.566  85.051  90.577  1.00  0.00           C
ATOM   1132  CG  ARG A  62      54.026  83.661  90.217  1.00  0.00           C
ATOM   1135  CD  ARG A  62      52.846  83.741  89.227  1.00  0.00           C
ATOM   1138  NE  ARG A  62      52.476  82.351  88.807  1.00  0.00           N
ATOM   1140  CZ  ARG A  62      52.996  81.731  87.757  1.00  0.00           C
ATOM   1141  NH1 ARG A  62      53.866  82.251  86.917  1.00  0.00           N
ATOM   1144  NH2 ARG A  62      52.656  80.481  87.547  1.00  0.00           N
ATOM   1147  C   ARG A  62      56.676  86.311  90.907  1.00  0.00           C
ATOM   1148  O   ARG A  62      57.486  86.331  89.977  1.00  0.00           O
ATOM   1149  N   GLU A  63      56.446  87.441  91.607  1.00  0.00           N
ATOM   1151  CA  GLU A  63      57.096  88.691  91.247  1.00  0.00           C
ATOM   1153  CB  GLU A  63      56.286  89.931  91.737  1.00  0.00           C
ATOM   1156  CG  GLU A  63      56.286  90.141  93.267  1.00  0.00           C
ATOM   1159  CD  GLU A  63      55.666  91.451  93.747  1.00  0.00           C
ATOM   1160  OE1 GLU A  63      54.436  91.621  93.617  1.00  0.00           O
ATOM   1161  OE2 GLU A  63      56.426  92.271  94.337  1.00  0.00           O
ATOM   1162  C   GLU A  63      58.556  88.731  91.697  1.00  0.00           C
ATOM   1163  O   GLU A  63      59.366  89.431  91.097  1.00  0.00           O
ATOM   1164  N   ASN A  64      58.956  87.941  92.727  1.00  0.00           N
ATOM   1166  CA  ASN A  64      60.326  87.981  93.227  1.00  0.00           C
ATOM   1168  CB  ASN A  64      60.406  87.651  94.747  1.00  0.00           C
ATOM   1171  CG  ASN A  64      60.526  88.921  95.597  1.00  0.00           C
ATOM   1172  OD1 ASN A  64      61.526  89.121  96.277  1.00  0.00           O
ATOM   1173  ND2 ASN A  64      59.516  89.801  95.537  1.00  0.00           N
ATOM   1176  C   ASN A  64      61.266  87.011  92.507  1.00  0.00           C
ATOM   1177  O   ASN A  64      62.466  87.031  92.747  1.00  0.00           O
ATOM   1178  N   GLY A  65      60.756  86.141  91.607  1.00  0.00           N
ATOM   1180  CA  GLY A  65      61.586  85.291  90.767  1.00  0.00           C
ATOM   1183  C   GLY A  65      61.756  83.871  91.257  1.00  0.00           C
ATOM   1184  O   GLY A  65      62.376  83.061  90.577  1.00  0.00           O
ATOM   1185  N   TYR A  66      61.166  83.521  92.417  1.00  0.00           N
ATOM   1187  CA  TYR A  66      61.166  82.191  92.997  1.00  0.00           C
ATOM   1189  CB  TYR A  66      60.396  82.151  94.357  1.00  0.00           C
ATOM   1192  CG  TYR A  66      61.136  82.861  95.457  1.00  0.00           C
ATOM   1193  CD1 TYR A  66      61.296  84.261  95.467  1.00  0.00           C
ATOM   1195  CE1 TYR A  66      62.016  84.891  96.497  1.00  0.00           C
ATOM   1197  CZ  TYR A  66      62.536  84.141  97.537  1.00  0.00           C
ATOM   1198  OH  TYR A  66      63.236  84.771  98.577  1.00  0.00           O
ATOM   1200  CD2 TYR A  66      61.646  82.121  96.547  1.00  0.00           C
ATOM   1202  CE2 TYR A  66      62.346  82.761  97.577  1.00  0.00           C
ATOM   1204  C   TYR A  66      60.566  81.131  92.087  1.00  0.00           C
ATOM   1205  O   TYR A  66      59.506  81.321  91.497  1.00  0.00           O
ATOM   1206  N   GLN A  67      61.206  79.961  91.947  1.00  0.00           N
ATOM   1208  CA  GLN A  67      60.726  78.951  91.017  1.00  0.00           C
ATOM   1210  CB  GLN A  67      61.666  78.821  89.797  1.00  0.00           C
ATOM   1213  CG  GLN A  67      61.326  79.941  88.757  1.00  0.00           C
ATOM   1216  CD  GLN A  67      61.916  79.701  87.357  1.00  0.00           C
ATOM   1217  OE1 GLN A  67      62.596  78.701  87.137  1.00  0.00           O
ATOM   1218  NE2 GLN A  67      61.686  80.621  86.407  1.00  0.00           N
ATOM   1221  C   GLN A  67      60.366  77.641  91.707  1.00  0.00           C
ATOM   1222  O   GLN A  67      61.246  77.011  92.307  1.00  0.00           O
ATOM   1223  N   PRO A  68      59.096  77.221  91.717  1.00  0.00           N
ATOM   1224  CD  PRO A  68      57.936  78.061  91.437  1.00  0.00           C
ATOM   1227  CA  PRO A  68      58.666  75.911  92.197  1.00  0.00           C
ATOM   1229  CB  PRO A  68      57.146  75.881  91.957  1.00  0.00           C
ATOM   1232  CG  PRO A  68      56.766  77.351  92.117  1.00  0.00           C
ATOM   1235  C   PRO A  68      59.366  74.781  91.517  1.00  0.00           C
ATOM   1236  O   PRO A  68      59.456  74.781  90.287  1.00  0.00           O
ATOM   1237  N   VAL A  69      59.856  73.801  92.277  1.00  0.00           N
ATOM   1239  CA  VAL A  69      60.506  72.631  91.707  1.00  0.00           C
ATOM   1241  CB  VAL A  69      61.986  72.521  92.057  1.00  0.00           C
ATOM   1243  CG1 VAL A  69      62.706  73.831  91.637  1.00  0.00           C
ATOM   1247  CG2 VAL A  69      62.206  72.231  93.547  1.00  0.00           C
ATOM   1251  C   VAL A  69      59.746  71.401  92.147  1.00  0.00           C
ATOM   1252  O   VAL A  69      59.196  71.351  93.247  1.00  0.00           O
ATOM   1253  N   SER A  70      59.696  70.351  91.307  1.00  0.00           N
ATOM   1255  CA  SER A  70      59.236  69.041  91.737  1.00  0.00           C
ATOM   1257  CB  SER A  70      58.656  68.181  90.567  1.00  0.00           C
ATOM   1260  OG  SER A  70      59.626  67.581  89.717  1.00  0.00           O
ATOM   1262  C   SER A  70      60.316  68.301  92.507  1.00  0.00           C
ATOM   1263  O   SER A  70      61.506  68.601  92.407  1.00  0.00           O
ATOM   1264  N   ILE A  71      59.936  67.321  93.357  1.00  0.00           N
ATOM   1266  CA  ILE A  71      60.836  66.451  94.097  1.00  0.00           C
ATOM   1268  CB  ILE A  71      60.086  65.551  95.087  1.00  0.00           C
ATOM   1270  CG2 ILE A  71      60.906  64.311  95.507  1.00  0.00           C
ATOM   1274  CG1 ILE A  71      59.656  66.351  96.337  1.00  0.00           C
ATOM   1277  CD  ILE A  71      58.556  65.661  97.147  1.00  0.00           C
ATOM   1281  C   ILE A  71      61.756  65.641  93.197  1.00  0.00           C
ATOM   1282  O   ILE A  71      62.916  65.401  93.527  1.00  0.00           O
ATOM   1283  N   ALA A  72      61.276  65.261  92.007  1.00  0.00           N
ATOM   1285  CA  ALA A  72      62.126  64.661  90.997  1.00  0.00           C
ATOM   1287  CB  ALA A  72      61.256  64.501  89.737  1.00  0.00           C
ATOM   1291  C   ALA A  72      63.316  65.531  90.647  1.00  0.00           C
ATOM   1292  O   ALA A  72      64.466  65.131  90.757  1.00  0.00           O
ATOM   1293  N   GLN A  73      63.066  66.831  90.397  1.00  0.00           N
ATOM   1295  CA  GLN A  73      64.106  67.791  90.137  1.00  0.00           C
ATOM   1297  CB  GLN A  73      63.456  69.141  89.787  1.00  0.00           C
ATOM   1300  CG  GLN A  73      62.616  69.071  88.487  1.00  0.00           C
ATOM   1303  CD  GLN A  73      62.026  70.451  88.197  1.00  0.00           C
ATOM   1304  OE1 GLN A  73      61.616  71.151  89.117  1.00  0.00           O
ATOM   1305  NE2 GLN A  73      62.106  70.891  86.917  1.00  0.00           N
ATOM   1308  C   GLN A  73      65.126  67.941  91.257  1.00  0.00           C
ATOM   1309  O   GLN A  73      66.336  68.031  91.007  1.00  0.00           O
ATOM   1310  N   ILE A  74      64.666  67.931  92.537  1.00  0.00           N
ATOM   1312  CA  ILE A  74      65.516  67.861  93.717  1.00  0.00           C
ATOM   1314  CB  ILE A  74      64.696  67.861  95.017  1.00  0.00           C
ATOM   1316  CG2 ILE A  74      65.646  67.771  96.227  1.00  0.00           C
ATOM   1320  CG1 ILE A  74      63.716  69.061  95.087  1.00  0.00           C
ATOM   1323  CD  ILE A  74      62.736  68.991  96.267  1.00  0.00           C
ATOM   1327  C   ILE A  74      66.406  66.621  93.707  1.00  0.00           C
ATOM   1328  O   ILE A  74      67.616  66.701  93.907  1.00  0.00           O
ATOM   1329  N   ARG A  75      65.826  65.451  93.407  1.00  0.00           N
ATOM   1331  CA  ARG A  75      66.536  64.191  93.337  1.00  0.00           C
ATOM   1333  CB  ARG A  75      65.516  63.041  93.147  1.00  0.00           C
ATOM   1336  CG  ARG A  75      66.116  61.631  93.307  1.00  0.00           C
ATOM   1339  CD  ARG A  75      65.096  60.491  93.277  1.00  0.00           C
ATOM   1342  NE  ARG A  75      64.236  60.601  94.497  1.00  0.00           N
ATOM   1344  CZ  ARG A  75      62.926  60.831  94.517  1.00  0.00           C
ATOM   1345  NH1 ARG A  75      62.186  60.901  93.437  1.00  0.00           N
ATOM   1348  NH2 ARG A  75      62.336  60.971  95.687  1.00  0.00           N
ATOM   1351  C   ARG A  75      67.626  64.171  92.257  1.00  0.00           C
ATOM   1352  O   ARG A  75      68.786  63.881  92.547  1.00  0.00           O
ATOM   1353  N   GLU A  76      67.326  64.611  91.017  1.00  0.00           N
ATOM   1355  CA  GLU A  76      68.306  64.731  89.947  1.00  0.00           C
ATOM   1357  CB  GLU A  76      67.726  65.271  88.597  1.00  0.00           C
ATOM   1360  CG  GLU A  76      67.096  64.171  87.717  1.00  0.00           C
ATOM   1363  CD  GLU A  76      65.666  63.871  88.127  1.00  0.00           C
ATOM   1364  OE1 GLU A  76      64.756  64.631  87.697  1.00  0.00           O
ATOM   1365  OE2 GLU A  76      65.516  62.931  88.957  1.00  0.00           O
ATOM   1366  C   GLU A  76      69.496  65.601  90.317  1.00  0.00           C
ATOM   1367  O   GLU A  76      70.646  65.221  90.107  1.00  0.00           O
ATOM   1368  N   ALA A  77      69.246  66.761  90.927  1.00  0.00           N
ATOM   1370  CA  ALA A  77      70.256  67.651  91.457  1.00  0.00           C
ATOM   1372  CB  ALA A  77      69.586  68.961  91.857  1.00  0.00           C
ATOM   1376  C   ALA A  77      71.126  67.071  92.587  1.00  0.00           C
ATOM   1377  O   ALA A  77      72.346  67.251  92.577  1.00  0.00           O
ATOM   1378  N   HIS A  78      70.536  66.301  93.537  1.00  0.00           N
ATOM   1380  CA  HIS A  78      71.296  65.531  94.537  1.00  0.00           C
ATOM   1382  CB  HIS A  78      70.426  64.761  95.557  1.00  0.00           C
ATOM   1385  ND1 HIS A  78      71.356  64.651  97.887  1.00  0.00           N
ATOM   1386  CG  HIS A  78      71.246  64.091  96.637  1.00  0.00           C
ATOM   1387  CE1 HIS A  78      72.066  63.811  98.607  1.00  0.00           C
ATOM   1389  NE2 HIS A  78      72.436  62.731  97.887  1.00  0.00           N
ATOM   1391  CD2 HIS A  78      71.916  62.901  96.617  1.00  0.00           C
ATOM   1393  C   HIS A  78      72.216  64.501  93.897  1.00  0.00           C
ATOM   1394  O   HIS A  78      73.326  64.231  94.367  1.00  0.00           O
ATOM   1395  N   ARG A  79      71.766  63.881  92.797  1.00  0.00           N
ATOM   1397  CA  ARG A  79      72.586  62.981  92.017  1.00  0.00           C
ATOM   1399  CB  ARG A  79      71.816  61.971  91.127  1.00  0.00           C
ATOM   1402  CG  ARG A  79      71.216  60.781  91.907  1.00  0.00           C
ATOM   1405  CD  ARG A  79      69.986  61.151  92.727  1.00  0.00           C
ATOM   1408  NE  ARG A  79      69.466  59.891  93.337  1.00  0.00           N
ATOM   1410  CZ  ARG A  79      68.836  59.831  94.507  1.00  0.00           C
ATOM   1411  NH1 ARG A  79      68.876  60.801  95.397  1.00  0.00           N
ATOM   1414  NH2 ARG A  79      68.156  58.741  94.777  1.00  0.00           N
ATOM   1417  C   ARG A  79      73.646  63.661  91.177  1.00  0.00           C
ATOM   1418  O   ARG A  79      74.516  62.971  90.687  1.00  0.00           O
ATOM   1419  N   GLY A  80      73.606  65.001  91.037  1.00  0.00           N
ATOM   1421  CA  GLY A  80      74.576  65.751  90.257  1.00  0.00           C
ATOM   1424  C   GLY A  80      74.126  66.011  88.857  1.00  0.00           C
ATOM   1425  O   GLY A  80      74.966  66.251  88.007  1.00  0.00           O
ATOM   1426  N   GLY A  81      72.816  65.971  88.567  1.00  0.00           N
ATOM   1428  CA  GLY A  81      72.316  66.071  87.207  1.00  0.00           C
ATOM   1431  C   GLY A  81      72.286  67.471  86.677  1.00  0.00           C
ATOM   1432  O   GLY A  81      73.266  67.991  86.157  1.00  0.00           O
ATOM   1433  N   LYS A  82      71.126  68.111  86.737  1.00  0.00           N
ATOM   1435  CA  LYS A  82      70.826  69.251  85.887  1.00  0.00           C
ATOM   1437  CB  LYS A  82      69.536  68.911  85.117  1.00  0.00           C
ATOM   1440  CG  LYS A  82      68.306  68.521  85.977  1.00  0.00           C
ATOM   1443  CD  LYS A  82      67.726  69.641  86.837  1.00  0.00           C
ATOM   1446  CE  LYS A  82      66.286  69.391  87.297  1.00  0.00           C
ATOM   1449  NZ  LYS A  82      65.626  70.681  87.587  1.00  0.00           N
ATOM   1453  C   LYS A  82      70.716  70.611  86.557  1.00  0.00           C
ATOM   1454  O   LYS A  82      70.036  71.491  86.027  1.00  0.00           O
ATOM   1455  N   PRO A  83      71.406  70.841  87.667  1.00  0.00           N
ATOM   1456  CD  PRO A  83      72.866  70.931  87.477  1.00  0.00           C
ATOM   1459  CA  PRO A  83      71.036  71.721  88.787  1.00  0.00           C
ATOM   1461  CB  PRO A  83      71.996  72.871  88.577  1.00  0.00           C
ATOM   1464  CG  PRO A  83      73.296  72.121  88.347  1.00  0.00           C
ATOM   1467  C   PRO A  83      69.656  72.291  89.037  1.00  0.00           C
ATOM   1468  O   PRO A  83      68.746  72.281  88.207  1.00  0.00           O
ATOM   1469  N   LEU A  84      69.426  72.781  90.267  1.00  0.00           N
ATOM   1471  CA  LEU A  84      68.216  73.511  90.557  1.00  0.00           C
ATOM   1473  CB  LEU A  84      67.716  73.331  92.007  1.00  0.00           C
ATOM   1476  CG  LEU A  84      67.326  71.881  92.307  1.00  0.00           C
ATOM   1478  CD1 LEU A  84      66.856  71.751  93.757  1.00  0.00           C
ATOM   1482  CD2 LEU A  84      66.256  71.351  91.357  1.00  0.00           C
ATOM   1486  C   LEU A  84      68.376  75.001  90.267  1.00  0.00           C
ATOM   1487  O   LEU A  84      69.466  75.531  90.447  1.00  0.00           O
ATOM   1488  N   PRO A  85      67.336  75.671  89.777  1.00  0.00           N
ATOM   1489  CD  PRO A  85      66.076  75.041  89.367  1.00  0.00           C
ATOM   1492  CA  PRO A  85      67.296  77.111  89.587  1.00  0.00           C
ATOM   1494  CB  PRO A  85      65.886  77.351  88.997  1.00  0.00           C
ATOM   1497  CG  PRO A  85      65.036  76.151  89.357  1.00  0.00           C
ATOM   1500  C   PRO A  85      67.566  78.001  90.797  1.00  0.00           C
ATOM   1501  O   PRO A  85      67.446  77.581  91.947  1.00  0.00           O
ATOM   1502  N   GLU A  86      67.876  79.301  90.547  1.00  0.00           N
ATOM   1504  CA  GLU A  86      67.656  80.441  91.427  1.00  0.00           C
ATOM   1506  CB  GLU A  86      67.316  81.721  90.647  1.00  0.00           C
ATOM   1509  CG  GLU A  86      68.276  82.201  89.557  1.00  0.00           C
ATOM   1512  CD  GLU A  86      67.616  83.351  88.807  1.00  0.00           C
ATOM   1513  OE1 GLU A  86      66.786  84.071  89.417  1.00  0.00           O
ATOM   1514  OE2 GLU A  86      68.046  83.651  87.667  1.00  0.00           O
ATOM   1515  C   GLU A  86      66.426  80.361  92.307  1.00  0.00           C
ATOM   1516  O   GLU A  86      65.366  79.991  91.817  1.00  0.00           O
ATOM   1517  N   LYS A  87      66.506  80.811  93.577  1.00  0.00           N
ATOM   1519  CA  LYS A  87      65.356  80.951  94.467  1.00  0.00           C
ATOM   1521  CB  LYS A  87      64.676  82.361  94.437  1.00  0.00           C
ATOM   1524  CG  LYS A  87      64.646  83.121  93.087  1.00  0.00           C
ATOM   1527  CD  LYS A  87      65.806  84.111  92.847  1.00  0.00           C
ATOM   1530  CE  LYS A  87      65.546  85.521  93.407  1.00  0.00           C
ATOM   1533  NZ  LYS A  87      66.566  86.511  92.987  1.00  0.00           N
ATOM   1537  C   LYS A  87      64.356  79.791  94.417  1.00  0.00           C
ATOM   1538  O   LYS A  87      63.136  79.961  94.497  1.00  0.00           O
ATOM   1539  N   ALA A  88      64.896  78.571  94.247  1.00  0.00           N
ATOM   1541  CA  ALA A  88      64.116  77.381  94.107  1.00  0.00           C
ATOM   1543  CB  ALA A  88      64.976  76.161  93.717  1.00  0.00           C
ATOM   1547  C   ALA A  88      63.336  77.151  95.377  1.00  0.00           C
ATOM   1548  O   ALA A  88      63.776  77.461  96.477  1.00  0.00           O
ATOM   1549  N   VAL A  89      62.106  76.691  95.217  1.00  0.00           N
ATOM   1551  CA  VAL A  89      61.186  76.721  96.317  1.00  0.00           C
ATOM   1553  CB  VAL A  89      60.416  78.041  96.387  1.00  0.00           C
ATOM   1555  CG1 VAL A  89      59.616  78.341  95.097  1.00  0.00           C
ATOM   1559  CG2 VAL A  89      59.486  78.091  97.607  1.00  0.00           C
ATOM   1563  C   VAL A  89      60.346  75.491  96.177  1.00  0.00           C
ATOM   1564  O   VAL A  89      59.966  75.081  95.087  1.00  0.00           O
ATOM   1565  N   VAL A  90      60.066  74.801  97.287  1.00  0.00           N
ATOM   1567  CA  VAL A  90      59.276  73.601  97.237  1.00  0.00           C
ATOM   1569  CB  VAL A  90      60.066  72.311  97.397  1.00  0.00           C
ATOM   1571  CG1 VAL A  90      60.806  72.231  98.737  1.00  0.00           C
ATOM   1575  CG2 VAL A  90      59.156  71.101  97.177  1.00  0.00           C
ATOM   1579  C   VAL A  90      58.156  73.781  98.217  1.00  0.00           C
ATOM   1580  O   VAL A  90      58.336  74.041  99.417  1.00  0.00           O
ATOM   1581  N   LEU A  91      56.926  73.741  97.677  1.00  0.00           N
ATOM   1583  CA  LEU A  91      55.746  74.131  98.387  1.00  0.00           C
ATOM   1585  CB  LEU A  91      54.706  74.751  97.407  1.00  0.00           C
ATOM   1588  CG  LEU A  91      55.186  76.071  96.757  1.00  0.00           C
ATOM   1590  CD1 LEU A  91      55.976  75.851  95.467  1.00  0.00           C
ATOM   1594  CD2 LEU A  91      54.016  77.011  96.457  1.00  0.00           C
ATOM   1598  C   LEU A  91      55.196  72.901  99.067  1.00  0.00           C
ATOM   1599  O   LEU A  91      54.706  71.991  98.417  1.00  0.00           O
ATOM   1600  N   THR A  92      55.326  72.831 100.407  1.00  0.00           N
ATOM   1602  CA  THR A  92      55.006  71.621 101.147  1.00  0.00           C
ATOM   1604  CB  THR A  92      56.186  70.871 101.797  1.00  0.00           C
ATOM   1606  OG1 THR A  92      56.576  71.201 103.117  1.00  0.00           O
ATOM   1608  CG2 THR A  92      57.456  70.991 100.947  1.00  0.00           C
ATOM   1612  C   THR A  92      53.846  71.891 102.067  1.00  0.00           C
ATOM   1613  O   THR A  92      53.746  72.921 102.737  1.00  0.00           O
ATOM   1614  N   PHE A  93      52.876  70.971 102.027  1.00  0.00           N
ATOM   1616  CA  PHE A  93      51.626  71.061 102.737  1.00  0.00           C
ATOM   1618  CB  PHE A  93      50.436  71.131 101.747  1.00  0.00           C
ATOM   1621  CG  PHE A  93      50.466  72.431 100.967  1.00  0.00           C
ATOM   1622  CD1 PHE A  93      51.186  72.571  99.767  1.00  0.00           C
ATOM   1624  CE1 PHE A  93      51.156  73.791  99.067  1.00  0.00           C
ATOM   1626  CZ  PHE A  93      50.426  74.871  99.577  1.00  0.00           C
ATOM   1628  CD2 PHE A  93      49.726  73.511 101.447  1.00  0.00           C
ATOM   1630  CE2 PHE A  93      49.696  74.731 100.767  1.00  0.00           C
ATOM   1632  C   PHE A  93      51.456  69.851 103.637  1.00  0.00           C
ATOM   1633  O   PHE A  93      51.386  68.721 103.157  1.00  0.00           O
ATOM   1634  N   ASP A  94      51.416  70.061 104.957  1.00  0.00           N
ATOM   1636  CA  ASP A  94      51.436  68.981 105.927  1.00  0.00           C
ATOM   1638  CB  ASP A  94      52.426  69.291 107.097  1.00  0.00           C
ATOM   1641  CG  ASP A  94      53.876  69.081 106.717  1.00  0.00           C
ATOM   1642  OD1 ASP A  94      54.226  68.481 105.667  1.00  0.00           O
ATOM   1643  OD2 ASP A  94      54.756  69.461 107.537  1.00  0.00           O
ATOM   1644  C   ASP A  94      50.036  68.651 106.447  1.00  0.00           C
ATOM   1645  O   ASP A  94      49.066  69.391 106.267  1.00  0.00           O
ATOM   1646  N   ASP A  95      49.916  67.461 107.087  1.00  0.00           N
ATOM   1648  CA  ASP A  95      48.816  66.961 107.907  1.00  0.00           C
ATOM   1650  CB  ASP A  95      48.256  68.021 108.887  1.00  0.00           C
ATOM   1653  CG  ASP A  95      49.226  68.371 109.987  1.00  0.00           C
ATOM   1654  OD1 ASP A  95      50.206  67.611 110.237  1.00  0.00           O
ATOM   1655  OD2 ASP A  95      48.936  69.391 110.677  1.00  0.00           O
ATOM   1656  C   ASP A  95      47.716  66.241 107.127  1.00  0.00           C
ATOM   1657  O   ASP A  95      47.166  65.251 107.597  1.00  0.00           O
ATOM   1658  N   GLY A  96      47.386  66.661 105.897  1.00  0.00           N
ATOM   1660  CA  GLY A  96      46.426  65.921 105.057  1.00  0.00           C
ATOM   1663  C   GLY A  96      45.056  66.511 104.967  1.00  0.00           C
ATOM   1664  O   GLY A  96      44.086  65.821 104.687  1.00  0.00           O
ATOM   1665  N   TYR A  97      44.926  67.821 105.227  1.00  0.00           N
ATOM   1667  CA  TYR A  97      43.656  68.531 105.207  1.00  0.00           C
ATOM   1669  CB  TYR A  97      43.846  70.021 105.567  1.00  0.00           C
ATOM   1672  CG  TYR A  97      44.576  70.201 106.857  1.00  0.00           C
ATOM   1673  CD1 TYR A  97      43.936  69.891 108.067  1.00  0.00           C
ATOM   1675  CE1 TYR A  97      44.626  70.021 109.277  1.00  0.00           C
ATOM   1677  CZ  TYR A  97      45.936  70.501 109.297  1.00  0.00           C
ATOM   1678  OH  TYR A  97      46.646  70.571 110.517  1.00  0.00           O
ATOM   1680  CD2 TYR A  97      45.876  70.721 106.887  1.00  0.00           C
ATOM   1682  CE2 TYR A  97      46.546  70.881 108.107  1.00  0.00           C
ATOM   1684  C   TYR A  97      42.906  68.471 103.877  1.00  0.00           C
ATOM   1685  O   TYR A  97      43.496  68.491 102.797  1.00  0.00           O
ATOM   1686  N   GLN A  98      41.546  68.501 103.897  1.00  0.00           N
ATOM   1688  CA  GLN A  98      40.776  68.491 102.637  1.00  0.00           C
ATOM   1690  CB  GLN A  98      39.256  68.221 102.817  1.00  0.00           C
ATOM   1693  CG  GLN A  98      38.316  69.461 102.917  1.00  0.00           C
ATOM   1696  CD  GLN A  98      36.866  69.121 102.627  1.00  0.00           C
ATOM   1697  OE1 GLN A  98      36.496  68.111 102.007  1.00  0.00           O
ATOM   1698  NE2 GLN A  98      35.986  70.071 102.987  1.00  0.00           N
ATOM   1701  C   GLN A  98      40.916  69.831 101.957  1.00  0.00           C
ATOM   1702  O   GLN A  98      40.686  69.991 100.767  1.00  0.00           O
ATOM   1703  N   SER A  99      41.336  70.831 102.747  1.00  0.00           N
ATOM   1705  CA  SER A  99      41.736  72.151 102.337  1.00  0.00           C
ATOM   1707  CB  SER A  99      42.126  72.971 103.597  1.00  0.00           C
ATOM   1710  OG  SER A  99      43.396  72.651 104.137  1.00  0.00           O
ATOM   1712  C   SER A  99      42.846  72.131 101.307  1.00  0.00           C
ATOM   1713  O   SER A  99      42.916  72.981 100.417  1.00  0.00           O
ATOM   1714  N   PHE A 100      43.746  71.121 101.347  1.00  0.00           N
ATOM   1716  CA  PHE A 100      44.656  70.861 100.247  1.00  0.00           C
ATOM   1718  CB  PHE A 100      45.646  69.701 100.557  1.00  0.00           C
ATOM   1721  CG  PHE A 100      46.686  69.561  99.457  1.00  0.00           C
ATOM   1722  CD1 PHE A 100      46.446  68.761  98.327  1.00  0.00           C
ATOM   1724  CE1 PHE A 100      47.356  68.751  97.257  1.00  0.00           C
ATOM   1726  CZ  PHE A 100      48.526  69.511  97.327  1.00  0.00           C
ATOM   1728  CD2 PHE A 100      47.886  70.281  99.537  1.00  0.00           C
ATOM   1730  CE2 PHE A 100      48.796  70.261  98.477  1.00  0.00           C
ATOM   1732  C   PHE A 100      43.946  70.551  98.927  1.00  0.00           C
ATOM   1733  O   PHE A 100      44.236  71.151  97.897  1.00  0.00           O
ATOM   1734  N   TYR A 101      42.976  69.631  98.957  1.00  0.00           N
ATOM   1736  CA  TYR A 101      42.196  69.281  97.787  1.00  0.00           C
ATOM   1738  CB  TYR A 101      41.326  68.031  98.137  1.00  0.00           C
ATOM   1741  CG  TYR A 101      40.586  67.531  96.927  1.00  0.00           C
ATOM   1742  CD1 TYR A 101      41.246  66.681  96.027  1.00  0.00           C
ATOM   1744  CE1 TYR A 101      40.576  66.171  94.907  1.00  0.00           C
ATOM   1746  CZ  TYR A 101      39.256  66.521  94.657  1.00  0.00           C
ATOM   1747  OH  TYR A 101      38.596  65.991  93.537  1.00  0.00           O
ATOM   1749  CD2 TYR A 101      39.246  67.881  96.677  1.00  0.00           C
ATOM   1751  CE2 TYR A 101      38.586  67.391  95.537  1.00  0.00           C
ATOM   1753  C   TYR A 101      41.346  70.431  97.307  1.00  0.00           C
ATOM   1754  O   TYR A 101      41.416  70.831  96.157  1.00  0.00           O
ATOM   1755  N   THR A 102      40.526  71.021  98.197  1.00  0.00           N
ATOM   1757  CA  THR A 102      39.546  72.031  97.797  1.00  0.00           C
ATOM   1759  CB  THR A 102      38.446  72.301  98.817  1.00  0.00           C
ATOM   1761  OG1 THR A 102      38.896  72.761 100.087  1.00  0.00           O
ATOM   1763  CG2 THR A 102      37.676  71.011  99.067  1.00  0.00           C
ATOM   1767  C   THR A 102      40.126  73.311  97.247  1.00  0.00           C
ATOM   1768  O   THR A 102      39.646  73.831  96.237  1.00  0.00           O
ATOM   1769  N   ARG A 103      41.196  73.871  97.867  1.00  0.00           N
ATOM   1771  CA  ARG A 103      41.696  75.171  97.467  1.00  0.00           C
ATOM   1773  CB  ARG A 103      41.526  76.301  98.517  1.00  0.00           C
ATOM   1776  CG  ARG A 103      41.976  75.991  99.937  1.00  0.00           C
ATOM   1779  CD  ARG A 103      40.916  75.301 100.797  1.00  0.00           C
ATOM   1782  NE  ARG A 103      39.806  76.241 101.107  1.00  0.00           N
ATOM   1784  CZ  ARG A 103      39.006  76.071 102.157  1.00  0.00           C
ATOM   1785  NH1 ARG A 103      38.996  74.991 102.917  1.00  0.00           N
ATOM   1788  NH2 ARG A 103      38.166  77.021 102.487  1.00  0.00           N
ATOM   1791  C   ARG A 103      43.076  75.171  96.827  1.00  0.00           C
ATOM   1792  O   ARG A 103      43.186  75.601  95.687  1.00  0.00           O
ATOM   1793  N   VAL A 104      44.176  74.721  97.497  1.00  0.00           N
ATOM   1795  CA  VAL A 104      45.516  74.801  96.887  1.00  0.00           C
ATOM   1797  CB  VAL A 104      46.726  74.511  97.787  1.00  0.00           C
ATOM   1799  CG1 VAL A 104      46.726  75.421  99.017  1.00  0.00           C
ATOM   1803  CG2 VAL A 104      46.766  73.051  98.227  1.00  0.00           C
ATOM   1807  C   VAL A 104      45.666  73.981  95.627  1.00  0.00           C
ATOM   1808  O   VAL A 104      46.266  74.461  94.667  1.00  0.00           O
ATOM   1809  N   PHE A 105      45.126  72.741  95.577  1.00  0.00           N
ATOM   1811  CA  PHE A 105      45.286  71.861  94.437  1.00  0.00           C
ATOM   1813  CB  PHE A 105      44.746  70.451  94.817  1.00  0.00           C
ATOM   1816  CG  PHE A 105      44.906  69.511  93.677  1.00  0.00           C
ATOM   1817  CD1 PHE A 105      46.196  69.071  93.347  1.00  0.00           C
ATOM   1819  CE1 PHE A 105      46.406  68.261  92.237  1.00  0.00           C
ATOM   1821  CZ  PHE A 105      45.306  67.871  91.447  1.00  0.00           C
ATOM   1823  CD2 PHE A 105      43.806  69.091  92.907  1.00  0.00           C
ATOM   1825  CE2 PHE A 105      44.016  68.281  91.787  1.00  0.00           C
ATOM   1827  C   PHE A 105      44.766  72.421  93.097  1.00  0.00           C
ATOM   1828  O   PHE A 105      45.526  72.401  92.127  1.00  0.00           O
ATOM   1829  N   PRO A 106      43.586  73.021  92.987  1.00  0.00           N
ATOM   1830  CD  PRO A 106      42.406  72.631  93.767  1.00  0.00           C
ATOM   1833  CA  PRO A 106      43.206  73.881  91.877  1.00  0.00           C
ATOM   1835  CB  PRO A 106      41.856  74.421  92.297  1.00  0.00           C
ATOM   1838  CG  PRO A 106      41.226  73.221  93.007  1.00  0.00           C
ATOM   1841  C   PRO A 106      44.166  74.991  91.497  1.00  0.00           C
ATOM   1842  O   PRO A 106      44.406  75.211  90.307  1.00  0.00           O
ATOM   1843  N   ILE A 107      44.726  75.741  92.477  1.00  0.00           N
ATOM   1845  CA  ILE A 107      45.736  76.761  92.217  1.00  0.00           C
ATOM   1847  CB  ILE A 107      46.056  77.611  93.457  1.00  0.00           C
ATOM   1849  CG2 ILE A 107      47.436  78.291  93.297  1.00  0.00           C
ATOM   1853  CG1 ILE A 107      45.006  78.721  93.707  1.00  0.00           C
ATOM   1856  CD  ILE A 107      43.696  78.291  94.357  1.00  0.00           C
ATOM   1860  C   ILE A 107      46.996  76.161  91.597  1.00  0.00           C
ATOM   1861  O   ILE A 107      47.536  76.671  90.607  1.00  0.00           O
ATOM   1862  N   LEU A 108      47.476  75.041  92.157  1.00  0.00           N
ATOM   1864  CA  LEU A 108      48.576  74.271  91.617  1.00  0.00           C
ATOM   1866  CB  LEU A 108      48.976  73.111  92.567  1.00  0.00           C
ATOM   1869  CG  LEU A 108      49.456  73.551  93.967  1.00  0.00           C
ATOM   1871  CD1 LEU A 108      49.746  72.301  94.827  1.00  0.00           C
ATOM   1875  CD2 LEU A 108      50.706  74.451  93.907  1.00  0.00           C
ATOM   1879  C   LEU A 108      48.326  73.751  90.217  1.00  0.00           C
ATOM   1880  O   LEU A 108      49.206  73.861  89.357  1.00  0.00           O
ATOM   1881  N   GLN A 109      47.116  73.241  89.907  1.00  0.00           N
ATOM   1883  CA  GLN A 109      46.686  72.931  88.547  1.00  0.00           C
ATOM   1885  CB  GLN A 109      45.266  72.301  88.597  1.00  0.00           C
ATOM   1888  CG  GLN A 109      45.276  70.851  89.117  1.00  0.00           C
ATOM   1891  CD  GLN A 109      43.866  70.241  89.147  1.00  0.00           C
ATOM   1892  OE1 GLN A 109      42.956  70.751  89.807  1.00  0.00           O
ATOM   1893  NE2 GLN A 109      43.686  69.131  88.397  1.00  0.00           N
ATOM   1896  C   GLN A 109      46.716  74.111  87.567  1.00  0.00           C
ATOM   1897  O   GLN A 109      47.336  74.071  86.507  1.00  0.00           O
ATOM   1898  N   ALA A 110      46.146  75.261  87.967  1.00  0.00           N
ATOM   1900  CA  ALA A 110      46.146  76.481  87.187  1.00  0.00           C
ATOM   1902  CB  ALA A 110      45.306  77.551  87.917  1.00  0.00           C
ATOM   1906  C   ALA A 110      47.536  77.031  86.897  1.00  0.00           C
ATOM   1907  O   ALA A 110      47.846  77.461  85.787  1.00  0.00           O
ATOM   1908  N   PHE A 111      48.446  77.031  87.897  1.00  0.00           N
ATOM   1910  CA  PHE A 111      49.816  77.481  87.727  1.00  0.00           C
ATOM   1912  CB  PHE A 111      50.396  77.931  89.097  1.00  0.00           C
ATOM   1915  CG  PHE A 111      49.876  79.241  89.587  1.00  0.00           C
ATOM   1916  CD1 PHE A 111      49.656  80.321  88.727  1.00  0.00           C
ATOM   1918  CE1 PHE A 111      49.306  81.571  89.237  1.00  0.00           C
ATOM   1920  CZ  PHE A 111      49.156  81.761  90.607  1.00  0.00           C
ATOM   1922  CD2 PHE A 111      49.716  79.431  90.977  1.00  0.00           C
ATOM   1924  CE2 PHE A 111      49.336  80.681  91.477  1.00  0.00           C
ATOM   1926  C   PHE A 111      50.776  76.461  87.137  1.00  0.00           C
ATOM   1927  O   PHE A 111      51.846  76.831  86.667  1.00  0.00           O
ATOM   1928  N   GLN A 112      50.416  75.171  87.187  1.00  0.00           N
ATOM   1930  CA  GLN A 112      51.276  74.061  86.837  1.00  0.00           C
ATOM   1932  CB  GLN A 112      51.726  74.071  85.357  1.00  0.00           C
ATOM   1935  CG  GLN A 112      50.566  73.691  84.417  1.00  0.00           C
ATOM   1938  CD  GLN A 112      50.146  72.241  84.637  1.00  0.00           C
ATOM   1939  OE1 GLN A 112      50.806  71.331  84.127  1.00  0.00           O
ATOM   1940  NE2 GLN A 112      49.046  72.011  85.377  1.00  0.00           N
ATOM   1943  C   GLN A 112      52.366  73.751  87.847  1.00  0.00           C
ATOM   1944  O   GLN A 112      53.336  73.041  87.587  1.00  0.00           O
ATOM   1945  N   TRP A 113      52.206  74.261  89.077  1.00  0.00           N
ATOM   1947  CA  TRP A 113      53.236  74.201  90.087  1.00  0.00           C
ATOM   1949  CB  TRP A 113      53.026  75.301  91.147  1.00  0.00           C
ATOM   1952  CG  TRP A 113      53.296  76.671  90.637  1.00  0.00           C
ATOM   1953  CD1 TRP A 113      53.796  77.021  89.407  1.00  0.00           C
ATOM   1955  NE1 TRP A 113      54.046  78.371  89.387  1.00  0.00           N
ATOM   1957  CE2 TRP A 113      53.716  78.911  90.577  1.00  0.00           C
ATOM   1958  CD2 TRP A 113      53.236  77.881  91.407  1.00  0.00           C
ATOM   1959  CE3 TRP A 113      52.906  78.161  92.737  1.00  0.00           C
ATOM   1961  CZ3 TRP A 113      53.086  79.461  93.197  1.00  0.00           C
ATOM   1963  CZ2 TRP A 113      53.876  80.201  91.027  1.00  0.00           C
ATOM   1965  CH2 TRP A 113      53.536  80.471  92.357  1.00  0.00           C
ATOM   1967  C   TRP A 113      53.286  72.861  90.787  1.00  0.00           C
ATOM   1968  O   TRP A 113      52.296  72.501  91.417  1.00  0.00           O
ATOM   1969  N   PRO A 114      54.356  72.081  90.737  1.00  0.00           N
ATOM   1970  CD  PRO A 114      55.596  72.341  89.997  1.00  0.00           C
ATOM   1973  CA  PRO A 114      54.546  70.971  91.627  1.00  0.00           C
ATOM   1975  CB  PRO A 114      55.856  70.311  91.187  1.00  0.00           C
ATOM   1978  CG  PRO A 114      56.136  70.931  89.827  1.00  0.00           C
ATOM   1981  C   PRO A 114      54.586  71.361  93.087  1.00  0.00           C
ATOM   1982  O   PRO A 114      54.966  72.481  93.407  1.00  0.00           O
ATOM   1983  N   ALA A 115      54.206  70.421  93.957  1.00  0.00           N
ATOM   1985  CA  ALA A 115      54.186  70.631  95.367  1.00  0.00           C
ATOM   1987  CB  ALA A 115      52.886  71.321  95.827  1.00  0.00           C
ATOM   1991  C   ALA A 115      54.326  69.301  96.057  1.00  0.00           C
ATOM   1992  O   ALA A 115      54.376  68.241  95.427  1.00  0.00           O
ATOM   1993  N   VAL A 116      54.396  69.341  97.387  1.00  0.00           N
ATOM   1995  CA  VAL A 116      54.516  68.191  98.257  1.00  0.00           C
ATOM   1997  CB  VAL A 116      55.786  68.331  99.107  1.00  0.00           C
ATOM   1999  CG1 VAL A 116      56.066  67.131 100.027  1.00  0.00           C
ATOM   2003  CG2 VAL A 116      56.976  68.541  98.167  1.00  0.00           C
ATOM   2007  C   VAL A 116      53.286  68.211  99.157  1.00  0.00           C
ATOM   2008  O   VAL A 116      52.956  69.231  99.757  1.00  0.00           O
ATOM   2009  N   TRP A 117      52.566  67.081  99.267  1.00  0.00           N
ATOM   2011  CA  TRP A 117      51.496  66.941 100.237  1.00  0.00           C
ATOM   2013  CB  TRP A 117      50.126  66.701  99.547  1.00  0.00           C
ATOM   2016  CG  TRP A 117      48.896  66.711 100.417  1.00  0.00           C
ATOM   2017  CD1 TRP A 117      48.696  67.391 101.587  1.00  0.00           C
ATOM   2019  NE1 TRP A 117      47.396  67.271 101.987  1.00  0.00           N
ATOM   2021  CE2 TRP A 117      46.716  66.501 101.097  1.00  0.00           C
ATOM   2022  CD2 TRP A 117      47.616  66.151 100.067  1.00  0.00           C
ATOM   2023  CE3 TRP A 117      47.156  65.421  98.967  1.00  0.00           C
ATOM   2025  CZ3 TRP A 117      45.796  65.121  98.897  1.00  0.00           C
ATOM   2027  CZ2 TRP A 117      45.386  66.121 101.067  1.00  0.00           C
ATOM   2029  CH2 TRP A 117      44.926  65.451  99.927  1.00  0.00           C
ATOM   2031  C   TRP A 117      51.876  65.791 101.147  1.00  0.00           C
ATOM   2032  O   TRP A 117      52.296  64.721 100.687  1.00  0.00           O
ATOM   2033  N   ALA A 118      51.766  65.981 102.467  1.00  0.00           N
ATOM   2035  CA  ALA A 118      52.066  64.941 103.427  1.00  0.00           C
ATOM   2037  CB  ALA A 118      53.286  65.391 104.257  1.00  0.00           C
ATOM   2041  C   ALA A 118      50.856  64.681 104.327  1.00  0.00           C
ATOM   2042  O   ALA A 118      50.706  65.311 105.367  1.00  0.00           O
ATOM   2043  N   PRO A 119      49.976  63.751 103.977  1.00  0.00           N
ATOM   2044  CD  PRO A 119      49.786  63.331 102.587  1.00  0.00           C
ATOM   2047  CA  PRO A 119      48.826  63.441 104.817  1.00  0.00           C
ATOM   2049  CB  PRO A 119      47.776  62.911 103.807  1.00  0.00           C
ATOM   2052  CG  PRO A 119      48.596  62.391 102.617  1.00  0.00           C
ATOM   2055  C   PRO A 119      49.166  62.411 105.867  1.00  0.00           C
ATOM   2056  O   PRO A 119      49.926  61.491 105.607  1.00  0.00           O
ATOM   2057  N   VAL A 120      48.596  62.491 107.087  1.00  0.00           N
ATOM   2059  CA  VAL A 120      48.676  61.411 108.077  1.00  0.00           C
ATOM   2061  CB  VAL A 120      48.366  61.881 109.497  1.00  0.00           C
ATOM   2063  CG1 VAL A 120      48.216  60.731 110.527  1.00  0.00           C
ATOM   2067  CG2 VAL A 120      49.476  62.831 109.937  1.00  0.00           C
ATOM   2071  C   VAL A 120      47.706  60.311 107.687  1.00  0.00           C
ATOM   2072  O   VAL A 120      46.506  60.561 107.487  1.00  0.00           O
ATOM   2073  N   GLY A 121      48.186  59.061 107.557  1.00  0.00           N
ATOM   2075  CA  GLY A 121      47.406  57.961 106.997  1.00  0.00           C
ATOM   2078  C   GLY A 121      46.116  57.651 107.717  1.00  0.00           C
ATOM   2079  O   GLY A 121      45.046  57.541 107.117  1.00  0.00           O
ATOM   2080  N   SER A 122      46.166  57.541 109.067  1.00  0.00           N
ATOM   2082  CA  SER A 122      44.966  57.351 109.867  1.00  0.00           C
ATOM   2084  CB  SER A 122      45.206  57.121 111.387  1.00  0.00           C
ATOM   2087  OG  SER A 122      45.726  55.821 111.627  1.00  0.00           O
ATOM   2089  C   SER A 122      43.956  58.461 109.757  1.00  0.00           C
ATOM   2090  O   SER A 122      42.746  58.241 109.817  1.00  0.00           O
ATOM   2091  N   TRP A 123      44.406  59.721 109.647  1.00  0.00           N
ATOM   2093  CA  TRP A 123      43.496  60.841 109.517  1.00  0.00           C
ATOM   2095  CB  TRP A 123      44.236  62.191 109.707  1.00  0.00           C
ATOM   2098  CG  TRP A 123      44.876  62.361 111.047  1.00  0.00           C
ATOM   2099  CD1 TRP A 123      44.766  61.591 112.187  1.00  0.00           C
ATOM   2101  NE1 TRP A 123      45.546  62.121 113.187  1.00  0.00           N
ATOM   2103  CE2 TRP A 123      46.206  63.211 112.707  1.00  0.00           C
ATOM   2104  CD2 TRP A 123      45.806  63.401 111.367  1.00  0.00           C
ATOM   2105  CE3 TRP A 123      46.336  64.461 110.637  1.00  0.00           C
ATOM   2107  CZ3 TRP A 123      47.326  65.241 111.217  1.00  0.00           C
ATOM   2109  CZ2 TRP A 123      47.156  64.021 113.307  1.00  0.00           C
ATOM   2111  CH2 TRP A 123      47.736  65.021 112.527  1.00  0.00           C
ATOM   2113  C   TRP A 123      42.666  60.791 108.237  1.00  0.00           C
ATOM   2114  O   TRP A 123      41.446  60.911 108.287  1.00  0.00           O
ATOM   2115  N   VAL A 124      43.306  60.481 107.087  1.00  0.00           N
ATOM   2117  CA  VAL A 124      42.606  60.301 105.827  1.00  0.00           C
ATOM   2119  CB  VAL A 124      43.526  60.551 104.637  1.00  0.00           C
ATOM   2121  CG1 VAL A 124      44.096  61.981 104.727  1.00  0.00           C
ATOM   2125  CG2 VAL A 124      44.676  59.531 104.577  1.00  0.00           C
ATOM   2129  C   VAL A 124      41.866  58.961 105.707  1.00  0.00           C
ATOM   2130  O   VAL A 124      40.886  58.851 104.957  1.00  0.00           O
ATOM   2131  N   ASP A 125      42.246  57.921 106.487  1.00  0.00           N
ATOM   2133  CA  ASP A 125      41.566  56.631 106.487  1.00  0.00           C
ATOM   2135  CB  ASP A 125      42.606  55.501 106.757  1.00  0.00           C
ATOM   2138  CG  ASP A 125      42.106  54.101 106.417  1.00  0.00           C
ATOM   2139  OD1 ASP A 125      41.596  53.891 105.277  1.00  0.00           O
ATOM   2140  OD2 ASP A 125      42.296  53.191 107.257  1.00  0.00           O
ATOM   2141  C   ASP A 125      40.446  56.581 107.527  1.00  0.00           C
ATOM   2142  O   ASP A 125      39.716  55.591 107.647  1.00  0.00           O
ATOM   2143  N   THR A 126      40.216  57.671 108.287  1.00  0.00           N
ATOM   2145  CA  THR A 126      39.086  57.801 109.197  1.00  0.00           C
ATOM   2147  CB  THR A 126      39.126  59.061 110.077  1.00  0.00           C
ATOM   2149  OG1 THR A 126      40.256  59.021 110.947  1.00  0.00           O
ATOM   2151  CG2 THR A 126      37.886  59.201 110.987  1.00  0.00           C
ATOM   2155  C   THR A 126      37.776  57.751 108.417  1.00  0.00           C
ATOM   2156  O   THR A 126      37.676  58.491 107.427  1.00  0.00           O
ATOM   2157  N   PRO A 127      36.776  56.931 108.727  1.00  0.00           N
ATOM   2158  CD  PRO A 127      36.946  55.741 109.547  1.00  0.00           C
ATOM   2161  CA  PRO A 127      35.466  56.941 108.067  1.00  0.00           C
ATOM   2163  CB  PRO A 127      34.656  55.951 108.887  1.00  0.00           C
ATOM   2166  CG  PRO A 127      35.706  54.891 109.247  1.00  0.00           C
ATOM   2169  C   PRO A 127      34.786  58.291 107.937  1.00  0.00           C
ATOM   2170  O   PRO A 127      35.086  59.201 108.707  1.00  0.00           O
ATOM   2171  N   ALA A 128      33.876  58.451 106.967  1.00  0.00           N
ATOM   2173  CA  ALA A 128      33.186  59.711 106.777  1.00  0.00           C
ATOM   2175  CB  ALA A 128      32.526  59.731 105.387  1.00  0.00           C
ATOM   2179  C   ALA A 128      32.166  59.961 107.887  1.00  0.00           C
ATOM   2180  O   ALA A 128      31.826  61.091 108.207  1.00  0.00           O
ATOM   2181  N   ASP A 129      31.736  58.891 108.567  1.00  0.00           N
ATOM   2183  CA  ASP A 129      30.816  58.901 109.687  1.00  0.00           C
ATOM   2185  CB  ASP A 129      30.296  57.461 109.967  1.00  0.00           C
ATOM   2188  CG  ASP A 129      29.596  56.891 108.757  1.00  0.00           C
ATOM   2189  OD1 ASP A 129      28.676  57.551 108.217  1.00  0.00           O
ATOM   2190  OD2 ASP A 129      29.966  55.751 108.367  1.00  0.00           O
ATOM   2191  C   ASP A 129      31.406  59.411 110.997  1.00  0.00           C
ATOM   2192  O   ASP A 129      30.666  59.711 111.937  1.00  0.00           O
ATOM   2193  N   LYS A 130      32.746  59.531 111.127  1.00  0.00           N
ATOM   2195  CA  LYS A 130      33.416  59.801 112.407  1.00  0.00           C
ATOM   2197  CB  LYS A 130      34.266  58.581 112.847  1.00  0.00           C
ATOM   2200  CG  LYS A 130      33.366  57.441 113.327  1.00  0.00           C
ATOM   2203  CD  LYS A 130      34.166  56.211 113.777  1.00  0.00           C
ATOM   2206  CE  LYS A 130      34.646  55.341 112.617  1.00  0.00           C
ATOM   2209  NZ  LYS A 130      35.146  54.031 113.087  1.00  0.00           N
ATOM   2213  C   LYS A 130      34.306  61.031 112.437  1.00  0.00           C
ATOM   2214  O   LYS A 130      34.926  61.391 111.437  1.00  0.00           O
ATOM   2215  N   GLN A 131      34.426  61.681 113.617  1.00  0.00           N
ATOM   2217  CA  GLN A 131      35.496  62.641 113.857  1.00  0.00           C
ATOM   2219  CB  GLN A 131      35.306  63.461 115.157  1.00  0.00           C
ATOM   2222  CG  GLN A 131      34.136  64.461 115.067  1.00  0.00           C
ATOM   2225  CD  GLN A 131      34.076  65.401 116.287  1.00  0.00           C
ATOM   2226  OE1 GLN A 131      34.236  65.001 117.437  1.00  0.00           O
ATOM   2227  NE2 GLN A 131      33.846  66.711 116.027  1.00  0.00           N
ATOM   2230  C   GLN A 131      36.916  62.061 113.747  1.00  0.00           C
ATOM   2231  O   GLN A 131      37.206  60.921 114.107  1.00  0.00           O
ATOM   2232  N   VAL A 132      37.846  62.871 113.207  1.00  0.00           N
ATOM   2234  CA  VAL A 132      39.256  62.541 113.167  1.00  0.00           C
ATOM   2236  CB  VAL A 132      40.006  63.291 112.067  1.00  0.00           C
ATOM   2238  CG1 VAL A 132      41.516  62.951 112.077  1.00  0.00           C
ATOM   2242  CG2 VAL A 132      39.416  62.911 110.697  1.00  0.00           C
ATOM   2246  C   VAL A 132      39.896  62.821 114.517  1.00  0.00           C
ATOM   2247  O   VAL A 132      39.726  63.881 115.117  1.00  0.00           O
ATOM   2248  N   LYS A 133      40.676  61.841 115.027  1.00  0.00           N
ATOM   2250  CA  LYS A 133      41.516  62.031 116.187  1.00  0.00           C
ATOM   2252  CB  LYS A 133      41.856  60.691 116.897  1.00  0.00           C
ATOM   2255  CG  LYS A 133      42.746  59.651 116.167  1.00  0.00           C
ATOM   2258  CD  LYS A 133      42.236  59.051 114.837  1.00  0.00           C
ATOM   2261  CE  LYS A 133      40.916  58.251 114.947  1.00  0.00           C
ATOM   2264  NZ  LYS A 133      40.646  57.501 113.697  1.00  0.00           N
ATOM   2268  C   LYS A 133      42.766  62.851 115.857  1.00  0.00           C
ATOM   2269  O   LYS A 133      43.826  62.351 115.467  1.00  0.00           O
ATOM   2270  N   PHE A 134      42.676  64.181 116.007  1.00  0.00           N
ATOM   2272  CA  PHE A 134      43.786  65.071 115.737  1.00  0.00           C
ATOM   2274  CB  PHE A 134      43.306  66.381 115.057  1.00  0.00           C
ATOM   2277  CG  PHE A 134      44.476  67.281 114.777  1.00  0.00           C
ATOM   2278  CD1 PHE A 134      45.306  67.041 113.667  1.00  0.00           C
ATOM   2280  CE1 PHE A 134      46.446  67.821 113.447  1.00  0.00           C
ATOM   2282  CZ  PHE A 134      46.786  68.821 114.367  1.00  0.00           C
ATOM   2284  CD2 PHE A 134      44.796  68.341 115.647  1.00  0.00           C
ATOM   2286  CE2 PHE A 134      45.956  69.101 115.447  1.00  0.00           C
ATOM   2288  C   PHE A 134      44.536  65.291 117.047  1.00  0.00           C
ATOM   2289  O   PHE A 134      44.166  66.121 117.877  1.00  0.00           O
ATOM   2290  N   GLY A 135      45.606  64.491 117.267  1.00  0.00           N
ATOM   2292  CA  GLY A 135      46.376  64.511 118.497  1.00  0.00           C
ATOM   2295  C   GLY A 135      45.606  64.021 119.707  1.00  0.00           C
ATOM   2296  O   GLY A 135      45.306  62.841 119.867  1.00  0.00           O
ATOM   2297  N   ASP A 136      45.316  64.961 120.617  1.00  0.00           N
ATOM   2299  CA  ASP A 136      44.556  64.771 121.817  1.00  0.00           C
ATOM   2301  CB  ASP A 136      45.246  65.551 122.987  1.00  0.00           C
ATOM   2304  CG  ASP A 136      45.626  67.031 122.777  1.00  0.00           C
ATOM   2305  OD1 ASP A 136      45.706  67.511 121.607  1.00  0.00           O
ATOM   2306  OD2 ASP A 136      45.986  67.641 123.817  1.00  0.00           O
ATOM   2307  C   ASP A 136      43.096  65.151 121.627  1.00  0.00           C
ATOM   2308  O   ASP A 136      42.236  64.771 122.427  1.00  0.00           O
ATOM   2309  N   GLU A 137      42.746  65.821 120.507  1.00  0.00           N
ATOM   2311  CA  GLU A 137      41.426  66.381 120.287  1.00  0.00           C
ATOM   2313  CB  GLU A 137      41.536  67.861 119.867  1.00  0.00           C
ATOM   2316  CG  GLU A 137      42.066  68.791 120.997  1.00  0.00           C
ATOM   2319  CD  GLU A 137      41.126  69.031 122.177  1.00  0.00           C
ATOM   2320  OE1 GLU A 137      39.936  68.661 122.067  1.00  0.00           O
ATOM   2321  OE2 GLU A 137      41.566  69.711 123.147  1.00  0.00           O
ATOM   2322  C   GLU A 137      40.606  65.631 119.237  1.00  0.00           C
ATOM   2323  O   GLU A 137      41.116  64.831 118.447  1.00  0.00           O
ATOM   2324  N   LEU A 138      39.286  65.871 119.187  1.00  0.00           N
ATOM   2326  CA  LEU A 138      38.446  65.361 118.117  1.00  0.00           C
ATOM   2328  CB  LEU A 138      37.236  64.531 118.607  1.00  0.00           C
ATOM   2331  CG  LEU A 138      37.576  63.231 119.367  1.00  0.00           C
ATOM   2333  CD1 LEU A 138      36.296  62.481 119.757  1.00  0.00           C
ATOM   2337  CD2 LEU A 138      38.466  62.301 118.527  1.00  0.00           C
ATOM   2341  C   LEU A 138      37.926  66.511 117.287  1.00  0.00           C
ATOM   2342  O   LEU A 138      37.386  67.481 117.797  1.00  0.00           O
ATOM   2343  N   VAL A 139      38.126  66.411 115.967  1.00  0.00           N
ATOM   2345  CA  VAL A 139      37.776  67.451 115.017  1.00  0.00           C
ATOM   2347  CB  VAL A 139      38.996  68.111 114.397  1.00  0.00           C
ATOM   2349  CG1 VAL A 139      39.836  68.801 115.497  1.00  0.00           C
ATOM   2353  CG2 VAL A 139      39.846  67.061 113.657  1.00  0.00           C
ATOM   2357  C   VAL A 139      36.886  66.841 113.947  1.00  0.00           C
ATOM   2358  O   VAL A 139      36.936  65.641 113.637  1.00  0.00           O
ATOM   2359  N   ASP A 140      35.996  67.661 113.367  1.00  0.00           N
ATOM   2361  CA  ASP A 140      35.096  67.291 112.317  1.00  0.00           C
ATOM   2363  CB  ASP A 140      34.016  68.381 112.017  1.00  0.00           C
ATOM   2366  CG  ASP A 140      34.426  69.851 112.207  1.00  0.00           C
ATOM   2367  OD1 ASP A 140      35.186  70.161 113.157  1.00  0.00           O
ATOM   2368  OD2 ASP A 140      33.786  70.691 111.537  1.00  0.00           O
ATOM   2369  C   ASP A 140      35.796  66.741 111.077  1.00  0.00           C
ATOM   2370  O   ASP A 140      36.946  67.051 110.757  1.00  0.00           O
ATOM   2371  N   ARG A 141      35.116  65.811 110.377  1.00  0.00           N
ATOM   2373  CA  ARG A 141      35.716  64.981 109.357  1.00  0.00           C
ATOM   2375  CB  ARG A 141      34.736  63.861 108.927  1.00  0.00           C
ATOM   2378  CG  ARG A 141      35.286  62.861 107.887  1.00  0.00           C
ATOM   2381  CD  ARG A 141      36.516  62.081 108.377  1.00  0.00           C
ATOM   2384  NE  ARG A 141      37.046  61.221 107.267  1.00  0.00           N
ATOM   2386  CZ  ARG A 141      38.046  61.561 106.477  1.00  0.00           C
ATOM   2387  NH1 ARG A 141      38.536  62.771 106.477  1.00  0.00           N
ATOM   2390  NH2 ARG A 141      38.596  60.691 105.657  1.00  0.00           N
ATOM   2393  C   ARG A 141      36.126  65.771 108.127  1.00  0.00           C
ATOM   2394  O   ARG A 141      37.076  65.421 107.437  1.00  0.00           O
ATOM   2395  N   GLU A 142      35.386  66.881 107.917  1.00  0.00           N
ATOM   2397  CA  GLU A 142      35.506  67.861 106.857  1.00  0.00           C
ATOM   2399  CB  GLU A 142      34.416  68.951 107.027  1.00  0.00           C
ATOM   2402  CG  GLU A 142      34.326  69.941 105.837  1.00  0.00           C
ATOM   2405  CD  GLU A 142      35.146  71.231 105.947  1.00  0.00           C
ATOM   2406  OE1 GLU A 142      35.616  71.551 107.057  1.00  0.00           O
ATOM   2407  OE2 GLU A 142      35.206  71.961 104.917  1.00  0.00           O
ATOM   2408  C   GLU A 142      36.886  68.491 106.767  1.00  0.00           C
ATOM   2409  O   GLU A 142      37.406  68.661 105.677  1.00  0.00           O
ATOM   2410  N   TYR A 143      37.546  68.761 107.907  1.00  0.00           N
ATOM   2412  CA  TYR A 143      38.916  69.221 107.947  1.00  0.00           C
ATOM   2414  CB  TYR A 143      39.396  69.381 109.417  1.00  0.00           C
ATOM   2417  CG  TYR A 143      38.836  70.671 109.957  1.00  0.00           C
ATOM   2418  CD1 TYR A 143      39.346  71.891 109.477  1.00  0.00           C
ATOM   2420  CE1 TYR A 143      38.886  73.111 109.997  1.00  0.00           C
ATOM   2422  CZ  TYR A 143      37.916  73.111 110.997  1.00  0.00           C
ATOM   2423  OH  TYR A 143      37.446  74.341 111.507  1.00  0.00           O
ATOM   2425  CD2 TYR A 143      37.866  70.681 110.967  1.00  0.00           C
ATOM   2427  CE2 TYR A 143      37.406  71.901 111.487  1.00  0.00           C
ATOM   2429  C   TYR A 143      39.916  68.361 107.197  1.00  0.00           C
ATOM   2430  O   TYR A 143      40.896  68.831 106.637  1.00  0.00           O
ATOM   2431  N   PHE A 144      39.686  67.031 107.137  1.00  0.00           N
ATOM   2433  CA  PHE A 144      40.656  66.101 106.597  1.00  0.00           C
ATOM   2435  CB  PHE A 144      41.026  64.981 107.597  1.00  0.00           C
ATOM   2438  CG  PHE A 144      41.926  65.601 108.617  1.00  0.00           C
ATOM   2439  CD1 PHE A 144      43.246  65.901 108.257  1.00  0.00           C
ATOM   2441  CE1 PHE A 144      44.096  66.561 109.157  1.00  0.00           C
ATOM   2443  CZ  PHE A 144      43.636  66.881 110.437  1.00  0.00           C
ATOM   2445  CD2 PHE A 144      41.466  65.941 109.897  1.00  0.00           C
ATOM   2447  CE2 PHE A 144      42.326  66.571 110.807  1.00  0.00           C
ATOM   2449  C   PHE A 144      40.216  65.481 105.307  1.00  0.00           C
ATOM   2450  O   PHE A 144      39.056  65.151 105.077  1.00  0.00           O
ATOM   2451  N   ALA A 145      41.186  65.311 104.387  1.00  0.00           N
ATOM   2453  CA  ALA A 145      40.956  64.671 103.127  1.00  0.00           C
ATOM   2455  CB  ALA A 145      42.196  64.771 102.227  1.00  0.00           C
ATOM   2459  C   ALA A 145      40.426  63.241 103.197  1.00  0.00           C
ATOM   2460  O   ALA A 145      40.446  62.571 104.237  1.00  0.00           O
ATOM   2461  N   THR A 146      39.876  62.761 102.077  1.00  0.00           N
ATOM   2463  CA  THR A 146      39.486  61.371 101.937  1.00  0.00           C
ATOM   2465  CB  THR A 146      38.096  61.171 101.327  1.00  0.00           C
ATOM   2467  OG1 THR A 146      37.986  61.581  99.967  1.00  0.00           O
ATOM   2469  CG2 THR A 146      37.096  62.041 102.097  1.00  0.00           C
ATOM   2473  C   THR A 146      40.546  60.701 101.107  1.00  0.00           C
ATOM   2474  O   THR A 146      41.266  61.341 100.347  1.00  0.00           O
ATOM   2475  N   TRP A 147      40.656  59.361 101.167  1.00  0.00           N
ATOM   2477  CA  TRP A 147      41.476  58.621 100.217  1.00  0.00           C
ATOM   2479  CB  TRP A 147      41.406  57.091 100.457  1.00  0.00           C
ATOM   2482  CG  TRP A 147      42.256  56.591 101.577  1.00  0.00           C
ATOM   2483  CD1 TRP A 147      41.816  55.781 102.587  1.00  0.00           C
ATOM   2485  NE1 TRP A 147      42.846  55.501 103.437  1.00  0.00           N
ATOM   2487  CE2 TRP A 147      43.986  56.111 103.017  1.00  0.00           C
ATOM   2488  CD2 TRP A 147      43.676  56.781 101.817  1.00  0.00           C
ATOM   2489  CE3 TRP A 147      44.686  57.451 101.127  1.00  0.00           C
ATOM   2491  CZ3 TRP A 147      45.986  57.401 101.647  1.00  0.00           C
ATOM   2493  CZ2 TRP A 147      45.266  56.081 103.547  1.00  0.00           C
ATOM   2495  CH2 TRP A 147      46.266  56.731 102.827  1.00  0.00           C
ATOM   2497  C   TRP A 147      41.136  58.911  98.757  1.00  0.00           C
ATOM   2498  O   TRP A 147      41.986  58.881  97.877  1.00  0.00           O
ATOM   2499  N   GLN A 148      39.856  59.201  98.467  1.00  0.00           N
ATOM   2501  CA  GLN A 148      39.376  59.561  97.157  1.00  0.00           C
ATOM   2503  CB  GLN A 148      37.836  59.681  97.187  1.00  0.00           C
ATOM   2506  CG  GLN A 148      37.136  58.501  97.907  1.00  0.00           C
ATOM   2509  CD  GLN A 148      37.636  57.151  97.407  1.00  0.00           C
ATOM   2510  OE1 GLN A 148      38.236  56.301  98.087  1.00  0.00           O
ATOM   2511  NE2 GLN A 148      37.356  56.901  96.107  1.00  0.00           N
ATOM   2514  C   GLN A 148      39.986  60.841  96.627  1.00  0.00           C
ATOM   2515  O   GLN A 148      40.466  60.871  95.497  1.00  0.00           O
ATOM   2516  N   GLN A 149      40.056  61.881  97.477  1.00  0.00           N
ATOM   2518  CA  GLN A 149      40.796  63.091  97.177  1.00  0.00           C
ATOM   2520  CB  GLN A 149      40.516  64.121  98.287  1.00  0.00           C
ATOM   2523  CG  GLN A 149      39.036  64.571  98.277  1.00  0.00           C
ATOM   2526  CD  GLN A 149      38.716  65.421  99.497  1.00  0.00           C
ATOM   2527  OE1 GLN A 149      39.426  65.351 100.497  1.00  0.00           O
ATOM   2528  NE2 GLN A 149      37.596  66.181  99.457  1.00  0.00           N
ATOM   2531  C   GLN A 149      42.296  62.881  97.017  1.00  0.00           C
ATOM   2532  O   GLN A 149      42.906  63.361  96.067  1.00  0.00           O
ATOM   2533  N   VAL A 150      42.916  62.091  97.907  1.00  0.00           N
ATOM   2535  CA  VAL A 150      44.336  61.771  97.847  1.00  0.00           C
ATOM   2537  CB  VAL A 150      44.776  61.031  99.107  1.00  0.00           C
ATOM   2539  CG1 VAL A 150      46.286  60.791  99.077  1.00  0.00           C
ATOM   2543  CG2 VAL A 150      44.486  61.861 100.367  1.00  0.00           C
ATOM   2547  C   VAL A 150      44.756  61.041  96.567  1.00  0.00           C
ATOM   2548  O   VAL A 150      45.756  61.391  95.947  1.00  0.00           O
ATOM   2549  N   ARG A 151      44.006  60.021  96.087  1.00  0.00           N
ATOM   2551  CA  ARG A 151      44.336  59.381  94.807  1.00  0.00           C
ATOM   2553  CB  ARG A 151      43.556  58.081  94.487  1.00  0.00           C
ATOM   2556  CG  ARG A 151      42.026  58.211  94.407  1.00  0.00           C
ATOM   2559  CD  ARG A 151      41.336  56.951  93.857  1.00  0.00           C
ATOM   2562  NE  ARG A 151      41.756  55.761  94.657  1.00  0.00           N
ATOM   2564  CZ  ARG A 151      41.326  55.541  95.887  1.00  0.00           C
ATOM   2565  NH1 ARG A 151      40.566  56.391  96.537  1.00  0.00           N
ATOM   2568  NH2 ARG A 151      41.796  54.571  96.627  1.00  0.00           N
ATOM   2571  C   ARG A 151      44.246  60.301  93.607  1.00  0.00           C
ATOM   2572  O   ARG A 151      45.046  60.201  92.687  1.00  0.00           O
ATOM   2573  N   GLU A 152      43.256  61.211  93.567  1.00  0.00           N
ATOM   2575  CA  GLU A 152      43.066  62.151  92.487  1.00  0.00           C
ATOM   2577  CB  GLU A 152      41.786  62.941  92.837  1.00  0.00           C
ATOM   2580  CG  GLU A 152      41.266  63.871  91.727  1.00  0.00           C
ATOM   2583  CD  GLU A 152      42.036  65.171  91.597  1.00  0.00           C
ATOM   2584  OE1 GLU A 152      42.836  65.521  92.497  1.00  0.00           O
ATOM   2585  OE2 GLU A 152      41.786  65.871  90.577  1.00  0.00           O
ATOM   2586  C   GLU A 152      44.296  63.051  92.287  1.00  0.00           C
ATOM   2587  O   GLU A 152      44.826  63.161  91.187  1.00  0.00           O
ATOM   2588  N   VAL A 153      44.826  63.591  93.407  1.00  0.00           N
ATOM   2590  CA  VAL A 153      46.036  64.371  93.507  1.00  0.00           C
ATOM   2592  CB  VAL A 153      46.186  64.881  94.937  1.00  0.00           C
ATOM   2594  CG1 VAL A 153      47.536  65.591  95.157  1.00  0.00           C
ATOM   2598  CG2 VAL A 153      45.046  65.871  95.237  1.00  0.00           C
ATOM   2602  C   VAL A 153      47.266  63.611  93.017  1.00  0.00           C
ATOM   2603  O   VAL A 153      48.106  64.131  92.277  1.00  0.00           O
ATOM   2604  N   ALA A 154      47.356  62.311  93.377  1.00  0.00           N
ATOM   2606  CA  ALA A 154      48.326  61.371  92.827  1.00  0.00           C
ATOM   2608  CB  ALA A 154      48.206  60.001  93.537  1.00  0.00           C
ATOM   2612  C   ALA A 154      48.216  61.171  91.317  1.00  0.00           C
ATOM   2613  O   ALA A 154      49.216  61.041  90.607  1.00  0.00           O
ATOM   2614  N   ARG A 155      46.996  61.131  90.747  1.00  0.00           N
ATOM   2616  CA  ARG A 155      46.826  60.971  89.307  1.00  0.00           C
ATOM   2618  CB  ARG A 155      45.366  60.641  88.927  1.00  0.00           C
ATOM   2621  CG  ARG A 155      44.896  59.251  89.377  1.00  0.00           C
ATOM   2624  CD  ARG A 155      43.426  59.071  89.017  1.00  0.00           C
ATOM   2627  NE  ARG A 155      42.846  57.901  89.737  1.00  0.00           N
ATOM   2629  CZ  ARG A 155      42.756  56.671  89.247  1.00  0.00           C
ATOM   2630  NH1 ARG A 155      43.366  56.291  88.147  1.00  0.00           N
ATOM   2633  NH2 ARG A 155      41.986  55.781  89.857  1.00  0.00           N
ATOM   2636  C   ARG A 155      47.246  62.151  88.467  1.00  0.00           C
ATOM   2637  O   ARG A 155      47.636  62.001  87.317  1.00  0.00           O
ATOM   2638  N   SER A 156      47.166  63.381  89.017  1.00  0.00           N
ATOM   2640  CA  SER A 156      47.596  64.571  88.307  1.00  0.00           C
ATOM   2642  CB  SER A 156      47.226  65.901  89.047  1.00  0.00           C
ATOM   2645  OG  SER A 156      48.106  66.281  90.117  1.00  0.00           O
ATOM   2647  C   SER A 156      49.076  64.531  88.047  1.00  0.00           C
ATOM   2648  O   SER A 156      49.546  64.931  86.987  1.00  0.00           O
ATOM   2649  N   ARG A 157      49.826  64.071  89.067  1.00  0.00           N
ATOM   2651  CA  ARG A 157      51.266  63.941  89.117  1.00  0.00           C
ATOM   2653  CB  ARG A 157      51.846  63.251  87.867  1.00  0.00           C
ATOM   2656  CG  ARG A 157      51.196  61.881  87.577  1.00  0.00           C
ATOM   2659  CD  ARG A 157      51.496  61.351  86.177  1.00  0.00           C
ATOM   2662  NE  ARG A 157      50.776  62.221  85.187  1.00  0.00           N
ATOM   2664  CZ  ARG A 157      51.166  62.311  83.927  1.00  0.00           C
ATOM   2665  NH1 ARG A 157      52.016  61.441  83.437  1.00  0.00           N
ATOM   2668  NH2 ARG A 157      50.746  63.291  83.147  1.00  0.00           N
ATOM   2671  C   ARG A 157      51.916  65.291  89.367  1.00  0.00           C
ATOM   2672  O   ARG A 157      53.136  65.421  89.417  1.00  0.00           O
ATOM   2673  N   LEU A 158      51.126  66.361  89.597  1.00  0.00           N
ATOM   2675  CA  LEU A 158      51.666  67.641  90.037  1.00  0.00           C
ATOM   2677  CB  LEU A 158      50.576  68.741  89.997  1.00  0.00           C
ATOM   2680  CG  LEU A 158      49.886  68.941  88.637  1.00  0.00           C
ATOM   2682  CD1 LEU A 158      48.716  69.921  88.777  1.00  0.00           C
ATOM   2686  CD2 LEU A 158      50.856  69.461  87.567  1.00  0.00           C
ATOM   2690  C   LEU A 158      52.246  67.561  91.437  1.00  0.00           C
ATOM   2691  O   LEU A 158      53.246  68.161  91.787  1.00  0.00           O
ATOM   2692  N   VAL A 159      51.596  66.761  92.297  1.00  0.00           N
ATOM   2694  CA  VAL A 159      51.876  66.741  93.707  1.00  0.00           C
ATOM   2696  CB  VAL A 159      50.596  67.041  94.487  1.00  0.00           C
ATOM   2698  CG1 VAL A 159      50.886  67.101  95.987  1.00  0.00           C
ATOM   2702  CG2 VAL A 159      49.976  68.361  93.997  1.00  0.00           C
ATOM   2706  C   VAL A 159      52.406  65.351  94.037  1.00  0.00           C
ATOM   2707  O   VAL A 159      51.736  64.341  93.827  1.00  0.00           O
ATOM   2708  N   GLU A 160      53.646  65.261  94.537  1.00  0.00           N
ATOM   2710  CA  GLU A 160      54.126  64.091  95.257  1.00  0.00           C
ATOM   2712  CB  GLU A 160      55.636  64.201  95.607  1.00  0.00           C
ATOM   2715  CG  GLU A 160      56.576  63.621  94.527  1.00  0.00           C
ATOM   2718  CD  GLU A 160      56.586  62.101  94.437  1.00  0.00           C
ATOM   2719  OE1 GLU A 160      55.956  61.461  95.317  1.00  0.00           O
ATOM   2720  OE2 GLU A 160      57.236  61.551  93.517  1.00  0.00           O
ATOM   2721  C   GLU A 160      53.346  63.831  96.527  1.00  0.00           C
ATOM   2722  O   GLU A 160      52.956  64.771  97.217  1.00  0.00           O
ATOM   2723  N   LEU A 161      53.146  62.571  96.917  1.00  0.00           N
ATOM   2725  CA  LEU A 161      52.536  62.221  98.177  1.00  0.00           C
ATOM   2727  CB  LEU A 161      51.366  61.241  97.987  1.00  0.00           C
ATOM   2730  CG  LEU A 161      50.276  61.741  97.017  1.00  0.00           C
ATOM   2732  CD1 LEU A 161      49.096  60.791  97.097  1.00  0.00           C
ATOM   2736  CD2 LEU A 161      49.806  63.181  97.297  1.00  0.00           C
ATOM   2740  C   LEU A 161      53.546  61.611  99.117  1.00  0.00           C
ATOM   2741  O   LEU A 161      54.166  60.581  98.867  1.00  0.00           O
ATOM   2742  N   ALA A 162      53.716  62.291 100.257  1.00  0.00           N
ATOM   2744  CA  ALA A 162      54.706  61.981 101.237  1.00  0.00           C
ATOM   2746  CB  ALA A 162      55.436  63.241 101.757  1.00  0.00           C
ATOM   2750  C   ALA A 162      53.986  61.341 102.367  1.00  0.00           C
ATOM   2751  O   ALA A 162      52.786  61.521 102.587  1.00  0.00           O
ATOM   2752  N   SER A 163      54.716  60.551 103.137  1.00  0.00           N
ATOM   2754  CA  SER A 163      54.156  59.981 104.327  1.00  0.00           C
ATOM   2756  CB  SER A 163      54.746  58.571 104.597  1.00  0.00           C
ATOM   2759  OG  SER A 163      54.186  57.601 103.717  1.00  0.00           O
ATOM   2761  C   SER A 163      54.366  60.931 105.497  1.00  0.00           C
ATOM   2762  O   SER A 163      55.496  61.281 105.777  1.00  0.00           O
ATOM   2763  N   HIS A 164      53.296  61.371 106.207  1.00  0.00           N
ATOM   2765  CA  HIS A 164      53.466  62.231 107.387  1.00  0.00           C
ATOM   2767  CB  HIS A 164      52.416  63.381 107.417  1.00  0.00           C
ATOM   2770  ND1 HIS A 164      54.016  65.161 108.167  1.00  0.00           N
ATOM   2771  CG  HIS A 164      52.776  64.551 108.287  1.00  0.00           C
ATOM   2772  CE1 HIS A 164      53.976  66.191 108.987  1.00  0.00           C
ATOM   2774  NE2 HIS A 164      52.786  66.291 109.617  1.00  0.00           N
ATOM   2776  CD2 HIS A 164      52.016  65.241 109.177  1.00  0.00           C
ATOM   2778  C   HIS A 164      53.296  61.431 108.667  1.00  0.00           C
ATOM   2779  O   HIS A 164      53.166  61.981 109.757  1.00  0.00           O
ATOM   2780  N   THR A 165      53.266  60.091 108.527  1.00  0.00           N
ATOM   2782  CA  THR A 165      53.166  59.071 109.567  1.00  0.00           C
ATOM   2784  CB  THR A 165      53.716  59.421 110.947  1.00  0.00           C
ATOM   2786  OG1 THR A 165      54.266  58.261 111.547  1.00  0.00           O
ATOM   2788  CG2 THR A 165      52.636  59.931 111.897  1.00  0.00           C
ATOM   2792  C   THR A 165      51.776  58.421 109.607  1.00  0.00           C
ATOM   2793  O   THR A 165      50.766  59.071 109.327  1.00  0.00           O
ATOM   2794  N   TRP A 166      51.656  57.091 109.877  1.00  0.00           N
ATOM   2796  CA  TRP A 166      50.356  56.431 109.947  1.00  0.00           C
ATOM   2798  CB  TRP A 166      50.436  54.871 110.007  1.00  0.00           C
ATOM   2801  CG  TRP A 166      49.126  54.141 110.037  1.00  0.00           C
ATOM   2802  CD1 TRP A 166      48.596  53.451 111.097  1.00  0.00           C
ATOM   2804  NE1 TRP A 166      47.296  53.081 110.807  1.00  0.00           N
ATOM   2806  CE2 TRP A 166      46.976  53.481 109.557  1.00  0.00           C
ATOM   2807  CD2 TRP A 166      48.116  54.121 109.017  1.00  0.00           C
ATOM   2808  CE3 TRP A 166      48.066  54.581 107.697  1.00  0.00           C
ATOM   2810  CZ3 TRP A 166      46.876  54.431 106.987  1.00  0.00           C
ATOM   2812  CZ2 TRP A 166      45.806  53.331 108.857  1.00  0.00           C
ATOM   2814  CH2 TRP A 166      45.756  53.831 107.567  1.00  0.00           C
ATOM   2816  C   TRP A 166      49.466  56.931 111.087  1.00  0.00           C
ATOM   2817  O   TRP A 166      48.286  57.211 110.897  1.00  0.00           O
ATOM   2818  N   ASN A 167      50.006  57.061 112.317  1.00  0.00           N
ATOM   2820  CA  ASN A 167      49.156  57.431 113.447  1.00  0.00           C
ATOM   2822  CB  ASN A 167      48.146  56.311 113.867  1.00  0.00           C
ATOM   2825  CG  ASN A 167      46.976  56.901 114.627  1.00  0.00           C
ATOM   2826  OD1 ASN A 167      46.656  58.091 114.557  1.00  0.00           O
ATOM   2827  ND2 ASN A 167      46.326  56.061 115.467  1.00  0.00           N
ATOM   2830  C   ASN A 167      50.016  57.781 114.647  1.00  0.00           C
ATOM   2831  O   ASN A 167      49.716  57.441 115.787  1.00  0.00           O
ATOM   2832  N   SER A 168      51.126  58.481 114.397  1.00  0.00           N
ATOM   2834  CA  SER A 168      52.136  58.781 115.387  1.00  0.00           C
ATOM   2836  CB  SER A 168      53.436  57.951 115.167  1.00  0.00           C
ATOM   2839  OG  SER A 168      53.236  56.571 115.497  1.00  0.00           O
ATOM   2841  C   SER A 168      52.396  60.271 115.397  1.00  0.00           C
ATOM   2842  O   SER A 168      53.506  60.751 115.587  1.00  0.00           O
ATOM   2843  N   HIS A 169      51.326  61.071 115.167  1.00  0.00           N
ATOM   2845  CA  HIS A 169      51.356  62.531 115.227  1.00  0.00           C
ATOM   2847  CB  HIS A 169      50.676  63.161 113.987  1.00  0.00           C
ATOM   2850  ND1 HIS A 169      50.636  65.631 114.587  1.00  0.00           N
ATOM   2851  CG  HIS A 169      50.956  64.611 113.697  1.00  0.00           C
ATOM   2852  CE1 HIS A 169      50.716  66.741 113.867  1.00  0.00           C
ATOM   2854  NE2 HIS A 169      51.086  66.491 112.587  1.00  0.00           N
ATOM   2856  CD2 HIS A 169      51.266  65.131 112.487  1.00  0.00           C
ATOM   2858  C   HIS A 169      50.636  62.971 116.487  1.00  0.00           C
ATOM   2859  O   HIS A 169      49.606  63.631 116.487  1.00  0.00           O
ATOM   2860  N   TYR A 170      51.186  62.581 117.647  1.00  0.00           N
ATOM   2862  CA  TYR A 170      50.546  62.871 118.907  1.00  0.00           C
ATOM   2864  CB  TYR A 170      49.376  61.881 119.207  1.00  0.00           C
ATOM   2867  CG  TYR A 170      49.776  60.431 119.387  1.00  0.00           C
ATOM   2868  CD1 TYR A 170      50.376  60.021 120.587  1.00  0.00           C
ATOM   2870  CE1 TYR A 170      50.676  58.681 120.847  1.00  0.00           C
ATOM   2872  CZ  TYR A 170      50.346  57.711 119.907  1.00  0.00           C
ATOM   2873  OH  TYR A 170      50.616  56.371 120.197  1.00  0.00           O
ATOM   2875  CD2 TYR A 170      49.416  59.431 118.457  1.00  0.00           C
ATOM   2877  CE2 TYR A 170      49.706  58.081 118.717  1.00  0.00           C
ATOM   2879  C   TYR A 170      51.616  62.891 119.987  1.00  0.00           C
ATOM   2880  O   TYR A 170      52.736  62.411 119.797  1.00  0.00           O
ATOM   2881  N   GLY A 171      51.326  63.501 121.147  1.00  0.00           N
ATOM   2883  CA  GLY A 171      52.196  63.461 122.307  1.00  0.00           C
ATOM   2886  C   GLY A 171      52.046  62.191 123.097  1.00  0.00           C
ATOM   2887  O   GLY A 171      50.956  61.841 123.547  1.00  0.00           O
ATOM   2888  N   ILE A 172      53.146  61.461 123.347  1.00  0.00           N
ATOM   2890  CA  ILE A 172      53.116  60.321 124.247  1.00  0.00           C
ATOM   2892  CB  ILE A 172      53.706  59.041 123.637  1.00  0.00           C
ATOM   2894  CG2 ILE A 172      55.226  59.171 123.437  1.00  0.00           C
ATOM   2898  CG1 ILE A 172      53.376  57.751 124.437  1.00  0.00           C
ATOM   2901  CD  ILE A 172      51.886  57.461 124.627  1.00  0.00           C
ATOM   2905  C   ILE A 172      53.896  60.711 125.477  1.00  0.00           C
ATOM   2906  O   ILE A 172      54.776  61.571 125.407  1.00  0.00           O
ATOM   2907  N   GLN A 173      53.616  60.091 126.647  1.00  0.00           N
ATOM   2909  CA  GLN A 173      54.476  60.151 127.807  1.00  0.00           C
ATOM   2911  CB  GLN A 173      53.866  59.351 128.997  1.00  0.00           C
ATOM   2914  CG  GLN A 173      54.616  59.511 130.337  1.00  0.00           C
ATOM   2917  CD  GLN A 173      53.896  58.851 131.527  1.00  0.00           C
ATOM   2918  OE1 GLN A 173      52.846  58.231 131.377  1.00  0.00           O
ATOM   2919  NE2 GLN A 173      54.456  58.991 132.747  1.00  0.00           N
ATOM   2922  C   GLN A 173      55.876  59.631 127.467  1.00  0.00           C
ATOM   2923  O   GLN A 173      56.076  58.471 127.147  1.00  0.00           O
ATOM   2924  N   ALA A 174      56.886  60.511 127.487  1.00  0.00           N
ATOM   2926  CA  ALA A 174      58.246  60.171 127.117  1.00  0.00           C
ATOM   2928  CB  ALA A 174      58.676  61.061 125.947  1.00  0.00           C
ATOM   2932  C   ALA A 174      59.186  60.381 128.267  1.00  0.00           C
ATOM   2933  O   ALA A 174      60.406  60.431 128.117  1.00  0.00           O
ATOM   2934  N   ASN A 175      58.656  60.541 129.487  1.00  0.00           N
ATOM   2936  CA  ASN A 175      59.486  60.691 130.647  1.00  0.00           C
ATOM   2938  CB  ASN A 175      60.066  62.141 130.777  1.00  0.00           C
ATOM   2941  CG  ASN A 175      60.956  62.381 132.007  1.00  0.00           C
ATOM   2942  OD1 ASN A 175      60.506  62.381 133.147  1.00  0.00           O
ATOM   2943  ND2 ASN A 175      62.256  62.651 131.777  1.00  0.00           N
ATOM   2946  C   ASN A 175      58.646  60.241 131.807  1.00  0.00           C
ATOM   2947  O   ASN A 175      57.416  60.291 131.737  1.00  0.00           O
ATOM   2948  N   ALA A 176      59.286  59.801 132.897  1.00  0.00           N
ATOM   2950  CA  ALA A 176      58.616  59.391 134.107  1.00  0.00           C
ATOM   2952  CB  ALA A 176      59.676  59.001 135.137  1.00  0.00           C
ATOM   2956  C   ALA A 176      57.716  60.461 134.687  1.00  0.00           C
ATOM   2957  O   ALA A 176      56.636  60.191 135.177  1.00  0.00           O
ATOM   2958  N   THR A 177      58.136  61.741 134.557  1.00  0.00           N
ATOM   2960  CA  THR A 177      57.446  62.921 135.057  1.00  0.00           C
ATOM   2962  CB  THR A 177      58.336  64.131 134.757  1.00  0.00           C
ATOM   2964  OG1 THR A 177      58.016  65.291 135.497  1.00  0.00           O
ATOM   2966  CG2 THR A 177      58.266  64.491 133.277  1.00  0.00           C
ATOM   2970  C   THR A 177      56.086  63.221 134.457  1.00  0.00           C
ATOM   2971  O   THR A 177      55.386  64.131 134.897  1.00  0.00           O
ATOM   2972  N   GLY A 178      55.746  62.521 133.357  1.00  0.00           N
ATOM   2974  CA  GLY A 178      54.506  62.761 132.647  1.00  0.00           C
ATOM   2977  C   GLY A 178      54.646  63.731 131.517  1.00  0.00           C
ATOM   2978  O   GLY A 178      53.636  64.231 131.027  1.00  0.00           O
ATOM   2979  N   SER A 179      55.876  64.041 131.037  1.00  0.00           N
ATOM   2981  CA  SER A 179      56.066  64.951 129.907  1.00  0.00           C
ATOM   2983  CB  SER A 179      57.526  65.421 129.627  1.00  0.00           C
ATOM   2986  OG  SER A 179      58.026  66.241 130.677  1.00  0.00           O
ATOM   2988  C   SER A 179      55.606  64.341 128.607  1.00  0.00           C
ATOM   2989  O   SER A 179      56.036  63.251 128.237  1.00  0.00           O
ATOM   2990  N   LEU A 180      54.716  65.041 127.887  1.00  0.00           N
ATOM   2992  CA  LEU A 180      54.316  64.631 126.567  1.00  0.00           C
ATOM   2994  CB  LEU A 180      52.886  65.091 126.247  1.00  0.00           C
ATOM   2997  CG  LEU A 180      51.826  64.501 127.187  1.00  0.00           C
ATOM   2999  CD1 LEU A 180      50.456  65.071 126.817  1.00  0.00           C
ATOM   3003  CD2 LEU A 180      51.796  62.971 127.137  1.00  0.00           C
ATOM   3007  C   LEU A 180      55.276  65.161 125.527  1.00  0.00           C
ATOM   3008  O   LEU A 180      55.566  66.351 125.497  1.00  0.00           O
ATOM   3009  N   LEU A 181      55.806  64.261 124.687  1.00  0.00           N
ATOM   3011  CA  LEU A 181      56.766  64.581 123.647  1.00  0.00           C
ATOM   3013  CB  LEU A 181      58.196  64.051 123.957  1.00  0.00           C
ATOM   3016  CG  LEU A 181      59.116  64.941 124.827  1.00  0.00           C
ATOM   3018  CD1 LEU A 181      58.716  65.071 126.297  1.00  0.00           C
ATOM   3022  CD2 LEU A 181      60.586  64.501 124.717  1.00  0.00           C
ATOM   3026  C   LEU A 181      56.266  63.891 122.377  1.00  0.00           C
ATOM   3027  O   LEU A 181      55.426  62.981 122.487  1.00  0.00           O
ATOM   3028  N   PRO A 182      56.696  64.251 121.167  1.00  0.00           N
ATOM   3029  CD  PRO A 182      57.466  65.461 120.917  1.00  0.00           C
ATOM   3032  CA  PRO A 182      56.306  63.571 119.947  1.00  0.00           C
ATOM   3034  CB  PRO A 182      56.966  64.361 118.797  1.00  0.00           C
ATOM   3037  CG  PRO A 182      57.896  65.391 119.447  1.00  0.00           C
ATOM   3040  C   PRO A 182      56.616  62.091 119.927  1.00  0.00           C
ATOM   3041  O   PRO A 182      57.776  61.711 120.087  1.00  0.00           O
ATOM   3042  N   VAL A 183      55.576  61.271 119.737  1.00  0.00           N
ATOM   3044  CA  VAL A 183      55.576  59.821 119.857  1.00  0.00           C
ATOM   3046  CB  VAL A 183      54.146  59.301 119.807  1.00  0.00           C
ATOM   3048  CG1 VAL A 183      53.486  59.571 118.457  1.00  0.00           C
ATOM   3052  CG2 VAL A 183      54.086  57.791 120.117  1.00  0.00           C
ATOM   3056  C   VAL A 183      56.516  59.111 118.907  1.00  0.00           C
ATOM   3057  O   VAL A 183      57.176  58.141 119.267  1.00  0.00           O
ATOM   3058  N   TYR A 184      56.636  59.601 117.657  1.00  0.00           N
ATOM   3060  CA  TYR A 184      57.336  58.951 116.557  1.00  0.00           C
ATOM   3062  CB  TYR A 184      56.846  59.571 115.217  1.00  0.00           C
ATOM   3065  CG  TYR A 184      57.166  58.681 114.057  1.00  0.00           C
ATOM   3066  CD1 TYR A 184      56.586  57.401 113.947  1.00  0.00           C
ATOM   3068  CE1 TYR A 184      56.906  56.561 112.867  1.00  0.00           C
ATOM   3070  CZ  TYR A 184      57.826  56.991 111.907  1.00  0.00           C
ATOM   3071  OH  TYR A 184      58.166  56.151 110.837  1.00  0.00           O
ATOM   3073  CD2 TYR A 184      58.076  59.091 113.077  1.00  0.00           C
ATOM   3075  CE2 TYR A 184      58.446  58.231 112.037  1.00  0.00           C
ATOM   3077  C   TYR A 184      58.856  59.131 116.647  1.00  0.00           C
ATOM   3078  O   TYR A 184      59.606  58.481 115.927  1.00  0.00           O
ATOM   3079  N   VAL A 185      59.336  60.071 117.487  1.00  0.00           N
ATOM   3081  CA  VAL A 185      60.756  60.391 117.547  1.00  0.00           C
ATOM   3083  CB  VAL A 185      61.016  61.811 117.067  1.00  0.00           C
ATOM   3085  CG1 VAL A 185      60.556  61.891 115.607  1.00  0.00           C
ATOM   3089  CG2 VAL A 185      60.346  62.851 117.967  1.00  0.00           C
ATOM   3093  C   VAL A 185      61.316  60.211 118.927  1.00  0.00           C
ATOM   3094  O   VAL A 185      62.496  60.471 119.177  1.00  0.00           O
ATOM   3095  N   ASN A 186      60.506  59.731 119.887  1.00  0.00           N
ATOM   3097  CA  ASN A 186      60.966  59.601 121.257  1.00  0.00           C
ATOM   3099  CB  ASN A 186      60.406  60.731 122.147  1.00  0.00           C
ATOM   3102  CG  ASN A 186      61.056  62.041 121.717  1.00  0.00           C
ATOM   3103  OD1 ASN A 186      62.276  62.211 121.697  1.00  0.00           O
ATOM   3104  ND2 ASN A 186      60.216  63.011 121.297  1.00  0.00           N
ATOM   3107  C   ASN A 186      60.536  58.271 121.797  1.00  0.00           C
ATOM   3108  O   ASN A 186      59.456  57.761 121.497  1.00  0.00           O
ATOM   3109  N   ARG A 187      61.406  57.661 122.627  1.00  0.00           N
ATOM   3111  CA  ARG A 187      61.066  56.491 123.407  1.00  0.00           C
ATOM   3113  CB  ARG A 187      62.296  55.861 124.117  1.00  0.00           C
ATOM   3116  CG  ARG A 187      63.376  55.391 123.127  1.00  0.00           C
ATOM   3119  CD  ARG A 187      64.556  54.711 123.837  1.00  0.00           C
ATOM   3122  NE  ARG A 187      65.606  54.411 122.797  1.00  0.00           N
ATOM   3124  CZ  ARG A 187      66.866  54.111 123.077  1.00  0.00           C
ATOM   3125  NH1 ARG A 187      67.276  54.031 124.327  1.00  0.00           N
ATOM   3128  NH2 ARG A 187      67.716  53.931 122.097  1.00  0.00           N
ATOM   3131  C   ARG A 187      59.996  56.831 124.427  1.00  0.00           C
ATOM   3132  O   ARG A 187      60.096  57.811 125.167  1.00  0.00           O
ATOM   3133  N   ALA A 188      58.906  56.051 124.467  1.00  0.00           N
ATOM   3135  CA  ALA A 188      57.876  56.241 125.457  1.00  0.00           C
ATOM   3137  CB  ALA A 188      56.586  55.501 125.067  1.00  0.00           C
ATOM   3141  C   ALA A 188      58.326  55.811 126.847  1.00  0.00           C
ATOM   3142  O   ALA A 188      59.076  54.851 127.037  1.00  0.00           O
ATOM   3143  N   TYR A 189      57.826  56.491 127.887  1.00  0.00           N
ATOM   3145  CA  TYR A 189      57.786  55.901 129.197  1.00  0.00           C
ATOM   3147  CB  TYR A 189      57.916  56.991 130.287  1.00  0.00           C
ATOM   3150  CG  TYR A 189      57.956  56.401 131.667  1.00  0.00           C
ATOM   3151  CD1 TYR A 189      59.166  55.921 132.187  1.00  0.00           C
ATOM   3153  CE1 TYR A 189      59.236  55.421 133.497  1.00  0.00           C
ATOM   3155  CZ  TYR A 189      58.096  55.421 134.307  1.00  0.00           C
ATOM   3156  OH  TYR A 189      58.156  54.981 135.647  1.00  0.00           O
ATOM   3158  CD2 TYR A 189      56.806  56.361 132.477  1.00  0.00           C
ATOM   3160  CE2 TYR A 189      56.876  55.881 133.797  1.00  0.00           C
ATOM   3162  C   TYR A 189      56.486  55.111 129.297  1.00  0.00           C
ATOM   3163  O   TYR A 189      55.386  55.631 129.127  1.00  0.00           O
ATOM   3164  N   PHE A 190      56.606  53.811 129.587  1.00  0.00           N
ATOM   3166  CA  PHE A 190      55.466  53.001 129.897  1.00  0.00           C
ATOM   3168  CB  PHE A 190      55.736  51.501 129.687  1.00  0.00           C
ATOM   3171  CG  PHE A 190      56.046  51.181 128.257  1.00  0.00           C
ATOM   3172  CD1 PHE A 190      55.106  51.461 127.247  1.00  0.00           C
ATOM   3174  CE1 PHE A 190      55.356  51.081 125.917  1.00  0.00           C
ATOM   3176  CZ  PHE A 190      56.536  50.401 125.597  1.00  0.00           C
ATOM   3178  CD2 PHE A 190      57.216  50.491 127.927  1.00  0.00           C
ATOM   3180  CE2 PHE A 190      57.456  50.091 126.607  1.00  0.00           C
ATOM   3182  C   PHE A 190      55.186  53.191 131.357  1.00  0.00           C
ATOM   3183  O   PHE A 190      55.906  52.711 132.237  1.00  0.00           O
ATOM   3184  N   THR A 191      54.096  53.891 131.657  1.00  0.00           N
ATOM   3186  CA  THR A 191      53.576  54.001 132.997  1.00  0.00           C
ATOM   3188  CB  THR A 191      52.506  55.081 133.007  1.00  0.00           C
ATOM   3190  OG1 THR A 191      51.746  55.061 134.197  1.00  0.00           O
ATOM   3192  CG2 THR A 191      51.546  54.971 131.817  1.00  0.00           C
ATOM   3196  C   THR A 191      53.166  52.661 133.617  1.00  0.00           C
ATOM   3197  O   THR A 191      53.516  52.371 134.767  1.00  0.00           O
ATOM   3198  N   ASP A 192      52.486  51.781 132.847  1.00  0.00           N
ATOM   3200  CA  ASP A 192      52.106  50.431 133.227  1.00  0.00           C
ATOM   3202  CB  ASP A 192      51.176  49.781 132.157  1.00  0.00           C
ATOM   3205  CG  ASP A 192      51.706  49.791 130.717  1.00  0.00           C
ATOM   3206  OD1 ASP A 192      52.336  50.801 130.317  1.00  0.00           O
ATOM   3207  OD2 ASP A 192      51.386  48.831 129.977  1.00  0.00           O
ATOM   3208  C   ASP A 192      53.306  49.551 133.547  1.00  0.00           C
ATOM   3209  O   ASP A 192      53.436  49.001 134.637  1.00  0.00           O
ATOM   3210  N   HIS A 193      54.326  49.531 132.667  1.00  0.00           N
ATOM   3212  CA  HIS A 193      55.516  48.721 132.907  1.00  0.00           C
ATOM   3214  CB  HIS A 193      56.286  48.371 131.597  1.00  0.00           C
ATOM   3217  ND1 HIS A 193      55.776  46.281 130.307  1.00  0.00           N
ATOM   3218  CG  HIS A 193      55.496  47.621 130.557  1.00  0.00           C
ATOM   3219  CE1 HIS A 193      54.986  45.961 129.297  1.00  0.00           C
ATOM   3221  NE2 HIS A 193      54.266  47.011 128.857  1.00  0.00           N
ATOM   3223  CD2 HIS A 193      54.596  48.081 129.657  1.00  0.00           C
ATOM   3225  C   HIS A 193      56.496  49.441 133.827  1.00  0.00           C
ATOM   3226  O   HIS A 193      57.566  48.921 134.127  1.00  0.00           O
ATOM   3227  N   ALA A 194      56.136  50.661 134.307  1.00  0.00           N
ATOM   3229  CA  ALA A 194      56.956  51.561 135.107  1.00  0.00           C
ATOM   3231  CB  ALA A 194      56.906  51.121 136.577  1.00  0.00           C
ATOM   3235  C   ALA A 194      58.386  51.721 134.617  1.00  0.00           C
ATOM   3236  O   ALA A 194      59.356  51.581 135.357  1.00  0.00           O
ATOM   3237  N   ARG A 195      58.546  51.921 133.307  1.00  0.00           N
ATOM   3239  CA  ARG A 195      59.796  51.611 132.657  1.00  0.00           C
ATOM   3241  CB  ARG A 195      59.916  50.071 132.487  1.00  0.00           C
ATOM   3244  CG  ARG A 195      61.056  49.531 131.607  1.00  0.00           C
ATOM   3247  CD  ARG A 195      60.986  48.041 131.287  1.00  0.00           C
ATOM   3250  NE  ARG A 195      59.706  47.781 130.557  1.00  0.00           N
ATOM   3252  CZ  ARG A 195      59.556  47.861 129.237  1.00  0.00           C
ATOM   3253  NH1 ARG A 195      60.476  48.391 128.467  1.00  0.00           N
ATOM   3256  NH2 ARG A 195      58.486  47.371 128.647  1.00  0.00           N
ATOM   3259  C   ARG A 195      59.866  52.301 131.317  1.00  0.00           C
ATOM   3260  O   ARG A 195      58.906  52.361 130.557  1.00  0.00           O
ATOM   3261  N   TYR A 196      61.046  52.811 130.937  1.00  0.00           N
ATOM   3263  CA  TYR A 196      61.286  53.211 129.557  1.00  0.00           C
ATOM   3265  CB  TYR A 196      62.666  53.891 129.427  1.00  0.00           C
ATOM   3268  CG  TYR A 196      62.536  55.251 129.997  1.00  0.00           C
ATOM   3269  CD1 TYR A 196      61.866  56.221 129.227  1.00  0.00           C
ATOM   3271  CE1 TYR A 196      61.706  57.521 129.727  1.00  0.00           C
ATOM   3273  CZ  TYR A 196      62.256  57.851 130.967  1.00  0.00           C
ATOM   3274  OH  TYR A 196      62.216  59.191 131.377  1.00  0.00           O
ATOM   3276  CD2 TYR A 196      63.036  55.591 131.267  1.00  0.00           C
ATOM   3278  CE2 TYR A 196      62.896  56.891 131.747  1.00  0.00           C
ATOM   3280  C   TYR A 196      61.186  52.131 128.497  1.00  0.00           C
ATOM   3281  O   TYR A 196      61.736  51.051 128.657  1.00  0.00           O
ATOM   3282  N   GLU A 197      60.526  52.461 127.357  1.00  0.00           N
ATOM   3284  CA  GLU A 197      60.546  51.691 126.127  1.00  0.00           C
ATOM   3286  CB  GLU A 197      59.776  52.451 125.017  1.00  0.00           C
ATOM   3289  CG  GLU A 197      59.656  51.761 123.627  1.00  0.00           C
ATOM   3292  CD  GLU A 197      59.036  52.651 122.557  1.00  0.00           C
ATOM   3293  OE1 GLU A 197      59.156  53.901 122.647  1.00  0.00           O
ATOM   3294  OE2 GLU A 197      58.476  52.081 121.577  1.00  0.00           O
ATOM   3295  C   GLU A 197      61.966  51.371 125.687  1.00  0.00           C
ATOM   3296  O   GLU A 197      62.866  52.211 125.747  1.00  0.00           O
ATOM   3297  N   THR A 198      62.266  50.111 125.307  1.00  0.00           N
ATOM   3299  CA  THR A 198      63.626  49.761 124.927  1.00  0.00           C
ATOM   3301  CB  THR A 198      64.056  48.301 125.077  1.00  0.00           C
ATOM   3303  OG1 THR A 198      63.496  47.431 124.107  1.00  0.00           O
ATOM   3305  CG2 THR A 198      63.666  47.761 126.447  1.00  0.00           C
ATOM   3309  C   THR A 198      63.956  50.221 123.537  1.00  0.00           C
ATOM   3310  O   THR A 198      63.086  50.511 122.717  1.00  0.00           O
ATOM   3311  N   ALA A 199      65.256  50.271 123.207  1.00  0.00           N
ATOM   3313  CA  ALA A 199      65.726  50.631 121.887  1.00  0.00           C
ATOM   3315  CB  ALA A 199      67.266  50.561 121.907  1.00  0.00           C
ATOM   3319  C   ALA A 199      65.156  49.741 120.787  1.00  0.00           C
ATOM   3320  O   ALA A 199      64.726  50.241 119.737  1.00  0.00           O
ATOM   3321  N   ALA A 200      65.076  48.421 121.037  1.00  0.00           N
ATOM   3323  CA  ALA A 200      64.346  47.461 120.237  1.00  0.00           C
ATOM   3325  CB  ALA A 200      64.666  46.071 120.787  1.00  0.00           C
ATOM   3329  C   ALA A 200      62.826  47.601 120.157  1.00  0.00           C
ATOM   3330  O   ALA A 200      62.256  47.551 119.067  1.00  0.00           O
ATOM   3331  N   GLU A 201      62.116  47.841 121.297  1.00  0.00           N
ATOM   3333  CA  GLU A 201      60.686  48.141 121.307  1.00  0.00           C
ATOM   3335  CB  GLU A 201      60.096  48.301 122.757  1.00  0.00           C
ATOM   3338  CG  GLU A 201      59.936  47.001 123.607  1.00  0.00           C
ATOM   3341  CD  GLU A 201      59.556  47.241 125.077  1.00  0.00           C
ATOM   3342  OE1 GLU A 201      60.386  47.931 125.737  1.00  0.00           O
ATOM   3343  OE2 GLU A 201      58.516  46.741 125.587  1.00  0.00           O
ATOM   3344  C   GLU A 201      60.376  49.391 120.477  1.00  0.00           C
ATOM   3345  O   GLU A 201      59.456  49.391 119.647  1.00  0.00           O
ATOM   3346  N   TYR A 202      61.196  50.451 120.627  1.00  0.00           N
ATOM   3348  CA  TYR A 202      61.166  51.631 119.777  1.00  0.00           C
ATOM   3350  CB  TYR A 202      62.176  52.681 120.337  1.00  0.00           C
ATOM   3353  CG  TYR A 202      62.196  53.931 119.497  1.00  0.00           C
ATOM   3354  CD1 TYR A 202      61.336  55.001 119.817  1.00  0.00           C
ATOM   3356  CE1 TYR A 202      61.296  56.141 119.007  1.00  0.00           C
ATOM   3358  CZ  TYR A 202      62.126  56.231 117.897  1.00  0.00           C
ATOM   3359  OH  TYR A 202      62.076  57.351 117.057  1.00  0.00           O
ATOM   3361  CD2 TYR A 202      63.026  54.041 118.367  1.00  0.00           C
ATOM   3363  CE2 TYR A 202      62.996  55.181 117.567  1.00  0.00           C
ATOM   3365  C   TYR A 202      61.426  51.361 118.297  1.00  0.00           C
ATOM   3366  O   TYR A 202      60.666  51.801 117.437  1.00  0.00           O
ATOM   3367  N   ARG A 203      62.476  50.581 117.927  1.00  0.00           N
ATOM   3369  CA  ARG A 203      62.706  50.261 116.517  1.00  0.00           C
ATOM   3371  CB  ARG A 203      63.966  49.361 116.317  1.00  0.00           C
ATOM   3374  CG  ARG A 203      65.336  50.061 116.347  1.00  0.00           C
ATOM   3377  CD  ARG A 203      66.476  49.081 116.007  1.00  0.00           C
ATOM   3380  NE  ARG A 203      67.796  49.781 115.997  1.00  0.00           N
ATOM   3382  CZ  ARG A 203      68.316  50.441 114.967  1.00  0.00           C
ATOM   3383  NH1 ARG A 203      67.686  50.751 113.867  1.00  0.00           N
ATOM   3386  NH2 ARG A 203      69.576  50.801 114.997  1.00  0.00           N
ATOM   3389  C   ARG A 203      61.536  49.551 115.867  1.00  0.00           C
ATOM   3390  O   ARG A 203      61.066  49.921 114.787  1.00  0.00           O
ATOM   3391  N   GLU A 204      60.996  48.531 116.557  1.00  0.00           N
ATOM   3393  CA  GLU A 204      59.836  47.781 116.117  1.00  0.00           C
ATOM   3395  CB  GLU A 204      59.576  46.601 117.077  1.00  0.00           C
ATOM   3398  CG  GLU A 204      58.476  45.591 116.627  1.00  0.00           C
ATOM   3401  CD  GLU A 204      58.876  44.701 115.457  1.00  0.00           C
ATOM   3402  OE1 GLU A 204      59.786  45.071 114.677  1.00  0.00           O
ATOM   3403  OE2 GLU A 204      58.246  43.611 115.287  1.00  0.00           O
ATOM   3404  C   GLU A 204      58.566  48.631 115.947  1.00  0.00           C
ATOM   3405  O   GLU A 204      57.866  48.541 114.947  1.00  0.00           O
ATOM   3406  N   ARG A 205      58.246  49.521 116.917  1.00  0.00           N
ATOM   3408  CA  ARG A 205      57.076  50.381 116.807  1.00  0.00           C
ATOM   3410  CB  ARG A 205      56.896  51.171 118.127  1.00  0.00           C
ATOM   3413  CG  ARG A 205      55.676  52.121 118.167  1.00  0.00           C
ATOM   3416  CD  ARG A 205      55.406  52.781 119.527  1.00  0.00           C
ATOM   3419  NE  ARG A 205      56.666  53.471 119.907  1.00  0.00           N
ATOM   3421  CZ  ARG A 205      56.756  54.711 120.367  1.00  0.00           C
ATOM   3422  NH1 ARG A 205      55.736  55.261 120.967  1.00  0.00           N
ATOM   3425  NH2 ARG A 205      57.906  55.311 120.477  1.00  0.00           N
ATOM   3428  C   ARG A 205      57.096  51.341 115.617  1.00  0.00           C
ATOM   3429  O   ARG A 205      56.126  51.441 114.867  1.00  0.00           O
ATOM   3430  N   ILE A 206      58.246  52.011 115.397  1.00  0.00           N
ATOM   3432  CA  ILE A 206      58.466  52.921 114.287  1.00  0.00           C
ATOM   3434  CB  ILE A 206      59.836  53.611 114.437  1.00  0.00           C
ATOM   3436  CG2 ILE A 206      60.166  54.481 113.207  1.00  0.00           C
ATOM   3440  CG1 ILE A 206      59.916  54.481 115.717  1.00  0.00           C
ATOM   3443  CD  ILE A 206      58.766  55.471 115.907  1.00  0.00           C
ATOM   3447  C   ILE A 206      58.346  52.241 112.927  1.00  0.00           C
ATOM   3448  O   ILE A 206      57.686  52.731 112.007  1.00  0.00           O
ATOM   3449  N   ARG A 207      58.956  51.051 112.787  1.00  0.00           N
ATOM   3451  CA  ARG A 207      58.966  50.361 111.507  1.00  0.00           C
ATOM   3453  CB  ARG A 207      60.106  49.301 111.427  1.00  0.00           C
ATOM   3456  CG  ARG A 207      59.916  47.951 112.167  1.00  0.00           C
ATOM   3459  CD  ARG A 207      59.026  46.931 111.427  1.00  0.00           C
ATOM   3462  NE  ARG A 207      59.056  45.611 112.127  1.00  0.00           N
ATOM   3464  CZ  ARG A 207      58.316  44.601 111.717  1.00  0.00           C
ATOM   3465  NH1 ARG A 207      57.716  44.611 110.537  1.00  0.00           N
ATOM   3468  NH2 ARG A 207      58.086  43.561 112.497  1.00  0.00           N
ATOM   3471  C   ARG A 207      57.596  49.791 111.157  1.00  0.00           C
ATOM   3472  O   ARG A 207      57.236  49.681 109.977  1.00  0.00           O
ATOM   3473  N   LEU A 208      56.796  49.411 112.157  1.00  0.00           N
ATOM   3475  CA  LEU A 208      55.416  49.011 111.967  1.00  0.00           C
ATOM   3477  CB  LEU A 208      54.886  48.341 113.257  1.00  0.00           C
ATOM   3480  CG  LEU A 208      55.476  46.941 113.587  1.00  0.00           C
ATOM   3482  CD1 LEU A 208      55.036  46.491 114.987  1.00  0.00           C
ATOM   3486  CD2 LEU A 208      55.066  45.891 112.537  1.00  0.00           C
ATOM   3490  C   LEU A 208      54.496  50.131 111.477  1.00  0.00           C
ATOM   3491  O   LEU A 208      53.726  49.921 110.537  1.00  0.00           O
ATOM   3492  N   ASP A 209      54.586  51.361 112.047  1.00  0.00           N
ATOM   3494  CA  ASP A 209      53.836  52.521 111.567  1.00  0.00           C
ATOM   3496  CB  ASP A 209      54.056  53.691 112.597  1.00  0.00           C
ATOM   3499  CG  ASP A 209      53.326  54.981 112.257  1.00  0.00           C
ATOM   3500  OD1 ASP A 209      53.426  55.461 111.107  1.00  0.00           O
ATOM   3501  OD2 ASP A 209      52.636  55.531 113.167  1.00  0.00           O
ATOM   3502  C   ASP A 209      54.216  52.891 110.127  1.00  0.00           C
ATOM   3503  O   ASP A 209      53.376  53.001 109.217  1.00  0.00           O
ATOM   3504  N   ALA A 210      55.526  52.961 109.857  1.00  0.00           N
ATOM   3506  CA  ALA A 210      56.076  53.221 108.557  1.00  0.00           C
ATOM   3508  CB  ALA A 210      57.596  53.301 108.707  1.00  0.00           C
ATOM   3512  C   ALA A 210      55.716  52.211 107.477  1.00  0.00           C
ATOM   3513  O   ALA A 210      55.296  52.581 106.377  1.00  0.00           O
ATOM   3514  N   VAL A 211      55.816  50.891 107.767  1.00  0.00           N
ATOM   3516  CA  VAL A 211      55.446  49.831 106.847  1.00  0.00           C
ATOM   3518  CB  VAL A 211      55.946  48.441 107.267  1.00  0.00           C
ATOM   3520  CG1 VAL A 211      55.056  47.741 108.307  1.00  0.00           C
ATOM   3524  CG2 VAL A 211      56.096  47.551 106.027  1.00  0.00           C
ATOM   3528  C   VAL A 211      53.966  49.831 106.517  1.00  0.00           C
ATOM   3529  O   VAL A 211      53.586  49.621 105.367  1.00  0.00           O
ATOM   3530  N   LYS A 212      53.116  50.111 107.537  1.00  0.00           N
ATOM   3532  CA  LYS A 212      51.676  50.311 107.417  1.00  0.00           C
ATOM   3534  CB  LYS A 212      51.096  50.531 108.837  1.00  0.00           C
ATOM   3537  CG  LYS A 212      49.596  50.851 108.977  1.00  0.00           C
ATOM   3540  CD  LYS A 212      48.716  49.621 108.797  1.00  0.00           C
ATOM   3543  CE  LYS A 212      47.216  49.831 109.087  1.00  0.00           C
ATOM   3546  NZ  LYS A 212      46.556  48.511 109.217  1.00  0.00           N
ATOM   3550  C   LYS A 212      51.286  51.471 106.517  1.00  0.00           C
ATOM   3551  O   LYS A 212      50.516  51.321 105.577  1.00  0.00           O
ATOM   3552  N   MET A 213      51.856  52.681 106.727  1.00  0.00           N
ATOM   3554  CA  MET A 213      51.566  53.811 105.867  1.00  0.00           C
ATOM   3556  CB  MET A 213      52.136  55.131 106.407  1.00  0.00           C
ATOM   3559  CG  MET A 213      51.636  56.311 105.567  1.00  0.00           C
ATOM   3562  SD  MET A 213      51.826  57.921 106.347  1.00  0.00           S
ATOM   3563  CE  MET A 213      51.036  58.681 104.927  1.00  0.00           C
ATOM   3567  C   MET A 213      52.026  53.641 104.427  1.00  0.00           C
ATOM   3568  O   MET A 213      51.286  53.921 103.487  1.00  0.00           O
ATOM   3569  N   THR A 214      53.236  53.091 104.217  1.00  0.00           N
ATOM   3571  CA  THR A 214      53.736  52.691 102.917  1.00  0.00           C
ATOM   3573  CB  THR A 214      55.156  52.131 102.967  1.00  0.00           C
ATOM   3575  OG1 THR A 214      56.006  52.971 103.707  1.00  0.00           O
ATOM   3577  CG2 THR A 214      55.776  52.031 101.567  1.00  0.00           C
ATOM   3581  C   THR A 214      52.826  51.671 102.257  1.00  0.00           C
ATOM   3582  O   THR A 214      52.526  51.791 101.067  1.00  0.00           O
ATOM   3583  N   GLU A 215      52.296  50.661 103.007  1.00  0.00           N
ATOM   3585  CA  GLU A 215      51.246  49.781 102.497  1.00  0.00           C
ATOM   3587  CB  GLU A 215      50.876  48.631 103.477  1.00  0.00           C
ATOM   3590  CG  GLU A 215      49.896  47.591 102.847  1.00  0.00           C
ATOM   3593  CD  GLU A 215      49.316  46.561 103.827  1.00  0.00           C
ATOM   3594  OE1 GLU A 215      48.516  46.981 104.707  1.00  0.00           O
ATOM   3595  OE2 GLU A 215      49.586  45.351 103.637  1.00  0.00           O
ATOM   3596  C   GLU A 215      49.976  50.521 102.097  1.00  0.00           C
ATOM   3597  O   GLU A 215      49.456  50.331 100.997  1.00  0.00           O
ATOM   3598  N   TYR A 216      49.466  51.451 102.917  1.00  0.00           N
ATOM   3600  CA  TYR A 216      48.316  52.241 102.547  1.00  0.00           C
ATOM   3602  CB  TYR A 216      47.696  53.021 103.737  1.00  0.00           C
ATOM   3605  CG  TYR A 216      46.746  52.111 104.467  1.00  0.00           C
ATOM   3606  CD1 TYR A 216      47.206  50.961 105.127  1.00  0.00           C
ATOM   3608  CE1 TYR A 216      46.326  50.131 105.827  1.00  0.00           C
ATOM   3610  CZ  TYR A 216      44.986  50.491 105.957  1.00  0.00           C
ATOM   3611  OH  TYR A 216      44.186  49.741 106.827  1.00  0.00           O
ATOM   3613  CD2 TYR A 216      45.366  52.411 104.517  1.00  0.00           C
ATOM   3615  CE2 TYR A 216      44.496  51.601 105.267  1.00  0.00           C
ATOM   3617  C   TYR A 216      48.506  53.141 101.347  1.00  0.00           C
ATOM   3618  O   TYR A 216      47.636  53.211 100.487  1.00  0.00           O
ATOM   3619  N   LEU A 217      49.636  53.831 101.197  1.00  0.00           N
ATOM   3621  CA  LEU A 217      49.846  54.611  99.987  1.00  0.00           C
ATOM   3623  CB  LEU A 217      50.966  55.671 100.107  1.00  0.00           C
ATOM   3626  CG  LEU A 217      50.476  56.981 100.777  1.00  0.00           C
ATOM   3628  CD1 LEU A 217      50.166  56.791 102.257  1.00  0.00           C
ATOM   3632  CD2 LEU A 217      51.456  58.161 100.607  1.00  0.00           C
ATOM   3636  C   LEU A 217      49.956  53.761  98.727  1.00  0.00           C
ATOM   3637  O   LEU A 217      49.326  54.051  97.707  1.00  0.00           O
ATOM   3638  N   ARG A 218      50.686  52.641  98.787  1.00  0.00           N
ATOM   3640  CA  ARG A 218      50.806  51.761  97.637  1.00  0.00           C
ATOM   3642  CB  ARG A 218      51.986  50.771  97.787  1.00  0.00           C
ATOM   3645  CG  ARG A 218      51.776  49.501  98.627  1.00  0.00           C
ATOM   3648  CD  ARG A 218      53.036  48.971  99.317  1.00  0.00           C
ATOM   3651  NE  ARG A 218      54.096  48.741  98.287  1.00  0.00           N
ATOM   3653  CZ  ARG A 218      55.396  48.691  98.547  1.00  0.00           C
ATOM   3654  NH1 ARG A 218      55.896  48.611  99.767  1.00  0.00           N
ATOM   3657  NH2 ARG A 218      56.216  48.661  97.517  1.00  0.00           N
ATOM   3660  C   ARG A 218      49.476  51.091  97.287  1.00  0.00           C
ATOM   3661  O   ARG A 218      49.186  50.921  96.107  1.00  0.00           O
ATOM   3662  N   THR A 219      48.616  50.751  98.277  1.00  0.00           N
ATOM   3664  CA  THR A 219      47.296  50.181  97.987  1.00  0.00           C
ATOM   3666  CB  THR A 219      46.726  49.321  99.137  1.00  0.00           C
ATOM   3668  OG1 THR A 219      46.556  50.041 100.357  1.00  0.00           O
ATOM   3670  CG2 THR A 219      47.676  48.151  99.387  1.00  0.00           C
ATOM   3674  C   THR A 219      46.226  51.201  97.667  1.00  0.00           C
ATOM   3675  O   THR A 219      45.366  50.971  96.807  1.00  0.00           O
ATOM   3676  N   LYS A 220      46.196  52.341  98.357  1.00  0.00           N
ATOM   3678  CA  LYS A 220      45.086  53.261  98.237  1.00  0.00           C
ATOM   3680  CB  LYS A 220      44.876  54.071  99.547  1.00  0.00           C
ATOM   3683  CG  LYS A 220      44.556  53.241 100.807  1.00  0.00           C
ATOM   3686  CD  LYS A 220      43.126  52.661 100.817  1.00  0.00           C
ATOM   3689  CE  LYS A 220      42.816  51.881 102.107  1.00  0.00           C
ATOM   3692  NZ  LYS A 220      41.506  51.211 101.987  1.00  0.00           N
ATOM   3696  C   LYS A 220      45.326  54.171  97.047  1.00  0.00           C
ATOM   3697  O   LYS A 220      44.436  54.371  96.217  1.00  0.00           O
ATOM   3698  N   VAL A 221      46.516  54.781  96.937  1.00  0.00           N
ATOM   3700  CA  VAL A 221      46.686  55.891  96.017  1.00  0.00           C
ATOM   3702  CB  VAL A 221      47.216  57.161  96.697  1.00  0.00           C
ATOM   3704  CG1 VAL A 221      46.276  57.551  97.847  1.00  0.00           C
ATOM   3708  CG2 VAL A 221      48.626  56.981  97.257  1.00  0.00           C
ATOM   3712  C   VAL A 221      47.536  55.501  94.837  1.00  0.00           C
ATOM   3713  O   VAL A 221      47.426  56.171  93.817  1.00  0.00           O
ATOM   3714  N   GLU A 222      48.296  54.381  94.957  1.00  0.00           N
ATOM   3716  CA  GLU A 222      49.036  53.631  93.937  1.00  0.00           C
ATOM   3718  CB  GLU A 222      48.386  53.671  92.527  1.00  0.00           C
ATOM   3721  CG  GLU A 222      48.926  52.681  91.457  1.00  0.00           C
ATOM   3724  CD  GLU A 222      49.566  53.321  90.237  1.00  0.00           C
ATOM   3725  OE1 GLU A 222      48.876  54.081  89.507  1.00  0.00           O
ATOM   3726  OE2 GLU A 222      50.766  53.061  89.977  1.00  0.00           O
ATOM   3727  C   GLU A 222      50.516  54.011  93.927  1.00  0.00           C
ATOM   3728  O   GLU A 222      51.366  53.371  93.307  1.00  0.00           O
ATOM   3729  N   VAL A 223      50.886  55.051  94.697  1.00  0.00           N
ATOM   3731  CA  VAL A 223      52.226  55.611  94.657  1.00  0.00           C
ATOM   3733  CB  VAL A 223      52.306  57.081  95.077  1.00  0.00           C
ATOM   3735  CG1 VAL A 223      51.266  57.901  94.287  1.00  0.00           C
ATOM   3739  CG2 VAL A 223      52.126  57.281  96.597  1.00  0.00           C
ATOM   3743  C   VAL A 223      53.156  54.791  95.527  1.00  0.00           C
ATOM   3744  O   VAL A 223      52.746  54.161  96.497  1.00  0.00           O
ATOM   3745  N   ASN A 224      54.466  54.801  95.227  1.00  0.00           N
ATOM   3747  CA  ASN A 224      55.486  54.391  96.167  1.00  0.00           C
ATOM   3749  CB  ASN A 224      56.606  53.611  95.457  1.00  0.00           C
ATOM   3752  CG  ASN A 224      56.126  52.181  95.237  1.00  0.00           C
ATOM   3753  OD1 ASN A 224      56.016  51.411  96.197  1.00  0.00           O
ATOM   3754  ND2 ASN A 224      55.896  51.781  93.977  1.00  0.00           N
ATOM   3757  C   ASN A 224      56.066  55.631  96.827  1.00  0.00           C
ATOM   3758  O   ASN A 224      56.816  56.361  96.177  1.00  0.00           O
ATOM   3759  N   PRO A 225      55.776  55.961  98.087  1.00  0.00           N
ATOM   3760  CD  PRO A 225      54.806  55.271  98.937  1.00  0.00           C
ATOM   3763  CA  PRO A 225      56.346  57.121  98.757  1.00  0.00           C
ATOM   3765  CB  PRO A 225      55.706  57.111 100.147  1.00  0.00           C
ATOM   3768  CG  PRO A 225      54.406  56.341  99.947  1.00  0.00           C
ATOM   3771  C   PRO A 225      57.846  57.091  98.907  1.00  0.00           C
ATOM   3772  O   PRO A 225      58.386  56.121  99.447  1.00  0.00           O
ATOM   3773  N   HIS A 226      58.546  58.151  98.497  1.00  0.00           N
ATOM   3775  CA  HIS A 226      59.976  58.251  98.727  1.00  0.00           C
ATOM   3777  CB  HIS A 226      60.716  58.491  97.407  1.00  0.00           C
ATOM   3780  ND1 HIS A 226      61.116  56.251  96.407  1.00  0.00           N
ATOM   3781  CG  HIS A 226      60.426  57.441  96.387  1.00  0.00           C
ATOM   3782  CE1 HIS A 226      60.706  55.591  95.347  1.00  0.00           C
ATOM   3784  NE2 HIS A 226      59.816  56.321  94.617  1.00  0.00           N
ATOM   3786  CD2 HIS A 226      59.636  57.511  95.287  1.00  0.00           C
ATOM   3788  C   HIS A 226      60.266  59.411  99.657  1.00  0.00           C
ATOM   3789  O   HIS A 226      61.416  59.731  99.957  1.00  0.00           O
ATOM   3790  N   VAL A 227      59.226  60.081 100.157  1.00  0.00           N
ATOM   3792  CA  VAL A 227      59.366  61.301 100.917  1.00  0.00           C
ATOM   3794  CB  VAL A 227      58.886  62.531 100.147  1.00  0.00           C
ATOM   3796  CG1 VAL A 227      59.146  63.791 100.977  1.00  0.00           C
ATOM   3800  CG2 VAL A 227      59.676  62.601  98.827  1.00  0.00           C
ATOM   3804  C   VAL A 227      58.586  61.121 102.187  1.00  0.00           C
ATOM   3805  O   VAL A 227      57.446  60.661 102.167  1.00  0.00           O
ATOM   3806  N   PHE A 228      59.186  61.401 103.357  1.00  0.00           N
ATOM   3808  CA  PHE A 228      58.486  61.251 104.617  1.00  0.00           C
ATOM   3810  CB  PHE A 228      59.346  60.351 105.607  1.00  0.00           C
ATOM   3813  CG  PHE A 228      58.616  59.931 106.867  1.00  0.00           C
ATOM   3814  CD1 PHE A 228      57.386  59.281 106.747  1.00  0.00           C
ATOM   3816  CE1 PHE A 228      56.576  59.011 107.847  1.00  0.00           C
ATOM   3818  CZ  PHE A 228      57.006  59.371 109.127  1.00  0.00           C
ATOM   3820  CD2 PHE A 228      59.076  60.171 108.177  1.00  0.00           C
ATOM   3822  CE2 PHE A 228      58.266  59.961 109.287  1.00  0.00           C
ATOM   3824  C   PHE A 228      58.136  62.651 105.117  1.00  0.00           C
ATOM   3825  O   PHE A 228      58.156  63.641 104.387  1.00  0.00           O
ATOM   3826  N   VAL A 229      57.886  62.801 106.427  1.00  0.00           N
ATOM   3828  CA  VAL A 229      58.026  64.051 107.107  1.00  0.00           C
ATOM   3830  CB  VAL A 229      59.486  64.321 107.497  1.00  0.00           C
ATOM   3832  CG1 VAL A 229      60.116  63.101 108.147  1.00  0.00           C
ATOM   3836  CG2 VAL A 229      60.326  64.571 106.277  1.00  0.00           C
ATOM   3840  C   VAL A 229      57.256  64.011 108.397  1.00  0.00           C
ATOM   3841  O   VAL A 229      56.556  63.051 108.727  1.00  0.00           O
ATOM   3842  N   TRP A 230      57.556  64.991 109.257  1.00  0.00           N
ATOM   3844  CA  TRP A 230      57.746  64.751 110.657  1.00  0.00           C
ATOM   3846  CB  TRP A 230      59.046  65.401 111.247  1.00  0.00           C
ATOM   3849  CG  TRP A 230      60.366  64.771 110.927  1.00  0.00           C
ATOM   3850  CD1 TRP A 230      61.426  65.381 110.307  1.00  0.00           C
ATOM   3852  NE1 TRP A 230      62.496  64.511 110.217  1.00  0.00           N
ATOM   3854  CE2 TRP A 230      62.136  63.311 110.777  1.00  0.00           C
ATOM   3855  CD2 TRP A 230      60.806  63.431 111.257  1.00  0.00           C
ATOM   3856  CE3 TRP A 230      60.216  62.351 111.907  1.00  0.00           C
ATOM   3858  CZ3 TRP A 230      60.936  61.151 112.007  1.00  0.00           C
ATOM   3860  CZ2 TRP A 230      62.826  62.111 110.867  1.00  0.00           C
ATOM   3862  CH2 TRP A 230      62.206  61.021 111.477  1.00  0.00           C
ATOM   3864  C   TRP A 230      56.576  65.401 111.317  1.00  0.00           C
ATOM   3865  O   TRP A 230      56.356  66.601 111.097  1.00  0.00           O
ATOM   3866  N   PRO A 231      55.826  64.741 112.157  1.00  0.00           N
ATOM   3867  CD  PRO A 231      55.636  63.291 112.147  1.00  0.00           C
ATOM   3870  CA  PRO A 231      55.016  65.411 113.147  1.00  0.00           C
ATOM   3872  CB  PRO A 231      54.426  64.251 113.957  1.00  0.00           C
ATOM   3875  CG  PRO A 231      54.366  63.091 112.957  1.00  0.00           C
ATOM   3878  C   PRO A 231      55.856  66.351 113.987  1.00  0.00           C
ATOM   3879  O   PRO A 231      56.746  65.881 114.697  1.00  0.00           O
ATOM   3880  N   TYR A 232      55.596  67.661 113.917  1.00  0.00           N
ATOM   3882  CA  TYR A 232      56.156  68.671 114.807  1.00  0.00           C
ATOM   3884  CB  TYR A 232      56.066  68.301 116.317  1.00  0.00           C
ATOM   3887  CG  TYR A 232      54.666  67.881 116.657  1.00  0.00           C
ATOM   3888  CD1 TYR A 232      53.676  68.831 116.937  1.00  0.00           C
ATOM   3890  CE1 TYR A 232      52.376  68.411 117.257  1.00  0.00           C
ATOM   3892  CZ  TYR A 232      52.046  67.061 117.197  1.00  0.00           C
ATOM   3893  OH  TYR A 232      50.736  66.661 117.517  1.00  0.00           O
ATOM   3895  CD2 TYR A 232      54.326  66.511 116.697  1.00  0.00           C
ATOM   3897  CE2 TYR A 232      53.006  66.111 116.907  1.00  0.00           C
ATOM   3899  C   TYR A 232      57.566  69.091 114.457  1.00  0.00           C
ATOM   3900  O   TYR A 232      58.206  69.821 115.207  1.00  0.00           O
ATOM   3901  N   GLY A 233      58.076  68.651 113.287  1.00  0.00           N
ATOM   3903  CA  GLY A 233      59.406  68.991 112.777  1.00  0.00           C
ATOM   3906  C   GLY A 233      60.536  68.411 113.567  1.00  0.00           C
ATOM   3907  O   GLY A 233      61.676  68.841 113.427  1.00  0.00           O
ATOM   3908  N   GLU A 234      60.236  67.421 114.407  1.00  0.00           N
ATOM   3910  CA  GLU A 234      61.196  66.761 115.247  1.00  0.00           C
ATOM   3912  CB  GLU A 234      60.586  66.421 116.627  1.00  0.00           C
ATOM   3915  CG  GLU A 234      60.236  67.661 117.487  1.00  0.00           C
ATOM   3918  CD  GLU A 234      61.446  68.301 118.157  1.00  0.00           C
ATOM   3919  OE1 GLU A 234      62.466  67.581 118.347  1.00  0.00           O
ATOM   3920  OE2 GLU A 234      61.386  69.501 118.507  1.00  0.00           O
ATOM   3921  C   GLU A 234      61.616  65.481 114.567  1.00  0.00           C
ATOM   3922  O   GLU A 234      60.786  64.801 113.967  1.00  0.00           O
ATOM   3923  N   ALA A 235      62.896  65.111 114.647  1.00  0.00           N
ATOM   3925  CA  ALA A 235      63.456  63.981 113.947  1.00  0.00           C
ATOM   3927  CB  ALA A 235      64.536  64.451 112.947  1.00  0.00           C
ATOM   3931  C   ALA A 235      64.066  63.021 114.937  1.00  0.00           C
ATOM   3932  O   ALA A 235      64.346  63.371 116.077  1.00  0.00           O
ATOM   3933  N   ASN A 236      64.286  61.761 114.497  1.00  0.00           N
ATOM   3935  CA  ASN A 236      64.986  60.771 115.267  1.00  0.00           C
ATOM   3937  CB  ASN A 236      63.996  59.901 116.067  1.00  0.00           C
ATOM   3940  CG  ASN A 236      64.676  58.821 116.877  1.00  0.00           C
ATOM   3941  OD1 ASN A 236      64.986  57.751 116.337  1.00  0.00           O
ATOM   3942  ND2 ASN A 236      64.846  59.031 118.197  1.00  0.00           N
ATOM   3945  C   ASN A 236      65.856  59.941 114.327  1.00  0.00           C
ATOM   3946  O   ASN A 236      65.436  59.561 113.237  1.00  0.00           O
ATOM   3947  N   GLY A 237      67.106  59.651 114.747  1.00  0.00           N
ATOM   3949  CA  GLY A 237      68.126  58.931 113.977  1.00  0.00           C
ATOM   3952  C   GLY A 237      67.806  57.491 113.677  1.00  0.00           C
ATOM   3953  O   GLY A 237      68.006  56.991 112.577  1.00  0.00           O
ATOM   3954  N   ILE A 238      67.256  56.771 114.667  1.00  0.00           N
ATOM   3956  CA  ILE A 238      66.756  55.421 114.497  1.00  0.00           C
ATOM   3958  CB  ILE A 238      66.436  54.781 115.837  1.00  0.00           C
ATOM   3960  CG2 ILE A 238      65.686  53.451 115.637  1.00  0.00           C
ATOM   3964  CG1 ILE A 238      67.756  54.581 116.607  1.00  0.00           C
ATOM   3967  CD  ILE A 238      67.536  54.261 118.077  1.00  0.00           C
ATOM   3971  C   ILE A 238      65.586  55.341 113.527  1.00  0.00           C
ATOM   3972  O   ILE A 238      65.486  54.461 112.667  1.00  0.00           O
ATOM   3973  N   ALA A 239      64.656  56.311 113.627  1.00  0.00           N
ATOM   3975  CA  ALA A 239      63.516  56.401 112.747  1.00  0.00           C
ATOM   3977  CB  ALA A 239      62.566  57.511 113.237  1.00  0.00           C
ATOM   3981  C   ALA A 239      63.896  56.591 111.277  1.00  0.00           C
ATOM   3982  O   ALA A 239      63.356  55.921 110.397  1.00  0.00           O
ATOM   3983  N   ILE A 240      64.886  57.461 110.967  1.00  0.00           N
ATOM   3985  CA  ILE A 240      65.376  57.591 109.607  1.00  0.00           C
ATOM   3987  CB  ILE A 240      66.276  58.801 109.347  1.00  0.00           C
ATOM   3989  CG2 ILE A 240      65.436  60.071 109.587  1.00  0.00           C
ATOM   3993  CG1 ILE A 240      67.546  58.801 110.207  1.00  0.00           C
ATOM   3996  CD  ILE A 240      68.586  59.841 109.787  1.00  0.00           C
ATOM   4000  C   ILE A 240      66.026  56.321 109.057  1.00  0.00           C
ATOM   4001  O   ILE A 240      65.776  55.961 107.917  1.00  0.00           O
ATOM   4002  N   GLU A 241      66.866  55.601 109.837  1.00  0.00           N
ATOM   4004  CA  GLU A 241      67.506  54.381 109.337  1.00  0.00           C
ATOM   4006  CB  GLU A 241      68.666  53.861 110.237  1.00  0.00           C
ATOM   4009  CG  GLU A 241      68.286  53.501 111.687  1.00  0.00           C
ATOM   4012  CD  GLU A 241      69.396  52.891 112.537  1.00  0.00           C
ATOM   4013  OE1 GLU A 241      69.946  51.821 112.187  1.00  0.00           O
ATOM   4014  OE2 GLU A 241      69.636  53.391 113.667  1.00  0.00           O
ATOM   4015  C   GLU A 241      66.516  53.291 108.967  1.00  0.00           C
ATOM   4016  O   GLU A 241      66.646  52.641 107.927  1.00  0.00           O
ATOM   4017  N   GLU A 242      65.436  53.121 109.787  1.00  0.00           N
ATOM   4019  CA  GLU A 242      64.296  52.291 109.447  1.00  0.00           C
ATOM   4021  CB  GLU A 242      63.316  52.181 110.647  1.00  0.00           C
ATOM   4024  CG  GLU A 242      63.836  51.441 111.917  1.00  0.00           C
ATOM   4027  CD  GLU A 242      64.566  50.131 111.677  1.00  0.00           C
ATOM   4028  OE1 GLU A 242      64.156  49.291 110.827  1.00  0.00           O
ATOM   4029  OE2 GLU A 242      65.596  49.871 112.357  1.00  0.00           O
ATOM   4030  C   GLU A 242      63.536  52.721 108.177  1.00  0.00           C
ATOM   4031  O   GLU A 242      63.236  51.911 107.307  1.00  0.00           O
ATOM   4032  N   LEU A 243      63.246  54.031 108.027  1.00  0.00           N
ATOM   4034  CA  LEU A 243      62.596  54.611 106.857  1.00  0.00           C
ATOM   4036  CB  LEU A 243      62.226  56.081 107.127  1.00  0.00           C
ATOM   4039  CG  LEU A 243      61.096  56.241 108.167  1.00  0.00           C
ATOM   4041  CD1 LEU A 243      61.036  57.691 108.647  1.00  0.00           C
ATOM   4045  CD2 LEU A 243      59.736  55.831 107.567  1.00  0.00           C
ATOM   4049  C   LEU A 243      63.366  54.511 105.547  1.00  0.00           C
ATOM   4050  O   LEU A 243      62.806  54.221 104.497  1.00  0.00           O
ATOM   4051  N   LYS A 244      64.706  54.681 105.607  1.00  0.00           N
ATOM   4053  CA  LYS A 244      65.596  54.441 104.487  1.00  0.00           C
ATOM   4055  CB  LYS A 244      67.076  54.671 104.877  1.00  0.00           C
ATOM   4058  CG  LYS A 244      67.656  56.061 104.537  1.00  0.00           C
ATOM   4061  CD  LYS A 244      67.486  57.141 105.617  1.00  0.00           C
ATOM   4064  CE  LYS A 244      68.356  58.351 105.267  1.00  0.00           C
ATOM   4067  NZ  LYS A 244      68.046  59.501 106.117  1.00  0.00           N
ATOM   4071  C   LYS A 244      65.436  53.041 103.907  1.00  0.00           C
ATOM   4072  O   LYS A 244      65.326  52.831 102.687  1.00  0.00           O
ATOM   4073  N   LYS A 245      65.296  52.031 104.797  1.00  0.00           N
ATOM   4075  CA  LYS A 245      65.056  50.631 104.427  1.00  0.00           C
ATOM   4077  CB  LYS A 245      64.906  49.681 105.647  1.00  0.00           C
ATOM   4080  CG  LYS A 245      66.106  49.651 106.597  1.00  0.00           C
ATOM   4083  CD  LYS A 245      65.806  49.051 107.967  1.00  0.00           C
ATOM   4086  CE  LYS A 245      66.976  49.241 108.937  1.00  0.00           C
ATOM   4089  NZ  LYS A 245      66.736  48.511 110.187  1.00  0.00           N
ATOM   4093  C   LYS A 245      63.806  50.431 103.587  1.00  0.00           C
ATOM   4094  O   LYS A 245      63.746  49.481 102.807  1.00  0.00           O
ATOM   4095  N   LEU A 246      62.786  51.301 103.747  1.00  0.00           N
ATOM   4097  CA  LEU A 246      61.526  51.251 103.027  1.00  0.00           C
ATOM   4099  CB  LEU A 246      60.366  51.751 103.947  1.00  0.00           C
ATOM   4102  CG  LEU A 246      60.186  51.041 105.297  1.00  0.00           C
ATOM   4104  CD1 LEU A 246      59.016  51.681 106.057  1.00  0.00           C
ATOM   4108  CD2 LEU A 246      59.936  49.541 105.137  1.00  0.00           C
ATOM   4112  C   LEU A 246      61.496  52.141 101.777  1.00  0.00           C
ATOM   4113  O   LEU A 246      60.476  52.251 101.107  1.00  0.00           O
ATOM   4114  N   GLY A 247      62.606  52.821 101.427  1.00  0.00           N
ATOM   4116  CA  GLY A 247      62.666  53.661 100.227  1.00  0.00           C
ATOM   4119  C   GLY A 247      62.476  55.141 100.437  1.00  0.00           C
ATOM   4120  O   GLY A 247      62.356  55.901  99.477  1.00  0.00           O
ATOM   4121  N   TYR A 248      62.486  55.651 101.677  1.00  0.00           N
ATOM   4123  CA  TYR A 248      62.386  57.081 101.907  1.00  0.00           C
ATOM   4125  CB  TYR A 248      61.826  57.371 103.327  1.00  0.00           C
ATOM   4128  CG  TYR A 248      60.376  56.971 103.367  1.00  0.00           C
ATOM   4129  CD1 TYR A 248      59.936  55.761 103.927  1.00  0.00           C
ATOM   4131  CE1 TYR A 248      58.586  55.421 103.897  1.00  0.00           C
ATOM   4133  CZ  TYR A 248      57.656  56.291 103.327  1.00  0.00           C
ATOM   4134  OH  TYR A 248      56.306  55.931 103.277  1.00  0.00           O
ATOM   4136  CD2 TYR A 248      59.436  57.851 102.827  1.00  0.00           C
ATOM   4138  CE2 TYR A 248      58.076  57.521 102.817  1.00  0.00           C
ATOM   4140  C   TYR A 248      63.706  57.821 101.747  1.00  0.00           C
ATOM   4141  O   TYR A 248      64.566  57.771 102.627  1.00  0.00           O
ATOM   4142  N   ASP A 249      63.926  58.541 100.617  1.00  0.00           N
ATOM   4144  CA  ASP A 249      65.216  59.161 100.337  1.00  0.00           C
ATOM   4146  CB  ASP A 249      65.736  58.891  98.887  1.00  0.00           C
ATOM   4149  CG  ASP A 249      65.066  59.571  97.707  1.00  0.00           C
ATOM   4150  OD1 ASP A 249      63.826  59.731  97.687  1.00  0.00           O
ATOM   4151  OD2 ASP A 249      65.766  59.821  96.687  1.00  0.00           O
ATOM   4152  C   ASP A 249      65.316  60.641 100.707  1.00  0.00           C
ATOM   4153  O   ASP A 249      66.436  61.161 100.717  1.00  0.00           O
ATOM   4154  N   MET A 250      64.226  61.351 101.087  1.00  0.00           N
ATOM   4156  CA  MET A 250      64.386  62.711 101.607  1.00  0.00           C
ATOM   4158  CB  MET A 250      64.316  63.821 100.527  1.00  0.00           C
ATOM   4161  CG  MET A 250      63.046  63.861  99.647  1.00  0.00           C
ATOM   4164  SD  MET A 250      63.216  62.961  98.087  1.00  0.00           S
ATOM   4165  CE  MET A 250      64.306  64.141  97.227  1.00  0.00           C
ATOM   4169  C   MET A 250      63.466  63.101 102.737  1.00  0.00           C
ATOM   4170  O   MET A 250      62.306  62.701 102.817  1.00  0.00           O
ATOM   4171  N   PHE A 251      64.006  63.911 103.687  1.00  0.00           N
ATOM   4173  CA  PHE A 251      63.326  64.241 104.927  1.00  0.00           C
ATOM   4175  CB  PHE A 251      63.946  63.501 106.157  1.00  0.00           C
ATOM   4178  CG  PHE A 251      64.056  62.001 105.947  1.00  0.00           C
ATOM   4179  CD1 PHE A 251      65.096  61.461 105.167  1.00  0.00           C
ATOM   4181  CE1 PHE A 251      65.146  60.101 104.877  1.00  0.00           C
ATOM   4183  CZ  PHE A 251      64.206  59.231 105.457  1.00  0.00           C
ATOM   4185  CD2 PHE A 251      63.126  61.121 106.527  1.00  0.00           C
ATOM   4187  CE2 PHE A 251      63.206  59.741 106.287  1.00  0.00           C
ATOM   4189  C   PHE A 251      63.306  65.751 105.207  1.00  0.00           C
ATOM   4190  O   PHE A 251      64.236  66.351 105.747  1.00  0.00           O
ATOM   4191  N   PHE A 252      62.176  66.411 104.937  1.00  0.00           N
ATOM   4193  CA  PHE A 252      61.776  67.731 105.417  1.00  0.00           C
ATOM   4195  CB  PHE A 252      60.506  68.161 104.657  1.00  0.00           C
ATOM   4198  CG  PHE A 252      60.776  68.221 103.187  1.00  0.00           C
ATOM   4199  CD1 PHE A 252      61.256  69.401 102.607  1.00  0.00           C
ATOM   4201  CE1 PHE A 252      61.496  69.471 101.227  1.00  0.00           C
ATOM   4203  CZ  PHE A 252      61.256  68.361 100.417  1.00  0.00           C
ATOM   4205  CD2 PHE A 252      60.536  67.111 102.357  1.00  0.00           C
ATOM   4207  CE2 PHE A 252      60.776  67.171 100.977  1.00  0.00           C
ATOM   4209  C   PHE A 252      61.546  67.911 106.927  1.00  0.00           C
ATOM   4210  O   PHE A 252      60.546  67.501 107.507  1.00  0.00           O
ATOM   4211  N   THR A 253      62.456  68.621 107.607  1.00  0.00           N
ATOM   4213  CA  THR A 253      62.336  69.051 108.997  1.00  0.00           C
ATOM   4215  CB  THR A 253      63.636  68.861 109.787  1.00  0.00           C
ATOM   4217  OG1 THR A 253      63.566  69.371 111.097  1.00  0.00           O
ATOM   4219  CG2 THR A 253      64.796  69.591 109.107  1.00  0.00           C
ATOM   4223  C   THR A 253      61.726  70.451 109.067  1.00  0.00           C
ATOM   4224  O   THR A 253      61.376  71.041 108.047  1.00  0.00           O
ATOM   4225  N   LEU A 254      61.526  71.021 110.277  1.00  0.00           N
ATOM   4227  CA  LEU A 254      61.136  72.411 110.447  1.00  0.00           C
ATOM   4229  CB  LEU A 254      59.906  72.571 111.377  1.00  0.00           C
ATOM   4232  CG  LEU A 254      58.606  71.901 110.907  1.00  0.00           C
ATOM   4234  CD1 LEU A 254      57.556  72.071 112.007  1.00  0.00           C
ATOM   4238  CD2 LEU A 254      58.046  72.511 109.607  1.00  0.00           C
ATOM   4242  C   LEU A 254      62.296  73.231 110.987  1.00  0.00           C
ATOM   4243  O   LEU A 254      62.106  74.291 111.577  1.00  0.00           O
ATOM   4244  N   GLU A 255      63.546  72.791 110.787  1.00  0.00           N
ATOM   4246  CA  GLU A 255      64.706  73.611 111.087  1.00  0.00           C
ATOM   4248  CB  GLU A 255      66.026  72.851 110.867  1.00  0.00           C
ATOM   4251  CG  GLU A 255      66.236  71.741 111.917  1.00  0.00           C
ATOM   4254  CD  GLU A 255      67.586  71.091 111.697  1.00  0.00           C
ATOM   4255  OE1 GLU A 255      68.596  71.831 111.777  1.00  0.00           O
ATOM   4256  OE2 GLU A 255      67.636  69.861 111.437  1.00  0.00           O
ATOM   4257  C   GLU A 255      64.766  74.921 110.327  1.00  0.00           C
ATOM   4258  O   GLU A 255      64.346  75.021 109.167  1.00  0.00           O
ATOM   4259  N   SER A 256      65.296  75.971 110.977  1.00  0.00           N
ATOM   4261  CA  SER A 256      65.586  77.241 110.337  1.00  0.00           C
ATOM   4263  CB  SER A 256      65.766  78.401 111.357  1.00  0.00           C
ATOM   4266  OG  SER A 256      66.796  78.161 112.307  1.00  0.00           O
ATOM   4268  C   SER A 256      66.786  77.171 109.417  1.00  0.00           C
ATOM   4269  O   SER A 256      67.776  76.491 109.697  1.00  0.00           O
ATOM   4270  N   GLY A 257      66.736  77.921 108.297  1.00  0.00           N
ATOM   4272  CA  GLY A 257      67.836  77.971 107.347  1.00  0.00           C
ATOM   4275  C   GLY A 257      67.446  77.621 105.947  1.00  0.00           C
ATOM   4276  O   GLY A 257      66.316  77.271 105.637  1.00  0.00           O
ATOM   4277  N   LEU A 258      68.436  77.721 105.037  1.00  0.00           N
ATOM   4279  CA  LEU A 258      68.316  77.351 103.657  1.00  0.00           C
ATOM   4281  CB  LEU A 258      69.316  78.181 102.817  1.00  0.00           C
ATOM   4284  CG  LEU A 258      69.346  77.881 101.307  1.00  0.00           C
ATOM   4286  CD1 LEU A 258      68.016  78.261 100.687  1.00  0.00           C
ATOM   4290  CD2 LEU A 258      70.476  78.591 100.557  1.00  0.00           C
ATOM   4294  C   LEU A 258      68.646  75.891 103.467  1.00  0.00           C
ATOM   4295  O   LEU A 258      69.686  75.401 103.917  1.00  0.00           O
ATOM   4296  N   ALA A 259      67.786  75.151 102.777  1.00  0.00           N
ATOM   4298  CA  ALA A 259      68.046  73.781 102.427  1.00  0.00           C
ATOM   4300  CB  ALA A 259      66.696  73.071 102.187  1.00  0.00           C
ATOM   4304  C   ALA A 259      68.966  73.691 101.207  1.00  0.00           C
ATOM   4305  O   ALA A 259      69.016  74.601 100.377  1.00  0.00           O
ATOM   4306  N   ASN A 260      69.716  72.581 101.067  1.00  0.00           N
ATOM   4308  CA  ASN A 260      70.506  72.341  99.867  1.00  0.00           C
ATOM   4310  CB  ASN A 260      72.006  72.401 100.217  1.00  0.00           C
ATOM   4313  CG  ASN A 260      72.826  72.541  98.937  1.00  0.00           C
ATOM   4314  OD1 ASN A 260      73.386  71.581  98.407  1.00  0.00           O
ATOM   4315  ND2 ASN A 260      72.856  73.791  98.417  1.00  0.00           N
ATOM   4318  C   ASN A 260      70.196  70.981  99.257  1.00  0.00           C
ATOM   4319  O   ASN A 260      70.066  70.001  99.987  1.00  0.00           O
ATOM   4320  N   ALA A 261      70.126  70.871  97.907  1.00  0.00           N
ATOM   4322  CA  ALA A 261      69.806  69.651  97.187  1.00  0.00           C
ATOM   4324  CB  ALA A 261      69.926  69.871  95.677  1.00  0.00           C
ATOM   4328  C   ALA A 261      70.646  68.421  97.527  1.00  0.00           C
ATOM   4329  O   ALA A 261      70.126  67.321  97.567  1.00  0.00           O
ATOM   4330  N   SER A 262      71.956  68.621  97.807  1.00  0.00           N
ATOM   4332  CA  SER A 262      72.876  67.631  98.357  1.00  0.00           C
ATOM   4334  CB  SER A 262      74.336  68.181  98.387  1.00  0.00           C
ATOM   4337  OG  SER A 262      74.956  68.051  97.107  1.00  0.00           O
ATOM   4339  C   SER A 262      72.586  67.141  99.767  1.00  0.00           C
ATOM   4340  O   SER A 262      73.096  66.121 100.207  1.00  0.00           O
ATOM   4341  N   GLN A 263      71.766  67.871 100.547  1.00  0.00           N
ATOM   4343  CA  GLN A 263      71.366  67.421 101.857  1.00  0.00           C
ATOM   4345  CB  GLN A 263      71.576  68.561 102.877  1.00  0.00           C
ATOM   4348  CG  GLN A 263      71.136  68.241 104.327  1.00  0.00           C
ATOM   4351  CD  GLN A 263      71.786  66.971 104.847  1.00  0.00           C
ATOM   4352  OE1 GLN A 263      71.476  65.851 104.437  1.00  0.00           O
ATOM   4353  NE2 GLN A 263      72.726  67.121 105.817  1.00  0.00           N
ATOM   4356  C   GLN A 263      69.896  67.031 101.827  1.00  0.00           C
ATOM   4357  O   GLN A 263      69.016  67.891 101.917  1.00  0.00           O
ATOM   4358  N   LEU A 264      69.616  65.721 101.777  1.00  0.00           N
ATOM   4360  CA  LEU A 264      68.256  65.221 101.867  1.00  0.00           C
ATOM   4362  CB  LEU A 264      68.036  64.171 100.757  1.00  0.00           C
ATOM   4365  CG  LEU A 264      68.146  64.731  99.327  1.00  0.00           C
ATOM   4367  CD1 LEU A 264      67.896  63.611  98.297  1.00  0.00           C
ATOM   4371  CD2 LEU A 264      67.226  65.941  99.057  1.00  0.00           C
ATOM   4375  C   LEU A 264      67.926  64.601 103.207  1.00  0.00           C
ATOM   4376  O   LEU A 264      66.756  64.381 103.517  1.00  0.00           O
ATOM   4377  N   ASP A 265      68.926  64.341 104.077  1.00  0.00           N
ATOM   4379  CA  ASP A 265      68.706  63.661 105.337  1.00  0.00           C
ATOM   4381  CB  ASP A 265      70.036  63.151 105.947  1.00  0.00           C
ATOM   4384  CG  ASP A 265      70.436  61.841 105.307  1.00  0.00           C
ATOM   4385  OD1 ASP A 265      69.526  61.141 104.807  1.00  0.00           O
ATOM   4386  OD2 ASP A 265      71.626  61.431 105.427  1.00  0.00           O
ATOM   4387  C   ASP A 265      67.996  64.521 106.347  1.00  0.00           C
ATOM   4388  O   ASP A 265      67.246  64.011 107.157  1.00  0.00           O
ATOM   4389  N   SER A 266      68.196  65.841 106.277  1.00  0.00           N
ATOM   4391  CA  SER A 266      67.526  66.821 107.127  1.00  0.00           C
ATOM   4393  CB  SER A 266      68.366  67.161 108.387  1.00  0.00           C
ATOM   4396  OG  SER A 266      67.606  68.001 109.267  1.00  0.00           O
ATOM   4398  C   SER A 266      67.356  68.081 106.307  1.00  0.00           C
ATOM   4399  O   SER A 266      68.306  68.851 106.137  1.00  0.00           O
ATOM   4400  N   ILE A 267      66.156  68.321 105.747  1.00  0.00           N
ATOM   4402  CA  ILE A 267      65.906  69.451 104.887  1.00  0.00           C
ATOM   4404  CB  ILE A 267      65.056  69.031 103.687  1.00  0.00           C
ATOM   4406  CG2 ILE A 267      64.686  70.231 102.787  1.00  0.00           C
ATOM   4410  CG1 ILE A 267      65.786  67.941 102.867  1.00  0.00           C
ATOM   4413  CD  ILE A 267      64.926  67.361 101.737  1.00  0.00           C
ATOM   4417  C   ILE A 267      65.196  70.531 105.697  1.00  0.00           C
ATOM   4418  O   ILE A 267      64.016  70.321 106.007  1.00  0.00           O
ATOM   4419  N   PRO A 268      65.796  71.651 106.107  1.00  0.00           N
ATOM   4420  CD  PRO A 268      67.236  71.871 106.117  1.00  0.00           C
ATOM   4423  CA  PRO A 268      65.096  72.761 106.747  1.00  0.00           C
ATOM   4425  CB  PRO A 268      66.186  73.821 107.007  1.00  0.00           C
ATOM   4428  CG  PRO A 268      67.396  73.381 106.197  1.00  0.00           C
ATOM   4431  C   PRO A 268      63.926  73.311 105.977  1.00  0.00           C
ATOM   4432  O   PRO A 268      63.906  73.301 104.747  1.00  0.00           O
ATOM   4433  N   ARG A 269      62.916  73.821 106.717  1.00  0.00           N
ATOM   4435  CA  ARG A 269      61.716  74.411 106.177  1.00  0.00           C
ATOM   4437  CB  ARG A 269      60.456  73.501 106.237  1.00  0.00           C
ATOM   4440  CG  ARG A 269      60.496  72.311 105.277  1.00  0.00           C
ATOM   4443  CD  ARG A 269      59.146  71.611 105.097  1.00  0.00           C
ATOM   4446  NE  ARG A 269      58.896  70.841 106.357  1.00  0.00           N
ATOM   4448  CZ  ARG A 269      57.816  70.101 106.567  1.00  0.00           C
ATOM   4449  NH1 ARG A 269      56.756  70.141 105.797  1.00  0.00           N
ATOM   4452  NH2 ARG A 269      57.766  69.301 107.617  1.00  0.00           N
ATOM   4455  C   ARG A 269      61.376  75.691 106.887  1.00  0.00           C
ATOM   4456  O   ARG A 269      61.466  75.801 108.107  1.00  0.00           O
ATOM   4457  N   VAL A 270      60.896  76.701 106.147  1.00  0.00           N
ATOM   4459  CA  VAL A 270      60.236  77.841 106.767  1.00  0.00           C
ATOM   4461  CB  VAL A 270      60.106  78.991 105.767  1.00  0.00           C
ATOM   4463  CG1 VAL A 270      59.476  80.221 106.457  1.00  0.00           C
ATOM   4467  CG2 VAL A 270      61.506  79.351 105.227  1.00  0.00           C
ATOM   4471  C   VAL A 270      58.846  77.441 107.287  1.00  0.00           C
ATOM   4472  O   VAL A 270      58.016  76.981 106.507  1.00  0.00           O
ATOM   4473  N   LEU A 271      58.536  77.591 108.597  1.00  0.00           N
ATOM   4475  CA  LEU A 271      57.176  77.391 109.077  1.00  0.00           C
ATOM   4477  CB  LEU A 271      57.146  76.941 110.557  1.00  0.00           C
ATOM   4480  CG  LEU A 271      55.736  76.661 111.127  1.00  0.00           C
ATOM   4482  CD1 LEU A 271      55.106  75.421 110.487  1.00  0.00           C
ATOM   4486  CD2 LEU A 271      55.786  76.491 112.647  1.00  0.00           C
ATOM   4490  C   LEU A 271      56.326  78.641 108.967  1.00  0.00           C
ATOM   4491  O   LEU A 271      56.676  79.711 109.457  1.00  0.00           O
ATOM   4492  N   ILE A 272      55.136  78.531 108.327  1.00  0.00           N
ATOM   4494  CA  ILE A 272      54.226  79.661 108.227  1.00  0.00           C
ATOM   4496  CB  ILE A 272      53.386  79.641 106.947  1.00  0.00           C
ATOM   4498  CG2 ILE A 272      52.086  80.481 107.057  1.00  0.00           C
ATOM   4502  CG1 ILE A 272      54.236  80.251 105.807  1.00  0.00           C
ATOM   4505  CD  ILE A 272      55.596  79.571 105.587  1.00  0.00           C
ATOM   4509  C   ILE A 272      53.386  79.721 109.467  1.00  0.00           C
ATOM   4510  O   ILE A 272      52.496  78.881 109.677  1.00  0.00           O
ATOM   4511  N   ALA A 273      53.626  80.741 110.317  1.00  0.00           N
ATOM   4513  CA  ALA A 273      52.836  81.101 111.467  1.00  0.00           C
ATOM   4515  CB  ALA A 273      53.416  82.371 112.107  1.00  0.00           C
ATOM   4519  C   ALA A 273      51.326  81.211 111.187  1.00  0.00           C
ATOM   4520  O   ALA A 273      50.906  81.341 110.037  1.00  0.00           O
ATOM   4521  N   ASN A 274      50.456  81.081 112.197  1.00  0.00           N
ATOM   4523  CA  ASN A 274      49.026  81.221 111.937  1.00  0.00           C
ATOM   4525  CB  ASN A 274      48.186  80.761 113.157  1.00  0.00           C
ATOM   4528  CG  ASN A 274      46.696  80.681 112.837  1.00  0.00           C
ATOM   4529  OD1 ASN A 274      46.296  80.481 111.697  1.00  0.00           O
ATOM   4530  ND2 ASN A 274      45.826  80.831 113.867  1.00  0.00           N
ATOM   4533  C   ASN A 274      48.666  82.641 111.487  1.00  0.00           C
ATOM   4534  O   ASN A 274      49.146  83.611 112.057  1.00  0.00           O
ATOM   4535  N   ASN A 275      47.806  82.751 110.447  1.00  0.00           N
ATOM   4537  CA  ASN A 275      47.346  84.001 109.857  1.00  0.00           C
ATOM   4539  CB  ASN A 275      46.106  84.571 110.617  1.00  0.00           C
ATOM   4542  CG  ASN A 275      46.406  84.881 112.087  1.00  0.00           C
ATOM   4543  OD1 ASN A 275      46.996  85.891 112.457  1.00  0.00           O
ATOM   4544  ND2 ASN A 275      45.966  84.001 113.017  1.00  0.00           N
ATOM   4547  C   ASN A 275      48.436  85.061 109.597  1.00  0.00           C
ATOM   4548  O   ASN A 275      48.326  86.191 110.047  1.00  0.00           O
ATOM   4549  N   PRO A 276      49.516  84.781 108.887  1.00  0.00           N
ATOM   4550  CD  PRO A 276      49.586  83.721 107.877  1.00  0.00           C
ATOM   4553  CA  PRO A 276      50.526  85.801 108.647  1.00  0.00           C
ATOM   4555  CB  PRO A 276      51.616  85.001 107.927  1.00  0.00           C
ATOM   4558  CG  PRO A 276      50.806  84.071 107.017  1.00  0.00           C
ATOM   4561  C   PRO A 276      50.026  87.001 107.827  1.00  0.00           C
ATOM   4562  O   PRO A 276      49.296  86.841 106.847  1.00  0.00           O
ATOM   4563  N   SER A 277      50.436  88.221 108.207  1.00  0.00           N
ATOM   4565  CA  SER A 277      50.406  89.361 107.287  1.00  0.00           C
ATOM   4567  CB  SER A 277      50.926  90.681 107.937  1.00  0.00           C
ATOM   4570  OG  SER A 277      50.036  91.221 108.907  1.00  0.00           O
ATOM   4572  C   SER A 277      51.286  89.121 106.057  1.00  0.00           C
ATOM   4573  O   SER A 277      52.326  88.481 106.167  1.00  0.00           O
ATOM   4574  N   LEU A 278      50.976  89.691 104.847  1.00  0.00           N
ATOM   4576  CA  LEU A 278      51.926  89.601 103.717  1.00  0.00           C
ATOM   4578  CB  LEU A 278      51.496  90.361 102.417  1.00  0.00           C
ATOM   4581  CG  LEU A 278      52.506  90.261 101.237  1.00  0.00           C
ATOM   4583  CD1 LEU A 278      52.746  88.811 100.797  1.00  0.00           C
ATOM   4587  CD2 LEU A 278      52.056  91.091 100.017  1.00  0.00           C
ATOM   4591  C   LEU A 278      53.316  90.091 104.077  1.00  0.00           C
ATOM   4592  O   LEU A 278      54.316  89.481 103.707  1.00  0.00           O
ATOM   4593  N   LYS A 279      53.446  91.171 104.877  1.00  0.00           N
ATOM   4595  CA  LYS A 279      54.756  91.631 105.307  1.00  0.00           C
ATOM   4597  CB  LYS A 279      54.656  92.961 106.117  1.00  0.00           C
ATOM   4600  CG  LYS A 279      53.836  92.901 107.417  1.00  0.00           C
ATOM   4603  CD  LYS A 279      53.916  94.191 108.277  1.00  0.00           C
ATOM   4606  CE  LYS A 279      55.316  94.431 108.837  1.00  0.00           C
ATOM   4609  NZ  LYS A 279      55.416  95.721 109.547  1.00  0.00           N
ATOM   4613  C   LYS A 279      55.596  90.611 106.087  1.00  0.00           C
ATOM   4614  O   LYS A 279      56.796  90.471 105.847  1.00  0.00           O
ATOM   4615  N   GLU A 280      55.006  89.831 107.027  1.00  0.00           N
ATOM   4617  CA  GLU A 280      55.756  88.881 107.827  1.00  0.00           C
ATOM   4619  CB  GLU A 280      55.046  88.591 109.177  1.00  0.00           C
ATOM   4622  CG  GLU A 280      53.806  87.671 109.097  1.00  0.00           C
ATOM   4625  CD  GLU A 280      53.146  87.471 110.457  1.00  0.00           C
ATOM   4626  OE1 GLU A 280      52.336  88.341 110.857  1.00  0.00           O
ATOM   4627  OE2 GLU A 280      53.436  86.421 111.087  1.00  0.00           O
ATOM   4628  C   GLU A 280      55.986  87.581 107.057  1.00  0.00           C
ATOM   4629  O   GLU A 280      56.976  86.891 107.297  1.00  0.00           O
ATOM   4630  N   PHE A 281      55.126  87.241 106.077  1.00  0.00           N
ATOM   4632  CA  PHE A 281      55.436  86.241 105.067  1.00  0.00           C
ATOM   4634  CB  PHE A 281      54.196  85.861 104.207  1.00  0.00           C
ATOM   4637  CG  PHE A 281      54.546  84.811 103.177  1.00  0.00           C
ATOM   4638  CD1 PHE A 281      54.396  83.451 103.477  1.00  0.00           C
ATOM   4640  CE1 PHE A 281      54.696  82.461 102.527  1.00  0.00           C
ATOM   4642  CZ  PHE A 281      55.126  82.841 101.247  1.00  0.00           C
ATOM   4644  CD2 PHE A 281      54.986  85.171 101.887  1.00  0.00           C
ATOM   4646  CE2 PHE A 281      55.276  84.191 100.927  1.00  0.00           C
ATOM   4648  C   PHE A 281      56.616  86.631 104.167  1.00  0.00           C
ATOM   4649  O   PHE A 281      57.536  85.851 103.937  1.00  0.00           O
ATOM   4650  N   ALA A 282      56.616  87.891 103.667  1.00  0.00           N
ATOM   4652  CA  ALA A 282      57.706  88.401 102.877  1.00  0.00           C
ATOM   4654  CB  ALA A 282      57.376  89.841 102.437  1.00  0.00           C
ATOM   4658  C   ALA A 282      59.016  88.381 103.627  1.00  0.00           C
ATOM   4659  O   ALA A 282      60.036  87.921 103.137  1.00  0.00           O
ATOM   4660  N   GLN A 283      58.996  88.821 104.907  1.00  0.00           N
ATOM   4662  CA  GLN A 283      60.136  88.751 105.777  1.00  0.00           C
ATOM   4664  CB  GLN A 283      59.816  89.421 107.127  1.00  0.00           C
ATOM   4667  CG  GLN A 283      60.956  89.331 108.177  1.00  0.00           C
ATOM   4670  CD  GLN A 283      60.616  90.121 109.427  1.00  0.00           C
ATOM   4671  OE1 GLN A 283      59.566  90.761 109.477  1.00  0.00           O
ATOM   4672  NE2 GLN A 283      61.526  90.111 110.427  1.00  0.00           N
ATOM   4675  C   GLN A 283      60.716  87.371 106.027  1.00  0.00           C
ATOM   4676  O   GLN A 283      61.916  87.191 105.847  1.00  0.00           O
ATOM   4677  N   GLN A 284      59.916  86.341 106.357  1.00  0.00           N
ATOM   4679  CA  GLN A 284      60.456  85.021 106.707  1.00  0.00           C
ATOM   4681  CB  GLN A 284      59.336  84.091 107.267  1.00  0.00           C
ATOM   4684  CG  GLN A 284      58.156  83.991 106.287  1.00  0.00           C
ATOM   4687  CD  GLN A 284      57.066  82.971 106.627  1.00  0.00           C
ATOM   4688  OE1 GLN A 284      56.576  82.771 107.737  1.00  0.00           O
ATOM   4689  NE2 GLN A 284      56.616  82.331 105.527  1.00  0.00           N
ATOM   4692  C   GLN A 284      61.216  84.321 105.577  1.00  0.00           C
ATOM   4693  O   GLN A 284      62.126  83.531 105.787  1.00  0.00           O
ATOM   4694  N   ILE A 285      60.836  84.611 104.317  1.00  0.00           N
ATOM   4696  CA  ILE A 285      61.516  84.071 103.157  1.00  0.00           C
ATOM   4698  CB  ILE A 285      60.526  83.881 102.017  1.00  0.00           C
ATOM   4700  CG2 ILE A 285      61.256  83.301 100.797  1.00  0.00           C
ATOM   4704  CG1 ILE A 285      59.376  82.951 102.497  1.00  0.00           C
ATOM   4707  CD  ILE A 285      58.436  82.511 101.377  1.00  0.00           C
ATOM   4711  C   ILE A 285      62.716  84.921 102.747  1.00  0.00           C
ATOM   4712  O   ILE A 285      63.756  84.401 102.337  1.00  0.00           O
ATOM   4713  N   ILE A 286      62.636  86.261 102.887  1.00  0.00           N
ATOM   4715  CA  ILE A 286      63.766  87.171 102.787  1.00  0.00           C
ATOM   4717  CB  ILE A 286      63.256  88.621 102.787  1.00  0.00           C
ATOM   4719  CG2 ILE A 286      64.426  89.621 102.927  1.00  0.00           C
ATOM   4723  CG1 ILE A 286      62.446  88.921 101.497  1.00  0.00           C
ATOM   4726  CD  ILE A 286      61.656  90.241 101.547  1.00  0.00           C
ATOM   4730  C   ILE A 286      64.856  86.911 103.837  1.00  0.00           C
ATOM   4731  O   ILE A 286      66.046  86.851 103.537  1.00  0.00           O
ATOM   4732  N   THR A 287      64.456  86.671 105.107  1.00  0.00           N
ATOM   4734  CA  THR A 287      65.356  86.541 106.247  1.00  0.00           C
ATOM   4736  CB  THR A 287      64.756  86.971 107.597  1.00  0.00           C
ATOM   4738  OG1 THR A 287      63.636  86.201 108.017  1.00  0.00           O
ATOM   4740  CG2 THR A 287      64.316  88.441 107.507  1.00  0.00           C
ATOM   4744  C   THR A 287      65.836  85.111 106.417  1.00  0.00           C
ATOM   4745  O   THR A 287      66.576  84.801 107.347  1.00  0.00           O
ATOM   4746  N   VAL A 288      65.476  84.201 105.487  1.00  0.00           N
ATOM   4748  CA  VAL A 288      65.846  82.791 105.527  1.00  0.00           C
ATOM   4750  CB  VAL A 288      65.166  81.971 104.437  1.00  0.00           C
ATOM   4752  CG1 VAL A 288      65.826  82.191 103.047  1.00  0.00           C
ATOM   4756  CG2 VAL A 288      65.166  80.491 104.857  1.00  0.00           C
ATOM   4760  C   VAL A 288      67.356  82.571 105.477  1.00  0.00           C
ATOM   4761  O   VAL A 288      67.916  81.651 106.067  1.00  0.00           O
ATOM   4762  N   GLN A 289      68.076  83.461 104.757  1.00  0.00           N
ATOM   4764  CA  GLN A 289      69.516  83.431 104.707  1.00  0.00           C
ATOM   4766  CB  GLN A 289      70.056  84.251 103.487  1.00  0.00           C
ATOM   4769  CG  GLN A 289      69.596  83.811 102.057  1.00  0.00           C
ATOM   4772  CD  GLN A 289      70.246  82.511 101.567  1.00  0.00           C
ATOM   4773  OE1 GLN A 289      70.966  82.421 100.577  1.00  0.00           O
ATOM   4774  NE2 GLN A 289      70.016  81.411 102.317  1.00  0.00           N
ATOM   4777  C   GLN A 289      70.156  83.941 105.987  1.00  0.00           C
ATOM   4778  O   GLN A 289      71.286  83.571 106.277  1.00  0.00           O
ATOM   4779  N   GLU A 290      69.466  84.801 106.777  1.00  0.00           N
ATOM   4781  CA  GLU A 290      70.066  85.551 107.857  1.00  0.00           C
ATOM   4783  CB  GLU A 290      69.116  86.601 108.457  1.00  0.00           C
ATOM   4786  CG  GLU A 290      68.796  87.721 107.457  1.00  0.00           C
ATOM   4789  CD  GLU A 290      67.756  88.701 107.987  1.00  0.00           C
ATOM   4790  OE1 GLU A 290      67.216  88.541 109.107  1.00  0.00           O
ATOM   4791  OE2 GLU A 290      67.446  89.621 107.187  1.00  0.00           O
ATOM   4792  C   GLU A 290      70.586  84.711 109.007  1.00  0.00           C
ATOM   4793  O   GLU A 290      69.836  84.001 109.667  1.00  0.00           O
ATOM   4794  N   LYS A 291      71.876  84.821 109.307  1.00  0.00           N
ATOM   4796  CA  LYS A 291      72.446  84.211 110.477  1.00  0.00           C
ATOM   4798  CB  LYS A 291      73.936  83.831 110.237  1.00  0.00           C
ATOM   4801  CG  LYS A 291      74.066  82.501 109.487  1.00  0.00           C
ATOM   4804  CD  LYS A 291      75.426  82.311 108.807  1.00  0.00           C
ATOM   4807  CE  LYS A 291      75.566  80.951 108.107  1.00  0.00           C
ATOM   4810  NZ  LYS A 291      75.966  79.861 109.017  1.00  0.00           N
ATOM   4814  C   LYS A 291      72.266  85.071 111.707  1.00  0.00           C
ATOM   4815  O   LYS A 291      73.156  85.871 112.027  1.00  0.00           O
ATOM   4816  N   SER A 292      71.146  84.921 112.447  1.00  0.00           N
ATOM   4818  CA  SER A 292      70.826  85.811 113.547  1.00  0.00           C
ATOM   4820  CB  SER A 292      69.386  85.661 114.157  1.00  0.00           C
ATOM   4823  OG  SER A 292      69.086  84.371 114.707  1.00  0.00           O
ATOM   4825  C   SER A 292      71.896  85.831 114.637  1.00  0.00           C
ATOM   4826  O   SER A 292      72.586  84.821 114.877  1.00  0.00           O
ATOM   4827  N   PRO A 293      72.156  86.941 115.307  1.00  0.00           N
ATOM   4828  CD  PRO A 293      71.986  88.281 114.747  1.00  0.00           C
ATOM   4831  CA  PRO A 293      72.896  86.971 116.557  1.00  0.00           C
ATOM   4833  CB  PRO A 293      72.786  88.441 116.987  1.00  0.00           C
ATOM   4836  CG  PRO A 293      72.856  89.171 115.647  1.00  0.00           C
ATOM   4839  C   PRO A 293      72.406  85.981 117.587  1.00  0.00           C
ATOM   4840  O   PRO A 293      71.296  86.101 118.107  1.00  0.00           O
ATOM   4841  N   GLN A 294      73.236  84.981 117.927  1.00  0.00           N
ATOM   4843  CA  GLN A 294      72.866  84.011 118.917  1.00  0.00           C
ATOM   4845  CB  GLN A 294      73.606  82.671 118.687  1.00  0.00           C
ATOM   4848  CG  GLN A 294      72.736  81.401 118.927  1.00  0.00           C
ATOM   4851  CD  GLN A 294      71.536  81.221 117.997  1.00  0.00           C
ATOM   4852  OE1 GLN A 294      70.806  80.231 118.117  1.00  0.00           O
ATOM   4853  NE2 GLN A 294      71.306  82.161 117.057  1.00  0.00           N
ATOM   4856  C   GLN A 294      73.196  84.601 120.267  1.00  0.00           C
ATOM   4857  O   GLN A 294      74.216  85.261 120.477  1.00  0.00           O
ATOM   4858  N   ARG A 295      72.326  84.361 121.227  1.00  0.00           N
ATOM   4860  CA  ARG A 295      72.686  84.591 122.587  1.00  0.00           C
ATOM   4862  CB  ARG A 295      72.146  85.921 123.147  1.00  0.00           C
ATOM   4865  CG  ARG A 295      70.726  86.301 122.677  1.00  0.00           C
ATOM   4868  CD  ARG A 295      70.246  87.701 123.097  1.00  0.00           C
ATOM   4871  NE  ARG A 295      70.486  87.841 124.567  1.00  0.00           N
ATOM   4873  CZ  ARG A 295      71.556  88.391 125.107  1.00  0.00           C
ATOM   4874  NH1 ARG A 295      72.496  88.931 124.357  1.00  0.00           N
ATOM   4877  NH2 ARG A 295      71.676  88.481 126.417  1.00  0.00           N
ATOM   4880  C   ARG A 295      72.346  83.371 123.377  1.00  0.00           C
ATOM   4881  O   ARG A 295      71.296  82.761 123.207  1.00  0.00           O
ATOM   4882  N   ILE A 296      73.316  82.941 124.197  1.00  0.00           N
ATOM   4884  CA  ILE A 296      73.266  81.661 124.857  1.00  0.00           C
ATOM   4886  CB  ILE A 296      74.516  80.831 124.597  1.00  0.00           C
ATOM   4888  CG2 ILE A 296      74.276  79.391 125.097  1.00  0.00           C
ATOM   4892  CG1 ILE A 296      74.926  80.821 123.107  1.00  0.00           C
ATOM   4895  CD  ILE A 296      73.866  80.211 122.197  1.00  0.00           C
ATOM   4899  C   ILE A 296      73.106  81.921 126.337  1.00  0.00           C
ATOM   4900  O   ILE A 296      73.656  82.871 126.877  1.00  0.00           O
ATOM   4901  N   MET A 297      72.336  81.081 127.037  1.00  0.00           N
ATOM   4903  CA  MET A 297      72.406  81.041 128.477  1.00  0.00           C
ATOM   4905  CB  MET A 297      71.136  81.641 129.097  1.00  0.00           C
ATOM   4908  CG  MET A 297      71.026  81.591 130.617  1.00  0.00           C
ATOM   4911  SD  MET A 297      69.476  82.351 131.167  1.00  0.00           S
ATOM   4912  CE  MET A 297      69.706  82.011 132.917  1.00  0.00           C
ATOM   4916  C   MET A 297      72.616  79.621 128.927  1.00  0.00           C
ATOM   4917  O   MET A 297      71.876  78.711 128.557  1.00  0.00           O
ATOM   4918  N   HIS A 298      73.656  79.401 129.747  1.00  0.00           N
ATOM   4920  CA  HIS A 298      73.856  78.161 130.457  1.00  0.00           C
ATOM   4922  CB  HIS A 298      75.276  78.051 131.057  1.00  0.00           C
ATOM   4925  ND1 HIS A 298      76.526  79.291 129.317  1.00  0.00           N
ATOM   4926  CG  HIS A 298      76.306  78.111 129.987  1.00  0.00           C
ATOM   4927  CE1 HIS A 298      77.506  79.021 128.477  1.00  0.00           C
ATOM   4929  NE2 HIS A 298      77.916  77.741 128.577  1.00  0.00           N
ATOM   4931  CD2 HIS A 298      77.156  77.141 129.557  1.00  0.00           C
ATOM   4933  C   HIS A 298      72.826  77.981 131.527  1.00  0.00           C
ATOM   4934  O   HIS A 298      72.466  78.911 132.237  1.00  0.00           O
ATOM   4935  N   ILE A 299      72.326  76.751 131.687  1.00  0.00           N
ATOM   4937  CA  ILE A 299      71.456  76.411 132.787  1.00  0.00           C
ATOM   4939  CB  ILE A 299      70.016  76.121 132.367  1.00  0.00           C
ATOM   4941  CG2 ILE A 299      69.206  75.531 133.557  1.00  0.00           C
ATOM   4945  CG1 ILE A 299      69.316  77.371 131.777  1.00  0.00           C
ATOM   4948  CD  ILE A 299      69.146  78.531 132.777  1.00  0.00           C
ATOM   4952  C   ILE A 299      72.046  75.211 133.467  1.00  0.00           C
ATOM   4953  O   ILE A 299      72.346  74.201 132.847  1.00  0.00           O
ATOM   4954  N   ASP A 300      72.166  75.321 134.797  1.00  0.00           N
ATOM   4956  CA  ASP A 300      72.566  74.231 135.647  1.00  0.00           C
ATOM   4958  CB  ASP A 300      73.746  74.701 136.527  1.00  0.00           C
ATOM   4961  CG  ASP A 300      74.226  73.691 137.547  1.00  0.00           C
ATOM   4962  OD1 ASP A 300      73.566  72.631 137.677  1.00  0.00           O
ATOM   4963  OD2 ASP A 300      75.216  74.011 138.237  1.00  0.00           O
ATOM   4964  C   ASP A 300      71.316  73.681 136.357  1.00  0.00           C
ATOM   4965  O   ASP A 300      70.486  74.391 136.937  1.00  0.00           O
ATOM   4966  N   LEU A 301      71.176  72.351 136.267  1.00  0.00           N
ATOM   4968  CA  LEU A 301      70.056  71.571 136.747  1.00  0.00           C
ATOM   4970  CB  LEU A 301      70.006  70.201 136.027  1.00  0.00           C
ATOM   4973  CG  LEU A 301      69.306  70.161 134.657  1.00  0.00           C
ATOM   4975  CD1 LEU A 301      67.786  70.171 134.757  1.00  0.00           C
ATOM   4979  CD2 LEU A 301      69.756  71.311 133.757  1.00  0.00           C
ATOM   4983  C   LEU A 301      70.146  71.321 138.237  1.00  0.00           C
ATOM   4984  O   LEU A 301      69.126  71.021 138.857  1.00  0.00           O
ATOM   4985  N   ASP A 302      71.336  71.491 138.857  1.00  0.00           N
ATOM   4987  CA  ASP A 302      71.506  71.371 140.297  1.00  0.00           C
ATOM   4989  CB  ASP A 302      72.966  71.701 140.697  1.00  0.00           C
ATOM   4992  CG  ASP A 302      73.946  70.641 140.237  1.00  0.00           C
ATOM   4993  OD1 ASP A 302      73.526  69.491 139.937  1.00  0.00           O
ATOM   4994  OD2 ASP A 302      75.156  70.921 140.387  1.00  0.00           O
ATOM   4995  C   ASP A 302      70.616  72.361 141.027  1.00  0.00           C
ATOM   4996  O   ASP A 302      69.856  72.031 141.927  1.00  0.00           O
ATOM   4997  N   TYR A 303      70.646  73.621 140.547  1.00  0.00           N
ATOM   4999  CA  TYR A 303      69.746  74.681 140.927  1.00  0.00           C
ATOM   5001  CB  TYR A 303      70.166  76.041 140.297  1.00  0.00           C
ATOM   5004  CG  TYR A 303      71.586  76.381 140.687  1.00  0.00           C
ATOM   5005  CD1 TYR A 303      71.906  77.061 141.877  1.00  0.00           C
ATOM   5007  CE1 TYR A 303      73.246  77.331 142.197  1.00  0.00           C
ATOM   5009  CZ  TYR A 303      74.266  76.921 141.327  1.00  0.00           C
ATOM   5010  OH  TYR A 303      75.626  77.061 141.637  1.00  0.00           O
ATOM   5012  CD2 TYR A 303      72.616  76.011 139.817  1.00  0.00           C
ATOM   5014  CE2 TYR A 303      73.956  76.281 140.127  1.00  0.00           C
ATOM   5016  C   TYR A 303      68.286  74.441 140.567  1.00  0.00           C
ATOM   5017  O   TYR A 303      67.396  74.711 141.367  1.00  0.00           O
ATOM   5018  N   VAL A 304      67.976  73.971 139.337  1.00  0.00           N
ATOM   5020  CA  VAL A 304      66.596  73.751 138.897  1.00  0.00           C
ATOM   5022  CB  VAL A 304      66.526  73.441 137.407  1.00  0.00           C
ATOM   5024  CG1 VAL A 304      65.076  73.191 136.957  1.00  0.00           C
ATOM   5028  CG2 VAL A 304      67.076  74.651 136.627  1.00  0.00           C
ATOM   5032  C   VAL A 304      65.856  72.701 139.707  1.00  0.00           C
ATOM   5033  O   VAL A 304      64.686  72.861 140.057  1.00  0.00           O
ATOM   5034  N   TYR A 305      66.566  71.601 140.037  1.00  0.00           N
ATOM   5036  CA  TYR A 305      66.016  70.461 140.717  1.00  0.00           C
ATOM   5038  CB  TYR A 305      67.116  69.371 140.857  1.00  0.00           C
ATOM   5041  CG  TYR A 305      66.626  68.081 141.477  1.00  0.00           C
ATOM   5042  CD1 TYR A 305      65.536  67.411 140.897  1.00  0.00           C
ATOM   5044  CE1 TYR A 305      64.986  66.281 141.507  1.00  0.00           C
ATOM   5046  CZ  TYR A 305      65.546  65.781 142.677  1.00  0.00           C
ATOM   5047  OH  TYR A 305      64.926  64.701 143.317  1.00  0.00           O
ATOM   5049  CD2 TYR A 305      67.206  67.551 142.647  1.00  0.00           C
ATOM   5051  CE2 TYR A 305      66.676  66.391 143.227  1.00  0.00           C
ATOM   5053  C   TYR A 305      65.326  70.761 142.057  1.00  0.00           C
ATOM   5054  O   TYR A 305      65.826  71.461 142.937  1.00  0.00           O
ATOM   5055  N   ASP A 306      64.146  70.161 142.267  1.00  0.00           N
ATOM   5057  CA  ASP A 306      63.456  70.171 143.517  1.00  0.00           C
ATOM   5059  CB  ASP A 306      62.456  71.361 143.647  1.00  0.00           C
ATOM   5062  CG  ASP A 306      62.116  71.701 145.087  1.00  0.00           C
ATOM   5063  OD1 ASP A 306      61.886  70.751 145.887  1.00  0.00           O
ATOM   5064  OD2 ASP A 306      61.996  72.921 145.407  1.00  0.00           O
ATOM   5065  C   ASP A 306      62.826  68.801 143.487  1.00  0.00           C
ATOM   5066  O   ASP A 306      62.536  68.261 142.427  1.00  0.00           O
ATOM   5067  N   GLU A 307      62.716  68.151 144.647  1.00  0.00           N
ATOM   5069  CA  GLU A 307      62.186  66.811 144.777  1.00  0.00           C
ATOM   5071  CB  GLU A 307      62.516  66.321 146.207  1.00  0.00           C
ATOM   5074  CG  GLU A 307      61.966  64.921 146.527  1.00  0.00           C
ATOM   5077  CD  GLU A 307      60.556  64.911 147.077  1.00  0.00           C
ATOM   5078  OE1 GLU A 307      59.966  65.981 147.417  1.00  0.00           O
ATOM   5079  OE2 GLU A 307      60.046  63.781 147.247  1.00  0.00           O
ATOM   5080  C   GLU A 307      60.706  66.791 144.447  1.00  0.00           C
ATOM   5081  O   GLU A 307      60.176  65.961 143.707  1.00  0.00           O
ATOM   5082  N   ASN A 308      60.016  67.821 144.937  1.00  0.00           N
ATOM   5084  CA  ASN A 308      58.646  68.101 144.627  1.00  0.00           C
ATOM   5086  CB  ASN A 308      58.106  69.081 145.707  1.00  0.00           C
ATOM   5089  CG  ASN A 308      56.676  69.551 145.517  1.00  0.00           C
ATOM   5090  OD1 ASN A 308      56.116  69.671 144.427  1.00  0.00           O
ATOM   5091  ND2 ASN A 308      56.006  69.831 146.657  1.00  0.00           N
ATOM   5094  C   ASN A 308      58.506  68.571 143.177  1.00  0.00           C
ATOM   5095  O   ASN A 308      58.996  69.631 142.787  1.00  0.00           O
ATOM   5096  N   LEU A 309      57.796  67.781 142.347  1.00  0.00           N
ATOM   5098  CA  LEU A 309      57.586  68.071 140.937  1.00  0.00           C
ATOM   5100  CB  LEU A 309      56.826  66.901 140.257  1.00  0.00           C
ATOM   5103  CG  LEU A 309      56.596  67.061 138.727  1.00  0.00           C
ATOM   5105  CD1 LEU A 309      57.906  67.271 137.967  1.00  0.00           C
ATOM   5109  CD2 LEU A 309      55.786  65.891 138.157  1.00  0.00           C
ATOM   5113  C   LEU A 309      56.876  69.381 140.657  1.00  0.00           C
ATOM   5114  O   LEU A 309      57.216  70.121 139.727  1.00  0.00           O
ATOM   5115  N   GLN A 310      55.866  69.751 141.467  1.00  0.00           N
ATOM   5117  CA  GLN A 310      55.286  71.081 141.417  1.00  0.00           C
ATOM   5119  CB  GLN A 310      54.036  71.251 142.317  1.00  0.00           C
ATOM   5122  CG  GLN A 310      52.846  70.371 141.887  1.00  0.00           C
ATOM   5125  CD  GLN A 310      51.626  70.661 142.757  1.00  0.00           C
ATOM   5126  OE1 GLN A 310      51.016  69.781 143.367  1.00  0.00           O
ATOM   5127  NE2 GLN A 310      51.226  71.941 142.847  1.00  0.00           N
ATOM   5130  C   GLN A 310      56.266  72.181 141.707  1.00  0.00           C
ATOM   5131  O   GLN A 310      56.286  73.201 141.027  1.00  0.00           O
ATOM   5132  N   GLN A 311      57.136  72.011 142.707  1.00  0.00           N
ATOM   5134  CA  GLN A 311      58.196  72.971 142.937  1.00  0.00           C
ATOM   5136  CB  GLN A 311      58.886  72.761 144.297  1.00  0.00           C
ATOM   5139  CG  GLN A 311      58.116  73.381 145.487  1.00  0.00           C
ATOM   5142  CD  GLN A 311      57.836  74.861 145.277  1.00  0.00           C
ATOM   5143  OE1 GLN A 311      56.706  75.341 145.327  1.00  0.00           O
ATOM   5144  NE2 GLN A 311      58.896  75.641 144.947  1.00  0.00           N
ATOM   5147  C   GLN A 311      59.176  73.151 141.807  1.00  0.00           C
ATOM   5148  O   GLN A 311      59.476  74.291 141.467  1.00  0.00           O
ATOM   5149  N   MET A 312      59.616  72.071 141.137  1.00  0.00           N
ATOM   5151  CA  MET A 312      60.356  72.211 139.897  1.00  0.00           C
ATOM   5153  CB  MET A 312      60.676  70.861 139.217  1.00  0.00           C
ATOM   5156  CG  MET A 312      61.756  70.071 139.967  1.00  0.00           C
ATOM   5159  SD  MET A 312      62.716  68.941 138.917  1.00  0.00           S
ATOM   5160  CE  MET A 312      61.306  68.101 138.157  1.00  0.00           C
ATOM   5164  C   MET A 312      59.666  73.021 138.827  1.00  0.00           C
ATOM   5165  O   MET A 312      60.246  73.971 138.317  1.00  0.00           O
ATOM   5166  N   ASP A 313      58.396  72.731 138.527  1.00  0.00           N
ATOM   5168  CA  ASP A 313      57.726  73.421 137.457  1.00  0.00           C
ATOM   5170  CB  ASP A 313      56.446  72.681 137.057  1.00  0.00           C
ATOM   5173  CG  ASP A 313      56.766  71.371 136.357  1.00  0.00           C
ATOM   5174  OD1 ASP A 313      57.936  70.941 136.207  1.00  0.00           O
ATOM   5175  OD2 ASP A 313      55.766  70.741 135.937  1.00  0.00           O
ATOM   5176  C   ASP A 313      57.576  74.921 137.687  1.00  0.00           C
ATOM   5177  O   ASP A 313      57.716  75.711 136.757  1.00  0.00           O
ATOM   5178  N   ARG A 314      57.386  75.391 138.937  1.00  0.00           N
ATOM   5180  CA  ARG A 314      57.546  76.791 139.297  1.00  0.00           C
ATOM   5182  CB  ARG A 314      57.046  77.121 140.727  1.00  0.00           C
ATOM   5185  CG  ARG A 314      55.516  77.271 140.837  1.00  0.00           C
ATOM   5188  CD  ARG A 314      54.746  75.951 140.897  1.00  0.00           C
ATOM   5191  NE  ARG A 314      55.036  75.301 142.217  1.00  0.00           N
ATOM   5193  CZ  ARG A 314      54.156  75.241 143.197  1.00  0.00           C
ATOM   5194  NH1 ARG A 314      53.056  75.951 143.197  1.00  0.00           N
ATOM   5197  NH2 ARG A 314      54.346  74.491 144.257  1.00  0.00           N
ATOM   5200  C   ARG A 314      58.946  77.361 139.117  1.00  0.00           C
ATOM   5201  O   ARG A 314      59.126  78.511 138.707  1.00  0.00           O
ATOM   5202  N   ASN A 315      59.976  76.571 139.447  1.00  0.00           N
ATOM   5204  CA  ASN A 315      61.376  76.871 139.187  1.00  0.00           C
ATOM   5206  CB  ASN A 315      62.336  75.891 139.917  1.00  0.00           C
ATOM   5209  CG  ASN A 315      62.046  75.861 141.407  1.00  0.00           C
ATOM   5210  OD1 ASN A 315      61.436  76.741 142.017  1.00  0.00           O
ATOM   5211  ND2 ASN A 315      62.516  74.761 142.047  1.00  0.00           N
ATOM   5214  C   ASN A 315      61.766  76.951 137.717  1.00  0.00           C
ATOM   5215  O   ASN A 315      62.546  77.831 137.327  1.00  0.00           O
ATOM   5216  N   ILE A 316      61.236  76.091 136.827  1.00  0.00           N
ATOM   5218  CA  ILE A 316      61.366  76.331 135.387  1.00  0.00           C
ATOM   5220  CB  ILE A 316      61.336  75.101 134.477  1.00  0.00           C
ATOM   5222  CG2 ILE A 316      62.736  74.461 134.507  1.00  0.00           C
ATOM   5226  CG1 ILE A 316      60.226  74.111 134.847  1.00  0.00           C
ATOM   5229  CD  ILE A 316      60.716  72.811 135.497  1.00  0.00           C
ATOM   5233  C   ILE A 316      60.426  77.411 134.867  1.00  0.00           C
ATOM   5234  O   ILE A 316      60.796  78.091 133.917  1.00  0.00           O
ATOM   5235  N   ASP A 317      59.236  77.661 135.457  1.00  0.00           N
ATOM   5237  CA  ASP A 317      58.436  78.821 135.097  1.00  0.00           C
ATOM   5239  CB  ASP A 317      57.006  78.831 135.747  1.00  0.00           C
ATOM   5242  CG  ASP A 317      56.036  77.821 135.137  1.00  0.00           C
ATOM   5243  OD1 ASP A 317      56.456  76.851 134.447  1.00  0.00           O
ATOM   5244  OD2 ASP A 317      54.806  78.021 135.317  1.00  0.00           O
ATOM   5245  C   ASP A 317      59.166  80.161 135.307  1.00  0.00           C
ATOM   5246  O   ASP A 317      59.106  81.041 134.457  1.00  0.00           O
ATOM   5247  N   VAL A 318      59.936  80.351 136.417  1.00  0.00           N
ATOM   5249  CA  VAL A 318      60.836  81.501 136.567  1.00  0.00           C
ATOM   5251  CB  VAL A 318      61.306  81.781 137.997  1.00  0.00           C
ATOM   5253  CG1 VAL A 318      60.066  81.891 138.907  1.00  0.00           C
ATOM   5257  CG2 VAL A 318      62.266  80.701 138.537  1.00  0.00           C
ATOM   5261  C   VAL A 318      62.026  81.541 135.607  1.00  0.00           C
ATOM   5262  O   VAL A 318      62.376  82.611 135.097  1.00  0.00           O
ATOM   5263  N   LEU A 319      62.636  80.371 135.287  1.00  0.00           N
ATOM   5265  CA  LEU A 319      63.696  80.221 134.297  1.00  0.00           C
ATOM   5267  CB  LEU A 319      64.146  78.741 134.207  1.00  0.00           C
ATOM   5270  CG  LEU A 319      65.476  78.411 133.487  1.00  0.00           C
ATOM   5272  CD1 LEU A 319      65.766  76.921 133.647  1.00  0.00           C
ATOM   5276  CD2 LEU A 319      65.526  78.741 131.987  1.00  0.00           C
ATOM   5280  C   LEU A 319      63.246  80.671 132.927  1.00  0.00           C
ATOM   5281  O   LEU A 319      63.936  81.371 132.197  1.00  0.00           O
ATOM   5282  N   ILE A 320      62.016  80.281 132.547  1.00  0.00           N
ATOM   5284  CA  ILE A 320      61.376  80.731 131.327  1.00  0.00           C
ATOM   5286  CB  ILE A 320      60.016  80.071 131.177  1.00  0.00           C
ATOM   5288  CG2 ILE A 320      59.116  80.881 130.197  1.00  0.00           C
ATOM   5292  CG1 ILE A 320      60.246  78.581 130.807  1.00  0.00           C
ATOM   5295  CD  ILE A 320      58.986  77.741 130.947  1.00  0.00           C
ATOM   5299  C   ILE A 320      61.206  82.221 131.237  1.00  0.00           C
ATOM   5300  O   ILE A 320      61.486  82.841 130.207  1.00  0.00           O
ATOM   5301  N   GLN A 321      60.736  82.861 132.317  1.00  0.00           N
ATOM   5303  CA  GLN A 321      60.556  84.301 132.257  1.00  0.00           C
ATOM   5305  CB  GLN A 321      59.776  84.881 133.447  1.00  0.00           C
ATOM   5308  CG  GLN A 321      59.326  86.351 133.217  1.00  0.00           C
ATOM   5311  CD  GLN A 321      58.606  86.531 131.857  1.00  0.00           C
ATOM   5312  OE1 GLN A 321      57.556  85.931 131.597  1.00  0.00           O
ATOM   5313  NE2 GLN A 321      59.176  87.371 130.957  1.00  0.00           N
ATOM   5316  C   GLN A 321      61.896  85.011 132.077  1.00  0.00           C
ATOM   5317  O   GLN A 321      62.036  85.921 131.267  1.00  0.00           O
ATOM   5318  N   ARG A 322      62.946  84.501 132.747  1.00  0.00           N
ATOM   5320  CA  ARG A 322      64.306  84.891 132.447  1.00  0.00           C
ATOM   5322  CB  ARG A 322      65.266  84.161 133.417  1.00  0.00           C
ATOM   5325  CG  ARG A 322      66.746  84.091 132.977  1.00  0.00           C
ATOM   5328  CD  ARG A 322      67.456  85.441 133.037  1.00  0.00           C
ATOM   5331  NE  ARG A 322      68.866  85.181 132.607  1.00  0.00           N
ATOM   5333  CZ  ARG A 322      69.876  86.001 132.837  1.00  0.00           C
ATOM   5334  NH1 ARG A 322      69.686  87.241 133.207  1.00  0.00           N
ATOM   5337  NH2 ARG A 322      71.116  85.601 132.627  1.00  0.00           N
ATOM   5340  C   ARG A 322      64.766  84.681 131.007  1.00  0.00           C
ATOM   5341  O   ARG A 322      65.386  85.571 130.427  1.00  0.00           O
ATOM   5342  N   VAL A 323      64.496  83.501 130.397  1.00  0.00           N
ATOM   5344  CA  VAL A 323      64.916  83.171 129.047  1.00  0.00           C
ATOM   5346  CB  VAL A 323      64.776  81.661 128.747  1.00  0.00           C
ATOM   5348  CG1 VAL A 323      63.456  81.251 128.077  1.00  0.00           C
ATOM   5352  CG2 VAL A 323      65.896  81.201 127.807  1.00  0.00           C
ATOM   5356  C   VAL A 323      64.266  84.071 127.997  1.00  0.00           C
ATOM   5357  O   VAL A 323      64.926  84.591 127.097  1.00  0.00           O
ATOM   5358  N   LYS A 324      62.956  84.371 128.187  1.00  0.00           N
ATOM   5360  CA  LYS A 324      62.266  85.431 127.487  1.00  0.00           C
ATOM   5362  CB  LYS A 324      60.756  85.441 127.837  1.00  0.00           C
ATOM   5365  CG  LYS A 324      59.936  84.181 127.487  1.00  0.00           C
ATOM   5368  CD  LYS A 324      59.756  83.921 125.977  1.00  0.00           C
ATOM   5371  CE  LYS A 324      58.676  82.851 125.687  1.00  0.00           C
ATOM   5374  NZ  LYS A 324      58.676  82.411 124.267  1.00  0.00           N
ATOM   5378  C   LYS A 324      62.826  86.841 127.727  1.00  0.00           C
ATOM   5379  O   LYS A 324      63.216  87.511 126.777  1.00  0.00           O
ATOM   5380  N   ASP A 325      62.996  87.311 128.987  1.00  0.00           N
ATOM   5382  CA  ASP A 325      63.416  88.671 129.307  1.00  0.00           C
ATOM   5384  CB  ASP A 325      63.576  88.841 130.847  1.00  0.00           C
ATOM   5387  CG  ASP A 325      62.266  88.971 131.617  1.00  0.00           C
ATOM   5388  OD1 ASP A 325      61.206  89.311 131.037  1.00  0.00           O
ATOM   5389  OD2 ASP A 325      62.426  88.901 132.867  1.00  0.00           O
ATOM   5390  C   ASP A 325      64.766  89.051 128.707  1.00  0.00           C
ATOM   5391  O   ASP A 325      65.056  90.191 128.337  1.00  0.00           O
ATOM   5392  N   MET A 326      65.666  88.071 128.627  1.00  0.00           N
ATOM   5394  CA  MET A 326      66.996  88.271 128.107  1.00  0.00           C
ATOM   5396  CB  MET A 326      67.956  87.331 128.857  1.00  0.00           C
ATOM   5399  CG  MET A 326      68.376  87.871 130.217  1.00  0.00           C
ATOM   5402  SD  MET A 326      69.516  89.281 130.117  1.00  0.00           S
ATOM   5403  CE  MET A 326      70.986  88.281 129.757  1.00  0.00           C
ATOM   5407  C   MET A 326      67.146  87.971 126.647  1.00  0.00           C
ATOM   5408  O   MET A 326      68.216  88.221 126.077  1.00  0.00           O
ATOM   5409  N   GLN A 327      66.096  87.411 126.017  1.00  0.00           N
ATOM   5411  CA  GLN A 327      66.086  87.091 124.607  1.00  0.00           C
ATOM   5413  CB  GLN A 327      66.276  88.291 123.657  1.00  0.00           C
ATOM   5416  CG  GLN A 327      65.106  89.291 123.707  1.00  0.00           C
ATOM   5419  CD  GLN A 327      65.366  90.531 122.857  1.00  0.00           C
ATOM   5420  OE1 GLN A 327      64.676  91.541 122.997  1.00  0.00           O
ATOM   5421  NE2 GLN A 327      66.336  90.451 121.927  1.00  0.00           N
ATOM   5424  C   GLN A 327      67.036  85.991 124.217  1.00  0.00           C
ATOM   5425  O   GLN A 327      67.656  86.051 123.157  1.00  0.00           O
ATOM   5426  N   ILE A 328      67.226  84.951 125.027  1.00  0.00           N
ATOM   5428  CA  ILE A 328      68.116  83.871 124.637  1.00  0.00           C
ATOM   5430  CB  ILE A 328      68.376  83.001 125.847  1.00  0.00           C
ATOM   5432  CG2 ILE A 328      69.036  81.651 125.527  1.00  0.00           C
ATOM   5436  CG1 ILE A 328      69.236  83.811 126.847  1.00  0.00           C
ATOM   5439  CD  ILE A 328      68.476  84.091 128.137  1.00  0.00           C
ATOM   5443  C   ILE A 328      67.676  83.141 123.357  1.00  0.00           C
ATOM   5444  O   ILE A 328      66.486  83.031 123.057  1.00  0.00           O
ATOM   5445  N   SER A 329      68.626  82.681 122.517  1.00  0.00           N
ATOM   5447  CA  SER A 329      68.326  81.961 121.287  1.00  0.00           C
ATOM   5449  CB  SER A 329      69.306  82.311 120.127  1.00  0.00           C
ATOM   5452  OG  SER A 329      69.346  83.701 119.807  1.00  0.00           O
ATOM   5454  C   SER A 329      68.476  80.461 121.527  1.00  0.00           C
ATOM   5455  O   SER A 329      67.736  79.651 120.957  1.00  0.00           O
ATOM   5456  N   THR A 330      69.416  80.061 122.397  1.00  0.00           N
ATOM   5458  CA  THR A 330      69.796  78.671 122.607  1.00  0.00           C
ATOM   5460  CB  THR A 330      70.976  78.221 121.727  1.00  0.00           C
ATOM   5462  OG1 THR A 330      70.546  77.801 120.447  1.00  0.00           O
ATOM   5464  CG2 THR A 330      71.756  77.031 122.287  1.00  0.00           C
ATOM   5468  C   THR A 330      70.156  78.501 124.077  1.00  0.00           C
ATOM   5469  O   THR A 330      70.806  79.361 124.657  1.00  0.00           O
ATOM   5470  N   VAL A 331      69.756  77.381 124.717  1.00  0.00           N
ATOM   5472  CA  VAL A 331      70.156  77.091 126.097  1.00  0.00           C
ATOM   5474  CB  VAL A 331      69.006  76.761 127.047  1.00  0.00           C
ATOM   5476  CG1 VAL A 331      69.466  76.071 128.357  1.00  0.00           C
ATOM   5480  CG2 VAL A 331      68.316  78.071 127.447  1.00  0.00           C
ATOM   5484  C   VAL A 331      71.156  75.981 126.087  1.00  0.00           C
ATOM   5485  O   VAL A 331      70.946  74.931 125.467  1.00  0.00           O
ATOM   5486  N   TYR A 332      72.276  76.171 126.797  1.00  0.00           N
ATOM   5488  CA  TYR A 332      73.206  75.091 127.087  1.00  0.00           C
ATOM   5490  CB  TYR A 332      74.676  75.561 126.957  1.00  0.00           C
ATOM   5493  CG  TYR A 332      75.066  75.901 125.517  1.00  0.00           C
ATOM   5494  CD1 TYR A 332      74.296  75.511 124.407  1.00  0.00           C
ATOM   5496  CE1 TYR A 332      74.726  75.771 123.107  1.00  0.00           C
ATOM   5498  CZ  TYR A 332      75.906  76.451 122.867  1.00  0.00           C
ATOM   5499  OH  TYR A 332      76.276  76.741 121.547  1.00  0.00           O
ATOM   5501  CD2 TYR A 332      76.266  76.601 125.267  1.00  0.00           C
ATOM   5503  CE2 TYR A 332      76.686  76.861 123.947  1.00  0.00           C
ATOM   5505  C   TYR A 332      72.836  74.481 128.427  1.00  0.00           C
ATOM   5506  O   TYR A 332      73.106  75.021 129.507  1.00  0.00           O
ATOM   5507  N   LEU A 333      72.126  73.341 128.357  1.00  0.00           N
ATOM   5509  CA  LEU A 333      71.426  72.771 129.477  1.00  0.00           C
ATOM   5511  CB  LEU A 333      70.066  72.201 129.007  1.00  0.00           C
ATOM   5514  CG  LEU A 333      69.116  71.771 130.137  1.00  0.00           C
ATOM   5516  CD1 LEU A 333      68.776  72.951 131.047  1.00  0.00           C
ATOM   5520  CD2 LEU A 333      67.836  71.121 129.607  1.00  0.00           C
ATOM   5524  C   LEU A 333      72.296  71.671 130.067  1.00  0.00           C
ATOM   5525  O   LEU A 333      72.646  70.721 129.367  1.00  0.00           O
ATOM   5526  N   GLN A 334      72.696  71.791 131.337  1.00  0.00           N
ATOM   5528  CA  GLN A 334      73.536  70.791 131.987  1.00  0.00           C
ATOM   5530  CB  GLN A 334      74.006  71.291 133.377  1.00  0.00           C
ATOM   5533  CG  GLN A 334      75.356  70.681 133.797  1.00  0.00           C
ATOM   5536  CD  GLN A 334      75.936  71.281 135.077  1.00  0.00           C
ATOM   5537  OE1 GLN A 334      76.196  70.591 136.057  1.00  0.00           O
ATOM   5538  NE2 GLN A 334      76.186  72.611 135.037  1.00  0.00           N
ATOM   5541  C   GLN A 334      72.846  69.431 132.107  1.00  0.00           C
ATOM   5542  O   GLN A 334      71.716  69.291 132.577  1.00  0.00           O
ATOM   5543  N   ALA A 335      73.496  68.361 131.627  1.00  0.00           N
ATOM   5545  CA  ALA A 335      72.896  67.041 131.657  1.00  0.00           C
ATOM   5547  CB  ALA A 335      73.146  66.411 130.277  1.00  0.00           C
ATOM   5551  C   ALA A 335      73.506  66.201 132.767  1.00  0.00           C
ATOM   5552  O   ALA A 335      73.016  65.121 133.117  1.00  0.00           O
ATOM   5553  N   PHE A 336      74.546  66.721 133.417  1.00  0.00           N
ATOM   5555  CA  PHE A 336      75.266  66.081 134.497  1.00  0.00           C
ATOM   5557  CB  PHE A 336      76.796  66.031 134.207  1.00  0.00           C
ATOM   5560  CG  PHE A 336      77.436  67.391 134.017  1.00  0.00           C
ATOM   5561  CD1 PHE A 336      77.386  68.041 132.767  1.00  0.00           C
ATOM   5563  CE1 PHE A 336      78.106  69.221 132.547  1.00  0.00           C
ATOM   5565  CZ  PHE A 336      78.856  69.791 133.587  1.00  0.00           C
ATOM   5567  CD2 PHE A 336      78.176  67.981 135.057  1.00  0.00           C
ATOM   5569  CE2 PHE A 336      78.886  69.171 134.837  1.00  0.00           C
ATOM   5571  C   PHE A 336      74.986  66.821 135.777  1.00  0.00           C
ATOM   5572  O   PHE A 336      74.456  67.931 135.737  1.00  0.00           O
ATOM   5573  N   ALA A 337      75.306  66.231 136.937  1.00  0.00           N
ATOM   5575  CA  ALA A 337      75.256  66.941 138.197  1.00  0.00           C
ATOM   5577  CB  ALA A 337      74.376  66.151 139.187  1.00  0.00           C
ATOM   5581  C   ALA A 337      76.686  67.051 138.717  1.00  0.00           C
ATOM   5582  O   ALA A 337      77.366  66.031 138.827  1.00  0.00           O
ATOM   5583  N   ASP A 338      77.136  68.271 139.087  1.00  0.00           N
ATOM   5585  CA  ASP A 338      78.336  68.481 139.887  1.00  0.00           C
ATOM   5587  CB  ASP A 338      79.556  68.821 138.957  1.00  0.00           C
ATOM   5590  CG  ASP A 338      80.906  69.021 139.637  1.00  0.00           C
ATOM   5591  OD1 ASP A 338      81.056  68.681 140.837  1.00  0.00           O
ATOM   5592  OD2 ASP A 338      81.856  69.481 138.957  1.00  0.00           O
ATOM   5593  C   ASP A 338      78.106  69.521 141.017  1.00  0.00           C
ATOM   5594  O   ASP A 338      78.676  70.611 140.967  1.00  0.00           O
ATOM   5595  N   PRO A 339      77.306  69.271 142.077  1.00  0.00           N
ATOM   5596  CD  PRO A 339      76.306  68.201 142.117  1.00  0.00           C
ATOM   5599  CA  PRO A 339      76.966  70.351 143.007  1.00  0.00           C
ATOM   5601  CB  PRO A 339      75.846  69.781 143.887  1.00  0.00           C
ATOM   5604  CG  PRO A 339      75.186  68.691 143.037  1.00  0.00           C
ATOM   5607  C   PRO A 339      78.136  70.791 143.857  1.00  0.00           C
ATOM   5608  O   PRO A 339      78.176  71.941 144.297  1.00  0.00           O
ATOM   5609  N   ASP A 340      79.106  69.901 144.147  1.00  0.00           N
ATOM   5611  CA  ASP A 340      80.246  70.261 144.957  1.00  0.00           C
ATOM   5613  CB  ASP A 340      80.736  69.061 145.847  1.00  0.00           C
ATOM   5616  CG  ASP A 340      81.046  67.761 145.137  1.00  0.00           C
ATOM   5617  OD1 ASP A 340      80.126  67.301 144.407  1.00  0.00           O
ATOM   5618  OD2 ASP A 340      82.086  67.111 145.437  1.00  0.00           O
ATOM   5619  C   ASP A 340      81.326  70.921 144.107  1.00  0.00           C
ATOM   5620  O   ASP A 340      82.266  71.491 144.647  1.00  0.00           O
ATOM   5621  N   GLY A 341      81.196  70.901 142.757  1.00  0.00           N
ATOM   5623  CA  GLY A 341      82.036  71.641 141.817  1.00  0.00           C
ATOM   5626  C   GLY A 341      83.466  71.211 141.807  1.00  0.00           C
ATOM   5627  O   GLY A 341      84.386  72.011 141.617  1.00  0.00           O
ATOM   5628  N   ASP A 342      83.706  69.911 142.027  1.00  0.00           N
ATOM   5630  CA  ASP A 342      85.066  69.411 142.087  1.00  0.00           C
ATOM   5632  CB  ASP A 342      85.196  68.261 143.147  1.00  0.00           C
ATOM   5635  CG  ASP A 342      84.766  66.881 142.707  1.00  0.00           C
ATOM   5636  OD1 ASP A 342      83.996  66.731 141.737  1.00  0.00           O
ATOM   5637  OD2 ASP A 342      85.156  65.921 143.427  1.00  0.00           O
ATOM   5638  C   ASP A 342      85.566  69.051 140.697  1.00  0.00           C
ATOM   5639  O   ASP A 342      86.776  68.891 140.497  1.00  0.00           O
ATOM   5640  N   GLY A 343      84.636  68.981 139.707  1.00  0.00           N
ATOM   5642  CA  GLY A 343      84.916  68.751 138.297  1.00  0.00           C
ATOM   5645  C   GLY A 343      84.636  67.331 137.907  1.00  0.00           C
ATOM   5646  O   GLY A 343      84.546  67.021 136.717  1.00  0.00           O
ATOM   5647  N   LEU A 344      84.456  66.421 138.877  1.00  0.00           N
ATOM   5649  CA  LEU A 344      84.146  65.031 138.607  1.00  0.00           C
ATOM   5651  CB  LEU A 344      84.726  64.181 139.757  1.00  0.00           C
ATOM   5654  CG  LEU A 344      84.626  62.651 139.677  1.00  0.00           C
ATOM   5656  CD1 LEU A 344      85.316  62.021 138.467  1.00  0.00           C
ATOM   5660  CD2 LEU A 344      85.256  62.071 140.947  1.00  0.00           C
ATOM   5664  C   LEU A 344      82.636  64.881 138.517  1.00  0.00           C
ATOM   5665  O   LEU A 344      81.896  65.631 139.137  1.00  0.00           O
ATOM   5666  N   VAL A 345      82.106  63.901 137.757  1.00  0.00           N
ATOM   5668  CA  VAL A 345      80.656  63.721 137.687  1.00  0.00           C
ATOM   5670  CB  VAL A 345      80.176  63.911 136.247  1.00  0.00           C
ATOM   5672  CG1 VAL A 345      78.716  63.471 136.047  1.00  0.00           C
ATOM   5676  CG2 VAL A 345      80.336  65.401 135.927  1.00  0.00           C
ATOM   5680  C   VAL A 345      80.216  62.381 138.267  1.00  0.00           C
ATOM   5681  O   VAL A 345      80.466  61.341 137.647  1.00  0.00           O
ATOM   5682  N   LYS A 346      79.546  62.371 139.457  1.00  0.00           N
ATOM   5684  CA  LYS A 346      79.016  61.171 140.107  1.00  0.00           C
ATOM   5686  CB  LYS A 346      78.716  61.361 141.637  1.00  0.00           C
ATOM   5689  CG  LYS A 346      79.906  61.381 142.627  1.00  0.00           C
ATOM   5692  CD  LYS A 346      80.566  60.021 142.927  1.00  0.00           C
ATOM   5695  CE  LYS A 346      81.946  60.201 143.597  1.00  0.00           C
ATOM   5698  NZ  LYS A 346      82.826  59.031 143.377  1.00  0.00           N
ATOM   5702  C   LYS A 346      77.716  60.691 139.497  1.00  0.00           C
ATOM   5703  O   LYS A 346      77.386  59.501 139.527  1.00  0.00           O
ATOM   5704  N   GLU A 347      76.896  61.611 138.957  1.00  0.00           N
ATOM   5706  CA  GLU A 347      75.496  61.351 138.727  1.00  0.00           C
ATOM   5708  CB  GLU A 347      74.596  61.641 139.967  1.00  0.00           C
ATOM   5711  CG  GLU A 347      74.916  60.791 141.207  1.00  0.00           C
ATOM   5714  CD  GLU A 347      73.986  61.051 142.377  1.00  0.00           C
ATOM   5715  OE1 GLU A 347      73.916  62.231 142.807  1.00  0.00           O
ATOM   5716  OE2 GLU A 347      73.376  60.101 142.937  1.00  0.00           O
ATOM   5717  C   GLU A 347      75.026  62.231 137.597  1.00  0.00           C
ATOM   5718  O   GLU A 347      75.646  63.241 137.257  1.00  0.00           O
ATOM   5719  N   VAL A 348      73.906  61.861 136.977  1.00  0.00           N
ATOM   5721  CA  VAL A 348      73.376  62.571 135.817  1.00  0.00           C
ATOM   5723  CB  VAL A 348      73.696  61.931 134.467  1.00  0.00           C
ATOM   5725  CG1 VAL A 348      75.216  61.941 134.217  1.00  0.00           C
ATOM   5729  CG2 VAL A 348      73.166  60.501 134.387  1.00  0.00           C
ATOM   5733  C   VAL A 348      71.876  62.761 135.957  1.00  0.00           C
ATOM   5734  O   VAL A 348      71.206  62.181 136.807  1.00  0.00           O
ATOM   5735  N   TRP A 349      71.316  63.641 135.087  1.00  0.00           N
ATOM   5737  CA  TRP A 349      69.926  64.031 135.077  1.00  0.00           C
ATOM   5739  CB  TRP A 349      69.816  65.551 134.847  1.00  0.00           C
ATOM   5742  CG  TRP A 349      70.476  66.331 135.937  1.00  0.00           C
ATOM   5743  CD1 TRP A 349      71.536  67.181 135.797  1.00  0.00           C
ATOM   5745  NE1 TRP A 349      71.856  67.701 137.017  1.00  0.00           N
ATOM   5747  CE2 TRP A 349      70.996  67.251 137.957  1.00  0.00           C
ATOM   5748  CD2 TRP A 349      70.116  66.341 137.327  1.00  0.00           C
ATOM   5749  CE3 TRP A 349      69.156  65.691 138.087  1.00  0.00           C
ATOM   5751  CZ3 TRP A 349      68.976  66.071 139.417  1.00  0.00           C
ATOM   5753  CZ2 TRP A 349      70.846  67.601 139.287  1.00  0.00           C
ATOM   5755  CH2 TRP A 349      69.806  67.011 140.007  1.00  0.00           C
ATOM   5757  C   TRP A 349      69.106  63.311 134.027  1.00  0.00           C
ATOM   5758  O   TRP A 349      67.986  63.721 133.717  1.00  0.00           O
ATOM   5759  N   PHE A 350      69.616  62.191 133.477  1.00  0.00           N
ATOM   5761  CA  PHE A 350      68.916  61.431 132.467  1.00  0.00           C
ATOM   5763  CB  PHE A 350      69.316  61.851 131.017  1.00  0.00           C
ATOM   5766  CG  PHE A 350      70.796  61.751 130.767  1.00  0.00           C
ATOM   5767  CD1 PHE A 350      71.656  62.801 131.117  1.00  0.00           C
ATOM   5769  CE1 PHE A 350      73.036  62.681 130.927  1.00  0.00           C
ATOM   5771  CZ  PHE A 350      73.566  61.511 130.357  1.00  0.00           C
ATOM   5773  CD2 PHE A 350      71.336  60.611 130.157  1.00  0.00           C
ATOM   5775  CE2 PHE A 350      72.706  60.481 129.967  1.00  0.00           C
ATOM   5777  C   PHE A 350      69.126  59.931 132.707  1.00  0.00           C
ATOM   5778  O   PHE A 350      70.106  59.531 133.347  1.00  0.00           O
ATOM   5779  N   PRO A 351      68.236  59.051 132.277  1.00  0.00           N
ATOM   5780  CD  PRO A 351      66.916  59.421 131.777  1.00  0.00           C
ATOM   5783  CA  PRO A 351      68.436  57.611 132.257  1.00  0.00           C
ATOM   5785  CB  PRO A 351      67.166  57.051 131.587  1.00  0.00           C
ATOM   5788  CG  PRO A 351      66.116  58.131 131.817  1.00  0.00           C
ATOM   5791  C   PRO A 351      69.696  57.171 131.547  1.00  0.00           C
ATOM   5792  O   PRO A 351      69.916  57.531 130.397  1.00  0.00           O
ATOM   5793  N   ASN A 352      70.506  56.331 132.197  1.00  0.00           N
ATOM   5795  CA  ASN A 352      71.746  55.911 131.597  1.00  0.00           C
ATOM   5797  CB  ASN A 352      72.896  56.951 131.767  1.00  0.00           C
ATOM   5800  CG  ASN A 352      73.436  57.011 133.187  1.00  0.00           C
ATOM   5801  OD1 ASN A 352      74.586  56.631 133.427  1.00  0.00           O
ATOM   5802  ND2 ASN A 352      72.586  57.411 134.147  1.00  0.00           N
ATOM   5805  C   ASN A 352      72.066  54.571 132.217  1.00  0.00           C
ATOM   5806  O   ASN A 352      71.396  54.161 133.167  1.00  0.00           O
ATOM   5807  N   ARG A 353      73.056  53.881 131.647  1.00  0.00           N
ATOM   5809  CA  ARG A 353      73.406  52.531 132.057  1.00  0.00           C
ATOM   5811  CB  ARG A 353      73.666  51.611 130.827  1.00  0.00           C
ATOM   5814  CG  ARG A 353      72.426  51.251 129.957  1.00  0.00           C
ATOM   5817  CD  ARG A 353      71.896  52.341 129.007  1.00  0.00           C
ATOM   5820  NE  ARG A 353      72.996  52.811 128.107  1.00  0.00           N
ATOM   5822  CZ  ARG A 353      73.036  52.641 126.787  1.00  0.00           C
ATOM   5823  NH1 ARG A 353      72.396  51.671 126.197  1.00  0.00           N
ATOM   5826  NH2 ARG A 353      73.696  53.511 126.037  1.00  0.00           N
ATOM   5829  C   ARG A 353      74.646  52.461 132.957  1.00  0.00           C
ATOM   5830  O   ARG A 353      75.016  51.361 133.367  1.00  0.00           O
ATOM   5831  N   LEU A 354      75.326  53.581 133.287  1.00  0.00           N
ATOM   5833  CA  LEU A 354      76.666  53.491 133.867  1.00  0.00           C
ATOM   5835  CB  LEU A 354      77.756  54.071 132.917  1.00  0.00           C
ATOM   5838  CG  LEU A 354      78.266  53.111 131.827  1.00  0.00           C
ATOM   5840  CD1 LEU A 354      77.326  53.031 130.627  1.00  0.00           C
ATOM   5844  CD2 LEU A 354      79.656  53.511 131.347  1.00  0.00           C
ATOM   5848  C   LEU A 354      76.806  54.201 135.197  1.00  0.00           C
ATOM   5849  O   LEU A 354      77.606  53.781 136.037  1.00  0.00           O
ATOM   5850  N   LEU A 355      76.046  55.291 135.407  1.00  0.00           N
ATOM   5852  CA  LEU A 355      76.076  56.081 136.627  1.00  0.00           C
ATOM   5854  CB  LEU A 355      76.606  57.531 136.407  1.00  0.00           C
ATOM   5857  CG  LEU A 355      78.086  57.631 135.947  1.00  0.00           C
ATOM   5859  CD1 LEU A 355      78.196  57.741 134.427  1.00  0.00           C
ATOM   5863  CD2 LEU A 355      78.776  58.851 136.577  1.00  0.00           C
ATOM   5867  C   LEU A 355      74.686  56.161 137.257  1.00  0.00           C
ATOM   5868  O   LEU A 355      73.666  56.081 136.557  1.00  0.00           O
ATOM   5869  N   PRO A 356      74.566  56.321 138.577  1.00  0.00           N
ATOM   5870  CD  PRO A 356      75.656  56.191 139.547  1.00  0.00           C
ATOM   5873  CA  PRO A 356      73.326  56.731 139.217  1.00  0.00           C
ATOM   5875  CB  PRO A 356      73.686  56.891 140.697  1.00  0.00           C
ATOM   5878  CG  PRO A 356      74.926  56.011 140.867  1.00  0.00           C
ATOM   5881  C   PRO A 356      72.636  57.931 138.617  1.00  0.00           C
ATOM   5882  O   PRO A 356      73.256  58.921 138.237  1.00  0.00           O
ATOM   5883  N   MET A 357      71.296  57.861 138.517  1.00  0.00           N
ATOM   5885  CA  MET A 357      70.506  58.971 138.067  1.00  0.00           C
ATOM   5887  CB  MET A 357      69.396  58.501 137.097  1.00  0.00           C
ATOM   5890  CG  MET A 357      68.406  59.601 136.647  1.00  0.00           C
ATOM   5893  SD  MET A 357      66.656  59.121 136.797  1.00  0.00           S
ATOM   5894  CE  MET A 357      66.686  57.841 135.527  1.00  0.00           C
ATOM   5898  C   MET A 357      69.956  59.701 139.277  1.00  0.00           C
ATOM   5899  O   MET A 357      69.206  59.171 140.077  1.00  0.00           O
ATOM   5900  N   LYS A 358      70.366  60.981 139.437  1.00  0.00           N
ATOM   5902  CA  LYS A 358      69.976  61.831 140.537  1.00  0.00           C
ATOM   5904  CB  LYS A 358      70.806  63.131 140.427  1.00  0.00           C
ATOM   5907  CG  LYS A 358      71.076  63.861 141.757  1.00  0.00           C
ATOM   5910  CD  LYS A 358      69.836  64.321 142.537  1.00  0.00           C
ATOM   5913  CE  LYS A 358      70.166  65.121 143.797  1.00  0.00           C
ATOM   5916  NZ  LYS A 358      70.846  66.401 143.457  1.00  0.00           N
ATOM   5920  C   LYS A 358      68.476  62.101 140.467  1.00  0.00           C
ATOM   5921  O   LYS A 358      67.746  61.981 141.457  1.00  0.00           O
ATOM   5922  N   ALA A 359      67.976  62.411 139.247  1.00  0.00           N
ATOM   5924  CA  ALA A 359      66.556  62.481 138.977  1.00  0.00           C
ATOM   5926  CB  ALA A 359      65.946  63.751 139.597  1.00  0.00           C
ATOM   5930  C   ALA A 359      66.316  62.491 137.467  1.00  0.00           C
ATOM   5931  O   ALA A 359      67.216  62.791 136.687  1.00  0.00           O
ATOM   5932  N   ASP A 360      65.096  62.151 137.007  1.00  0.00           N
ATOM   5934  CA  ASP A 360      64.776  61.991 135.587  1.00  0.00           C
ATOM   5936  CB  ASP A 360      63.766  60.811 135.437  1.00  0.00           C
ATOM   5939  CG  ASP A 360      63.596  60.271 134.027  1.00  0.00           C
ATOM   5940  OD1 ASP A 360      64.276  60.711 133.067  1.00  0.00           O
ATOM   5941  OD2 ASP A 360      62.766  59.321 133.887  1.00  0.00           O
ATOM   5942  C   ASP A 360      64.246  63.311 135.007  1.00  0.00           C
ATOM   5943  O   ASP A 360      63.096  63.431 134.597  1.00  0.00           O
ATOM   5944  N   ILE A 361      65.076  64.361 135.027  1.00  0.00           N
ATOM   5946  CA  ILE A 361      64.576  65.721 134.857  1.00  0.00           C
ATOM   5948  CB  ILE A 361      64.926  66.611 136.037  1.00  0.00           C
ATOM   5950  CG2 ILE A 361      64.266  66.011 137.297  1.00  0.00           C
ATOM   5954  CG1 ILE A 361      66.456  66.801 136.227  1.00  0.00           C
ATOM   5957  CD  ILE A 361      66.786  67.791 137.347  1.00  0.00           C
ATOM   5961  C   ILE A 361      65.076  66.361 133.577  1.00  0.00           C
ATOM   5962  O   ILE A 361      64.526  67.371 133.137  1.00  0.00           O
ATOM   5963  N   PHE A 362      66.106  65.801 132.907  1.00  0.00           N
ATOM   5965  CA  PHE A 362      66.686  66.441 131.727  1.00  0.00           C
ATOM   5967  CB  PHE A 362      67.986  65.711 131.277  1.00  0.00           C
ATOM   5970  CG  PHE A 362      68.656  66.451 130.147  1.00  0.00           C
ATOM   5971  CD1 PHE A 362      69.456  67.571 130.417  1.00  0.00           C
ATOM   5973  CE1 PHE A 362      69.986  68.331 129.367  1.00  0.00           C
ATOM   5975  CZ  PHE A 362      69.696  68.001 128.047  1.00  0.00           C
ATOM   5977  CD2 PHE A 362      68.426  66.081 128.807  1.00  0.00           C
ATOM   5979  CE2 PHE A 362      68.926  66.861 127.757  1.00  0.00           C
ATOM   5981  C   PHE A 362      65.706  66.571 130.557  1.00  0.00           C
ATOM   5982  O   PHE A 362      65.536  67.641 129.977  1.00  0.00           O
ATOM   5983  N   SER A 363      64.986  65.491 130.207  1.00  0.00           N
ATOM   5985  CA  SER A 363      64.036  65.501 129.107  1.00  0.00           C
ATOM   5987  CB  SER A 363      63.556  64.071 128.727  1.00  0.00           C
ATOM   5990  OG  SER A 363      64.676  63.191 128.817  1.00  0.00           O
ATOM   5992  C   SER A 363      62.826  66.381 129.397  1.00  0.00           C
ATOM   5993  O   SER A 363      62.306  67.061 128.517  1.00  0.00           O
ATOM   5994  N   ARG A 364      62.386  66.411 130.677  1.00  0.00           N
ATOM   5996  CA  ARG A 364      61.406  67.331 131.217  1.00  0.00           C
ATOM   5998  CB  ARG A 364      61.186  66.981 132.717  1.00  0.00           C
ATOM   6001  CG  ARG A 364      60.496  67.991 133.677  1.00  0.00           C
ATOM   6004  CD  ARG A 364      59.106  68.541 133.317  1.00  0.00           C
ATOM   6007  NE  ARG A 364      58.036  67.601 133.757  1.00  0.00           N
ATOM   6009  CZ  ARG A 364      56.746  67.911 133.777  1.00  0.00           C
ATOM   6010  NH1 ARG A 364      56.316  69.091 133.407  1.00  0.00           N
ATOM   6013  NH2 ARG A 364      55.896  67.031 134.277  1.00  0.00           N
ATOM   6016  C   ARG A 364      61.746  68.801 131.047  1.00  0.00           C
ATOM   6017  O   ARG A 364      60.996  69.541 130.407  1.00  0.00           O
ATOM   6018  N   VAL A 365      62.926  69.221 131.557  1.00  0.00           N
ATOM   6020  CA  VAL A 365      63.416  70.581 131.427  1.00  0.00           C
ATOM   6022  CB  VAL A 365      64.636  70.831 132.307  1.00  0.00           C
ATOM   6024  CG1 VAL A 365      65.166  72.261 132.127  1.00  0.00           C
ATOM   6028  CG2 VAL A 365      64.226  70.631 133.787  1.00  0.00           C
ATOM   6032  C   VAL A 365      63.666  70.951 129.977  1.00  0.00           C
ATOM   6033  O   VAL A 365      63.176  71.971 129.487  1.00  0.00           O
ATOM   6034  N   ALA A 366      64.346  70.081 129.207  1.00  0.00           N
ATOM   6036  CA  ALA A 366      64.636  70.311 127.807  1.00  0.00           C
ATOM   6038  CB  ALA A 366      65.506  69.161 127.247  1.00  0.00           C
ATOM   6042  C   ALA A 366      63.386  70.471 126.947  1.00  0.00           C
ATOM   6043  O   ALA A 366      63.246  71.431 126.187  1.00  0.00           O
ATOM   6044  N   TRP A 367      62.386  69.591 127.117  1.00  0.00           N
ATOM   6046  CA  TRP A 367      61.146  69.731 126.387  1.00  0.00           C
ATOM   6048  CB  TRP A 367      60.256  68.491 126.567  1.00  0.00           C
ATOM   6051  CG  TRP A 367      59.156  68.471 125.557  1.00  0.00           C
ATOM   6052  CD1 TRP A 367      57.816  68.671 125.737  1.00  0.00           C
ATOM   6054  NE1 TRP A 367      57.196  68.691 124.507  1.00  0.00           N
ATOM   6056  CE2 TRP A 367      58.126  68.531 123.527  1.00  0.00           C
ATOM   6057  CD2 TRP A 367      59.376  68.381 124.147  1.00  0.00           C
ATOM   6058  CE3 TRP A 367      60.506  68.151 123.367  1.00  0.00           C
ATOM   6060  CZ3 TRP A 367      60.356  68.071 121.977  1.00  0.00           C
ATOM   6062  CZ2 TRP A 367      57.976  68.501 122.157  1.00  0.00           C
ATOM   6064  CH2 TRP A 367      59.126  68.261 121.387  1.00  0.00           C
ATOM   6066  C   TRP A 367      60.356  70.991 126.727  1.00  0.00           C
ATOM   6067  O   TRP A 367      59.836  71.681 125.857  1.00  0.00           O
ATOM   6068  N   GLN A 368      60.246  71.341 128.027  1.00  0.00           N
ATOM   6070  CA  GLN A 368      59.336  72.401 128.437  1.00  0.00           C
ATOM   6072  CB  GLN A 368      58.846  72.161 129.877  1.00  0.00           C
ATOM   6075  CG  GLN A 368      59.926  72.441 130.957  1.00  0.00           C
ATOM   6078  CD  GLN A 368      59.606  71.781 132.287  1.00  0.00           C
ATOM   6079  OE1 GLN A 368      60.476  71.191 132.917  1.00  0.00           O
ATOM   6080  NE2 GLN A 368      58.336  71.891 132.747  1.00  0.00           N
ATOM   6083  C   GLN A 368      59.976  73.771 128.437  1.00  0.00           C
ATOM   6084  O   GLN A 368      59.276  74.771 128.537  1.00  0.00           O
ATOM   6085  N   LEU A 369      61.316  73.861 128.297  1.00  0.00           N
ATOM   6087  CA  LEU A 369      61.956  75.011 127.717  1.00  0.00           C
ATOM   6089  CB  LEU A 369      63.486  74.961 127.937  1.00  0.00           C
ATOM   6092  CG  LEU A 369      63.966  75.101 129.397  1.00  0.00           C
ATOM   6094  CD1 LEU A 369      65.486  74.931 129.507  1.00  0.00           C
ATOM   6098  CD2 LEU A 369      63.536  76.421 130.037  1.00  0.00           C
ATOM   6102  C   LEU A 369      61.566  75.141 126.257  1.00  0.00           C
ATOM   6103  O   LEU A 369      60.846  76.061 125.887  1.00  0.00           O
ATOM   6104  N   ARG A 370      61.946  74.201 125.357  1.00  0.00           N
ATOM   6106  CA  ARG A 370      61.836  74.451 123.917  1.00  0.00           C
ATOM   6108  CB  ARG A 370      62.496  73.341 123.067  1.00  0.00           C
ATOM   6111  CG  ARG A 370      61.756  72.001 123.017  1.00  0.00           C
ATOM   6114  CD  ARG A 370      62.506  70.931 122.217  1.00  0.00           C
ATOM   6117  NE  ARG A 370      62.376  71.201 120.747  1.00  0.00           N
ATOM   6119  CZ  ARG A 370      63.386  71.651 120.027  1.00  0.00           C
ATOM   6120  NH1 ARG A 370      64.386  72.291 120.577  1.00  0.00           N
ATOM   6123  NH2 ARG A 370      63.386  71.421 118.737  1.00  0.00           N
ATOM   6126  C   ARG A 370      60.436  74.711 123.387  1.00  0.00           C
ATOM   6127  O   ARG A 370      60.236  75.561 122.507  1.00  0.00           O
ATOM   6128  N   THR A 371      59.396  74.011 123.897  1.00  0.00           N
ATOM   6130  CA  THR A 371      57.996  74.271 123.567  1.00  0.00           C
ATOM   6132  CB  THR A 371      57.006  73.231 124.107  1.00  0.00           C
ATOM   6134  OG1 THR A 371      57.076  73.031 125.517  1.00  0.00           O
ATOM   6136  CG2 THR A 371      57.336  71.901 123.437  1.00  0.00           C
ATOM   6140  C   THR A 371      57.496  75.621 123.987  1.00  0.00           C
ATOM   6141  O   THR A 371      56.856  76.331 123.207  1.00  0.00           O
ATOM   6142  N   ARG A 372      57.786  76.021 125.227  1.00  0.00           N
ATOM   6144  CA  ARG A 372      57.246  77.231 125.787  1.00  0.00           C
ATOM   6146  CB  ARG A 372      57.176  77.071 127.317  1.00  0.00           C
ATOM   6149  CG  ARG A 372      56.176  76.011 127.807  1.00  0.00           C
ATOM   6152  CD  ARG A 372      55.816  76.201 129.287  1.00  0.00           C
ATOM   6155  NE  ARG A 372      56.756  75.441 130.167  1.00  0.00           N
ATOM   6157  CZ  ARG A 372      56.596  75.491 131.487  1.00  0.00           C
ATOM   6158  NH1 ARG A 372      55.586  76.121 132.057  1.00  0.00           N
ATOM   6161  NH2 ARG A 372      57.476  75.021 132.337  1.00  0.00           N
ATOM   6164  C   ARG A 372      58.056  78.461 125.417  1.00  0.00           C
ATOM   6165  O   ARG A 372      57.526  79.561 125.227  1.00  0.00           O
ATOM   6166  N   SER A 373      59.406  78.311 125.337  1.00  0.00           N
ATOM   6168  CA  SER A 373      60.266  79.471 125.227  1.00  0.00           C
ATOM   6170  CB  SER A 373      61.576  79.541 126.077  1.00  0.00           C
ATOM   6173  OG  SER A 373      62.366  78.351 126.037  1.00  0.00           O
ATOM   6175  C   SER A 373      60.626  79.681 123.817  1.00  0.00           C
ATOM   6176  O   SER A 373      60.756  80.831 123.417  1.00  0.00           O
ATOM   6177  N   GLY A 374      60.716  78.591 123.047  1.00  0.00           N
ATOM   6179  CA  GLY A 374      61.106  78.641 121.647  1.00  0.00           C
ATOM   6182  C   GLY A 374      62.576  78.451 121.477  1.00  0.00           C
ATOM   6183  O   GLY A 374      63.136  78.721 120.417  1.00  0.00           O
ATOM   6184  N   VAL A 375      63.246  77.961 122.537  1.00  0.00           N
ATOM   6186  CA  VAL A 375      64.686  77.891 122.627  1.00  0.00           C
ATOM   6188  CB  VAL A 375      65.146  78.231 124.037  1.00  0.00           C
ATOM   6190  CG1 VAL A 375      66.676  78.211 124.087  1.00  0.00           C
ATOM   6194  CG2 VAL A 375      64.696  79.651 124.437  1.00  0.00           C
ATOM   6198  C   VAL A 375      65.236  76.541 122.197  1.00  0.00           C
ATOM   6199  O   VAL A 375      64.836  75.491 122.687  1.00  0.00           O
ATOM   6200  N   ASN A 376      66.206  76.561 121.257  1.00  0.00           N
ATOM   6202  CA  ASN A 376      66.996  75.411 120.847  1.00  0.00           C
ATOM   6204  CB  ASN A 376      67.846  75.691 119.577  1.00  0.00           C
ATOM   6207  CG  ASN A 376      66.976  76.291 118.477  1.00  0.00           C
ATOM   6208  OD1 ASN A 376      65.806  75.961 118.297  1.00  0.00           O
ATOM   6209  ND2 ASN A 376      67.556  77.241 117.717  1.00  0.00           N
ATOM   6212  C   ASN A 376      67.916  74.941 121.967  1.00  0.00           C
ATOM   6213  O   ASN A 376      68.516  75.731 122.687  1.00  0.00           O
ATOM   6214  N   ILE A 377      68.026  73.621 122.197  1.00  0.00           N
ATOM   6216  CA  ILE A 377      68.666  73.141 123.417  1.00  0.00           C
ATOM   6218  CB  ILE A 377      67.686  72.571 124.447  1.00  0.00           C
ATOM   6220  CG2 ILE A 377      68.406  71.891 125.637  1.00  0.00           C
ATOM   6224  CG1 ILE A 377      66.796  73.721 124.947  1.00  0.00           C
ATOM   6227  CD  ILE A 377      65.556  73.241 125.667  1.00  0.00           C
ATOM   6231  C   ILE A 377      69.776  72.171 123.107  1.00  0.00           C
ATOM   6232  O   ILE A 377      69.596  71.211 122.357  1.00  0.00           O
ATOM   6233  N   TYR A 378      70.946  72.421 123.707  1.00  0.00           N
ATOM   6235  CA  TYR A 378      72.096  71.561 123.577  1.00  0.00           C
ATOM   6237  CB  TYR A 378      73.416  72.271 123.177  1.00  0.00           C
ATOM   6240  CG  TYR A 378      73.416  72.921 121.797  1.00  0.00           C
ATOM   6241  CD1 TYR A 378      72.376  73.731 121.307  1.00  0.00           C
ATOM   6243  CE1 TYR A 378      72.446  74.291 120.027  1.00  0.00           C
ATOM   6245  CZ  TYR A 378      73.546  74.041 119.207  1.00  0.00           C
ATOM   6246  OH  TYR A 378      73.566  74.531 117.887  1.00  0.00           O
ATOM   6248  CD2 TYR A 378      74.566  72.751 120.987  1.00  0.00           C
ATOM   6250  CE2 TYR A 378      74.616  73.281 119.697  1.00  0.00           C
ATOM   6252  C   TYR A 378      72.316  70.911 124.917  1.00  0.00           C
ATOM   6253  O   TYR A 378      72.346  71.581 125.957  1.00  0.00           O
ATOM   6254  N   ALA A 379      72.496  69.581 124.947  1.00  0.00           N
ATOM   6256  CA  ALA A 379      72.846  68.911 126.167  1.00  0.00           C
ATOM   6258  CB  ALA A 379      72.456  67.421 126.097  1.00  0.00           C
ATOM   6262  C   ALA A 379      74.316  69.111 126.507  1.00  0.00           C
ATOM   6263  O   ALA A 379      75.226  68.711 125.787  1.00  0.00           O
ATOM   6264  N   TRP A 380      74.586  69.801 127.627  1.00  0.00           N
ATOM   6266  CA  TRP A 380      75.926  70.061 128.077  1.00  0.00           C
ATOM   6268  CB  TRP A 380      75.976  71.421 128.817  1.00  0.00           C
ATOM   6271  CG  TRP A 380      77.266  71.821 129.457  1.00  0.00           C
ATOM   6272  CD1 TRP A 380      78.556  71.451 129.157  1.00  0.00           C
ATOM   6274  NE1 TRP A 380      79.426  72.131 129.987  1.00  0.00           N
ATOM   6276  CE2 TRP A 380      78.716  72.951 130.817  1.00  0.00           C
ATOM   6277  CD2 TRP A 380      77.346  72.801 130.507  1.00  0.00           C
ATOM   6278  CE3 TRP A 380      76.396  73.551 131.207  1.00  0.00           C
ATOM   6280  CZ3 TRP A 380      76.836  74.441 132.187  1.00  0.00           C
ATOM   6282  CZ2 TRP A 380      79.156  73.831 131.787  1.00  0.00           C
ATOM   6284  CH2 TRP A 380      78.196  74.581 132.467  1.00  0.00           C
ATOM   6286  C   TRP A 380      76.406  68.891 128.897  1.00  0.00           C
ATOM   6287  O   TRP A 380      75.816  68.521 129.917  1.00  0.00           O
ATOM   6288  N   MET A 381      77.466  68.251 128.387  1.00  0.00           N
ATOM   6290  CA  MET A 381      77.996  67.001 128.847  1.00  0.00           C
ATOM   6292  CB  MET A 381      77.716  65.881 127.827  1.00  0.00           C
ATOM   6295  CG  MET A 381      76.276  65.351 127.907  1.00  0.00           C
ATOM   6298  SD  MET A 381      76.016  64.311 129.377  1.00  0.00           S
ATOM   6299  CE  MET A 381      76.496  62.771 128.547  1.00  0.00           C
ATOM   6303  C   MET A 381      79.496  67.151 129.057  1.00  0.00           C
ATOM   6304  O   MET A 381      80.146  67.791 128.237  1.00  0.00           O
ATOM   6305  N   PRO A 382      80.086  66.621 130.127  1.00  0.00           N
ATOM   6306  CD  PRO A 382      79.436  65.771 131.117  1.00  0.00           C
ATOM   6309  CA  PRO A 382      81.526  66.451 130.217  1.00  0.00           C
ATOM   6311  CB  PRO A 382      81.756  65.941 131.657  1.00  0.00           C
ATOM   6314  CG  PRO A 382      80.376  65.881 132.307  1.00  0.00           C
ATOM   6317  C   PRO A 382      82.096  65.541 129.137  1.00  0.00           C
ATOM   6318  O   PRO A 382      81.466  64.541 128.797  1.00  0.00           O
ATOM   6319  N   VAL A 383      83.296  65.851 128.627  1.00  0.00           N
ATOM   6321  CA  VAL A 383      84.076  64.901 127.857  1.00  0.00           C
ATOM   6323  CB  VAL A 383      84.216  65.201 126.357  1.00  0.00           C
ATOM   6325  CG1 VAL A 383      85.486  64.561 125.727  1.00  0.00           C
ATOM   6329  CG2 VAL A 383      84.176  66.721 126.117  1.00  0.00           C
ATOM   6333  C   VAL A 383      85.406  64.731 128.577  1.00  0.00           C
ATOM   6334  O   VAL A 383      86.336  65.521 128.447  1.00  0.00           O
ATOM   6335  N   LEU A 384      85.476  63.621 129.327  1.00  0.00           N
ATOM   6337  CA  LEU A 384      86.556  63.071 130.117  1.00  0.00           C
ATOM   6339  CB  LEU A 384      87.976  63.631 129.867  1.00  0.00           C
ATOM   6342  CG  LEU A 384      88.526  63.431 128.437  1.00  0.00           C
ATOM   6344  CD1 LEU A 384      89.986  63.901 128.417  1.00  0.00           C
ATOM   6348  CD2 LEU A 384      88.296  61.991 127.967  1.00  0.00           C
ATOM   6352  C   LEU A 384      86.286  62.971 131.607  1.00  0.00           C
ATOM   6353  O   LEU A 384      86.726  61.991 132.197  1.00  0.00           O
ATOM   6354  N   SER A 385      85.576  63.891 132.287  1.00  0.00           N
ATOM   6356  CA  SER A 385      85.486  63.841 133.767  1.00  0.00           C
ATOM   6358  CB  SER A 385      85.436  65.271 134.347  1.00  0.00           C
ATOM   6361  OG  SER A 385      86.636  65.981 134.057  1.00  0.00           O
ATOM   6363  C   SER A 385      84.376  63.001 134.427  1.00  0.00           C
ATOM   6364  O   SER A 385      83.626  63.471 135.287  1.00  0.00           O
ATOM   6365  N   TRP A 386      84.236  61.691 134.117  1.00  0.00           N
ATOM   6367  CA  TRP A 386      83.266  60.811 134.767  1.00  0.00           C
ATOM   6369  CB  TRP A 386      82.686  59.761 133.777  1.00  0.00           C
ATOM   6372  CG  TRP A 386      82.026  60.281 132.547  1.00  0.00           C
ATOM   6373  CD1 TRP A 386      82.536  60.251 131.277  1.00  0.00           C
ATOM   6375  NE1 TRP A 386      81.626  60.791 130.397  1.00  0.00           N
ATOM   6377  CE2 TRP A 386      80.526  61.181 131.077  1.00  0.00           C
ATOM   6378  CD2 TRP A 386      80.726  60.861 132.447  1.00  0.00           C
ATOM   6379  CE3 TRP A 386      79.726  61.131 133.367  1.00  0.00           C
ATOM   6381  CZ3 TRP A 386      78.566  61.751 132.917  1.00  0.00           C
ATOM   6383  CZ2 TRP A 386      79.396  61.851 130.647  1.00  0.00           C
ATOM   6385  CH2 TRP A 386      78.406  62.121 131.587  1.00  0.00           C
ATOM   6387  C   TRP A 386      83.776  59.971 135.957  1.00  0.00           C
ATOM   6388  O   TRP A 386      84.866  59.411 135.937  1.00  0.00           O
ATOM   6389  N   ASP A 387      82.926  59.751 136.987  1.00  0.00           N
ATOM   6391  CA  ASP A 387      83.046  58.631 137.917  1.00  0.00           C
ATOM   6393  CB  ASP A 387      82.156  58.871 139.157  1.00  0.00           C
ATOM   6396  CG  ASP A 387      82.976  59.301 140.337  1.00  0.00           C
ATOM   6397  OD1 ASP A 387      83.796  58.491 140.837  1.00  0.00           O
ATOM   6398  OD2 ASP A 387      82.726  60.381 140.887  1.00  0.00           O
ATOM   6399  C   ASP A 387      82.676  57.291 137.267  1.00  0.00           C
ATOM   6400  O   ASP A 387      81.636  56.681 137.527  1.00  0.00           O
ATOM   6401  N   LEU A 388      83.566  56.791 136.397  1.00  0.00           N
ATOM   6403  CA  LEU A 388      83.496  55.441 135.877  1.00  0.00           C
ATOM   6405  CB  LEU A 388      83.606  55.381 134.337  1.00  0.00           C
ATOM   6408  CG  LEU A 388      82.476  56.121 133.597  1.00  0.00           C
ATOM   6410  CD1 LEU A 388      82.656  56.041 132.077  1.00  0.00           C
ATOM   6414  CD2 LEU A 388      81.086  55.601 133.997  1.00  0.00           C
ATOM   6418  C   LEU A 388      84.506  54.541 136.577  1.00  0.00           C
ATOM   6419  O   LEU A 388      85.346  55.001 137.357  1.00  0.00           O
ATOM   6420  N   ASP A 389      84.406  53.211 136.307  1.00  0.00           N
ATOM   6422  CA  ASP A 389      85.246  52.101 136.737  1.00  0.00           C
ATOM   6424  CB  ASP A 389      85.146  51.011 135.617  1.00  0.00           C
ATOM   6427  CG  ASP A 389      85.876  49.701 135.867  1.00  0.00           C
ATOM   6428  OD1 ASP A 389      86.306  49.451 137.017  1.00  0.00           O
ATOM   6429  OD2 ASP A 389      85.976  48.901 134.897  1.00  0.00           O
ATOM   6430  C   ASP A 389      86.686  52.481 137.147  1.00  0.00           C
ATOM   6431  O   ASP A 389      87.386  53.131 136.367  1.00  0.00           O
ATOM   6432  N   PRO A 390      87.206  52.161 138.357  1.00  0.00           N
ATOM   6433  CD  PRO A 390      86.376  51.761 139.487  1.00  0.00           C
ATOM   6436  CA  PRO A 390      88.506  52.661 138.827  1.00  0.00           C
ATOM   6438  CB  PRO A 390      88.566  52.171 140.277  1.00  0.00           C
ATOM   6441  CG  PRO A 390      87.116  52.261 140.727  1.00  0.00           C
ATOM   6444  C   PRO A 390      89.666  52.111 138.047  1.00  0.00           C
ATOM   6445  O   PRO A 390      90.756  52.661 138.107  1.00  0.00           O
ATOM   6446  N   THR A 391      89.416  51.011 137.327  1.00  0.00           N
ATOM   6448  CA  THR A 391      90.376  50.361 136.447  1.00  0.00           C
ATOM   6450  CB  THR A 391      89.876  49.001 135.997  1.00  0.00           C
ATOM   6452  OG1 THR A 391      89.526  48.201 137.107  1.00  0.00           O
ATOM   6454  CG2 THR A 391      90.926  48.201 135.227  1.00  0.00           C
ATOM   6458  C   THR A 391      90.576  51.161 135.197  1.00  0.00           C
ATOM   6459  O   THR A 391      91.596  51.051 134.537  1.00  0.00           O
ATOM   6460  N   LEU A 392      89.586  52.001 134.797  1.00  0.00           N
ATOM   6462  CA  LEU A 392      89.756  52.851 133.627  1.00  0.00           C
ATOM   6464  CB  LEU A 392      88.496  53.631 133.227  1.00  0.00           C
ATOM   6467  CG  LEU A 392      87.286  52.771 132.807  1.00  0.00           C
ATOM   6469  CD1 LEU A 392      86.016  53.631 132.817  1.00  0.00           C
ATOM   6473  CD2 LEU A 392      87.466  52.111 131.437  1.00  0.00           C
ATOM   6477  C   LEU A 392      90.876  53.851 133.787  1.00  0.00           C
ATOM   6478  O   LEU A 392      91.006  54.531 134.817  1.00  0.00           O
ATOM   6479  N   THR A 393      91.676  53.971 132.737  1.00  0.00           N
ATOM   6481  CA  THR A 393      92.836  54.821 132.697  1.00  0.00           C
ATOM   6483  CB  THR A 393      93.646  54.581 131.437  1.00  0.00           C
ATOM   6485  OG1 THR A 393      94.026  53.221 131.367  1.00  0.00           O
ATOM   6487  CG2 THR A 393      94.936  55.381 131.457  1.00  0.00           C
ATOM   6491  C   THR A 393      92.436  56.261 132.817  1.00  0.00           C
ATOM   6492  O   THR A 393      91.616  56.771 132.057  1.00  0.00           O
ATOM   6493  N   ARG A 394      93.006  56.971 133.797  1.00  0.00           N
ATOM   6495  CA  ARG A 394      92.906  58.411 133.867  1.00  0.00           C
ATOM   6497  CB  ARG A 394      92.886  58.901 135.327  1.00  0.00           C
ATOM   6500  CG  ARG A 394      91.746  58.321 136.207  1.00  0.00           C
ATOM   6503  CD  ARG A 394      90.336  58.541 135.647  1.00  0.00           C
ATOM   6506  NE  ARG A 394      89.346  58.191 136.727  1.00  0.00           N
ATOM   6508  CZ  ARG A 394      88.646  57.061 136.827  1.00  0.00           C
ATOM   6509  NH1 ARG A 394      88.886  55.981 136.117  1.00  0.00           N
ATOM   6512  NH2 ARG A 394      87.646  57.021 137.697  1.00  0.00           N
ATOM   6515  C   ARG A 394      94.046  59.031 133.087  1.00  0.00           C
ATOM   6516  O   ARG A 394      95.076  58.401 132.847  1.00  0.00           O
ATOM   6517  N   VAL A 395      93.906  60.301 132.677  1.00  0.00           N
ATOM   6519  CA  VAL A 395      94.986  61.121 132.167  1.00  0.00           C
ATOM   6521  CB  VAL A 395      94.526  62.531 131.807  1.00  0.00           C
ATOM   6523  CG1 VAL A 395      95.706  63.411 131.347  1.00  0.00           C
ATOM   6527  CG2 VAL A 395      93.466  62.441 130.677  1.00  0.00           C
ATOM   6531  C   VAL A 395      96.126  61.191 133.177  1.00  0.00           C
ATOM   6532  O   VAL A 395      95.926  61.441 134.377  1.00  0.00           O
ATOM   6533  N   LYS A 396      97.356  60.941 132.737  1.00  0.00           N
ATOM   6535  CA  LYS A 396      98.486  60.941 133.637  1.00  0.00           C
ATOM   6537  CB  LYS A 396      99.266  59.601 133.557  1.00  0.00           C
ATOM   6540  CG  LYS A 396     100.356  59.411 134.627  1.00  0.00           C
ATOM   6543  CD  LYS A 396      99.756  58.991 135.977  1.00  0.00           C
ATOM   6546  CE  LYS A 396     100.696  59.051 137.187  1.00  0.00           C
ATOM   6549  NZ  LYS A 396     100.976  60.461 137.547  1.00  0.00           N
ATOM   6553  C   LYS A 396      99.376  62.091 133.217  1.00  0.00           C
ATOM   6554  O   LYS A 396      99.706  62.231 132.047  1.00  0.00           O
ATOM   6555  N   TYR A 397      99.836  62.931 134.167  1.00  0.00           N
ATOM   6557  CA  TYR A 397     100.906  63.861 133.917  1.00  0.00           C
ATOM   6559  CB  TYR A 397     100.686  65.231 134.617  1.00  0.00           C
ATOM   6562  CG  TYR A 397     100.366  65.031 136.067  1.00  0.00           C
ATOM   6563  CD1 TYR A 397     101.396  64.901 137.017  1.00  0.00           C
ATOM   6565  CE1 TYR A 397     101.096  64.571 138.347  1.00  0.00           C
ATOM   6567  CZ  TYR A 397      99.766  64.441 138.737  1.00  0.00           C
ATOM   6568  OH  TYR A 397      99.466  64.111 140.067  1.00  0.00           O
ATOM   6570  CD2 TYR A 397      99.026  64.931 136.497  1.00  0.00           C
ATOM   6572  CE2 TYR A 397      98.726  64.631 137.827  1.00  0.00           C
ATOM   6574  C   TYR A 397     102.236  63.221 134.297  1.00  0.00           C
ATOM   6575  O   TYR A 397     102.336  62.481 135.287  1.00  0.00           O
ATOM   6576  N   LEU A 398     103.316  63.501 133.517  1.00  0.00           N
ATOM   6578  CA  LEU A 398     104.706  63.301 133.927  1.00  0.00           C
ATOM   6580  CB  LEU A 398     105.786  63.811 132.927  1.00  0.00           C
ATOM   6583  CG  LEU A 398     106.056  62.901 131.707  1.00  0.00           C
ATOM   6585  CD1 LEU A 398     105.056  63.141 130.597  1.00  0.00           C
ATOM   6589  CD2 LEU A 398     107.496  63.081 131.177  1.00  0.00           C
ATOM   6593  C   LEU A 398     105.026  64.001 135.247  1.00  0.00           C
ATOM   6594  O   LEU A 398     104.516  65.101 135.457  1.00  0.00           O
ATOM   6595  N   PRO A 399     105.876  63.461 136.117  1.00  0.00           N
ATOM   6596  CD  PRO A 399     106.516  62.141 135.957  1.00  0.00           C
ATOM   6599  CA  PRO A 399     106.256  64.081 137.377  1.00  0.00           C
ATOM   6601  CB  PRO A 399     107.276  63.111 137.987  1.00  0.00           C
ATOM   6604  CG  PRO A 399     106.966  61.761 137.357  1.00  0.00           C
ATOM   6607  C   PRO A 399     106.776  65.511 137.267  1.00  0.00           C
ATOM   6608  O   PRO A 399     106.616  66.291 138.197  1.00  0.00           O
ATOM   6609  N   THR A 400     107.356  65.931 136.117  1.00  0.00           N
ATOM   6611  CA  THR A 400     107.736  67.321 135.867  1.00  0.00           C
ATOM   6613  CB  THR A 400     108.536  67.541 134.577  1.00  0.00           C
ATOM   6615  OG1 THR A 400     107.926  67.031 133.387  1.00  0.00           O
ATOM   6617  CG2 THR A 400     109.836  66.751 134.717  1.00  0.00           C
ATOM   6621  C   THR A 400     106.566  68.301 135.847  1.00  0.00           C
ATOM   6622  O   THR A 400     106.736  69.491 136.067  1.00  0.00           O
ATOM   6623  N   GLY A 401     105.346  67.791 135.597  1.00  0.00           N
ATOM   6625  CA  GLY A 401     104.126  68.571 135.437  1.00  0.00           C
ATOM   6628  C   GLY A 401     103.276  68.591 136.627  1.00  0.00           C
ATOM   6629  O   GLY A 401     102.186  69.171 136.617  1.00  0.00           O
ATOM   6630  N   GLU A 402     103.736  67.951 137.707  1.00  0.00           N
ATOM   6632  CA  GLU A 402     102.976  67.821 138.927  1.00  0.00           C
ATOM   6634  CB  GLU A 402     103.746  66.931 139.917  1.00  0.00           C
ATOM   6637  CG  GLU A 402     102.956  66.701 141.227  1.00  0.00           C
ATOM   6640  CD  GLU A 402     103.736  66.001 142.327  1.00  0.00           C
ATOM   6641  OE1 GLU A 402     104.926  65.631 142.127  1.00  0.00           O
ATOM   6642  OE2 GLU A 402     103.096  65.841 143.397  1.00  0.00           O
ATOM   6643  C   GLU A 402     102.596  69.171 139.537  1.00  0.00           C
ATOM   6644  O   GLU A 402     101.436  69.391 139.867  1.00  0.00           O
ATOM   6645  N   LYS A 403     103.536  70.141 139.617  1.00  0.00           N
ATOM   6647  CA  LYS A 403     103.276  71.491 140.117  1.00  0.00           C
ATOM   6649  CB  LYS A 403     104.526  72.381 139.937  1.00  0.00           C
ATOM   6652  CG  LYS A 403     105.806  71.871 140.597  1.00  0.00           C
ATOM   6655  CD  LYS A 403     106.996  72.761 140.217  1.00  0.00           C
ATOM   6658  CE  LYS A 403     108.326  72.301 140.797  1.00  0.00           C
ATOM   6661  NZ  LYS A 403     109.426  73.141 140.287  1.00  0.00           N
ATOM   6665  C   LYS A 403     102.176  72.231 139.367  1.00  0.00           C
ATOM   6666  O   LYS A 403     101.386  72.991 139.927  1.00  0.00           O
ATOM   6667  N   LYS A 404     102.196  72.051 138.037  1.00  0.00           N
ATOM   6669  CA  LYS A 404     101.236  72.581 137.107  1.00  0.00           C
ATOM   6671  CB  LYS A 404     101.846  72.421 135.697  1.00  0.00           C
ATOM   6674  CG  LYS A 404     101.046  73.011 134.537  1.00  0.00           C
ATOM   6677  CD  LYS A 404     101.336  74.471 134.167  1.00  0.00           C
ATOM   6680  CE  LYS A 404     100.846  74.871 132.757  1.00  0.00           C
ATOM   6683  NZ  LYS A 404     101.506  74.071 131.687  1.00  0.00           N
ATOM   6687  C   LYS A 404      99.886  71.891 137.257  1.00  0.00           C
ATOM   6688  O   LYS A 404      98.856  72.541 137.347  1.00  0.00           O
ATOM   6689  N   ALA A 405      99.856  70.541 137.377  1.00  0.00           N
ATOM   6691  CA  ALA A 405      98.666  69.751 137.667  1.00  0.00           C
ATOM   6693  CB  ALA A 405      98.996  68.241 137.657  1.00  0.00           C
ATOM   6697  C   ALA A 405      97.976  70.121 138.987  1.00  0.00           C
ATOM   6698  O   ALA A 405      96.766  70.301 139.047  1.00  0.00           O
ATOM   6699  N   GLN A 406      98.786  70.371 140.037  1.00  0.00           N
ATOM   6701  CA  GLN A 406      98.326  70.701 141.377  1.00  0.00           C
ATOM   6703  CB  GLN A 406      99.496  70.801 142.397  1.00  0.00           C
ATOM   6706  CG  GLN A 406     100.136  69.481 142.877  1.00  0.00           C
ATOM   6709  CD  GLN A 406     101.276  69.811 143.847  1.00  0.00           C
ATOM   6710  OE1 GLN A 406     101.376  70.911 144.387  1.00  0.00           O
ATOM   6711  NE2 GLN A 406     102.196  68.841 144.067  1.00  0.00           N
ATOM   6714  C   GLN A 406      97.576  72.021 141.517  1.00  0.00           C
ATOM   6715  O   GLN A 406      96.956  72.261 142.557  1.00  0.00           O
ATOM   6716  N   ILE A 407      97.646  72.921 140.507  1.00  0.00           N
ATOM   6718  CA  ILE A 407      96.976  74.221 140.567  1.00  0.00           C
ATOM   6720  CB  ILE A 407      97.686  75.301 139.757  1.00  0.00           C
ATOM   6722  CG2 ILE A 407      97.396  75.211 138.247  1.00  0.00           C
ATOM   6726  CG1 ILE A 407      97.326  76.741 140.197  1.00  0.00           C
ATOM   6729  CD  ILE A 407      97.506  77.021 141.677  1.00  0.00           C
ATOM   6733  C   ILE A 407      95.506  74.141 140.177  1.00  0.00           C
ATOM   6734  O   ILE A 407      94.696  74.911 140.667  1.00  0.00           O
ATOM   6735  N   HIS A 408      95.116  73.141 139.357  1.00  0.00           N
ATOM   6737  CA  HIS A 408      93.746  72.971 138.907  1.00  0.00           C
ATOM   6739  CB  HIS A 408      93.576  73.171 137.377  1.00  0.00           C
ATOM   6742  ND1 HIS A 408      93.536  75.611 136.947  1.00  0.00           N
ATOM   6743  CG  HIS A 408      94.196  74.411 136.807  1.00  0.00           C
ATOM   6744  CE1 HIS A 408      94.166  76.441 136.137  1.00  0.00           C
ATOM   6746  NE2 HIS A 408      95.176  75.841 135.497  1.00  0.00           N
ATOM   6748  CD2 HIS A 408      95.206  74.531 135.917  1.00  0.00           C
ATOM   6750  C   HIS A 408      93.296  71.551 139.247  1.00  0.00           C
ATOM   6751  O   HIS A 408      93.396  70.651 138.407  1.00  0.00           O
ATOM   6752  N   PRO A 409      92.806  71.251 140.447  1.00  0.00           N
ATOM   6753  CD  PRO A 409      92.876  72.151 141.587  1.00  0.00           C
ATOM   6756  CA  PRO A 409      92.476  69.881 140.847  1.00  0.00           C
ATOM   6758  CB  PRO A 409      92.236  69.971 142.367  1.00  0.00           C
ATOM   6761  CG  PRO A 409      92.916  71.261 142.817  1.00  0.00           C
ATOM   6764  C   PRO A 409      91.236  69.341 140.157  1.00  0.00           C
ATOM   6765  O   PRO A 409      90.916  68.171 140.357  1.00  0.00           O
ATOM   6766  N   GLU A 410      90.556  70.151 139.307  1.00  0.00           N
ATOM   6768  CA  GLU A 410      89.446  69.721 138.477  1.00  0.00           C
ATOM   6770  CB  GLU A 410      88.796  70.931 137.727  1.00  0.00           C
ATOM   6773  CG  GLU A 410      88.446  72.191 138.587  1.00  0.00           C
ATOM   6776  CD  GLU A 410      89.446  73.351 138.517  1.00  0.00           C
ATOM   6777  OE1 GLU A 410      90.256  73.381 137.557  1.00  0.00           O
ATOM   6778  OE2 GLU A 410      89.376  74.261 139.387  1.00  0.00           O
ATOM   6779  C   GLU A 410      89.936  68.711 137.437  1.00  0.00           C
ATOM   6780  O   GLU A 410      89.216  67.811 137.007  1.00  0.00           O
ATOM   6781  N   GLN A 411      91.226  68.811 137.067  1.00  0.00           N
ATOM   6783  CA  GLN A 411      91.806  68.191 135.897  1.00  0.00           C
ATOM   6785  CB  GLN A 411      92.986  69.081 135.417  1.00  0.00           C
ATOM   6788  CG  GLN A 411      92.666  70.571 135.157  1.00  0.00           C
ATOM   6791  CD  GLN A 411      91.606  70.761 134.057  1.00  0.00           C
ATOM   6792  OE1 GLN A 411      90.976  69.811 133.607  1.00  0.00           O
ATOM   6793  NE2 GLN A 411      91.416  72.021 133.617  1.00  0.00           N
ATOM   6796  C   GLN A 411      92.356  66.801 136.197  1.00  0.00           C
ATOM   6797  O   GLN A 411      92.806  66.091 135.307  1.00  0.00           O
ATOM   6798  N   TYR A 412      92.306  66.381 137.477  1.00  0.00           N
ATOM   6800  CA  TYR A 412      92.696  65.041 137.907  1.00  0.00           C
ATOM   6802  CB  TYR A 412      92.796  65.001 139.467  1.00  0.00           C
ATOM   6805  CG  TYR A 412      93.186  63.621 139.947  1.00  0.00           C
ATOM   6806  CD1 TYR A 412      94.546  63.261 139.967  1.00  0.00           C
ATOM   6808  CE1 TYR A 412      94.916  61.941 140.287  1.00  0.00           C
ATOM   6810  CZ  TYR A 412      93.936  60.981 140.607  1.00  0.00           C
ATOM   6811  OH  TYR A 412      94.306  59.641 140.827  1.00  0.00           O
ATOM   6813  CD2 TYR A 412      92.216  62.651 140.257  1.00  0.00           C
ATOM   6815  CE2 TYR A 412      92.586  61.341 140.597  1.00  0.00           C
ATOM   6817  C   TYR A 412      91.716  63.971 137.417  1.00  0.00           C
ATOM   6818  O   TYR A 412      92.036  62.801 137.207  1.00  0.00           O
ATOM   6819  N   HIS A 413      90.446  64.391 137.287  1.00  0.00           N
ATOM   6821  CA  HIS A 413      89.306  63.531 137.117  1.00  0.00           C
ATOM   6823  CB  HIS A 413      88.056  64.351 137.497  1.00  0.00           C
ATOM   6826  ND1 HIS A 413      88.396  64.061 139.997  1.00  0.00           N
ATOM   6827  CG  HIS A 413      88.126  64.881 138.897  1.00  0.00           C
ATOM   6828  CE1 HIS A 413      88.176  64.831 141.047  1.00  0.00           C
ATOM   6830  NE2 HIS A 413      87.816  66.081 140.687  1.00  0.00           N
ATOM   6832  CD2 HIS A 413      87.796  66.121 139.317  1.00  0.00           C
ATOM   6834  C   HIS A 413      89.166  62.991 135.717  1.00  0.00           C
ATOM   6835  O   HIS A 413      88.466  62.001 135.487  1.00  0.00           O
ATOM   6836  N   ARG A 414      89.866  63.581 134.737  1.00  0.00           N
ATOM   6838  CA  ARG A 414      89.826  63.191 133.337  1.00  0.00           C
ATOM   6840  CB  ARG A 414      90.686  64.171 132.487  1.00  0.00           C
ATOM   6843  CG  ARG A 414      90.176  65.631 132.487  1.00  0.00           C
ATOM   6846  CD  ARG A 414      91.126  66.651 131.837  1.00  0.00           C
ATOM   6849  NE  ARG A 414      92.396  66.621 132.637  1.00  0.00           N
ATOM   6851  CZ  ARG A 414      93.596  67.011 132.247  1.00  0.00           C
ATOM   6852  NH1 ARG A 414      93.876  67.541 131.087  1.00  0.00           N
ATOM   6855  NH2 ARG A 414      94.606  66.821 133.077  1.00  0.00           N
ATOM   6858  C   ARG A 414      90.256  61.741 133.057  1.00  0.00           C
ATOM   6859  O   ARG A 414      91.386  61.321 133.307  1.00  0.00           O
ATOM   6860  N   LEU A 415      89.336  60.941 132.487  1.00  0.00           N
ATOM   6862  CA  LEU A 415      89.606  59.671 131.817  1.00  0.00           C
ATOM   6864  CB  LEU A 415      88.276  58.991 131.367  1.00  0.00           C
ATOM   6867  CG  LEU A 415      87.386  58.321 132.457  1.00  0.00           C
ATOM   6869  CD1 LEU A 415      87.956  57.001 132.967  1.00  0.00           C
ATOM   6873  CD2 LEU A 415      87.046  59.181 133.677  1.00  0.00           C
ATOM   6877  C   LEU A 415      90.556  59.861 130.617  1.00  0.00           C
ATOM   6878  O   LEU A 415      90.536  60.891 129.967  1.00  0.00           O
ATOM   6879  N   SER A 416      91.446  58.901 130.297  1.00  0.00           N
ATOM   6881  CA  SER A 416      92.366  58.991 129.147  1.00  0.00           C
ATOM   6883  CB  SER A 416      93.516  57.931 129.237  1.00  0.00           C
ATOM   6886  OG  SER A 416      94.356  57.871 128.077  1.00  0.00           O
ATOM   6888  C   SER A 416      91.656  58.761 127.807  1.00  0.00           C
ATOM   6889  O   SER A 416      91.136  57.661 127.657  1.00  0.00           O
ATOM   6890  N   PRO A 417      91.616  59.651 126.797  1.00  0.00           N
ATOM   6891  CD  PRO A 417      92.076  61.041 126.907  1.00  0.00           C
ATOM   6894  CA  PRO A 417      90.876  59.421 125.547  1.00  0.00           C
ATOM   6896  CB  PRO A 417      91.076  60.701 124.717  1.00  0.00           C
ATOM   6899  CG  PRO A 417      91.436  61.791 125.727  1.00  0.00           C
ATOM   6902  C   PRO A 417      91.426  58.271 124.727  1.00  0.00           C
ATOM   6903  O   PRO A 417      90.796  57.861 123.757  1.00  0.00           O
ATOM   6904  N   PHE A 418      92.666  57.871 125.057  1.00  0.00           N
ATOM   6906  CA  PHE A 418      93.426  56.861 124.367  1.00  0.00           C
ATOM   6908  CB  PHE A 418      94.936  57.141 124.617  1.00  0.00           C
ATOM   6911  CG  PHE A 418      95.306  58.501 124.107  1.00  0.00           C
ATOM   6912  CD1 PHE A 418      95.386  58.701 122.717  1.00  0.00           C
ATOM   6914  CE1 PHE A 418      95.796  59.931 122.187  1.00  0.00           C
ATOM   6916  CZ  PHE A 418      96.116  60.991 123.057  1.00  0.00           C
ATOM   6918  CD2 PHE A 418      95.626  59.571 124.967  1.00  0.00           C
ATOM   6920  CE2 PHE A 418      96.016  60.811 124.437  1.00  0.00           C
ATOM   6922  C   PHE A 418      93.086  55.451 124.827  1.00  0.00           C
ATOM   6923  O   PHE A 418      93.436  54.471 124.167  1.00  0.00           O
ATOM   6924  N   ASP A 419      92.376  55.321 125.977  1.00  0.00           N
ATOM   6926  CA  ASP A 419      91.806  54.091 126.467  1.00  0.00           C
ATOM   6928  CB  ASP A 419      91.676  54.181 128.027  1.00  0.00           C
ATOM   6931  CG  ASP A 419      91.076  53.001 128.767  1.00  0.00           C
ATOM   6932  OD1 ASP A 419      90.466  52.101 128.137  1.00  0.00           O
ATOM   6933  OD2 ASP A 419      91.196  52.991 130.027  1.00  0.00           O
ATOM   6934  C   ASP A 419      90.526  53.751 125.697  1.00  0.00           C
ATOM   6935  O   ASP A 419      89.556  54.501 125.647  1.00  0.00           O
ATOM   6936  N   ASP A 420      90.506  52.581 125.037  1.00  0.00           N
ATOM   6938  CA  ASP A 420      89.386  52.171 124.217  1.00  0.00           C
ATOM   6940  CB  ASP A 420      89.816  50.921 123.417  1.00  0.00           C
ATOM   6943  CG  ASP A 420      90.956  51.201 122.457  1.00  0.00           C
ATOM   6944  OD1 ASP A 420      91.276  52.361 122.127  1.00  0.00           O
ATOM   6945  OD2 ASP A 420      91.496  50.181 121.967  1.00  0.00           O
ATOM   6946  C   ASP A 420      88.176  51.831 125.077  1.00  0.00           C
ATOM   6947  O   ASP A 420      87.026  51.931 124.657  1.00  0.00           O
ATOM   6948  N   ARG A 421      88.406  51.401 126.327  1.00  0.00           N
ATOM   6950  CA  ARG A 421      87.316  51.101 127.237  1.00  0.00           C
ATOM   6952  CB  ARG A 421      87.776  50.381 128.537  1.00  0.00           C
ATOM   6955  CG  ARG A 421      88.446  49.031 128.257  1.00  0.00           C
ATOM   6958  CD  ARG A 421      88.426  48.031 129.407  1.00  0.00           C
ATOM   6961  NE  ARG A 421      88.906  48.751 130.627  1.00  0.00           N
ATOM   6963  CZ  ARG A 421      88.316  48.671 131.807  1.00  0.00           C
ATOM   6964  NH1 ARG A 421      87.306  47.871 132.067  1.00  0.00           N
ATOM   6967  NH2 ARG A 421      88.706  49.411 132.817  1.00  0.00           N
ATOM   6970  C   ARG A 421      86.526  52.311 127.627  1.00  0.00           C
ATOM   6971  O   ARG A 421      85.296  52.281 127.647  1.00  0.00           O
ATOM   6972  N   VAL A 422      87.226  53.431 127.937  1.00  0.00           N
ATOM   6974  CA  VAL A 422      86.586  54.711 128.247  1.00  0.00           C
ATOM   6976  CB  VAL A 422      87.476  55.841 128.787  1.00  0.00           C
ATOM   6978  CG1 VAL A 422      88.366  55.261 129.887  1.00  0.00           C
ATOM   6982  CG2 VAL A 422      88.366  56.561 127.767  1.00  0.00           C
ATOM   6986  C   VAL A 422      85.826  55.191 127.047  1.00  0.00           C
ATOM   6987  O   VAL A 422      84.676  55.591 127.157  1.00  0.00           O
ATOM   6988  N   ARG A 423      86.446  55.081 125.857  1.00  0.00           N
ATOM   6990  CA  ARG A 423      85.916  55.571 124.607  1.00  0.00           C
ATOM   6992  CB  ARG A 423      86.966  55.221 123.527  1.00  0.00           C
ATOM   6995  CG  ARG A 423      86.686  55.861 122.167  1.00  0.00           C
ATOM   6998  CD  ARG A 423      87.776  55.601 121.137  1.00  0.00           C
ATOM   7001  NE  ARG A 423      87.486  56.571 120.027  1.00  0.00           N
ATOM   7003  CZ  ARG A 423      88.156  57.701 119.827  1.00  0.00           C
ATOM   7004  NH1 ARG A 423      89.166  58.051 120.587  1.00  0.00           N
ATOM   7007  NH2 ARG A 423      87.836  58.451 118.807  1.00  0.00           N
ATOM   7010  C   ARG A 423      84.556  54.961 124.287  1.00  0.00           C
ATOM   7011  O   ARG A 423      83.576  55.671 124.047  1.00  0.00           O
ATOM   7012  N   ALA A 424      84.436  53.631 124.407  1.00  0.00           N
ATOM   7014  CA  ALA A 424      83.166  52.941 124.407  1.00  0.00           C
ATOM   7016  CB  ALA A 424      83.486  51.431 124.447  1.00  0.00           C
ATOM   7020  C   ALA A 424      82.196  53.291 125.557  1.00  0.00           C
ATOM   7021  O   ALA A 424      81.006  53.501 125.347  1.00  0.00           O
ATOM   7022  N   GLN A 425      82.696  53.341 126.817  1.00  0.00           N
ATOM   7024  CA  GLN A 425      81.896  53.651 127.997  1.00  0.00           C
ATOM   7026  CB  GLN A 425      82.646  53.301 129.327  1.00  0.00           C
ATOM   7029  CG  GLN A 425      82.676  51.781 129.667  1.00  0.00           C
ATOM   7032  CD  GLN A 425      83.036  51.471 131.137  1.00  0.00           C
ATOM   7033  OE1 GLN A 425      82.386  51.911 132.077  1.00  0.00           O
ATOM   7034  NE2 GLN A 425      84.086  50.651 131.377  1.00  0.00           N
ATOM   7037  C   GLN A 425      81.286  55.051 128.057  1.00  0.00           C
ATOM   7038  O   GLN A 425      80.096  55.231 128.317  1.00  0.00           O
ATOM   7039  N   VAL A 426      82.076  56.091 127.737  1.00  0.00           N
ATOM   7041  CA  VAL A 426      81.636  57.461 127.537  1.00  0.00           C
ATOM   7043  CB  VAL A 426      82.816  58.411 127.407  1.00  0.00           C
ATOM   7045  CG1 VAL A 426      82.336  59.861 127.167  1.00  0.00           C
ATOM   7049  CG2 VAL A 426      83.626  58.331 128.717  1.00  0.00           C
ATOM   7053  C   VAL A 426      80.696  57.581 126.347  1.00  0.00           C
ATOM   7054  O   VAL A 426      79.706  58.301 126.387  1.00  0.00           O
ATOM   7055  N   GLY A 427      80.956  56.801 125.277  1.00  0.00           N
ATOM   7057  CA  GLY A 427      80.046  56.611 124.157  1.00  0.00           C
ATOM   7060  C   GLY A 427      78.676  56.111 124.537  1.00  0.00           C
ATOM   7061  O   GLY A 427      77.666  56.521 123.967  1.00  0.00           O
ATOM   7062  N   MET A 428      78.606  55.201 125.517  1.00  0.00           N
ATOM   7064  CA  MET A 428      77.376  54.681 126.067  1.00  0.00           C
ATOM   7066  CB  MET A 428      77.746  53.501 126.997  1.00  0.00           C
ATOM   7069  CG  MET A 428      76.616  52.461 127.137  1.00  0.00           C
ATOM   7072  SD  MET A 428      77.186  50.831 127.717  1.00  0.00           S
ATOM   7073  CE  MET A 428      75.516  50.131 127.747  1.00  0.00           C
ATOM   7077  C   MET A 428      76.506  55.751 126.737  1.00  0.00           C
ATOM   7078  O   MET A 428      75.296  55.761 126.497  1.00  0.00           O
ATOM   7079  N   LEU A 429      77.126  56.691 127.507  1.00  0.00           N
ATOM   7081  CA  LEU A 429      76.516  57.881 128.127  1.00  0.00           C
ATOM   7083  CB  LEU A 429      77.556  58.721 128.947  1.00  0.00           C
ATOM   7086  CG  LEU A 429      77.776  58.331 130.417  1.00  0.00           C
ATOM   7088  CD1 LEU A 429      76.506  58.571 131.257  1.00  0.00           C
ATOM   7092  CD2 LEU A 429      78.306  56.911 130.577  1.00  0.00           C
ATOM   7096  C   LEU A 429      75.886  58.841 127.127  1.00  0.00           C
ATOM   7097  O   LEU A 429      74.826  59.431 127.337  1.00  0.00           O
ATOM   7098  N   TYR A 430      76.546  59.091 125.997  1.00  0.00           N
ATOM   7100  CA  TYR A 430      75.946  59.951 124.987  1.00  0.00           C
ATOM   7102  CB  TYR A 430      77.006  60.561 124.037  1.00  0.00           C
ATOM   7105  CG  TYR A 430      77.706  61.701 124.737  1.00  0.00           C
ATOM   7106  CD1 TYR A 430      78.616  61.461 125.797  1.00  0.00           C
ATOM   7108  CE1 TYR A 430      79.416  62.481 126.307  1.00  0.00           C
ATOM   7110  CZ  TYR A 430      79.316  63.761 125.757  1.00  0.00           C
ATOM   7111  OH  TYR A 430      80.226  64.741 126.147  1.00  0.00           O
ATOM   7113  CD2 TYR A 430      77.556  63.021 124.277  1.00  0.00           C
ATOM   7115  CE2 TYR A 430      78.356  64.051 124.787  1.00  0.00           C
ATOM   7117  C   TYR A 430      74.826  59.261 124.217  1.00  0.00           C
ATOM   7118  O   TYR A 430      73.816  59.881 123.907  1.00  0.00           O
ATOM   7119  N   GLU A 431      74.956  57.941 123.967  1.00  0.00           N
ATOM   7121  CA  GLU A 431      73.896  57.111 123.417  1.00  0.00           C
ATOM   7123  CB  GLU A 431      74.386  55.671 123.087  1.00  0.00           C
ATOM   7126  CG  GLU A 431      75.246  55.571 121.797  1.00  0.00           C
ATOM   7129  CD  GLU A 431      75.696  54.151 121.517  1.00  0.00           C
ATOM   7130  OE1 GLU A 431      75.886  53.381 122.497  1.00  0.00           O
ATOM   7131  OE2 GLU A 431      75.916  53.791 120.327  1.00  0.00           O
ATOM   7132  C   GLU A 431      72.626  57.021 124.257  1.00  0.00           C
ATOM   7133  O   GLU A 431      71.526  57.061 123.707  1.00  0.00           O
ATOM   7134  N   ASP A 432      72.706  56.901 125.607  1.00  0.00           N
ATOM   7136  CA  ASP A 432      71.506  56.871 126.417  1.00  0.00           C
ATOM   7138  CB  ASP A 432      71.626  56.001 127.687  1.00  0.00           C
ATOM   7141  CG  ASP A 432      72.906  56.241 128.457  1.00  0.00           C
ATOM   7142  OD1 ASP A 432      73.336  57.401 128.567  1.00  0.00           O
ATOM   7143  OD2 ASP A 432      73.406  55.241 129.047  1.00  0.00           O
ATOM   7144  C   ASP A 432      70.926  58.251 126.707  1.00  0.00           C
ATOM   7145  O   ASP A 432      69.716  58.351 126.817  1.00  0.00           O
ATOM   7146  N   LEU A 433      71.726  59.341 126.677  1.00  0.00           N
ATOM   7148  CA  LEU A 433      71.166  60.681 126.537  1.00  0.00           C
ATOM   7150  CB  LEU A 433      72.286  61.741 126.627  1.00  0.00           C
ATOM   7153  CG  LEU A 433      71.826  63.141 127.107  1.00  0.00           C
ATOM   7155  CD1 LEU A 433      73.046  63.991 127.457  1.00  0.00           C
ATOM   7159  CD2 LEU A 433      70.996  63.931 126.087  1.00  0.00           C
ATOM   7163  C   LEU A 433      70.386  60.841 125.217  1.00  0.00           C
ATOM   7164  O   LEU A 433      69.236  61.281 125.207  1.00  0.00           O
ATOM   7165  N   ALA A 434      70.966  60.401 124.087  1.00  0.00           N
ATOM   7167  CA  ALA A 434      70.366  60.461 122.767  1.00  0.00           C
ATOM   7169  CB  ALA A 434      71.346  59.881 121.737  1.00  0.00           C
ATOM   7173  C   ALA A 434      69.066  59.711 122.647  1.00  0.00           C
ATOM   7174  O   ALA A 434      68.126  60.141 121.967  1.00  0.00           O
ATOM   7175  N   GLY A 435      69.006  58.551 123.307  1.00  0.00           N
ATOM   7177  CA  GLY A 435      67.836  57.691 123.357  1.00  0.00           C
ATOM   7180  C   GLY A 435      66.776  58.111 124.337  1.00  0.00           C
ATOM   7181  O   GLY A 435      65.626  57.721 124.177  1.00  0.00           O
ATOM   7182  N   HIS A 436      67.126  58.881 125.387  1.00  0.00           N
ATOM   7184  CA  HIS A 436      66.166  59.251 126.407  1.00  0.00           C
ATOM   7186  CB  HIS A 436      66.666  58.871 127.817  1.00  0.00           C
ATOM   7189  ND1 HIS A 436      67.696  56.561 127.927  1.00  0.00           N
ATOM   7191  CG  HIS A 436      66.596  57.381 127.977  1.00  0.00           C
ATOM   7192  CE1 HIS A 436      67.276  55.301 128.167  1.00  0.00           C
ATOM   7194  NE2 HIS A 436      65.966  55.251 128.367  1.00  0.00           N
ATOM   7195  CD2 HIS A 436      65.546  56.571 128.267  1.00  0.00           C
ATOM   7197  C   HIS A 436      65.746  60.701 126.377  1.00  0.00           C
ATOM   7198  O   HIS A 436      64.856  61.101 127.117  1.00  0.00           O
ATOM   7199  N   ALA A 437      66.316  61.541 125.497  1.00  0.00           N
ATOM   7201  CA  ALA A 437      65.856  62.901 125.407  1.00  0.00           C
ATOM   7203  CB  ALA A 437      66.756  63.831 126.247  1.00  0.00           C
ATOM   7207  C   ALA A 437      65.766  63.411 123.987  1.00  0.00           C
ATOM   7208  O   ALA A 437      66.396  62.921 123.047  1.00  0.00           O
ATOM   7209  N   ALA A 438      64.936  64.461 123.857  1.00  0.00           N
ATOM   7211  CA  ALA A 438      64.866  65.331 122.717  1.00  0.00           C
ATOM   7213  CB  ALA A 438      63.396  65.691 122.457  1.00  0.00           C
ATOM   7217  C   ALA A 438      65.706  66.561 123.027  1.00  0.00           C
ATOM   7218  O   ALA A 438      65.796  66.991 124.177  1.00  0.00           O
ATOM   7219  N   PHE A 439      66.346  67.151 121.997  1.00  0.00           N
ATOM   7221  CA  PHE A 439      67.356  68.191 122.087  1.00  0.00           C
ATOM   7223  CB  PHE A 439      68.516  67.961 123.117  1.00  0.00           C
ATOM   7226  CG  PHE A 439      69.296  66.691 122.867  1.00  0.00           C
ATOM   7227  CD1 PHE A 439      68.896  65.471 123.437  1.00  0.00           C
ATOM   7229  CE1 PHE A 439      69.626  64.301 123.207  1.00  0.00           C
ATOM   7231  CZ  PHE A 439      70.816  64.351 122.467  1.00  0.00           C
ATOM   7233  CD2 PHE A 439      70.456  66.711 122.087  1.00  0.00           C
ATOM   7235  CE2 PHE A 439      71.236  65.561 121.907  1.00  0.00           C
ATOM   7237  C   PHE A 439      67.916  68.371 120.677  1.00  0.00           C
ATOM   7238  O   PHE A 439      67.756  67.491 119.837  1.00  0.00           O
ATOM   7239  N   ASP A 440      68.526  69.551 120.407  1.00  0.00           N
ATOM   7241  CA  ASP A 440      68.956  69.991 119.097  1.00  0.00           C
ATOM   7243  CB  ASP A 440      68.516  71.451 118.857  1.00  0.00           C
ATOM   7246  CG  ASP A 440      67.016  71.621 118.837  1.00  0.00           C
ATOM   7247  OD1 ASP A 440      66.276  70.661 118.487  1.00  0.00           O
ATOM   7248  OD2 ASP A 440      66.566  72.761 119.117  1.00  0.00           O
ATOM   7249  C   ASP A 440      70.476  70.011 118.957  1.00  0.00           C
ATOM   7250  O   ASP A 440      71.016  70.171 117.867  1.00  0.00           O
ATOM   7251  N   GLY A 441      71.226  69.841 120.067  1.00  0.00           N
ATOM   7253  CA  GLY A 441      72.666  69.911 120.007  1.00  0.00           C
ATOM   7256  C   GLY A 441      73.346  69.281 121.187  1.00  0.00           C
ATOM   7257  O   GLY A 441      72.706  68.831 122.147  1.00  0.00           O
ATOM   7258  N   ILE A 442      74.676  69.261 121.167  1.00  0.00           N
ATOM   7260  CA  ILE A 442      75.486  68.781 122.257  1.00  0.00           C
ATOM   7262  CB  ILE A 442      76.096  67.421 121.907  1.00  0.00           C
ATOM   7264  CG2 ILE A 442      77.396  67.541 121.077  1.00  0.00           C
ATOM   7268  CG1 ILE A 442      76.326  66.561 123.167  1.00  0.00           C
ATOM   7271  CD  ILE A 442      75.026  65.961 123.697  1.00  0.00           C
ATOM   7275  C   ILE A 442      76.526  69.841 122.577  1.00  0.00           C
ATOM   7276  O   ILE A 442      77.116  70.461 121.687  1.00  0.00           O
ATOM   7277  N   LEU A 443      76.786  70.131 123.867  1.00  0.00           N
ATOM   7279  CA  LEU A 443      77.896  70.981 124.247  1.00  0.00           C
ATOM   7281  CB  LEU A 443      77.506  72.181 125.137  1.00  0.00           C
ATOM   7284  CG  LEU A 443      78.696  73.081 125.577  1.00  0.00           C
ATOM   7286  CD1 LEU A 443      79.296  73.831 124.377  1.00  0.00           C
ATOM   7290  CD2 LEU A 443      78.256  74.091 126.637  1.00  0.00           C
ATOM   7294  C   LEU A 443      78.936  70.141 124.947  1.00  0.00           C
ATOM   7295  O   LEU A 443      78.706  69.591 126.027  1.00  0.00           O
ATOM   7296  N   PHE A 444      80.116  70.031 124.327  1.00  0.00           N
ATOM   7298  CA  PHE A 444      81.276  69.431 124.927  1.00  0.00           C
ATOM   7300  CB  PHE A 444      82.266  68.991 123.817  1.00  0.00           C
ATOM   7303  CG  PHE A 444      81.636  67.971 122.907  1.00  0.00           C
ATOM   7304  CD1 PHE A 444      81.246  66.721 123.417  1.00  0.00           C
ATOM   7306  CE1 PHE A 444      80.646  65.771 122.577  1.00  0.00           C
ATOM   7308  CZ  PHE A 444      80.446  66.061 121.227  1.00  0.00           C
ATOM   7310  CD2 PHE A 444      81.436  68.241 121.547  1.00  0.00           C
ATOM   7312  CE2 PHE A 444      80.846  67.291 120.707  1.00  0.00           C
ATOM   7314  C   PHE A 444      81.936  70.381 125.917  1.00  0.00           C
ATOM   7315  O   PHE A 444      82.286  71.511 125.577  1.00  0.00           O
ATOM   7316  N   HIS A 445      82.086  69.941 127.177  1.00  0.00           N
ATOM   7318  CA  HIS A 445      82.646  70.721 128.267  1.00  0.00           C
ATOM   7320  CB  HIS A 445      82.346  69.981 129.597  1.00  0.00           C
ATOM   7323  ND1 HIS A 445      81.996  71.811 131.247  1.00  0.00           N
ATOM   7324  CG  HIS A 445      82.686  70.671 130.877  1.00  0.00           C
ATOM   7325  CE1 HIS A 445      82.426  72.071 132.477  1.00  0.00           C
ATOM   7327  NE2 HIS A 445      83.316  71.161 132.907  1.00  0.00           N
ATOM   7329  CD2 HIS A 445      83.486  70.251 131.887  1.00  0.00           C
ATOM   7331  C   HIS A 445      84.136  70.991 128.117  1.00  0.00           C
ATOM   7332  O   HIS A 445      84.776  70.541 127.157  1.00  0.00           O
ATOM   7333  N   ASP A 446      84.736  71.771 129.037  1.00  0.00           N
ATOM   7335  CA  ASP A 446      86.106  72.231 128.897  1.00  0.00           C
ATOM   7337  CB  ASP A 446      86.236  73.681 129.437  1.00  0.00           C
ATOM   7340  CG  ASP A 446      86.036  73.841 130.937  1.00  0.00           C
ATOM   7341  OD1 ASP A 446      85.256  73.061 131.537  1.00  0.00           O
ATOM   7342  OD2 ASP A 446      86.556  74.841 131.487  1.00  0.00           O
ATOM   7343  C   ASP A 446      87.106  71.291 129.557  1.00  0.00           C
ATOM   7344  O   ASP A 446      88.296  71.551 129.587  1.00  0.00           O
ATOM   7345  N   ASP A 447      86.636  70.121 130.027  1.00  0.00           N
ATOM   7347  CA  ASP A 447      87.436  69.021 130.537  1.00  0.00           C
ATOM   7349  CB  ASP A 447      86.566  68.031 131.377  1.00  0.00           C
ATOM   7352  CG  ASP A 447      85.356  67.431 130.677  1.00  0.00           C
ATOM   7353  OD1 ASP A 447      84.936  67.941 129.597  1.00  0.00           O
ATOM   7354  OD2 ASP A 447      84.766  66.491 131.257  1.00  0.00           O
ATOM   7355  C   ASP A 447      88.146  68.271 129.407  1.00  0.00           C
ATOM   7356  O   ASP A 447      89.156  67.601 129.617  1.00  0.00           O
ATOM   7357  N   ALA A 448      87.676  68.451 128.157  1.00  0.00           N
ATOM   7359  CA  ALA A 448      88.456  68.111 126.997  1.00  0.00           C
ATOM   7361  CB  ALA A 448      87.536  68.001 125.767  1.00  0.00           C
ATOM   7365  C   ALA A 448      89.606  69.081 126.727  1.00  0.00           C
ATOM   7366  O   ALA A 448      89.576  69.911 125.807  1.00  0.00           O
ATOM   7367  N   LEU A 449      90.696  68.921 127.497  1.00  0.00           N
ATOM   7369  CA  LEU A 449      91.986  69.531 127.277  1.00  0.00           C
ATOM   7371  CB  LEU A 449      92.166  70.871 128.057  1.00  0.00           C
ATOM   7374  CG  LEU A 449      92.566  70.791 129.557  1.00  0.00           C
ATOM   7376  CD1 LEU A 449      92.836  72.181 130.127  1.00  0.00           C
ATOM   7380  CD2 LEU A 449      91.506  70.081 130.387  1.00  0.00           C
ATOM   7384  C   LEU A 449      93.046  68.531 127.697  1.00  0.00           C
ATOM   7385  O   LEU A 449      92.796  67.591 128.457  1.00  0.00           O
ATOM   7386  N   LEU A 450      94.286  68.711 127.217  1.00  0.00           N
ATOM   7388  CA  LEU A 450      95.446  67.941 127.657  1.00  0.00           C
ATOM   7390  CB  LEU A 450      95.806  66.731 126.757  1.00  0.00           C
ATOM   7393  CG  LEU A 450      94.776  65.581 126.717  1.00  0.00           C
ATOM   7395  CD1 LEU A 450      95.106  64.611 125.567  1.00  0.00           C
ATOM   7399  CD2 LEU A 450      94.726  64.831 128.057  1.00  0.00           C
ATOM   7403  C   LEU A 450      96.646  68.861 127.667  1.00  0.00           C
ATOM   7404  O   LEU A 450      96.866  69.641 126.747  1.00  0.00           O
ATOM   7405  N   SER A 451      97.446  68.791 128.737  1.00  0.00           N
ATOM   7407  CA  SER A 451      98.636  69.591 128.917  1.00  0.00           C
ATOM   7409  CB  SER A 451      99.116  69.511 130.377  1.00  0.00           C
ATOM   7412  OG  SER A 451      97.996  69.761 131.217  1.00  0.00           O
ATOM   7414  C   SER A 451      99.816  69.211 128.047  1.00  0.00           C
ATOM   7415  O   SER A 451      99.816  68.191 127.347  1.00  0.00           O
ATOM   7416  N   ASP A 452     100.926  69.971 128.157  1.00  0.00           N
ATOM   7418  CA  ASP A 452     102.216  69.601 127.627  1.00  0.00           C
ATOM   7420  CB  ASP A 452     103.166  70.841 127.657  1.00  0.00           C
ATOM   7423  CG  ASP A 452     103.406  71.431 129.047  1.00  0.00           C
ATOM   7424  OD1 ASP A 452     102.436  71.911 129.697  1.00  0.00           O
ATOM   7425  OD2 ASP A 452     104.596  71.401 129.457  1.00  0.00           O
ATOM   7426  C   ASP A 452     102.786  68.391 128.387  1.00  0.00           C
ATOM   7427  O   ASP A 452     103.596  67.621 127.887  1.00  0.00           O
ATOM   7428  N   TYR A 453     102.306  68.161 129.617  1.00  0.00           N
ATOM   7430  CA  TYR A 453     102.766  67.091 130.487  1.00  0.00           C
ATOM   7432  CB  TYR A 453     102.686  67.551 131.967  1.00  0.00           C
ATOM   7435  CG  TYR A 453     103.576  68.751 132.187  1.00  0.00           C
ATOM   7436  CD1 TYR A 453     104.926  68.571 132.517  1.00  0.00           C
ATOM   7438  CE1 TYR A 453     105.766  69.671 132.767  1.00  0.00           C
ATOM   7440  CZ  TYR A 453     105.256  70.961 132.677  1.00  0.00           C
ATOM   7441  OH  TYR A 453     106.116  72.061 132.797  1.00  0.00           O
ATOM   7443  CD2 TYR A 453     103.056  70.061 132.167  1.00  0.00           C
ATOM   7445  CE2 TYR A 453     103.896  71.161 132.397  1.00  0.00           C
ATOM   7447  C   TYR A 453     101.946  65.831 130.307  1.00  0.00           C
ATOM   7448  O   TYR A 453     102.196  64.821 130.987  1.00  0.00           O
ATOM   7449  N   GLU A 454     100.956  65.861 129.397  1.00  0.00           N
ATOM   7451  CA  GLU A 454      99.896  64.881 129.297  1.00  0.00           C
ATOM   7453  CB  GLU A 454      98.586  65.461 129.857  1.00  0.00           C
ATOM   7456  CG  GLU A 454      98.646  65.801 131.367  1.00  0.00           C
ATOM   7459  CD  GLU A 454      97.506  66.701 131.777  1.00  0.00           C
ATOM   7460  OE1 GLU A 454      96.646  67.061 130.927  1.00  0.00           O
ATOM   7461  OE2 GLU A 454      97.456  67.071 132.977  1.00  0.00           O
ATOM   7462  C   GLU A 454      99.646  64.541 127.847  1.00  0.00           C
ATOM   7463  O   GLU A 454      99.986  65.271 126.917  1.00  0.00           O
ATOM   7464  N   ASP A 455      99.016  63.391 127.537  1.00  0.00           N
ATOM   7466  CA  ASP A 455      98.786  62.301 128.447  1.00  0.00           C
ATOM   7468  CB  ASP A 455      97.476  61.561 128.057  1.00  0.00           C
ATOM   7471  CG  ASP A 455      97.106  60.431 128.987  1.00  0.00           C
ATOM   7472  OD1 ASP A 455      97.766  60.241 130.047  1.00  0.00           O
ATOM   7473  OD2 ASP A 455      96.146  59.691 128.667  1.00  0.00           O
ATOM   7474  C   ASP A 455     100.036  61.431 128.467  1.00  0.00           C
ATOM   7475  O   ASP A 455     100.746  61.301 127.467  1.00  0.00           O
ATOM   7476  N   ALA A 456     100.376  60.921 129.657  1.00  0.00           N
ATOM   7478  CA  ALA A 456     101.546  60.131 129.937  1.00  0.00           C
ATOM   7480  CB  ALA A 456     102.316  60.811 131.077  1.00  0.00           C
ATOM   7484  C   ALA A 456     101.176  58.731 130.377  1.00  0.00           C
ATOM   7485  O   ALA A 456     102.016  57.971 130.847  1.00  0.00           O
ATOM   7486  N   SER A 457      99.886  58.351 130.247  1.00  0.00           N
ATOM   7488  CA  SER A 457      99.366  57.041 130.557  1.00  0.00           C
ATOM   7490  CB  SER A 457      97.816  57.011 130.647  1.00  0.00           C
ATOM   7493  OG  SER A 457      97.186  57.191 129.377  1.00  0.00           O
ATOM   7495  C   SER A 457      99.816  55.981 129.557  1.00  0.00           C
ATOM   7496  O   SER A 457     100.256  56.281 128.447  1.00  0.00           O
ATOM   7497  N   ALA A 458      99.706  54.681 129.907  1.00  0.00           N
ATOM   7499  CA  ALA A 458     100.026  53.621 128.967  1.00  0.00           C
ATOM   7501  CB  ALA A 458     100.086  52.271 129.677  1.00  0.00           C
ATOM   7505  C   ALA A 458      99.246  53.551 127.657  1.00  0.00           C
ATOM   7506  O   ALA A 458      99.876  53.281 126.637  1.00  0.00           O
ATOM   7507  N   PRO A 459      97.936  53.821 127.607  1.00  0.00           N
ATOM   7508  CD  PRO A 459      97.026  53.571 128.717  1.00  0.00           C
ATOM   7511  CA  PRO A 459      97.216  53.941 126.347  1.00  0.00           C
ATOM   7513  CB  PRO A 459      95.746  54.131 126.777  1.00  0.00           C
ATOM   7516  CG  PRO A 459      95.636  53.411 128.117  1.00  0.00           C
ATOM   7519  C   PRO A 459      97.676  55.151 125.567  1.00  0.00           C
ATOM   7520  O   PRO A 459      97.766  55.091 124.347  1.00  0.00           O
ATOM   7521  N   ALA A 460      97.996  56.271 126.237  1.00  0.00           N
ATOM   7523  CA  ALA A 460      98.546  57.411 125.547  1.00  0.00           C
ATOM   7525  CB  ALA A 460      98.686  58.571 126.527  1.00  0.00           C
ATOM   7529  C   ALA A 460      99.866  57.111 124.857  1.00  0.00           C
ATOM   7530  O   ALA A 460     100.036  57.411 123.677  1.00  0.00           O
ATOM   7531  N   ILE A 461     100.776  56.381 125.547  1.00  0.00           N
ATOM   7533  CA  ILE A 461     102.016  55.931 124.947  1.00  0.00           C
ATOM   7535  CB  ILE A 461     102.906  55.181 125.927  1.00  0.00           C
ATOM   7537  CG2 ILE A 461     104.226  54.841 125.207  1.00  0.00           C
ATOM   7541  CG1 ILE A 461     103.226  55.951 127.227  1.00  0.00           C
ATOM   7544  CD  ILE A 461     103.596  55.061 128.417  1.00  0.00           C
ATOM   7548  C   ILE A 461     101.826  55.061 123.717  1.00  0.00           C
ATOM   7549  O   ILE A 461     102.456  55.311 122.687  1.00  0.00           O
ATOM   7550  N   THR A 462     100.916  54.061 123.747  1.00  0.00           N
ATOM   7552  CA  THR A 462     100.666  53.191 122.597  1.00  0.00           C
ATOM   7554  CB  THR A 462      99.796  51.951 122.897  1.00  0.00           C
ATOM   7556  OG1 THR A 462     100.056  50.861 122.017  1.00  0.00           O
ATOM   7558  CG2 THR A 462      98.296  52.211 122.837  1.00  0.00           C
ATOM   7562  C   THR A 462     100.156  53.981 121.407  1.00  0.00           C
ATOM   7563  O   THR A 462     100.616  53.791 120.277  1.00  0.00           O
ATOM   7564  N   ALA A 463      99.226  54.931 121.627  1.00  0.00           N
ATOM   7566  CA  ALA A 463      98.686  55.791 120.587  1.00  0.00           C
ATOM   7568  CB  ALA A 463      97.576  56.691 121.167  1.00  0.00           C
ATOM   7572  C   ALA A 463      99.736  56.651 119.907  1.00  0.00           C
ATOM   7573  O   ALA A 463      99.766  56.761 118.677  1.00  0.00           O
ATOM   7574  N   TYR A 464     100.666  57.251 120.687  1.00  0.00           N
ATOM   7576  CA  TYR A 464     101.806  57.971 120.157  1.00  0.00           C
ATOM   7578  CB  TYR A 464     102.596  58.741 121.247  1.00  0.00           C
ATOM   7581  CG  TYR A 464     101.736  59.701 122.047  1.00  0.00           C
ATOM   7582  CD1 TYR A 464     100.806  60.581 121.477  1.00  0.00           C
ATOM   7584  CE1 TYR A 464     100.016  61.411 122.297  1.00  0.00           C
ATOM   7586  CZ  TYR A 464     100.156  61.361 123.687  1.00  0.00           C
ATOM   7587  OH  TYR A 464      99.336  62.111 124.557  1.00  0.00           O
ATOM   7589  CD2 TYR A 464     101.906  59.711 123.427  1.00  0.00           C
ATOM   7591  CE2 TYR A 464     101.116  60.521 124.247  1.00  0.00           C
ATOM   7593  C   TYR A 464     102.766  57.091 119.347  1.00  0.00           C
ATOM   7594  O   TYR A 464     103.176  57.451 118.257  1.00  0.00           O
ATOM   7595  N   GLN A 465     103.066  55.861 119.837  1.00  0.00           N
ATOM   7597  CA  GLN A 465     103.856  54.861 119.107  1.00  0.00           C
ATOM   7599  CB  GLN A 465     104.116  53.581 119.947  1.00  0.00           C
ATOM   7602  CG  GLN A 465     105.066  53.791 121.157  1.00  0.00           C
ATOM   7605  CD  GLN A 465     105.196  52.531 122.027  1.00  0.00           C
ATOM   7606  OE1 GLN A 465     106.266  52.141 122.497  1.00  0.00           O
ATOM   7607  NE2 GLN A 465     104.046  51.881 122.277  1.00  0.00           N
ATOM   7610  C   GLN A 465     103.256  54.441 117.777  1.00  0.00           C
ATOM   7611  O   GLN A 465     103.976  54.251 116.797  1.00  0.00           O
ATOM   7612  N   GLN A 466     101.916  54.331 117.677  1.00  0.00           N
ATOM   7614  CA  GLN A 466     101.216  54.051 116.437  1.00  0.00           C
ATOM   7616  CB  GLN A 466      99.726  53.781 116.737  1.00  0.00           C
ATOM   7619  CG  GLN A 466      99.376  52.471 117.477  1.00  0.00           C
ATOM   7622  CD  GLN A 466      97.916  52.571 117.897  1.00  0.00           C
ATOM   7623  OE1 GLN A 466      97.116  53.241 117.227  1.00  0.00           O
ATOM   7624  NE2 GLN A 466      97.536  51.951 119.027  1.00  0.00           N
ATOM   7627  C   GLN A 466     101.296  55.191 115.427  1.00  0.00           C
ATOM   7628  O   GLN A 466     101.166  55.001 114.227  1.00  0.00           O
ATOM   7629  N   ALA A 467     101.486  56.441 115.907  1.00  0.00           N
ATOM   7631  CA  ALA A 467     101.496  57.661 115.127  1.00  0.00           C
ATOM   7633  CB  ALA A 467     100.876  58.791 115.967  1.00  0.00           C
ATOM   7637  C   ALA A 467     102.916  58.061 114.747  1.00  0.00           C
ATOM   7638  O   ALA A 467     103.156  59.101 114.147  1.00  0.00           O
ATOM   7639  N   GLY A 468     103.896  57.211 115.087  1.00  0.00           N
ATOM   7641  CA  GLY A 468     105.286  57.331 114.657  1.00  0.00           C
ATOM   7644  C   GLY A 468     106.126  58.171 115.557  1.00  0.00           C
ATOM   7645  O   GLY A 468     107.276  58.471 115.277  1.00  0.00           O
ATOM   7646  N   PHE A 469     105.576  58.571 116.717  1.00  0.00           N
ATOM   7648  CA  PHE A 469     106.386  59.061 117.817  1.00  0.00           C
ATOM   7650  CB  PHE A 469     105.536  59.731 118.917  1.00  0.00           C
ATOM   7653  CG  PHE A 469     104.766  60.881 118.357  1.00  0.00           C
ATOM   7654  CD1 PHE A 469     105.396  62.121 118.247  1.00  0.00           C
ATOM   7656  CE1 PHE A 469     104.736  63.221 117.687  1.00  0.00           C
ATOM   7658  CZ  PHE A 469     103.416  63.081 117.237  1.00  0.00           C
ATOM   7660  CD2 PHE A 469     103.426  60.771 117.957  1.00  0.00           C
ATOM   7662  CE2 PHE A 469     102.756  61.851 117.387  1.00  0.00           C
ATOM   7664  C   PHE A 469     107.186  57.931 118.457  1.00  0.00           C
ATOM   7665  O   PHE A 469     106.636  56.881 118.797  1.00  0.00           O
ATOM   7666  N   SER A 470     108.486  58.161 118.687  1.00  0.00           N
ATOM   7668  CA  SER A 470     109.346  57.191 119.337  1.00  0.00           C
ATOM   7670  CB  SER A 470     110.386  56.591 118.347  1.00  0.00           C
ATOM   7673  OG  SER A 470     109.736  55.871 117.297  1.00  0.00           O
ATOM   7675  C   SER A 470     110.106  57.811 120.487  1.00  0.00           C
ATOM   7676  O   SER A 470     110.336  59.021 120.537  1.00  0.00           O
ATOM   7677  N   GLY A 471     110.546  56.951 121.437  1.00  0.00           N
ATOM   7679  CA  GLY A 471     111.336  57.311 122.607  1.00  0.00           C
ATOM   7682  C   GLY A 471     110.546  57.681 123.817  1.00  0.00           C
ATOM   7683  O   GLY A 471     109.386  57.321 123.957  1.00  0.00           O
ATOM   7684  N   SER A 472     111.176  58.371 124.787  1.00  0.00           N
ATOM   7686  CA  SER A 472     110.476  58.801 125.987  1.00  0.00           C
ATOM   7688  CB  SER A 472     111.396  58.891 127.227  1.00  0.00           C
ATOM   7691  OG  SER A 472     110.616  58.941 128.407  1.00  0.00           O
ATOM   7693  C   SER A 472     109.776  60.131 125.797  1.00  0.00           C
ATOM   7694  O   SER A 472     110.166  60.951 124.967  1.00  0.00           O
ATOM   7695  N   LEU A 473     108.706  60.421 126.557  1.00  0.00           N
ATOM   7697  CA  LEU A 473     107.996  61.681 126.487  1.00  0.00           C
ATOM   7699  CB  LEU A 473     106.706  61.671 127.327  1.00  0.00           C
ATOM   7702  CG  LEU A 473     105.546  60.801 126.797  1.00  0.00           C
ATOM   7704  CD1 LEU A 473     104.396  60.951 127.787  1.00  0.00           C
ATOM   7708  CD2 LEU A 473     105.076  61.251 125.407  1.00  0.00           C
ATOM   7712  C   LEU A 473     108.836  62.851 126.947  1.00  0.00           C
ATOM   7713  O   LEU A 473     108.706  63.971 126.467  1.00  0.00           O
ATOM   7714  N   SER A 474     109.796  62.621 127.847  1.00  0.00           N
ATOM   7716  CA  SER A 474     110.856  63.561 128.167  1.00  0.00           C
ATOM   7718  CB  SER A 474     111.736  62.961 129.287  1.00  0.00           C
ATOM   7721  OG  SER A 474     112.686  63.881 129.797  1.00  0.00           O
ATOM   7723  C   SER A 474     111.696  63.951 126.947  1.00  0.00           C
ATOM   7724  O   SER A 474     112.116  65.101 126.787  1.00  0.00           O
ATOM   7725  N   GLU A 475     111.966  63.001 126.027  1.00  0.00           N
ATOM   7727  CA  GLU A 475     112.556  63.241 124.717  1.00  0.00           C
ATOM   7729  CB  GLU A 475     112.996  61.931 124.007  1.00  0.00           C
ATOM   7732  CG  GLU A 475     113.946  61.001 124.807  1.00  0.00           C
ATOM   7735  CD  GLU A 475     115.276  61.581 125.287  1.00  0.00           C
ATOM   7736  OE1 GLU A 475     115.526  62.811 125.217  1.00  0.00           O
ATOM   7737  OE2 GLU A 475     116.116  60.761 125.737  1.00  0.00           O
ATOM   7738  C   GLU A 475     111.676  64.031 123.737  1.00  0.00           C
ATOM   7739  O   GLU A 475     112.196  64.871 123.007  1.00  0.00           O
ATOM   7740  N   ILE A 476     110.336  63.761 123.667  1.00  0.00           N
ATOM   7742  CA  ILE A 476     109.446  64.501 122.777  1.00  0.00           C
ATOM   7744  CB  ILE A 476     108.026  63.911 122.637  1.00  0.00           C
ATOM   7746  CG2 ILE A 476     106.976  64.491 123.617  1.00  0.00           C
ATOM   7750  CG1 ILE A 476     107.526  64.111 121.187  1.00  0.00           C
ATOM   7753  CD  ILE A 476     108.226  63.201 120.177  1.00  0.00           C
ATOM   7757  C   ILE A 476     109.416  65.981 123.087  1.00  0.00           C
ATOM   7758  O   ILE A 476     109.446  66.821 122.187  1.00  0.00           O
ATOM   7759  N   ARG A 477     109.456  66.331 124.377  1.00  0.00           N
ATOM   7761  CA  ARG A 477     109.546  67.691 124.877  1.00  0.00           C
ATOM   7763  CB  ARG A 477     109.576  67.591 126.427  1.00  0.00           C
ATOM   7766  CG  ARG A 477     108.326  66.931 127.047  1.00  0.00           C
ATOM   7769  CD  ARG A 477     107.146  67.871 127.277  1.00  0.00           C
ATOM   7772  NE  ARG A 477     106.326  67.231 128.357  1.00  0.00           N
ATOM   7774  CZ  ARG A 477     106.646  67.321 129.637  1.00  0.00           C
ATOM   7775  NH1 ARG A 477     107.436  68.271 130.097  1.00  0.00           N
ATOM   7778  NH2 ARG A 477     106.196  66.461 130.527  1.00  0.00           N
ATOM   7781  C   ARG A 477     110.776  68.431 124.367  1.00  0.00           C
ATOM   7782  O   ARG A 477     110.706  69.571 123.907  1.00  0.00           O
ATOM   7783  N   GLN A 478     111.936  67.741 124.357  1.00  0.00           N
ATOM   7785  CA  GLN A 478     113.246  68.371 124.197  1.00  0.00           C
ATOM   7787  CB  GLN A 478     114.336  67.381 124.677  1.00  0.00           C
ATOM   7790  CG  GLN A 478     115.686  68.051 125.067  1.00  0.00           C
ATOM   7793  CD  GLN A 478     115.536  69.061 126.207  1.00  0.00           C
ATOM   7794  OE1 GLN A 478     115.836  70.251 126.087  1.00  0.00           O
ATOM   7795  NE2 GLN A 478     115.026  68.591 127.367  1.00  0.00           N
ATOM   7798  C   GLN A 478     113.516  68.801 122.757  1.00  0.00           C
ATOM   7799  O   GLN A 478     114.386  69.641 122.487  1.00  0.00           O
ATOM   7800  N   ASN A 479     112.756  68.261 121.797  1.00  0.00           N
ATOM   7802  CA  ASN A 479     112.826  68.651 120.407  1.00  0.00           C
ATOM   7804  CB  ASN A 479     113.076  67.411 119.517  1.00  0.00           C
ATOM   7807  CG  ASN A 479     113.266  67.761 118.037  1.00  0.00           C
ATOM   7808  OD1 ASN A 479     112.736  68.721 117.477  1.00  0.00           O
ATOM   7809  ND2 ASN A 479     114.136  66.971 117.377  1.00  0.00           N
ATOM   7812  C   ASN A 479     111.546  69.401 120.017  1.00  0.00           C
ATOM   7813  O   ASN A 479     110.476  68.801 119.927  1.00  0.00           O
ATOM   7814  N   PRO A 480     111.606  70.721 119.767  1.00  0.00           N
ATOM   7815  CD  PRO A 480     112.756  71.561 120.107  1.00  0.00           C
ATOM   7818  CA  PRO A 480     110.506  71.521 119.237  1.00  0.00           C
ATOM   7820  CB  PRO A 480     111.196  72.841 118.857  1.00  0.00           C
ATOM   7823  CG  PRO A 480     112.286  72.991 119.917  1.00  0.00           C
ATOM   7826  C   PRO A 480     109.666  70.931 118.117  1.00  0.00           C
ATOM   7827  O   PRO A 480     108.446  70.871 118.257  1.00  0.00           O
ATOM   7828  N   GLU A 481     110.256  70.481 116.997  1.00  0.00           N
ATOM   7830  CA  GLU A 481     109.536  69.991 115.837  1.00  0.00           C
ATOM   7832  CB  GLU A 481     110.566  69.581 114.767  1.00  0.00           C
ATOM   7835  CG  GLU A 481     111.396  70.771 114.257  1.00  0.00           C
ATOM   7838  CD  GLU A 481     112.376  70.371 113.177  1.00  0.00           C
ATOM   7839  OE1 GLU A 481     112.666  69.161 113.037  1.00  0.00           O
ATOM   7840  OE2 GLU A 481     112.926  71.271 112.507  1.00  0.00           O
ATOM   7841  C   GLU A 481     108.666  68.791 116.137  1.00  0.00           C
ATOM   7842  O   GLU A 481     107.506  68.691 115.717  1.00  0.00           O
ATOM   7843  N   GLN A 482     109.256  67.871 116.917  1.00  0.00           N
ATOM   7845  CA  GLN A 482     108.636  66.721 117.527  1.00  0.00           C
ATOM   7847  CB  GLN A 482     109.746  65.951 118.297  1.00  0.00           C
ATOM   7850  CG  GLN A 482     110.836  65.331 117.407  1.00  0.00           C
ATOM   7853  CD  GLN A 482     110.166  64.391 116.417  1.00  0.00           C
ATOM   7854  OE1 GLN A 482     109.486  63.451 116.847  1.00  0.00           O
ATOM   7855  NE2 GLN A 482     110.356  64.591 115.107  1.00  0.00           N
ATOM   7858  C   GLN A 482     107.516  67.051 118.487  1.00  0.00           C
ATOM   7859  O   GLN A 482     106.406  66.541 118.377  1.00  0.00           O
ATOM   7860  N   PHE A 483     107.756  67.991 119.417  1.00  0.00           N
ATOM   7862  CA  PHE A 483     106.776  68.461 120.357  1.00  0.00           C
ATOM   7864  CB  PHE A 483     107.456  69.441 121.347  1.00  0.00           C
ATOM   7867  CG  PHE A 483     106.476  69.861 122.397  1.00  0.00           C
ATOM   7868  CD1 PHE A 483     106.216  69.041 123.507  1.00  0.00           C
ATOM   7870  CE1 PHE A 483     105.176  69.381 124.397  1.00  0.00           C
ATOM   7872  CZ  PHE A 483     104.386  70.501 124.157  1.00  0.00           C
ATOM   7874  CD2 PHE A 483     105.706  71.021 122.197  1.00  0.00           C
ATOM   7876  CE2 PHE A 483     104.646  71.321 123.057  1.00  0.00           C
ATOM   7878  C   PHE A 483     105.566  69.121 119.707  1.00  0.00           C
ATOM   7879  O   PHE A 483     104.426  68.871 120.067  1.00  0.00           O
ATOM   7880  N   LYS A 484     105.806  70.001 118.717  1.00  0.00           N
ATOM   7882  CA  LYS A 484     104.756  70.701 117.987  1.00  0.00           C
ATOM   7884  CB  LYS A 484     105.346  71.811 117.067  1.00  0.00           C
ATOM   7887  CG  LYS A 484     105.576  73.161 117.767  1.00  0.00           C
ATOM   7890  CD  LYS A 484     106.776  73.241 118.717  1.00  0.00           C
ATOM   7893  CE  LYS A 484     106.766  74.531 119.547  1.00  0.00           C
ATOM   7896  NZ  LYS A 484     107.926  74.561 120.457  1.00  0.00           N
ATOM   7900  C   LYS A 484     103.796  69.801 117.227  1.00  0.00           C
ATOM   7901  O   LYS A 484     102.586  69.981 117.267  1.00  0.00           O
ATOM   7902  N   GLN A 485     104.336  68.761 116.547  1.00  0.00           N
ATOM   7904  CA  GLN A 485     103.506  67.781 115.877  1.00  0.00           C
ATOM   7906  CB  GLN A 485     104.316  67.041 114.767  1.00  0.00           C
ATOM   7909  CG  GLN A 485     105.326  65.981 115.267  1.00  0.00           C
ATOM   7912  CD  GLN A 485     106.046  65.321 114.087  1.00  0.00           C
ATOM   7913  OE1 GLN A 485     105.506  64.411 113.457  1.00  0.00           O
ATOM   7914  NE2 GLN A 485     107.266  65.811 113.787  1.00  0.00           N
ATOM   7917  C   GLN A 485     102.846  66.801 116.857  1.00  0.00           C
ATOM   7918  O   GLN A 485     101.736  66.341 116.607  1.00  0.00           O
ATOM   7919  N   TRP A 486     103.486  66.511 118.017  1.00  0.00           N
ATOM   7921  CA  TRP A 486     102.876  65.841 119.157  1.00  0.00           C
ATOM   7923  CB  TRP A 486     103.966  65.541 120.227  1.00  0.00           C
ATOM   7926  CG  TRP A 486     103.556  64.711 121.397  1.00  0.00           C
ATOM   7927  CD1 TRP A 486     103.276  63.371 121.347  1.00  0.00           C
ATOM   7929  NE1 TRP A 486     102.946  62.931 122.607  1.00  0.00           N
ATOM   7931  CE2 TRP A 486     103.026  63.961 123.487  1.00  0.00           C
ATOM   7932  CD2 TRP A 486     103.416  65.111 122.767  1.00  0.00           C
ATOM   7933  CE3 TRP A 486     103.586  66.321 123.437  1.00  0.00           C
ATOM   7935  CZ3 TRP A 486     103.306  66.371 124.807  1.00  0.00           C
ATOM   7937  CZ2 TRP A 486     102.766  64.011 124.847  1.00  0.00           C
ATOM   7939  CH2 TRP A 486     102.916  65.231 125.497  1.00  0.00           C
ATOM   7941  C   TRP A 486     101.686  66.601 119.737  1.00  0.00           C
ATOM   7942  O   TRP A 486     100.636  66.021 119.997  1.00  0.00           O
ATOM   7943  N   ALA A 487     101.826  67.941 119.887  1.00  0.00           N
ATOM   7945  CA  ALA A 487     100.786  68.861 120.337  1.00  0.00           C
ATOM   7947  CB  ALA A 487     101.366  70.291 120.437  1.00  0.00           C
ATOM   7951  C   ALA A 487      99.566  68.881 119.437  1.00  0.00           C
ATOM   7952  O   ALA A 487      98.426  68.701 119.867  1.00  0.00           O
ATOM   7953  N   ARG A 488      99.836  68.991 118.117  1.00  0.00           N
ATOM   7955  CA  ARG A 488      98.866  68.821 117.057  1.00  0.00           C
ATOM   7957  CB  ARG A 488      99.486  69.101 115.657  1.00  0.00           C
ATOM   7960  CG  ARG A 488      99.956  70.551 115.397  1.00  0.00           C
ATOM   7963  CD  ARG A 488     100.806  70.701 114.127  1.00  0.00           C
ATOM   7966  NE  ARG A 488     101.086  72.141 113.807  1.00  0.00           N
ATOM   7968  CZ  ARG A 488     102.016  72.531 112.927  1.00  0.00           C
ATOM   7969  NH1 ARG A 488     102.786  71.671 112.297  1.00  0.00           N
ATOM   7972  NH2 ARG A 488     102.146  73.801 112.587  1.00  0.00           N
ATOM   7975  C   ARG A 488      98.206  67.441 117.047  1.00  0.00           C
ATOM   7976  O   ARG A 488      97.006  67.301 116.787  1.00  0.00           O
ATOM   7977  N   PHE A 489      98.956  66.361 117.327  1.00  0.00           N
ATOM   7979  CA  PHE A 489      98.386  65.031 117.447  1.00  0.00           C
ATOM   7981  CB  PHE A 489      99.516  63.951 117.547  1.00  0.00           C
ATOM   7984  CG  PHE A 489      98.946  62.561 117.677  1.00  0.00           C
ATOM   7985  CD1 PHE A 489      98.516  61.891 116.537  1.00  0.00           C
ATOM   7987  CE1 PHE A 489      97.886  60.641 116.647  1.00  0.00           C
ATOM   7989  CZ  PHE A 489      97.696  60.061 117.907  1.00  0.00           C
ATOM   7991  CD2 PHE A 489      98.756  61.971 118.937  1.00  0.00           C
ATOM   7993  CE2 PHE A 489      98.136  60.721 119.057  1.00  0.00           C
ATOM   7995  C   PHE A 489      97.366  64.861 118.577  1.00  0.00           C
ATOM   7996  O   PHE A 489      96.266  64.351 118.357  1.00  0.00           O
ATOM   7997  N   LYS A 490      97.666  65.321 119.827  1.00  0.00           N
ATOM   7999  CA  LYS A 490      96.716  65.101 120.907  1.00  0.00           C
ATOM   8001  CB  LYS A 490      97.316  65.131 122.347  1.00  0.00           C
ATOM   8004  CG  LYS A 490      97.576  66.501 123.017  1.00  0.00           C
ATOM   8007  CD  LYS A 490      98.976  67.061 122.767  1.00  0.00           C
ATOM   8010  CE  LYS A 490     100.086  66.611 123.717  1.00  0.00           C
ATOM   8013  NZ  LYS A 490      99.936  65.241 124.237  1.00  0.00           N
ATOM   8017  C   LYS A 490      95.546  66.061 120.807  1.00  0.00           C
ATOM   8018  O   LYS A 490      94.456  65.741 121.277  1.00  0.00           O
ATOM   8019  N   SER A 491      95.716  67.251 120.177  1.00  0.00           N
ATOM   8021  CA  SER A 491      94.586  68.121 119.877  1.00  0.00           C
ATOM   8023  CB  SER A 491      94.986  69.531 119.327  1.00  0.00           C
ATOM   8026  OG  SER A 491      95.436  69.511 117.967  1.00  0.00           O
ATOM   8028  C   SER A 491      93.616  67.451 118.927  1.00  0.00           C
ATOM   8029  O   SER A 491      92.406  67.491 119.117  1.00  0.00           O
ATOM   8030  N   ARG A 492      94.136  66.791 117.877  1.00  0.00           N
ATOM   8032  CA  ARG A 492      93.356  65.961 116.987  1.00  0.00           C
ATOM   8034  CB  ARG A 492      94.206  65.571 115.747  1.00  0.00           C
ATOM   8037  CG  ARG A 492      93.576  64.551 114.777  1.00  0.00           C
ATOM   8040  CD  ARG A 492      92.106  64.761 114.387  1.00  0.00           C
ATOM   8043  NE  ARG A 492      91.926  66.201 114.047  1.00  0.00           N
ATOM   8045  CZ  ARG A 492      90.756  66.681 113.667  1.00  0.00           C
ATOM   8046  NH1 ARG A 492      89.646  65.971 113.687  1.00  0.00           N
ATOM   8049  NH2 ARG A 492      90.686  67.921 113.237  1.00  0.00           N
ATOM   8052  C   ARG A 492      92.696  64.761 117.637  1.00  0.00           C
ATOM   8053  O   ARG A 492      91.496  64.551 117.507  1.00  0.00           O
ATOM   8054  N   ALA A 493      93.426  63.971 118.437  1.00  0.00           N
ATOM   8056  CA  ALA A 493      92.906  62.781 119.097  1.00  0.00           C
ATOM   8058  CB  ALA A 493      94.036  62.181 119.957  1.00  0.00           C
ATOM   8062  C   ALA A 493      91.696  63.071 119.987  1.00  0.00           C
ATOM   8063  O   ALA A 493      90.696  62.351 120.027  1.00  0.00           O
ATOM   8064  N   LEU A 494      91.776  64.181 120.727  1.00  0.00           N
ATOM   8066  CA  LEU A 494      90.706  64.771 121.507  1.00  0.00           C
ATOM   8068  CB  LEU A 494      91.356  65.961 122.247  1.00  0.00           C
ATOM   8071  CG  LEU A 494      90.636  66.481 123.507  1.00  0.00           C
ATOM   8073  CD1 LEU A 494      90.486  65.391 124.577  1.00  0.00           C
ATOM   8077  CD2 LEU A 494      91.466  67.641 124.057  1.00  0.00           C
ATOM   8081  C   LEU A 494      89.486  65.241 120.707  1.00  0.00           C
ATOM   8082  O   LEU A 494      88.346  64.961 121.067  1.00  0.00           O
ATOM   8083  N   THR A 495      89.696  65.941 119.577  1.00  0.00           N
ATOM   8085  CA  THR A 495      88.666  66.271 118.597  1.00  0.00           C
ATOM   8087  CB  THR A 495      89.196  67.261 117.567  1.00  0.00           C
ATOM   8089  OG1 THR A 495      89.616  68.441 118.247  1.00  0.00           O
ATOM   8091  CG2 THR A 495      88.126  67.691 116.537  1.00  0.00           C
ATOM   8095  C   THR A 495      88.036  65.071 117.907  1.00  0.00           C
ATOM   8096  O   THR A 495      86.826  64.961 117.777  1.00  0.00           O
ATOM   8097  N   ASP A 496      88.836  64.071 117.497  1.00  0.00           N
ATOM   8099  CA  ASP A 496      88.306  62.841 116.927  1.00  0.00           C
ATOM   8101  CB  ASP A 496      89.426  61.971 116.267  1.00  0.00           C
ATOM   8104  CG  ASP A 496      89.806  62.421 114.857  1.00  0.00           C
ATOM   8105  OD1 ASP A 496      89.156  63.311 114.257  1.00  0.00           O
ATOM   8106  OD2 ASP A 496      90.756  61.821 114.297  1.00  0.00           O
ATOM   8107  C   ASP A 496      87.446  62.041 117.927  1.00  0.00           C
ATOM   8108  O   ASP A 496      86.436  61.441 117.567  1.00  0.00           O
ATOM   8109  N   PHE A 497      87.796  62.051 119.227  1.00  0.00           N
ATOM   8111  CA  PHE A 497      86.886  61.551 120.257  1.00  0.00           C
ATOM   8113  CB  PHE A 497      87.596  61.481 121.647  1.00  0.00           C
ATOM   8116  CG  PHE A 497      86.686  60.861 122.697  1.00  0.00           C
ATOM   8117  CD1 PHE A 497      86.076  59.631 122.427  1.00  0.00           C
ATOM   8119  CE1 PHE A 497      85.096  59.111 123.277  1.00  0.00           C
ATOM   8121  CZ  PHE A 497      84.746  59.801 124.437  1.00  0.00           C
ATOM   8123  CD2 PHE A 497      86.346  61.531 123.887  1.00  0.00           C
ATOM   8125  CE2 PHE A 497      85.386  61.001 124.757  1.00  0.00           C
ATOM   8127  C   PHE A 497      85.526  62.281 120.367  1.00  0.00           C
ATOM   8128  O   PHE A 497      84.476  61.651 120.347  1.00  0.00           O
ATOM   8129  N   THR A 498      85.496  63.631 120.447  1.00  0.00           N
ATOM   8131  CA  THR A 498      84.246  64.401 120.517  1.00  0.00           C
ATOM   8133  CB  THR A 498      84.426  65.911 120.727  1.00  0.00           C
ATOM   8135  OG1 THR A 498      85.276  66.481 119.747  1.00  0.00           O
ATOM   8137  CG2 THR A 498      85.086  66.151 122.097  1.00  0.00           C
ATOM   8141  C   THR A 498      83.386  64.201 119.287  1.00  0.00           C
ATOM   8142  O   THR A 498      82.166  64.041 119.367  1.00  0.00           O
ATOM   8143  N   LEU A 499      84.006  64.161 118.097  1.00  0.00           N
ATOM   8145  CA  LEU A 499      83.356  63.771 116.867  1.00  0.00           C
ATOM   8147  CB  LEU A 499      84.276  64.011 115.637  1.00  0.00           C
ATOM   8150  CG  LEU A 499      84.656  65.481 115.387  1.00  0.00           C
ATOM   8152  CD1 LEU A 499      85.546  65.621 114.137  1.00  0.00           C
ATOM   8156  CD2 LEU A 499      83.436  66.401 115.287  1.00  0.00           C
ATOM   8160  C   LEU A 499      82.766  62.361 116.857  1.00  0.00           C
ATOM   8161  O   LEU A 499      81.626  62.201 116.407  1.00  0.00           O
ATOM   8162  N   GLU A 500      83.466  61.321 117.377  1.00  0.00           N
ATOM   8164  CA  GLU A 500      82.906  59.981 117.547  1.00  0.00           C
ATOM   8166  CB  GLU A 500      83.976  59.001 118.127  1.00  0.00           C
ATOM   8169  CG  GLU A 500      83.476  57.551 118.387  1.00  0.00           C
ATOM   8172  CD  GLU A 500      84.366  56.811 119.367  1.00  0.00           C
ATOM   8173  OE1 GLU A 500      84.446  57.221 120.547  1.00  0.00           O
ATOM   8174  OE2 GLU A 500      85.026  55.831 118.937  1.00  0.00           O
ATOM   8175  C   GLU A 500      81.696  59.951 118.467  1.00  0.00           C
ATOM   8176  O   GLU A 500      80.666  59.331 118.187  1.00  0.00           O
ATOM   8177  N   LEU A 501      81.806  60.661 119.597  1.00  0.00           N
ATOM   8179  CA  LEU A 501      80.776  60.861 120.587  1.00  0.00           C
ATOM   8181  CB  LEU A 501      81.446  61.741 121.667  1.00  0.00           C
ATOM   8184  CG  LEU A 501      80.956  61.601 123.107  1.00  0.00           C
ATOM   8186  CD1 LEU A 501      80.896  60.141 123.547  1.00  0.00           C
ATOM   8190  CD2 LEU A 501      81.916  62.391 124.007  1.00  0.00           C
ATOM   8194  C   LEU A 501      79.526  61.531 120.017  1.00  0.00           C
ATOM   8195  O   LEU A 501      78.386  61.071 120.177  1.00  0.00           O
ATOM   8196  N   SER A 502      79.746  62.591 119.227  1.00  0.00           N
ATOM   8198  CA  SER A 502      78.746  63.261 118.407  1.00  0.00           C
ATOM   8200  CB  SER A 502      79.316  64.541 117.747  1.00  0.00           C
ATOM   8203  OG  SER A 502      78.276  65.431 117.367  1.00  0.00           O
ATOM   8205  C   SER A 502      78.166  62.341 117.337  1.00  0.00           C
ATOM   8206  O   SER A 502      76.966  62.331 117.067  1.00  0.00           O
ATOM   8207  N   ALA A 503      78.966  61.481 116.687  1.00  0.00           N
ATOM   8209  CA  ALA A 503      78.446  60.521 115.727  1.00  0.00           C
ATOM   8211  CB  ALA A 503      79.616  59.741 115.107  1.00  0.00           C
ATOM   8215  C   ALA A 503      77.446  59.541 116.307  1.00  0.00           C
ATOM   8216  O   ALA A 503      76.396  59.261 115.727  1.00  0.00           O
ATOM   8217  N   ARG A 504      77.706  59.021 117.517  1.00  0.00           N
ATOM   8219  CA  ARG A 504      76.776  58.181 118.247  1.00  0.00           C
ATOM   8221  CB  ARG A 504      77.476  57.651 119.527  1.00  0.00           C
ATOM   8224  CG  ARG A 504      78.706  56.761 119.217  1.00  0.00           C
ATOM   8227  CD  ARG A 504      79.616  56.451 120.417  1.00  0.00           C
ATOM   8230  NE  ARG A 504      78.976  55.341 121.197  1.00  0.00           N
ATOM   8232  CZ  ARG A 504      79.356  54.071 121.177  1.00  0.00           C
ATOM   8233  NH1 ARG A 504      80.356  53.581 120.477  1.00  0.00           N
ATOM   8236  NH2 ARG A 504      78.666  53.201 121.887  1.00  0.00           N
ATOM   8239  C   ARG A 504      75.466  58.891 118.577  1.00  0.00           C
ATOM   8240  O   ARG A 504      74.366  58.351 118.407  1.00  0.00           O
ATOM   8241  N   VAL A 505      75.556  60.161 119.027  1.00  0.00           N
ATOM   8243  CA  VAL A 505      74.406  61.021 119.267  1.00  0.00           C
ATOM   8245  CB  VAL A 505      74.786  62.271 120.087  1.00  0.00           C
ATOM   8247  CG1 VAL A 505      74.916  63.581 119.287  1.00  0.00           C
ATOM   8251  CG2 VAL A 505      73.736  62.501 121.187  1.00  0.00           C
ATOM   8255  C   VAL A 505      73.566  61.331 118.017  1.00  0.00           C
ATOM   8256  O   VAL A 505      72.346  61.231 118.057  1.00  0.00           O
ATOM   8257  N   LYS A 506      74.176  61.651 116.847  1.00  0.00           N
ATOM   8259  CA  LYS A 506      73.436  61.781 115.587  1.00  0.00           C
ATOM   8261  CB  LYS A 506      74.286  62.371 114.437  1.00  0.00           C
ATOM   8264  CG  LYS A 506      74.326  63.901 114.377  1.00  0.00           C
ATOM   8267  CD  LYS A 506      75.496  64.541 115.147  1.00  0.00           C
ATOM   8270  CE  LYS A 506      76.866  64.211 114.537  1.00  0.00           C
ATOM   8273  NZ  LYS A 506      77.076  64.951 113.277  1.00  0.00           N
ATOM   8277  C   LYS A 506      72.786  60.501 115.077  1.00  0.00           C
ATOM   8278  O   LYS A 506      71.756  60.531 114.407  1.00  0.00           O
ATOM   8279  N   ALA A 507      73.426  59.341 115.337  1.00  0.00           N
ATOM   8281  CA  ALA A 507      72.916  58.061 114.937  1.00  0.00           C
ATOM   8283  CB  ALA A 507      74.016  57.021 115.197  1.00  0.00           C
ATOM   8287  C   ALA A 507      71.596  57.701 115.607  1.00  0.00           C
ATOM   8288  O   ALA A 507      70.696  57.121 115.007  1.00  0.00           O
ATOM   8289  N   ILE A 508      71.446  58.091 116.887  1.00  0.00           N
ATOM   8291  CA  ILE A 508      70.266  57.811 117.667  1.00  0.00           C
ATOM   8293  CB  ILE A 508      70.666  57.531 119.107  1.00  0.00           C
ATOM   8295  CG2 ILE A 508      69.416  57.321 119.997  1.00  0.00           C
ATOM   8299  CG1 ILE A 508      71.676  56.361 119.227  1.00  0.00           C
ATOM   8302  CD  ILE A 508      71.116  54.991 118.857  1.00  0.00           C
ATOM   8306  C   ILE A 508      69.286  58.971 117.617  1.00  0.00           C
ATOM   8307  O   ILE A 508      68.086  58.801 117.397  1.00  0.00           O
ATOM   8308  N   ARG A 509      69.776  60.211 117.837  1.00  0.00           N
ATOM   8310  CA  ARG A 509      68.936  61.371 118.077  1.00  0.00           C
ATOM   8312  CB  ARG A 509      69.766  62.411 118.897  1.00  0.00           C
ATOM   8315  CG  ARG A 509      69.046  63.401 119.847  1.00  0.00           C
ATOM   8318  CD  ARG A 509      67.666  63.911 119.457  1.00  0.00           C
ATOM   8321  NE  ARG A 509      66.766  62.791 119.827  1.00  0.00           N
ATOM   8323  CZ  ARG A 509      65.446  62.821 119.847  1.00  0.00           C
ATOM   8324  NH1 ARG A 509      64.726  63.771 119.307  1.00  0.00           N
ATOM   8327  NH2 ARG A 509      64.846  61.841 120.497  1.00  0.00           N
ATOM   8330  C   ARG A 509      68.536  62.001 116.747  1.00  0.00           C
ATOM   8331  O   ARG A 509      67.426  62.511 116.627  1.00  0.00           O
ATOM   8332  N   GLY A 510      69.386  61.921 115.707  1.00  0.00           N
ATOM   8334  CA  GLY A 510      69.076  62.441 114.387  1.00  0.00           C
ATOM   8337  C   GLY A 510      70.206  63.281 113.837  1.00  0.00           C
ATOM   8338  O   GLY A 510      70.946  63.881 114.597  1.00  0.00           O
ATOM   8339  N   PRO A 511      70.356  63.401 112.517  1.00  0.00           N
ATOM   8340  CD  PRO A 511      69.856  62.381 111.597  1.00  0.00           C
ATOM   8343  CA  PRO A 511      71.396  64.221 111.897  1.00  0.00           C
ATOM   8345  CB  PRO A 511      71.216  63.941 110.407  1.00  0.00           C
ATOM   8348  CG  PRO A 511      70.696  62.521 110.327  1.00  0.00           C
ATOM   8351  C   PRO A 511      71.276  65.711 112.117  1.00  0.00           C
ATOM   8352  O   PRO A 511      72.216  66.431 111.777  1.00  0.00           O
ATOM   8353  N   HIS A 512      70.126  66.201 112.637  1.00  0.00           N
ATOM   8355  CA  HIS A 512      69.866  67.591 112.937  1.00  0.00           C
ATOM   8357  CB  HIS A 512      68.426  67.801 113.447  1.00  0.00           C
ATOM   8360  ND1 HIS A 512      67.806  65.741 114.687  1.00  0.00           N
ATOM   8361  CG  HIS A 512      68.086  67.091 114.717  1.00  0.00           C
ATOM   8362  CE1 HIS A 512      67.376  65.451 115.897  1.00  0.00           C
ATOM   8364  NE2 HIS A 512      67.386  66.541 116.717  1.00  0.00           N
ATOM   8366  CD2 HIS A 512      67.836  67.601 115.957  1.00  0.00           C
ATOM   8368  C   HIS A 512      70.836  68.151 113.957  1.00  0.00           C
ATOM   8369  O   HIS A 512      71.256  69.301 113.827  1.00  0.00           O
ATOM   8370  N   ILE A 513      71.186  67.321 114.977  1.00  0.00           N
ATOM   8372  CA  ILE A 513      72.096  67.601 116.077  1.00  0.00           C
ATOM   8374  CB  ILE A 513      72.456  66.361 116.897  1.00  0.00           C
ATOM   8376  CG2 ILE A 513      73.476  66.681 118.017  1.00  0.00           C
ATOM   8380  CG1 ILE A 513      71.206  65.681 117.497  1.00  0.00           C
ATOM   8383  CD  ILE A 513      70.356  66.591 118.377  1.00  0.00           C
ATOM   8387  C   ILE A 513      73.346  68.381 115.717  1.00  0.00           C
ATOM   8388  O   ILE A 513      74.186  67.951 114.937  1.00  0.00           O
ATOM   8389  N   LYS A 514      73.476  69.561 116.347  1.00  0.00           N
ATOM   8391  CA  LYS A 514      74.596  70.451 116.147  1.00  0.00           C
ATOM   8393  CB  LYS A 514      74.096  71.901 115.997  1.00  0.00           C
ATOM   8396  CG  LYS A 514      73.306  72.061 114.687  1.00  0.00           C
ATOM   8399  CD  LYS A 514      72.436  73.331 114.607  1.00  0.00           C
ATOM   8402  CE  LYS A 514      71.496  73.341 113.397  1.00  0.00           C
ATOM   8405  NZ  LYS A 514      70.526  72.231 113.467  1.00  0.00           N
ATOM   8409  C   LYS A 514      75.576  70.351 117.297  1.00  0.00           C
ATOM   8410  O   LYS A 514      75.256  69.951 118.407  1.00  0.00           O
ATOM   8411  N   THR A 515      76.836  70.711 117.057  1.00  0.00           N
ATOM   8413  CA  THR A 515      77.856  70.661 118.097  1.00  0.00           C
ATOM   8415  CB  THR A 515      79.096  69.871 117.737  1.00  0.00           C
ATOM   8417  OG1 THR A 515      79.686  70.351 116.537  1.00  0.00           O
ATOM   8419  CG2 THR A 515      78.696  68.431 117.467  1.00  0.00           C
ATOM   8423  C   THR A 515      78.276  72.041 118.527  1.00  0.00           C
ATOM   8424  O   THR A 515      78.146  73.041 117.827  1.00  0.00           O
ATOM   8425  N   ALA A 516      78.816  72.081 119.747  1.00  0.00           N
ATOM   8427  CA  ALA A 516      79.496  73.211 120.297  1.00  0.00           C
ATOM   8429  CB  ALA A 516      78.506  74.051 121.117  1.00  0.00           C
ATOM   8433  C   ALA A 516      80.596  72.621 121.157  1.00  0.00           C
ATOM   8434  O   ALA A 516      80.466  71.511 121.677  1.00  0.00           O
ATOM   8435  N   ARG A 517      81.716  73.341 121.367  1.00  0.00           N
ATOM   8437  CA  ARG A 517      82.676  72.931 122.377  1.00  0.00           C
ATOM   8439  CB  ARG A 517      83.806  72.001 121.857  1.00  0.00           C
ATOM   8442  CG  ARG A 517      84.736  71.491 122.977  1.00  0.00           C
ATOM   8445  CD  ARG A 517      85.536  70.221 122.687  1.00  0.00           C
ATOM   8448  NE  ARG A 517      86.696  70.581 121.807  1.00  0.00           N
ATOM   8450  CZ  ARG A 517      87.856  69.931 121.797  1.00  0.00           C
ATOM   8451  NH1 ARG A 517      88.316  69.281 122.847  1.00  0.00           N
ATOM   8454  NH2 ARG A 517      88.596  69.931 120.717  1.00  0.00           N
ATOM   8457  C   ARG A 517      83.296  74.151 122.987  1.00  0.00           C
ATOM   8458  O   ARG A 517      83.566  75.141 122.297  1.00  0.00           O
ATOM   8459  N   ASN A 518      83.526  74.111 124.307  1.00  0.00           N
ATOM   8461  CA  ASN A 518      84.206  75.171 125.017  1.00  0.00           C
ATOM   8463  CB  ASN A 518      83.966  75.021 126.527  1.00  0.00           C
ATOM   8466  CG  ASN A 518      82.466  75.051 126.787  1.00  0.00           C
ATOM   8467  OD1 ASN A 518      81.666  75.631 126.047  1.00  0.00           O
ATOM   8468  ND2 ASN A 518      82.046  74.381 127.877  1.00  0.00           N
ATOM   8471  C   ASN A 518      85.696  75.171 124.717  1.00  0.00           C
ATOM   8472  O   ASN A 518      86.406  74.191 124.947  1.00  0.00           O
ATOM   8473  N   ILE A 519      86.196  76.301 124.197  1.00  0.00           N
ATOM   8475  CA  ILE A 519      87.606  76.531 123.977  1.00  0.00           C
ATOM   8477  CB  ILE A 519      87.956  76.971 122.547  1.00  0.00           C
ATOM   8479  CG2 ILE A 519      87.516  78.421 122.227  1.00  0.00           C
ATOM   8483  CG1 ILE A 519      89.456  76.741 122.257  1.00  0.00           C
ATOM   8486  CD  ILE A 519      89.856  76.961 120.807  1.00  0.00           C
ATOM   8490  C   ILE A 519      88.076  77.521 125.017  1.00  0.00           C
ATOM   8491  O   ILE A 519      87.416  78.521 125.317  1.00  0.00           O
ATOM   8492  N   PHE A 520      89.246  77.261 125.637  1.00  0.00           N
ATOM   8494  CA  PHE A 520      89.916  78.241 126.467  1.00  0.00           C
ATOM   8496  CB  PHE A 520      91.166  77.671 127.197  1.00  0.00           C
ATOM   8499  CG  PHE A 520      90.736  76.641 128.217  1.00  0.00           C
ATOM   8500  CD1 PHE A 520      90.366  77.021 129.517  1.00  0.00           C
ATOM   8502  CE1 PHE A 520      89.926  76.071 130.447  1.00  0.00           C
ATOM   8504  CZ  PHE A 520      89.846  74.721 130.087  1.00  0.00           C
ATOM   8506  CD2 PHE A 520      90.706  75.271 127.887  1.00  0.00           C
ATOM   8508  CE2 PHE A 520      90.236  74.331 128.807  1.00  0.00           C
ATOM   8510  C   PHE A 520      90.266  79.501 125.687  1.00  0.00           C
ATOM   8511  O   PHE A 520      90.566  79.451 124.497  1.00  0.00           O
ATOM   8512  N   ALA A 521      90.226  80.691 126.317  1.00  0.00           N
ATOM   8514  CA  ALA A 521      90.546  81.911 125.597  1.00  0.00           C
ATOM   8516  CB  ALA A 521      90.306  83.171 126.437  1.00  0.00           C
ATOM   8520  C   ALA A 521      91.976  81.921 125.067  1.00  0.00           C
ATOM   8521  O   ALA A 521      92.216  82.351 123.937  1.00  0.00           O
ATOM   8522  N   LEU A 522      92.946  81.411 125.847  1.00  0.00           N
ATOM   8524  CA  LEU A 522      94.346  81.451 125.467  1.00  0.00           C
ATOM   8526  CB  LEU A 522      95.296  80.941 126.577  1.00  0.00           C
ATOM   8529  CG  LEU A 522      96.766  81.331 126.337  1.00  0.00           C
ATOM   8531  CD1 LEU A 522      96.936  82.851 126.377  1.00  0.00           C
ATOM   8535  CD2 LEU A 522      97.766  80.691 127.297  1.00  0.00           C
ATOM   8539  C   LEU A 522      94.706  80.821 124.107  1.00  0.00           C
ATOM   8540  O   LEU A 522      95.396  81.501 123.357  1.00  0.00           O
ATOM   8541  N   PRO A 523      94.256  79.641 123.657  1.00  0.00           N
ATOM   8542  CD  PRO A 523      93.866  78.541 124.547  1.00  0.00           C
ATOM   8545  CA  PRO A 523      94.336  79.191 122.267  1.00  0.00           C
ATOM   8547  CB  PRO A 523      93.546  77.871 122.207  1.00  0.00           C
ATOM   8550  CG  PRO A 523      93.306  77.421 123.667  1.00  0.00           C
ATOM   8553  C   PRO A 523      93.876  80.191 121.217  1.00  0.00           C
ATOM   8554  O   PRO A 523      94.456  80.221 120.127  1.00  0.00           O
ATOM   8555  N   VAL A 524      92.826  80.991 121.487  1.00  0.00           N
ATOM   8557  CA  VAL A 524      92.306  82.031 120.617  1.00  0.00           C
ATOM   8559  CB  VAL A 524      90.886  82.471 120.997  1.00  0.00           C
ATOM   8561  CG1 VAL A 524      90.306  83.411 119.927  1.00  0.00           C
ATOM   8565  CG2 VAL A 524      90.006  81.221 121.167  1.00  0.00           C
ATOM   8569  C   VAL A 524      93.186  83.271 120.607  1.00  0.00           C
ATOM   8570  O   VAL A 524      93.246  84.011 119.637  1.00  0.00           O
ATOM   8571  N   ILE A 525      93.976  83.521 121.657  1.00  0.00           N
ATOM   8573  CA  ILE A 525      94.736  84.771 121.757  1.00  0.00           C
ATOM   8575  CB  ILE A 525      94.706  85.321 123.167  1.00  0.00           C
ATOM   8577  CG2 ILE A 525      95.416  86.691 123.217  1.00  0.00           C
ATOM   8581  CG1 ILE A 525      93.246  85.521 123.617  1.00  0.00           C
ATOM   8584  CD  ILE A 525      93.106  85.461 125.117  1.00  0.00           C
ATOM   8588  C   ILE A 525      96.176  84.541 121.367  1.00  0.00           C
ATOM   8589  O   ILE A 525      96.846  85.341 120.717  1.00  0.00           O
ATOM   8590  N   GLN A 526      96.676  83.371 121.757  1.00  0.00           N
ATOM   8592  CA  GLN A 526      98.046  82.961 121.577  1.00  0.00           C
ATOM   8594  CB  GLN A 526      98.756  83.081 122.947  1.00  0.00           C
ATOM   8597  CG  GLN A 526     100.246  82.671 122.957  1.00  0.00           C
ATOM   8600  CD  GLN A 526     100.886  83.011 124.307  1.00  0.00           C
ATOM   8601  OE1 GLN A 526     100.216  83.001 125.337  1.00  0.00           O
ATOM   8602  NE2 GLN A 526     102.206  83.331 124.337  1.00  0.00           N
ATOM   8605  C   GLN A 526      98.006  81.541 121.037  1.00  0.00           C
ATOM   8606  O   GLN A 526      97.746  80.591 121.797  1.00  0.00           O
ATOM   8607  N   PRO A 527      98.246  81.321 119.747  1.00  0.00           N
ATOM   8608  CD  PRO A 527      98.086  82.371 118.737  1.00  0.00           C
ATOM   8611  CA  PRO A 527      98.066  80.001 119.147  1.00  0.00           C
ATOM   8613  CB  PRO A 527      98.306  80.271 117.657  1.00  0.00           C
ATOM   8616  CG  PRO A 527      97.706  81.651 117.457  1.00  0.00           C
ATOM   8619  C   PRO A 527      99.046  78.951 119.627  1.00  0.00           C
ATOM   8620  O   PRO A 527      98.766  77.761 119.527  1.00  0.00           O
ATOM   8621  N   GLU A 528     100.216  79.371 120.137  1.00  0.00           N
ATOM   8623  CA  GLU A 528     101.296  78.481 120.507  1.00  0.00           C
ATOM   8625  CB  GLU A 528     102.616  79.271 120.637  1.00  0.00           C
ATOM   8628  CG  GLU A 528     102.776  80.061 121.957  1.00  0.00           C
ATOM   8631  CD  GLU A 528     104.006  80.931 121.977  1.00  0.00           C
ATOM   8632  OE1 GLU A 528     104.726  81.071 120.957  1.00  0.00           O
ATOM   8633  OE2 GLU A 528     104.236  81.541 123.057  1.00  0.00           O
ATOM   8634  C   GLU A 528     100.946  77.721 121.777  1.00  0.00           C
ATOM   8635  O   GLU A 528     101.576  76.721 122.127  1.00  0.00           O
ATOM   8636  N   SER A 529      99.856  78.151 122.427  1.00  0.00           N
ATOM   8638  CA  SER A 529      99.246  77.581 123.607  1.00  0.00           C
ATOM   8640  CB  SER A 529      98.316  78.621 124.277  1.00  0.00           C
ATOM   8643  OG  SER A 529      99.016  79.851 124.427  1.00  0.00           O
ATOM   8645  C   SER A 529      98.466  76.311 123.337  1.00  0.00           C
ATOM   8646  O   SER A 529      98.126  75.581 124.267  1.00  0.00           O
ATOM   8647  N   GLU A 530      98.266  75.911 122.047  1.00  0.00           N
ATOM   8649  CA  GLU A 530      97.856  74.551 121.687  1.00  0.00           C
ATOM   8651  CB  GLU A 530      97.756  74.321 120.137  1.00  0.00           C
ATOM   8654  CG  GLU A 530      97.396  72.861 119.717  1.00  0.00           C
ATOM   8657  CD  GLU A 530      97.516  72.581 118.217  1.00  0.00           C
ATOM   8658  OE1 GLU A 530      98.356  73.231 117.547  1.00  0.00           O
ATOM   8659  OE2 GLU A 530      96.786  71.691 117.707  1.00  0.00           O
ATOM   8660  C   GLU A 530      98.766  73.481 122.277  1.00  0.00           C
ATOM   8661  O   GLU A 530      98.336  72.401 122.667  1.00  0.00           O
ATOM   8662  N   ALA A 531     100.056  73.841 122.457  1.00  0.00           N
ATOM   8664  CA  ALA A 531     101.066  73.091 123.177  1.00  0.00           C
ATOM   8666  CB  ALA A 531     102.296  74.011 123.327  1.00  0.00           C
ATOM   8670  C   ALA A 531     100.686  72.611 124.567  1.00  0.00           C
ATOM   8671  O   ALA A 531     101.046  71.501 124.947  1.00  0.00           O
ATOM   8672  N   TRP A 532      99.956  73.411 125.367  1.00  0.00           N
ATOM   8674  CA  TRP A 532      99.556  73.001 126.707  1.00  0.00           C
ATOM   8676  CB  TRP A 532     100.226  73.861 127.817  1.00  0.00           C
ATOM   8679  CG  TRP A 532      99.996  75.341 127.737  1.00  0.00           C
ATOM   8680  CD1 TRP A 532      99.006  76.051 128.377  1.00  0.00           C
ATOM   8682  NE1 TRP A 532      99.166  77.391 128.107  1.00  0.00           N
ATOM   8684  CE2 TRP A 532     100.256  77.571 127.287  1.00  0.00           C
ATOM   8685  CD2 TRP A 532     100.796  76.291 127.007  1.00  0.00           C
ATOM   8686  CE3 TRP A 532     101.906  76.181 126.177  1.00  0.00           C
ATOM   8688  CZ3 TRP A 532     102.436  77.331 125.597  1.00  0.00           C
ATOM   8690  CZ2 TRP A 532     100.806  78.721 126.737  1.00  0.00           C
ATOM   8692  CH2 TRP A 532     101.886  78.581 125.867  1.00  0.00           C
ATOM   8694  C   TRP A 532      98.056  72.971 126.897  1.00  0.00           C
ATOM   8695  O   TRP A 532      97.586  72.741 128.007  1.00  0.00           O
ATOM   8696  N   PHE A 533      97.256  73.171 125.837  1.00  0.00           N
ATOM   8698  CA  PHE A 533      95.826  72.991 125.937  1.00  0.00           C
ATOM   8700  CB  PHE A 533      95.086  74.271 125.457  1.00  0.00           C
ATOM   8703  CG  PHE A 533      95.046  75.241 126.607  1.00  0.00           C
ATOM   8704  CD1 PHE A 533      94.166  75.011 127.677  1.00  0.00           C
ATOM   8706  CE1 PHE A 533      94.146  75.851 128.787  1.00  0.00           C
ATOM   8708  CZ  PHE A 533      94.996  76.961 128.837  1.00  0.00           C
ATOM   8710  CD2 PHE A 533      95.876  76.371 126.657  1.00  0.00           C
ATOM   8712  CE2 PHE A 533      95.846  77.231 127.767  1.00  0.00           C
ATOM   8714  C   PHE A 533      95.286  71.801 125.187  1.00  0.00           C
ATOM   8715  O   PHE A 533      94.246  71.261 125.547  1.00  0.00           O
ATOM   8716  N   ALA A 534      95.956  71.361 124.097  1.00  0.00           N
ATOM   8718  CA  ALA A 534      95.406  70.391 123.157  1.00  0.00           C
ATOM   8720  CB  ALA A 534      95.206  69.001 123.797  1.00  0.00           C
ATOM   8724  C   ALA A 534      94.146  70.871 122.447  1.00  0.00           C
ATOM   8725  O   ALA A 534      93.266  70.111 122.067  1.00  0.00           O
ATOM   8726  N   GLN A 535      94.036  72.191 122.257  1.00  0.00           N
ATOM   8728  CA  GLN A 535      92.926  72.841 121.627  1.00  0.00           C
ATOM   8730  CB  GLN A 535      92.016  73.581 122.647  1.00  0.00           C
ATOM   8733  CG  GLN A 535      91.326  72.661 123.697  1.00  0.00           C
ATOM   8736  CD  GLN A 535      90.356  73.481 124.557  1.00  0.00           C
ATOM   8737  OE1 GLN A 535      90.446  74.711 124.617  1.00  0.00           O
ATOM   8738  NE2 GLN A 535      89.386  72.811 125.217  1.00  0.00           N
ATOM   8741  C   GLN A 535      93.526  73.871 120.687  1.00  0.00           C
ATOM   8742  O   GLN A 535      94.406  74.631 121.077  1.00  0.00           O
ATOM   8743  N   ASN A 536      93.076  73.921 119.417  1.00  0.00           N
ATOM   8745  CA  ASN A 536      93.536  74.931 118.497  1.00  0.00           C
ATOM   8747  CB  ASN A 536      94.596  74.401 117.497  1.00  0.00           C
ATOM   8750  CG  ASN A 536      94.036  73.501 116.407  1.00  0.00           C
ATOM   8751  OD1 ASN A 536      93.806  73.961 115.277  1.00  0.00           O
ATOM   8752  ND2 ASN A 536      93.806  72.201 116.727  1.00  0.00           N
ATOM   8755  C   ASN A 536      92.316  75.511 117.827  1.00  0.00           C
ATOM   8756  O   ASN A 536      91.416  74.801 117.387  1.00  0.00           O
ATOM   8757  N   TYR A 537      92.226  76.841 117.817  1.00  0.00           N
ATOM   8759  CA  TYR A 537      91.016  77.561 117.497  1.00  0.00           C
ATOM   8761  CB  TYR A 537      91.276  79.051 117.827  1.00  0.00           C
ATOM   8764  CG  TYR A 537      90.106  79.931 117.497  1.00  0.00           C
ATOM   8765  CD1 TYR A 537      88.856  79.741 118.117  1.00  0.00           C
ATOM   8767  CE1 TYR A 537      87.796  80.621 117.857  1.00  0.00           C
ATOM   8769  CZ  TYR A 537      87.986  81.671 116.967  1.00  0.00           C
ATOM   8770  OH  TYR A 537      86.946  82.551 116.617  1.00  0.00           O
ATOM   8772  CD2 TYR A 537      90.276  81.001 116.617  1.00  0.00           C
ATOM   8774  CE2 TYR A 537      89.226  81.871 116.367  1.00  0.00           C
ATOM   8776  C   TYR A 537      90.506  77.301 116.087  1.00  0.00           C
ATOM   8777  O   TYR A 537      89.316  77.091 115.847  1.00  0.00           O
ATOM   8778  N   ALA A 538      91.426  77.221 115.117  1.00  0.00           N
ATOM   8780  CA  ALA A 538      91.116  76.941 113.737  1.00  0.00           C
ATOM   8782  CB  ALA A 538      92.406  76.981 112.917  1.00  0.00           C
ATOM   8786  C   ALA A 538      90.416  75.611 113.497  1.00  0.00           C
ATOM   8787  O   ALA A 538      89.476  75.541 112.707  1.00  0.00           O
ATOM   8788  N   ASP A 539      90.856  74.531 114.197  1.00  0.00           N
ATOM   8790  CA  ASP A 539      90.226  73.221 114.197  1.00  0.00           C
ATOM   8792  CB  ASP A 539      91.176  72.191 114.867  1.00  0.00           C
ATOM   8795  CG  ASP A 539      90.956  70.761 114.407  1.00  0.00           C
ATOM   8796  OD1 ASP A 539      89.806  70.371 114.117  1.00  0.00           O
ATOM   8797  OD2 ASP A 539      91.966  70.001 114.347  1.00  0.00           O
ATOM   8798  C   ASP A 539      88.806  73.211 114.737  1.00  0.00           C
ATOM   8799  O   ASP A 539      87.926  72.661 114.097  1.00  0.00           O
ATOM   8800  N   PHE A 540      88.526  73.921 115.857  1.00  0.00           N
ATOM   8802  CA  PHE A 540      87.186  74.071 116.417  1.00  0.00           C
ATOM   8804  CB  PHE A 540      87.206  74.961 117.697  1.00  0.00           C
ATOM   8807  CG  PHE A 540      87.586  74.251 118.967  1.00  0.00           C
ATOM   8808  CD1 PHE A 540      88.856  73.691 119.157  1.00  0.00           C
ATOM   8810  CE1 PHE A 540      89.226  73.161 120.397  1.00  0.00           C
ATOM   8812  CZ  PHE A 540      88.346  73.221 121.477  1.00  0.00           C
ATOM   8814  CD2 PHE A 540      86.686  74.241 120.057  1.00  0.00           C
ATOM   8816  CE2 PHE A 540      87.066  73.751 121.307  1.00  0.00           C
ATOM   8818  C   PHE A 540      86.176  74.671 115.437  1.00  0.00           C
ATOM   8819  O   PHE A 540      85.046  74.221 115.327  1.00  0.00           O
ATOM   8820  N   LEU A 541      86.586  75.681 114.657  1.00  0.00           N
ATOM   8822  CA  LEU A 541      85.756  76.271 113.617  1.00  0.00           C
ATOM   8824  CB  LEU A 541      86.436  77.541 113.057  1.00  0.00           C
ATOM   8827  CG  LEU A 541      86.746  78.621 114.117  1.00  0.00           C
ATOM   8829  CD1 LEU A 541      87.466  79.791 113.437  1.00  0.00           C
ATOM   8833  CD2 LEU A 541      85.486  79.081 114.857  1.00  0.00           C
ATOM   8837  C   LEU A 541      85.496  75.351 112.437  1.00  0.00           C
ATOM   8838  O   LEU A 541      84.496  75.471 111.727  1.00  0.00           O
ATOM   8839  N   LYS A 542      86.386  74.401 112.147  1.00  0.00           N
ATOM   8841  CA  LYS A 542      86.116  73.391 111.157  1.00  0.00           C
ATOM   8843  CB  LYS A 542      87.456  72.901 110.567  1.00  0.00           C
ATOM   8846  CG  LYS A 542      88.196  73.931 109.697  1.00  0.00           C
ATOM   8849  CD  LYS A 542      89.606  73.441 109.307  1.00  0.00           C
ATOM   8852  CE  LYS A 542      90.536  73.261 110.517  1.00  0.00           C
ATOM   8855  NZ  LYS A 542      91.836  72.691 110.107  1.00  0.00           N
ATOM   8859  C   LYS A 542      85.356  72.201 111.717  1.00  0.00           C
ATOM   8860  O   LYS A 542      84.636  71.521 110.987  1.00  0.00           O
ATOM   8861  N   SER A 543      85.506  71.911 113.027  1.00  0.00           N
ATOM   8863  CA  SER A 543      85.016  70.671 113.617  1.00  0.00           C
ATOM   8865  CB  SER A 543      86.056  69.861 114.477  1.00  0.00           C
ATOM   8868  OG  SER A 543      86.706  70.641 115.487  1.00  0.00           O
ATOM   8870  C   SER A 543      83.746  70.791 114.397  1.00  0.00           C
ATOM   8871  O   SER A 543      83.116  69.781 114.707  1.00  0.00           O
ATOM   8872  N   TYR A 544      83.246  72.021 114.627  1.00  0.00           N
ATOM   8874  CA  TYR A 544      81.996  72.211 115.317  1.00  0.00           C
ATOM   8876  CB  TYR A 544      82.186  72.611 116.807  1.00  0.00           C
ATOM   8879  CG  TYR A 544      83.116  71.691 117.537  1.00  0.00           C
ATOM   8880  CD1 TYR A 544      82.836  70.321 117.737  1.00  0.00           C
ATOM   8882  CE1 TYR A 544      83.776  69.471 118.357  1.00  0.00           C
ATOM   8884  CZ  TYR A 544      84.986  70.001 118.787  1.00  0.00           C
ATOM   8885  OH  TYR A 544      85.996  69.161 119.277  1.00  0.00           O
ATOM   8887  CD2 TYR A 544      84.316  72.211 118.047  1.00  0.00           C
ATOM   8889  CE2 TYR A 544      85.246  71.371 118.667  1.00  0.00           C
ATOM   8891  C   TYR A 544      81.226  73.321 114.627  1.00  0.00           C
ATOM   8892  O   TYR A 544      81.796  74.151 113.907  1.00  0.00           O
ATOM   8893  N   ASP A 545      79.896  73.311 114.827  1.00  0.00           N
ATOM   8895  CA  ASP A 545      78.996  74.351 114.357  1.00  0.00           C
ATOM   8897  CB  ASP A 545      77.536  73.861 114.527  1.00  0.00           C
ATOM   8900  CG  ASP A 545      77.366  72.641 113.647  1.00  0.00           C
ATOM   8901  OD1 ASP A 545      77.506  72.811 112.397  1.00  0.00           O
ATOM   8902  OD2 ASP A 545      77.096  71.541 114.197  1.00  0.00           O
ATOM   8903  C   ASP A 545      79.186  75.641 115.127  1.00  0.00           C
ATOM   8904  O   ASP A 545      79.066  76.751 114.597  1.00  0.00           O
ATOM   8905  N   TRP A 546      79.506  75.481 116.427  1.00  0.00           N
ATOM   8907  CA  TRP A 546      79.866  76.561 117.317  1.00  0.00           C
ATOM   8909  CB  TRP A 546      78.776  76.801 118.387  1.00  0.00           C
ATOM   8912  CG  TRP A 546      77.436  77.101 117.797  1.00  0.00           C
ATOM   8913  CD1 TRP A 546      76.356  76.261 117.777  1.00  0.00           C
ATOM   8915  NE1 TRP A 546      75.316  76.881 117.137  1.00  0.00           N
ATOM   8917  CE2 TRP A 546      75.706  78.111 116.707  1.00  0.00           C
ATOM   8918  CD2 TRP A 546      77.056  78.291 117.097  1.00  0.00           C
ATOM   8919  CE3 TRP A 546      77.706  79.491 116.807  1.00  0.00           C
ATOM   8921  CZ3 TRP A 546      77.016  80.471 116.097  1.00  0.00           C
ATOM   8923  CZ2 TRP A 546      75.006  79.111 116.047  1.00  0.00           C
ATOM   8925  CH2 TRP A 546      75.676  80.291 115.737  1.00  0.00           C
ATOM   8927  C   TRP A 546      81.166  76.261 118.027  1.00  0.00           C
ATOM   8928  O   TRP A 546      81.456  75.131 118.427  1.00  0.00           O
ATOM   8929  N   THR A 547      81.976  77.291 118.287  1.00  0.00           N
ATOM   8931  CA  THR A 547      82.956  77.231 119.357  1.00  0.00           C
ATOM   8933  CB  THR A 547      84.396  77.371 118.897  1.00  0.00           C
ATOM   8935  OG1 THR A 547      85.316  77.121 119.957  1.00  0.00           O
ATOM   8937  CG2 THR A 547      84.706  78.771 118.387  1.00  0.00           C
ATOM   8941  C   THR A 547      82.586  78.281 120.367  1.00  0.00           C
ATOM   8942  O   THR A 547      82.036  79.321 120.027  1.00  0.00           O
ATOM   8943  N   ALA A 548      82.826  77.991 121.647  1.00  0.00           N
ATOM   8945  CA  ALA A 548      82.526  78.901 122.707  1.00  0.00           C
ATOM   8947  CB  ALA A 548      81.556  78.231 123.687  1.00  0.00           C
ATOM   8951  C   ALA A 548      83.836  79.321 123.337  1.00  0.00           C
ATOM   8952  O   ALA A 548      84.576  78.501 123.867  1.00  0.00           O
ATOM   8953  N   ILE A 549      84.166  80.631 123.267  1.00  0.00           N
ATOM   8955  CA  ILE A 549      85.396  81.191 123.797  1.00  0.00           C
ATOM   8957  CB  ILE A 549      85.896  82.361 122.947  1.00  0.00           C
ATOM   8959  CG2 ILE A 549      87.246  82.861 123.507  1.00  0.00           C
ATOM   8963  CG1 ILE A 549      85.996  81.961 121.447  1.00  0.00           C
ATOM   8966  CD  ILE A 549      86.266  83.161 120.537  1.00  0.00           C
ATOM   8970  C   ILE A 549      85.216  81.661 125.237  1.00  0.00           C
ATOM   8971  O   ILE A 549      84.466  82.611 125.507  1.00  0.00           O
ATOM   8972  N   MET A 550      85.876  80.991 126.197  1.00  0.00           N
ATOM   8974  CA  MET A 550      85.746  81.281 127.617  1.00  0.00           C
ATOM   8976  CB  MET A 550      86.196  80.101 128.507  1.00  0.00           C
ATOM   8979  CG  MET A 550      85.256  78.901 128.367  1.00  0.00           C
ATOM   8982  SD  MET A 550      85.656  77.511 129.457  1.00  0.00           S
ATOM   8983  CE  MET A 550      87.126  77.021 128.527  1.00  0.00           C
ATOM   8987  C   MET A 550      86.476  82.521 128.087  1.00  0.00           C
ATOM   8988  O   MET A 550      87.536  82.451 128.717  1.00  0.00           O
ATOM   8989  N   ALA A 551      85.906  83.721 127.827  1.00  0.00           N
ATOM   8991  CA  ALA A 551      86.556  84.971 128.157  1.00  0.00           C
ATOM   8993  CB  ALA A 551      85.866  86.111 127.387  1.00  0.00           C
ATOM   8997  C   ALA A 551      86.566  85.291 129.647  1.00  0.00           C
ATOM   8998  O   ALA A 551      87.426  86.011 130.157  1.00  0.00           O
ATOM   8999  N   MET A 552      85.626  84.711 130.407  1.00  0.00           N
ATOM   9001  CA  MET A 552      85.236  85.091 131.747  1.00  0.00           C
ATOM   9003  CB  MET A 552      84.146  84.141 132.327  1.00  0.00           C
ATOM   9006  CG  MET A 552      82.916  83.971 131.417  1.00  0.00           C
ATOM   9009  SD  MET A 552      83.156  82.831 130.027  1.00  0.00           S
ATOM   9010  CE  MET A 552      83.246  81.321 131.007  1.00  0.00           C
ATOM   9014  C   MET A 552      86.336  85.201 132.797  1.00  0.00           C
ATOM   9015  O   MET A 552      86.326  86.221 133.497  1.00  0.00           O
ATOM   9016  N   PRO A 553      87.326  84.311 132.977  1.00  0.00           N
ATOM   9017  CD  PRO A 553      87.546  83.061 132.227  1.00  0.00           C
ATOM   9020  CA  PRO A 553      88.256  84.421 134.107  1.00  0.00           C
ATOM   9022  CB  PRO A 553      88.946  83.041 134.147  1.00  0.00           C
ATOM   9025  CG  PRO A 553      88.886  82.521 132.707  1.00  0.00           C
ATOM   9028  C   PRO A 553      89.236  85.541 133.887  1.00  0.00           C
ATOM   9029  O   PRO A 553      89.916  85.941 134.817  1.00  0.00           O
ATOM   9030  N   TYR A 554      89.366  86.061 132.657  1.00  0.00           N
ATOM   9032  CA  TYR A 554      90.306  87.121 132.357  1.00  0.00           C
ATOM   9034  CB  TYR A 554      90.646  87.071 130.857  1.00  0.00           C
ATOM   9037  CG  TYR A 554      91.266  85.741 130.567  1.00  0.00           C
ATOM   9038  CD1 TYR A 554      90.516  84.691 129.997  1.00  0.00           C
ATOM   9040  CE1 TYR A 554      91.126  83.471 129.697  1.00  0.00           C
ATOM   9042  CZ  TYR A 554      92.496  83.291 129.917  1.00  0.00           C
ATOM   9043  OH  TYR A 554      93.146  82.161 129.387  1.00  0.00           O
ATOM   9045  CD2 TYR A 554      92.616  85.531 130.857  1.00  0.00           C
ATOM   9047  CE2 TYR A 554      93.236  84.301 130.547  1.00  0.00           C
ATOM   9049  C   TYR A 554      89.736  88.481 132.707  1.00  0.00           C
ATOM   9050  O   TYR A 554      90.446  89.471 132.847  1.00  0.00           O
ATOM   9051  N   LEU A 555      88.406  88.521 132.887  1.00  0.00           N
ATOM   9053  CA  LEU A 555      87.626  89.721 133.027  1.00  0.00           C
ATOM   9055  CB  LEU A 555      86.346  89.581 132.157  1.00  0.00           C
ATOM   9058  CG  LEU A 555      86.496  90.081 130.697  1.00  0.00           C
ATOM   9060  CD1 LEU A 555      87.546  89.351 129.867  1.00  0.00           C
ATOM   9064  CD2 LEU A 555      85.176  89.921 129.957  1.00  0.00           C
ATOM   9068  C   LEU A 555      87.276  89.951 134.487  1.00  0.00           C
ATOM   9069  O   LEU A 555      86.686  90.961 134.857  1.00  0.00           O
ATOM   9070  N   GLU A 556      87.706  89.041 135.367  1.00  0.00           N
ATOM   9072  CA  GLU A 556      87.626  89.221 136.797  1.00  0.00           C
ATOM   9074  CB  GLU A 556      87.396  87.871 137.527  1.00  0.00           C
ATOM   9077  CG  GLU A 556      87.506  87.901 139.067  1.00  0.00           C
ATOM   9080  CD  GLU A 556      86.386  88.611 139.807  1.00  0.00           C
ATOM   9081  OE1 GLU A 556      85.526  87.901 140.397  1.00  0.00           O
ATOM   9082  OE2 GLU A 556      86.406  89.871 139.887  1.00  0.00           O
ATOM   9083  C   GLU A 556      88.876  89.931 137.327  1.00  0.00           C
ATOM   9084  O   GLU A 556      90.006  89.581 136.977  1.00  0.00           O
ATOM   9085  N   GLY A 557      88.686  90.941 138.207  1.00  0.00           N
ATOM   9087  CA  GLY A 557      89.786  91.671 138.837  1.00  0.00           C
ATOM   9090  C   GLY A 557      90.496  92.641 137.937  1.00  0.00           C
ATOM   9091  O   GLY A 557      91.676  92.941 138.157  1.00  0.00           O
ATOM   9092  N   VAL A 558      89.816  93.161 136.907  1.00  0.00           N
ATOM   9094  CA  VAL A 558      90.416  94.041 135.937  1.00  0.00           C
ATOM   9096  CB  VAL A 558      90.646  93.321 134.597  1.00  0.00           C
ATOM   9098  CG1 VAL A 558      89.326  93.011 133.877  1.00  0.00           C
ATOM   9102  CG2 VAL A 558      91.566  94.121 133.677  1.00  0.00           C
ATOM   9106  C   VAL A 558      89.576  95.301 135.797  1.00  0.00           C
ATOM   9107  O   VAL A 558      88.356  95.291 135.957  1.00  0.00           O
ATOM   9108  N   ALA A 559      90.196  96.461 135.507  1.00  0.00           N
ATOM   9110  CA  ALA A 559      89.476  97.651 135.107  1.00  0.00           C
ATOM   9112  CB  ALA A 559      90.216  98.901 135.597  1.00  0.00           C
ATOM   9116  C   ALA A 559      89.256  97.721 133.587  1.00  0.00           C
ATOM   9117  O   ALA A 559      89.826  96.961 132.807  1.00  0.00           O
ATOM   9118  N   GLU A 560      88.386  98.641 133.137  1.00  0.00           N
ATOM   9120  CA  GLU A 560      87.906  98.731 131.767  1.00  0.00           C
ATOM   9122  CB  GLU A 560      86.876  99.881 131.747  1.00  0.00           C
ATOM   9125  CG  GLU A 560      86.466 100.441 130.367  1.00  0.00           C
ATOM   9128  CD  GLU A 560      85.616 101.691 130.557  1.00  0.00           C
ATOM   9129  OE1 GLU A 560      84.486 101.571 131.077  1.00  0.00           O
ATOM   9130  OE2 GLU A 560      86.136 102.801 130.287  1.00  0.00           O
ATOM   9131  C   GLU A 560      88.996  98.891 130.717  1.00  0.00           C
ATOM   9132  O   GLU A 560      89.086  98.121 129.757  1.00  0.00           O
ATOM   9133  N   LYS A 561      89.956  99.811 130.927  1.00  0.00           N
ATOM   9135  CA  LYS A 561      91.036 100.051 129.977  1.00  0.00           C
ATOM   9137  CB  LYS A 561      91.986 101.121 130.557  1.00  0.00           C
ATOM   9140  CG  LYS A 561      91.246 102.401 130.917  1.00  0.00           C
ATOM   9143  CD  LYS A 561      92.196 103.581 131.117  1.00  0.00           C
ATOM   9146  CE  LYS A 561      93.256 103.341 132.167  1.00  0.00           C
ATOM   9149  NZ  LYS A 561      94.046 104.571 132.307  1.00  0.00           N
ATOM   9153  C   LYS A 561      91.936  98.871 129.677  1.00  0.00           C
ATOM   9154  O   LYS A 561      92.336  98.611 128.537  1.00  0.00           O
ATOM   9155  N   SER A 562      92.326  98.151 130.747  1.00  0.00           N
ATOM   9157  CA  SER A 562      93.156  96.961 130.667  1.00  0.00           C
ATOM   9159  CB  SER A 562      93.656  96.551 132.077  1.00  0.00           C
ATOM   9162  OG  SER A 562      94.316  97.631 132.757  1.00  0.00           O
ATOM   9164  C   SER A 562      92.436  95.791 130.007  1.00  0.00           C
ATOM   9165  O   SER A 562      92.966  95.101 129.137  1.00  0.00           O
ATOM   9166  N   ALA A 563      91.146  95.591 130.347  1.00  0.00           N
ATOM   9168  CA  ALA A 563      90.236  94.681 129.677  1.00  0.00           C
ATOM   9170  CB  ALA A 563      88.896  94.631 130.437  1.00  0.00           C
ATOM   9174  C   ALA A 563      89.976  94.991 128.207  1.00  0.00           C
ATOM   9175  O   ALA A 563      90.046  94.101 127.357  1.00  0.00           O
ATOM   9176  N   ASP A 564      89.766  96.271 127.847  1.00  0.00           N
ATOM   9178  CA  ASP A 564      89.626  96.701 126.457  1.00  0.00           C
ATOM   9180  CB  ASP A 564      89.496  98.241 126.327  1.00  0.00           C
ATOM   9183  CG  ASP A 564      88.056  98.691 126.457  1.00  0.00           C
ATOM   9184  OD1 ASP A 564      87.166  97.851 126.717  1.00  0.00           O
ATOM   9185  OD2 ASP A 564      87.826  99.911 126.237  1.00  0.00           O
ATOM   9186  C   ASP A 564      90.806  96.311 125.597  1.00  0.00           C
ATOM   9187  O   ASP A 564      90.646  95.841 124.467  1.00  0.00           O
ATOM   9188  N   GLN A 565      92.056  96.471 126.077  1.00  0.00           N
ATOM   9190  CA  GLN A 565      93.196  96.071 125.267  1.00  0.00           C
ATOM   9192  CB  GLN A 565      94.546  96.411 125.947  1.00  0.00           C
ATOM   9195  CG  GLN A 565      94.816  97.931 126.117  1.00  0.00           C
ATOM   9198  CD  GLN A 565      96.316  98.191 126.317  1.00  0.00           C
ATOM   9199  OE1 GLN A 565      97.176  97.321 126.247  1.00  0.00           O
ATOM   9200  NE2 GLN A 565      96.686  99.481 126.467  1.00  0.00           N
ATOM   9203  C   GLN A 565      93.216  94.581 124.887  1.00  0.00           C
ATOM   9204  O   GLN A 565      93.426  94.211 123.727  1.00  0.00           O
ATOM   9205  N   TRP A 566      92.946  93.741 125.887  1.00  0.00           N
ATOM   9207  CA  TRP A 566      92.846  92.301 125.787  1.00  0.00           C
ATOM   9209  CB  TRP A 566      92.696  91.761 127.237  1.00  0.00           C
ATOM   9212  CG  TRP A 566      92.636  90.271 127.357  1.00  0.00           C
ATOM   9213  CD1 TRP A 566      93.736  89.481 127.537  1.00  0.00           C
ATOM   9215  NE1 TRP A 566      93.356  88.171 127.567  1.00  0.00           N
ATOM   9217  CE2 TRP A 566      92.006  88.071 127.437  1.00  0.00           C
ATOM   9218  CD2 TRP A 566      91.506  89.391 127.297  1.00  0.00           C
ATOM   9219  CE3 TRP A 566      90.136  89.591 127.147  1.00  0.00           C
ATOM   9221  CZ3 TRP A 566      89.296  88.481 127.177  1.00  0.00           C
ATOM   9223  CZ2 TRP A 566      91.156  86.971 127.477  1.00  0.00           C
ATOM   9225  CH2 TRP A 566      89.786  87.201 127.367  1.00  0.00           C
ATOM   9227  C   TRP A 566      91.716  91.841 124.877  1.00  0.00           C
ATOM   9228  O   TRP A 566      91.886  90.971 124.017  1.00  0.00           O
ATOM   9229  N   LEU A 567      90.526  92.461 125.007  1.00  0.00           N
ATOM   9231  CA  LEU A 567      89.396  92.281 124.117  1.00  0.00           C
ATOM   9233  CB  LEU A 567      88.146  92.981 124.697  1.00  0.00           C
ATOM   9236  CG  LEU A 567      87.646  92.371 126.027  1.00  0.00           C
ATOM   9238  CD1 LEU A 567      86.646  93.311 126.697  1.00  0.00           C
ATOM   9242  CD2 LEU A 567      87.066  90.961 125.847  1.00  0.00           C
ATOM   9246  C   LEU A 567      89.626  92.691 122.667  1.00  0.00           C
ATOM   9247  O   LEU A 567      89.196  91.991 121.757  1.00  0.00           O
ATOM   9248  N   ILE A 568      90.336  93.811 122.407  1.00  0.00           N
ATOM   9250  CA  ILE A 568      90.786  94.151 121.057  1.00  0.00           C
ATOM   9252  CB  ILE A 568      91.486  95.511 120.997  1.00  0.00           C
ATOM   9254  CG2 ILE A 568      92.116  95.781 119.597  1.00  0.00           C
ATOM   9258  CG1 ILE A 568      90.536  96.671 121.387  1.00  0.00           C
ATOM   9261  CD  ILE A 568      89.386  96.881 120.407  1.00  0.00           C
ATOM   9265  C   ILE A 568      91.706  93.111 120.447  1.00  0.00           C
ATOM   9266  O   ILE A 568      91.596  92.771 119.277  1.00  0.00           O
ATOM   9267  N   GLN A 569      92.666  92.571 121.237  1.00  0.00           N
ATOM   9269  CA  GLN A 569      93.506  91.481 120.767  1.00  0.00           C
ATOM   9271  CB  GLN A 569      94.616  91.151 121.817  1.00  0.00           C
ATOM   9274  CG  GLN A 569      95.966  90.661 121.217  1.00  0.00           C
ATOM   9277  CD  GLN A 569      95.856  89.531 120.187  1.00  0.00           C
ATOM   9278  OE1 GLN A 569      95.566  88.381 120.497  1.00  0.00           O
ATOM   9279  NE2 GLN A 569      96.106  89.851 118.897  1.00  0.00           N
ATOM   9282  C   GLN A 569      92.656  90.251 120.447  1.00  0.00           C
ATOM   9283  O   GLN A 569      92.736  89.701 119.357  1.00  0.00           O
ATOM   9284  N   LEU A 570      91.716  89.871 121.337  1.00  0.00           N
ATOM   9286  CA  LEU A 570      90.786  88.781 121.097  1.00  0.00           C
ATOM   9288  CB  LEU A 570      89.896  88.641 122.367  1.00  0.00           C
ATOM   9291  CG  LEU A 570      89.196  87.281 122.617  1.00  0.00           C
ATOM   9293  CD1 LEU A 570      88.466  86.651 121.437  1.00  0.00           C
ATOM   9297  CD2 LEU A 570      90.206  86.241 123.097  1.00  0.00           C
ATOM   9301  C   LEU A 570      89.926  88.991 119.837  1.00  0.00           C
ATOM   9302  O   LEU A 570      89.866  88.111 118.977  1.00  0.00           O
ATOM   9303  N   THR A 571      89.286  90.161 119.637  1.00  0.00           N
ATOM   9305  CA  THR A 571      88.526  90.441 118.417  1.00  0.00           C
ATOM   9307  CB  THR A 571      87.726  91.741 118.377  1.00  0.00           C
ATOM   9309  OG1 THR A 571      88.556  92.891 118.517  1.00  0.00           O
ATOM   9311  CG2 THR A 571      86.716  91.751 119.527  1.00  0.00           C
ATOM   9315  C   THR A 571      89.346  90.411 117.147  1.00  0.00           C
ATOM   9316  O   THR A 571      88.906  89.861 116.147  1.00  0.00           O
ATOM   9317  N   ASN A 572      90.586  90.931 117.187  1.00  0.00           N
ATOM   9319  CA  ASN A 572      91.536  90.821 116.087  1.00  0.00           C
ATOM   9321  CB  ASN A 572      92.896  91.481 116.417  1.00  0.00           C
ATOM   9324  CG  ASN A 572      92.776  92.991 116.477  1.00  0.00           C
ATOM   9325  OD1 ASN A 572      91.826  93.601 115.977  1.00  0.00           O
ATOM   9326  ND2 ASN A 572      93.806  93.651 117.057  1.00  0.00           N
ATOM   9329  C   ASN A 572      91.806  89.391 115.687  1.00  0.00           C
ATOM   9330  O   ASN A 572      91.986  89.081 114.507  1.00  0.00           O
ATOM   9331  N   GLN A 573      91.916  88.451 116.647  1.00  0.00           N
ATOM   9333  CA  GLN A 573      92.086  87.041 116.347  1.00  0.00           C
ATOM   9335  CB  GLN A 573      92.366  86.281 117.657  1.00  0.00           C
ATOM   9338  CG  GLN A 573      93.676  86.741 118.357  1.00  0.00           C
ATOM   9341  CD  GLN A 573      94.936  86.471 117.557  1.00  0.00           C
ATOM   9342  OE1 GLN A 573      95.226  87.141 116.567  1.00  0.00           O
ATOM   9343  NE2 GLN A 573      95.756  85.501 117.997  1.00  0.00           N
ATOM   9346  C   GLN A 573      90.926  86.451 115.567  1.00  0.00           C
ATOM   9347  O   GLN A 573      91.136  85.741 114.577  1.00  0.00           O
ATOM   9348  N   ILE A 574      89.686  86.841 115.937  1.00  0.00           N
ATOM   9350  CA  ILE A 574      88.436  86.491 115.247  1.00  0.00           C
ATOM   9352  CB  ILE A 574      87.156  86.871 116.017  1.00  0.00           C
ATOM   9354  CG2 ILE A 574      85.916  86.891 115.097  1.00  0.00           C
ATOM   9358  CG1 ILE A 574      86.846  85.851 117.127  1.00  0.00           C
ATOM   9361  CD  ILE A 574      87.896  85.711 118.227  1.00  0.00           C
ATOM   9365  C   ILE A 574      88.416  86.991 113.807  1.00  0.00           C
ATOM   9366  O   ILE A 574      88.116  86.231 112.887  1.00  0.00           O
ATOM   9367  N   LYS A 575      88.826  88.261 113.587  1.00  0.00           N
ATOM   9369  CA  LYS A 575      88.896  88.941 112.307  1.00  0.00           C
ATOM   9371  CB  LYS A 575      89.376  90.411 112.537  1.00  0.00           C
ATOM   9374  CG  LYS A 575      88.346  91.291 113.257  1.00  0.00           C
ATOM   9377  CD  LYS A 575      88.856  92.711 113.557  1.00  0.00           C
ATOM   9380  CE  LYS A 575      87.716  93.621 114.037  1.00  0.00           C
ATOM   9383  NZ  LYS A 575      88.126  95.031 114.247  1.00  0.00           N
ATOM   9387  C   LYS A 575      89.786  88.281 111.257  1.00  0.00           C
ATOM   9388  O   LYS A 575      89.486  88.281 110.067  1.00  0.00           O
ATOM   9389  N   ASN A 576      90.936  87.731 111.687  1.00  0.00           N
ATOM   9391  CA  ASN A 576      91.886  87.011 110.857  1.00  0.00           C
ATOM   9393  CB  ASN A 576      93.106  86.571 111.707  1.00  0.00           C
ATOM   9396  CG  ASN A 576      93.966  87.741 112.157  1.00  0.00           C
ATOM   9397  OD1 ASN A 576      93.866  88.911 111.757  1.00  0.00           O
ATOM   9398  ND2 ASN A 576      94.906  87.381 113.067  1.00  0.00           N
ATOM   9401  C   ASN A 576      91.376  85.761 110.127  1.00  0.00           C
ATOM   9402  O   ASN A 576      91.776  85.511 108.997  1.00  0.00           O
ATOM   9403  N   ILE A 577      90.516  84.921 110.757  1.00  0.00           N
ATOM   9405  CA  ILE A 577      90.026  83.711 110.087  1.00  0.00           C
ATOM   9407  CB  ILE A 577      89.886  82.451 110.967  1.00  0.00           C
ATOM   9409  CG2 ILE A 577      89.256  81.251 110.197  1.00  0.00           C
ATOM   9413  CG1 ILE A 577      91.226  82.061 111.647  1.00  0.00           C
ATOM   9416  CD  ILE A 577      91.076  80.981 112.737  1.00  0.00           C
ATOM   9420  C   ILE A 577      88.666  84.031 109.477  1.00  0.00           C
ATOM   9421  O   ILE A 577      87.736  84.311 110.237  1.00  0.00           O
ATOM   9422  N   PRO A 578      88.446  83.991 108.167  1.00  0.00           N
ATOM   9423  CD  PRO A 578      89.396  83.411 107.217  1.00  0.00           C
ATOM   9426  CA  PRO A 578      87.126  84.171 107.567  1.00  0.00           C
ATOM   9428  CB  PRO A 578      87.376  84.071 106.057  1.00  0.00           C
ATOM   9431  CG  PRO A 578      88.626  83.211 105.907  1.00  0.00           C
ATOM   9434  C   PRO A 578      86.116  83.141 108.047  1.00  0.00           C
ATOM   9435  O   PRO A 578      86.386  81.941 107.997  1.00  0.00           O
ATOM   9436  N   GLN A 579      84.956  83.611 108.537  1.00  0.00           N
ATOM   9438  CA  GLN A 579      83.856  82.831 109.047  1.00  0.00           C
ATOM   9440  CB  GLN A 579      83.236  81.851 108.047  1.00  0.00           C
ATOM   9443  CG  GLN A 579      82.506  82.591 106.907  1.00  0.00           C
ATOM   9446  CD  GLN A 579      81.846  81.611 105.957  1.00  0.00           C
ATOM   9447  OE1 GLN A 579      81.856  81.781 104.737  1.00  0.00           O
ATOM   9448  NE2 GLN A 579      81.276  80.521 106.527  1.00  0.00           N
ATOM   9451  C   GLN A 579      84.076  82.201 110.387  1.00  0.00           C
ATOM   9452  O   GLN A 579      83.296  81.361 110.837  1.00  0.00           O
ATOM   9453  N   ALA A 580      85.106  82.661 111.117  1.00  0.00           N
ATOM   9455  CA  ALA A 580      85.206  82.431 112.537  1.00  0.00           C
ATOM   9457  CB  ALA A 580      86.486  83.101 113.037  1.00  0.00           C
ATOM   9461  C   ALA A 580      84.076  83.011 113.317  1.00  0.00           C
ATOM   9462  O   ALA A 580      83.496  82.381 114.197  1.00  0.00           O
ATOM   9463  N   LYS A 581      83.726  84.261 112.997  1.00  0.00           N
ATOM   9465  CA  LYS A 581      82.676  84.941 113.687  1.00  0.00           C
ATOM   9467  CB  LYS A 581      82.586  86.401 113.267  1.00  0.00           C
ATOM   9470  CG  LYS A 581      81.486  87.141 114.007  1.00  0.00           C
ATOM   9473  CD  LYS A 581      81.696  87.201 115.537  1.00  0.00           C
ATOM   9476  CE  LYS A 581      81.366  86.021 116.477  1.00  0.00           C
ATOM   9479  NZ  LYS A 581      81.536  86.311 117.927  1.00  0.00           N
ATOM   9483  C   LYS A 581      81.306  84.301 113.577  1.00  0.00           C
ATOM   9484  O   LYS A 581      80.596  84.121 114.567  1.00  0.00           O
ATOM   9485  N   ASP A 582      80.936  83.851 112.377  1.00  0.00           N
ATOM   9487  CA  ASP A 582      79.746  83.071 112.137  1.00  0.00           C
ATOM   9489  CB  ASP A 582      79.746  82.641 110.647  1.00  0.00           C
ATOM   9492  CG  ASP A 582      79.316  83.761 109.707  1.00  0.00           C
ATOM   9493  OD1 ASP A 582      78.616  84.711 110.127  1.00  0.00           O
ATOM   9494  OD2 ASP A 582      79.546  83.551 108.477  1.00  0.00           O
ATOM   9495  C   ASP A 582      79.616  81.871 113.087  1.00  0.00           C
ATOM   9496  O   ASP A 582      78.516  81.471 113.447  1.00  0.00           O
ATOM   9497  N   LYS A 583      80.746  81.271 113.527  1.00  0.00           N
ATOM   9499  CA  LYS A 583      80.766  80.081 114.337  1.00  0.00           C
ATOM   9501  CB  LYS A 583      81.846  79.171 113.727  1.00  0.00           C
ATOM   9504  CG  LYS A 583      81.656  78.841 112.227  1.00  0.00           C
ATOM   9507  CD  LYS A 583      82.946  78.271 111.617  1.00  0.00           C
ATOM   9510  CE  LYS A 583      82.806  77.911 110.137  1.00  0.00           C
ATOM   9513  NZ  LYS A 583      84.026  77.211 109.707  1.00  0.00           N
ATOM   9517  C   LYS A 583      81.126  80.341 115.807  1.00  0.00           C
ATOM   9518  O   LYS A 583      81.116  79.421 116.607  1.00  0.00           O
ATOM   9519  N   SER A 584      81.426  81.581 116.247  1.00  0.00           N
ATOM   9521  CA  SER A 584      82.086  81.761 117.557  1.00  0.00           C
ATOM   9523  CB  SER A 584      83.466  82.451 117.487  1.00  0.00           C
ATOM   9526  OG  SER A 584      84.426  81.541 116.977  1.00  0.00           O
ATOM   9528  C   SER A 584      81.286  82.511 118.577  1.00  0.00           C
ATOM   9529  O   SER A 584      81.076  83.711 118.477  1.00  0.00           O
ATOM   9530  N   ILE A 585      80.886  81.831 119.657  1.00  0.00           N
ATOM   9532  CA  ILE A 585      80.206  82.441 120.787  1.00  0.00           C
ATOM   9534  CB  ILE A 585      79.416  81.391 121.567  1.00  0.00           C
ATOM   9536  CG2 ILE A 585      78.606  82.081 122.677  1.00  0.00           C
ATOM   9540  CG1 ILE A 585      78.466  80.581 120.667  1.00  0.00           C
ATOM   9543  CD  ILE A 585      78.176  79.191 121.247  1.00  0.00           C
ATOM   9547  C   ILE A 585      81.246  83.051 121.697  1.00  0.00           C
ATOM   9548  O   ILE A 585      82.196  82.391 122.097  1.00  0.00           O
ATOM   9549  N   LEU A 586      81.126  84.351 122.067  1.00  0.00           N
ATOM   9551  CA  LEU A 586      81.996  84.871 123.117  1.00  0.00           C
ATOM   9553  CB  LEU A 586      82.526  86.281 122.767  1.00  0.00           C
ATOM   9556  CG  LEU A 586      83.616  86.811 123.727  1.00  0.00           C
ATOM   9558  CD1 LEU A 586      84.556  87.771 123.007  1.00  0.00           C
ATOM   9562  CD2 LEU A 586      83.046  87.561 124.937  1.00  0.00           C
ATOM   9566  C   LEU A 586      81.256  84.861 124.437  1.00  0.00           C
ATOM   9567  O   LEU A 586      80.286  85.601 124.627  1.00  0.00           O
ATOM   9568  N   GLU A 587      81.656  84.011 125.387  1.00  0.00           N
ATOM   9570  CA  GLU A 587      80.986  83.951 126.667  1.00  0.00           C
ATOM   9572  CB  GLU A 587      81.156  82.601 127.377  1.00  0.00           C
ATOM   9575  CG  GLU A 587      80.296  81.431 126.887  1.00  0.00           C
ATOM   9578  CD  GLU A 587      80.706  80.161 127.627  1.00  0.00           C
ATOM   9579  OE1 GLU A 587      81.776  80.151 128.287  1.00  0.00           O
ATOM   9580  OE2 GLU A 587      80.026  79.121 127.467  1.00  0.00           O
ATOM   9581  C   GLU A 587      81.426  85.031 127.647  1.00  0.00           C
ATOM   9582  O   GLU A 587      82.606  85.261 127.867  1.00  0.00           O
ATOM   9583  N   LEU A 588      80.436  85.681 128.287  1.00  0.00           N
ATOM   9585  CA  LEU A 588      80.656  86.621 129.367  1.00  0.00           C
ATOM   9587  CB  LEU A 588      80.346  88.081 128.937  1.00  0.00           C
ATOM   9590  CG  LEU A 588      81.236  88.611 127.797  1.00  0.00           C
ATOM   9592  CD1 LEU A 588      80.846  90.051 127.457  1.00  0.00           C
ATOM   9596  CD2 LEU A 588      82.716  88.611 128.167  1.00  0.00           C
ATOM   9600  C   LEU A 588      79.756  86.281 130.537  1.00  0.00           C
ATOM   9601  O   LEU A 588      78.586  85.941 130.367  1.00  0.00           O
ATOM   9602  N   GLN A 589      80.246  86.411 131.787  1.00  0.00           N
ATOM   9604  CA  GLN A 589      79.316  86.471 132.907  1.00  0.00           C
ATOM   9606  CB  GLN A 589      79.926  86.081 134.267  1.00  0.00           C
ATOM   9609  CG  GLN A 589      80.756  84.801 134.197  1.00  0.00           C
ATOM   9612  CD  GLN A 589      81.106  84.361 135.607  1.00  0.00           C
ATOM   9613  OE1 GLN A 589      80.776  85.031 136.597  1.00  0.00           O
ATOM   9614  NE2 GLN A 589      81.796  83.201 135.717  1.00  0.00           N
ATOM   9617  C   GLN A 589      78.776  87.871 132.997  1.00  0.00           C
ATOM   9618  O   GLN A 589      79.506  88.841 133.177  1.00  0.00           O
ATOM   9619  N   ALA A 590      77.456  87.991 132.787  1.00  0.00           N
ATOM   9621  CA  ALA A 590      76.836  89.271 132.527  1.00  0.00           C
ATOM   9623  CB  ALA A 590      76.156  89.141 131.167  1.00  0.00           C
ATOM   9627  C   ALA A 590      75.776  89.641 133.527  1.00  0.00           C
ATOM   9628  O   ALA A 590      75.346  90.791 133.537  1.00  0.00           O
ATOM   9629  N   GLN A 591      75.336  88.661 134.347  1.00  0.00           N
ATOM   9631  CA  GLN A 591      74.436  88.751 135.497  1.00  0.00           C
ATOM   9633  CB  GLN A 591      74.006  90.161 135.977  1.00  0.00           C
ATOM   9636  CG  GLN A 591      72.836  90.841 135.207  1.00  0.00           C
ATOM   9639  CD  GLN A 591      72.476  92.201 135.787  1.00  0.00           C
ATOM   9640  OE1 GLN A 591      72.866  92.591 136.887  1.00  0.00           O
ATOM   9641  NE2 GLN A 591      71.596  92.921 135.057  1.00  0.00           N
ATOM   9644  C   GLN A 591      73.216  87.871 135.267  1.00  0.00           C
ATOM   9645  O   GLN A 591      72.826  87.531 134.147  1.00  0.00           O
ATOM   9646  N   ASN A 592      72.566  87.471 136.367  1.00  0.00           N
ATOM   9648  CA  ASN A 592      71.296  86.811 136.327  1.00  0.00           C
ATOM   9650  CB  ASN A 592      71.406  85.341 136.757  1.00  0.00           C
ATOM   9653  CG  ASN A 592      70.116  84.551 136.527  1.00  0.00           C
ATOM   9654  OD1 ASN A 592      69.206  84.961 135.807  1.00  0.00           O
ATOM   9655  ND2 ASN A 592      70.056  83.351 137.137  1.00  0.00           N
ATOM   9658  C   ASN A 592      70.296  87.541 137.187  1.00  0.00           C
ATOM   9659  O   ASN A 592      70.556  87.891 138.327  1.00  0.00           O
ATOM   9660  N   TRP A 593      69.096  87.761 136.637  1.00  0.00           N
ATOM   9662  CA  TRP A 593      68.006  88.371 137.347  1.00  0.00           C
ATOM   9664  CB  TRP A 593      67.806  89.871 136.937  1.00  0.00           C
ATOM   9667  CG  TRP A 593      67.566  90.261 135.497  1.00  0.00           C
ATOM   9668  CD1 TRP A 593      67.526  89.461 134.387  1.00  0.00           C
ATOM   9670  NE1 TRP A 593      67.096  90.191 133.297  1.00  0.00           N
ATOM   9672  CE2 TRP A 593      66.896  91.481 133.677  1.00  0.00           C
ATOM   9673  CD2 TRP A 593      67.206  91.581 135.057  1.00  0.00           C
ATOM   9674  CE3 TRP A 593      67.096  92.821 135.677  1.00  0.00           C
ATOM   9676  CZ3 TRP A 593      66.666  93.921 134.927  1.00  0.00           C
ATOM   9678  CZ2 TRP A 593      66.426  92.551 132.957  1.00  0.00           C
ATOM   9680  CH2 TRP A 593      66.326  93.791 133.587  1.00  0.00           C
ATOM   9682  C   TRP A 593      66.776  87.511 137.137  1.00  0.00           C
ATOM   9683  O   TRP A 593      66.276  87.341 136.027  1.00  0.00           O
ATOM   9684  N   GLN A 594      66.266  86.881 138.217  1.00  0.00           N
ATOM   9686  CA  GLN A 594      64.986  86.221 138.167  1.00  0.00           C
ATOM   9688  CB  GLN A 594      65.066  84.741 137.717  1.00  0.00           C
ATOM   9691  CG  GLN A 594      65.866  83.801 138.647  1.00  0.00           C
ATOM   9694  CD  GLN A 594      65.916  82.401 138.067  1.00  0.00           C
ATOM   9695  OE1 GLN A 594      65.176  82.061 137.147  1.00  0.00           O
ATOM   9696  NE2 GLN A 594      66.856  81.561 138.547  1.00  0.00           N
ATOM   9699  C   GLN A 594      64.416  86.321 139.557  1.00  0.00           C
ATOM   9700  O   GLN A 594      65.116  86.101 140.547  1.00  0.00           O
ATOM   9701  N   LYS A 595      63.136  86.711 139.677  1.00  0.00           N
ATOM   9703  CA  LYS A 595      62.416  86.941 140.917  1.00  0.00           C
ATOM   9705  CB  LYS A 595      62.296  85.621 141.727  1.00  0.00           C
ATOM   9708  CG  LYS A 595      61.416  85.681 142.987  1.00  0.00           C
ATOM   9711  CD  LYS A 595      60.966  84.281 143.447  1.00  0.00           C
ATOM   9714  CE  LYS A 595      59.846  83.691 142.567  1.00  0.00           C
ATOM   9717  NZ  LYS A 595      59.456  82.341 143.007  1.00  0.00           N
ATOM   9721  C   LYS A 595      62.886  88.081 141.817  1.00  0.00           C
ATOM   9722  O   LYS A 595      62.096  88.661 142.567  1.00  0.00           O
ATOM   9723  N   ASN A 596      64.176  88.441 141.727  1.00  0.00           N
ATOM   9725  CA  ASN A 596      64.826  89.531 142.377  1.00  0.00           C
ATOM   9727  CB  ASN A 596      65.096  89.191 143.887  1.00  0.00           C
ATOM   9730  CG  ASN A 596      65.726  87.811 144.117  1.00  0.00           C
ATOM   9731  OD1 ASN A 596      65.106  86.881 144.627  1.00  0.00           O
ATOM   9732  ND2 ASN A 596      67.016  87.651 143.757  1.00  0.00           N
ATOM   9735  C   ASN A 596      66.116  89.781 141.607  1.00  0.00           C
ATOM   9736  O   ASN A 596      66.636  88.891 140.937  1.00  0.00           O
ATOM   9737  N   GLY A 597      66.706  90.981 141.707  1.00  0.00           N
ATOM   9739  CA  GLY A 597      68.016  91.241 141.127  1.00  0.00           C
ATOM   9742  C   GLY A 597      68.856  92.091 142.027  1.00  0.00           C
ATOM   9743  O   GLY A 597      68.626  93.291 142.137  1.00  0.00           O
ATOM   9744  N   GLN A 598      69.896  91.531 142.657  1.00  0.00           N
ATOM   9746  CA  GLN A 598      70.816  92.291 143.467  1.00  0.00           C
ATOM   9748  CB  GLN A 598      70.956  91.761 144.917  1.00  0.00           C
ATOM   9751  CG  GLN A 598      69.766  92.071 145.857  1.00  0.00           C
ATOM   9754  CD  GLN A 598      68.416  91.431 145.517  1.00  0.00           C
ATOM   9755  OE1 GLN A 598      67.426  92.171 145.447  1.00  0.00           O
ATOM   9756  NE2 GLN A 598      68.326  90.101 145.367  1.00  0.00           N
ATOM   9759  C   GLN A 598      72.176  92.281 142.797  1.00  0.00           C
ATOM   9760  O   GLN A 598      72.846  91.261 142.737  1.00  0.00           O
ATOM   9761  N   HIS A 599      72.606  93.431 142.267  1.00  0.00           N
ATOM   9763  CA  HIS A 599      73.856  93.551 141.547  1.00  0.00           C
ATOM   9765  CB  HIS A 599      73.686  93.501 139.997  1.00  0.00           C
ATOM   9768  ND1 HIS A 599      72.936  95.581 138.827  1.00  0.00           N
ATOM   9769  CG  HIS A 599      72.606  94.391 139.457  1.00  0.00           C
ATOM   9770  CE1 HIS A 599      71.786  96.081 138.417  1.00  0.00           C
ATOM   9772  NE2 HIS A 599      70.746  95.271 138.717  1.00  0.00           N
ATOM   9774  CD2 HIS A 599      71.266  94.181 139.387  1.00  0.00           C
ATOM   9776  C   HIS A 599      74.486  94.831 141.987  1.00  0.00           C
ATOM   9777  O   HIS A 599      73.846  95.661 142.637  1.00  0.00           O
ATOM   9778  N   GLN A 600      75.776  95.021 141.667  1.00  0.00           N
ATOM   9780  CA  GLN A 600      76.446  96.291 141.767  1.00  0.00           C
ATOM   9782  CB  GLN A 600      77.936  96.101 142.147  1.00  0.00           C
ATOM   9785  CG  GLN A 600      78.666  97.241 142.887  1.00  0.00           C
ATOM   9788  CD  GLN A 600      80.036  96.771 143.397  1.00  0.00           C
ATOM   9789  OE1 GLN A 600      80.196  95.661 143.897  1.00  0.00           O
ATOM   9790  NE2 GLN A 600      81.066  97.651 143.297  1.00  0.00           N
ATOM   9793  C   GLN A 600      76.406  96.831 140.357  1.00  0.00           C
ATOM   9794  O   GLN A 600      76.666  96.091 139.407  1.00  0.00           O
ATOM   9795  N   ALA A 601      76.176  98.141 140.207  1.00  0.00           N
ATOM   9797  CA  ALA A 601      76.216  98.821 138.937  1.00  0.00           C
ATOM   9799  CB  ALA A 601      76.056 100.311 139.237  1.00  0.00           C
ATOM   9803  C   ALA A 601      77.486  98.591 138.107  1.00  0.00           C
ATOM   9804  O   ALA A 601      77.426  98.481 136.897  1.00  0.00           O
ATOM   9805  N   ILE A 602      78.666  98.471 138.767  1.00  0.00           N
ATOM   9807  CA  ILE A 602      79.966  98.291 138.137  1.00  0.00           C
ATOM   9809  CB  ILE A 602      81.116  98.331 139.167  1.00  0.00           C
ATOM   9811  CG2 ILE A 602      81.326  96.991 139.917  1.00  0.00           C
ATOM   9815  CG1 ILE A 602      82.436  98.771 138.507  1.00  0.00           C
ATOM   9818  CD  ILE A 602      82.556 100.301 138.427  1.00  0.00           C
ATOM   9822  C   ILE A 602      80.076  97.051 137.237  1.00  0.00           C
ATOM   9823  O   ILE A 602      80.636  97.131 136.147  1.00  0.00           O
ATOM   9824  N   SER A 603      79.526  95.881 137.627  1.00  0.00           N
ATOM   9826  CA  SER A 603      79.536  94.691 136.777  1.00  0.00           C
ATOM   9828  CB  SER A 603      79.056  93.451 137.597  1.00  0.00           C
ATOM   9831  OG  SER A 603      78.886  92.261 136.817  1.00  0.00           O
ATOM   9833  C   SER A 603      78.716  94.851 135.517  1.00  0.00           C
ATOM   9834  O   SER A 603      79.176  94.641 134.397  1.00  0.00           O
ATOM   9835  N   SER A 604      77.466  95.331 135.677  1.00  0.00           N
ATOM   9837  CA  SER A 604      76.546  95.501 134.557  1.00  0.00           C
ATOM   9839  CB  SER A 604      75.086  95.621 135.047  1.00  0.00           C
ATOM   9842  OG  SER A 604      74.136  95.411 133.987  1.00  0.00           O
ATOM   9844  C   SER A 604      76.946  96.671 133.667  1.00  0.00           C
ATOM   9845  O   SER A 604      76.866  96.601 132.437  1.00  0.00           O
ATOM   9846  N   GLN A 605      77.476  97.781 134.237  1.00  0.00           N
ATOM   9848  CA  GLN A 605      78.146  98.821 133.477  1.00  0.00           C
ATOM   9850  CB  GLN A 605      78.636  99.931 134.427  1.00  0.00           C
ATOM   9853  CG  GLN A 605      79.456 101.061 133.747  1.00  0.00           C
ATOM   9856  CD  GLN A 605      80.126 101.901 134.817  1.00  0.00           C
ATOM   9857  OE1 GLN A 605      80.786 101.391 135.727  1.00  0.00           O
ATOM   9858  NE2 GLN A 605      80.016 103.241 134.737  1.00  0.00           N
ATOM   9861  C   GLN A 605      79.346  98.331 132.677  1.00  0.00           C
ATOM   9862  O   GLN A 605      79.496  98.661 131.507  1.00  0.00           O
ATOM   9863  N   GLN A 606      80.216  97.511 133.297  1.00  0.00           N
ATOM   9865  CA  GLN A 606      81.366  96.931 132.637  1.00  0.00           C
ATOM   9867  CB  GLN A 606      82.226  96.181 133.677  1.00  0.00           C
ATOM   9870  CG  GLN A 606      83.546  95.611 133.127  1.00  0.00           C
ATOM   9873  CD  GLN A 606      84.526  96.691 132.677  1.00  0.00           C
ATOM   9874  OE1 GLN A 606      84.466  97.211 131.557  1.00  0.00           O
ATOM   9875  NE2 GLN A 606      85.456  97.081 133.567  1.00  0.00           N
ATOM   9878  C   GLN A 606      80.946  96.021 131.477  1.00  0.00           C
ATOM   9879  O   GLN A 606      81.466  96.111 130.367  1.00  0.00           O
ATOM   9880  N   LEU A 607      79.896  95.201 131.677  1.00  0.00           N
ATOM   9882  CA  LEU A 607      79.276  94.471 130.597  1.00  0.00           C
ATOM   9884  CB  LEU A 607      78.086  93.641 131.117  1.00  0.00           C
ATOM   9887  CG  LEU A 607      77.376  92.801 130.047  1.00  0.00           C
ATOM   9889  CD1 LEU A 607      78.166  91.511 129.767  1.00  0.00           C
ATOM   9893  CD2 LEU A 607      75.916  92.551 130.457  1.00  0.00           C
ATOM   9897  C   LEU A 607      78.736  95.351 129.477  1.00  0.00           C
ATOM   9898  O   LEU A 607      78.926  95.101 128.287  1.00  0.00           O
ATOM   9899  N   ALA A 608      78.036  96.431 129.827  1.00  0.00           N
ATOM   9901  CA  ALA A 608      77.496  97.381 128.887  1.00  0.00           C
ATOM   9903  CB  ALA A 608      76.626  98.381 129.677  1.00  0.00           C
ATOM   9907  C   ALA A 608      78.546  98.081 128.027  1.00  0.00           C
ATOM   9908  O   ALA A 608      78.336  98.311 126.827  1.00  0.00           O
ATOM   9909  N   HIS A 609      79.716  98.431 128.627  1.00  0.00           N
ATOM   9911  CA  HIS A 609      80.916  98.821 127.907  1.00  0.00           C
ATOM   9913  CB  HIS A 609      82.036  99.251 128.877  1.00  0.00           C
ATOM   9916  ND1 HIS A 609      83.226 100.901 127.457  1.00  0.00           N
ATOM   9917  CG  HIS A 609      83.246  99.691 128.127  1.00  0.00           C
ATOM   9918  CE1 HIS A 609      84.416 100.991 126.887  1.00  0.00           C
ATOM   9920  NE2 HIS A 609      85.166  99.901 127.137  1.00  0.00           N
ATOM   9922  CD2 HIS A 609      84.426  99.061 127.927  1.00  0.00           C
ATOM   9924  C   HIS A 609      81.476  97.731 127.007  1.00  0.00           C
ATOM   9925  O   HIS A 609      81.696  97.941 125.817  1.00  0.00           O
ATOM   9926  N   TRP A 610      81.656  96.491 127.537  1.00  0.00           N
ATOM   9928  CA  TRP A 610      82.136  95.361 126.767  1.00  0.00           C
ATOM   9930  CB  TRP A 610      82.316  94.091 127.637  1.00  0.00           C
ATOM   9933  CG  TRP A 610      83.416  94.161 128.647  1.00  0.00           C
ATOM   9934  CD1 TRP A 610      84.596  94.851 128.577  1.00  0.00           C
ATOM   9936  NE1 TRP A 610      85.376  94.541 129.657  1.00  0.00           N
ATOM   9938  CE2 TRP A 610      84.696  93.681 130.467  1.00  0.00           C
ATOM   9939  CD2 TRP A 610      83.446  93.421 129.877  1.00  0.00           C
ATOM   9940  CE3 TRP A 610      82.526  92.591 130.527  1.00  0.00           C
ATOM   9942  CZ3 TRP A 610      82.846  92.101 131.797  1.00  0.00           C
ATOM   9944  CZ2 TRP A 610      85.056  93.111 131.677  1.00  0.00           C
ATOM   9946  CH2 TRP A 610      84.086  92.361 132.357  1.00  0.00           C
ATOM   9948  C   TRP A 610      81.236  95.021 125.597  1.00  0.00           C
ATOM   9949  O   TRP A 610      81.686  94.911 124.467  1.00  0.00           O
ATOM   9950  N   MET A 611      79.916  94.961 125.797  1.00  0.00           N
ATOM   9952  CA  MET A 611      78.966  94.781 124.727  1.00  0.00           C
ATOM   9954  CB  MET A 611      77.526  94.641 125.267  1.00  0.00           C
ATOM   9957  CG  MET A 611      77.236  93.351 126.067  1.00  0.00           C
ATOM   9960  SD  MET A 611      77.156  91.821 125.077  1.00  0.00           S
ATOM   9961  CE  MET A 611      78.926  91.451 125.077  1.00  0.00           C
ATOM   9965  C   MET A 611      78.996  95.841 123.657  1.00  0.00           C
ATOM   9966  O   MET A 611      78.936  95.521 122.467  1.00  0.00           O
ATOM   9967  N   SER A 612      79.146  97.131 123.997  1.00  0.00           N
ATOM   9969  CA  SER A 612      79.436  98.141 122.967  1.00  0.00           C
ATOM   9971  CB  SER A 612      79.636  99.581 123.517  1.00  0.00           C
ATOM   9974  OG  SER A 612      78.456 100.121 124.117  1.00  0.00           O
ATOM   9976  C   SER A 612      80.716  97.861 122.187  1.00  0.00           C
ATOM   9977  O   SER A 612      80.696  97.811 120.947  1.00  0.00           O
ATOM   9978  N   LEU A 613      81.816  97.631 122.937  1.00  0.00           N
ATOM   9980  CA  LEU A 613      83.176  97.451 122.437  1.00  0.00           C
ATOM   9982  CB  LEU A 613      84.156  97.351 123.657  1.00  0.00           C
ATOM   9985  CG  LEU A 613      85.696  97.271 123.427  1.00  0.00           C
ATOM   9987  CD1 LEU A 613      86.226  95.841 123.207  1.00  0.00           C
ATOM   9991  CD2 LEU A 613      86.216  98.221 122.347  1.00  0.00           C
ATOM   9995  C   LEU A 613      83.286  96.241 121.537  1.00  0.00           C
ATOM   9996  O   LEU A 613      83.716  96.331 120.397  1.00  0.00           O
ATOM   9997  N   LEU A 614      82.796  95.091 122.017  1.00  0.00           N
ATOM   9999  CA  LEU A 614      82.696  93.851 121.307  1.00  0.00           C
ATOM  10001  CB  LEU A 614      82.186  92.741 122.277  1.00  0.00           C
ATOM  10004  CG  LEU A 614      83.266  91.971 123.087  1.00  0.00           C
ATOM  10006  CD1 LEU A 614      84.406  91.371 122.247  1.00  0.00           C
ATOM  10010  CD2 LEU A 614      83.936  92.821 124.177  1.00  0.00           C
ATOM  10014  C   LEU A 614      81.846  93.951 120.047  1.00  0.00           C
ATOM  10015  O   LEU A 614      82.306  93.571 118.967  1.00  0.00           O
ATOM  10016  N   GLN A 615      80.646  94.561 120.087  1.00  0.00           N
ATOM  10018  CA  GLN A 615      79.816  94.691 118.897  1.00  0.00           C
ATOM  10020  CB  GLN A 615      78.456  95.331 119.237  1.00  0.00           C
ATOM  10023  CG  GLN A 615      77.556  94.291 119.947  1.00  0.00           C
ATOM  10026  CD  GLN A 615      76.226  94.851 120.387  1.00  0.00           C
ATOM  10027  OE1 GLN A 615      75.936  96.051 120.307  1.00  0.00           O
ATOM  10028  NE2 GLN A 615      75.366  93.951 120.927  1.00  0.00           N
[truncated: 2,570,198 more chars]
