# Supplementary material for: Characterizing Membrane Association and Periplasmic Transfer of Bacterial Lipoproteins through Molecular Dynamics Simulations
Source: Structure. 2020 Apr 7;28(4):475–487.e3. doi: 10.1016/j.str.2020.01.012 (PMC7139219; doi:10.1016/j.str.2020.01.012)
Supplement: Data S3. Final Coordinates from Simulations (M–X), Related to Figure 3 [file mmc5.zip › M-X/PQIC-1-atomistic.pdb]

TITLE     Protein
REMARK    THIS IS A SIMULATION BOX
CRYST1  129.120  129.120  132.840  90.00  90.00  90.00 P 1           1
MODEL        1
ATOM      1  N   CYSTA   1      81.770  72.450  66.155  1.00  0.00           N
ATOM      3  CA  CYSTA   1      82.490  72.300  67.415  1.00  0.00           C
ATOM      5  C   CYSTA   1      82.560  73.400  68.475  1.00  0.00           C
ATOM      6  O   CYSTA   1      83.630  73.940  68.745  1.00  0.00           O
ATOM      7  CB  CYSTA   1      82.090  70.940  68.075  1.00  0.00           C
ATOM     10  SG  CYSTA   1      80.880  69.950  67.095  1.00  0.00           S
ATOM     11  C1  CYSTA   1      79.300  70.690  67.665  1.00  0.00           C
ATOM     14  CA1 CYSTA   1      80.730  73.230  65.865  1.00  0.00           C
ATOM     15  OA1 CYSTA   1      79.810  72.720  65.265  1.00  0.00           O
ATOM     16  CA2 CYSTA   1      80.700  74.680  66.085  1.00  0.00           C
ATOM     19  C11 CYSTA   1      78.150  69.660  67.805  1.00  0.00           C
ATOM     21  O11 CYSTA   1      77.820  68.980  66.595  1.00  0.00           O
ATOM     22  CX1 CYSTA   1      77.290  69.550  65.545  1.00  0.00           C
ATOM     23  OX1 CYSTA   1      77.050  70.730  65.365  1.00  0.00           O
ATOM     24  CX2 CYSTA   1      76.840  68.390  64.635  1.00  0.00           C
ATOM     27  C12 CYSTA   1      76.960  70.160  68.685  1.00  0.00           C
ATOM     30  O12 CYSTA   1      76.010  71.030  68.035  1.00  0.00           O
ATOM     31  CD1 CYSTA   1      74.890  70.450  67.665  1.00  0.00           C
ATOM     32  OD1 CYSTA   1      74.680  69.240  67.665  1.00  0.00           O
ATOM     33  CD2 CYSTA   1      73.850  71.480  67.255  1.00  0.00           C
ATOM     36  CA3 CYSTA   1      81.800  75.140  65.145  1.00  0.00           C
ATOM     39  CA4 CYSTA   1      81.860  76.640  65.015  1.00  0.00           C
ATOM     42  CA5 CYSTA   1      82.290  76.980  63.595  1.00  0.00           C
ATOM     45  CA6 CYSTA   1      81.150  76.700  62.605  1.00  0.00           C
ATOM     48  CA7 CYSTA   1      81.610  75.930  61.365  1.00  0.00           C
ATOM     51  CA8 CYSTA   1      80.440  75.600  60.445  1.00  0.00           C
ATOM     54  CA9 CYSTA   1      80.870  75.420  58.995  1.00  0.00           C
ATOM     57 0CA1 CYSTA   1      79.690  75.510  58.005  1.00  0.00           C
ATOM     60 1CA1 CYSTA   1      79.030  76.900  58.035  1.00  0.00           C
ATOM     63 2CA1 CYSTA   1      78.070  77.140  56.865  1.00  0.00           C
ATOM     66 3CA1 CYSTA   1      77.610  78.600  56.775  1.00  0.00           C
ATOM     69 4CA1 CYSTA   1      78.710  79.540  56.265  1.00  0.00           C
ATOM     72 5CA1 CYSTA   1      78.130  80.840  55.715  1.00  0.00           C
ATOM     75 6CA1 CYSTA   1      79.130  81.770  55.015  1.00  0.00           C
ATOM     79  CD3 CYSTA   1      73.000  71.050  66.035  1.00  0.00           C
ATOM     82  CD4 CYSTA   1      73.800  71.010  64.725  1.00  0.00           C
ATOM     85  CD5 CYSTA   1      72.970  71.100  63.435  1.00  0.00           C
ATOM     88  CD6 CYSTA   1      71.730  70.200  63.375  1.00  0.00           C
ATOM     91  CD7 CYSTA   1      71.650  69.350  62.105  1.00  0.00           C
ATOM     94  CD8 CYSTA   1      70.310  68.640  61.935  1.00  0.00           C
ATOM     97  CD9 CYSTA   1      70.410  67.400  61.035  1.00  0.00           C
ATOM    100 0CD1 CYSTA   1      70.700  67.720  59.565  1.00  0.00           C
ATOM    103 1CD1 CYSTA   1      71.800  66.810  59.005  1.00  0.00           C
ATOM    106 2CD1 CYSTA   1      72.120  67.030  57.525  1.00  0.00           C
ATOM    109 3CD1 CYSTA   1      73.320  66.180  57.095  1.00  0.00           C
ATOM    112 4CD1 CYSTA   1      73.220  65.610  55.675  1.00  0.00           C
ATOM    115 5CD1 CYSTA   1      73.820  66.510  54.595  1.00  0.00           C
ATOM    118 6CD1 CYSTA   1      73.880  65.820  53.235  1.00  0.00           C
ATOM    122  CX3 CYSTA   1      76.870  68.690  63.115  1.00  0.00           C
ATOM    125  CX4 CYSTA   1      78.260  68.440  62.515  1.00  0.00           C
ATOM    128  CX5 CYSTA   1      78.630  69.340  61.315  1.00  0.00           C
ATOM    131  CX6 CYSTA   1      78.070  68.850  59.975  1.00  0.00           C
ATOM    134  CX7 CYSTA   1      78.610  69.600  58.745  1.00  0.00           C
ATOM    137  CX8 CYSTA   1      77.920  69.210  57.425  1.00  0.00           C
ATOM    140  CX9 CYSTA   1      77.750  67.730  57.225  1.00  0.00           C
ATOM    142 0CX1 CYSTA   1      78.380  66.900  56.365  1.00  0.00           C
ATOM    144 1CX1 CYSTA   1      79.480  67.230  55.385  1.00  0.00           C
ATOM    147 2CX1 CYSTA   1      80.750  66.390  55.655  1.00  0.00           C
ATOM    150 3CX1 CYSTA   1      80.600  64.910  55.265  1.00  0.00           C
ATOM    153 4CX1 CYSTA   1      81.590  63.990  55.995  1.00  0.00           C
ATOM    156 5CX1 CYSTA   1      81.370  62.510  55.645  1.00  0.00           C
ATOM    159 6CX1 CYSTA   1      82.190  62.070  54.425  1.00  0.00           C
ATOM    162 7CX1 CYSTA   1      81.770  60.690  53.915  1.00  0.00           C
ATOM    165 8CX1 CYSTA   1      82.720  60.100  52.865  1.00  0.00           C
ATOM    169  N   SER A   2      81.470  73.690  69.205  1.00  0.00           N
ATOM    171  CA  SER A   2      81.580  73.640  70.645  1.00  0.00           C
ATOM    173  CB  SER A   2      81.530  75.030  71.375  1.00  0.00           C
ATOM    176  OG  SER A   2      80.390  75.260  72.205  1.00  0.00           O
ATOM    178  C   SER A   2      80.490  72.660  71.015  1.00  0.00           C
ATOM    179  O   SER A   2      79.320  72.860  70.685  1.00  0.00           O
ATOM    180  N   SER A   3      80.880  71.500  71.575  1.00  0.00           N
ATOM    182  CA  SER A   3      79.960  70.380  71.725  1.00  0.00           C
ATOM    184  CB  SER A   3      80.210  69.180  70.765  1.00  0.00           C
ATOM    187  OG  SER A   3      79.020  68.420  70.645  1.00  0.00           O
ATOM    189  C   SER A   3      80.160  69.840  73.095  1.00  0.00           C
ATOM    190  O   SER A   3      79.280  69.870  73.945  1.00  0.00           O
ATOM    191  N   GLY A   4      81.360  69.280  73.315  1.00  0.00           N
ATOM    193  CA  GLY A   4      81.590  68.350  74.385  1.00  0.00           C
ATOM    196  C   GLY A   4      82.830  68.790  75.125  1.00  0.00           C
ATOM    197  O   GLY A   4      82.870  69.900  75.635  1.00  0.00           O
ATOM    198  N   GLU A   5      83.880  67.960  75.215  1.00  0.00           N
ATOM    200  CA  GLU A   5      83.930  66.580  74.745  1.00  0.00           C
ATOM    202  CB  GLU A   5      85.290  66.180  74.105  1.00  0.00           C
ATOM    205  CG  GLU A   5      86.570  66.110  74.965  1.00  0.00           C
ATOM    208  CD  GLU A   5      87.200  67.420  75.415  1.00  0.00           C
ATOM    209  OE1 GLU A   5      88.380  67.340  75.815  1.00  0.00           O
ATOM    210  OE2 GLU A   5      86.570  68.520  75.395  1.00  0.00           O
ATOM    211  C   GLU A   5      83.320  65.660  75.785  1.00  0.00           C
ATOM    212  O   GLU A   5      82.110  65.420  75.735  1.00  0.00           O
ATOM    213  N   ILE A   6      84.070  65.120  76.755  1.00  0.00           N
ATOM    215  CA  ILE A   6      83.550  64.160  77.725  1.00  0.00           C
ATOM    217  CB  ILE A   6      84.160  64.360  79.115  1.00  0.00           C
ATOM    219  CG2 ILE A   6      83.440  63.470  80.155  1.00  0.00           C
ATOM    223  CG1 ILE A   6      85.700  64.220  79.135  1.00  0.00           C
ATOM    226  CD  ILE A   6      86.320  64.830  80.395  1.00  0.00           C
ATOM    230  C   ILE A   6      83.590  62.760  77.115  1.00  0.00           C
ATOM    231  O   ILE A   6      84.280  61.830  77.515  1.00  0.00           O
ATOM    232  N   ASN A   7      82.780  62.650  76.045  1.00  0.00           N
ATOM    234  CA  ASN A   7      82.500  61.510  75.185  1.00  0.00           C
ATOM    236  CB  ASN A   7      83.710  60.760  74.565  1.00  0.00           C
ATOM    239  CG  ASN A   7      83.340  59.890  73.355  1.00  0.00           C
ATOM    240  OD1 ASN A   7      84.000  58.900  73.055  1.00  0.00           O
ATOM    241  ND2 ASN A   7      82.230  60.200  72.655  1.00  0.00           N
ATOM    244  C   ASN A   7      81.420  60.640  75.805  1.00  0.00           C
ATOM    245  O   ASN A   7      81.540  60.070  76.885  1.00  0.00           O
ATOM    246  N   LYS A   8      80.240  60.750  75.185  1.00  0.00           N
ATOM    248  CA  LYS A   8      78.960  60.520  75.795  1.00  0.00           C
ATOM    250  CB  LYS A   8      78.460  59.060  75.805  1.00  0.00           C
ATOM    253  CG  LYS A   8      77.570  58.810  74.575  1.00  0.00           C
ATOM    256  CD  LYS A   8      77.960  57.640  73.665  1.00  0.00           C
ATOM    259  CE  LYS A   8      78.090  58.220  72.255  1.00  0.00           C
ATOM    262  NZ  LYS A   8      78.190  57.190  71.205  1.00  0.00           N
ATOM    266  C   LYS A   8      78.570  61.370  76.965  1.00  0.00           C
ATOM    267  O   LYS A   8      77.380  61.490  77.215  1.00  0.00           O
ATOM    268  N   ASN A   9      79.540  62.040  77.615  1.00  0.00           N
ATOM    270  CA  ASN A   9      79.400  63.090  78.595  1.00  0.00           C
ATOM    272  CB  ASN A   9      79.380  64.520  77.975  1.00  0.00           C
ATOM    275  CG  ASN A   9      80.070  65.510  78.925  1.00  0.00           C
ATOM    276  OD1 ASN A   9      80.240  65.210  80.105  1.00  0.00           O
ATOM    277  ND2 ASN A   9      80.560  66.640  78.385  1.00  0.00           N
ATOM    280  C   ASN A   9      78.300  62.780  79.605  1.00  0.00           C
ATOM    281  O   ASN A   9      77.140  63.170  79.495  1.00  0.00           O
ATOM    282  N   TYR A  10      78.700  61.890  80.515  1.00  0.00           N
ATOM    284  CA  TYR A  10      77.970  60.710  80.935  1.00  0.00           C
ATOM    286  CB  TYR A  10      79.010  59.570  80.665  1.00  0.00           C
ATOM    289  CG  TYR A  10      78.660  58.110  80.805  1.00  0.00           C
ATOM    290  CD1 TYR A  10      78.530  57.310  79.655  1.00  0.00           C
ATOM    292  CE1 TYR A  10      78.720  55.920  79.715  1.00  0.00           C
ATOM    294  CZ  TYR A  10      79.020  55.310  80.935  1.00  0.00           C
ATOM    295  OH  TYR A  10      79.360  53.930  80.975  1.00  0.00           O
ATOM    297  CD2 TYR A  10      78.890  57.460  82.035  1.00  0.00           C
ATOM    299  CE2 TYR A  10      79.060  56.070  82.095  1.00  0.00           C
ATOM    301  C   TYR A  10      77.690  60.960  82.405  1.00  0.00           C
ATOM    302  O   TYR A  10      78.390  60.450  83.285  1.00  0.00           O
ATOM    303  N   TYR A  11      76.770  61.920  82.705  1.00  0.00           N
ATOM    305  CA  TYR A  11      76.970  62.700  83.925  1.00  0.00           C
ATOM    307  CB  TYR A  11      76.340  64.100  84.005  1.00  0.00           C
ATOM    310  CG  TYR A  11      76.090  64.730  82.685  1.00  0.00           C
ATOM    311  CD1 TYR A  11      77.150  65.110  81.845  1.00  0.00           C
ATOM    313  CE1 TYR A  11      76.920  66.050  80.835  1.00  0.00           C
ATOM    315  CZ  TYR A  11      75.680  66.710  80.795  1.00  0.00           C
ATOM    316  OH  TYR A  11      75.630  68.070  80.465  1.00  0.00           O
ATOM    318  CD2 TYR A  11      74.790  65.190  82.415  1.00  0.00           C
ATOM    320  CE2 TYR A  11      74.590  66.180  81.465  1.00  0.00           C
ATOM    322  C   TYR A  11      76.520  61.970  85.165  1.00  0.00           C
ATOM    323  O   TYR A  11      75.340  61.770  85.435  1.00  0.00           O
ATOM    324  N   GLN A  12      77.500  61.640  86.005  1.00  0.00           N
ATOM    326  CA  GLN A  12      77.250  61.350  87.385  1.00  0.00           C
ATOM    328  CB  GLN A  12      78.320  60.410  87.965  1.00  0.00           C
ATOM    331  CG  GLN A  12      78.020  58.910  87.735  1.00  0.00           C
ATOM    334  CD  GLN A  12      76.760  58.400  88.445  1.00  0.00           C
ATOM    335  OE1 GLN A  12      76.060  57.490  88.005  1.00  0.00           O
ATOM    336  NE2 GLN A  12      76.490  58.980  89.645  1.00  0.00           N
ATOM    339  C   GLN A  12      77.180  62.640  88.155  1.00  0.00           C
ATOM    340  O   GLN A  12      78.160  63.370  88.285  1.00  0.00           O
ATOM    341  N   LEU A  13      76.000  62.980  88.685  1.00  0.00           N
ATOM    343  CA  LEU A  13      75.920  63.980  89.715  1.00  0.00           C
ATOM    345  CB  LEU A  13      74.620  64.780  89.585  1.00  0.00           C
ATOM    348  CG  LEU A  13      74.790  66.120  88.855  1.00  0.00           C
ATOM    350  CD1 LEU A  13      73.430  66.790  88.755  1.00  0.00           C
ATOM    354  CD2 LEU A  13      75.770  67.060  89.565  1.00  0.00           C
ATOM    358  C   LEU A  13      76.040  63.320  91.075  1.00  0.00           C
ATOM    359  O   LEU A  13      75.410  62.280  91.305  1.00  0.00           O
ATOM    360  N   PRO A  14      76.790  63.810  92.035  1.00  0.00           N
ATOM    361  CD  PRO A  14      77.870  64.790  91.875  1.00  0.00           C
ATOM    364  CA  PRO A  14      76.770  63.230  93.355  1.00  0.00           C
ATOM    366  CB  PRO A  14      78.180  63.500  93.885  1.00  0.00           C
ATOM    369  CG  PRO A  14      78.630  64.790  93.205  1.00  0.00           C
ATOM    372  C   PRO A  14      75.720  63.920  94.175  1.00  0.00           C
ATOM    373  O   PRO A  14      75.950  64.990  94.735  1.00  0.00           O
ATOM    374  N   VAL A  15      74.560  63.300  94.335  1.00  0.00           N
ATOM    376  CA  VAL A  15      73.590  63.730  95.305  1.00  0.00           C
ATOM    378  CB  VAL A  15      72.150  63.460  94.875  1.00  0.00           C
ATOM    380  CG1 VAL A  15      71.340  64.750  95.075  1.00  0.00           C
ATOM    384  CG2 VAL A  15      72.150  63.020  93.395  1.00  0.00           C
ATOM    388  C   VAL A  15      73.970  62.970  96.545  1.00  0.00           C
ATOM    389  O   VAL A  15      73.930  61.740  96.565  1.00  0.00           O
ATOM    390  N   VAL A  16      74.450  63.690  97.555  1.00  0.00           N
ATOM    392  CA  VAL A  16      74.900  63.150  98.815  1.00  0.00           C
ATOM    394  CB  VAL A  16      76.190  63.790  99.275  1.00  0.00           C
ATOM    396  CG1 VAL A  16      77.240  63.490  98.205  1.00  0.00           C
ATOM    400  CG2 VAL A  16      76.050  65.310  99.455  1.00  0.00           C
ATOM    404  C   VAL A  16      73.750  63.220  99.785  1.00  0.00           C
ATOM    405  O   VAL A  16      72.630  63.550  99.395  1.00  0.00           O
ATOM    406  N   GLN A  17      73.990  62.780 101.025  1.00  0.00           N
ATOM    408  CA  GLN A  17      73.050  62.110 101.895  1.00  0.00           C
ATOM    410  CB  GLN A  17      73.810  61.550 103.125  1.00  0.00           C
ATOM    413  CG  GLN A  17      74.780  60.360 102.875  1.00  0.00           C
ATOM    416  CD  GLN A  17      76.030  60.670 102.045  1.00  0.00           C
ATOM    417  OE1 GLN A  17      76.410  59.970 101.085  1.00  0.00           O
ATOM    418  NE2 GLN A  17      76.730  61.760 102.395  1.00  0.00           N
ATOM    421  C   GLN A  17      71.860  62.950 102.355  1.00  0.00           C
ATOM    422  O   GLN A  17      70.960  62.430 103.005  1.00  0.00           O
ATOM    423  N   SER A  18      71.880  64.260 102.025  1.00  0.00           N
ATOM    425  CA  SER A  18      70.960  65.300 102.435  1.00  0.00           C
ATOM    427  CB  SER A  18      69.470  65.220 101.985  1.00  0.00           C
ATOM    430  OG  SER A  18      69.240  65.720 100.665  1.00  0.00           O
ATOM    432  C   SER A  18      71.040  65.560 103.905  1.00  0.00           C
ATOM    433  O   SER A  18      70.630  64.740 104.725  1.00  0.00           O
ATOM    434  N   GLY A  19      71.530  66.750 104.285  1.00  0.00           N
ATOM    436  CA  GLY A  19      71.790  67.150 105.665  1.00  0.00           C
ATOM    439  C   GLY A  19      70.600  66.960 106.545  1.00  0.00           C
ATOM    440  O   GLY A  19      69.600  67.670 106.475  1.00  0.00           O
ATOM    441  N   THR A  20      70.710  65.930 107.395  1.00  0.00           N
ATOM    443  CA  THR A  20      69.640  65.470 108.255  1.00  0.00           C
ATOM    445  CB  THR A  20      69.950  64.120 108.905  1.00  0.00           C
ATOM    447  OG1 THR A  20      70.750  64.230 110.065  1.00  0.00           O
ATOM    449  CG2 THR A  20      70.720  63.210 107.945  1.00  0.00           C
ATOM    453  C   THR A  20      69.230  66.540 109.255  1.00  0.00           C
ATOM    454  O   THR A  20      70.030  67.180 109.945  1.00  0.00           O
ATOM    455  N   GLN A  21      67.920  66.810 109.315  1.00  0.00           N
ATOM    457  CA  GLN A  21      67.390  67.890 110.115  1.00  0.00           C
ATOM    459  CB  GLN A  21      66.180  68.520 109.365  1.00  0.00           C
ATOM    462  CG  GLN A  21      65.720  69.900 109.885  1.00  0.00           C
ATOM    465  CD  GLN A  21      66.860  70.920 109.805  1.00  0.00           C
ATOM    466  OE1 GLN A  21      67.320  71.310 108.735  1.00  0.00           O
ATOM    467  NE2 GLN A  21      67.340  71.370 110.995  1.00  0.00           N
ATOM    470  C   GLN A  21      66.940  67.350 111.465  1.00  0.00           C
ATOM    471  O   GLN A  21      66.060  66.500 111.555  1.00  0.00           O
ATOM    472  N   SER A  22      67.510  67.870 112.585  1.00  0.00           N
ATOM    474  CA  SER A  22      67.180  67.500 113.965  1.00  0.00           C
ATOM    476  CB  SER A  22      68.060  68.350 114.925  1.00  0.00           C
ATOM    479  OG  SER A  22      67.670  68.330 116.305  1.00  0.00           O
ATOM    481  C   SER A  22      65.700  67.620 114.345  1.00  0.00           C
ATOM    482  O   SER A  22      65.120  66.830 115.085  1.00  0.00           O
ATOM    483  N   THR A  23      65.040  68.640 113.775  1.00  0.00           N
ATOM    485  CA  THR A  23      63.610  68.860 113.785  1.00  0.00           C
ATOM    487  CB  THR A  23      63.250  70.090 112.955  1.00  0.00           C
ATOM    489  OG1 THR A  23      64.220  71.120 113.125  1.00  0.00           O
ATOM    491  CG2 THR A  23      61.870  70.640 113.385  1.00  0.00           C
ATOM    495  C   THR A  23      62.790  67.710 113.215  1.00  0.00           C
ATOM    496  O   THR A  23      61.660  67.480 113.665  1.00  0.00           O
ATOM    497  N   ALA A  24      63.280  66.990 112.185  1.00  0.00           N
ATOM    499  CA  ALA A  24      62.520  65.940 111.535  1.00  0.00           C
ATOM    501  CB  ALA A  24      63.240  65.430 110.265  1.00  0.00           C
ATOM    505  C   ALA A  24      62.180  64.790 112.485  1.00  0.00           C
ATOM    506  O   ALA A  24      63.040  64.160 113.095  1.00  0.00           O
ATOM    507  N   SER A  25      60.870  64.500 112.665  1.00  0.00           N
ATOM    509  CA  SER A  25      60.380  63.490 113.595  1.00  0.00           C
ATOM    511  CB  SER A  25      58.840  63.410 113.615  1.00  0.00           C
ATOM    514  OG  SER A  25      58.250  64.590 114.155  1.00  0.00           O
ATOM    516  C   SER A  25      60.880  62.090 113.345  1.00  0.00           C
ATOM    517  O   SER A  25      60.820  61.580 112.225  1.00  0.00           O
ATOM    518  N   GLN A  26      61.330  61.370 114.405  1.00  0.00           N
ATOM    520  CA  GLN A  26      61.680  59.980 114.235  1.00  0.00           C
ATOM    522  CB  GLN A  26      62.710  59.510 115.275  1.00  0.00           C
ATOM    525  CG  GLN A  26      63.150  58.040 115.075  1.00  0.00           C
ATOM    528  CD  GLN A  26      64.020  57.610 116.245  1.00  0.00           C
ATOM    529  OE1 GLN A  26      64.150  58.320 117.245  1.00  0.00           O
ATOM    530  NE2 GLN A  26      64.580  56.380 116.145  1.00  0.00           N
ATOM    533  C   GLN A  26      60.460  59.090 114.305  1.00  0.00           C
ATOM    534  O   GLN A  26      59.720  59.120 115.275  1.00  0.00           O
ATOM    535  N   GLY A  27      60.220  58.280 113.255  1.00  0.00           N
ATOM    537  CA  GLY A  27      58.920  57.640 113.105  1.00  0.00           C
ATOM    540  C   GLY A  27      58.980  56.170 112.885  1.00  0.00           C
ATOM    541  O   GLY A  27      60.000  55.610 112.475  1.00  0.00           O
ATOM    542  N   ASN A  28      57.840  55.500 113.075  1.00  0.00           N
ATOM    544  CA  ASN A  28      57.710  54.070 112.905  1.00  0.00           C
ATOM    546  CB  ASN A  28      56.950  53.490 114.135  1.00  0.00           C
ATOM    549  CG  ASN A  28      55.440  53.740 114.185  1.00  0.00           C
ATOM    550  OD1 ASN A  28      54.900  54.660 113.575  1.00  0.00           O
ATOM    551  ND2 ASN A  28      54.710  52.830 114.885  1.00  0.00           N
ATOM    554  C   ASN A  28      57.020  53.690 111.605  1.00  0.00           C
ATOM    555  O   ASN A  28      56.840  52.500 111.345  1.00  0.00           O
ATOM    556  N   ARG A  29      56.600  54.660 110.765  1.00  0.00           N
ATOM    558  CA  ARG A  29      55.720  54.420 109.655  1.00  0.00           C
ATOM    560  CB  ARG A  29      54.860  55.650 109.285  1.00  0.00           C
ATOM    563  CG  ARG A  29      53.810  55.390 108.185  1.00  0.00           C
ATOM    566  CD  ARG A  29      52.570  54.640 108.635  1.00  0.00           C
ATOM    569  NE  ARG A  29      51.680  55.650 109.285  1.00  0.00           N
ATOM    571  CZ  ARG A  29      50.700  56.280 108.655  1.00  0.00           C
ATOM    572  NH1 ARG A  29      50.460  56.130 107.365  1.00  0.00           N
ATOM    575  NH2 ARG A  29      49.860  57.070 109.285  1.00  0.00           N
ATOM    578  C   ARG A  29      56.520  53.990 108.455  1.00  0.00           C
ATOM    579  O   ARG A  29      57.460  54.660 108.015  1.00  0.00           O
ATOM    580  N   LEU A  30      56.180  52.810 107.915  1.00  0.00           N
ATOM    582  CA  LEU A  30      56.760  52.230 106.725  1.00  0.00           C
ATOM    584  CB  LEU A  30      56.300  50.770 106.545  1.00  0.00           C
ATOM    587  CG  LEU A  30      57.360  49.840 105.905  1.00  0.00           C
ATOM    589  CD1 LEU A  30      56.840  48.400 105.775  1.00  0.00           C
ATOM    593  CD2 LEU A  30      57.940  50.370 104.575  1.00  0.00           C
ATOM    597  C   LEU A  30      56.430  53.020 105.465  1.00  0.00           C
ATOM    598  O   LEU A  30      55.330  52.950 104.925  1.00  0.00           O
ATOM    599  N   LEU A  31      57.470  53.700 104.945  1.00  0.00           N
ATOM    601  CA  LEU A  31      57.350  54.510 103.775  1.00  0.00           C
ATOM    603  CB  LEU A  31      58.230  55.760 103.935  1.00  0.00           C
ATOM    606  CG  LEU A  31      58.220  56.770 102.785  1.00  0.00           C
ATOM    608  CD1 LEU A  31      56.800  57.330 102.595  1.00  0.00           C
ATOM    612  CD2 LEU A  31      59.210  57.900 103.105  1.00  0.00           C
ATOM    616  C   LEU A  31      57.780  53.710 102.575  1.00  0.00           C
ATOM    617  O   LEU A  31      58.700  52.890 102.625  1.00  0.00           O
ATOM    618  N   TRP A  32      57.130  53.940 101.445  1.00  0.00           N
ATOM    620  CA  TRP A  32      57.640  53.490 100.175  1.00  0.00           C
ATOM    622  CB  TRP A  32      56.580  52.600  99.525  1.00  0.00           C
ATOM    625  CG  TRP A  32      56.790  52.100  98.135  1.00  0.00           C
ATOM    626  CD1 TRP A  32      57.780  51.310  97.615  1.00  0.00           C
ATOM    628  NE1 TRP A  32      57.490  51.040  96.295  1.00  0.00           N
ATOM    630  CE2 TRP A  32      56.340  51.660  95.935  1.00  0.00           C
ATOM    631  CD2 TRP A  32      55.860  52.320  97.075  1.00  0.00           C
ATOM    632  CE3 TRP A  32      54.670  53.030  97.005  1.00  0.00           C
ATOM    634  CZ3 TRP A  32      53.980  53.100  95.805  1.00  0.00           C
ATOM    636  CZ2 TRP A  32      55.700  51.760  94.725  1.00  0.00           C
ATOM    638  CH2 TRP A  32      54.520  52.510  94.665  1.00  0.00           C
ATOM    640  C   TRP A  32      57.850  54.700  99.315  1.00  0.00           C
ATOM    641  O   TRP A  32      57.030  55.600  99.315  1.00  0.00           O
ATOM    642  N   VAL A  33      58.940  54.740  98.535  1.00  0.00           N
ATOM    644  CA  VAL A  33      58.990  55.640  97.405  1.00  0.00           C
ATOM    646  CB  VAL A  33      60.400  56.190  97.165  1.00  0.00           C
ATOM    648  CG1 VAL A  33      61.190  55.430  96.085  1.00  0.00           C
ATOM    652  CG2 VAL A  33      60.290  57.670  96.805  1.00  0.00           C
ATOM    656  C   VAL A  33      58.430  54.880  96.215  1.00  0.00           C
ATOM    657  O   VAL A  33      58.850  53.760  95.905  1.00  0.00           O
ATOM    658  N   GLU A  34      57.470  55.470  95.475  1.00  0.00           N
ATOM    660  CA  GLU A  34      57.100  54.900  94.205  1.00  0.00           C
ATOM    662  CB  GLU A  34      55.620  55.160  93.825  1.00  0.00           C
ATOM    665  CG  GLU A  34      55.080  56.530  93.395  1.00  0.00           C
ATOM    668  CD  GLU A  34      53.550  56.510  93.435  1.00  0.00           C
ATOM    669  OE1 GLU A  34      52.970  56.170  94.495  1.00  0.00           O
ATOM    670  OE2 GLU A  34      52.910  56.810  92.385  1.00  0.00           O
ATOM    671  C   GLU A  34      58.050  55.290  93.115  1.00  0.00           C
ATOM    672  O   GLU A  34      58.900  56.180  93.275  1.00  0.00           O
ATOM    673  N   GLN A  35      57.950  54.640  91.935  1.00  0.00           N
ATOM    675  CA  GLN A  35      58.460  55.260  90.725  1.00  0.00           C
ATOM    677  CB  GLN A  35      58.320  54.360  89.485  1.00  0.00           C
ATOM    680  CG  GLN A  35      59.170  53.070  89.575  1.00  0.00           C
ATOM    683  CD  GLN A  35      59.080  52.200  88.315  1.00  0.00           C
ATOM    684  OE1 GLN A  35      59.870  51.270  88.115  1.00  0.00           O
ATOM    685  NE2 GLN A  35      58.110  52.520  87.445  1.00  0.00           N
ATOM    688  C   GLN A  35      57.720  56.540  90.435  1.00  0.00           C
ATOM    689  O   GLN A  35      56.490  56.550  90.345  1.00  0.00           O
ATOM    690  N   VAL A  36      58.460  57.640  90.305  1.00  0.00           N
ATOM    692  CA  VAL A  36      57.930  58.900  89.875  1.00  0.00           C
ATOM    694  CB  VAL A  36      59.020  59.950  89.995  1.00  0.00           C
ATOM    696  CG1 VAL A  36      60.300  59.590  89.235  1.00  0.00           C
ATOM    700  CG2 VAL A  36      58.520  61.300  89.485  1.00  0.00           C
ATOM    704  C   VAL A  36      57.280  58.800  88.505  1.00  0.00           C
ATOM    705  O   VAL A  36      57.700  58.020  87.665  1.00  0.00           O
ATOM    706  N   THR A  37      56.170  59.550  88.275  1.00  0.00           N
ATOM    708  CA  THR A  37      55.520  59.540  86.965  1.00  0.00           C
ATOM    710  CB  THR A  37      54.000  59.380  86.945  1.00  0.00           C
ATOM    712  OG1 THR A  37      53.270  60.530  87.345  1.00  0.00           O
ATOM    714  CG2 THR A  37      53.640  58.230  87.885  1.00  0.00           C
ATOM    718  C   THR A  37      55.940  60.730  86.165  1.00  0.00           C
ATOM    719  O   THR A  37      56.080  61.840  86.685  1.00  0.00           O
ATOM    720  N   VAL A  38      56.220  60.550  84.865  1.00  0.00           N
ATOM    722  CA  VAL A  38      56.710  61.620  84.035  1.00  0.00           C
ATOM    724  CB  VAL A  38      58.240  61.690  83.975  1.00  0.00           C
ATOM    726  CG1 VAL A  38      58.830  62.040  85.345  1.00  0.00           C
ATOM    730  CG2 VAL A  38      58.840  60.350  83.535  1.00  0.00           C
ATOM    734  C   VAL A  38      56.180  61.460  82.615  1.00  0.00           C
ATOM    735  O   VAL A  38      55.860  60.340  82.205  1.00  0.00           O
ATOM    736  N   PRO A  39      56.070  62.490  81.775  1.00  0.00           N
ATOM    737  CD  PRO A  39      56.040  63.900  82.205  1.00  0.00           C
ATOM    740  CA  PRO A  39      56.280  62.370  80.335  1.00  0.00           C
ATOM    742  CB  PRO A  39      56.090  63.800  79.795  1.00  0.00           C
ATOM    745  CG  PRO A  39      56.460  64.700  80.975  1.00  0.00           C
ATOM    748  C   PRO A  39      57.640  61.790  79.945  1.00  0.00           C
ATOM    749  O   PRO A  39      58.630  61.990  80.645  1.00  0.00           O
ATOM    750  N   ASP A  40      57.700  61.110  78.775  1.00  0.00           N
ATOM    752  CA  ASP A  40      58.840  60.370  78.265  1.00  0.00           C
ATOM    754  CB  ASP A  40      58.440  59.630  76.965  1.00  0.00           C
ATOM    757  CG  ASP A  40      59.390  58.490  76.645  1.00  0.00           C
ATOM    758  OD1 ASP A  40      59.950  57.880  77.595  1.00  0.00           O
ATOM    759  OD2 ASP A  40      59.420  58.090  75.445  1.00  0.00           O
ATOM    760  C   ASP A  40      60.020  61.280  77.975  1.00  0.00           C
ATOM    761  O   ASP A  40      61.190  60.930  78.125  1.00  0.00           O
ATOM    762  N   TYR A  41      59.700  62.520  77.585  1.00  0.00           N
ATOM    764  CA  TYR A  41      60.640  63.610  77.425  1.00  0.00           C
ATOM    766  CB  TYR A  41      59.910  64.900  77.035  1.00  0.00           C
ATOM    769  CG  TYR A  41      59.260  64.780  75.695  1.00  0.00           C
ATOM    770  CD1 TYR A  41      60.020  65.000  74.525  1.00  0.00           C
ATOM    772  CE1 TYR A  41      59.400  65.020  73.275  1.00  0.00           C
ATOM    774  CZ  TYR A  41      58.010  64.840  73.165  1.00  0.00           C
ATOM    775  OH  TYR A  41      57.330  64.980  71.945  1.00  0.00           O
ATOM    777  CD2 TYR A  41      57.870  64.590  75.575  1.00  0.00           C
ATOM    779  CE2 TYR A  41      57.260  64.600  74.315  1.00  0.00           C
ATOM    781  C   TYR A  41      61.480  63.890  78.675  1.00  0.00           C
ATOM    782  O   TYR A  41      62.660  64.200  78.575  1.00  0.00           O
ATOM    783  N   LEU A  42      60.870  63.750  79.875  1.00  0.00           N
ATOM    785  CA  LEU A  42      61.600  63.810  81.125  1.00  0.00           C
ATOM    787  CB  LEU A  42      60.800  64.520  82.265  1.00  0.00           C
ATOM    790  CG  LEU A  42      60.120  65.870  81.925  1.00  0.00           C
ATOM    792  CD1 LEU A  42      59.310  66.350  83.135  1.00  0.00           C
ATOM    796  CD2 LEU A  42      61.100  66.960  81.475  1.00  0.00           C
ATOM    800  C   LEU A  42      61.960  62.400  81.635  1.00  0.00           C
ATOM    801  O   LEU A  42      62.530  62.260  82.705  1.00  0.00           O
ATOM    802  N   ALA A  43      61.680  61.310  80.905  1.00  0.00           N
ATOM    804  CA  ALA A  43      61.970  59.960  81.375  1.00  0.00           C
ATOM    806  CB  ALA A  43      60.830  59.020  80.975  1.00  0.00           C
ATOM    810  C   ALA A  43      63.240  59.420  80.725  1.00  0.00           C
ATOM    811  O   ALA A  43      63.630  58.270  80.885  1.00  0.00           O
ATOM    812  N   GLY A  44      63.880  60.280  79.925  1.00  0.00           N
ATOM    814  CA  GLY A  44      65.080  59.960  79.185  1.00  0.00           C
ATOM    817  C   GLY A  44      66.340  60.240  79.945  1.00  0.00           C
ATOM    818  O   GLY A  44      66.400  60.960  80.935  1.00  0.00           O
ATOM    819  N   ASN A  45      67.430  59.680  79.415  1.00  0.00           N
ATOM    821  CA  ASN A  45      68.780  59.990  79.815  1.00  0.00           C
ATOM    823  CB  ASN A  45      69.750  58.870  79.325  1.00  0.00           C
ATOM    826  CG  ASN A  45      69.810  58.750  77.795  1.00  0.00           C
ATOM    827  OD1 ASN A  45      68.850  58.900  77.055  1.00  0.00           O
ATOM    828  ND2 ASN A  45      71.040  58.510  77.275  1.00  0.00           N
ATOM    831  C   ASN A  45      69.210  61.330  79.255  1.00  0.00           C
ATOM    832  O   ASN A  45      70.130  61.980  79.745  1.00  0.00           O
ATOM    833  N   GLY A  46      68.530  61.790  78.185  1.00  0.00           N
ATOM    835  CA  GLY A  46      68.790  63.100  77.615  1.00  0.00           C
ATOM    838  C   GLY A  46      68.280  64.220  78.475  1.00  0.00           C
ATOM    839  O   GLY A  46      67.100  64.310  78.795  1.00  0.00           O
ATOM    840  N   VAL A  47      69.190  65.140  78.805  1.00  0.00           N
ATOM    842  CA  VAL A  47      68.940  66.430  79.385  1.00  0.00           C
ATOM    844  CB  VAL A  47      70.250  67.210  79.495  1.00  0.00           C
ATOM    846  CG1 VAL A  47      71.030  66.950  80.785  1.00  0.00           C
ATOM    850  CG2 VAL A  47      71.160  66.860  78.305  1.00  0.00           C
ATOM    854  C   VAL A  47      67.990  67.300  78.565  1.00  0.00           C
ATOM    855  O   VAL A  47      68.050  67.340  77.345  1.00  0.00           O
ATOM    856  N   VAL A  48      67.120  68.080  79.235  1.00  0.00           N
ATOM    858  CA  VAL A  48      66.140  68.910  78.555  1.00  0.00           C
ATOM    860  CB  VAL A  48      64.750  68.680  79.115  1.00  0.00           C
ATOM    862  CG1 VAL A  48      63.710  69.620  78.465  1.00  0.00           C
ATOM    866  CG2 VAL A  48      64.360  67.210  78.895  1.00  0.00           C
ATOM    870  C   VAL A  48      66.530  70.360  78.735  1.00  0.00           C
ATOM    871  O   VAL A  48      67.030  70.750  79.795  1.00  0.00           O
ATOM    872  N   TYR A  49      66.320  71.220  77.715  1.00  0.00           N
ATOM    874  CA  TYR A  49      66.570  72.640  77.815  1.00  0.00           C
ATOM    876  CB  TYR A  49      67.880  73.100  77.115  1.00  0.00           C
ATOM    879  CG  TYR A  49      69.010  72.360  77.735  1.00  0.00           C
ATOM    880  CD1 TYR A  49      69.360  71.100  77.235  1.00  0.00           C
ATOM    882  CE1 TYR A  49      70.290  70.320  77.925  1.00  0.00           C
ATOM    884  CZ  TYR A  49      70.940  70.810  79.055  1.00  0.00           C
ATOM    885  OH  TYR A  49      71.870  70.020  79.735  1.00  0.00           O
ATOM    887  CD2 TYR A  49      69.670  72.870  78.875  1.00  0.00           C
ATOM    889  CE2 TYR A  49      70.620  72.070  79.535  1.00  0.00           C
ATOM    891  C   TYR A  49      65.450  73.430  77.205  1.00  0.00           C
ATOM    892  O   TYR A  49      64.930  73.070  76.155  1.00  0.00           O
ATOM    893  N   GLN A  50      65.080  74.550  77.855  1.00  0.00           N
ATOM    895  CA  GLN A  50      64.270  75.560  77.225  1.00  0.00           C
ATOM    897  CB  GLN A  50      63.180  76.120  78.175  1.00  0.00           C
ATOM    900  CG  GLN A  50      62.020  75.150  78.435  1.00  0.00           C
ATOM    903  CD  GLN A  50      60.960  75.840  79.295  1.00  0.00           C
ATOM    904  OE1 GLN A  50      61.220  76.330  80.395  1.00  0.00           O
ATOM    905  NE2 GLN A  50      59.720  75.890  78.795  1.00  0.00           N
ATOM    908  C   GLN A  50      65.120  76.690  76.725  1.00  0.00           C
ATOM    909  O   GLN A  50      65.530  77.560  77.485  1.00  0.00           O
ATOM    910  N   THR A  51      65.350  76.760  75.405  1.00  0.00           N
ATOM    912  CA  THR A  51      66.040  77.900  74.805  1.00  0.00           C
ATOM    914  CB  THR A  51      66.550  77.620  73.395  1.00  0.00           C
ATOM    916  OG1 THR A  51      67.520  78.580  73.055  1.00  0.00           O
ATOM    918  CG2 THR A  51      65.410  77.540  72.365  1.00  0.00           C
ATOM    922  C   THR A  51      65.180  79.160  74.835  1.00  0.00           C
ATOM    923  O   THR A  51      65.660  80.290  74.905  1.00  0.00           O
ATOM    924  N   SER A  52      63.860  78.970  74.875  1.00  0.00           N
ATOM    926  CA  SER A  52      62.880  80.020  74.925  1.00  0.00           C
ATOM    928  CB  SER A  52      62.360  80.370  73.505  1.00  0.00           C
ATOM    931  OG  SER A  52      61.300  81.330  73.545  1.00  0.00           O
ATOM    933  C   SER A  52      61.740  79.450  75.715  1.00  0.00           C
ATOM    934  O   SER A  52      61.620  78.220  75.785  1.00  0.00           O
ATOM    935  N   ASP A  53      60.860  80.280  76.295  1.00  0.00           N
ATOM    937  CA  ASP A  53      59.740  79.790  77.065  1.00  0.00           C
ATOM    939  CB  ASP A  53      59.060  80.970  77.825  1.00  0.00           C
ATOM    942  CG  ASP A  53      58.130  80.370  78.855  1.00  0.00           C
ATOM    943  OD1 ASP A  53      58.560  79.440  79.575  1.00  0.00           O
ATOM    944  OD2 ASP A  53      56.910  80.700  78.825  1.00  0.00           O
ATOM    945  C   ASP A  53      58.720  79.000  76.235  1.00  0.00           C
ATOM    946  O   ASP A  53      57.850  78.320  76.775  1.00  0.00           O
ATOM    947  N   VAL A  54      58.730  79.070  74.905  1.00  0.00           N
ATOM    949  CA  VAL A  54      57.820  78.270  74.095  1.00  0.00           C
ATOM    951  CB  VAL A  54      57.200  79.110  73.005  1.00  0.00           C
ATOM    953  CG1 VAL A  54      56.410  80.260  73.665  1.00  0.00           C
ATOM    957  CG2 VAL A  54      58.280  79.670  72.055  1.00  0.00           C
ATOM    961  C   VAL A  54      58.470  77.030  73.515  1.00  0.00           C
ATOM    962  O   VAL A  54      57.870  76.310  72.715  1.00  0.00           O
ATOM    963  N   LYS A  55      59.730  76.730  73.905  1.00  0.00           N
ATOM    965  CA  LYS A  55      60.500  75.730  73.185  1.00  0.00           C
ATOM    967  CB  LYS A  55      61.350  76.300  72.015  1.00  0.00           C
ATOM    970  CG  LYS A  55      60.580  76.420  70.705  1.00  0.00           C
ATOM    973  CD  LYS A  55      60.130  75.060  70.125  1.00  0.00           C
ATOM    976  CE  LYS A  55      61.210  74.310  69.355  1.00  0.00           C
ATOM    979  NZ  LYS A  55      60.710  72.960  69.055  1.00  0.00           N
ATOM    983  C   LYS A  55      61.370  74.840  74.005  1.00  0.00           C
ATOM    984  O   LYS A  55      62.100  75.260  74.895  1.00  0.00           O
ATOM    985  N   TYR A  56      61.350  73.540  73.645  1.00  0.00           N
ATOM    987  CA  TYR A  56      62.120  72.490  74.265  1.00  0.00           C
ATOM    989  CB  TYR A  56      61.260  71.300  74.745  1.00  0.00           C
ATOM    992  CG  TYR A  56      60.360  71.770  75.825  1.00  0.00           C
ATOM    993  CD1 TYR A  56      59.180  72.470  75.515  1.00  0.00           C
ATOM    995  CE1 TYR A  56      58.340  72.920  76.525  1.00  0.00           C
ATOM    997  CZ  TYR A  56      58.660  72.680  77.855  1.00  0.00           C
ATOM    998  OH  TYR A  56      57.830  73.250  78.825  1.00  0.00           O
ATOM   1000  CD2 TYR A  56      60.630  71.460  77.165  1.00  0.00           C
ATOM   1002  CE2 TYR A  56      59.770  71.890  78.185  1.00  0.00           C
ATOM   1004  C   TYR A  56      63.060  71.940  73.235  1.00  0.00           C
ATOM   1005  O   TYR A  56      62.670  71.660  72.105  1.00  0.00           O
ATOM   1006  N   VAL A  57      64.320  71.760  73.645  1.00  0.00           N
ATOM   1008  CA  VAL A  57      65.360  71.110  72.895  1.00  0.00           C
ATOM   1010  CB  VAL A  57      66.310  72.110  72.205  1.00  0.00           C
ATOM   1012  CG1 VAL A  57      65.520  72.950  71.185  1.00  0.00           C
ATOM   1016  CG2 VAL A  57      66.990  73.030  73.235  1.00  0.00           C
ATOM   1020  C   VAL A  57      66.100  70.190  73.865  1.00  0.00           C
ATOM   1021  O   VAL A  57      65.890  70.250  75.075  1.00  0.00           O
ATOM   1022  N   ILE A  58      66.950  69.300  73.335  1.00  0.00           N
ATOM   1024  CA  ILE A  58      67.810  68.410  74.105  1.00  0.00           C
ATOM   1026  CB  ILE A  58      67.630  66.940  73.695  1.00  0.00           C
ATOM   1028  CG2 ILE A  58      68.670  66.000  74.365  1.00  0.00           C
ATOM   1032  CG1 ILE A  58      66.190  66.480  74.025  1.00  0.00           C
ATOM   1035  CD  ILE A  58      65.840  65.080  73.495  1.00  0.00           C
ATOM   1039  C   ILE A  58      69.200  68.930  73.825  1.00  0.00           C
ATOM   1040  O   ILE A  58      69.460  69.430  72.725  1.00  0.00           O
ATOM   1041  N   ALA A  59      70.150  68.900  74.785  1.00  0.00           N
ATOM   1043  CA  ALA A  59      71.540  69.160  74.445  1.00  0.00           C
ATOM   1045  CB  ALA A  59      72.380  69.440  75.695  1.00  0.00           C
ATOM   1049  C   ALA A  59      72.180  68.000  73.715  1.00  0.00           C
ATOM   1050  O   ALA A  59      72.130  66.850  74.175  1.00  0.00           O
ATOM   1051  N   ASN A  60      72.850  68.250  72.585  1.00  0.00           N
ATOM   1053  CA  ASN A  60      73.570  67.190  71.895  1.00  0.00           C
ATOM   1055  CB  ASN A  60      73.690  67.510  70.385  1.00  0.00           C
ATOM   1058  CG  ASN A  60      72.300  67.580  69.755  1.00  0.00           C
ATOM   1059  OD1 ASN A  60      71.340  66.940  70.185  1.00  0.00           O
ATOM   1060  ND2 ASN A  60      72.180  68.420  68.705  1.00  0.00           N
ATOM   1063  C   ASN A  60      74.950  66.980  72.505  1.00  0.00           C
ATOM   1064  O   ASN A  60      75.660  67.960  72.735  1.00  0.00           O
ATOM   1065  N   ASN A  61      75.350  65.710  72.765  1.00  0.00           N
ATOM   1067  CA  ASN A  61      76.670  65.290  73.265  1.00  0.00           C
ATOM   1069  CB  ASN A  61      77.940  66.030  72.755  1.00  0.00           C
ATOM   1072  CG  ASN A  61      78.200  65.790  71.285  1.00  0.00           C
ATOM   1073  OD1 ASN A  61      79.310  65.440  70.895  1.00  0.00           O
ATOM   1074  ND2 ASN A  61      77.190  65.970  70.405  1.00  0.00           N
ATOM   1077  C   ASN A  61      76.710  65.210  74.785  1.00  0.00           C
ATOM   1078  O   ASN A  61      77.660  65.620  75.425  1.00  0.00           O
ATOM   1079  N   ASN A  62      75.610  64.710  75.395  1.00  0.00           N
ATOM   1081  CA  ASN A  62      75.180  65.290  76.635  1.00  0.00           C
ATOM   1083  CB  ASN A  62      74.640  66.720  76.325  1.00  0.00           C
ATOM   1086  CG  ASN A  62      75.190  67.710  77.325  1.00  0.00           C
ATOM   1087  OD1 ASN A  62      76.390  67.950  77.435  1.00  0.00           O
ATOM   1088  ND2 ASN A  62      74.270  68.300  78.115  1.00  0.00           N
ATOM   1091  C   ASN A  62      74.050  64.450  77.245  1.00  0.00           C
ATOM   1092  O   ASN A  62      72.930  64.420  76.735  1.00  0.00           O
ATOM   1093  N   LEU A  63      74.320  63.690  78.325  1.00  0.00           N
ATOM   1095  CA  LEU A  63      73.320  62.800  78.905  1.00  0.00           C
ATOM   1097  CB  LEU A  63      73.240  61.450  78.145  1.00  0.00           C
ATOM   1100  CG  LEU A  63      74.520  60.580  78.205  1.00  0.00           C
ATOM   1102  CD1 LEU A  63      74.560  59.560  79.345  1.00  0.00           C
ATOM   1106  CD2 LEU A  63      74.750  59.860  76.875  1.00  0.00           C
ATOM   1110  C   LEU A  63      73.570  62.510  80.365  1.00  0.00           C
ATOM   1111  O   LEU A  63      74.680  62.560  80.885  1.00  0.00           O
ATOM   1112  N   TRP A  64      72.490  62.140  81.085  1.00  0.00           N
ATOM   1114  CA  TRP A  64      72.530  61.630  82.435  1.00  0.00           C
ATOM   1116  CB  TRP A  64      71.120  61.680  83.045  1.00  0.00           C
ATOM   1119  CG  TRP A  64      70.640  63.070  83.125  1.00  0.00           C
ATOM   1120  CD1 TRP A  64      69.720  63.720  82.345  1.00  0.00           C
ATOM   1122  NE1 TRP A  64      69.710  65.040  82.705  1.00  0.00           N
ATOM   1124  CE2 TRP A  64      70.640  65.270  83.665  1.00  0.00           C
ATOM   1125  CD2 TRP A  64      71.260  64.040  83.955  1.00  0.00           C
ATOM   1126  CE3 TRP A  64      72.290  63.980  84.895  1.00  0.00           C
ATOM   1128  CZ3 TRP A  64      72.720  65.170  85.485  1.00  0.00           C
ATOM   1130  CZ2 TRP A  64      71.040  66.450  84.265  1.00  0.00           C
ATOM   1132  CH2 TRP A  64      72.100  66.370  85.185  1.00  0.00           C
ATOM   1134  C   TRP A  64      73.000  60.220  82.575  1.00  0.00           C
ATOM   1135  O   TRP A  64      72.750  59.370  81.725  1.00  0.00           O
ATOM   1136  N   ALA A  65      73.650  59.930  83.715  1.00  0.00           N
ATOM   1138  CA  ALA A  65      74.030  58.590  84.105  1.00  0.00           C
ATOM   1140  CB  ALA A  65      74.980  58.710  85.305  1.00  0.00           C
ATOM   1144  C   ALA A  65      72.880  57.670  84.535  1.00  0.00           C
ATOM   1145  O   ALA A  65      73.040  56.450  84.545  1.00  0.00           O
ATOM   1146  N   SER A  66      71.700  58.210  84.865  1.00  0.00           N
ATOM   1148  CA  SER A  66      70.480  57.420  84.915  1.00  0.00           C
ATOM   1150  CB  SER A  66      70.090  56.880  86.335  1.00  0.00           C
ATOM   1153  OG  SER A  66      69.700  57.870  87.285  1.00  0.00           O
ATOM   1155  C   SER A  66      69.400  58.320  84.365  1.00  0.00           C
ATOM   1156  O   SER A  66      69.570  59.530  84.405  1.00  0.00           O
ATOM   1157  N   PRO A  67      68.280  57.850  83.815  1.00  0.00           N
ATOM   1158  CD  PRO A  67      68.100  56.470  83.395  1.00  0.00           C
ATOM   1161  CA  PRO A  67      67.060  58.630  83.625  1.00  0.00           C
ATOM   1163  CB  PRO A  67      65.990  57.580  83.375  1.00  0.00           C
ATOM   1166  CG  PRO A  67      66.750  56.460  82.675  1.00  0.00           C
ATOM   1169  C   PRO A  67      66.710  59.560  84.765  1.00  0.00           C
ATOM   1170  O   PRO A  67      66.960  59.230  85.925  1.00  0.00           O
ATOM   1171  N   LEU A  68      66.110  60.720  84.475  1.00  0.00           N
ATOM   1173  CA  LEU A  68      65.790  61.740  85.455  1.00  0.00           C
ATOM   1175  CB  LEU A  68      65.040  62.880  84.725  1.00  0.00           C
ATOM   1178  CG  LEU A  68      65.840  63.450  83.545  1.00  0.00           C
ATOM   1180  CD1 LEU A  68      65.070  64.490  82.735  1.00  0.00           C
ATOM   1184  CD2 LEU A  68      67.110  64.040  84.145  1.00  0.00           C
ATOM   1188  C   LEU A  68      64.890  61.240  86.555  1.00  0.00           C
ATOM   1189  O   LEU A  68      65.100  61.460  87.745  1.00  0.00           O
ATOM   1190  N   ASP A  69      63.890  60.480  86.115  1.00  0.00           N
ATOM   1192  CA  ASP A  69      62.950  59.720  86.885  1.00  0.00           C
ATOM   1194  CB  ASP A  69      62.200  58.960  85.765  1.00  0.00           C
ATOM   1197  CG  ASP A  69      61.110  58.050  86.265  1.00  0.00           C
ATOM   1198  OD1 ASP A  69      61.400  56.980  86.855  1.00  0.00           O
ATOM   1199  OD2 ASP A  69      59.940  58.430  86.025  1.00  0.00           O
ATOM   1200  C   ASP A  69      63.600  58.760  87.875  1.00  0.00           C
ATOM   1201  O   ASP A  69      63.360  58.800  89.085  1.00  0.00           O
ATOM   1202  N   GLN A  70      64.540  57.940  87.375  1.00  0.00           N
ATOM   1204  CA  GLN A  70      65.370  57.080  88.185  1.00  0.00           C
ATOM   1206  CB  GLN A  70      66.280  56.150  87.325  1.00  0.00           C
ATOM   1209  CG  GLN A  70      65.500  55.020  86.625  1.00  0.00           C
ATOM   1212  CD  GLN A  70      66.420  54.020  85.915  1.00  0.00           C
ATOM   1213  OE1 GLN A  70      67.630  53.950  86.135  1.00  0.00           O
ATOM   1214  NE2 GLN A  70      65.800  53.180  85.055  1.00  0.00           N
ATOM   1217  C   GLN A  70      66.230  57.860  89.145  1.00  0.00           C
ATOM   1218  O   GLN A  70      66.320  57.510  90.315  1.00  0.00           O
ATOM   1219  N   GLN A  71      66.860  58.960  88.695  1.00  0.00           N
ATOM   1221  CA  GLN A  71      67.690  59.750  89.545  1.00  0.00           C
ATOM   1223  CB  GLN A  71      68.500  60.800  88.765  1.00  0.00           C
ATOM   1226  CG  GLN A  71      69.810  61.200  89.485  1.00  0.00           C
ATOM   1229  CD  GLN A  71      70.590  60.000  90.025  1.00  0.00           C
ATOM   1230  OE1 GLN A  71      71.250  59.260  89.285  1.00  0.00           O
ATOM   1231  NE2 GLN A  71      70.500  59.740  91.355  1.00  0.00           N
ATOM   1234  C   GLN A  71      66.950  60.410  90.685  1.00  0.00           C
ATOM   1235  O   GLN A  71      67.450  60.380  91.805  1.00  0.00           O
ATOM   1236  N   LEU A  72      65.710  60.930  90.485  1.00  0.00           N
ATOM   1238  CA  LEU A  72      64.820  61.270  91.585  1.00  0.00           C
ATOM   1240  CB  LEU A  72      63.410  61.750  91.075  1.00  0.00           C
ATOM   1243  CG  LEU A  72      63.240  63.260  90.765  1.00  0.00           C
ATOM   1245  CD1 LEU A  72      63.650  64.100  91.985  1.00  0.00           C
ATOM   1249  CD2 LEU A  72      63.900  63.690  89.445  1.00  0.00           C
ATOM   1253  C   LEU A  72      64.570  60.100  92.525  1.00  0.00           C
ATOM   1254  O   LEU A  72      64.810  60.170  93.725  1.00  0.00           O
ATOM   1255  N   ARG A  73      64.170  58.940  91.995  1.00  0.00           N
ATOM   1257  CA  ARG A  73      63.830  57.790  92.815  1.00  0.00           C
ATOM   1259  CB  ARG A  73      63.250  56.670  91.905  1.00  0.00           C
ATOM   1262  CG  ARG A  73      62.570  55.530  92.685  1.00  0.00           C
ATOM   1265  CD  ARG A  73      63.460  54.350  93.135  1.00  0.00           C
ATOM   1268  NE  ARG A  73      63.500  53.370  92.015  1.00  0.00           N
ATOM   1270  CZ  ARG A  73      64.430  53.310  91.075  1.00  0.00           C
ATOM   1271  NH1 ARG A  73      65.550  53.990  91.125  1.00  0.00           N
ATOM   1274  NH2 ARG A  73      64.290  52.530  90.025  1.00  0.00           N
ATOM   1277  C   ARG A  73      64.990  57.300  93.665  1.00  0.00           C
ATOM   1278  O   ARG A  73      64.860  56.960  94.835  1.00  0.00           O
ATOM   1279  N   ASN A  74      66.200  57.300  93.095  1.00  0.00           N
ATOM   1281  CA  ASN A  74      67.450  57.120  93.815  1.00  0.00           C
ATOM   1283  CB  ASN A  74      68.640  57.120  92.815  1.00  0.00           C
ATOM   1286  CG  ASN A  74      68.530  55.900  91.915  1.00  0.00           C
ATOM   1287  OD1 ASN A  74      68.160  54.810  92.365  1.00  0.00           O
ATOM   1288  ND2 ASN A  74      68.830  56.050  90.605  1.00  0.00           N
ATOM   1291  C   ASN A  74      67.780  58.160  94.885  1.00  0.00           C
ATOM   1292  O   ASN A  74      68.260  57.800  95.955  1.00  0.00           O
ATOM   1293  N   THR A  75      67.580  59.480  94.625  1.00  0.00           N
ATOM   1295  CA  THR A  75      67.900  60.530  95.595  1.00  0.00           C
ATOM   1297  CB  THR A  75      67.860  61.970  95.075  1.00  0.00           C
ATOM   1299  OG1 THR A  75      66.690  62.280  94.355  1.00  0.00           O
ATOM   1301  CG2 THR A  75      69.000  62.120  94.095  1.00  0.00           C
ATOM   1305  C   THR A  75      67.030  60.490  96.815  1.00  0.00           C
ATOM   1306  O   THR A  75      67.530  60.510  97.945  1.00  0.00           O
ATOM   1307  N   LEU A  76      65.710  60.370  96.625  1.00  0.00           N
ATOM   1309  CA  LEU A  76      64.760  60.320  97.715  1.00  0.00           C
ATOM   1311  CB  LEU A  76      63.320  60.170  97.165  1.00  0.00           C
ATOM   1314  CG  LEU A  76      62.660  61.480  96.685  1.00  0.00           C
ATOM   1316  CD1 LEU A  76      63.100  61.940  95.295  1.00  0.00           C
ATOM   1320  CD2 LEU A  76      61.140  61.270  96.645  1.00  0.00           C
ATOM   1324  C   LEU A  76      65.030  59.170  98.675  1.00  0.00           C
ATOM   1325  O   LEU A  76      65.190  59.370  99.865  1.00  0.00           O
ATOM   1326  N   VAL A  77      65.170  57.940  98.145  1.00  0.00           N
ATOM   1328  CA  VAL A  77      65.410  56.750  98.955  1.00  0.00           C
ATOM   1330  CB  VAL A  77      65.460  55.510  98.085  1.00  0.00           C
ATOM   1332  CG1 VAL A  77      65.740  54.260  98.945  1.00  0.00           C
ATOM   1336  CG2 VAL A  77      64.090  55.380  97.425  1.00  0.00           C
ATOM   1340  C   VAL A  77      66.690  56.800  99.715  1.00  0.00           C
ATOM   1341  O   VAL A  77      66.740  56.470 100.905  1.00  0.00           O
ATOM   1342  N   ALA A  78      67.770  57.230  99.025  1.00  0.00           N
ATOM   1344  CA  ALA A  78      69.080  57.350  99.595  1.00  0.00           C
ATOM   1346  CB  ALA A  78      70.030  57.870  98.515  1.00  0.00           C
ATOM   1350  C   ALA A  78      69.090  58.290 100.765  1.00  0.00           C
ATOM   1351  O   ALA A  78      69.530  57.920 101.845  1.00  0.00           O
ATOM   1352  N   ASN A  79      68.470  59.470 100.585  1.00  0.00           N
ATOM   1354  CA  ASN A  79      68.260  60.450 101.615  1.00  0.00           C
ATOM   1356  CB  ASN A  79      67.610  61.730 101.035  1.00  0.00           C
ATOM   1359  CG  ASN A  79      68.550  62.390 100.045  1.00  0.00           C
ATOM   1360  OD1 ASN A  79      69.740  62.130  99.935  1.00  0.00           O
ATOM   1361  ND2 ASN A  79      68.010  63.330  99.245  1.00  0.00           N
ATOM   1364  C   ASN A  79      67.410  59.950 102.775  1.00  0.00           C
ATOM   1365  O   ASN A  79      67.730  60.140 103.945  1.00  0.00           O
ATOM   1366  N   LEU A  80      66.290  59.260 102.515  1.00  0.00           N
ATOM   1368  CA  LEU A  80      65.480  58.680 103.585  1.00  0.00           C
ATOM   1370  CB  LEU A  80      64.190  58.040 102.985  1.00  0.00           C
ATOM   1373  CG  LEU A  80      63.240  59.060 102.315  1.00  0.00           C
ATOM   1375  CD1 LEU A  80      62.290  58.350 101.355  1.00  0.00           C
ATOM   1379  CD2 LEU A  80      62.470  59.900 103.335  1.00  0.00           C
ATOM   1383  C   LEU A  80      66.210  57.660 104.445  1.00  0.00           C
ATOM   1384  O   LEU A  80      66.100  57.660 105.675  1.00  0.00           O
ATOM   1385  N   SER A  81      66.970  56.760 103.795  1.00  0.00           N
ATOM   1387  CA  SER A  81      67.840  55.780 104.425  1.00  0.00           C
ATOM   1389  CB  SER A  81      68.500  54.840 103.375  1.00  0.00           C
ATOM   1392  OG  SER A  81      67.510  54.030 102.735  1.00  0.00           O
ATOM   1394  C   SER A  81      68.960  56.370 105.265  1.00  0.00           C
ATOM   1395  O   SER A  81      69.210  55.950 106.385  1.00  0.00           O
ATOM   1396  N   THR A  82      69.650  57.390 104.725  1.00  0.00           N
ATOM   1398  CA  THR A  82      70.770  58.060 105.365  1.00  0.00           C
ATOM   1400  CB  THR A  82      71.490  59.000 104.425  1.00  0.00           C
ATOM   1402  OG1 THR A  82      70.550  59.850 103.785  1.00  0.00           O
ATOM   1404  CG2 THR A  82      72.160  58.130 103.365  1.00  0.00           C
ATOM   1408  C   THR A  82      70.380  58.840 106.585  1.00  0.00           C
ATOM   1409  O   THR A  82      71.120  58.910 107.565  1.00  0.00           O
ATOM   1410  N   GLN A  83      69.180  59.450 106.545  1.00  0.00           N
ATOM   1412  CA  GLN A  83      68.670  60.320 107.565  1.00  0.00           C
ATOM   1414  CB  GLN A  83      67.230  60.780 107.255  1.00  0.00           C
ATOM   1417  CG  GLN A  83      67.100  62.000 106.325  1.00  0.00           C
ATOM   1420  CD  GLN A  83      65.620  62.140 105.985  1.00  0.00           C
ATOM   1421  OE1 GLN A  83      64.870  61.180 105.825  1.00  0.00           O
ATOM   1422  NE2 GLN A  83      65.120  63.400 105.945  1.00  0.00           N
ATOM   1425  C   GLN A  83      68.720  59.800 108.985  1.00  0.00           C
ATOM   1426  O   GLN A  83      69.210  60.490 109.865  1.00  0.00           O
ATOM   1427  N   LEU A  84      68.160  58.600 109.235  1.00  0.00           N
ATOM   1429  CA  LEU A  84      67.900  58.060 110.565  1.00  0.00           C
ATOM   1431  CB  LEU A  84      68.990  58.310 111.665  1.00  0.00           C
ATOM   1434  CG  LEU A  84      70.440  57.950 111.255  1.00  0.00           C
ATOM   1436  CD1 LEU A  84      71.480  58.280 112.335  1.00  0.00           C
ATOM   1440  CD2 LEU A  84      70.520  56.470 110.875  1.00  0.00           C
ATOM   1444  C   LEU A  84      66.490  58.260 111.145  1.00  0.00           C
ATOM   1445  O   LEU A  84      66.130  57.430 111.985  1.00  0.00           O
ATOM   1446  N   PRO A  85      65.580  59.200 110.815  1.00  0.00           N
ATOM   1447  CD  PRO A  85      65.940  60.620 110.815  1.00  0.00           C
ATOM   1450  CA  PRO A  85      64.190  59.100 111.265  1.00  0.00           C
ATOM   1452  CB  PRO A  85      63.550  60.440 110.855  1.00  0.00           C
ATOM   1455  CG  PRO A  85      64.680  61.290 110.265  1.00  0.00           C
ATOM   1458  C   PRO A  85      63.370  57.920 110.765  1.00  0.00           C
ATOM   1459  O   PRO A  85      62.410  57.550 111.445  1.00  0.00           O
ATOM   1460  N   GLY A  86      63.670  57.350 109.585  1.00  0.00           N
ATOM   1462  CA  GLY A  86      63.000  56.140 109.125  1.00  0.00           C
ATOM   1465  C   GLY A  86      63.820  54.940 109.415  1.00  0.00           C
ATOM   1466  O   GLY A  86      65.020  54.950 109.195  1.00  0.00           O
ATOM   1467  N   TRP A  87      63.180  53.850 109.895  1.00  0.00           N
ATOM   1469  CA  TRP A  87      63.820  52.550 109.855  1.00  0.00           C
ATOM   1471  CB  TRP A  87      63.240  51.640 110.955  1.00  0.00           C
ATOM   1474  CG  TRP A  87      63.700  52.010 112.335  1.00  0.00           C
ATOM   1475  CD1 TRP A  87      63.050  52.750 113.295  1.00  0.00           C
ATOM   1477  NE1 TRP A  87      63.840  52.830 114.425  1.00  0.00           N
ATOM   1479  CE2 TRP A  87      65.010  52.170 114.205  1.00  0.00           C
ATOM   1480  CD2 TRP A  87      64.960  51.630 112.905  1.00  0.00           C
ATOM   1481  CE3 TRP A  87      66.040  50.890 112.425  1.00  0.00           C
ATOM   1483  CZ3 TRP A  87      67.130  50.690 113.265  1.00  0.00           C
ATOM   1485  CZ2 TRP A  87      66.100  51.990 115.045  1.00  0.00           C
ATOM   1487  CH2 TRP A  87      67.170  51.240 114.545  1.00  0.00           C
ATOM   1489  C   TRP A  87      63.640  51.910 108.495  1.00  0.00           C
ATOM   1490  O   TRP A  87      64.540  51.230 108.005  1.00  0.00           O
ATOM   1491  N   VAL A  88      62.480  52.130 107.835  1.00  0.00           N
ATOM   1493  CA  VAL A  88      62.140  51.350 106.665  1.00  0.00           C
ATOM   1495  CB  VAL A  88      61.030  50.350 106.935  1.00  0.00           C
ATOM   1497  CG1 VAL A  88      60.940  49.400 105.725  1.00  0.00           C
ATOM   1501  CG2 VAL A  88      61.330  49.550 108.225  1.00  0.00           C
ATOM   1505  C   VAL A  88      61.710  52.280 105.555  1.00  0.00           C
ATOM   1506  O   VAL A  88      60.720  53.010 105.635  1.00  0.00           O
ATOM   1507  N   VAL A  89      62.450  52.210 104.445  1.00  0.00           N
ATOM   1509  CA  VAL A  89      62.030  52.750 103.185  1.00  0.00           C
ATOM   1511  CB  VAL A  89      62.700  54.090 102.885  1.00  0.00           C
ATOM   1513  CG1 VAL A  89      64.220  53.950 102.645  1.00  0.00           C
ATOM   1517  CG2 VAL A  89      62.000  54.760 101.695  1.00  0.00           C
ATOM   1521  C   VAL A  89      62.420  51.670 102.205  1.00  0.00           C
ATOM   1522  O   VAL A  89      63.340  50.900 102.475  1.00  0.00           O
ATOM   1523  N   ALA A  90      61.710  51.550 101.075  1.00  0.00           N
ATOM   1525  CA  ALA A  90      61.970  50.530 100.095  1.00  0.00           C
ATOM   1527  CB  ALA A  90      61.340  49.190 100.495  1.00  0.00           C
ATOM   1531  C   ALA A  90      61.380  51.000  98.795  1.00  0.00           C
ATOM   1532  O   ALA A  90      60.650  51.990  98.755  1.00  0.00           O
ATOM   1533  N   SER A  91      61.730  50.330  97.665  1.00  0.00           N
ATOM   1535  CA  SER A  91      61.060  50.480  96.385  1.00  0.00           C
ATOM   1537  CB  SER A  91      62.060  50.640  95.215  1.00  0.00           C
ATOM   1540  OG  SER A  91      63.010  49.570  95.155  1.00  0.00           O
ATOM   1542  C   SER A  91      60.140  49.280  96.195  1.00  0.00           C
ATOM   1543  O   SER A  91      59.760  48.680  97.195  1.00  0.00           O
ATOM   1544  N   GLN A  92      59.740  48.950  94.945  1.00  0.00           N
ATOM   1546  CA  GLN A  92      58.990  47.770  94.495  1.00  0.00           C
ATOM   1548  CB  GLN A  92      58.420  46.760  95.565  1.00  0.00           C
ATOM   1551  CG  GLN A  92      57.020  47.080  96.145  1.00  0.00           C
ATOM   1554  CD  GLN A  92      56.460  45.920  96.985  1.00  0.00           C
ATOM   1555  OE1 GLN A  92      57.190  45.050  97.475  1.00  0.00           O
ATOM   1556  NE2 GLN A  92      55.110  45.890  97.115  1.00  0.00           N
ATOM   1559  C   GLN A  92      57.870  48.310  93.585  1.00  0.00           C
ATOM   1560  O   GLN A  92      57.560  49.480  93.775  1.00  0.00           O
ATOM   1561  N   PRO A  93      57.240  47.600  92.605  1.00  0.00           N
ATOM   1562  CD  PRO A  93      57.540  46.180  92.365  1.00  0.00           C
ATOM   1565  CA  PRO A  93      55.890  47.830  92.065  1.00  0.00           C
ATOM   1567  CB  PRO A  93      55.150  46.580  92.575  1.00  0.00           C
ATOM   1570  CG  PRO A  93      56.180  45.460  92.395  1.00  0.00           C
ATOM   1573  C   PRO A  93      55.070  49.090  92.295  1.00  0.00           C
ATOM   1574  O   PRO A  93      55.480  50.180  91.925  1.00  0.00           O
ATOM   1575  N   LEU A  94      53.850  48.910  92.845  1.00  0.00           N
ATOM   1577  CA  LEU A  94      52.970  49.940  93.325  1.00  0.00           C
ATOM   1579  CB  LEU A  94      51.770  50.190  92.375  1.00  0.00           C
ATOM   1582  CG  LEU A  94      50.800  51.310  92.815  1.00  0.00           C
ATOM   1584  CD1 LEU A  94      50.090  51.920  91.585  1.00  0.00           C
ATOM   1588  CD2 LEU A  94      49.710  50.810  93.765  1.00  0.00           C
ATOM   1592  C   LEU A  94      52.560  49.530  94.735  1.00  0.00           C
ATOM   1593  O   LEU A  94      52.260  48.360  94.965  1.00  0.00           O
ATOM   1594  N   GLY A  95      52.550  50.460  95.715  1.00  0.00           N
ATOM   1596  CA  GLY A  95      51.940  50.290  97.025  1.00  0.00           C
ATOM   1599  C   GLY A  95      52.640  49.380  98.005  1.00  0.00           C
ATOM   1600  O   GLY A  95      52.030  48.500  98.605  1.00  0.00           O
ATOM   1601  N   SER A  96      53.950  49.550  98.255  1.00  0.00           N
ATOM   1603  CA  SER A  96      54.690  48.640  99.125  1.00  0.00           C
ATOM   1605  CB  SER A  96      56.190  49.000  99.175  1.00  0.00           C
ATOM   1608  OG  SER A  96      57.030  47.950  99.635  1.00  0.00           O
ATOM   1610  C   SER A  96      54.180  48.490 100.565  1.00  0.00           C
ATOM   1611  O   SER A  96      54.280  47.430 101.175  1.00  0.00           O
ATOM   1612  N   ALA A  97      53.660  49.570 101.155  1.00  0.00           N
ATOM   1614  CA  ALA A  97      53.530  49.650 102.585  1.00  0.00           C
ATOM   1616  CB  ALA A  97      54.910  49.920 103.165  1.00  0.00           C
ATOM   1620  C   ALA A  97      52.550  50.730 103.015  1.00  0.00           C
ATOM   1621  O   ALA A  97      51.790  51.270 102.215  1.00  0.00           O
ATOM   1622  N   GLN A  98      52.510  51.030 104.315  1.00  0.00           N
ATOM   1624  CA  GLN A  98      51.450  51.770 104.935  1.00  0.00           C
ATOM   1626  CB  GLN A  98      51.630  51.700 106.465  1.00  0.00           C
ATOM   1629  CG  GLN A  98      50.370  52.080 107.255  1.00  0.00           C
ATOM   1632  CD  GLN A  98      49.180  51.200 106.835  1.00  0.00           C
ATOM   1633  OE1 GLN A  98      49.040  50.060 107.285  1.00  0.00           O
ATOM   1634  NE2 GLN A  98      48.280  51.750 105.985  1.00  0.00           N
ATOM   1637  C   GLN A  98      51.230  53.210 104.465  1.00  0.00           C
ATOM   1638  O   GLN A  98      50.090  53.640 104.335  1.00  0.00           O
ATOM   1639  N   ASP A  99      52.300  53.990 104.205  1.00  0.00           N
ATOM   1641  CA  ASP A  99      52.180  55.270 103.505  1.00  0.00           C
ATOM   1643  CB  ASP A  99      52.390  56.500 104.425  1.00  0.00           C
ATOM   1646  CG  ASP A  99      53.790  56.680 104.995  1.00  0.00           C
ATOM   1647  OD1 ASP A  99      54.590  55.720 105.095  1.00  0.00           O
ATOM   1648  OD2 ASP A  99      54.010  57.810 105.495  1.00  0.00           O
ATOM   1649  C   ASP A  99      53.090  55.320 102.295  1.00  0.00           C
ATOM   1650  O   ASP A  99      54.180  54.760 102.265  1.00  0.00           O
ATOM   1651  N   THR A 100      52.630  55.930 101.195  1.00  0.00           N
ATOM   1653  CA  THR A 100      53.340  55.860  99.925  1.00  0.00           C
ATOM   1655  CB  THR A 100      52.550  55.280  98.755  1.00  0.00           C
ATOM   1657  OG1 THR A 100      51.320  55.920  98.455  1.00  0.00           O
ATOM   1659  CG2 THR A 100      52.150  53.850  99.105  1.00  0.00           C
ATOM   1663  C   THR A 100      53.780  57.230  99.565  1.00  0.00           C
ATOM   1664  O   THR A 100      53.070  58.190  99.765  1.00  0.00           O
ATOM   1665  N   LEU A 101      54.980  57.380  99.005  1.00  0.00           N
ATOM   1667  CA  LEU A 101      55.390  58.660  98.475  1.00  0.00           C
ATOM   1669  CB  LEU A 101      56.830  59.010  98.915  1.00  0.00           C
ATOM   1672  CG  LEU A 101      57.350  60.410  98.555  1.00  0.00           C
ATOM   1674  CD1 LEU A 101      57.870  60.490  97.135  1.00  0.00           C
ATOM   1678  CD2 LEU A 101      56.290  61.490  98.785  1.00  0.00           C
ATOM   1682  C   LEU A 101      55.240  58.620  96.965  1.00  0.00           C
ATOM   1683  O   LEU A 101      56.010  57.970  96.265  1.00  0.00           O
ATOM   1684  N   ASN A 102      54.240  59.360  96.455  1.00  0.00           N
ATOM   1686  CA  ASN A 102      54.010  59.600  95.045  1.00  0.00           C
ATOM   1688  CB  ASN A 102      52.500  59.550  94.725  1.00  0.00           C
ATOM   1691  CG  ASN A 102      52.090  59.780  93.275  1.00  0.00           C
ATOM   1692  OD1 ASN A 102      52.860  60.090  92.375  1.00  0.00           O
ATOM   1693  ND2 ASN A 102      50.770  59.620  93.015  1.00  0.00           N
ATOM   1696  C   ASN A 102      54.700  60.870  94.615  1.00  0.00           C
ATOM   1697  O   ASN A 102      54.660  61.890  95.305  1.00  0.00           O
ATOM   1698  N   VAL A 103      55.390  60.810  93.475  1.00  0.00           N
ATOM   1700  CA  VAL A 103      56.030  61.940  92.865  1.00  0.00           C
ATOM   1702  CB  VAL A 103      57.540  61.770  92.745  1.00  0.00           C
ATOM   1704  CG1 VAL A 103      58.160  63.110  92.345  1.00  0.00           C
ATOM   1708  CG2 VAL A 103      58.120  61.270  94.065  1.00  0.00           C
ATOM   1712  C   VAL A 103      55.520  62.020  91.455  1.00  0.00           C
ATOM   1713  O   VAL A 103      55.400  61.010  90.775  1.00  0.00           O
ATOM   1714  N   THR A 104      55.250  63.230  90.955  1.00  0.00           N
ATOM   1716  CA  THR A 104      54.990  63.430  89.545  1.00  0.00           C
ATOM   1718  CB  THR A 104      53.530  63.830  89.335  1.00  0.00           C
ATOM   1720  OG1 THR A 104      53.150  64.950  90.115  1.00  0.00           O
ATOM   1722  CG2 THR A 104      52.610  62.720  89.835  1.00  0.00           C
ATOM   1726  C   THR A 104      55.950  64.520  89.045  1.00  0.00           C
ATOM   1727  O   THR A 104      55.860  65.670  89.485  1.00  0.00           O
ATOM   1728  N   VAL A 105      56.900  64.240  88.115  1.00  0.00           N
ATOM   1730  CA  VAL A 105      57.770  65.340  87.645  1.00  0.00           C
ATOM   1732  CB  VAL A 105      59.190  65.030  87.155  1.00  0.00           C
ATOM   1734  CG1 VAL A 105      60.040  66.310  87.165  1.00  0.00           C
ATOM   1738  CG2 VAL A 105      59.870  64.010  88.065  1.00  0.00           C
ATOM   1742  C   VAL A 105      57.050  66.110  86.555  1.00  0.00           C
ATOM   1743  O   VAL A 105      56.640  65.570  85.525  1.00  0.00           O
ATOM   1744  N   THR A 106      56.870  67.420  86.775  1.00  0.00           N
ATOM   1746  CA  THR A 106      56.240  68.320  85.835  1.00  0.00           C
ATOM   1748  CB  THR A 106      55.520  69.470  86.545  1.00  0.00           C
ATOM   1750  OG1 THR A 106      54.620  68.950  87.505  1.00  0.00           O
ATOM   1752  CG2 THR A 106      54.710  70.280  85.535  1.00  0.00           C
ATOM   1756  C   THR A 106      57.280  68.930  84.945  1.00  0.00           C
ATOM   1757  O   THR A 106      57.080  69.080  83.735  1.00  0.00           O
ATOM   1758  N   GLU A 107      58.430  69.300  85.525  1.00  0.00           N
ATOM   1760  CA  GLU A 107      59.520  69.910  84.795  1.00  0.00           C
ATOM   1762  CB  GLU A 107      59.580  71.440  84.985  1.00  0.00           C
ATOM   1765  CG  GLU A 107      58.240  72.070  84.585  1.00  0.00           C
ATOM   1768  CD  GLU A 107      58.350  73.560  84.365  1.00  0.00           C
ATOM   1769  OE1 GLU A 107      58.970  74.250  85.215  1.00  0.00           O
ATOM   1770  OE2 GLU A 107      57.690  74.030  83.405  1.00  0.00           O
ATOM   1771  C   GLU A 107      60.830  69.380  85.285  1.00  0.00           C
ATOM   1772  O   GLU A 107      61.120  69.340  86.475  1.00  0.00           O
ATOM   1773  N   PHE A 108      61.670  68.980  84.345  1.00  0.00           N
ATOM   1775  CA  PHE A 108      63.070  68.840  84.605  1.00  0.00           C
ATOM   1777  CB  PHE A 108      63.390  67.340  84.765  1.00  0.00           C
ATOM   1780  CG  PHE A 108      64.800  67.140  85.195  1.00  0.00           C
ATOM   1781  CD1 PHE A 108      65.880  67.490  84.355  1.00  0.00           C
ATOM   1783  CE1 PHE A 108      67.190  67.320  84.775  1.00  0.00           C
ATOM   1785  CZ  PHE A 108      67.450  66.730  86.015  1.00  0.00           C
ATOM   1787  CD2 PHE A 108      65.070  66.530  86.425  1.00  0.00           C
ATOM   1789  CE2 PHE A 108      66.390  66.310  86.825  1.00  0.00           C
ATOM   1791  C   PHE A 108      63.670  69.460  83.375  1.00  0.00           C
ATOM   1792  O   PHE A 108      63.460  68.970  82.265  1.00  0.00           O
ATOM   1793  N   ASN A 109      64.400  70.570  83.515  1.00  0.00           N
ATOM   1795  CA  ASN A 109      65.010  71.190  82.355  1.00  0.00           C
ATOM   1797  CB  ASN A 109      63.990  71.800  81.355  1.00  0.00           C
ATOM   1800  CG  ASN A 109      63.360  73.110  81.815  1.00  0.00           C
ATOM   1801  OD1 ASN A 109      63.490  74.110  81.115  1.00  0.00           O
ATOM   1802  ND2 ASN A 109      62.680  73.140  82.985  1.00  0.00           N
ATOM   1805  C   ASN A 109      66.000  72.250  82.785  1.00  0.00           C
ATOM   1806  O   ASN A 109      65.920  72.800  83.885  1.00  0.00           O
ATOM   1807  N   GLY A 110      66.940  72.590  81.885  1.00  0.00           N
ATOM   1809  CA  GLY A 110      67.730  73.800  81.925  1.00  0.00           C
ATOM   1812  C   GLY A 110      67.060  74.910  81.175  1.00  0.00           C
ATOM   1813  O   GLY A 110      67.010  74.890  79.955  1.00  0.00           O
ATOM   1814  N   ARG A 111      66.520  75.930  81.865  1.00  0.00           N
ATOM   1816  CA  ARG A 111      65.730  76.940  81.205  1.00  0.00           C
ATOM   1818  CB  ARG A 111      64.340  77.070  81.885  1.00  0.00           C
ATOM   1821  CG  ARG A 111      64.020  78.310  82.725  1.00  0.00           C
ATOM   1824  CD  ARG A 111      62.500  78.500  82.885  1.00  0.00           C
ATOM   1827  NE  ARG A 111      62.320  79.480  83.995  1.00  0.00           N
ATOM   1829  CZ  ARG A 111      61.150  79.640  84.595  1.00  0.00           C
ATOM   1830  NH1 ARG A 111      60.000  79.290  84.065  1.00  0.00           N
ATOM   1833  NH2 ARG A 111      61.110  80.070  85.835  1.00  0.00           N
ATOM   1836  C   ARG A 111      66.520  78.240  81.125  1.00  0.00           C
ATOM   1837  O   ARG A 111      67.170  78.670  82.065  1.00  0.00           O
ATOM   1838  N   TYR A 112      66.460  78.920  79.965  1.00  0.00           N
ATOM   1840  CA  TYR A 112      67.160  80.170  79.725  1.00  0.00           C
ATOM   1842  CB  TYR A 112      67.720  80.260  78.285  1.00  0.00           C
ATOM   1845  CG  TYR A 112      68.930  79.390  78.075  1.00  0.00           C
ATOM   1846  CD1 TYR A 112      70.220  79.880  78.385  1.00  0.00           C
ATOM   1848  CE1 TYR A 112      71.350  79.100  78.115  1.00  0.00           C
ATOM   1850  CZ  TYR A 112      71.210  77.840  77.515  1.00  0.00           C
ATOM   1851  OH  TYR A 112      72.330  77.040  77.215  1.00  0.00           O
ATOM   1853  CD2 TYR A 112      68.810  78.130  77.465  1.00  0.00           C
ATOM   1855  CE2 TYR A 112      69.940  77.360  77.195  1.00  0.00           C
ATOM   1857  C   TYR A 112      66.300  81.390  80.015  1.00  0.00           C
ATOM   1858  O   TYR A 112      66.780  82.520  79.995  1.00  0.00           O
ATOM   1859  N   ASP A 113      65.030  81.190  80.435  1.00  0.00           N
ATOM   1861  CA  ASP A 113      64.230  82.200  81.095  1.00  0.00           C
ATOM   1863  CB  ASP A 113      62.720  81.860  80.905  1.00  0.00           C
ATOM   1866  CG  ASP A 113      61.820  82.980  81.385  1.00  0.00           C
ATOM   1867  OD1 ASP A 113      62.120  84.160  81.045  1.00  0.00           O
ATOM   1868  OD2 ASP A 113      60.790  82.690  82.055  1.00  0.00           O
ATOM   1869  C   ASP A 113      64.600  82.220  82.575  1.00  0.00           C
ATOM   1870  O   ASP A 113      64.020  82.890  83.425  1.00  0.00           O
ATOM   1871  N   GLY A 114      65.660  81.490  82.945  1.00  0.00           N
ATOM   1873  CA  GLY A 114      65.970  81.300  84.335  1.00  0.00           C
ATOM   1876  C   GLY A 114      67.290  80.640  84.515  1.00  0.00           C
ATOM   1877  O   GLY A 114      68.360  81.240  84.495  1.00  0.00           O
ATOM   1878  N   LYS A 115      67.150  79.370  84.855  1.00  0.00           N
ATOM   1880  CA  LYS A 115      68.120  78.600  85.535  1.00  0.00           C
ATOM   1882  CB  LYS A 115      67.950  78.840  87.055  1.00  0.00           C
ATOM   1885  CG  LYS A 115      68.240  80.260  87.585  1.00  0.00           C
ATOM   1888  CD  LYS A 115      67.030  81.200  87.765  1.00  0.00           C
ATOM   1891  CE  LYS A 115      67.420  82.680  87.845  1.00  0.00           C
ATOM   1894  NZ  LYS A 115      66.230  83.500  88.165  1.00  0.00           N
ATOM   1898  C   LYS A 115      67.760  77.160  85.235  1.00  0.00           C
ATOM   1899  O   LYS A 115      66.740  76.880  84.615  1.00  0.00           O
ATOM   1900  N   VAL A 116      68.540  76.180  85.725  1.00  0.00           N
ATOM   1902  CA  VAL A 116      67.960  74.860  85.865  1.00  0.00           C
ATOM   1904  CB  VAL A 116      68.960  73.790  86.225  1.00  0.00           C
ATOM   1906  CG1 VAL A 116      69.000  73.470  87.725  1.00  0.00           C
ATOM   1910  CG2 VAL A 116      68.540  72.550  85.425  1.00  0.00           C
ATOM   1914  C   VAL A 116      66.760  74.800  86.805  1.00  0.00           C
ATOM   1915  O   VAL A 116      66.700  75.520  87.805  1.00  0.00           O
ATOM   1916  N   ILE A 117      65.790  73.940  86.465  1.00  0.00           N
ATOM   1918  CA  ILE A 117      64.540  73.780  87.165  1.00  0.00           C
ATOM   1920  CB  ILE A 117      63.370  74.430  86.435  1.00  0.00           C
ATOM   1922  CG2 ILE A 117      62.040  74.290  87.235  1.00  0.00           C
ATOM   1926  CG1 ILE A 117      63.750  75.900  86.235  1.00  0.00           C
ATOM   1929  CD  ILE A 117      62.620  76.800  85.785  1.00  0.00           C
ATOM   1933  C   ILE A 117      64.240  72.330  87.355  1.00  0.00           C
ATOM   1934  O   ILE A 117      64.330  71.500  86.435  1.00  0.00           O
ATOM   1935  N   VAL A 118      63.790  72.020  88.585  1.00  0.00           N
ATOM   1937  CA  VAL A 118      62.990  70.860  88.865  1.00  0.00           C
ATOM   1939  CB  VAL A 118      63.720  69.930  89.825  1.00  0.00           C
ATOM   1941  CG1 VAL A 118      62.800  68.780  90.235  1.00  0.00           C
ATOM   1945  CG2 VAL A 118      64.970  69.380  89.095  1.00  0.00           C
ATOM   1949  C   VAL A 118      61.640  71.360  89.395  1.00  0.00           C
ATOM   1950  O   VAL A 118      61.570  72.180  90.305  1.00  0.00           O
ATOM   1951  N   SER A 119      60.530  70.880  88.795  1.00  0.00           N
ATOM   1953  CA  SER A 119      59.190  71.130  89.315  1.00  0.00           C
ATOM   1955  CB  SER A 119      58.240  71.950  88.375  1.00  0.00           C
ATOM   1958  OG  SER A 119      58.730  73.260  88.065  1.00  0.00           O
ATOM   1960  C   SER A 119      58.540  69.790  89.445  1.00  0.00           C
ATOM   1961  O   SER A 119      58.420  69.070  88.455  1.00  0.00           O
ATOM   1962  N   GLY A 120      58.080  69.400  90.645  1.00  0.00           N
ATOM   1964  CA  GLY A 120      57.250  68.220  90.795  1.00  0.00           C
ATOM   1967  C   GLY A 120      56.070  68.490  91.655  1.00  0.00           C
ATOM   1968  O   GLY A 120      55.950  69.560  92.255  1.00  0.00           O
ATOM   1969  N   GLU A 121      55.180  67.500  91.765  1.00  0.00           N
ATOM   1971  CA  GLU A 121      54.170  67.450  92.795  1.00  0.00           C
ATOM   1973  CB  GLU A 121      52.740  67.580  92.235  1.00  0.00           C
ATOM   1976  CG  GLU A 121      51.660  67.760  93.325  1.00  0.00           C
ATOM   1979  CD  GLU A 121      50.310  68.080  92.725  1.00  0.00           C
ATOM   1980  OE1 GLU A 121      50.080  67.860  91.515  1.00  0.00           O
ATOM   1981  OE2 GLU A 121      49.460  68.640  93.465  1.00  0.00           O
ATOM   1982  C   GLU A 121      54.340  66.160  93.535  1.00  0.00           C
ATOM   1983  O   GLU A 121      54.760  65.150  92.975  1.00  0.00           O
ATOM   1984  N   TRP A 122      54.090  66.180  94.855  1.00  0.00           N
ATOM   1986  CA  TRP A 122      54.200  65.010  95.705  1.00  0.00           C
ATOM   1988  CB  TRP A 122      55.360  65.160  96.705  1.00  0.00           C
ATOM   1991  CG  TRP A 122      56.690  65.060  96.055  1.00  0.00           C
ATOM   1992  CD1 TRP A 122      57.500  63.980  96.215  1.00  0.00           C
ATOM   1994  NE1 TRP A 122      58.690  64.170  95.565  1.00  0.00           N
ATOM   1996  CE2 TRP A 122      58.680  65.390  94.965  1.00  0.00           C
ATOM   1997  CD2 TRP A 122      57.420  65.990  95.225  1.00  0.00           C
ATOM   1998  CE3 TRP A 122      57.190  67.290  94.795  1.00  0.00           C
ATOM   2000  CZ3 TRP A 122      58.220  67.970  94.155  1.00  0.00           C
ATOM   2002  CZ2 TRP A 122      59.690  66.060  94.305  1.00  0.00           C
ATOM   2004  CH2 TRP A 122      59.460  67.380  93.925  1.00  0.00           C
ATOM   2006  C   TRP A 122      52.910  64.770  96.435  1.00  0.00           C
ATOM   2007  O   TRP A 122      52.320  65.710  96.965  1.00  0.00           O
ATOM   2008  N   LEU A 123      52.440  63.500  96.485  1.00  0.00           N
ATOM   2010  CA  LEU A 123      51.200  63.100  97.155  1.00  0.00           C
ATOM   2012  CB  LEU A 123      50.050  62.840  96.145  1.00  0.00           C
ATOM   2015  CG  LEU A 123      49.610  64.090  95.355  1.00  0.00           C
ATOM   2017  CD1 LEU A 123      50.330  64.260  94.005  1.00  0.00           C
ATOM   2021  CD2 LEU A 123      48.100  64.100  95.145  1.00  0.00           C
ATOM   2025  C   LEU A 123      51.430  61.800  97.915  1.00  0.00           C
ATOM   2026  O   LEU A 123      52.310  61.030  97.565  1.00  0.00           O
ATOM   2027  N   LEU A 124      50.650  61.520  99.005  1.00  0.00           N
ATOM   2029  CA  LEU A 124      50.980  60.390  99.875  1.00  0.00           C
ATOM   2031  CB  LEU A 124      51.220  60.810 101.355  1.00  0.00           C
ATOM   2034  CG  LEU A 124      52.720  61.010 101.685  1.00  0.00           C
ATOM   2036  CD1 LEU A 124      53.170  62.390 101.245  1.00  0.00           C
ATOM   2040  CD2 LEU A 124      53.060  60.760 103.165  1.00  0.00           C
ATOM   2044  C   LEU A 124      50.120  59.110  99.845  1.00  0.00           C
ATOM   2045  O   LEU A 124      50.390  58.180 100.595  1.00  0.00           O
ATOM   2046  N   ASN A 125      49.080  58.990  98.995  1.00  0.00           N
ATOM   2048  CA  ASN A 125      48.350  57.720  98.875  1.00  0.00           C
ATOM   2050  CB  ASN A 125      47.380  57.310 100.045  1.00  0.00           C
ATOM   2053  CG  ASN A 125      48.020  56.960 101.385  1.00  0.00           C
ATOM   2054  OD1 ASN A 125      48.400  55.820 101.665  1.00  0.00           O
ATOM   2055  ND2 ASN A 125      48.000  57.930 102.335  1.00  0.00           N
ATOM   2058  C   ASN A 125      47.530  57.680  97.585  1.00  0.00           C
ATOM   2059  O   ASN A 125      47.260  58.700  96.945  1.00  0.00           O
ATOM   2060  N   HIS A 126      47.100  56.470  97.185  1.00  0.00           N
ATOM   2062  CA  HIS A 126      46.020  56.250  96.235  1.00  0.00           C
ATOM   2064  CB  HIS A 126      46.170  54.840  95.635  1.00  0.00           C
ATOM   2067  ND1 HIS A 126      48.050  55.390  94.095  1.00  0.00           N
ATOM   2068  CG  HIS A 126      47.560  54.620  95.145  1.00  0.00           C
ATOM   2069  CE1 HIS A 126      49.290  54.970  93.935  1.00  0.00           C
ATOM   2071  NE2 HIS A 126      49.620  54.000  94.815  1.00  0.00           N
ATOM   2073  CD2 HIS A 126      48.500  53.770  95.595  1.00  0.00           C
ATOM   2075  C   HIS A 126      44.640  56.340  96.875  1.00  0.00           C
ATOM   2076  O   HIS A 126      43.650  56.570  96.195  1.00  0.00           O
ATOM   2077  N   GLN A 127      44.540  56.170  98.205  1.00  0.00           N
ATOM   2079  CA  GLN A 127      43.260  55.970  98.875  1.00  0.00           C
ATOM   2081  CB  GLN A 127      43.060  54.490  99.295  1.00  0.00           C
ATOM   2084  CG  GLN A 127      42.470  53.610  98.175  1.00  0.00           C
ATOM   2087  CD  GLN A 127      42.160  52.220  98.725  1.00  0.00           C
ATOM   2088  OE1 GLN A 127      42.300  51.920  99.915  1.00  0.00           O
ATOM   2089  NE2 GLN A 127      41.680  51.320  97.845  1.00  0.00           N
ATOM   2092  C   GLN A 127      43.000  56.890 100.045  1.00  0.00           C
ATOM   2093  O   GLN A 127      42.080  56.670 100.825  1.00  0.00           O
ATOM   2094  N   GLY A 128      43.780  57.950 100.235  1.00  0.00           N
ATOM   2096  CA  GLY A 128      43.480  58.780 101.385  1.00  0.00           C
ATOM   2099  C   GLY A 128      44.530  59.790 101.635  1.00  0.00           C
ATOM   2100  O   GLY A 128      45.630  59.480 102.085  1.00  0.00           O
ATOM   2101  N   GLN A 129      44.210  61.050 101.325  1.00  0.00           N
ATOM   2103  CA  GLN A 129      45.200  62.070 101.085  1.00  0.00           C
ATOM   2105  CB  GLN A 129      44.670  62.980  99.945  1.00  0.00           C
ATOM   2108  CG  GLN A 129      45.580  64.140  99.505  1.00  0.00           C
ATOM   2111  CD  GLN A 129      44.950  64.920  98.355  1.00  0.00           C
ATOM   2112  OE1 GLN A 129      43.750  64.900  98.055  1.00  0.00           O
ATOM   2113  NE2 GLN A 129      45.800  65.660  97.625  1.00  0.00           N
ATOM   2116  C   GLN A 129      45.710  62.770 102.315  1.00  0.00           C
ATOM   2117  O   GLN A 129      45.120  63.700 102.845  1.00  0.00           O
ATOM   2118  N   LEU A 130      46.890  62.360 102.815  1.00  0.00           N
ATOM   2120  CA  LEU A 130      47.550  63.060 103.895  1.00  0.00           C
ATOM   2122  CB  LEU A 130      48.830  62.320 104.345  1.00  0.00           C
ATOM   2125  CG  LEU A 130      48.610  60.880 104.835  1.00  0.00           C
ATOM   2127  CD1 LEU A 130      49.950  60.270 105.285  1.00  0.00           C
ATOM   2131  CD2 LEU A 130      47.590  60.850 105.975  1.00  0.00           C
ATOM   2135  C   LEU A 130      47.880  64.490 103.555  1.00  0.00           C
ATOM   2136  O   LEU A 130      47.570  65.410 104.295  1.00  0.00           O
ATOM   2137  N   ILE A 131      48.410  64.720 102.345  1.00  0.00           N
ATOM   2139  CA  ILE A 131      48.670  66.040 101.835  1.00  0.00           C
ATOM   2141  CB  ILE A 131      49.850  66.730 102.545  1.00  0.00           C
ATOM   2143  CG2 ILE A 131      51.180  65.990 102.255  1.00  0.00           C
ATOM   2147  CG1 ILE A 131      49.950  68.240 102.255  1.00  0.00           C
ATOM   2150  CD  ILE A 131      50.760  69.010 103.295  1.00  0.00           C
ATOM   2154  C   ILE A 131      48.840  65.890 100.335  1.00  0.00           C
ATOM   2155  O   ILE A 131      48.880  64.770  99.815  1.00  0.00           O
ATOM   2156  N   LYS A 132      48.930  67.010  99.605  1.00  0.00           N
ATOM   2158  CA  LYS A 132      49.720  67.070  98.395  1.00  0.00           C
ATOM   2160  CB  LYS A 132      48.850  67.140  97.115  1.00  0.00           C
ATOM   2163  CG  LYS A 132      47.830  68.290  97.095  1.00  0.00           C
ATOM   2166  CD  LYS A 132      47.020  68.300  95.795  1.00  0.00           C
ATOM   2169  CE  LYS A 132      45.960  69.390  95.795  1.00  0.00           C
ATOM   2172  NZ  LYS A 132      45.270  69.520  94.495  1.00  0.00           N
ATOM   2176  C   LYS A 132      50.540  68.330  98.465  1.00  0.00           C
ATOM   2177  O   LYS A 132      50.090  69.320  99.055  1.00  0.00           O
ATOM   2178  N   ARG A 133      51.730  68.370  97.855  1.00  0.00           N
ATOM   2180  CA  ARG A 133      52.350  69.660  97.625  1.00  0.00           C
ATOM   2182  CB  ARG A 133      53.190  70.110  98.835  1.00  0.00           C
ATOM   2185  CG  ARG A 133      53.710  71.550  98.715  1.00  0.00           C
ATOM   2188  CD  ARG A 133      54.390  72.070  99.975  1.00  0.00           C
ATOM   2191  NE  ARG A 133      53.370  72.270 101.055  1.00  0.00           N
ATOM   2193  CZ  ARG A 133      53.760  72.380 102.325  1.00  0.00           C
ATOM   2194  NH1 ARG A 133      55.020  72.640 102.615  1.00  0.00           N
ATOM   2197  NH2 ARG A 133      52.920  72.210 103.315  1.00  0.00           N
ATOM   2200  C   ARG A 133      53.180  69.700  96.345  1.00  0.00           C
ATOM   2201  O   ARG A 133      53.990  68.800  96.085  1.00  0.00           O
ATOM   2202  N   PRO A 134      52.990  70.720  95.505  1.00  0.00           N
ATOM   2203  CD  PRO A 134      51.670  71.280  95.245  1.00  0.00           C
ATOM   2206  CA  PRO A 134      53.930  71.040  94.435  1.00  0.00           C
ATOM   2208  CB  PRO A 134      53.130  71.930  93.455  1.00  0.00           C
ATOM   2211  CG  PRO A 134      51.660  71.650  93.765  1.00  0.00           C
ATOM   2214  C   PRO A 134      55.140  71.790  94.965  1.00  0.00           C
ATOM   2215  O   PRO A 134      54.980  72.860  95.555  1.00  0.00           O
ATOM   2216  N   PHE A 135      56.350  71.280  94.715  1.00  0.00           N
ATOM   2218  CA  PHE A 135      57.570  71.960  95.055  1.00  0.00           C
ATOM   2220  CB  PHE A 135      58.560  71.190  95.945  1.00  0.00           C
ATOM   2223  CG  PHE A 135      57.960  70.950  97.295  1.00  0.00           C
ATOM   2224  CD1 PHE A 135      58.410  71.660  98.415  1.00  0.00           C
ATOM   2226  CE1 PHE A 135      58.030  71.280  99.705  1.00  0.00           C
ATOM   2228  CZ  PHE A 135      57.220  70.150  99.875  1.00  0.00           C
ATOM   2230  CD2 PHE A 135      57.070  69.880  97.475  1.00  0.00           C
ATOM   2232  CE2 PHE A 135      56.710  69.470  98.765  1.00  0.00           C
ATOM   2234  C   PHE A 135      58.240  72.280  93.765  1.00  0.00           C
ATOM   2235  O   PHE A 135      58.240  71.510  92.795  1.00  0.00           O
ATOM   2236  N   ARG A 136      58.730  73.510  93.705  1.00  0.00           N
ATOM   2238  CA  ARG A 136      59.450  74.020  92.585  1.00  0.00           C
ATOM   2240  CB  ARG A 136      58.760  75.240  91.935  1.00  0.00           C
ATOM   2243  CG  ARG A 136      57.380  74.950  91.325  1.00  0.00           C
ATOM   2246  CD  ARG A 136      56.960  75.980  90.285  1.00  0.00           C
ATOM   2249  NE  ARG A 136      55.660  75.540  89.685  1.00  0.00           N
ATOM   2251  CZ  ARG A 136      54.990  76.260  88.795  1.00  0.00           C
ATOM   2252  NH1 ARG A 136      55.400  77.440  88.385  1.00  0.00           N
ATOM   2255  NH2 ARG A 136      53.910  75.730  88.255  1.00  0.00           N
ATOM   2258  C   ARG A 136      60.790  74.430  93.125  1.00  0.00           C
ATOM   2259  O   ARG A 136      60.890  75.100  94.155  1.00  0.00           O
ATOM   2260  N   LEU A 137      61.850  74.090  92.405  1.00  0.00           N
ATOM   2262  CA  LEU A 137      63.130  74.650  92.675  1.00  0.00           C
ATOM   2264  CB  LEU A 137      64.010  73.640  93.415  1.00  0.00           C
ATOM   2267  CG  LEU A 137      65.390  74.170  93.795  1.00  0.00           C
ATOM   2269  CD1 LEU A 137      65.390  75.480  94.595  1.00  0.00           C
ATOM   2273  CD2 LEU A 137      66.050  73.090  94.615  1.00  0.00           C
ATOM   2277  C   LEU A 137      63.780  75.090  91.395  1.00  0.00           C
ATOM   2278  O   LEU A 137      63.570  74.530  90.325  1.00  0.00           O
ATOM   2279  N   GLU A 138      64.540  76.180  91.475  1.00  0.00           N
ATOM   2281  CA  GLU A 138      65.170  76.790  90.345  1.00  0.00           C
ATOM   2283  CB  GLU A 138      64.220  77.880  89.765  1.00  0.00           C
ATOM   2286  CG  GLU A 138      64.750  78.670  88.555  1.00  0.00           C
ATOM   2289  CD  GLU A 138      63.740  79.600  87.885  1.00  0.00           C
ATOM   2290  OE1 GLU A 138      62.610  79.750  88.405  1.00  0.00           O
ATOM   2291  OE2 GLU A 138      64.050  80.160  86.805  1.00  0.00           O
ATOM   2292  C   GLU A 138      66.470  77.320  90.915  1.00  0.00           C
ATOM   2293  O   GLU A 138      66.480  77.820  92.045  1.00  0.00           O
ATOM   2294  N   GLY A 139      67.620  77.110  90.235  1.00  0.00           N
ATOM   2296  CA  GLY A 139      68.930  77.380  90.835  1.00  0.00           C
ATOM   2299  C   GLY A 139      69.920  77.780  89.785  1.00  0.00           C
ATOM   2300  O   GLY A 139      70.140  77.050  88.825  1.00  0.00           O
ATOM   2301  N   VAL A 140      70.560  78.960  89.935  1.00  0.00           N
ATOM   2303  CA  VAL A 140      71.390  79.570  88.905  1.00  0.00           C
ATOM   2305  CB  VAL A 140      71.850  80.980  89.275  1.00  0.00           C
ATOM   2307  CG1 VAL A 140      70.670  81.950  89.175  1.00  0.00           C
ATOM   2311  CG2 VAL A 140      72.430  81.030  90.695  1.00  0.00           C
ATOM   2315  C   VAL A 140      72.590  78.780  88.435  1.00  0.00           C
ATOM   2316  O   VAL A 140      73.500  78.440  89.195  1.00  0.00           O
ATOM   2317  N   GLN A 141      72.680  78.530  87.115  1.00  0.00           N
ATOM   2319  CA  GLN A 141      73.930  78.080  86.535  1.00  0.00           C
ATOM   2321  CB  GLN A 141      73.850  77.480  85.095  1.00  0.00           C
ATOM   2324  CG  GLN A 141      72.490  76.880  84.665  1.00  0.00           C
ATOM   2327  CD  GLN A 141      71.870  77.580  83.455  1.00  0.00           C
ATOM   2328  OE1 GLN A 141      70.670  77.860  83.495  1.00  0.00           O
ATOM   2329  NE2 GLN A 141      72.630  77.820  82.365  1.00  0.00           N
ATOM   2332  C   GLN A 141      74.850  79.290  86.485  1.00  0.00           C
ATOM   2333  O   GLN A 141      74.420  80.430  86.315  1.00  0.00           O
ATOM   2334  N   THR A 142      76.150  79.070  86.635  1.00  0.00           N
ATOM   2336  CA  THR A 142      77.100  80.140  86.425  1.00  0.00           C
ATOM   2338  CB  THR A 142      78.390  79.810  87.155  1.00  0.00           C
ATOM   2340  OG1 THR A 142      79.330  80.870  87.105  1.00  0.00           O
ATOM   2342  CG2 THR A 142      79.050  78.560  86.585  1.00  0.00           C
ATOM   2346  C   THR A 142      77.340  80.470  84.955  1.00  0.00           C
ATOM   2347  O   THR A 142      77.730  81.590  84.615  1.00  0.00           O
ATOM   2348  N   GLN A 143      77.120  79.500  84.035  1.00  0.00           N
ATOM   2350  CA  GLN A 143      77.530  79.620  82.655  1.00  0.00           C
ATOM   2352  CB  GLN A 143      79.050  79.330  82.445  1.00  0.00           C
ATOM   2355  CG  GLN A 143      80.130  80.220  83.125  1.00  0.00           C
ATOM   2358  CD  GLN A 143      80.480  81.570  82.475  1.00  0.00           C
ATOM   2359  OE1 GLN A 143      81.660  81.920  82.505  1.00  0.00           O
ATOM   2360  NE2 GLN A 143      79.490  82.330  81.975  1.00  0.00           N
ATOM   2363  C   GLN A 143      76.740  78.620  81.815  1.00  0.00           C
ATOM   2364  O   GLN A 143      76.150  77.660  82.325  1.00  0.00           O
ATOM   2365  N   ASP A 144      76.690  78.830  80.485  1.00  0.00           N
ATOM   2367  CA  ASP A 144      75.820  78.160  79.535  1.00  0.00           C
ATOM   2369  CB  ASP A 144      75.770  79.030  78.265  1.00  0.00           C
ATOM   2372  CG  ASP A 144      75.020  80.310  78.505  1.00  0.00           C
ATOM   2373  OD1 ASP A 144      74.570  80.620  79.645  1.00  0.00           O
ATOM   2374  OD2 ASP A 144      74.900  81.050  77.495  1.00  0.00           O
ATOM   2375  C   ASP A 144      76.270  76.780  79.095  1.00  0.00           C
ATOM   2376  O   ASP A 144      75.470  75.920  78.735  1.00  0.00           O
ATOM   2377  N   GLY A 145      77.600  76.550  79.095  1.00  0.00           N
ATOM   2379  CA  GLY A 145      78.190  75.220  78.975  1.00  0.00           C
ATOM   2382  C   GLY A 145      77.520  74.240  79.875  1.00  0.00           C
ATOM   2383  O   GLY A 145      77.260  74.490  81.055  1.00  0.00           O
ATOM   2384  N   TYR A 146      77.190  73.070  79.325  1.00  0.00           N
ATOM   2386  CA  TYR A 146      76.270  72.150  79.925  1.00  0.00           C
ATOM   2388  CB  TYR A 146      75.820  71.100  78.865  1.00  0.00           C
ATOM   2391  CG  TYR A 146      75.150  71.710  77.635  1.00  0.00           C
ATOM   2392  CD1 TYR A 146      74.250  72.780  77.755  1.00  0.00           C
ATOM   2394  CE1 TYR A 146      73.550  73.280  76.655  1.00  0.00           C
ATOM   2396  CZ  TYR A 146      73.730  72.720  75.385  1.00  0.00           C
ATOM   2397  OH  TYR A 146      72.940  73.180  74.305  1.00  0.00           O
ATOM   2399  CD2 TYR A 146      75.350  71.170  76.345  1.00  0.00           C
ATOM   2401  CE2 TYR A 146      74.660  71.680  75.225  1.00  0.00           C
ATOM   2403  C   TYR A 146      76.840  71.550  81.205  1.00  0.00           C
ATOM   2404  O   TYR A 146      76.120  71.240  82.155  1.00  0.00           O
ATOM   2405  N   ASP A 147      78.180  71.520  81.305  1.00  0.00           N
ATOM   2407  CA  ASP A 147      78.990  71.120  82.445  1.00  0.00           C
ATOM   2409  CB  ASP A 147      80.460  71.140  81.955  1.00  0.00           C
ATOM   2412  CG  ASP A 147      80.590  70.260  80.705  1.00  0.00           C
ATOM   2413  OD1 ASP A 147      80.820  69.030  80.865  1.00  0.00           O
ATOM   2414  OD2 ASP A 147      80.260  70.770  79.605  1.00  0.00           O
ATOM   2415  C   ASP A 147      78.730  71.980  83.685  1.00  0.00           C
ATOM   2416  O   ASP A 147      78.650  71.490  84.815  1.00  0.00           O
ATOM   2417  N   GLU A 148      78.530  73.290  83.495  1.00  0.00           N
ATOM   2419  CA  GLU A 148      78.210  74.230  84.545  1.00  0.00           C
ATOM   2421  CB  GLU A 148      78.680  75.650  84.155  1.00  0.00           C
ATOM   2424  CG  GLU A 148      80.230  75.760  84.185  1.00  0.00           C
ATOM   2427  CD  GLU A 148      80.820  76.040  85.575  1.00  0.00           C
ATOM   2428  OE1 GLU A 148      80.380  75.380  86.555  1.00  0.00           O
ATOM   2429  OE2 GLU A 148      81.700  76.940  85.675  1.00  0.00           O
ATOM   2430  C   GLU A 148      76.730  74.230  84.875  1.00  0.00           C
ATOM   2431  O   GLU A 148      76.320  74.490  86.015  1.00  0.00           O
ATOM   2432  N   MET A 149      75.890  73.880  83.895  1.00  0.00           N
ATOM   2434  CA  MET A 149      74.500  73.550  84.125  1.00  0.00           C
ATOM   2436  CB  MET A 149      73.720  73.400  82.805  1.00  0.00           C
ATOM   2439  CG  MET A 149      73.810  74.640  81.905  1.00  0.00           C
ATOM   2442  SD  MET A 149      72.520  74.780  80.635  1.00  0.00           S
ATOM   2443  CE  MET A 149      71.070  74.690  81.735  1.00  0.00           C
ATOM   2447  C   MET A 149      74.310  72.310  84.975  1.00  0.00           C
ATOM   2448  O   MET A 149      73.530  72.290  85.925  1.00  0.00           O
ATOM   2449  N   VAL A 150      75.060  71.230  84.715  1.00  0.00           N
ATOM   2451  CA  VAL A 150      74.990  70.040  85.555  1.00  0.00           C
ATOM   2453  CB  VAL A 150      75.320  68.710  84.905  1.00  0.00           C
ATOM   2455  CG1 VAL A 150      74.280  68.450  83.805  1.00  0.00           C
ATOM   2459  CG2 VAL A 150      76.750  68.640  84.335  1.00  0.00           C
ATOM   2463  C   VAL A 150      75.670  70.190  86.875  1.00  0.00           C
ATOM   2464  O   VAL A 150      75.360  69.470  87.815  1.00  0.00           O
ATOM   2465  N   LYS A 151      76.530  71.210  87.075  1.00  0.00           N
ATOM   2467  CA  LYS A 151      76.820  71.620  88.445  1.00  0.00           C
ATOM   2469  CB  LYS A 151      77.900  72.730  88.555  1.00  0.00           C
ATOM   2472  CG  LYS A 151      79.330  72.380  88.075  1.00  0.00           C
ATOM   2475  CD  LYS A 151      79.790  70.940  88.355  1.00  0.00           C
ATOM   2478  CE  LYS A 151      79.550  70.460  89.795  1.00  0.00           C
ATOM   2481  NZ  LYS A 151      79.570  68.980  89.855  1.00  0.00           N
ATOM   2485  C   LYS A 151      75.610  72.060  89.255  1.00  0.00           C
ATOM   2486  O   LYS A 151      75.440  71.680  90.415  1.00  0.00           O
ATOM   2487  N   VAL A 152      74.720  72.850  88.645  1.00  0.00           N
ATOM   2489  CA  VAL A 152      73.590  73.400  89.355  1.00  0.00           C
ATOM   2491  CB  VAL A 152      73.250  74.790  88.845  1.00  0.00           C
ATOM   2493  CG1 VAL A 152      72.300  74.810  87.635  1.00  0.00           C
ATOM   2497  CG2 VAL A 152      72.660  75.550  90.045  1.00  0.00           C
ATOM   2501  C   VAL A 152      72.390  72.460  89.415  1.00  0.00           C
ATOM   2502  O   VAL A 152      71.540  72.560  90.295  1.00  0.00           O
ATOM   2503  N   LEU A 153      72.360  71.400  88.545  1.00  0.00           N
ATOM   2505  CA  LEU A 153      71.500  70.240  88.755  1.00  0.00           C
ATOM   2507  CB  LEU A 153      71.530  69.190  87.605  1.00  0.00           C
ATOM   2510  CG  LEU A 153      70.570  69.360  86.415  1.00  0.00           C
ATOM   2512  CD1 LEU A 153      69.110  69.590  86.825  1.00  0.00           C
ATOM   2516  CD2 LEU A 153      71.110  70.340  85.365  1.00  0.00           C
ATOM   2520  C   LEU A 153      71.710  69.540  90.105  1.00  0.00           C
ATOM   2521  O   LEU A 153      70.740  69.140  90.745  1.00  0.00           O
ATOM   2522  N   ALA A 154      72.960  69.420  90.615  1.00  0.00           N
ATOM   2524  CA  ALA A 154      73.200  68.900  91.965  1.00  0.00           C
ATOM   2526  CB  ALA A 154      74.690  68.950  92.365  1.00  0.00           C
ATOM   2530  C   ALA A 154      72.510  69.740  93.025  1.00  0.00           C
ATOM   2531  O   ALA A 154      71.900  69.230  93.965  1.00  0.00           O
ATOM   2532  N   GLY A 155      72.610  71.070  92.845  1.00  0.00           N
ATOM   2534  CA  GLY A 155      72.020  72.050  93.725  1.00  0.00           C
ATOM   2537  C   GLY A 155      70.530  71.910  93.805  1.00  0.00           C
ATOM   2538  O   GLY A 155      69.970  71.840  94.895  1.00  0.00           O
ATOM   2539  N   VAL A 156      69.850  71.840  92.645  1.00  0.00           N
ATOM   2541  CA  VAL A 156      68.420  71.590  92.655  1.00  0.00           C
ATOM   2543  CB  VAL A 156      67.670  72.010  91.395  1.00  0.00           C
ATOM   2545  CG1 VAL A 156      68.050  73.470  91.055  1.00  0.00           C
ATOM   2549  CG2 VAL A 156      67.970  71.100  90.205  1.00  0.00           C
ATOM   2553  C   VAL A 156      68.050  70.200  93.165  1.00  0.00           C
ATOM   2554  O   VAL A 156      67.140  70.060  93.985  1.00  0.00           O
ATOM   2555  N   TRP A 157      68.740  69.110  92.765  1.00  0.00           N
ATOM   2557  CA  TRP A 157      68.420  67.770  93.245  1.00  0.00           C
ATOM   2559  CB  TRP A 157      69.280  66.690  92.545  1.00  0.00           C
ATOM   2562  CG  TRP A 157      69.150  66.580  91.055  1.00  0.00           C
ATOM   2563  CD1 TRP A 157      68.300  67.210  90.195  1.00  0.00           C
ATOM   2565  NE1 TRP A 157      68.560  66.780  88.925  1.00  0.00           N
ATOM   2567  CE2 TRP A 157      69.530  65.830  88.935  1.00  0.00           C
ATOM   2568  CD2 TRP A 157      69.940  65.690  90.275  1.00  0.00           C
ATOM   2569  CE3 TRP A 157      70.930  64.780  90.595  1.00  0.00           C
ATOM   2571  CZ3 TRP A 157      71.450  63.980  89.585  1.00  0.00           C
ATOM   2573  CZ2 TRP A 157      70.080  65.060  87.915  1.00  0.00           C
ATOM   2575  CH2 TRP A 157      71.050  64.130  88.265  1.00  0.00           C
ATOM   2577  C   TRP A 157      68.570  67.560  94.735  1.00  0.00           C
ATOM   2578  O   TRP A 157      67.690  67.030  95.405  1.00  0.00           O
ATOM   2579  N   SER A 158      69.700  68.000  95.325  1.00  0.00           N
ATOM   2581  CA  SER A 158      69.920  67.970  96.765  1.00  0.00           C
ATOM   2583  CB  SER A 158      71.360  68.470  97.085  1.00  0.00           C
ATOM   2586  OG  SER A 158      71.590  68.770  98.465  1.00  0.00           O
ATOM   2588  C   SER A 158      68.910  68.780  97.555  1.00  0.00           C
ATOM   2589  O   SER A 158      68.330  68.310  98.535  1.00  0.00           O
ATOM   2590  N   GLN A 159      68.660  70.030  97.135  1.00  0.00           N
ATOM   2592  CA  GLN A 159      67.760  70.900  97.845  1.00  0.00           C
ATOM   2594  CB  GLN A 159      67.950  72.350  97.375  1.00  0.00           C
ATOM   2597  CG  GLN A 159      66.890  73.330  97.935  1.00  0.00           C
ATOM   2600  CD  GLN A 159      67.180  74.750  97.505  1.00  0.00           C
ATOM   2601  OE1 GLN A 159      68.220  75.070  96.925  1.00  0.00           O
ATOM   2602  NE2 GLN A 159      66.240  75.670  97.805  1.00  0.00           N
ATOM   2605  C   GLN A 159      66.320  70.500  97.755  1.00  0.00           C
ATOM   2606  O   GLN A 159      65.590  70.510  98.745  1.00  0.00           O
ATOM   2607  N   GLU A 160      65.870  70.110  96.535  1.00  0.00           N
ATOM   2609  CA  GLU A 160      64.540  69.610  96.335  1.00  0.00           C
ATOM   2611  CB  GLU A 160      64.230  69.390  94.835  1.00  0.00           C
ATOM   2614  CG  GLU A 160      62.710  69.280  94.545  1.00  0.00           C
ATOM   2617  CD  GLU A 160      62.050  70.640  94.645  1.00  0.00           C
ATOM   2618  OE1 GLU A 160      61.580  71.140  93.595  1.00  0.00           O
ATOM   2619  OE2 GLU A 160      62.010  71.220  95.755  1.00  0.00           O
ATOM   2620  C   GLU A 160      64.330  68.330  97.105  1.00  0.00           C
ATOM   2621  O   GLU A 160      63.400  68.230  97.895  1.00  0.00           O
ATOM   2622  N   ALA A 161      65.270  67.370  97.035  1.00  0.00           N
ATOM   2624  CA  ALA A 161      65.210  66.180  97.845  1.00  0.00           C
ATOM   2626  CB  ALA A 161      66.320  65.210  97.425  1.00  0.00           C
ATOM   2630  C   ALA A 161      65.180  66.420  99.365  1.00  0.00           C
ATOM   2631  O   ALA A 161      64.390  65.790 100.075  1.00  0.00           O
ATOM   2632  N   ALA A 162      65.970  67.380  99.885  1.00  0.00           N
ATOM   2634  CA  ALA A 162      65.900  67.860 101.255  1.00  0.00           C
ATOM   2636  CB  ALA A 162      67.040  68.850 101.515  1.00  0.00           C
ATOM   2640  C   ALA A 162      64.570  68.480 101.675  1.00  0.00           C
ATOM   2641  O   ALA A 162      64.090  68.280 102.795  1.00  0.00           O
ATOM   2642  N   SER A 163      63.920  69.250 100.775  1.00  0.00           N
ATOM   2644  CA  SER A 163      62.530  69.630 100.975  1.00  0.00           C
ATOM   2646  CB  SER A 163      61.990  70.620  99.895  1.00  0.00           C
ATOM   2649  OG  SER A 163      62.630  71.890  99.905  1.00  0.00           O
ATOM   2651  C   SER A 163      61.580  68.430 101.065  1.00  0.00           C
ATOM   2652  O   SER A 163      60.760  68.390 101.975  1.00  0.00           O
ATOM   2653  N   ILE A 164      61.710  67.430 100.135  1.00  0.00           N
ATOM   2655  CA  ILE A 164      60.840  66.250 100.045  1.00  0.00           C
ATOM   2657  CB  ILE A 164      61.240  65.240  98.945  1.00  0.00           C
ATOM   2659  CG2 ILE A 164      60.280  64.030  98.955  1.00  0.00           C
ATOM   2663  CG1 ILE A 164      61.240  65.830  97.525  1.00  0.00           C
ATOM   2666  CD  ILE A 164      62.080  65.030  96.515  1.00  0.00           C
ATOM   2670  C   ILE A 164      60.830  65.500 101.355  1.00  0.00           C
ATOM   2671  O   ILE A 164      59.830  65.390 102.065  1.00  0.00           O
ATOM   2672  N   ALA A 165      62.020  65.020 101.735  1.00  0.00           N
ATOM   2674  CA  ALA A 165      62.230  64.120 102.835  1.00  0.00           C
ATOM   2676  CB  ALA A 165      63.710  63.710 102.875  1.00  0.00           C
ATOM   2680  C   ALA A 165      61.790  64.710 104.165  1.00  0.00           C
ATOM   2681  O   ALA A 165      61.240  64.020 105.025  1.00  0.00           O
ATOM   2682  N   GLN A 166      61.980  66.030 104.375  1.00  0.00           N
ATOM   2684  CA  GLN A 166      61.370  66.720 105.495  1.00  0.00           C
ATOM   2686  CB  GLN A 166      61.890  68.180 105.595  1.00  0.00           C
ATOM   2689  CG  GLN A 166      63.380  68.270 105.995  1.00  0.00           C
ATOM   2692  CD  GLN A 166      63.800  69.740 106.115  1.00  0.00           C
ATOM   2693  OE1 GLN A 166      62.970  70.620 106.345  1.00  0.00           O
ATOM   2694  NE2 GLN A 166      65.120  69.990 105.995  1.00  0.00           N
ATOM   2697  C   GLN A 166      59.840  66.740 105.575  1.00  0.00           C
ATOM   2698  O   GLN A 166      59.270  66.520 106.645  1.00  0.00           O
ATOM   2699  N   GLU A 167      59.140  67.000 104.455  1.00  0.00           N
ATOM   2701  CA  GLU A 167      57.690  67.070 104.445  1.00  0.00           C
ATOM   2703  CB  GLU A 167      57.140  67.630 103.105  1.00  0.00           C
ATOM   2706  CG  GLU A 167      55.590  67.650 103.055  1.00  0.00           C
ATOM   2709  CD  GLU A 167      55.060  68.970 102.535  1.00  0.00           C
ATOM   2710  OE1 GLU A 167      55.500  70.010 103.095  1.00  0.00           O
ATOM   2711  OE2 GLU A 167      54.220  68.990 101.605  1.00  0.00           O
ATOM   2712  C   GLU A 167      57.000  65.760 104.765  1.00  0.00           C
ATOM   2713  O   GLU A 167      56.060  65.710 105.555  1.00  0.00           O
ATOM   2714  N   ILE A 168      57.510  64.670 104.175  1.00  0.00           N
ATOM   2716  CA  ILE A 168      57.000  63.320 104.345  1.00  0.00           C
ATOM   2718  CB  ILE A 168      57.690  62.350 103.375  1.00  0.00           C
ATOM   2720  CG2 ILE A 168      57.480  60.880 103.815  1.00  0.00           C
ATOM   2724  CG1 ILE A 168      57.150  62.470 101.925  1.00  0.00           C
ATOM   2727  CD  ILE A 168      57.340  63.790 101.185  1.00  0.00           C
ATOM   2731  C   ILE A 168      57.070  62.880 105.805  1.00  0.00           C
ATOM   2732  O   ILE A 168      56.120  62.330 106.355  1.00  0.00           O
ATOM   2733  N   LYS A 169      58.200  63.190 106.485  1.00  0.00           N
ATOM   2735  CA  LYS A 169      58.460  62.860 107.875  1.00  0.00           C
ATOM   2737  CB  LYS A 169      59.960  63.080 108.185  1.00  0.00           C
ATOM   2740  CG  LYS A 169      60.920  62.090 107.505  1.00  0.00           C
ATOM   2743  CD  LYS A 169      60.640  60.620 107.845  1.00  0.00           C
ATOM   2746  CE  LYS A 169      61.680  59.690 107.225  1.00  0.00           C
ATOM   2749  NZ  LYS A 169      61.270  58.280 107.415  1.00  0.00           N
ATOM   2753  C   LYS A 169      57.640  63.620 108.905  1.00  0.00           C
ATOM   2754  O   LYS A 169      57.450  63.140 110.025  1.00  0.00           O
ATOM   2755  N   ARG A 170      57.190  64.830 108.555  1.00  0.00           N
ATOM   2757  CA  ARG A 170      56.450  65.740 109.395  1.00  0.00           C
ATOM   2759  CB  ARG A 170      56.550  67.150 108.755  1.00  0.00           C
ATOM   2762  CG  ARG A 170      55.650  68.200 109.425  1.00  0.00           C
ATOM   2765  CD  ARG A 170      55.930  69.620 108.965  1.00  0.00           C
ATOM   2768  NE  ARG A 170      54.910  70.520 109.565  1.00  0.00           N
ATOM   2770  CZ  ARG A 170      53.670  70.660 109.125  1.00  0.00           C
ATOM   2771  NH1 ARG A 170      53.110  69.920 108.195  1.00  0.00           N
ATOM   2774  NH2 ARG A 170      52.860  71.510 109.725  1.00  0.00           N
ATOM   2777  C   ARG A 170      54.960  65.360 109.585  1.00  0.00           C
ATOM   2778  OT1 ARG A 170      54.350  64.740 108.665  1.00  0.00           O
ATOM   2779  OT2 ARG A 170      54.390  65.750 110.645  1.00  0.00           O
ATOM   2780  NH3 POPEB 171      58.860  41.930  65.875  1.00  0.00           N
ATOM   2784  C12 POPEB 171      57.750  41.480  66.795  1.00  0.00           C
ATOM   2787  C11 POPEB 171      56.370  41.730  66.185  1.00  0.00           C
ATOM   2790  P   POPEB 171      53.950  40.760  66.395  1.00  0.00           P
ATOM   2791  O13 POPEB 171      53.510  39.390  66.735  1.00  0.00           O
ATOM   2792  O14 POPEB 171      53.260  41.810  67.135  1.00  0.00           O
ATOM   2793  O11 POPEB 171      53.970  40.910  64.815  1.00  0.00           O
ATOM   2794  O12 POPEB 171      55.460  40.830  66.805  1.00  0.00           O
ATOM   2795  C1  POPEB 171      52.900  40.370  64.035  1.00  0.00           C
ATOM   2798  C2  POPEB 171      53.400  39.690  62.695  1.00  0.00           C
ATOM   2800  O21 POPEB 171      52.860  40.340  61.545  1.00  0.00           O
ATOM   2801  C21 POPEB 171      51.550  40.490  61.465  1.00  0.00           C
ATOM   2802  O22 POPEB 171      50.720  40.130  62.295  1.00  0.00           O
ATOM   2803  C22 POPEB 171      51.230  41.220  60.175  1.00  0.00           C
ATOM   2806  C3  POPEB 171      53.180  38.130  62.635  1.00  0.00           C
ATOM   2809  O31 POPEB 171      52.870  37.600  61.315  1.00  0.00           O
ATOM   2810  C31 POPEB 171      53.900  37.250  60.545  1.00  0.00           C
ATOM   2811  O32 POPEB 171      55.070  37.330  60.845  1.00  0.00           O
ATOM   2812  C32 POPEB 171      53.350  36.700  59.205  1.00  0.00           C
ATOM   2815  C23 POPEB 171      50.010  40.640  59.465  1.00  0.00           C
ATOM   2818  C24 POPEB 171      49.680  41.320  58.135  1.00  0.00           C
ATOM   2821  C25 POPEB 171      50.730  41.070  57.045  1.00  0.00           C
ATOM   2824  C26 POPEB 171      50.170  41.430  55.665  1.00  0.00           C
ATOM   2827  C27 POPEB 171      51.120  41.170  54.495  1.00  0.00           C
ATOM   2830  C28 POPEB 171      50.750  41.980  53.235  1.00  0.00           C
ATOM   2833  C29 POPEB 171      49.300  41.910  52.845  1.00  0.00           C
ATOM   2835 0C21 POPEB 171      48.780  41.670  51.625  1.00  0.00           C
ATOM   2837 1C21 POPEB 171      49.530  41.390  50.345  1.00  0.00           C
ATOM   2840 2C21 POPEB 171      49.120  40.030  49.765  1.00  0.00           C
ATOM   2843 3C21 POPEB 171      49.400  38.830  50.685  1.00  0.00           C
ATOM   2846 4C21 POPEB 171      49.020  37.510  49.995  1.00  0.00           C
ATOM   2849 5C21 POPEB 171      49.270  36.230  50.815  1.00  0.00           C
ATOM   2852 6C21 POPEB 171      50.740  36.040  51.185  1.00  0.00           C
ATOM   2855 7C21 POPEB 171      51.130  34.570  51.405  1.00  0.00           C
ATOM   2858 8C21 POPEB 171      52.630  34.410  51.665  1.00  0.00           C
ATOM   2862  C33 POPEB 171      54.280  36.970  57.985  1.00  0.00           C
ATOM   2865  C34 POPEB 171      53.620  36.620  56.635  1.00  0.00           C
ATOM   2868  C35 POPEB 171      54.470  37.030  55.425  1.00  0.00           C
ATOM   2871  C36 POPEB 171      53.930  38.260  54.675  1.00  0.00           C
ATOM   2874  C37 POPEB 171      54.960  38.830  53.675  1.00  0.00           C
ATOM   2877  C38 POPEB 171      54.390  39.920  52.765  1.00  0.00           C
ATOM   2880  C39 POPEB 171      53.510  39.390  51.615  1.00  0.00           C
ATOM   2883 0C31 POPEB 171      54.300  38.760  50.465  1.00  0.00           C
ATOM   2886 1C31 POPEB 171      53.360  38.060  49.475  1.00  0.00           C
ATOM   2889 2C31 POPEB 171      53.800  38.110  48.015  1.00  0.00           C
ATOM   2892 3C31 POPEB 171      52.620  38.360  47.065  1.00  0.00           C
ATOM   2895 4C31 POPEB 171      52.240  39.850  46.995  1.00  0.00           C
ATOM   2898 5C31 POPEB 171      51.120  40.140  45.985  1.00  0.00           C
ATOM   2901 6C31 POPEB 171      50.850  41.630  45.785  1.00  0.00           C
ATOM   2905  NH3 POPEC 172      43.910  76.760  29.885  1.00  0.00           N
ATOM   2909  C12 POPEC 172      44.380  78.020  30.565  1.00  0.00           C
ATOM   2912  C11 POPEC 172      45.900  78.070  30.765  1.00  0.00           C
ATOM   2915  P   POPEC 172      47.780  79.840  31.135  1.00  0.00           P
ATOM   2916  O13 POPEC 172      48.670  79.380  30.045  1.00  0.00           O
ATOM   2917  O14 POPEC 172      47.820  81.270  31.545  1.00  0.00           O
ATOM   2918  O11 POPEC 172      48.060  78.950  32.405  1.00  0.00           O
ATOM   2919  O12 POPEC 172      46.290  79.450  30.795  1.00  0.00           O
ATOM   2920  C1  POPEC 172      47.380  79.240  33.635  1.00  0.00           C
ATOM   2923  C2  POPEC 172      48.360  79.670  34.745  1.00  0.00           C
ATOM   2925  O21 POPEC 172      47.550  80.270  35.775  1.00  0.00           O
ATOM   2926  C21 POPEC 172      47.130  79.640  36.875  1.00  0.00           C
ATOM   2927  O22 POPEC 172      46.270  80.100  37.605  1.00  0.00           O
ATOM   2928  C22 POPEC 172      47.820  78.330  37.205  1.00  0.00           C
ATOM   2931  C3  POPEC 172      49.430  80.700  34.275  1.00  0.00           C
ATOM   2934  O31 POPEC 172      50.550  80.730  35.185  1.00  0.00           O
ATOM   2935  C31 POPEC 172      50.780  81.680  36.085  1.00  0.00           C
ATOM   2936  O32 POPEC 172      51.800  81.730  36.765  1.00  0.00           O
ATOM   2937  C32 POPEC 172      49.650  82.720  36.235  1.00  0.00           C
ATOM   2940  C23 POPEC 172      49.220  78.530  37.865  1.00  0.00           C
ATOM   2943  C24 POPEC 172      49.240  78.330  39.395  1.00  0.00           C
ATOM   2946  C25 POPEC 172      48.180  79.130  40.155  1.00  0.00           C
ATOM   2949  C26 POPEC 172      48.420  79.100  41.675  1.00  0.00           C
ATOM   2952  C27 POPEC 172      47.340  79.860  42.455  1.00  0.00           C
ATOM   2955  C28 POPEC 172      47.720  80.080  43.925  1.00  0.00           C
ATOM   2958  C29 POPEC 172      48.730  81.190  44.075  1.00  0.00           C
ATOM   2960 0C21 POPEC 172      48.940  81.930  45.175  1.00  0.00           C
ATOM   2962 1C21 POPEC 172      48.260  81.770  46.505  1.00  0.00           C
ATOM   2965 2C21 POPEC 172      49.300  81.520  47.615  1.00  0.00           C
ATOM   2968 3C21 POPEC 172      50.150  80.260  47.355  1.00  0.00           C
ATOM   2971 4C21 POPEC 172      51.030  79.850  48.555  1.00  0.00           C
ATOM   2974 5C21 POPEC 172      52.230  80.760  48.815  1.00  0.00           C
ATOM   2977 6C21 POPEC 172      53.060  80.240  50.005  1.00  0.00           C
ATOM   2980 7C21 POPEC 172      54.010  81.290  50.605  1.00  0.00           C
ATOM   2983 8C21 POPEC 172      54.830  80.730  51.765  1.00  0.00           C
ATOM   2987  C33 POPEC 172      49.830  83.690  37.435  1.00  0.00           C
ATOM   2990  C34 POPEC 172      48.500  83.930  38.175  1.00  0.00           C
ATOM   2993  C35 POPEC 172      48.560  84.980  39.295  1.00  0.00           C
ATOM   2996  C36 POPEC 172      48.900  84.400  40.675  1.00  0.00           C
ATOM   2999  C37 POPEC 172      48.730  85.440  41.785  1.00  0.00           C
ATOM   3002  C38 POPEC 172      48.630  84.820  43.185  1.00  0.00           C
ATOM   3005  C39 POPEC 172      48.090  85.790  44.255  1.00  0.00           C
ATOM   3008 0C31 POPEC 172      49.160  86.430  45.155  1.00  0.00           C
ATOM   3011 1C31 POPEC 172      49.800  85.430  46.125  1.00  0.00           C
ATOM   3014 2C31 POPEC 172      50.650  86.110  47.215  1.00  0.00           C
ATOM   3017 3C31 POPEC 172      51.320  85.110  48.165  1.00  0.00           C
ATOM   3020 4C31 POPEC 172      52.240  85.800  49.185  1.00  0.00           C
ATOM   3023 5C31 POPEC 172      52.950  84.810  50.105  1.00  0.00           C
ATOM   3026 6C31 POPEC 172      53.970  85.470  51.045  1.00  0.00           C
ATOM   3030  NH3 POPED 173      52.140  52.140  26.965  1.00  0.00           N
ATOM   3034  C12 POPED 173      52.960  53.340  26.665  1.00  0.00           C
ATOM   3037  C11 POPED 173      53.900  53.080  25.465  1.00  0.00           C
ATOM   3040  P   POPED 173      54.140  51.260  23.575  1.00  0.00           P
ATOM   3041  O13 POPED 173      52.960  50.500  23.105  1.00  0.00           O
ATOM   3042  O14 POPED 173      54.540  52.460  22.785  1.00  0.00           O
ATOM   3043  O11 POPED 173      55.360  50.280  23.735  1.00  0.00           O
ATOM   3044  O12 POPED 173      53.880  51.700  25.075  1.00  0.00           O
ATOM   3045  C1  POPED 173      56.440  50.480  24.665  1.00  0.00           C
ATOM   3048  C2  POPED 173      56.340  49.560  25.915  1.00  0.00           C
ATOM   3050  O21 POPED 173      56.970  50.240  27.015  1.00  0.00           O
ATOM   3051  C21 POPED 173      56.600  50.040  28.295  1.00  0.00           C
ATOM   3052  O22 POPED 173      57.310  50.310  29.245  1.00  0.00           O
ATOM   3053  C22 POPED 173      55.170  49.530  28.475  1.00  0.00           C
ATOM   3056  C3  POPED 173      56.990  48.160  25.685  1.00  0.00           C
ATOM   3059  O31 POPED 173      57.130  47.420  26.925  1.00  0.00           O
ATOM   3060  C31 POPED 173      56.650  46.190  27.015  1.00  0.00           C
ATOM   3061  O32 POPED 173      56.130  45.540  26.125  1.00  0.00           O
ATOM   3062  C32 POPED 173      56.900  45.710  28.455  1.00  0.00           C
ATOM   3065  C23 POPED 173      54.660  49.600  29.935  1.00  0.00           C
ATOM   3068  C24 POPED 173      53.260  48.960  30.005  1.00  0.00           C
ATOM   3071  C25 POPED 173      52.310  49.550  31.055  1.00  0.00           C
ATOM   3074  C26 POPED 173      52.590  49.130  32.505  1.00  0.00           C
ATOM   3077  C27 POPED 173      51.290  49.130  33.315  1.00  0.00           C
ATOM   3080  C28 POPED 173      51.480  48.910  34.825  1.00  0.00           C
ATOM   3083  C29 POPED 173      50.130  48.810  35.495  1.00  0.00           C
ATOM   3085 0C21 POPED 173      49.880  48.320  36.715  1.00  0.00           C
ATOM   3087 1C21 POPED 173      50.890  47.840  37.735  1.00  0.00           C
ATOM   3090 2C21 POPED 173      50.400  48.080  39.185  1.00  0.00           C
ATOM   3093 3C21 POPED 173      50.260  49.570  39.545  1.00  0.00           C
ATOM   3096 4C21 POPED 173      49.460  49.860  40.825  1.00  0.00           C
ATOM   3099 5C21 POPED 173      50.240  49.730  42.135  1.00  0.00           C
ATOM   3102 6C21 POPED 173      49.560  50.530  43.265  1.00  0.00           C
ATOM   3105 7C21 POPED 173      50.230  50.360  44.635  1.00  0.00           C
ATOM   3108 8C21 POPED 173      49.560  51.200  45.725  1.00  0.00           C
ATOM   3112  C33 POPED 173      55.720  44.920  29.055  1.00  0.00           C
ATOM   3115  C34 POPED 173      55.810  44.710  30.575  1.00  0.00           C
ATOM   3118  C35 POPED 173      56.610  43.480  31.025  1.00  0.00           C
ATOM   3121  C36 POPED 173      56.100  42.930  32.365  1.00  0.00           C
ATOM   3124  C37 POPED 173      56.890  41.760  32.945  1.00  0.00           C
ATOM   3127  C38 POPED 173      56.320  41.290  34.295  1.00  0.00           C
ATOM   3130  C39 POPED 173      57.340  40.550  35.185  1.00  0.00           C
ATOM   3133 0C31 POPED 173      56.660  39.880  36.395  1.00  0.00           C
ATOM   3136 1C31 POPED 173      57.640  39.170  37.335  1.00  0.00           C
ATOM   3139 2C31 POPED 173      56.950  38.500  38.535  1.00  0.00           C
ATOM   3142 3C31 POPED 173      55.970  37.390  38.145  1.00  0.00           C
ATOM   3145 4C31 POPED 173      55.360  36.660  39.355  1.00  0.00           C
ATOM   3148 5C31 POPED 173      54.620  35.380  38.945  1.00  0.00           C
ATOM   3151 6C31 POPED 173      54.160  34.540  40.135  1.00  0.00           C
ATOM   3155  NH3 POPEE 174      36.430  44.680  25.585  1.00  0.00           N
ATOM   3159  C12 POPEE 174      37.100  45.990  25.215  1.00  0.00           C
ATOM   3162  C11 POPEE 174      36.340  47.220  25.735  1.00  0.00           C
ATOM   3165  P   POPEE 174      33.870  47.480  26.545  1.00  0.00           P
ATOM   3166  O13 POPEE 174      32.560  46.890  26.255  1.00  0.00           O
ATOM   3167  O14 POPEE 174      33.910  48.930  26.855  1.00  0.00           O
ATOM   3168  O11 POPEE 174      34.520  46.690  27.725  1.00  0.00           O
ATOM   3169  O12 POPEE 174      34.930  47.160  25.415  1.00  0.00           O
ATOM   3170  C1  POPEE 174      34.000  46.710  29.045  1.00  0.00           C
ATOM   3173  C2  POPEE 174      35.170  46.350  29.985  1.00  0.00           C
ATOM   3175  O21 POPEE 174      34.730  45.880  31.265  1.00  0.00           O
ATOM   3176  C21 POPEE 174      34.020  46.700  32.015  1.00  0.00           C
ATOM   3177  O22 POPEE 174      33.710  47.840  31.755  1.00  0.00           O
ATOM   3178  C22 POPEE 174      33.570  45.950  33.265  1.00  0.00           C
ATOM   3181  C3  POPEE 174      36.220  47.510  30.055  1.00  0.00           C
ATOM   3184  O31 POPEE 174      37.250  47.290  31.035  1.00  0.00           O
ATOM   3185  C31 POPEE 174      38.080  46.280  30.825  1.00  0.00           C
ATOM   3186  O32 POPEE 174      38.210  45.680  29.775  1.00  0.00           O
ATOM   3187  C32 POPEE 174      38.820  45.950  32.115  1.00  0.00           C
ATOM   3190  C23 POPEE 174      32.640  46.750  34.205  1.00  0.00           C
ATOM   3193  C24 POPEE 174      32.510  45.990  35.525  1.00  0.00           C
ATOM   3196  C25 POPEE 174      31.780  46.720  36.655  1.00  0.00           C
ATOM   3199  C26 POPEE 174      31.850  45.910  37.955  1.00  0.00           C
ATOM   3202  C27 POPEE 174      31.310  46.660  39.185  1.00  0.00           C
ATOM   3205  C28 POPEE 174      31.640  45.980  40.525  1.00  0.00           C
ATOM   3208  C29 POPEE 174      33.100  46.130  40.895  1.00  0.00           C
ATOM   3210 0C21 POPEE 174      33.620  45.940  42.125  1.00  0.00           C
ATOM   3212 1C21 POPEE 174      32.850  45.510  43.345  1.00  0.00           C
ATOM   3215 2C21 POPEE 174      32.940  43.990  43.575  1.00  0.00           C
ATOM   3218 3C21 POPEE 174      32.110  43.560  44.795  1.00  0.00           C
ATOM   3221 4C21 POPEE 174      31.900  42.040  44.905  1.00  0.00           C
ATOM   3224 5C21 POPEE 174      33.210  41.230  44.915  1.00  0.00           C
ATOM   3227 6C21 POPEE 174      33.070  39.920  45.705  1.00  0.00           C
ATOM   3230 7C21 POPEE 174      34.380  39.140  45.865  1.00  0.00           C
ATOM   3233 8C21 POPEE 174      34.250  37.960  46.835  1.00  0.00           C
ATOM   3237  C33 POPEE 174      38.080  44.780  32.775  1.00  0.00           C
ATOM   3240  C34 POPEE 174      38.680  44.330  34.115  1.00  0.00           C
ATOM   3243  C35 POPEE 174      38.090  45.110  35.295  1.00  0.00           C
ATOM   3246  C36 POPEE 174      38.270  44.400  36.635  1.00  0.00           C
ATOM   3249  C37 POPEE 174      37.600  45.170  37.775  1.00  0.00           C
ATOM   3252  C38 POPEE 174      37.700  44.460  39.135  1.00  0.00           C
ATOM   3255  C39 POPEE 174      37.160  43.030  39.095  1.00  0.00           C
ATOM   3258 0C31 POPEE 174      36.770  42.500  40.475  1.00  0.00           C
ATOM   3261 1C31 POPEE 174      36.280  41.050  40.395  1.00  0.00           C
ATOM   3264 2C31 POPEE 174      35.570  40.580  41.665  1.00  0.00           C
ATOM   3267 3C31 POPEE 174      36.410  40.730  42.945  1.00  0.00           C
ATOM   3270 4C31 POPEE 174      37.700  39.910  42.905  1.00  0.00           C
ATOM   3273 5C31 POPEE 174      38.430  39.880  44.255  1.00  0.00           C
ATOM   3276 6C31 POPEE 174      39.530  38.820  44.275  1.00  0.00           C
ATOM   3280  NH3 POPEF 175     123.320 104.360  30.435  1.00  0.00           N
ATOM   3284  C12 POPEF 175     122.840 105.680  29.895  1.00  0.00           C
ATOM   3287  C11 POPEF 175     121.320 105.820  30.085  1.00  0.00           C
ATOM   3290  P   POPEF 175     119.360 107.440  29.615  1.00  0.00           P
ATOM   3291  O13 POPEF 175     118.970 108.840  29.935  1.00  0.00           O
ATOM   3292  O14 POPEF 175     119.220 107.010  28.215  1.00  0.00           O
ATOM   3293  O11 POPEF 175     118.680 106.390  30.585  1.00  0.00           O
ATOM   3294  O12 POPEF 175     120.910 107.180  29.905  1.00  0.00           O
ATOM   3295  C1  POPEF 175     118.090 106.570  31.875  1.00  0.00           C
ATOM   3298  C2  POPEF 175     119.100 106.410  33.065  1.00  0.00           C
ATOM   3300  O21 POPEF 175     118.440 106.480  34.355  1.00  0.00           O
ATOM   3301  C21 POPEF 175     118.560 105.410  35.115  1.00  0.00           C
ATOM   3302  O22 POPEF 175     118.900 104.300  34.745  1.00  0.00           O
ATOM   3303  C22 POPEF 175     118.420 105.780  36.585  1.00  0.00           C
ATOM   3306  C3  POPEF 175     120.120 107.570  33.015  1.00  0.00           C
ATOM   3309  O31 POPEF 175     121.020 107.680  34.145  1.00  0.00           O
ATOM   3310  C31 POPEF 175     122.020 108.540  33.825  1.00  0.00           C
ATOM   3311  O32 POPEF 175     122.180 109.020  32.725  1.00  0.00           O
ATOM   3312  C32 POPEF 175     122.800 108.950  35.055  1.00  0.00           C
ATOM   3315  C23 POPEF 175     117.090 105.340  37.245  1.00  0.00           C
ATOM   3318  C24 POPEF 175     117.230 105.240  38.775  1.00  0.00           C
ATOM   3321  C25 POPEF 175     117.260 106.600  39.485  1.00  0.00           C
ATOM   3324  C26 POPEF 175     117.710 106.480  40.955  1.00  0.00           C
ATOM   3327  C27 POPEF 175     117.740 107.850  41.665  1.00  0.00           C
ATOM   3330  C28 POPEF 175     118.460 107.820  43.035  1.00  0.00           C
ATOM   3333  C29 POPEF 175     118.970 109.190  43.395  1.00  0.00           C
ATOM   3335 0C21 POPEF 175     118.830 109.870  44.535  1.00  0.00           C
ATOM   3337 1C21 POPEF 175     118.100 109.460  45.785  1.00  0.00           C
ATOM   3340 2C21 POPEF 175     117.540 110.700  46.495  1.00  0.00           C
ATOM   3343 3C21 POPEF 175     117.070 110.420  47.935  1.00  0.00           C
ATOM   3346 4C21 POPEF 175     116.410 111.650  48.585  1.00  0.00           C
ATOM   3349 5C21 POPEF 175     114.950 111.850  48.175  1.00  0.00           C
ATOM   3352 6C21 POPEF 175     114.310 113.090  48.805  1.00  0.00           C
ATOM   3355 7C21 POPEF 175     112.780 113.020  48.755  1.00  0.00           C
ATOM   3358 8C21 POPEF 175     112.090 114.220  49.395  1.00  0.00           C
ATOM   3362  C33 POPEF 175     121.910 108.980  36.325  1.00  0.00           C
ATOM   3365  C34 POPEF 175     122.630 109.650  37.495  1.00  0.00           C
ATOM   3368  C35 POPEF 175     121.780 109.680  38.765  1.00  0.00           C
ATOM   3371  C36 POPEF 175     122.400 110.580  39.845  1.00  0.00           C
ATOM   3374  C37 POPEF 175     121.450 110.790  41.015  1.00  0.00           C
ATOM   3377  C38 POPEF 175     122.050 111.560  42.195  1.00  0.00           C
ATOM   3380  C39 POPEF 175     122.910 110.680  43.115  1.00  0.00           C
ATOM   3383 0C31 POPEF 175     123.360 111.410  44.385  1.00  0.00           C
ATOM   3386 1C31 POPEF 175     124.330 110.570  45.235  1.00  0.00           C
ATOM   3389 2C31 POPEF 175     124.800 111.270  46.515  1.00  0.00           C
ATOM   3392 3C31 POPEF 175     123.700 111.460  47.565  1.00  0.00           C
ATOM   3395 4C31 POPEF 175     124.250 111.880  48.935  1.00  0.00           C
ATOM   3398 5C31 POPEF 175     123.140 112.300  49.905  1.00  0.00           C
ATOM   3401 6C31 POPEF 175     123.640 112.630  51.315  1.00  0.00           C
ATOM   3405  NH3 POPEG 176      86.930 116.800  24.285  1.00  0.00           N
ATOM   3409  C12 POPEG 176      85.550 116.230  24.195  1.00  0.00           C
ATOM   3412  C11 POPEG 176      85.360 115.220  25.325  1.00  0.00           C
ATOM   3415  P   POPEG 176      84.330 112.960  24.475  1.00  0.00           P
ATOM   3416  O13 POPEG 176      83.290 112.730  23.455  1.00  0.00           O
ATOM   3417  O14 POPEG 176      85.730 112.650  24.095  1.00  0.00           O
ATOM   3418  O11 POPEG 176      83.990 112.150  25.785  1.00  0.00           O
ATOM   3419  O12 POPEG 176      84.210 114.440  25.025  1.00  0.00           O
ATOM   3420  C1  POPEG 176      84.890 112.160  26.915  1.00  0.00           C
ATOM   3423  C2  POPEG 176      84.110 112.550  28.205  1.00  0.00           C
ATOM   3425  O21 POPEG 176      84.980 112.980  29.275  1.00  0.00           O
ATOM   3426  C21 POPEG 176      85.800 112.050  29.765  1.00  0.00           C
ATOM   3427  O22 POPEG 176      85.980 110.940  29.315  1.00  0.00           O
ATOM   3428  C22 POPEG 176      86.510 112.620  30.985  1.00  0.00           C
ATOM   3431  C3  POPEG 176      83.120 111.450  28.655  1.00  0.00           C
ATOM   3434  O31 POPEG 176      82.030 111.980  29.445  1.00  0.00           O
ATOM   3435  C31 POPEG 176      82.160 111.840  30.765  1.00  0.00           C
ATOM   3436  O32 POPEG 176      83.030 111.210  31.325  1.00  0.00           O
ATOM   3437  C32 POPEG 176      81.100 112.650  31.495  1.00  0.00           C
ATOM   3440  C23 POPEG 176      86.130 111.910  32.295  1.00  0.00           C
ATOM   3443  C24 POPEG 176      86.850 112.490  33.525  1.00  0.00           C
ATOM   3446  C25 POPEG 176      86.380 113.910  33.905  1.00  0.00           C
ATOM   3449  C26 POPEG 176      87.190 115.070  33.325  1.00  0.00           C
ATOM   3452  C27 POPEG 176      87.010 116.370  34.125  1.00  0.00           C
ATOM   3455  C28 POPEG 176      87.770 117.550  33.505  1.00  0.00           C
ATOM   3458  C29 POPEG 176      86.900 118.480  32.695  1.00  0.00           C
ATOM   3460 0C21 POPEG 176      86.670 119.780  32.935  1.00  0.00           C
ATOM   3462 1C21 POPEG 176      87.240 120.620  34.055  1.00  0.00           C
ATOM   3465 2C21 POPEG 176      86.210 121.470  34.825  1.00  0.00           C
ATOM   3468 3C21 POPEG 176      85.430 122.460  33.945  1.00  0.00           C
ATOM   3471 4C21 POPEG 176      84.680 123.500  34.795  1.00  0.00           C
ATOM   3474 5C21 POPEG 176      83.490 124.170  34.105  1.00  0.00           C
ATOM   3477 6C21 POPEG 176      82.320 123.220  33.835  1.00  0.00           C
ATOM   3480 7C21 POPEG 176      81.050 123.980  33.425  1.00  0.00           C
ATOM   3483 8C21 POPEG 176      79.940 123.070  32.905  1.00  0.00           C
ATOM   3487  C33 POPEG 176      81.810 113.630  32.455  1.00  0.00           C
ATOM   3490  C34 POPEG 176      80.860 114.530  33.255  1.00  0.00           C
ATOM   3493  C35 POPEG 176      80.280 113.910  34.535  1.00  0.00           C
ATOM   3496  C36 POPEG 176      79.760 115.000  35.485  1.00  0.00           C
ATOM   3499  C37 POPEG 176      78.660 114.510  36.435  1.00  0.00           C
ATOM   3502  C38 POPEG 176      77.990 115.660  37.215  1.00  0.00           C
ATOM   3505  C39 POPEG 176      78.710 116.020  38.525  1.00  0.00           C
ATOM   3508 0C31 POPEG 176      78.090 117.240  39.215  1.00  0.00           C
ATOM   3511 1C31 POPEG 176      78.700 117.560  40.595  1.00  0.00           C
ATOM   3514 2C31 POPEG 176      78.010 116.900  41.795  1.00  0.00           C
ATOM   3517 3C31 POPEG 176      78.190 115.380  41.915  1.00  0.00           C
ATOM   3520 4C31 POPEG 176      76.990 114.580  41.375  1.00  0.00           C
ATOM   3523 5C31 POPEG 176      77.290 113.080  41.265  1.00  0.00           C
ATOM   3526 6C31 POPEG 176      76.160 112.300  40.595  1.00  0.00           C
ATOM   3530  NH3 POPEH 177      24.670  57.160  26.395  1.00  0.00           N
ATOM   3534  C12 POPEH 177      25.480  58.130  25.585  1.00  0.00           C
ATOM   3537  C11 POPEH 177      25.350  59.550  26.145  1.00  0.00           C
ATOM   3540  P   POPEH 177      27.790  60.500  26.385  1.00  0.00           P
ATOM   3541  O13 POPEH 177      28.490  59.200  26.265  1.00  0.00           O
ATOM   3542  O14 POPEH 177      28.490  61.760  26.065  1.00  0.00           O
ATOM   3543  O11 POPEH 177      27.300  60.570  27.875  1.00  0.00           O
ATOM   3544  O12 POPEH 177      26.400  60.370  25.635  1.00  0.00           O
ATOM   3545  C1  POPEH 177      26.760  61.820  28.305  1.00  0.00           C
ATOM   3548  C2  POPEH 177      26.270  61.720  29.755  1.00  0.00           C
ATOM   3550  O21 POPEH 177      27.300  62.070  30.715  1.00  0.00           O
ATOM   3551  C21 POPEH 177      28.260  61.200  30.945  1.00  0.00           C
ATOM   3552  O22 POPEH 177      28.640  60.310  30.205  1.00  0.00           O
ATOM   3553  C22 POPEH 177      28.790  61.400  32.365  1.00  0.00           C
ATOM   3556  C3  POPEH 177      25.550  60.380  30.095  1.00  0.00           C
ATOM   3559  O31 POPEH 177      25.190  60.390  31.495  1.00  0.00           O
ATOM   3560  C31 POPEH 177      24.100  61.100  31.775  1.00  0.00           C
ATOM   3561  O32 POPEH 177      23.200  61.360  30.995  1.00  0.00           O
ATOM   3562  C32 POPEH 177      24.210  61.610  33.215  1.00  0.00           C
ATOM   3565  C23 POPEH 177      29.000  60.020  33.035  1.00  0.00           C
ATOM   3568  C24 POPEH 177      29.700  60.040  34.395  1.00  0.00           C
ATOM   3571  C25 POPEH 177      28.860  60.560  35.575  1.00  0.00           C
ATOM   3574  C26 POPEH 177      27.780  59.580  36.065  1.00  0.00           C
ATOM   3577  C27 POPEH 177      27.280  59.910  37.485  1.00  0.00           C
ATOM   3580  C28 POPEH 177      26.980  58.670  38.345  1.00  0.00           C
ATOM   3583  C29 POPEH 177      28.230  57.930  38.765  1.00  0.00           C
ATOM   3585 0C21 POPEH 177      28.710  57.780  40.015  1.00  0.00           C
ATOM   3587 1C21 POPEH 177      28.130  58.330  41.295  1.00  0.00           C
ATOM   3590 2C21 POPEH 177      29.120  59.170  42.125  1.00  0.00           C
ATOM   3593 3C21 POPEH 177      30.030  58.340  43.045  1.00  0.00           C
ATOM   3596 4C21 POPEH 177      30.960  59.220  43.895  1.00  0.00           C
ATOM   3599 5C21 POPEH 177      30.320  59.780  45.175  1.00  0.00           C
ATOM   3602 6C21 POPEH 177      31.280  60.670  45.975  1.00  0.00           C
ATOM   3605 7C21 POPEH 177      30.700  61.050  47.345  1.00  0.00           C
ATOM   3608 8C21 POPEH 177      31.510  62.060  48.155  1.00  0.00           C
ATOM   3612  C33 POPEH 177      22.920  61.410  34.015  1.00  0.00           C
ATOM   3615  C34 POPEH 177      22.900  60.130  34.845  1.00  0.00           C
ATOM   3618  C35 POPEH 177      21.630  60.080  35.685  1.00  0.00           C
ATOM   3621  C36 POPEH 177      21.620  58.990  36.765  1.00  0.00           C
ATOM   3624  C37 POPEH 177      22.570  59.180  37.955  1.00  0.00           C
ATOM   3627  C38 POPEH 177      21.870  58.790  39.265  1.00  0.00           C
ATOM   3630  C39 POPEH 177      22.780  58.220  40.355  1.00  0.00           C
ATOM   3633 0C31 POPEH 177      23.560  59.250  41.175  1.00  0.00           C
ATOM   3636 1C31 POPEH 177      24.320  58.560  42.325  1.00  0.00           C
ATOM   3639 2C31 POPEH 177      25.100  59.540  43.215  1.00  0.00           C
ATOM   3642 3C31 POPEH 177      26.040  58.830  44.205  1.00  0.00           C
ATOM   3645 4C31 POPEH 177      25.330  58.190  45.405  1.00  0.00           C
ATOM   3648 5C31 POPEH 177      26.340  57.530  46.355  1.00  0.00           C
ATOM   3651 6C31 POPEH 177      25.730  57.020  47.665  1.00  0.00           C
ATOM   3655  NH3 POPEI 178      22.520  70.730  30.775  1.00  0.00           N
ATOM   3659  C12 POPEI 178      23.810  71.320  31.275  1.00  0.00           C
ATOM   3662  C11 POPEI 178      25.050  70.680  30.595  1.00  0.00           C
ATOM   3665  P   POPEI 178      25.040  68.060  31.035  1.00  0.00           P
ATOM   3666  O13 POPEI 178      26.050  67.320  30.235  1.00  0.00           O
ATOM   3667  O14 POPEI 178      23.680  68.160  30.475  1.00  0.00           O
ATOM   3668  O11 POPEI 178      25.040  67.530  32.525  1.00  0.00           O
ATOM   3669  O12 POPEI 178      25.530  69.530  31.305  1.00  0.00           O
ATOM   3670  C1  POPEI 178      26.180  66.860  33.085  1.00  0.00           C
ATOM   3673  C2  POPEI 178      27.350  67.760  33.585  1.00  0.00           C
ATOM   3675  O21 POPEI 178      28.080  67.070  34.615  1.00  0.00           O
ATOM   3676  C21 POPEI 178      29.060  66.290  34.175  1.00  0.00           C
ATOM   3677  O22 POPEI 178      29.090  65.740  33.085  1.00  0.00           O
ATOM   3678  C22 POPEI 178      30.210  66.400  35.185  1.00  0.00           C
ATOM   3681  C3  POPEI 178      26.890  69.110  34.195  1.00  0.00           C
ATOM   3684  O31 POPEI 178      27.940  69.660  35.025  1.00  0.00           O
ATOM   3685  C31 POPEI 178      27.650  70.520  35.995  1.00  0.00           C
ATOM   3686  O32 POPEI 178      28.350  70.690  36.985  1.00  0.00           O
ATOM   3687  C32 POPEI 178      26.360  71.310  35.735  1.00  0.00           C
ATOM   3690  C23 POPEI 178      31.090  65.150  35.415  1.00  0.00           C
ATOM   3693  C24 POPEI 178      32.560  65.520  35.705  1.00  0.00           C
ATOM   3696  C25 POPEI 178      32.780  66.530  36.845  1.00  0.00           C
ATOM   3699  C26 POPEI 178      32.800  65.910  38.245  1.00  0.00           C
ATOM   3702  C27 POPEI 178      32.880  66.990  39.335  1.00  0.00           C
ATOM   3705  C28 POPEI 178      32.950  66.430  40.775  1.00  0.00           C
ATOM   3708  C29 POPEI 178      31.580  66.100  41.335  1.00  0.00           C
ATOM   3710 0C21 POPEI 178      31.290  65.930  42.635  1.00  0.00           C
ATOM   3712 1C21 POPEI 178      32.270  66.030  43.775  1.00  0.00           C
ATOM   3715 2C21 POPEI 178      31.630  66.460  45.105  1.00  0.00           C
ATOM   3718 3C21 POPEI 178      30.710  65.390  45.715  1.00  0.00           C
ATOM   3721 4C21 POPEI 178      30.710  65.400  47.255  1.00  0.00           C
ATOM   3724 5C21 POPEI 178      30.000  66.600  47.895  1.00  0.00           C
ATOM   3727 6C21 POPEI 178      30.000  66.530  49.425  1.00  0.00           C
ATOM   3730 7C21 POPEI 178      29.070  67.570  50.055  1.00  0.00           C
ATOM   3733 8C21 POPEI 178      29.180  67.680  51.575  1.00  0.00           C
ATOM   3737  C33 POPEI 178      26.150  72.400  36.805  1.00  0.00           C
ATOM   3740  C34 POPEI 178      24.820  73.160  36.685  1.00  0.00           C
ATOM   3743  C35 POPEI 178      23.550  72.300  36.795  1.00  0.00           C
ATOM   3746  C36 POPEI 178      23.540  71.320  37.975  1.00  0.00           C
ATOM   3749  C37 POPEI 178      22.120  71.070  38.515  1.00  0.00           C
ATOM   3752  C38 POPEI 178      22.060  69.960  39.565  1.00  0.00           C
ATOM   3755  C39 POPEI 178      20.680  69.880  40.255  1.00  0.00           C
ATOM   3758 0C31 POPEI 178      20.120  68.460  40.385  1.00  0.00           C
ATOM   3761 1C31 POPEI 178      19.330  68.010  39.145  1.00  0.00           C
ATOM   3764 2C31 POPEI 178      18.540  66.700  39.365  1.00  0.00           C
ATOM   3767 3C31 POPEI 178      17.040  66.910  39.655  1.00  0.00           C
ATOM   3770 4C31 POPEI 178      16.720  67.540  41.015  1.00  0.00           C
ATOM   3773 5C31 POPEI 178      15.210  67.740  41.215  1.00  0.00           C
ATOM   3776 6C31 POPEI 178      14.810  68.020  42.665  1.00  0.00           C
ATOM   3780  NH3 POPEJ 179      34.790  63.730  69.735  1.00  0.00           N
ATOM   3784  C12 POPEJ 179      35.730  64.580  68.915  1.00  0.00           C
ATOM   3787  C11 POPEJ 179      34.990  65.430  67.885  1.00  0.00           C
ATOM   3790  P   POPEJ 179      32.590  66.490  68.225  1.00  0.00           P
ATOM   3791  O13 POPEJ 179      31.920  67.320  69.265  1.00  0.00           O
ATOM   3792  O14 POPEJ 179      32.410  66.830  66.795  1.00  0.00           O
ATOM   3793  O11 POPEJ 179      32.110  65.000  68.485  1.00  0.00           O
ATOM   3794  O12 POPEJ 179      34.130  66.350  68.555  1.00  0.00           O
ATOM   3795  C1  POPEJ 179      30.700  64.850  68.735  1.00  0.00           C
ATOM   3798  C2  POPEJ 179      30.110  63.610  68.015  1.00  0.00           C
ATOM   3800  O21 POPEJ 179      30.750  63.390  66.745  1.00  0.00           O
ATOM   3801  C21 POPEJ 179      30.440  64.130  65.715  1.00  0.00           C
ATOM   3802  O22 POPEJ 179      29.600  65.010  65.665  1.00  0.00           O
ATOM   3803  C22 POPEJ 179      31.290  63.700  64.505  1.00  0.00           C
ATOM   3806  C3  POPEJ 179      28.550  63.730  68.005  1.00  0.00           C
ATOM   3809  O31 POPEJ 179      27.890  62.930  67.015  1.00  0.00           O
ATOM   3810  C31 POPEJ 179      27.770  61.640  67.275  1.00  0.00           C
ATOM   3811  O32 POPEJ 179      28.170  61.080  68.275  1.00  0.00           O
ATOM   3812  C32 POPEJ 179      27.080  60.970  66.085  1.00  0.00           C
ATOM   3815  C23 POPEJ 179      30.450  63.820  63.215  1.00  0.00           C
ATOM   3818  C24 POPEJ 179      31.110  63.290  61.935  1.00  0.00           C
ATOM   3821  C25 POPEJ 179      30.350  63.830  60.715  1.00  0.00           C
ATOM   3824  C26 POPEJ 179      30.470  63.020  59.425  1.00  0.00           C
ATOM   3827  C27 POPEJ 179      29.900  63.850  58.255  1.00  0.00           C
ATOM   3830  C28 POPEJ 179      29.720  63.120  56.915  1.00  0.00           C
ATOM   3833  C29 POPEJ 179      28.650  62.060  56.945  1.00  0.00           C
ATOM   3835 0C21 POPEJ 179      28.330  61.210  55.945  1.00  0.00           C
ATOM   3837 1C21 POPEJ 179      28.930  61.130  54.565  1.00  0.00           C
ATOM   3840 2C21 POPEJ 179      29.150  62.420  53.735  1.00  0.00           C
ATOM   3843 3C21 POPEJ 179      27.890  63.290  53.595  1.00  0.00           C
ATOM   3846 4C21 POPEJ 179      27.810  64.010  52.235  1.00  0.00           C
ATOM   3849 5C21 POPEJ 179      26.630  64.990  52.115  1.00  0.00           C
ATOM   3852 6C21 POPEJ 179      25.270  64.370  52.485  1.00  0.00           C
ATOM   3855 7C21 POPEJ 179      24.070  65.210  52.025  1.00  0.00           C
ATOM   3858 8C21 POPEJ 179      22.720  64.690  52.535  1.00  0.00           C
ATOM   3862  C33 POPEJ 179      26.080  61.860  65.285  1.00  0.00           C
ATOM   3865  C34 POPEJ 179      25.810  61.280  63.885  1.00  0.00           C
ATOM   3868  C35 POPEJ 179      24.330  61.120  63.495  1.00  0.00           C
ATOM   3871  C36 POPEJ 179      23.920  59.640  63.395  1.00  0.00           C
ATOM   3874  C37 POPEJ 179      22.580  59.400  62.705  1.00  0.00           C
ATOM   3877  C38 POPEJ 179      22.280  57.900  62.685  1.00  0.00           C
ATOM   3880  C39 POPEJ 179      21.130  57.520  61.765  1.00  0.00           C
ATOM   3883 0C31 POPEJ 179      20.990  56.000  61.575  1.00  0.00           C
ATOM   3886 1C31 POPEJ 179      20.840  55.610  60.095  1.00  0.00           C
ATOM   3889 2C31 POPEJ 179      21.020  54.110  59.835  1.00  0.00           C
ATOM   3892 3C31 POPEJ 179      21.210  53.860  58.335  1.00  0.00           C
ATOM   3895 4C31 POPEJ 179      21.270  52.380  57.965  1.00  0.00           C
ATOM   3898 5C31 POPEJ 179      21.440  52.200  56.455  1.00  0.00           C
ATOM   3901 6C31 POPEJ 179      21.110  50.790  55.975  1.00  0.00           C
ATOM   3905  NH3 POPEK 180      83.810  38.710  27.385  1.00  0.00           N
ATOM   3909  C12 POPEK 180      82.360  39.010  27.125  1.00  0.00           C
ATOM   3912  C11 POPEK 180      82.130  40.210  26.205  1.00  0.00           C
ATOM   3915  P   POPEK 180      79.830  41.430  26.655  1.00  0.00           P
ATOM   3916  O13 POPEK 180      80.550  42.710  26.655  1.00  0.00           O
ATOM   3917  O14 POPEK 180      78.500  41.390  26.005  1.00  0.00           O
ATOM   3918  O11 POPEK 180      79.610  40.940  28.135  1.00  0.00           O
ATOM   3919  O12 POPEK 180      80.730  40.320  25.965  1.00  0.00           O
ATOM   3920  C1  POPEK 180      78.350  41.210  28.795  1.00  0.00           C
ATOM   3923  C2  POPEK 180      78.400  42.420  29.785  1.00  0.00           C
ATOM   3925  O21 POPEK 180      77.240  42.440  30.645  1.00  0.00           O
ATOM   3926  C21 POPEK 180      77.250  41.600  31.675  1.00  0.00           C
ATOM   3927  O22 POPEK 180      78.150  40.830  31.955  1.00  0.00           O
ATOM   3928  C22 POPEK 180      75.950  41.780  32.475  1.00  0.00           C
ATOM   3931  C3  POPEK 180      78.550  43.820  29.115  1.00  0.00           C
ATOM   3934  O31 POPEK 180      79.470  44.650  29.865  1.00  0.00           O
ATOM   3935  C31 POPEK 180      79.010  45.670  30.565  1.00  0.00           C
ATOM   3936  O32 POPEK 180      77.830  46.000  30.635  1.00  0.00           O
ATOM   3937  C32 POPEK 180      80.140  46.320  31.345  1.00  0.00           C
ATOM   3940  C23 POPEK 180      76.110  41.900  34.015  1.00  0.00           C
ATOM   3943  C24 POPEK 180      75.160  42.970  34.595  1.00  0.00           C
ATOM   3946  C25 POPEK 180      75.050  43.030  36.125  1.00  0.00           C
ATOM   3949  C26 POPEK 180      74.490  41.730  36.705  1.00  0.00           C
ATOM   3952  C27 POPEK 180      73.680  41.920  37.985  1.00  0.00           C
ATOM   3955  C28 POPEK 180      73.070  40.590  38.455  1.00  0.00           C
ATOM   3958  C29 POPEK 180      71.880  40.530  39.385  1.00  0.00           C
ATOM   3960 0C21 POPEK 180      71.380  41.430  40.255  1.00  0.00           C
ATOM   3962 1C21 POPEK 180      71.870  42.810  40.625  1.00  0.00           C
ATOM   3965 2C21 POPEK 180      70.920  43.910  40.125  1.00  0.00           C
ATOM   3968 3C21 POPEK 180      71.330  45.300  40.645  1.00  0.00           C
ATOM   3971 4C21 POPEK 180      70.230  46.360  40.575  1.00  0.00           C
ATOM   3974 5C21 POPEK 180      69.530  46.550  39.225  1.00  0.00           C
ATOM   3977 6C21 POPEK 180      68.660  47.810  39.255  1.00  0.00           C
ATOM   3980 7C21 POPEK 180      67.490  47.800  38.275  1.00  0.00           C
ATOM   3983 8C21 POPEK 180      66.650  49.080  38.345  1.00  0.00           C
ATOM   3987  C33 POPEK 180      79.700  47.560  32.185  1.00  0.00           C
ATOM   3990  C34 POPEK 180      79.380  47.240  33.655  1.00  0.00           C
ATOM   3993  C35 POPEK 180      78.740  48.430  34.395  1.00  0.00           C
ATOM   3996  C36 POPEK 180      78.050  48.010  35.705  1.00  0.00           C
ATOM   3999  C37 POPEK 180      78.220  49.050  36.825  1.00  0.00           C
ATOM   4002  C38 POPEK 180      77.440  48.680  38.095  1.00  0.00           C
ATOM   4005  C39 POPEK 180      78.180  49.070  39.375  1.00  0.00           C
ATOM   4008 0C31 POPEK 180      77.890  50.490  39.895  1.00  0.00           C
ATOM   4011 1C31 POPEK 180      78.800  50.810  41.085  1.00  0.00           C
ATOM   4014 2C31 POPEK 180      78.380  52.060  41.875  1.00  0.00           C
ATOM   4017 3C31 POPEK 180      79.060  52.090  43.245  1.00  0.00           C
ATOM   4020 4C31 POPEK 180      78.530  53.230  44.125  1.00  0.00           C
ATOM   4023 5C31 POPEK 180      78.940  53.070  45.595  1.00  0.00           C
ATOM   4026 6C31 POPEK 180      78.310  54.130  46.495  1.00  0.00           C
ATOM   4030  NH3 POPEL 181      50.070  77.350  31.125  1.00  0.00           N
ATOM   4034  C12 POPEL 181      49.590  76.140  31.895  1.00  0.00           C
ATOM   4037  C11 POPEL 181      48.700  75.210  31.045  1.00  0.00           C
ATOM   4040  P   POPEL 181      46.360  74.070  31.255  1.00  0.00           P
ATOM   4041  O13 POPEL 181      47.070  73.070  30.425  1.00  0.00           O
ATOM   4042  O14 POPEL 181      45.050  74.570  30.775  1.00  0.00           O
ATOM   4043  O11 POPEL 181      46.210  73.510  32.715  1.00  0.00           O
ATOM   4044  O12 POPEL 181      47.330  75.310  31.465  1.00  0.00           O
ATOM   4045  C1  POPEL 181      47.140  73.750  33.775  1.00  0.00           C
ATOM   4048  C2  POPEL 181      46.700  74.920  34.705  1.00  0.00           C
ATOM   4050  O21 POPEL 181      47.250  74.720  36.025  1.00  0.00           O
ATOM   4051  C21 POPEL 181      48.460  75.180  36.255  1.00  0.00           C
ATOM   4052  O22 POPEL 181      49.150  75.790  35.465  1.00  0.00           O
ATOM   4053  C22 POPEL 181      48.840  74.810  37.695  1.00  0.00           C
ATOM   4056  C3  POPEL 181      45.160  74.980  34.825  1.00  0.00           C
ATOM   4059  O31 POPEL 181      44.710  76.210  35.445  1.00  0.00           O
ATOM   4060  C31 POPEL 181      44.460  76.120  36.745  1.00  0.00           C
ATOM   4061  O32 POPEL 181      44.620  75.130  37.425  1.00  0.00           O
ATOM   4062  C32 POPEL 181      43.860  77.440  37.255  1.00  0.00           C
ATOM   4065  C23 POPEL 181      50.210  74.120  37.875  1.00  0.00           C
ATOM   4068  C24 POPEL 181      50.610  74.110  39.355  1.00  0.00           C
ATOM   4071  C25 POPEL 181      51.510  72.930  39.765  1.00  0.00           C
ATOM   4074  C26 POPEL 181      51.620  72.930  41.295  1.00  0.00           C
ATOM   4077  C27 POPEL 181      52.130  71.620  41.905  1.00  0.00           C
ATOM   4080  C28 POPEL 181      51.880  71.640  43.415  1.00  0.00           C
ATOM   4083  C29 POPEL 181      52.420  70.410  44.105  1.00  0.00           C
ATOM   4085 0C21 POPEL 181      52.430  70.230  45.435  1.00  0.00           C
ATOM   4087 1C21 POPEL 181      51.880  71.200  46.455  1.00  0.00           C
ATOM   4090 2C21 POPEL 181      50.680  70.600  47.225  1.00  0.00           C
ATOM   4093 3C21 POPEL 181      49.420  70.430  46.365  1.00  0.00           C
ATOM   4096 4C21 POPEL 181      48.280  69.760  47.135  1.00  0.00           C
ATOM   4099 5C21 POPEL 181      47.130  69.300  46.225  1.00  0.00           C
ATOM   4102 6C21 POPEL 181      45.970  68.700  47.045  1.00  0.00           C
ATOM   4105 7C21 POPEL 181      44.600  68.870  46.375  1.00  0.00           C
ATOM   4108 8C21 POPEL 181      43.430  68.530  47.305  1.00  0.00           C
ATOM   4112  C33 POPEL 181      43.400  77.400  38.735  1.00  0.00           C
ATOM   4115  C34 POPEL 181      44.540  77.540  39.755  1.00  0.00           C
ATOM   4118  C35 POPEL 181      44.160  77.150  41.195  1.00  0.00           C
ATOM   4121  C36 POPEL 181      43.490  78.240  42.045  1.00  0.00           C
ATOM   4124  C37 POPEL 181      43.300  77.750  43.495  1.00  0.00           C
ATOM   4127  C38 POPEL 181      42.940  78.850  44.515  1.00  0.00           C
ATOM   4130  C39 POPEL 181      42.500  78.300  45.895  1.00  0.00           C
ATOM   4133 0C31 POPEL 181      43.540  77.440  46.625  1.00  0.00           C
ATOM   4136 1C31 POPEL 181      44.320  78.180  47.725  1.00  0.00           C
ATOM   4139 2C31 POPEL 181      45.460  77.330  48.295  1.00  0.00           C
ATOM   4142 3C31 POPEL 181      46.160  77.970  49.505  1.00  0.00           C
ATOM   4145 4C31 POPEL 181      47.450  77.210  49.895  1.00  0.00           C
ATOM   4148 5C31 POPEL 181      48.010  77.580  51.265  1.00  0.00           C
ATOM   4151 6C31 POPEL 181      49.340  76.900  51.605  1.00  0.00           C
ATOM   4155  NH3 POPEM 182      92.140  73.660  28.305  1.00  0.00           N
ATOM   4159  C12 POPEM 182      93.320  72.790  27.925  1.00  0.00           C
ATOM   4162  C11 POPEM 182      93.890  73.180  26.545  1.00  0.00           C
ATOM   4165  P   POPEM 182      94.620  75.650  27.115  1.00  0.00           P
ATOM   4166  O13 POPEM 182      95.910  75.100  27.525  1.00  0.00           O
ATOM   4167  O14 POPEM 182      94.650  76.900  26.355  1.00  0.00           O
ATOM   4168  O11 POPEM 182      93.690  75.790  28.385  1.00  0.00           O
ATOM   4169  O12 POPEM 182      93.820  74.580  26.265  1.00  0.00           O
ATOM   4170  C1  POPEM 182      93.230  77.060  28.845  1.00  0.00           C
ATOM   4173  C2  POPEM 182      94.050  77.690  30.025  1.00  0.00           C
ATOM   4175  O21 POPEM 182      94.530  76.670  30.935  1.00  0.00           O
ATOM   4176  C21 POPEM 182      94.430  76.760  32.255  1.00  0.00           C
ATOM   4177  O22 POPEM 182      93.720  77.510  32.895  1.00  0.00           O
ATOM   4178  C22 POPEM 182      95.290  75.710  32.915  1.00  0.00           C
ATOM   4181  C3  POPEM 182      93.270  78.910  30.615  1.00  0.00           C
ATOM   4184  O31 POPEM 182      94.130  79.770  31.395  1.00  0.00           O
ATOM   4185  C31 POPEM 182      93.460  80.540  32.275  1.00  0.00           C
ATOM   4186  O32 POPEM 182      92.260  80.490  32.465  1.00  0.00           O
ATOM   4187  C32 POPEM 182      94.430  81.460  33.005  1.00  0.00           C
ATOM   4190  C23 POPEM 182      95.260  75.860  34.455  1.00  0.00           C
ATOM   4193  C24 POPEM 182      96.290  74.970  35.155  1.00  0.00           C
ATOM   4196  C25 POPEM 182      96.320  75.160  36.675  1.00  0.00           C
ATOM   4199  C26 POPEM 182      97.550  74.490  37.305  1.00  0.00           C
ATOM   4202  C27 POPEM 182      98.830  75.300  37.075  1.00  0.00           C
ATOM   4205  C28 POPEM 182     100.120  74.500  37.275  1.00  0.00           C
ATOM   4208  C29 POPEM 182     101.310  75.380  37.035  1.00  0.00           C
ATOM   4210 0C21 POPEM 182     101.970  76.080  37.975  1.00  0.00           C
ATOM   4212 1C21 POPEM 182     101.660  76.080  39.445  1.00  0.00           C
ATOM   4215 2C21 POPEM 182     102.820  75.440  40.215  1.00  0.00           C
ATOM   4218 3C21 POPEM 182     102.630  75.490  41.725  1.00  0.00           C
ATOM   4221 4C21 POPEM 182     103.810  74.820  42.445  1.00  0.00           C
ATOM   4224 5C21 POPEM 182     103.810  75.040  43.965  1.00  0.00           C
ATOM   4227 6C21 POPEM 182     104.210  76.470  44.315  1.00  0.00           C
ATOM   4230 7C21 POPEM 182     104.370  76.690  45.815  1.00  0.00           C
ATOM   4233 8C21 POPEM 182     104.770  78.140  46.095  1.00  0.00           C
ATOM   4237  C33 POPEM 182      94.210  81.420  34.535  1.00  0.00           C
ATOM   4240  C34 POPEM 182      95.200  82.320  35.275  1.00  0.00           C
ATOM   4243  C35 POPEM 182      95.010  82.310  36.795  1.00  0.00           C
ATOM   4246  C36 POPEM 182      96.100  83.090  37.545  1.00  0.00           C
ATOM   4249  C37 POPEM 182      95.780  83.170  39.045  1.00  0.00           C
ATOM   4252  C38 POPEM 182      96.780  84.000  39.865  1.00  0.00           C
ATOM   4255  C39 POPEM 182      96.350  84.170  41.325  1.00  0.00           C
ATOM   4258 0C31 POPEM 182      95.090  85.050  41.485  1.00  0.00           C
ATOM   4261 1C31 POPEM 182      94.620  85.180  42.945  1.00  0.00           C
ATOM   4264 2C31 POPEM 182      93.440  86.140  43.105  1.00  0.00           C
ATOM   4267 3C31 POPEM 182      92.060  85.550  42.775  1.00  0.00           C
ATOM   4270 4C31 POPEM 182      91.480  84.680  43.915  1.00  0.00           C
ATOM   4273 5C31 POPEM 182      89.980  84.390  43.745  1.00  0.00           C
ATOM   4276 6C31 POPEM 182      89.450  83.350  44.735  1.00  0.00           C
ATOM   4280  NH3 POPEN 183      78.010 100.160  66.565  1.00  0.00           N
ATOM   4284  C12 POPEN 183      77.470  99.110  67.495  1.00  0.00           C
ATOM   4287  C11 POPEN 183      77.030  99.740  68.835  1.00  0.00           C
ATOM   4290  P   POPEN 183      74.570 100.520  68.395  1.00  0.00           P
ATOM   4291  O13 POPEN 183      73.910 101.840  68.335  1.00  0.00           O
ATOM   4292  O14 POPEN 183      74.050  99.590  69.415  1.00  0.00           O
ATOM   4293  O11 POPEN 183      74.590  99.870  66.965  1.00  0.00           O
ATOM   4294  O12 POPEN 183      76.090 100.800  68.675  1.00  0.00           O
ATOM   4295  C1  POPEN 183      73.470  99.120  66.495  1.00  0.00           C
ATOM   4298  C2  POPEN 183      73.900  98.000  65.495  1.00  0.00           C
ATOM   4300  O21 POPEN 183      75.000  98.310  64.615  1.00  0.00           O
ATOM   4301  C21 POPEN 183      75.370  99.550  64.275  1.00  0.00           C
ATOM   4302  O22 POPEN 183      76.540  99.900  64.265  1.00  0.00           O
ATOM   4303  C22 POPEN 183      74.230 100.490  63.855  1.00  0.00           C
ATOM   4306  C3  POPEN 183      72.690  97.430  64.705  1.00  0.00           C
ATOM   4309  O31 POPEN 183      73.060  96.320  63.875  1.00  0.00           O
ATOM   4310  C31 POPEN 183      73.520  96.650  62.665  1.00  0.00           C
ATOM   4311  O32 POPEN 183      73.540  97.760  62.185  1.00  0.00           O
ATOM   4312  C32 POPEN 183      73.950  95.370  61.955  1.00  0.00           C
ATOM   4315  C23 POPEN 183      74.620 101.450  62.705  1.00  0.00           C
ATOM   4318  C24 POPEN 183      74.750 100.760  61.335  1.00  0.00           C
ATOM   4321  C25 POPEN 183      74.920 101.790  60.215  1.00  0.00           C
ATOM   4324  C26 POPEN 183      75.010 101.170  58.815  1.00  0.00           C
ATOM   4327  C27 POPEN 183      75.120 102.260  57.745  1.00  0.00           C
ATOM   4330  C28 POPEN 183      75.390 101.730  56.325  1.00  0.00           C
ATOM   4333  C29 POPEN 183      75.770 102.890  55.435  1.00  0.00           C
ATOM   4335 0C21 POPEN 183      75.340 103.150  54.185  1.00  0.00           C
ATOM   4337 1C21 POPEN 183      74.440 102.300  53.335  1.00  0.00           C
ATOM   4340 2C21 POPEN 183      72.930 102.500  53.555  1.00  0.00           C
ATOM   4343 3C21 POPEN 183      72.120 101.860  52.415  1.00  0.00           C
ATOM   4346 4C21 POPEN 183      70.610 101.860  52.635  1.00  0.00           C
ATOM   4349 5C21 POPEN 183      69.880 101.240  51.435  1.00  0.00           C
ATOM   4352 6C21 POPEN 183      68.390 100.960  51.675  1.00  0.00           C
ATOM   4355 7C21 POPEN 183      67.680 100.480  50.405  1.00  0.00           C
ATOM   4358 8C21 POPEN 183      66.350  99.770  50.665  1.00  0.00           C
ATOM   4362  C33 POPEN 183      74.550  95.620  60.555  1.00  0.00           C
ATOM   4365  C34 POPEN 183      74.720  94.300  59.805  1.00  0.00           C
ATOM   4368  C35 POPEN 183      74.690  94.400  58.275  1.00  0.00           C
ATOM   4371  C36 POPEN 183      74.450  93.010  57.705  1.00  0.00           C
ATOM   4374  C37 POPEN 183      74.240  92.980  56.195  1.00  0.00           C
ATOM   4377  C38 POPEN 183      73.900  91.560  55.735  1.00  0.00           C
ATOM   4380  C39 POPEN 183      73.920  91.410  54.225  1.00  0.00           C
ATOM   4383 0C31 POPEN 183      73.230  90.130  53.745  1.00  0.00           C
ATOM   4386 1C31 POPEN 183      73.410  89.950  52.235  1.00  0.00           C
ATOM   4389 2C31 POPEN 183      72.460  88.900  51.655  1.00  0.00           C
ATOM   4392 3C31 POPEN 183      72.830  88.530  50.225  1.00  0.00           C
ATOM   4395 4C31 POPEN 183      72.010  87.360  49.675  1.00  0.00           C
ATOM   4398 5C31 POPEN 183      72.410  87.040  48.225  1.00  0.00           C
ATOM   4401 6C31 POPEN 183      71.610  85.900  47.605  1.00  0.00           C
ATOM   4405  NH3 POPEO 184      95.050  24.650  64.405  1.00  0.00           N
ATOM   4409  C12 POPEO 184      94.900  25.770  65.385  1.00  0.00           C
ATOM   4412  C11 POPEO 184      93.850  26.770  64.925  1.00  0.00           C
ATOM   4415  P   POPEO 184      94.110  29.210  64.065  1.00  0.00           P
ATOM   4416  O13 POPEO 184      93.890  29.710  65.435  1.00  0.00           O
ATOM   4417  O14 POPEO 184      95.060  29.930  63.195  1.00  0.00           O
ATOM   4418  O11 POPEO 184      92.700  29.150  63.375  1.00  0.00           O
ATOM   4419  O12 POPEO 184      94.480  27.670  64.025  1.00  0.00           O
ATOM   4420  C1  POPEO 184      92.590  28.740  62.015  1.00  0.00           C
ATOM   4423  C2  POPEO 184      91.560  29.640  61.325  1.00  0.00           C
ATOM   4425  O21 POPEO 184      91.140  28.900  60.165  1.00  0.00           O
ATOM   4426  C21 POPEO 184      91.120  29.400  58.945  1.00  0.00           C
ATOM   4427  O22 POPEO 184      90.100  29.640  58.315  1.00  0.00           O
ATOM   4428  C22 POPEO 184      92.540  29.430  58.375  1.00  0.00           C
ATOM   4431  C3  POPEO 184      92.060  31.130  61.185  1.00  0.00           C
ATOM   4434  O31 POPEO 184      91.520  31.870  60.075  1.00  0.00           O
ATOM   4435  C31 POPEO 184      90.230  32.180  60.125  1.00  0.00           C
ATOM   4436  O32 POPEO 184      89.440  31.810  60.985  1.00  0.00           O
ATOM   4437  C32 POPEO 184      89.900  32.980  58.885  1.00  0.00           C
ATOM   4440  C23 POPEO 184      92.700  30.300  57.105  1.00  0.00           C
ATOM   4443  C24 POPEO 184      92.710  29.510  55.785  1.00  0.00           C
ATOM   4446  C25 POPEO 184      93.230  30.390  54.645  1.00  0.00           C
ATOM   4449  C26 POPEO 184      93.490  29.660  53.315  1.00  0.00           C
ATOM   4452  C27 POPEO 184      94.340  30.530  52.375  1.00  0.00           C
ATOM   4455  C28 POPEO 184      94.660  29.890  51.005  1.00  0.00           C
ATOM   4458  C29 POPEO 184      93.460  29.850  50.085  1.00  0.00           C
ATOM   4460 0C21 POPEO 184      93.350  30.470  48.895  1.00  0.00           C
ATOM   4462 1C21 POPEO 184      94.400  31.340  48.245  1.00  0.00           C
ATOM   4465 2C21 POPEO 184      93.900  32.090  46.985  1.00  0.00           C
ATOM   4468 3C21 POPEO 184      92.740  33.070  47.245  1.00  0.00           C
ATOM   4471 4C21 POPEO 184      92.350  33.880  46.005  1.00  0.00           C
ATOM   4474 5C21 POPEO 184      91.150  34.810  46.245  1.00  0.00           C
ATOM   4477 6C21 POPEO 184      89.790  34.130  46.005  1.00  0.00           C
ATOM   4480 7C21 POPEO 184      88.600  35.020  46.395  1.00  0.00           C
ATOM   4483 8C21 POPEO 184      87.230  34.390  46.115  1.00  0.00           C
ATOM   4487  C33 POPEO 184      88.400  32.930  58.525  1.00  0.00           C
ATOM   4490  C34 POPEO 184      88.190  33.210  57.035  1.00  0.00           C
ATOM   4493  C35 POPEO 184      88.360  31.940  56.195  1.00  0.00           C
ATOM   4496  C36 POPEO 184      88.570  32.230  54.715  1.00  0.00           C
ATOM   4499  C37 POPEO 184      89.240  31.060  53.995  1.00  0.00           C
ATOM   4502  C38 POPEO 184      89.540  31.370  52.525  1.00  0.00           C
ATOM   4505  C39 POPEO 184      88.330  31.150  51.605  1.00  0.00           C
ATOM   4508 0C31 POPEO 184      88.690  31.400  50.145  1.00  0.00           C
ATOM   4511 1C31 POPEO 184      87.740  30.690  49.165  1.00  0.00           C
ATOM   4514 2C31 POPEO 184      88.250  30.840  47.725  1.00  0.00           C
ATOM   4517 3C31 POPEO 184      87.280  30.290  46.665  1.00  0.00           C
ATOM   4520 4C31 POPEO 184      87.850  30.430  45.245  1.00  0.00           C
ATOM   4523 5C31 POPEO 184      86.880  29.960  44.155  1.00  0.00           C
ATOM   4526 6C31 POPEO 184      87.450  30.090  42.745  1.00  0.00           C
ATOM   4530  NH3 POPEP 185      39.760  95.390  31.185  1.00  0.00           N
ATOM   4534  C12 POPEP 185      41.130  95.820  30.745  1.00  0.00           C
ATOM   4537  C11 POPEP 185      41.420  97.240  31.245  1.00  0.00           C
ATOM   4540  P   POPEP 185      40.250  99.560  31.505  1.00  0.00           P
ATOM   4541  O13 POPEP 185      41.420 100.330  31.015  1.00  0.00           O
ATOM   4542  O14 POPEP 185      38.960 100.190  31.245  1.00  0.00           O
ATOM   4543  O11 POPEP 185      40.430  99.310  33.055  1.00  0.00           O
ATOM   4544  O12 POPEP 185      40.330  98.110  30.895  1.00  0.00           O
ATOM   4545  C1  POPEP 185      41.660  99.670  33.695  1.00  0.00           C
ATOM   4548  C2  POPEP 185      41.640 101.160  34.105  1.00  0.00           C
ATOM   4550  O21 POPEP 185      42.840 101.400  34.855  1.00  0.00           O
ATOM   4551  C21 POPEP 185      43.910 101.670  34.155  1.00  0.00           C
ATOM   4552  O22 POPEP 185      44.000 101.730  32.945  1.00  0.00           O
ATOM   4553  C22 POPEP 185      45.030 101.970  35.145  1.00  0.00           C
ATOM   4556  C3  POPEP 185      40.400 101.490  34.985  1.00  0.00           C
ATOM   4559  O31 POPEP 185      40.780 102.080  36.255  1.00  0.00           O
ATOM   4560  C31 POPEP 185      40.200 103.210  36.645  1.00  0.00           C
ATOM   4561  O32 POPEP 185      39.390 103.860  35.995  1.00  0.00           O
ATOM   4562  C32 POPEP 185      40.650 103.510  38.075  1.00  0.00           C
ATOM   4565  C23 POPEP 185      44.580 102.840  36.335  1.00  0.00           C
ATOM   4568  C24 POPEP 185      45.710 102.960  37.355  1.00  0.00           C
ATOM   4571  C25 POPEP 185      45.380 103.890  38.525  1.00  0.00           C
ATOM   4574  C26 POPEP 185      46.410 103.720  39.645  1.00  0.00           C
ATOM   4577  C27 POPEP 185      46.270 104.770  40.745  1.00  0.00           C
ATOM   4580  C28 POPEP 185      47.460 104.790  41.725  1.00  0.00           C
ATOM   4583  C29 POPEP 185      47.560 103.530  42.545  1.00  0.00           C
ATOM   4585 0C21 POPEP 185      48.130 103.430  43.755  1.00  0.00           C
ATOM   4587 1C21 POPEP 185      48.810 104.540  44.515  1.00  0.00           C
ATOM   4590 2C21 POPEP 185      47.950 105.070  45.665  1.00  0.00           C
ATOM   4593 3C21 POPEP 185      48.810 105.630  46.815  1.00  0.00           C
ATOM   4596 4C21 POPEP 185      47.980 106.260  47.935  1.00  0.00           C
ATOM   4599 5C21 POPEP 185      48.860 106.710  49.105  1.00  0.00           C
ATOM   4602 6C21 POPEP 185      48.280 107.910  49.875  1.00  0.00           C
ATOM   4605 7C21 POPEP 185      49.240 108.420  50.955  1.00  0.00           C
ATOM   4608 8C21 POPEP 185      48.730 109.680  51.655  1.00  0.00           C
ATOM   4612  C33 POPEP 185      39.910 104.700  38.735  1.00  0.00           C
ATOM   4615  C34 POPEP 185      40.070 104.690  40.265  1.00  0.00           C
ATOM   4618  C35 POPEP 185      39.310 105.820  40.975  1.00  0.00           C
ATOM   4621  C36 POPEP 185      39.580 105.870  42.485  1.00  0.00           C
ATOM   4624  C37 POPEP 185      38.900 107.080  43.135  1.00  0.00           C
ATOM   4627  C38 POPEP 185      39.140 107.180  44.645  1.00  0.00           C
ATOM   4630  C39 POPEP 185      38.310 108.280  45.325  1.00  0.00           C
ATOM   4633 0C31 POPEP 185      38.820 109.710  45.085  1.00  0.00           C
ATOM   4636 1C31 POPEP 185      38.030 110.740  45.925  1.00  0.00           C
ATOM   4639 2C31 POPEP 185      38.670 112.140  46.005  1.00  0.00           C
ATOM   4642 3C31 POPEP 185      40.130 112.090  46.455  1.00  0.00           C
ATOM   4645 4C31 POPEP 185      40.660 113.390  47.085  1.00  0.00           C
ATOM   4648 5C31 POPEP 185      42.160 113.240  47.385  1.00  0.00           C
ATOM   4651 6C31 POPEP 185      42.810 114.420  48.095  1.00  0.00           C
ATOM   4655  NH3 POPEQ 186      41.990  15.980  66.645  1.00  0.00           N
ATOM   4659  C12 POPEQ 186      40.980  15.190  65.885  1.00  0.00           C
ATOM   4662  C11 POPEQ 186      41.430  13.710  65.715  1.00  0.00           C
ATOM   4665  P   POPEQ 186      44.050  13.470  65.945  1.00  0.00           P
ATOM   4666  O13 POPEQ 186      44.180  14.860  65.435  1.00  0.00           O
ATOM   4667  O14 POPEQ 186      45.000  13.000  66.955  1.00  0.00           O
ATOM   4668  O11 POPEQ 186      44.090  12.480  64.745  1.00  0.00           O
ATOM   4669  O12 POPEQ 186      42.580  13.350  66.495  1.00  0.00           O
ATOM   4670  C1  POPEQ 186      43.950  12.900  63.385  1.00  0.00           C
ATOM   4673  C2  POPEQ 186      43.410  11.710  62.545  1.00  0.00           C
ATOM   4675  O21 POPEQ 186      42.490  12.240  61.545  1.00  0.00           O
ATOM   4676  C21 POPEQ 186      42.780  11.790  60.305  1.00  0.00           C
ATOM   4677  O22 POPEQ 186      43.670  11.010  60.055  1.00  0.00           O
ATOM   4678  C22 POPEQ 186      41.860  12.410  59.265  1.00  0.00           C
ATOM   4681  C3  POPEQ 186      42.700  10.610  63.415  1.00  0.00           C
ATOM   4684  O31 POPEQ 186      42.950   9.300  62.865  1.00  0.00           O
ATOM   4685  C31 POPEQ 186      42.000   8.840  62.055  1.00  0.00           C
ATOM   4686  O32 POPEQ 186      40.950   9.410  61.835  1.00  0.00           O
ATOM   4687  C32 POPEQ 186      42.460   7.520  61.465  1.00  0.00           C
ATOM   4690  C23 POPEQ 186      41.040  11.330  58.515  1.00  0.00           C
ATOM   4693  C24 POPEQ 186      41.830  10.660  57.375  1.00  0.00           C
ATOM   4696  C25 POPEQ 186      41.810  11.440  56.045  1.00  0.00           C
ATOM   4699  C26 POPEQ 186      40.590  11.130  55.155  1.00  0.00           C
ATOM   4702  C27 POPEQ 186      40.730  11.720  53.745  1.00  0.00           C
ATOM   4705  C28 POPEQ 186      39.500  11.500  52.845  1.00  0.00           C
ATOM   4708  C29 POPEQ 186      38.380  12.470  53.105  1.00  0.00           C
ATOM   4710 0C21 POPEQ 186      37.920  13.400  52.255  1.00  0.00           C
ATOM   4712 1C21 POPEQ 186      38.460  13.670  50.875  1.00  0.00           C
ATOM   4715 2C21 POPEQ 186      38.070  15.050  50.325  1.00  0.00           C
ATOM   4718 3C21 POPEQ 186      38.770  15.330  48.995  1.00  0.00           C
ATOM   4721 4C21 POPEQ 186      38.390  16.670  48.355  1.00  0.00           C
ATOM   4724 5C21 POPEQ 186      39.050  16.890  46.985  1.00  0.00           C
ATOM   4727 6C21 POPEQ 186      38.520  15.960  45.875  1.00  0.00           C
ATOM   4730 7C21 POPEQ 186      39.300  16.140  44.565  1.00  0.00           C
ATOM   4733 8C21 POPEQ 186      38.730  15.310  43.405  1.00  0.00           C
ATOM   4737  C33 POPEQ 186      41.450   6.940  60.445  1.00  0.00           C
ATOM   4740  C34 POPEQ 186      41.580   5.420  60.375  1.00  0.00           C
ATOM   4743  C35 POPEQ 186      40.980   4.770  59.125  1.00  0.00           C
ATOM   4746  C36 POPEQ 186      39.520   5.130  58.805  1.00  0.00           C
ATOM   4749  C37 POPEQ 186      39.400   5.730  57.395  1.00  0.00           C
ATOM   4752  C38 POPEQ 186      38.020   5.530  56.765  1.00  0.00           C
ATOM   4755  C39 POPEQ 186      38.050   5.430  55.235  1.00  0.00           C
ATOM   4758 0C31 POPEQ 186      38.080   6.770  54.495  1.00  0.00           C
ATOM   4761 1C31 POPEQ 186      37.730   6.610  53.005  1.00  0.00           C
ATOM   4764 2C31 POPEQ 186      37.440   7.940  52.295  1.00  0.00           C
ATOM   4767 3C31 POPEQ 186      36.770   7.770  50.915  1.00  0.00           C
ATOM   4770 4C31 POPEQ 186      37.600   6.950  49.925  1.00  0.00           C
ATOM   4773 5C31 POPEQ 186      37.010   6.930  48.515  1.00  0.00           C
ATOM   4776 6C31 POPEQ 186      37.880   6.170  47.505  1.00  0.00           C
ATOM   4780  NH3 POPER 187      43.600 128.900  70.435  1.00  0.00           N
ATOM   4784  C12 POPER 187      42.760 127.800  69.865  1.00  0.00           C
ATOM   4787  C11 POPER 187      41.540 127.530  70.745  1.00  0.00           C
ATOM   4790  P   POPER 187      41.070 125.000  70.445  1.00  0.00           P
ATOM   4791  O13 POPER 187      41.600 124.950  71.815  1.00  0.00           O
ATOM   4792  O14 POPER 187      39.880 124.200  70.105  1.00  0.00           O
ATOM   4793  O11 POPER 187      42.270 124.650  69.435  1.00  0.00           O
ATOM   4794  O12 POPER 187      40.760 126.510  70.125  1.00  0.00           O
ATOM   4795  C1  POPER 187      42.580 123.270  69.145  1.00  0.00           C
ATOM   4798  C2  POPER 187      42.120 122.830  67.715  1.00  0.00           C
ATOM   4800  O21 POPER 187      43.180 122.110  67.025  1.00  0.00           O
ATOM   4801  C21 POPER 187      42.710 121.290  66.055  1.00  0.00           C
ATOM   4802  O22 POPER 187      41.590 120.820  66.015  1.00  0.00           O
ATOM   4803  C22 POPER 187      43.760 121.140  64.945  1.00  0.00           C
ATOM   4806  C3  POPER 187      41.750 124.110  66.915  1.00  0.00           C
ATOM   4809  O31 POPER 187      41.230 123.820  65.605  1.00  0.00           O
ATOM   4810  C31 POPER 187      41.740 124.540  64.625  1.00  0.00           C
ATOM   4811  O32 POPER 187      42.630 125.370  64.735  1.00  0.00           O
ATOM   4812  C32 POPER 187      41.080 124.180  63.315  1.00  0.00           C
ATOM   4815  C23 POPER 187      43.800 119.740  64.285  1.00  0.00           C
ATOM   4818  C24 POPER 187      43.180 119.660  62.895  1.00  0.00           C
ATOM   4821  C25 POPER 187      41.680 119.960  62.825  1.00  0.00           C
ATOM   4824  C26 POPER 187      41.200 119.870  61.385  1.00  0.00           C
ATOM   4827  C27 POPER 187      39.710 120.190  61.215  1.00  0.00           C
ATOM   4830  C28 POPER 187      39.210 119.710  59.845  1.00  0.00           C
ATOM   4833  C29 POPER 187      38.800 118.260  59.905  1.00  0.00           C
ATOM   4835 0C21 POPER 187      37.740 117.750  59.265  1.00  0.00           C
ATOM   4837 1C21 POPER 187      36.880 118.530  58.305  1.00  0.00           C
ATOM   4840 2C21 POPER 187      36.010 117.640  57.405  1.00  0.00           C
ATOM   4843 3C21 POPER 187      34.820 117.000  58.145  1.00  0.00           C
ATOM   4846 4C21 POPER 187      33.760 116.420  57.195  1.00  0.00           C
ATOM   4849 5C21 POPER 187      34.230 115.160  56.465  1.00  0.00           C
ATOM   4852 6C21 POPER 187      33.310 114.780  55.295  1.00  0.00           C
ATOM   4855 7C21 POPER 187      33.880 113.600  54.485  1.00  0.00           C
ATOM   4858 8C21 POPER 187      33.040 113.240  53.265  1.00  0.00           C
ATOM   4862  C33 POPER 187      42.080 124.320  62.155  1.00  0.00           C
ATOM   4865  C34 POPER 187      41.460 123.870  60.835  1.00  0.00           C
ATOM   4868  C35 POPER 187      42.530 123.400  59.845  1.00  0.00           C
ATOM   4871  C36 POPER 187      41.920 122.700  58.625  1.00  0.00           C
ATOM   4874  C37 POPER 187      43.000 121.890  57.895  1.00  0.00           C
ATOM   4877  C38 POPER 187      42.460 121.050  56.735  1.00  0.00           C
ATOM   4880  C39 POPER 187      43.570 120.230  56.055  1.00  0.00           C
ATOM   4883 0C31 POPER 187      44.120 119.110  56.935  1.00  0.00           C
ATOM   4886 1C31 POPER 187      45.350 118.410  56.355  1.00  0.00           C
ATOM   4889 2C31 POPER 187      46.110 117.650  57.445  1.00  0.00           C
ATOM   4892 3C31 POPER 187      47.320 116.850  56.945  1.00  0.00           C
ATOM   4895 4C31 POPER 187      46.960 115.560  56.195  1.00  0.00           C
ATOM   4898 5C31 POPER 187      48.130 115.000  55.385  1.00  0.00           C
ATOM   4901 6C31 POPER 187      47.910 113.560  54.905  1.00  0.00           C
ATOM   4905  NH3 POPES 188       8.510  85.110  29.615  1.00  0.00           N
ATOM   4909  C12 POPES 188       7.450  85.400  28.565  1.00  0.00           C
ATOM   4912  C11 POPES 188       5.990  85.280  29.085  1.00  0.00           C
ATOM   4915  P   POPES 188       4.000  86.660  30.095  1.00  0.00           P
ATOM   4916  O13 POPES 188       3.620  88.080  30.255  1.00  0.00           O
ATOM   4917  O14 POPES 188       3.060  85.780  29.355  1.00  0.00           O
ATOM   4918  O11 POPES 188       4.330  86.030  31.505  1.00  0.00           O
ATOM   4919  O12 POPES 188       5.450  86.550  29.455  1.00  0.00           O
ATOM   4920  C1  POPES 188       3.360  85.270  32.225  1.00  0.00           C
ATOM   4923  C2  POPES 188       3.080  85.910  33.605  1.00  0.00           C
ATOM   4925  O21 POPES 188       1.900  85.230  34.055  1.00  0.00           O
ATOM   4926  C21 POPES 188       1.210  85.590  35.135  1.00  0.00           C
ATOM   4927  O22 POPES 188      -0.010  85.530  35.185  1.00  0.00           O
ATOM   4928  C22 POPES 188       2.080  85.870  36.365  1.00  0.00           C
ATOM   4931  C3  POPES 188       2.930  87.460  33.475  1.00  0.00           C
ATOM   4934  O31 POPES 188       2.780  88.170  34.725  1.00  0.00           O
ATOM   4935  C31 POPES 188       3.860  88.830  35.155  1.00  0.00           C
ATOM   4936  O32 POPES 188       4.990  88.690  34.735  1.00  0.00           O
ATOM   4937  C32 POPES 188       3.480  89.820  36.275  1.00  0.00           C
ATOM   4940  C23 POPES 188       1.970  84.730  37.405  1.00  0.00           C
ATOM   4943  C24 POPES 188       2.460  85.150  38.795  1.00  0.00           C
ATOM   4946  C25 POPES 188       2.310  84.050  39.855  1.00  0.00           C
ATOM   4949  C26 POPES 188       2.610  84.560  41.275  1.00  0.00           C
ATOM   4952  C27 POPES 188       2.590  83.480  42.375  1.00  0.00           C
ATOM   4955  C28 POPES 188       2.870  84.040  43.785  1.00  0.00           C
ATOM   4958  C29 POPES 188       1.710  84.830  44.355  1.00  0.00           C
ATOM   4960 0C21 POPES 188       1.270  84.870  45.625  1.00  0.00           C
ATOM   4962 1C21 POPES 188       1.830  84.180  46.855  1.00  0.00           C
ATOM   4965 2C21 POPES 188       2.010  85.190  48.015  1.00  0.00           C
ATOM   4968 3C21 POPES 188       2.270  84.550  49.395  1.00  0.00           C
ATOM   4971 4C21 POPES 188       2.390  85.620  50.495  1.00  0.00           C
ATOM   4974 5C21 POPES 188       2.550  85.040  51.915  1.00  0.00           C
ATOM   4977 6C21 POPES 188       2.420  86.110  53.005  1.00  0.00           C
ATOM   4980 7C21 POPES 188       2.380  85.530  54.425  1.00  0.00           C
ATOM   4983 8C21 POPES 188       1.880  86.500  55.495  1.00  0.00           C
ATOM   4987  C33 POPES 188       2.010  90.300  36.205  1.00  0.00           C
ATOM   4990  C34 POPES 188       1.710  91.470  37.155  1.00  0.00           C
ATOM   4993  C35 POPES 188       1.730  91.120  38.645  1.00  0.00           C
ATOM   4996  C36 POPES 188       1.820  92.380  39.525  1.00  0.00           C
ATOM   4999  C37 POPES 188       1.840  92.030  41.025  1.00  0.00           C
ATOM   5002  C38 POPES 188       2.140  93.220  41.945  1.00  0.00           C
ATOM   5005  C39 POPES 188       2.580  92.730  43.335  1.00  0.00           C
ATOM   5008 0C31 POPES 188       2.850  93.850  44.345  1.00  0.00           C
ATOM   5011 1C31 POPES 188       3.240  93.300  45.725  1.00  0.00           C
ATOM   5014 2C31 POPES 188       2.740  94.160  46.885  1.00  0.00           C
ATOM   5017 3C31 POPES 188       3.400  95.550  46.945  1.00  0.00           C
ATOM   5020 4C31 POPES 188       2.710  96.490  47.935  1.00  0.00           C
ATOM   5023 5C31 POPES 188       3.400  97.860  47.985  1.00  0.00           C
ATOM   5026 6C31 POPES 188       2.620  98.900  48.795  1.00  0.00           C
ATOM   5030  NH3 POPET 189      80.680  19.770  65.355  1.00  0.00           N
ATOM   5034  C12 POPET 189      79.990  19.920  66.685  1.00  0.00           C
ATOM   5037  C11 POPET 189      80.950  19.480  67.785  1.00  0.00           C
ATOM   5040  P   POPET 189      83.470  19.860  68.415  1.00  0.00           P
ATOM   5041  O13 POPET 189      83.560  20.880  69.465  1.00  0.00           O
ATOM   5042  O14 POPET 189      83.550  18.430  68.825  1.00  0.00           O
ATOM   5043  O11 POPET 189      84.580  20.170  67.325  1.00  0.00           O
ATOM   5044  O12 POPET 189      82.180  20.130  67.555  1.00  0.00           O
ATOM   5045  C1  POPET 189      84.870  19.350  66.195  1.00  0.00           C
ATOM   5048  C2  POPET 189      84.730  20.120  64.845  1.00  0.00           C
ATOM   5050  O21 POPET 189      83.840  19.400  63.975  1.00  0.00           O
ATOM   5051  C21 POPET 189      84.200  18.600  63.005  1.00  0.00           C
ATOM   5052  O22 POPET 189      85.300  18.110  62.805  1.00  0.00           O
ATOM   5053  C22 POPET 189      82.980  18.550  62.065  1.00  0.00           C
ATOM   5056  C3  POPET 189      86.060  20.620  64.185  1.00  0.00           C
ATOM   5059  O31 POPET 189      85.890  21.060  62.815  1.00  0.00           O
ATOM   5060  C31 POPET 189      85.380  22.270  62.615  1.00  0.00           C
ATOM   5061  O32 POPET 189      85.080  23.070  63.485  1.00  0.00           O
ATOM   5062  C32 POPET 189      85.260  22.540  61.105  1.00  0.00           C
ATOM   5065  C23 POPET 189      82.670  17.200  61.375  1.00  0.00           C
ATOM   5068  C24 POPET 189      83.680  16.810  60.305  1.00  0.00           C
ATOM   5071  C25 POPET 189      83.230  15.530  59.605  1.00  0.00           C
ATOM   5074  C26 POPET 189      84.280  14.950  58.655  1.00  0.00           C
ATOM   5077  C27 POPET 189      83.770  13.660  57.995  1.00  0.00           C
ATOM   5080  C28 POPET 189      84.780  13.060  56.995  1.00  0.00           C
ATOM   5083  C29 POPET 189      84.730  13.790  55.675  1.00  0.00           C
ATOM   5085 0C21 POPET 189      84.350  13.280  54.495  1.00  0.00           C
ATOM   5087 1C21 POPET 189      83.960  11.850  54.185  1.00  0.00           C
ATOM   5090 2C21 POPET 189      84.370  11.520  52.735  1.00  0.00           C
ATOM   5093 3C21 POPET 189      84.120  10.050  52.345  1.00  0.00           C
ATOM   5096 4C21 POPET 189      84.830   9.650  51.045  1.00  0.00           C
ATOM   5099 5C21 POPET 189      84.450  10.510  49.815  1.00  0.00           C
ATOM   5102 6C21 POPET 189      85.350  10.200  48.615  1.00  0.00           C
ATOM   5105 7C21 POPET 189      85.280  11.260  47.505  1.00  0.00           C
ATOM   5108 8C21 POPET 189      86.320  11.040  46.405  1.00  0.00           C
ATOM   5112  C33 POPET 189      85.420  21.300  60.175  1.00  0.00           C
ATOM   5115  C34 POPET 189      85.230  21.610  58.685  1.00  0.00           C
ATOM   5118  C35 POPET 189      85.040  20.360  57.805  1.00  0.00           C
ATOM   5121  C36 POPET 189      86.240  20.020  56.905  1.00  0.00           C
ATOM   5124  C37 POPET 189      86.000  18.760  56.055  1.00  0.00           C
ATOM   5127  C38 POPET 189      87.220  18.340  55.215  1.00  0.00           C
ATOM   5130  C39 POPET 189      86.960  17.080  54.385  1.00  0.00           C
ATOM   5133 0C31 POPET 189      88.250  16.450  53.845  1.00  0.00           C
ATOM   5136 1C31 POPET 189      88.010  15.110  53.135  1.00  0.00           C
ATOM   5139 2C31 POPET 189      89.310  14.410  52.715  1.00  0.00           C
ATOM   5142 3C31 POPET 189      89.090  13.010  52.135  1.00  0.00           C
ATOM   5145 4C31 POPET 189      88.630  11.990  53.195  1.00  0.00           C
ATOM   5148 5C31 POPET 189      88.710  10.540  52.685  1.00  0.00           C
ATOM   5151 6C31 POPET 189      88.250   9.520  53.735  1.00  0.00           C
ATOM   5155  NH3 POPEU 190      72.840  94.620  28.425  1.00  0.00           N
ATOM   5159  C12 POPEU 190      72.420  94.910  27.015  1.00  0.00           C
ATOM   5162  C11 POPEU 190      70.890  95.140  26.915  1.00  0.00           C
ATOM   5165  P   POPEU 190      69.740  93.650  28.845  1.00  0.00           P
ATOM   5166  O13 POPEU 190      68.400  93.030  28.785  1.00  0.00           O
ATOM   5167  O14 POPEU 190      70.930  92.940  29.385  1.00  0.00           O
ATOM   5168  O11 POPEU 190      69.630  95.080  29.545  1.00  0.00           O
ATOM   5169  O12 POPEU 190      70.100  94.070  27.375  1.00  0.00           O
ATOM   5170  C1  POPEU 190      70.030  95.150  30.915  1.00  0.00           C
ATOM   5173  C2  POPEU 190      69.210  96.170  31.745  1.00  0.00           C
ATOM   5175  O21 POPEU 190      69.730  95.920  33.055  1.00  0.00           O
ATOM   5176  C21 POPEU 190      69.190  96.480  34.095  1.00  0.00           C
ATOM   5177  O22 POPEU 190      69.030  97.680  34.275  1.00  0.00           O
ATOM   5178  C22 POPEU 190      68.850  95.380  35.065  1.00  0.00           C
ATOM   5181  C3  POPEU 190      67.680  95.900  31.595  1.00  0.00           C
ATOM   5184  O31 POPEU 190      66.850  96.810  32.355  1.00  0.00           O
ATOM   5185  C31 POPEU 190      65.870  97.440  31.725  1.00  0.00           C
ATOM   5186  O32 POPEU 190      65.750  97.560  30.515  1.00  0.00           O
ATOM   5187  C32 POPEU 190      64.890  98.040  32.735  1.00  0.00           C
ATOM   5190  C23 POPEU 190      69.230  95.710  36.515  1.00  0.00           C
ATOM   5193  C24 POPEU 190      69.250  94.420  37.325  1.00  0.00           C
ATOM   5196  C25 POPEU 190      67.840  94.040  37.785  1.00  0.00           C
ATOM   5199  C26 POPEU 190      67.490  94.850  39.035  1.00  0.00           C
ATOM   5202  C27 POPEU 190      66.060  94.630  39.515  1.00  0.00           C
ATOM   5205  C28 POPEU 190      65.860  95.220  40.925  1.00  0.00           C
ATOM   5208  C29 POPEU 190      66.210  96.690  40.945  1.00  0.00           C
ATOM   5210 0C21 POPEU 190      66.530  97.420  42.025  1.00  0.00           C
ATOM   5212 1C21 POPEU 190      66.590  96.920  43.445  1.00  0.00           C
ATOM   5215 2C21 POPEU 190      68.020  96.760  43.975  1.00  0.00           C
ATOM   5218 3C21 POPEU 190      68.200  97.310  45.395  1.00  0.00           C
ATOM   5221 4C21 POPEU 190      69.550  96.910  45.985  1.00  0.00           C
ATOM   5224 5C21 POPEU 190      69.890  97.610  47.305  1.00  0.00           C
ATOM   5227 6C21 POPEU 190      71.320  97.290  47.725  1.00  0.00           C
ATOM   5230 7C21 POPEU 190      71.740  97.900  49.065  1.00  0.00           C
ATOM   5233 8C21 POPEU 190      73.180  97.550  49.415  1.00  0.00           C
ATOM   5237  C33 POPEU 190      65.500  98.620  34.045  1.00  0.00           C
ATOM   5240  C34 POPEU 190      65.800  97.610  35.175  1.00  0.00           C
ATOM   5243  C35 POPEU 190      65.910  98.270  36.575  1.00  0.00           C
ATOM   5246  C36 POPEU 190      67.130  99.180  36.795  1.00  0.00           C
ATOM   5249  C37 POPEU 190      67.120  99.940  38.145  1.00  0.00           C
ATOM   5252  C38 POPEU 190      66.040 101.020  38.275  1.00  0.00           C
ATOM   5255  C39 POPEU 190      65.780 101.450  39.725  1.00  0.00           C
ATOM   5258 0C31 POPEU 190      66.940 102.230  40.375  1.00  0.00           C
ATOM   5261 1C31 POPEU 190      66.580 102.680  41.795  1.00  0.00           C
ATOM   5264 2C31 POPEU 190      67.650 103.540  42.475  1.00  0.00           C
ATOM   5267 3C31 POPEU 190      67.150 104.200  43.765  1.00  0.00           C
ATOM   5270 4C31 POPEU 190      66.860 103.200  44.895  1.00  0.00           C
ATOM   5273 5C31 POPEU 190      65.930 103.780  45.975  1.00  0.00           C
ATOM   5276 6C31 POPEU 190      65.550 102.760  47.045  1.00  0.00           C
ATOM   5280  NH3 POPEV 191      46.240   9.990  64.635  1.00  0.00           N
ATOM   5284  C12 POPEV 191      46.380   9.690  66.105  1.00  0.00           C
ATOM   5287  C11 POPEV 191      46.780   8.220  66.355  1.00  0.00           C
ATOM   5290  P   POPEV 191      49.170   7.890  65.355  1.00  0.00           P
ATOM   5291  O13 POPEV 191      49.910   6.720  65.915  1.00  0.00           O
ATOM   5292  O14 POPEV 191      49.330   9.230  65.945  1.00  0.00           O
ATOM   5293  O11 POPEV 191      49.510   8.040  63.845  1.00  0.00           O
ATOM   5294  O12 POPEV 191      47.600   7.650  65.305  1.00  0.00           O
ATOM   5295  C1  POPEV 191      50.700   8.710  63.395  1.00  0.00           C
ATOM   5298  C2  POPEV 191      50.370   9.390  62.055  1.00  0.00           C
ATOM   5300  O21 POPEV 191      51.500   9.940  61.345  1.00  0.00           O
ATOM   5301  C21 POPEV 191      51.650   9.420  60.135  1.00  0.00           C
ATOM   5302  O22 POPEV 191      51.470   8.250  59.855  1.00  0.00           O
ATOM   5303  C22 POPEV 191      51.800  10.540  59.105  1.00  0.00           C
ATOM   5306  C3  POPEV 191      49.460  10.600  62.275  1.00  0.00           C
ATOM   5309  O31 POPEV 191      48.740  10.850  61.055  1.00  0.00           O
ATOM   5310  C31 POPEV 191      47.450  11.050  61.205  1.00  0.00           C
ATOM   5311  O32 POPEV 191      46.870  11.170  62.275  1.00  0.00           O
ATOM   5312  C32 POPEV 191      46.720  11.070  59.865  1.00  0.00           C
ATOM   5315  C23 POPEV 191      52.530  10.120  57.805  1.00  0.00           C
ATOM   5318  C24 POPEV 191      51.880   8.980  56.985  1.00  0.00           C
ATOM   5321  C25 POPEV 191      52.720   8.590  55.755  1.00  0.00           C
ATOM   5324  C26 POPEV 191      51.870   7.950  54.655  1.00  0.00           C
ATOM   5327  C27 POPEV 191      52.710   7.440  53.475  1.00  0.00           C
ATOM   5330  C28 POPEV 191      51.880   6.980  52.265  1.00  0.00           C
ATOM   5333  C29 POPEV 191      51.260   8.140  51.525  1.00  0.00           C
ATOM   5335 0C21 POPEV 191      50.780   8.110  50.265  1.00  0.00           C
ATOM   5337 1C21 POPEV 191      50.720   6.920  49.335  1.00  0.00           C
ATOM   5340 2C21 POPEV 191      51.730   7.040  48.185  1.00  0.00           C
ATOM   5343 3C21 POPEV 191      51.450   6.050  47.035  1.00  0.00           C
ATOM   5346 4C21 POPEV 191      52.090   6.540  45.725  1.00  0.00           C
ATOM   5349 5C21 POPEV 191      51.850   5.630  44.505  1.00  0.00           C
ATOM   5352 6C21 POPEV 191      52.530   4.250  44.625  1.00  0.00           C
ATOM   5355 7C21 POPEV 191      52.610   3.530  43.275  1.00  0.00           C
ATOM   5358 8C21 POPEV 191      53.240   2.130  43.365  1.00  0.00           C
ATOM   5362  C33 POPEV 191      47.580  11.240  58.595  1.00  0.00           C
ATOM   5365  C34 POPEV 191      46.670  11.110  57.365  1.00  0.00           C
ATOM   5368  C35 POPEV 191      47.450  10.860  56.065  1.00  0.00           C
ATOM   5371  C36 POPEV 191      46.540  10.860  54.825  1.00  0.00           C
ATOM   5374  C37 POPEV 191      47.230  10.270  53.595  1.00  0.00           C
ATOM   5377  C38 POPEV 191      46.360  10.350  52.335  1.00  0.00           C
ATOM   5380  C39 POPEV 191      46.990   9.650  51.125  1.00  0.00           C
ATOM   5383 0C31 POPEV 191      46.120   9.720  49.865  1.00  0.00           C
ATOM   5386 1C31 POPEV 191      46.770   9.020  48.665  1.00  0.00           C
ATOM   5389 2C31 POPEV 191      45.760   8.660  47.565  1.00  0.00           C
ATOM   5392 3C31 POPEV 191      46.420   8.220  46.255  1.00  0.00           C
ATOM   5395 4C31 POPEV 191      46.470   9.360  45.225  1.00  0.00           C
ATOM   5398 5C31 POPEV 191      47.170   8.960  43.925  1.00  0.00           C
ATOM   5401 6C31 POPEV 191      47.190  10.090  42.895  1.00  0.00           C
ATOM   5405  NH3 POPEW 192     114.340  88.540  66.085  1.00  0.00           N
ATOM   5409  C12 POPEW 192     114.070  88.810  67.535  1.00  0.00           C
ATOM   5412  C11 POPEW 192     114.950  89.950  68.095  1.00  0.00           C
ATOM   5415  P   POPEW 192     115.150  92.610  68.125  1.00  0.00           P
ATOM   5416  O13 POPEW 192     116.310  92.310  68.995  1.00  0.00           O
ATOM   5417  O14 POPEW 192     114.050  93.400  68.745  1.00  0.00           O
ATOM   5418  O11 POPEW 192     115.660  93.310  66.805  1.00  0.00           O
ATOM   5419  O12 POPEW 192     114.550  91.230  67.585  1.00  0.00           O
ATOM   5420  C1  POPEW 192     115.800  92.590  65.575  1.00  0.00           C
ATOM   5423  C2  POPEW 192     114.440  92.350  64.855  1.00  0.00           C
ATOM   5425  O21 POPEW 192     114.700  92.000  63.485  1.00  0.00           O
ATOM   5426  C21 POPEW 192     114.090  90.920  63.035  1.00  0.00           C
ATOM   5427  O22 POPEW 192     113.680  90.010  63.725  1.00  0.00           O
ATOM   5428  C22 POPEW 192     114.050  91.010  61.495  1.00  0.00           C
ATOM   5431  C3  POPEW 192     113.540  93.610  64.855  1.00  0.00           C
ATOM   5434  O31 POPEW 192     112.240  93.300  64.315  1.00  0.00           O
ATOM   5435  C31 POPEW 192     111.400  92.750  65.175  1.00  0.00           C
ATOM   5436  O32 POPEW 192     111.500  92.790  66.395  1.00  0.00           O
ATOM   5437  C32 POPEW 192     110.320  92.000  64.395  1.00  0.00           C
ATOM   5440  C23 POPEW 192     113.000  90.130  60.765  1.00  0.00           C
ATOM   5443  C24 POPEW 192     111.940  90.940  59.995  1.00  0.00           C
ATOM   5446  C25 POPEW 192     112.460  91.920  58.915  1.00  0.00           C
ATOM   5449  C26 POPEW 192     113.390  91.280  57.885  1.00  0.00           C
ATOM   5452  C27 POPEW 192     113.500  92.050  56.555  1.00  0.00           C
ATOM   5455  C28 POPEW 192     114.700  91.630  55.685  1.00  0.00           C
ATOM   5458  C29 POPEW 192     114.860  90.130  55.575  1.00  0.00           C
ATOM   5460 0C21 POPEW 192     114.950  89.430  54.435  1.00  0.00           C
ATOM   5462 1C21 POPEW 192     114.900  89.990  53.035  1.00  0.00           C
ATOM   5465 2C21 POPEW 192     114.830  88.850  52.005  1.00  0.00           C
ATOM   5468 3C21 POPEW 192     116.150  88.080  51.895  1.00  0.00           C
ATOM   5471 4C21 POPEW 192     116.070  86.920  50.905  1.00  0.00           C
ATOM   5474 5C21 POPEW 192     117.410  86.210  50.715  1.00  0.00           C
ATOM   5477 6C21 POPEW 192     117.320  85.170  49.605  1.00  0.00           C
ATOM   5480 7C21 POPEW 192     118.610  84.400  49.325  1.00  0.00           C
ATOM   5483 8C21 POPEW 192     118.510  83.520  48.075  1.00  0.00           C
ATOM   5487  C33 POPEW 192     110.300  90.490  64.695  1.00  0.00           C
ATOM   5490  C34 POPEW 192     109.720  89.710  63.505  1.00  0.00           C
ATOM   5493  C35 POPEW 192     109.680  88.190  63.725  1.00  0.00           C
ATOM   5496  C36 POPEW 192     109.070  87.470  62.515  1.00  0.00           C
ATOM   5499  C37 POPEW 192     110.050  87.270  61.355  1.00  0.00           C
ATOM   5502  C38 POPEW 192     109.340  87.210  59.995  1.00  0.00           C
ATOM   5505  C39 POPEW 192     108.550  85.930  59.715  1.00  0.00           C
ATOM   5508 0C31 POPEW 192     109.320  84.940  58.835  1.00  0.00           C
ATOM   5511 1C31 POPEW 192     108.470  83.740  58.375  1.00  0.00           C
ATOM   5514 2C31 POPEW 192     108.930  83.170  57.025  1.00  0.00           C
ATOM   5517 3C31 POPEW 192     108.470  84.020  55.825  1.00  0.00           C
ATOM   5520 4C31 POPEW 192     108.830  83.380  54.475  1.00  0.00           C
ATOM   5523 5C31 POPEW 192     108.330  84.180  53.265  1.00  0.00           C
ATOM   5526 6C31 POPEW 192     108.680  83.540  51.915  1.00  0.00           C
ATOM   5530  NH3 POPEX 193      34.310  36.030  66.225  1.00  0.00           N
ATOM   5534  C12 POPEX 193      33.100  36.760  66.755  1.00  0.00           C
ATOM   5537  C11 POPEX 193      31.800  36.140  66.225  1.00  0.00           C
ATOM   5540  P   POPEX 193      31.580  33.660  65.405  1.00  0.00           P
ATOM   5541  O13 POPEX 193      32.030  32.340  65.885  1.00  0.00           O
ATOM   5542  O14 POPEX 193      30.200  33.780  64.855  1.00  0.00           O
ATOM   5543  O11 POPEX 193      32.650  34.150  64.335  1.00  0.00           O
ATOM   5544  O12 POPEX 193      31.770  34.740  66.535  1.00  0.00           O
ATOM   5545  C1  POPEX 193      32.300  34.300  62.955  1.00  0.00           C
ATOM   5548  C2  POPEX 193      33.560  34.220  62.015  1.00  0.00           C
ATOM   5550  O21 POPEX 193      33.570  35.130  60.905  1.00  0.00           O
ATOM   5551  C21 POPEX 193      32.510  35.110  60.125  1.00  0.00           C
ATOM   5552  O22 POPEX 193      31.460  34.520  60.325  1.00  0.00           O
ATOM   5553  C22 POPEX 193      32.800  35.930  58.885  1.00  0.00           C
ATOM   5556  C3  POPEX 193      33.960  32.770  61.555  1.00  0.00           C
ATOM   5559  O31 POPEX 193      33.220  32.330  60.385  1.00  0.00           O
ATOM   5560  C31 POPEX 193      33.810  31.320  59.735  1.00  0.00           C
ATOM   5561  O32 POPEX 193      34.820  30.750  60.095  1.00  0.00           O
ATOM   5562  C32 POPEX 193      33.040  30.990  58.445  1.00  0.00           C
ATOM   5565  C23 POPEX 193      31.850  37.140  58.845  1.00  0.00           C
ATOM   5568  C24 POPEX 193      31.760  37.780  57.455  1.00  0.00           C
ATOM   5571  C25 POPEX 193      30.620  38.800  57.305  1.00  0.00           C
ATOM   5574  C26 POPEX 193      30.010  38.830  55.895  1.00  0.00           C
ATOM   5577  C27 POPEX 193      28.660  39.550  55.855  1.00  0.00           C
ATOM   5580  C28 POPEX 193      27.870  39.260  54.565  1.00  0.00           C
ATOM   5583  C29 POPEX 193      26.400  39.570  54.735  1.00  0.00           C
ATOM   5585 0C21 POPEX 193      25.410  39.080  53.975  1.00  0.00           C
ATOM   5587 1C21 POPEX 193      25.590  38.210  52.755  1.00  0.00           C
ATOM   5590 2C21 POPEX 193      24.330  38.290  51.885  1.00  0.00           C
ATOM   5593 3C21 POPEX 193      24.350  37.350  50.665  1.00  0.00           C
ATOM   5596 4C21 POPEX 193      22.910  37.050  50.205  1.00  0.00           C
ATOM   5599 5C21 POPEX 193      22.800  36.270  48.895  1.00  0.00           C
ATOM   5602 6C21 POPEX 193      23.310  37.050  47.675  1.00  0.00           C
ATOM   5605 7C21 POPEX 193      22.770  36.490  46.355  1.00  0.00           C
ATOM   5608 8C21 POPEX 193      23.340  37.190  45.115  1.00  0.00           C
ATOM   5612  C33 POPEX 193      32.220  32.150  57.815  1.00  0.00           C
ATOM   5615  C34 POPEX 193      32.070  32.040  56.285  1.00  0.00           C
ATOM   5618  C35 POPEX 193      33.280  32.570  55.475  1.00  0.00           C
ATOM   5621  C36 POPEX 193      33.290  34.090  55.145  1.00  0.00           C
ATOM   5624  C37 POPEX 193      32.180  34.550  54.185  1.00  0.00           C
ATOM   5627  C38 POPEX 193      32.120  36.060  53.855  1.00  0.00           C
ATOM   5630  C39 POPEX 193      33.210  36.580  52.915  1.00  0.00           C
ATOM   5633 0C31 POPEX 193      32.750  37.830  52.125  1.00  0.00           C
ATOM   5636 1C31 POPEX 193      33.890  38.520  51.355  1.00  0.00           C
ATOM   5639 2C31 POPEX 193      33.460  39.730  50.515  1.00  0.00           C
ATOM   5642 3C31 POPEX 193      32.980  40.940  51.345  1.00  0.00           C
ATOM   5645 4C31 POPEX 193      32.940  42.240  50.535  1.00  0.00           C
ATOM   5648 5C31 POPEX 193      32.690  43.490  51.395  1.00  0.00           C
ATOM   5651 6C31 POPEX 193      32.560  44.780  50.575  1.00  0.00           C
ATOM   5655  NH3 POPEY 194      75.540  46.690  28.995  1.00  0.00           N
ATOM   5659  C12 POPEY 194      76.480  46.710  27.815  1.00  0.00           C
ATOM   5662  C11 POPEY 194      75.910  45.820  26.715  1.00  0.00           C
ATOM   5665  P   POPEY 194      73.910  46.430  25.075  1.00  0.00           P
ATOM   5666  O13 POPEY 194      74.850  46.100  23.975  1.00  0.00           O
ATOM   5667  O14 POPEY 194      73.310  47.780  25.005  1.00  0.00           O
ATOM   5668  O11 POPEY 194      72.780  45.330  25.025  1.00  0.00           O
ATOM   5669  O12 POPEY 194      74.550  46.190  26.495  1.00  0.00           O
ATOM   5670  C1  POPEY 194      72.980  43.980  25.485  1.00  0.00           C
ATOM   5673  C2  POPEY 194      72.640  43.830  26.995  1.00  0.00           C
ATOM   5675  O21 POPEY 194      72.410  42.450  27.395  1.00  0.00           O
ATOM   5676  C21 POPEY 194      73.530  41.760  27.575  1.00  0.00           C
ATOM   5677  O22 POPEY 194      74.650  42.140  27.275  1.00  0.00           O
ATOM   5678  C22 POPEY 194      73.230  40.430  28.265  1.00  0.00           C
ATOM   5681  C3  POPEY 194      71.380  44.670  27.355  1.00  0.00           C
ATOM   5684  O31 POPEY 194      70.890  44.410  28.675  1.00  0.00           O
ATOM   5685  C31 POPEY 194      71.660  44.830  29.675  1.00  0.00           C
ATOM   5686  O32 POPEY 194      72.650  45.530  29.565  1.00  0.00           O
ATOM   5687  C32 POPEY 194      71.090  44.220  30.965  1.00  0.00           C
ATOM   5690  C23 POPEY 194      73.310  40.520  29.805  1.00  0.00           C
ATOM   5693  C24 POPEY 194      72.660  39.330  30.525  1.00  0.00           C
ATOM   5696  C25 POPEY 194      73.550  38.080  30.635  1.00  0.00           C
ATOM   5699  C26 POPEY 194      74.130  37.910  32.045  1.00  0.00           C
ATOM   5702  C27 POPEY 194      75.100  36.730  32.155  1.00  0.00           C
ATOM   5705  C28 POPEY 194      75.510  36.370  33.595  1.00  0.00           C
ATOM   5708  C29 POPEY 194      76.220  37.520  34.275  1.00  0.00           C
ATOM   5710 0C21 POPEY 194      76.020  37.980  35.525  1.00  0.00           C
ATOM   5712 1C21 POPEY 194      75.070  37.400  36.545  1.00  0.00           C
ATOM   5715 2C21 POPEY 194      75.570  37.620  37.975  1.00  0.00           C
ATOM   5718 3C21 POPEY 194      74.540  37.230  39.035  1.00  0.00           C
ATOM   5721 4C21 POPEY 194      75.020  37.580  40.455  1.00  0.00           C
ATOM   5724 5C21 POPEY 194      74.060  37.150  41.575  1.00  0.00           C
ATOM   5727 6C21 POPEY 194      72.700  37.850  41.515  1.00  0.00           C
ATOM   5730 7C21 POPEY 194      71.800  37.540  42.705  1.00  0.00           C
ATOM   5733 8C21 POPEY 194      70.420  38.200  42.615  1.00  0.00           C
ATOM   5737  C33 POPEY 194      71.690  44.800  32.265  1.00  0.00           C
ATOM   5740  C34 POPEY 194      71.350  43.980  33.525  1.00  0.00           C
ATOM   5743  C35 POPEY 194      70.230  44.600  34.365  1.00  0.00           C
ATOM   5746  C36 POPEY 194      70.090  43.980  35.765  1.00  0.00           C
ATOM   5749  C37 POPEY 194      69.670  42.500  35.755  1.00  0.00           C
ATOM   5752  C38 POPEY 194      69.200  42.050  37.145  1.00  0.00           C
ATOM   5755  C39 POPEY 194      68.510  40.670  37.175  1.00  0.00           C
ATOM   5758 0C31 POPEY 194      67.960  40.360  38.575  1.00  0.00           C
ATOM   5761 1C31 POPEY 194      66.950  39.200  38.625  1.00  0.00           C
ATOM   5764 2C31 POPEY 194      65.960  39.420  39.785  1.00  0.00           C
ATOM   5767 3C31 POPEY 194      64.960  38.300  40.025  1.00  0.00           C
ATOM   5770 4C31 POPEY 194      65.560  37.090  40.755  1.00  0.00           C
ATOM   5773 5C31 POPEY 194      64.520  36.020  41.105  1.00  0.00           C
ATOM   5776 6C31 POPEY 194      65.140  34.740  41.675  1.00  0.00           C
ATOM   5780  NH3 POPEZ 195      55.170  72.590  28.295  1.00  0.00           N
ATOM   5784  C12 POPEZ 195      54.270  72.010  29.335  1.00  0.00           C
ATOM   5787  C11 POPEZ 195      52.930  72.750  29.275  1.00  0.00           C
ATOM   5790  P   POPEZ 195      51.580  71.860  31.325  1.00  0.00           P
ATOM   5791  O13 POPEZ 195      52.630  71.050  31.985  1.00  0.00           O
ATOM   5792  O14 POPEZ 195      51.340  73.220  31.825  1.00  0.00           O
ATOM   5793  O11 POPEZ 195      50.200  71.030  31.365  1.00  0.00           O
ATOM   5794  O12 POPEZ 195      51.870  71.940  29.785  1.00  0.00           O
ATOM   5795  C1  POPEZ 195      49.330  71.130  32.505  1.00  0.00           C
ATOM   5798  C2  POPEZ 195      49.120  69.780  33.275  1.00  0.00           C
ATOM   5800  O21 POPEZ 195      48.550  70.080  34.565  1.00  0.00           O
ATOM   5801  C21 POPEZ 195      49.230  70.070  35.705  1.00  0.00           C
ATOM   5802  O22 POPEZ 195      50.430  69.880  35.835  1.00  0.00           O
ATOM   5803  C22 POPEZ 195      48.340  70.670  36.825  1.00  0.00           C
ATOM   5806  C3  POPEZ 195      50.430  68.910  33.205  1.00  0.00           C
ATOM   5809  O31 POPEZ 195      50.540  67.780  34.095  1.00  0.00           O
ATOM   5810  C31 POPEZ 195      49.670  66.790  33.915  1.00  0.00           C
ATOM   5811  O32 POPEZ 195      48.890  66.720  32.975  1.00  0.00           O
ATOM   5812  C32 POPEZ 195      49.780  65.800  35.065  1.00  0.00           C
ATOM   5815  C23 POPEZ 195      46.900  70.140  36.975  1.00  0.00           C
ATOM   5818  C24 POPEZ 195      45.940  71.120  37.665  1.00  0.00           C
ATOM   5821  C25 POPEZ 195      46.400  71.460  39.075  1.00  0.00           C
ATOM   5824  C26 POPEZ 195      45.440  72.430  39.775  1.00  0.00           C
ATOM   5827  C27 POPEZ 195      46.150  73.200  40.895  1.00  0.00           C
ATOM   5830  C28 POPEZ 195      45.220  73.730  42.005  1.00  0.00           C
ATOM   5833  C29 POPEZ 195      44.640  72.590  42.805  1.00  0.00           C
ATOM   5835 0C21 POPEZ 195      44.540  72.490  44.145  1.00  0.00           C
ATOM   5837 1C21 POPEZ 195      44.940  73.490  45.205  1.00  0.00           C
ATOM   5840 2C21 POPEZ 195      45.970  72.860  46.145  1.00  0.00           C
ATOM   5843 3C21 POPEZ 195      46.230  73.680  47.425  1.00  0.00           C
ATOM   5846 4C21 POPEZ 195      45.280  73.360  48.595  1.00  0.00           C
ATOM   5849 5C21 POPEZ 195      45.440  71.930  49.135  1.00  0.00           C
ATOM   5852 6C21 POPEZ 195      44.650  71.660  50.415  1.00  0.00           C
ATOM   5855 7C21 POPEZ 195      44.970  70.270  50.985  1.00  0.00           C
ATOM   5858 8C21 POPEZ 195      44.370  70.010  52.365  1.00  0.00           C
ATOM   5862  C33 POPEZ 195      49.990  66.500  36.435  1.00  0.00           C
ATOM   5865  C34 POPEZ 195      49.750  65.660  37.705  1.00  0.00           C
ATOM   5868  C35 POPEZ 195      48.820  64.430  37.585  1.00  0.00           C
ATOM   5871  C36 POPEZ 195      48.510  63.840  38.965  1.00  0.00           C
ATOM   5874  C37 POPEZ 195      47.660  62.550  38.915  1.00  0.00           C
ATOM   5877  C38 POPEZ 195      46.930  62.230  40.225  1.00  0.00           C
ATOM   5880  C39 POPEZ 195      47.830  62.170  41.485  1.00  0.00           C
ATOM   5883 0C31 POPEZ 195      46.990  62.090  42.765  1.00  0.00           C
ATOM   5886 1C31 POPEZ 195      47.800  62.170  44.075  1.00  0.00           C
ATOM   5889 2C31 POPEZ 195      46.860  62.250  45.295  1.00  0.00           C
ATOM   5892 3C31 POPEZ 195      47.570  62.380  46.655  1.00  0.00           C
ATOM   5895 4C31 POPEZ 195      48.390  63.670  46.815  1.00  0.00           C
ATOM   5898 5C31 POPEZ 195      48.550  64.100  48.285  1.00  0.00           C
ATOM   5901 6C31 POPEZ 195      49.370  65.380  48.465  1.00  0.00           C
ATOM   5905  NH3 POPEa 196      10.930  66.070  69.235  1.00  0.00           N
ATOM   5909  C12 POPEa 196      11.390  67.410  69.705  1.00  0.00           C
ATOM   5912  C11 POPEa 196      10.220  68.360  69.915  1.00  0.00           C
ATOM   5915  P   POPEa 196      10.890  70.760  69.055  1.00  0.00           P
ATOM   5916  O13 POPEa 196      11.930  70.330  68.095  1.00  0.00           O
ATOM   5917  O14 POPEa 196      11.050  72.060  69.765  1.00  0.00           O
ATOM   5918  O11 POPEa 196       9.470  70.720  68.405  1.00  0.00           O
ATOM   5919  O12 POPEa 196      10.740  69.650  70.145  1.00  0.00           O
ATOM   5920  C1  POPEa 196       9.070  71.410  67.225  1.00  0.00           C
ATOM   5923  C2  POPEa 196       8.100  70.510  66.425  1.00  0.00           C
ATOM   5925  O21 POPEa 196       7.270  71.290  65.555  1.00  0.00           O
ATOM   5926  C21 POPEa 196       7.400  70.980  64.275  1.00  0.00           C
ATOM   5927  O22 POPEa 196       8.470  70.800  63.705  1.00  0.00           O
ATOM   5928  C22 POPEa 196       6.040  70.680  63.675  1.00  0.00           C
ATOM   5931  C3  POPEa 196       7.110  69.780  67.365  1.00  0.00           C
ATOM   5934  O31 POPEa 196       6.380  68.780  66.615  1.00  0.00           O
ATOM   5935  C31 POPEa 196       5.110  68.630  66.995  1.00  0.00           C
ATOM   5936  O32 POPEa 196       4.530  69.310  67.815  1.00  0.00           O
ATOM   5937  C32 POPEa 196       4.500  67.390  66.355  1.00  0.00           C
ATOM   5940  C23 POPEa 196       5.240  71.920  63.215  1.00  0.00           C
ATOM   5943  C24 POPEa 196       3.750  71.570  63.185  1.00  0.00           C
ATOM   5946  C25 POPEa 196       2.840  72.760  62.855  1.00  0.00           C
ATOM   5949  C26 POPEa 196       2.570  72.920  61.355  1.00  0.00           C
ATOM   5952  C27 POPEa 196       1.280  73.710  61.135  1.00  0.00           C
ATOM   5955  C28 POPEa 196       1.130  74.370  59.755  1.00  0.00           C
ATOM   5958  C29 POPEa 196       0.980  73.430  58.595  1.00  0.00           C
ATOM   5960 0C21 POPEa 196       0.560  73.840  57.385  1.00  0.00           C
ATOM   5962 1C21 POPEa 196       0.250  75.280  57.035  1.00  0.00           C
ATOM   5965 2C21 POPEa 196       0.980  75.750  55.765  1.00  0.00           C
ATOM   5968 3C21 POPEa 196       0.370  75.170  54.485  1.00  0.00           C
ATOM   5971 4C21 POPEa 196       1.010  75.760  53.235  1.00  0.00           C
ATOM   5974 5C21 POPEa 196       2.360  75.120  52.895  1.00  0.00           C
ATOM   5977 6C21 POPEa 196       3.020  75.770  51.675  1.00  0.00           C
ATOM   5980 7C21 POPEa 196       4.380  75.150  51.345  1.00  0.00           C
ATOM   5983 8C21 POPEa 196       4.970  75.770  50.075  1.00  0.00           C
ATOM   5987  C33 POPEa 196       4.640  67.290  64.815  1.00  0.00           C
ATOM   5990  C34 POPEa 196       3.660  66.240  64.285  1.00  0.00           C
ATOM   5993  C35 POPEa 196       3.690  66.020  62.765  1.00  0.00           C
ATOM   5996  C36 POPEa 196       3.310  67.260  61.935  1.00  0.00           C
ATOM   5999  C37 POPEa 196       2.880  66.910  60.505  1.00  0.00           C
ATOM   6002  C38 POPEa 196       2.450  68.140  59.705  1.00  0.00           C
ATOM   6005  C39 POPEa 196       2.310  67.870  58.195  1.00  0.00           C
ATOM   6008 0C31 POPEa 196       0.900  68.140  57.675  1.00  0.00           C
ATOM   6011 1C31 POPEa 196       0.810  68.050  56.145  1.00  0.00           C
ATOM   6014 2C31 POPEa 196      -0.560  68.490  55.605  1.00  0.00           C
ATOM   6017 3C31 POPEa 196      -1.730  67.560  55.955  1.00  0.00           C
ATOM   6020 4C31 POPEa 196      -1.720  66.250  55.165  1.00  0.00           C
ATOM   6023 5C31 POPEa 196      -2.970  65.400  55.395  1.00  0.00           C
ATOM   6026 6C31 POPEa 196      -3.130  64.240  54.395  1.00  0.00           C
ATOM   6030  NH3 POPEb 197      16.590 114.090  69.275  1.00  0.00           N
ATOM   6034  C12 POPEb 197      16.320 112.700  69.825  1.00  0.00           C
ATOM   6037  C11 POPEb 197      15.160 111.990  69.085  1.00  0.00           C
ATOM   6040  P   POPEb 197      14.270 109.540  69.435  1.00  0.00           P
ATOM   6041  O13 POPEb 197      14.660 108.140  69.155  1.00  0.00           O
ATOM   6042  O14 POPEb 197      13.730 109.870  70.765  1.00  0.00           O
ATOM   6043  O11 POPEb 197      13.120 109.910  68.395  1.00  0.00           O
ATOM   6044  O12 POPEb 197      15.400 110.580  69.055  1.00  0.00           O
ATOM   6045  C1  POPEb 197      13.360 109.780  66.995  1.00  0.00           C
ATOM   6048  C2  POPEb 197      12.290 110.580  66.225  1.00  0.00           C
ATOM   6050  O21 POPEb 197      12.760 110.910  64.905  1.00  0.00           O
ATOM   6051  C21 POPEb 197      12.430 110.040  63.955  1.00  0.00           C
ATOM   6052  O22 POPEb 197      11.870 108.980  64.145  1.00  0.00           O
ATOM   6053  C22 POPEb 197      12.860 110.640  62.605  1.00  0.00           C
ATOM   6056  C3  POPEb 197      12.010 111.910  66.985  1.00  0.00           C
ATOM   6059  O31 POPEb 197      11.120 112.740  66.215  1.00  0.00           O
ATOM   6060  C31 POPEb 197      11.100 114.000  66.635  1.00  0.00           C
ATOM   6061  O32 POPEb 197      11.480 114.380  67.725  1.00  0.00           O
ATOM   6062  C32 POPEb 197      10.580 114.880  65.515  1.00  0.00           C
ATOM   6065  C23 POPEb 197      13.050 109.580  61.505  1.00  0.00           C
ATOM   6068  C24 POPEb 197      13.290 110.180  60.115  1.00  0.00           C
ATOM   6071  C25 POPEb 197      14.730 110.020  59.585  1.00  0.00           C
ATOM   6074  C26 POPEb 197      15.050 108.630  59.015  1.00  0.00           C
ATOM   6077  C27 POPEb 197      16.410 108.630  58.305  1.00  0.00           C
ATOM   6080  C28 POPEb 197      16.930 107.220  57.975  1.00  0.00           C
ATOM   6083  C29 POPEb 197      18.320 107.290  57.385  1.00  0.00           C
ATOM   6085 0C21 POPEb 197      18.620 107.160  56.075  1.00  0.00           C
ATOM   6087 1C21 POPEb 197      17.630 106.890  54.975  1.00  0.00           C
ATOM   6090 2C21 POPEb 197      18.310 106.260  53.745  1.00  0.00           C
ATOM   6093 3C21 POPEb 197      19.030 107.310  52.875  1.00  0.00           C
ATOM   6096 4C21 POPEb 197      20.110 106.710  51.965  1.00  0.00           C
ATOM   6099 5C21 POPEb 197      21.460 106.530  52.685  1.00  0.00           C
ATOM   6102 6C21 POPEb 197      22.260 107.840  52.805  1.00  0.00           C
ATOM   6105 7C21 POPEb 197      23.520 107.700  53.675  1.00  0.00           C
ATOM   6108 8C21 POPEb 197      24.480 108.880  53.545  1.00  0.00           C
ATOM   6112  C33 POPEb 197      11.630 114.970  64.385  1.00  0.00           C
ATOM   6115  C34 POPEb 197      11.240 115.940  63.275  1.00  0.00           C
ATOM   6118  C35 POPEb 197      12.470 116.380  62.455  1.00  0.00           C
ATOM   6121  C36 POPEb 197      13.190 115.240  61.725  1.00  0.00           C
ATOM   6124  C37 POPEb 197      14.370 115.780  60.905  1.00  0.00           C
ATOM   6127  C38 POPEb 197      15.160 114.710  60.145  1.00  0.00           C
ATOM   6130  C39 POPEb 197      15.990 113.800  61.055  1.00  0.00           C
ATOM   6133 0C31 POPEb 197      16.970 112.910  60.285  1.00  0.00           C
ATOM   6136 1C31 POPEb 197      17.820 112.050  61.235  1.00  0.00           C
ATOM   6139 2C31 POPEb 197      18.760 111.080  60.525  1.00  0.00           C
ATOM   6142 3C31 POPEb 197      19.170 109.910  61.435  1.00  0.00           C
ATOM   6145 4C31 POPEb 197      19.640 108.680  60.655  1.00  0.00           C
ATOM   6148 5C31 POPEb 197      19.910 107.500  61.575  1.00  0.00           C
ATOM   6151 6C31 POPEb 197      20.180 106.180  60.835  1.00  0.00           C
ATOM   6155  NH3 POPEc 198      66.100  38.630  23.075  1.00  0.00           N
ATOM   6159  C12 POPEc 198      65.030  37.880  23.815  1.00  0.00           C
ATOM   6162  C11 POPEc 198      64.160  37.120  22.805  1.00  0.00           C
ATOM   6165  P   POPEc 198      64.810  34.630  22.355  1.00  0.00           P
ATOM   6166  O13 POPEc 198      63.470  34.210  21.885  1.00  0.00           O
ATOM   6167  O14 POPEc 198      66.000  33.940  21.805  1.00  0.00           O
ATOM   6168  O11 POPEc 198      64.880  34.630  23.935  1.00  0.00           O
ATOM   6169  O12 POPEc 198      64.970  36.170  22.085  1.00  0.00           O
ATOM   6170  C1  POPEc 198      64.160  33.680  24.725  1.00  0.00           C
ATOM   6173  C2  POPEc 198      62.780  34.230  25.155  1.00  0.00           C
ATOM   6175  O21 POPEc 198      63.020  35.370  26.015  1.00  0.00           O
ATOM   6176  C21 POPEc 198      62.050  36.260  26.045  1.00  0.00           C
ATOM   6177  O22 POPEc 198      60.950  36.140  25.535  1.00  0.00           O
ATOM   6178  C22 POPEc 198      62.500  37.460  26.855  1.00  0.00           C
ATOM   6181  C3  POPEc 198      61.950  33.120  25.865  1.00  0.00           C
ATOM   6184  O31 POPEc 198      60.550  33.410  25.975  1.00  0.00           O
ATOM   6185  C31 POPEc 198      59.940  33.830  27.105  1.00  0.00           C
ATOM   6186  O32 POPEc 198      58.810  34.300  27.085  1.00  0.00           O
ATOM   6187  C32 POPEc 198      60.790  33.720  28.365  1.00  0.00           C
ATOM   6190  C23 POPEc 198      62.380  37.250  28.385  1.00  0.00           C
ATOM   6193  C24 POPEc 198      63.260  38.260  29.145  1.00  0.00           C
ATOM   6196  C25 POPEc 198      62.610  38.870  30.385  1.00  0.00           C
ATOM   6199  C26 POPEc 198      62.620  37.970  31.625  1.00  0.00           C
ATOM   6202  C27 POPEc 198      61.830  38.620  32.775  1.00  0.00           C
ATOM   6205  C28 POPEc 198      61.640  37.730  34.015  1.00  0.00           C
ATOM   6208  C29 POPEc 198      62.870  37.590  34.865  1.00  0.00           C
ATOM   6210 0C21 POPEc 198      63.140  38.260  36.005  1.00  0.00           C
ATOM   6212 1C21 POPEc 198      62.310  39.340  36.655  1.00  0.00           C
ATOM   6215 2C21 POPEc 198      61.650  38.950  37.995  1.00  0.00           C
ATOM   6218 3C21 POPEc 198      61.290  40.210  38.805  1.00  0.00           C
ATOM   6221 4C21 POPEc 198      60.440  39.960  40.065  1.00  0.00           C
ATOM   6224 5C21 POPEc 198      61.240  39.390  41.245  1.00  0.00           C
ATOM   6227 6C21 POPEc 198      60.440  39.430  42.565  1.00  0.00           C
ATOM   6230 7C21 POPEc 198      61.290  39.050  43.775  1.00  0.00           C
ATOM   6233 8C21 POPEc 198      60.530  39.140  45.105  1.00  0.00           C
ATOM   6237  C33 POPEc 198      60.020  34.260  29.595  1.00  0.00           C
ATOM   6240  C34 POPEc 198      60.750  33.950  30.905  1.00  0.00           C
ATOM   6243  C35 POPEc 198      59.790  33.990  32.085  1.00  0.00           C
ATOM   6246  C36 POPEc 198      60.480  33.870  33.445  1.00  0.00           C
ATOM   6249  C37 POPEc 198      59.520  34.270  34.565  1.00  0.00           C
ATOM   6252  C38 POPEc 198      60.130  34.250  35.965  1.00  0.00           C
ATOM   6255  C39 POPEc 198      59.120  34.670  37.045  1.00  0.00           C
ATOM   6258 0C31 POPEc 198      59.680  34.550  38.465  1.00  0.00           C
ATOM   6261 1C31 POPEc 198      58.650  34.890  39.545  1.00  0.00           C
ATOM   6264 2C31 POPEc 198      59.230  35.630  40.755  1.00  0.00           C
ATOM   6267 3C31 POPEc 198      60.330  34.870  41.515  1.00  0.00           C
ATOM   6270 4C31 POPEc 198      59.790  33.840  42.535  1.00  0.00           C
ATOM   6273 5C31 POPEc 198      60.920  33.250  43.385  1.00  0.00           C
ATOM   6276 6C31 POPEc 198      60.460  32.270  44.465  1.00  0.00           C
ATOM   6280  NH3 POPEd 199     120.340  84.740  25.095  1.00  0.00           N
ATOM   6284  C12 POPEd 199     118.910  84.630  25.545  1.00  0.00           C
ATOM   6287  C11 POPEd 199     118.130  85.930  25.275  1.00  0.00           C
ATOM   6290  P   POPEd 199     115.690  86.820  25.045  1.00  0.00           P
ATOM   6291  O13 POPEd 199     116.360  88.120  25.225  1.00  0.00           O
ATOM   6292  O14 POPEd 199     115.100  86.540  23.725  1.00  0.00           O
ATOM   6293  O11 POPEd 199     114.570  86.700  26.155  1.00  0.00           O
ATOM   6294  O12 POPEd 199     116.730  85.680  25.435  1.00  0.00           O
ATOM   6295  C1  POPEd 199     114.920  86.700  27.545  1.00  0.00           C
ATOM   6298  C2  POPEd 199     114.150  85.600  28.295  1.00  0.00           C
ATOM   6300  O21 POPEd 199     114.650  85.610  29.645  1.00  0.00           O
ATOM   6301  C21 POPEd 199     113.850  85.110  30.575  1.00  0.00           C
ATOM   6302  O22 POPEd 199     112.720  84.710  30.405  1.00  0.00           O
ATOM   6303  C22 POPEd 199     114.620  85.130  31.905  1.00  0.00           C
ATOM   6306  C3  POPEd 199     114.400  84.230  27.585  1.00  0.00           C
ATOM   6309  O31 POPEd 199     113.520  83.160  28.015  1.00  0.00           O
ATOM   6310  C31 POPEd 199     114.090  82.290  28.845  1.00  0.00           C
ATOM   6311  O32 POPEd 199     115.190  82.400  29.345  1.00  0.00           O
ATOM   6312  C32 POPEd 199     113.150  81.090  29.035  1.00  0.00           C
ATOM   6315  C23 POPEd 199     114.170  83.990  32.845  1.00  0.00           C
ATOM   6318  C24 POPEd 199     114.790  84.080  34.245  1.00  0.00           C
ATOM   6321  C25 POPEd 199     116.210  83.510  34.385  1.00  0.00           C
ATOM   6324  C26 POPEd 199     116.650  83.540  35.855  1.00  0.00           C
ATOM   6327  C27 POPEd 199     117.810  82.590  36.215  1.00  0.00           C
ATOM   6330  C28 POPEd 199     118.030  82.620  37.735  1.00  0.00           C
ATOM   6333  C29 POPEd 199     119.160  81.730  38.175  1.00  0.00           C
ATOM   6335 0C21 POPEd 199     119.590  81.580  39.435  1.00  0.00           C
ATOM   6337 1C21 POPEd 199     119.040  82.280  40.655  1.00  0.00           C
ATOM   6340 2C21 POPEd 199     120.130  82.990  41.495  1.00  0.00           C
ATOM   6343 3C21 POPEd 199     121.200  82.030  42.025  1.00  0.00           C
ATOM   6346 4C21 POPEd 199     122.260  82.660  42.935  1.00  0.00           C
ATOM   6349 5C21 POPEd 199     121.660  83.290  44.195  1.00  0.00           C
ATOM   6352 6C21 POPEd 199     122.700  83.570  45.295  1.00  0.00           C
ATOM   6355 7C21 POPEd 199     122.110  84.400  46.435  1.00  0.00           C
ATOM   6358 8C21 POPEd 199     123.010  84.480  47.665  1.00  0.00           C
ATOM   6362  C33 POPEd 199     113.000  80.690  30.515  1.00  0.00           C
ATOM   6365  C34 POPEd 199     111.550  80.740  31.025  1.00  0.00           C
ATOM   6368  C35 POPEd 199     111.480  80.350  32.515  1.00  0.00           C
ATOM   6371  C36 POPEd 199     110.090  80.480  33.125  1.00  0.00           C
ATOM   6374  C37 POPEd 199     110.010  79.830  34.515  1.00  0.00           C
ATOM   6377  C38 POPEd 199     108.600  79.870  35.105  1.00  0.00           C
ATOM   6380  C39 POPEd 199     108.420  78.960  36.325  1.00  0.00           C
ATOM   6383 0C31 POPEd 199     108.930  79.540  37.645  1.00  0.00           C
ATOM   6386 1C31 POPEd 199     108.580  78.620  38.825  1.00  0.00           C
ATOM   6389 2C31 POPEd 199     109.060  79.130  40.185  1.00  0.00           C
ATOM   6392 3C31 POPEd 199     108.470  80.500  40.535  1.00  0.00           C
ATOM   6395 4C31 POPEd 199     108.160  80.660  42.025  1.00  0.00           C
ATOM   6398 5C31 POPEd 199     107.820  82.110  42.365  1.00  0.00           C
ATOM   6401 6C31 POPEd 199     107.140  82.250  43.715  1.00  0.00           C
ATOM   6405  NH3 POPEe 200      43.820 100.910  30.305  1.00  0.00           N
ATOM   6409  C12 POPEe 200      44.160 101.990  29.335  1.00  0.00           C
ATOM   6412  C11 POPEe 200      45.500 102.610  29.715  1.00  0.00           C
ATOM   6415  P   POPEe 200      47.290 104.160  28.685  1.00  0.00           P
ATOM   6416  O13 POPEe 200      48.040 103.020  28.155  1.00  0.00           O
ATOM   6417  O14 POPEe 200      47.310 105.370  27.825  1.00  0.00           O
ATOM   6418  O11 POPEe 200      47.840 104.540  30.135  1.00  0.00           O
ATOM   6419  O12 POPEe 200      45.780 103.700  28.835  1.00  0.00           O
ATOM   6420  C1  POPEe 200      47.190 105.480  31.005  1.00  0.00           C
ATOM   6423  C2  POPEe 200      48.180 106.470  31.665  1.00  0.00           C
ATOM   6425  O21 POPEe 200      47.460 107.320  32.575  1.00  0.00           O
ATOM   6426  C21 POPEe 200      47.300 107.070  33.885  1.00  0.00           C
ATOM   6427  O22 POPEe 200      46.310 107.430  34.505  1.00  0.00           O
ATOM   6428  C22 POPEe 200      48.490 106.400  34.605  1.00  0.00           C
ATOM   6431  C3  POPEe 200      48.750 107.340  30.505  1.00  0.00           C
ATOM   6434  O31 POPEe 200      49.530 108.470  30.935  1.00  0.00           O
ATOM   6435  C31 POPEe 200      50.860 108.500  30.815  1.00  0.00           C
ATOM   6436  O32 POPEe 200      51.490 109.550  30.765  1.00  0.00           O
ATOM   6437  C32 POPEe 200      51.510 107.110  30.755  1.00  0.00           C
ATOM   6440  C23 POPEe 200      48.320 106.460  36.165  1.00  0.00           C
ATOM   6443  C24 POPEe 200      49.600 106.150  36.985  1.00  0.00           C
ATOM   6446  C25 POPEe 200      49.410 106.180  38.525  1.00  0.00           C
ATOM   6449  C26 POPEe 200      50.200 107.290  39.245  1.00  0.00           C
ATOM   6452  C27 POPEe 200      50.190 107.260  40.785  1.00  0.00           C
ATOM   6455  C28 POPEe 200      50.910 108.480  41.415  1.00  0.00           C
ATOM   6458  C29 POPEe 200      51.160 108.370  42.905  1.00  0.00           C
ATOM   6460 0C21 POPEe 200      51.410 109.400  43.745  1.00  0.00           C
ATOM   6462 1C21 POPEe 200      51.500 110.860  43.375  1.00  0.00           C
ATOM   6465 2C21 POPEe 200      50.310 111.700  43.895  1.00  0.00           C
ATOM   6468 3C21 POPEe 200      50.400 112.070  45.385  1.00  0.00           C
ATOM   6471 4C21 POPEe 200      49.090 112.650  45.935  1.00  0.00           C
ATOM   6474 5C21 POPEe 200      49.180 113.020  47.425  1.00  0.00           C
ATOM   6477 6C21 POPEe 200      47.810 113.320  48.055  1.00  0.00           C
ATOM   6480 7C21 POPEe 200      47.920 113.670  49.545  1.00  0.00           C
ATOM   6483 8C21 POPEe 200      46.580 114.020  50.195  1.00  0.00           C
ATOM   6487  C33 POPEe 200      53.050 107.180  30.955  1.00  0.00           C
ATOM   6490  C34 POPEe 200      53.480 107.540  32.385  1.00  0.00           C
ATOM   6493  C35 POPEe 200      53.420 106.370  33.365  1.00  0.00           C
ATOM   6496  C36 POPEe 200      53.340 106.860  34.815  1.00  0.00           C
ATOM   6499  C37 POPEe 200      53.050 105.740  35.825  1.00  0.00           C
ATOM   6502  C38 POPEe 200      54.320 104.990  36.285  1.00  0.00           C
ATOM   6505  C39 POPEe 200      54.040 103.830  37.255  1.00  0.00           C
ATOM   6508 0C31 POPEe 200      53.240 104.250  38.505  1.00  0.00           C
ATOM   6511 1C31 POPEe 200      53.810 103.730  39.825  1.00  0.00           C
ATOM   6514 2C31 POPEe 200      52.960 104.170  41.025  1.00  0.00           C
ATOM   6517 3C31 POPEe 200      53.730 104.950  42.105  1.00  0.00           C
ATOM   6520 4C31 POPEe 200      54.200 106.340  41.645  1.00  0.00           C
ATOM   6523 5C31 POPEe 200      54.920 107.120  42.755  1.00  0.00           C
ATOM   6526 6C31 POPEe 200      55.270 108.570  42.365  1.00  0.00           C
ATOM   6530  NH3 POPEf 201      97.110  30.960  26.675  1.00  0.00           N
ATOM   6534  C12 POPEf 201      96.660  32.280  26.105  1.00  0.00           C
ATOM   6537  C11 POPEf 201      96.930  33.430  27.105  1.00  0.00           C
ATOM   6540  P   POPEf 201      96.290  35.300  25.295  1.00  0.00           P
ATOM   6541  O13 POPEf 201      97.290  35.600  24.245  1.00  0.00           O
ATOM   6542  O14 POPEf 201      95.170  34.430  24.915  1.00  0.00           O
ATOM   6543  O11 POPEf 201      95.730  36.650  25.875  1.00  0.00           O
ATOM   6544  O12 POPEf 201      97.080  34.720  26.535  1.00  0.00           O
ATOM   6545  C1  POPEf 201      96.560  37.790  26.105  1.00  0.00           C
ATOM   6548  C2  POPEf 201      95.810  38.890  26.935  1.00  0.00           C
ATOM   6550  O21 POPEf 201      96.360  39.030  28.275  1.00  0.00           O
ATOM   6551  C21 POPEf 201      97.400  39.880  28.395  1.00  0.00           C
ATOM   6552  O22 POPEf 201      97.840  40.550  27.485  1.00  0.00           O
ATOM   6553  C22 POPEf 201      98.030  39.840  29.785  1.00  0.00           C
ATOM   6556  C3  POPEf 201      94.280  38.580  26.975  1.00  0.00           C
ATOM   6559  O31 POPEf 201      93.560  39.340  27.955  1.00  0.00           O
ATOM   6560  C31 POPEf 201      93.560  38.960  29.245  1.00  0.00           C
ATOM   6561  O32 POPEf 201      93.260  39.730  30.145  1.00  0.00           O
ATOM   6562  C32 POPEf 201      93.920  37.490  29.485  1.00  0.00           C
ATOM   6565  C23 POPEf 201      97.160  39.280  30.935  1.00  0.00           C
ATOM   6568  C24 POPEf 201      97.960  39.250  32.255  1.00  0.00           C
ATOM   6571  C25 POPEf 201      97.120  38.930  33.505  1.00  0.00           C
ATOM   6574  C26 POPEf 201      96.070  39.970  33.885  1.00  0.00           C
ATOM   6577  C27 POPEf 201      95.430  39.670  35.245  1.00  0.00           C
ATOM   6580  C28 POPEf 201      94.560  40.820  35.795  1.00  0.00           C
ATOM   6583  C29 POPEf 201      95.020  41.270  37.155  1.00  0.00           C
ATOM   6585 0C21 POPEf 201      94.300  41.450  38.275  1.00  0.00           C
ATOM   6587 1C21 POPEf 201      92.810  41.300  38.445  1.00  0.00           C
ATOM   6590 2C21 POPEf 201      92.350  41.130  39.915  1.00  0.00           C
ATOM   6593 3C21 POPEf 201      92.800  42.280  40.835  1.00  0.00           C
ATOM   6596 4C21 POPEf 201      92.010  42.370  42.155  1.00  0.00           C
ATOM   6599 5C21 POPEf 201      92.570  43.470  43.055  1.00  0.00           C
ATOM   6602 6C21 POPEf 201      91.560  44.090  44.025  1.00  0.00           C
ATOM   6605 7C21 POPEf 201      92.130  45.320  44.725  1.00  0.00           C
ATOM   6608 8C21 POPEf 201      91.110  46.070  45.595  1.00  0.00           C
ATOM   6612  C33 POPEf 201      93.920  37.090  30.975  1.00  0.00           C
ATOM   6615  C34 POPEf 201      94.840  35.870  31.195  1.00  0.00           C
ATOM   6618  C35 POPEf 201      94.820  35.360  32.635  1.00  0.00           C
ATOM   6621  C36 POPEf 201      96.220  35.190  33.215  1.00  0.00           C
ATOM   6624  C37 POPEf 201      96.230  35.260  34.745  1.00  0.00           C
ATOM   6627  C38 POPEf 201      97.640  35.390  35.325  1.00  0.00           C
ATOM   6630  C39 POPEf 201      97.600  35.550  36.845  1.00  0.00           C
ATOM   6633 0C31 POPEf 201      98.910  35.200  37.565  1.00  0.00           C
ATOM   6636 1C31 POPEf 201      99.870  36.370  37.805  1.00  0.00           C
ATOM   6639 2C31 POPEf 201     100.530  36.270  39.195  1.00  0.00           C
ATOM   6642 3C31 POPEf 201      99.530  36.630  40.305  1.00  0.00           C
ATOM   6645 4C31 POPEf 201      99.700  35.840  41.605  1.00  0.00           C
ATOM   6648 5C31 POPEf 201      98.540  36.150  42.575  1.00  0.00           C
ATOM   6651 6C31 POPEf 201      98.800  35.720  44.015  1.00  0.00           C
ATOM   6655  NH3 POPEg 202     130.560 107.280  70.045  1.00  0.00           N
ATOM   6659  C12 POPEg 202     129.470 107.710  70.985  1.00  0.00           C
ATOM   6662  C11 POPEg 202     128.840 106.500  71.695  1.00  0.00           C
ATOM   6665  P   POPEg 202     126.230 106.890  71.775  1.00  0.00           P
ATOM   6666  O13 POPEg 202     125.660 105.530  71.955  1.00  0.00           O
ATOM   6667  O14 POPEg 202     125.420 108.040  72.255  1.00  0.00           O
ATOM   6668  O11 POPEg 202     126.500 107.110  70.235  1.00  0.00           O
ATOM   6669  O12 POPEg 202     127.680 106.910  72.395  1.00  0.00           O
ATOM   6670  C1  POPEg 202     126.520 106.100  69.215  1.00  0.00           C
ATOM   6673  C2  POPEg 202     125.130 105.460  68.915  1.00  0.00           C
ATOM   6675  O21 POPEg 202     125.180 104.480  67.855  1.00  0.00           O
ATOM   6676  C21 POPEg 202     125.130 104.930  66.605  1.00  0.00           C
ATOM   6677  O22 POPEg 202     125.370 106.070  66.245  1.00  0.00           O
ATOM   6678  C22 POPEg 202     124.750 103.780  65.655  1.00  0.00           C
ATOM   6681  C3  POPEg 202     123.940 106.460  68.815  1.00  0.00           C
ATOM   6684  O31 POPEg 202     122.720 105.720  68.955  1.00  0.00           O
ATOM   6685  C31 POPEg 202     121.520 106.230  68.675  1.00  0.00           C
ATOM   6686  O32 POPEg 202     120.480 105.620  68.825  1.00  0.00           O
ATOM   6687  C32 POPEg 202     121.570 107.640  68.125  1.00  0.00           C
ATOM   6690  C23 POPEg 202     124.080 104.270  64.335  1.00  0.00           C
ATOM   6693  C24 POPEg 202     122.620 104.750  64.525  1.00  0.00           C
ATOM   6696  C25 POPEg 202     122.140 105.800  63.495  1.00  0.00           C
ATOM   6699  C26 POPEg 202     120.950 105.400  62.585  1.00  0.00           C
ATOM   6702  C27 POPEg 202     120.040 106.600  62.275  1.00  0.00           C
ATOM   6705  C28 POPEg 202     118.920 106.390  61.215  1.00  0.00           C
ATOM   6708  C29 POPEg 202     117.650 105.730  61.695  1.00  0.00           C
ATOM   6710 0C21 POPEg 202     116.660 105.200  60.945  1.00  0.00           C
ATOM   6712 1C21 POPEg 202     116.570 105.220  59.435  1.00  0.00           C
ATOM   6715 2C21 POPEg 202     115.150 105.620  58.955  1.00  0.00           C
ATOM   6718 3C21 POPEg 202     114.100 104.490  59.075  1.00  0.00           C
ATOM   6721 4C21 POPEg 202     112.650 104.990  58.935  1.00  0.00           C
ATOM   6724 5C21 POPEg 202     112.380 105.730  57.615  1.00  0.00           C
ATOM   6727 6C21 POPEg 202     110.950 106.260  57.495  1.00  0.00           C
ATOM   6730 7C21 POPEg 202     110.700 106.940  56.145  1.00  0.00           C
ATOM   6733 8C21 POPEg 202     109.290 107.500  55.975  1.00  0.00           C
ATOM   6737  C33 POPEg 202     120.160 108.280  68.025  1.00  0.00           C
ATOM   6740  C34 POPEg 202     120.190 109.820  68.035  1.00  0.00           C
ATOM   6743  C35 POPEg 202     120.450 110.480  66.665  1.00  0.00           C
ATOM   6746  C36 POPEg 202     121.700 109.940  65.955  1.00  0.00           C
ATOM   6749  C37 POPEg 202     122.210 110.810  64.805  1.00  0.00           C
ATOM   6752  C38 POPEg 202     123.340 111.760  65.225  1.00  0.00           C
ATOM   6755  C39 POPEg 202     124.310 112.070  64.075  1.00  0.00           C
ATOM   6758 0C31 POPEg 202     123.710 113.010  63.025  1.00  0.00           C
ATOM   6761 1C31 POPEg 202     123.880 114.470  63.445  1.00  0.00           C
ATOM   6764 2C31 POPEg 202     123.200 115.440  62.485  1.00  0.00           C
ATOM   6767 3C31 POPEg 202     123.430 116.890  62.925  1.00  0.00           C
ATOM   6770 4C31 POPEg 202     123.310 117.860  61.755  1.00  0.00           C
ATOM   6773 5C31 POPEg 202     123.460 119.320  62.175  1.00  0.00           C
ATOM   6776 6C31 POPEg 202     123.700 120.280  61.015  1.00  0.00           C
ATOM   6780  NH3 POPEh 203     111.770   6.990  68.855  1.00  0.00           N
ATOM   6784  C12 POPEh 203     111.180   5.740  68.235  1.00  0.00           C
ATOM   6787  C11 POPEh 203     109.640   5.680  68.225  1.00  0.00           C
ATOM   6790  P   POPEh 203     108.440   7.960  68.635  1.00  0.00           P
ATOM   6791  O13 POPEh 203     107.100   7.460  69.035  1.00  0.00           O
ATOM   6792  O14 POPEh 203     109.490   8.350  69.595  1.00  0.00           O
ATOM   6793  O11 POPEh 203     108.270   9.090  67.545  1.00  0.00           O
ATOM   6794  O12 POPEh 203     109.070   6.870  67.675  1.00  0.00           O
ATOM   6795  C1  POPEh 203     109.470   9.590  66.935  1.00  0.00           C
ATOM   6798  C2  POPEh 203     109.180  10.580  65.765  1.00  0.00           C
ATOM   6800  O21 POPEh 203     108.860   9.930  64.515  1.00  0.00           O
ATOM   6801  C21 POPEh 203     109.840   9.240  63.945  1.00  0.00           C
ATOM   6802  O22 POPEh 203     110.920   8.990  64.445  1.00  0.00           O
ATOM   6803  C22 POPEh 203     109.390   8.690  62.595  1.00  0.00           C
ATOM   6806  C3  POPEh 203     110.340  11.610  65.615  1.00  0.00           C
ATOM   6809  O31 POPEh 203     110.260  12.390  64.405  1.00  0.00           O
ATOM   6810  C31 POPEh 203     109.560  13.530  64.505  1.00  0.00           C
ATOM   6811  O32 POPEh 203     108.820  13.790  65.435  1.00  0.00           O
ATOM   6812  C32 POPEh 203     109.930  14.440  63.345  1.00  0.00           C
ATOM   6815  C23 POPEh 203     110.540   7.830  62.025  1.00  0.00           C
ATOM   6818  C24 POPEh 203     110.190   7.070  60.745  1.00  0.00           C
ATOM   6821  C25 POPEh 203     109.740   7.960  59.575  1.00  0.00           C
ATOM   6824  C26 POPEh 203     110.820   8.950  59.105  1.00  0.00           C
ATOM   6827  C27 POPEh 203     110.400   9.630  57.795  1.00  0.00           C
ATOM   6830  C28 POPEh 203     111.330  10.760  57.305  1.00  0.00           C
ATOM   6833  C29 POPEh 203     112.750  10.330  57.045  1.00  0.00           C
ATOM   6835 0C21 POPEh 203     113.480  10.590  55.945  1.00  0.00           C
ATOM   6837 1C21 POPEh 203     113.000  11.350  54.725  1.00  0.00           C
ATOM   6840 2C21 POPEh 203     114.120  11.650  53.705  1.00  0.00           C
ATOM   6843 3C21 POPEh 203     113.570  12.380  52.465  1.00  0.00           C
ATOM   6846 4C21 POPEh 203     114.650  12.700  51.415  1.00  0.00           C
ATOM   6849 5C21 POPEh 203     114.070  13.500  50.235  1.00  0.00           C
ATOM   6852 6C21 POPEh 203     115.050  13.700  49.075  1.00  0.00           C
ATOM   6855 7C21 POPEh 203     114.440  14.580  47.965  1.00  0.00           C
ATOM   6858 8C21 POPEh 203     115.090  14.390  46.595  1.00  0.00           C
ATOM   6862  C33 POPEh 203     108.780  14.750  62.375  1.00  0.00           C
ATOM   6865  C34 POPEh 203     108.430  13.590  61.435  1.00  0.00           C
ATOM   6868  C35 POPEh 203     107.340  13.930  60.405  1.00  0.00           C
ATOM   6871  C36 POPEh 203     107.680  15.090  59.455  1.00  0.00           C
ATOM   6874  C37 POPEh 203     107.210  16.470  59.945  1.00  0.00           C
ATOM   6877  C38 POPEh 203     107.440  17.570  58.895  1.00  0.00           C
ATOM   6880  C39 POPEh 203     107.340  18.980  59.495  1.00  0.00           C
ATOM   6883 0C31 POPEh 203     106.670  19.950  58.525  1.00  0.00           C
ATOM   6886 1C31 POPEh 203     106.680  21.410  58.975  1.00  0.00           C
ATOM   6889 2C31 POPEh 203     106.110  22.350  57.905  1.00  0.00           C
ATOM   6892 3C31 POPEh 203     107.130  22.680  56.815  1.00  0.00           C
ATOM   6895 4C31 POPEh 203     106.500  23.340  55.585  1.00  0.00           C
ATOM   6898 5C31 POPEh 203     107.540  23.830  54.585  1.00  0.00           C
ATOM   6901 6C31 POPEh 203     106.930  24.130  53.215  1.00  0.00           C
ATOM   6905  NH3 POPEi 204      84.210  63.560  31.725  1.00  0.00           N
ATOM   6909  C12 POPEi 204      84.660  64.340  30.515  1.00  0.00           C
ATOM   6912  C11 POPEi 204      85.920  63.700  29.885  1.00  0.00           C
ATOM   6915  P   POPEi 204      87.440  65.810  29.505  1.00  0.00           P
ATOM   6916  O13 POPEi 204      86.800  67.060  29.025  1.00  0.00           O
ATOM   6917  O14 POPEi 204      88.850  65.610  29.155  1.00  0.00           O
ATOM   6918  O11 POPEi 204      87.240  65.700  31.065  1.00  0.00           O
ATOM   6919  O12 POPEi 204      86.580  64.580  28.965  1.00  0.00           O
ATOM   6920  C1  POPEi 204      88.240  65.150  31.925  1.00  0.00           C
ATOM   6923  C2  POPEi 204      89.260  66.230  32.385  1.00  0.00           C
ATOM   6925  O21 POPEi 204      89.970  65.830  33.565  1.00  0.00           O
ATOM   6926  C21 POPEi 204      89.340  65.840  34.725  1.00  0.00           C
ATOM   6927  O22 POPEi 204      88.140  65.860  34.905  1.00  0.00           O
ATOM   6928  C22 POPEi 204      90.390  65.810  35.845  1.00  0.00           C
ATOM   6931  C3  POPEi 204      88.630  67.650  32.555  1.00  0.00           C
ATOM   6934  O31 POPEi 204      89.620  68.560  33.105  1.00  0.00           O
ATOM   6935  C31 POPEi 204      89.850  69.680  32.435  1.00  0.00           C
ATOM   6936  O32 POPEi 204      89.130  70.150  31.585  1.00  0.00           O
ATOM   6937  C32 POPEi 204      91.210  70.250  32.845  1.00  0.00           C
ATOM   6940  C23 POPEi 204      90.060  66.810  36.975  1.00  0.00           C
ATOM   6943  C24 POPEi 204      90.930  66.630  38.235  1.00  0.00           C
ATOM   6946  C25 POPEi 204      90.810  67.830  39.185  1.00  0.00           C
ATOM   6949  C26 POPEi 204      91.070  67.480  40.655  1.00  0.00           C
ATOM   6952  C27 POPEi 204      89.890  66.740  41.305  1.00  0.00           C
ATOM   6955  C28 POPEi 204      89.950  66.750  42.845  1.00  0.00           C
ATOM   6958  C29 POPEi 204      88.730  66.090  43.425  1.00  0.00           C
ATOM   6960 0C21 POPEi 204      88.670  65.340  44.545  1.00  0.00           C
ATOM   6962 1C21 POPEi 204      89.810  65.060  45.485  1.00  0.00           C
ATOM   6965 2C21 POPEi 204      89.680  65.880  46.785  1.00  0.00           C
ATOM   6968 3C21 POPEi 204      90.940  65.770  47.655  1.00  0.00           C
ATOM   6971 4C21 POPEi 204      90.890  66.680  48.885  1.00  0.00           C
ATOM   6974 5C21 POPEi 204      92.290  66.980  49.435  1.00  0.00           C
ATOM   6977 6C21 POPEi 204      92.260  67.720  50.785  1.00  0.00           C
ATOM   6980 7C21 POPEi 204      93.670  67.980  51.335  1.00  0.00           C
ATOM   6983 8C21 POPEi 204      93.670  68.570  52.745  1.00  0.00           C
ATOM   6987  C33 POPEi 204      91.160  71.770  33.095  1.00  0.00           C
ATOM   6990  C34 POPEi 204      92.420  72.300  33.795  1.00  0.00           C
ATOM   6993  C35 POPEi 204      92.470  71.860  35.265  1.00  0.00           C
ATOM   6996  C36 POPEi 204      93.630  72.450  36.075  1.00  0.00           C
ATOM   6999  C37 POPEi 204      93.650  71.830  37.485  1.00  0.00           C
ATOM   7002  C38 POPEi 204      94.760  72.360  38.405  1.00  0.00           C
ATOM   7005  C39 POPEi 204      94.860  71.610  39.745  1.00  0.00           C
ATOM   7008 0C31 POPEi 204      95.090  70.110  39.575  1.00  0.00           C
ATOM   7011 1C31 POPEi 204      95.340  69.360  40.895  1.00  0.00           C
ATOM   7014 2C31 POPEi 204      95.240  67.830  40.755  1.00  0.00           C
ATOM   7017 3C31 POPEi 204      96.260  67.210  39.785  1.00  0.00           C
ATOM   7020 4C31 POPEi 204      95.730  67.040  38.345  1.00  0.00           C
ATOM   7023 5C31 POPEi 204      96.760  66.350  37.435  1.00  0.00           C
ATOM   7026 6C31 POPEi 204      96.300  66.200  35.985  1.00  0.00           C
ATOM   7030  NH3 POPEj 205      56.640  82.240  31.755  1.00  0.00           N
ATOM   7034  C12 POPEj 205      55.920  81.190  30.955  1.00  0.00           C
ATOM   7037  C11 POPEj 205      54.450  81.560  30.725  1.00  0.00           C
ATOM   7040  P   POPEj 205      52.970  79.400  31.165  1.00  0.00           P
ATOM   7041  O13 POPEj 205      51.680  79.990  31.595  1.00  0.00           O
ATOM   7042  O14 POPEj 205      52.890  78.100  30.495  1.00  0.00           O
ATOM   7043  O11 POPEj 205      53.920  79.310  32.425  1.00  0.00           O
ATOM   7044  O12 POPEj 205      53.710  80.440  30.225  1.00  0.00           O
ATOM   7045  C1  POPEj 205      53.370  78.760  33.645  1.00  0.00           C
ATOM   7048  C2  POPEj 205      54.480  78.420  34.695  1.00  0.00           C
ATOM   7050  O21 POPEj 205      54.250  79.020  35.995  1.00  0.00           O
ATOM   7051  C21 POPEj 205      53.160  78.600  36.615  1.00  0.00           C
ATOM   7052  O22 POPEj 205      52.260  77.950  36.125  1.00  0.00           O
ATOM   7053  C22 POPEj 205      53.220  78.980  38.085  1.00  0.00           C
ATOM   7056  C3  POPEj 205      55.900  78.810  34.215  1.00  0.00           C
ATOM   7059  O31 POPEj 205      56.840  78.980  35.295  1.00  0.00           O
ATOM   7060  C31 POPEj 205      57.700  78.010  35.535  1.00  0.00           C
ATOM   7061  O32 POPEj 205      57.890  77.030  34.825  1.00  0.00           O
ATOM   7062  C32 POPEj 205      58.560  78.370  36.755  1.00  0.00           C
ATOM   7065  C23 POPEj 205      53.300  77.720  38.985  1.00  0.00           C
ATOM   7068  C24 POPEj 205      53.240  78.030  40.485  1.00  0.00           C
ATOM   7071  C25 POPEj 205      53.090  76.760  41.335  1.00  0.00           C
ATOM   7074  C26 POPEj 205      53.280  76.960  42.845  1.00  0.00           C
ATOM   7077  C27 POPEj 205      52.010  77.470  43.565  1.00  0.00           C
ATOM   7080  C28 POPEj 205      52.190  77.710  45.075  1.00  0.00           C
ATOM   7083  C29 POPEj 205      52.590  76.460  45.845  1.00  0.00           C
ATOM   7085 0C21 POPEj 205      51.840  75.800  46.745  1.00  0.00           C
ATOM   7087 1C21 POPEj 205      50.430  76.140  47.165  1.00  0.00           C
ATOM   7090 2C21 POPEj 205      49.640  74.930  47.715  1.00  0.00           C
ATOM   7093 3C21 POPEj 205      50.230  74.330  48.995  1.00  0.00           C
ATOM   7096 4C21 POPEj 205      49.220  73.400  49.705  1.00  0.00           C
ATOM   7099 5C21 POPEj 205      49.820  72.590  50.855  1.00  0.00           C
ATOM   7102 6C21 POPEj 205      48.790  71.630  51.465  1.00  0.00           C
ATOM   7105 7C21 POPEj 205      49.410  70.560  52.365  1.00  0.00           C
ATOM   7108 8C21 POPEj 205      48.370  69.550  52.865  1.00  0.00           C
ATOM   7112  C33 POPEj 205      58.540  77.320  37.885  1.00  0.00           C
ATOM   7115  C34 POPEj 205      59.600  77.550  38.965  1.00  0.00           C
ATOM   7118  C35 POPEj 205      59.220  76.950  40.325  1.00  0.00           C
ATOM   7121  C36 POPEj 205      58.200  77.840  41.065  1.00  0.00           C
ATOM   7124  C37 POPEj 205      57.970  77.430  42.525  1.00  0.00           C
ATOM   7127  C38 POPEj 205      57.430  78.610  43.365  1.00  0.00           C
ATOM   7130  C39 POPEj 205      57.200  78.260  44.845  1.00  0.00           C
ATOM   7133 0C31 POPEj 205      58.480  78.330  45.685  1.00  0.00           C
ATOM   7136 1C31 POPEj 205      58.230  78.090  47.175  1.00  0.00           C
ATOM   7139 2C31 POPEj 205      59.490  78.320  48.025  1.00  0.00           C
ATOM   7142 3C31 POPEj 205      59.230  78.250  49.545  1.00  0.00           C
ATOM   7145 4C31 POPEj 205      58.810  79.600  50.145  1.00  0.00           C
ATOM   7148 5C31 POPEj 205      58.750  79.560  51.685  1.00  0.00           C
ATOM   7151 6C31 POPEj 205      58.530  80.940  52.315  1.00  0.00           C
ATOM   7155  NH3 POPEk 206      53.740  39.330  69.435  1.00  0.00           N
ATOM   7159  C12 POPEk 206      55.220  39.270  69.625  1.00  0.00           C
ATOM   7162  C11 POPEk 206      55.870  38.210  68.745  1.00  0.00           C
ATOM   7165  P   POPEk 206      58.300  37.300  68.375  1.00  0.00           P
ATOM   7166  O13 POPEk 206      59.540  38.050  68.635  1.00  0.00           O
ATOM   7167  O14 POPEk 206      58.220  35.860  68.705  1.00  0.00           O
ATOM   7168  O11 POPEk 206      57.870  37.560  66.895  1.00  0.00           O
ATOM   7169  O12 POPEk 206      57.190  38.020  69.235  1.00  0.00           O
ATOM   7170  C1  POPEk 206      58.770  37.250  65.825  1.00  0.00           C
ATOM   7173  C2  POPEk 206      58.010  37.410  64.495  1.00  0.00           C
ATOM   7175  O21 POPEk 206      58.850  37.660  63.355  1.00  0.00           O
ATOM   7176  C21 POPEk 206      59.930  36.960  63.105  1.00  0.00           C
ATOM   7177  O22 POPEk 206      60.540  36.230  63.865  1.00  0.00           O
ATOM   7178  C22 POPEk 206      60.220  37.120  61.615  1.00  0.00           C
ATOM   7181  C3  POPEk 206      56.930  38.530  64.585  1.00  0.00           C
ATOM   7184  O31 POPEk 206      56.610  39.080  63.285  1.00  0.00           O
ATOM   7185  C31 POPEk 206      57.410  40.050  62.885  1.00  0.00           C
ATOM   7186  O32 POPEk 206      58.170  40.710  63.585  1.00  0.00           O
ATOM   7187  C32 POPEk 206      57.280  40.230  61.375  1.00  0.00           C
ATOM   7190  C23 POPEk 206      61.220  36.070  61.085  1.00  0.00           C
ATOM   7193  C24 POPEk 206      61.320  36.080  59.555  1.00  0.00           C
ATOM   7196  C25 POPEk 206      60.040  35.600  58.865  1.00  0.00           C
ATOM   7199  C26 POPEk 206      60.080  35.710  57.345  1.00  0.00           C
ATOM   7202  C27 POPEk 206      58.720  35.370  56.705  1.00  0.00           C
ATOM   7205  C28 POPEk 206      58.710  35.500  55.175  1.00  0.00           C
ATOM   7208  C29 POPEk 206      57.370  35.100  54.615  1.00  0.00           C
ATOM   7210 0C21 POPEk 206      57.140  34.570  53.405  1.00  0.00           C
ATOM   7212 1C21 POPEk 206      58.200  34.330  52.355  1.00  0.00           C
ATOM   7215 2C21 POPEk 206      57.610  34.000  50.975  1.00  0.00           C
ATOM   7218 3C21 POPEk 206      56.820  35.160  50.335  1.00  0.00           C
ATOM   7221 4C21 POPEk 206      56.720  35.040  48.805  1.00  0.00           C
ATOM   7224 5C21 POPEk 206      55.820  33.880  48.325  1.00  0.00           C
ATOM   7227 6C21 POPEk 206      54.420  34.350  47.935  1.00  0.00           C
ATOM   7230 7C21 POPEk 206      53.450  33.210  47.605  1.00  0.00           C
ATOM   7233 8C21 POPEk 206      52.020  33.710  47.335  1.00  0.00           C
ATOM   7237  C33 POPEk 206      58.510  40.980  60.825  1.00  0.00           C
ATOM   7240  C34 POPEk 206      58.420  41.300  59.335  1.00  0.00           C
ATOM   7243  C35 POPEk 206      58.690  40.100  58.425  1.00  0.00           C
ATOM   7246  C36 POPEk 206      58.200  40.340  56.985  1.00  0.00           C
ATOM   7249  C37 POPEk 206      58.760  39.330  55.975  1.00  0.00           C
ATOM   7252  C38 POPEk 206      59.980  39.880  55.205  1.00  0.00           C
ATOM   7255  C39 POPEk 206      59.600  40.860  54.085  1.00  0.00           C
ATOM   7258 0C31 POPEk 206      59.090  40.160  52.815  1.00  0.00           C
ATOM   7261 1C31 POPEk 206      58.680  41.150  51.705  1.00  0.00           C
ATOM   7264 2C31 POPEk 206      58.230  40.420  50.425  1.00  0.00           C
ATOM   7267 3C31 POPEk 206      57.730  41.350  49.315  1.00  0.00           C
ATOM   7270 4C31 POPEk 206      56.540  42.240  49.715  1.00  0.00           C
ATOM   7273 5C31 POPEk 206      55.830  42.850  48.505  1.00  0.00           C
ATOM   7276 6C31 POPEk 206      54.690  43.800  48.875  1.00  0.00           C
ATOM   7280  NH3 POPEl 207      14.940  38.000  22.625  1.00  0.00           N
ATOM   7284  C12 POPEl 207      13.510  38.300  22.975  1.00  0.00           C
ATOM   7287  C11 POPEl 207      13.360  38.680  24.455  1.00  0.00           C
ATOM   7290  P   POPEl 207      14.730  39.870  26.345  1.00  0.00           P
ATOM   7291  O13 POPEl 207      16.190  39.870  26.485  1.00  0.00           O
ATOM   7292  O14 POPEl 207      14.020  41.040  26.915  1.00  0.00           O
ATOM   7293  O11 POPEl 207      14.300  38.520  27.025  1.00  0.00           O
ATOM   7294  O12 POPEl 207      14.330  39.660  24.825  1.00  0.00           O
ATOM   7295  C1  POPEl 207      13.380  38.360  28.095  1.00  0.00           C
ATOM   7298  C2  POPEl 207      14.130  38.330  29.455  1.00  0.00           C
ATOM   7300  O21 POPEl 207      13.320  37.780  30.495  1.00  0.00           O
ATOM   7301  C21 POPEl 207      12.210  38.400  30.835  1.00  0.00           C
ATOM   7302  O22 POPEl 207      11.790  39.440  30.365  1.00  0.00           O
ATOM   7303  C22 POPEl 207      11.520  37.570  31.915  1.00  0.00           C
ATOM   7306  C3  POPEl 207      14.750  39.710  29.825  1.00  0.00           C
ATOM   7309  O31 POPEl 207      15.200  39.800  31.185  1.00  0.00           O
ATOM   7310  C31 POPEl 207      16.420  39.330  31.385  1.00  0.00           C
ATOM   7311  O32 POPEl 207      17.030  38.580  30.635  1.00  0.00           O
ATOM   7312  C32 POPEl 207      16.980  40.060  32.615  1.00  0.00           C
ATOM   7315  C23 POPEl 207      10.230  38.190  32.475  1.00  0.00           C
ATOM   7318  C24 POPEl 207      10.310  38.410  33.995  1.00  0.00           C
ATOM   7321  C25 POPEl 207      10.470  37.110  34.795  1.00  0.00           C
ATOM   7324  C26 POPEl 207      10.060  37.280  36.265  1.00  0.00           C
ATOM   7327  C27 POPEl 207       9.850  35.940  36.995  1.00  0.00           C
ATOM   7330  C28 POPEl 207      11.120  35.470  37.725  1.00  0.00           C
ATOM   7333  C29 POPEl 207      11.040  34.010  38.075  1.00  0.00           C
ATOM   7335 0C21 POPEl 207      10.990  33.480  39.305  1.00  0.00           C
ATOM   7337 1C21 POPEl 207      10.980  34.280  40.575  1.00  0.00           C
ATOM   7340 2C21 POPEl 207      10.500  33.460  41.795  1.00  0.00           C
ATOM   7343 3C21 POPEl 207       9.090  32.880  41.615  1.00  0.00           C
ATOM   7346 4C21 POPEl 207       8.510  32.360  42.935  1.00  0.00           C
ATOM   7349 5C21 POPEl 207       7.150  31.670  42.745  1.00  0.00           C
ATOM   7352 6C21 POPEl 207       6.530  31.240  44.085  1.00  0.00           C
ATOM   7355 7C21 POPEl 207       5.830  29.880  44.005  1.00  0.00           C
ATOM   7358 8C21 POPEl 207       5.310  29.410  45.365  1.00  0.00           C
ATOM   7362  C33 POPEl 207      16.290  39.710  33.945  1.00  0.00           C
ATOM   7365  C34 POPEl 207      16.930  40.430  35.145  1.00  0.00           C
ATOM   7368  C35 POPEl 207      18.470  40.340  35.185  1.00  0.00           C
ATOM   7371  C36 POPEl 207      19.060  40.710  36.545  1.00  0.00           C
ATOM   7374  C37 POPEl 207      20.590  40.560  36.585  1.00  0.00           C
ATOM   7377  C38 POPEl 207      21.160  40.470  38.015  1.00  0.00           C
ATOM   7380  C39 POPEl 207      20.840  39.140  38.725  1.00  0.00           C
ATOM   7383 0C31 POPEl 207      19.760  39.240  39.815  1.00  0.00           C
ATOM   7386 1C31 POPEl 207      19.330  37.850  40.325  1.00  0.00           C
ATOM   7389 2C31 POPEl 207      18.190  37.910  41.355  1.00  0.00           C
ATOM   7392 3C31 POPEl 207      18.630  38.240  42.785  1.00  0.00           C
ATOM   7395 4C31 POPEl 207      18.850  36.980  43.655  1.00  0.00           C
ATOM   7398 5C31 POPEl 207      18.820  37.310  45.155  1.00  0.00           C
ATOM   7401 6C31 POPEl 207      18.900  36.100  46.075  1.00  0.00           C
ATOM   7405  NH3 POPEm 208      92.830  81.870  65.875  1.00  0.00           N
ATOM   7409  C12 POPEm 208      91.460  81.390  65.465  1.00  0.00           C
ATOM   7412  C11 POPEm 208      91.270  79.930  65.885  1.00  0.00           C
ATOM   7415  P   POPEm 208      90.070  77.740  65.285  1.00  0.00           P
ATOM   7416  O13 POPEm 208      91.050  77.190  66.255  1.00  0.00           O
ATOM   7417  O14 POPEm 208      88.670  77.370  65.465  1.00  0.00           O
ATOM   7418  O11 POPEm 208      90.500  77.080  63.915  1.00  0.00           O
ATOM   7419  O12 POPEm 208      90.320  79.280  65.035  1.00  0.00           O
ATOM   7420  C1  POPEm 208      89.830  77.260  62.675  1.00  0.00           C
ATOM   7423  C2  POPEm 208      90.770  77.590  61.475  1.00  0.00           C
ATOM   7425  O21 POPEm 208      91.720  76.560  61.125  1.00  0.00           O
ATOM   7426  C21 POPEm 208      92.640  76.040  61.915  1.00  0.00           C
ATOM   7427  O22 POPEm 208      92.780  76.230  63.115  1.00  0.00           O
ATOM   7428  C22 POPEm 208      93.360  74.890  61.185  1.00  0.00           C
ATOM   7431  C3  POPEm 208      91.380  79.020  61.575  1.00  0.00           C
ATOM   7434  O31 POPEm 208      92.030  79.440  60.365  1.00  0.00           O
ATOM   7435  C31 POPEm 208      91.510  80.350  59.515  1.00  0.00           C
ATOM   7436  O32 POPEm 208      92.200  81.130  58.875  1.00  0.00           O
ATOM   7437  C32 POPEm 208      90.000  80.230  59.285  1.00  0.00           C
ATOM   7440  C23 POPEm 208      93.410  74.930  59.635  1.00  0.00           C
ATOM   7443  C24 POPEm 208      93.470  73.520  59.025  1.00  0.00           C
ATOM   7446  C25 POPEm 208      93.460  73.530  57.485  1.00  0.00           C
ATOM   7449  C26 POPEm 208      94.770  74.000  56.815  1.00  0.00           C
ATOM   7452  C27 POPEm 208      94.610  74.050  55.285  1.00  0.00           C
ATOM   7455  C28 POPEm 208      95.710  74.830  54.555  1.00  0.00           C
ATOM   7458  C29 POPEm 208      95.360  74.980  53.085  1.00  0.00           C
ATOM   7460 0C21 POPEm 208      95.930  75.840  52.215  1.00  0.00           C
ATOM   7462 1C21 POPEm 208      97.050  76.800  52.535  1.00  0.00           C
ATOM   7465 2C21 POPEm 208      98.430  76.180  52.265  1.00  0.00           C
ATOM   7468 3C21 POPEm 208      98.910  76.320  50.815  1.00  0.00           C
ATOM   7471 4C21 POPEm 208     100.140  75.440  50.545  1.00  0.00           C
ATOM   7474 5C21 POPEm 208     100.690  75.550  49.115  1.00  0.00           C
ATOM   7477 6C21 POPEm 208      99.680  75.110  48.045  1.00  0.00           C
ATOM   7480 7C21 POPEm 208     100.310  74.930  46.665  1.00  0.00           C
ATOM   7483 8C21 POPEm 208      99.260  74.620  45.595  1.00  0.00           C
ATOM   7487  C33 POPEm 208      89.610  80.800  57.895  1.00  0.00           C
ATOM   7490  C34 POPEm 208      88.100  80.860  57.625  1.00  0.00           C
ATOM   7493  C35 POPEm 208      87.720  81.160  56.165  1.00  0.00           C
ATOM   7496  C36 POPEm 208      87.820  79.930  55.245  1.00  0.00           C
ATOM   7499  C37 POPEm 208      86.970  80.050  53.975  1.00  0.00           C
ATOM   7502  C38 POPEm 208      86.490  78.680  53.475  1.00  0.00           C
ATOM   7505  C39 POPEm 208      85.450  78.740  52.335  1.00  0.00           C
ATOM   7508 0C31 POPEm 208      84.180  79.520  52.715  1.00  0.00           C
ATOM   7511 1C31 POPEm 208      82.940  79.100  51.915  1.00  0.00           C
ATOM   7514 2C31 POPEm 208      81.650  79.670  52.505  1.00  0.00           C
ATOM   7517 3C31 POPEm 208      80.380  79.240  51.745  1.00  0.00           C
ATOM   7520 4C31 POPEm 208      79.960  77.780  52.015  1.00  0.00           C
ATOM   7523 5C31 POPEm 208      78.730  77.370  51.185  1.00  0.00           C
ATOM   7526 6C31 POPEm 208      78.040  76.100  51.685  1.00  0.00           C
ATOM   7530  NH3 POPEn 209      72.090  85.420  27.895  1.00  0.00           N
ATOM   7534  C12 POPEn 209      70.860  84.750  28.455  1.00  0.00           C
ATOM   7537  C11 POPEn 209      69.590  85.620  28.315  1.00  0.00           C
ATOM   7540  P   POPEn 209      67.100  85.510  29.215  1.00  0.00           P
ATOM   7541  O13 POPEn 209      67.270  86.950  29.455  1.00  0.00           O
ATOM   7542  O14 POPEn 209      65.970  85.190  28.315  1.00  0.00           O
ATOM   7543  O11 POPEn 209      66.860  84.790  30.595  1.00  0.00           O
ATOM   7544  O12 POPEn 209      68.440  84.860  28.685  1.00  0.00           O
ATOM   7545  C1  POPEn 209      67.740  84.980  31.695  1.00  0.00           C
ATOM   7548  C2  POPEn 209      67.030  85.780  32.825  1.00  0.00           C
ATOM   7550  O21 POPEn 209      67.980  86.160  33.845  1.00  0.00           O
ATOM   7551  C21 POPEn 209      68.640  85.170  34.415  1.00  0.00           C
ATOM   7552  O22 POPEn 209      68.310  83.990  34.455  1.00  0.00           O
ATOM   7553  C22 POPEn 209      70.010  85.640  34.885  1.00  0.00           C
ATOM   7556  C3  POPEn 209      65.760  85.060  33.365  1.00  0.00           C
ATOM   7559  O31 POPEn 209      64.830  85.940  34.045  1.00  0.00           O
ATOM   7560  C31 POPEn 209      65.000  86.020  35.365  1.00  0.00           C
ATOM   7561  O32 POPEn 209      66.010  85.740  35.975  1.00  0.00           O
ATOM   7562  C32 POPEn 209      63.670  86.480  35.985  1.00  0.00           C
ATOM   7565  C23 POPEn 209      70.100  85.730  36.415  1.00  0.00           C
ATOM   7568  C24 POPEn 209      71.520  86.140  36.835  1.00  0.00           C
ATOM   7571  C25 POPEn 209      72.460  84.950  37.095  1.00  0.00           C
ATOM   7574  C26 POPEn 209      71.960  84.110  38.265  1.00  0.00           C
ATOM   7577  C27 POPEn 209      72.990  83.140  38.845  1.00  0.00           C
ATOM   7580  C28 POPEn 209      72.400  82.240  39.945  1.00  0.00           C
ATOM   7583  C29 POPEn 209      71.850  83.050  41.095  1.00  0.00           C
ATOM   7585 0C21 POPEn 209      72.410  83.180  42.305  1.00  0.00           C
ATOM   7587 1C21 POPEn 209      73.680  82.480  42.735  1.00  0.00           C
ATOM   7590 2C21 POPEn 209      74.030  82.780  44.195  1.00  0.00           C
ATOM   7593 3C21 POPEn 209      74.630  84.170  44.425  1.00  0.00           C
ATOM   7596 4C21 POPEn 209      74.830  84.500  45.915  1.00  0.00           C
ATOM   7599 5C21 POPEn 209      75.930  83.660  46.595  1.00  0.00           C
ATOM   7602 6C21 POPEn 209      75.770  83.550  48.115  1.00  0.00           C
ATOM   7605 7C21 POPEn 209      76.310  82.210  48.645  1.00  0.00           C
ATOM   7608 8C21 POPEn 209      76.010  81.970  50.125  1.00  0.00           C
ATOM   7612  C33 POPEn 209      63.610  86.330  37.525  1.00  0.00           C
ATOM   7615  C34 POPEn 209      63.020  87.600  38.165  1.00  0.00           C
ATOM   7618  C35 POPEn 209      62.810  87.530  39.675  1.00  0.00           C
ATOM   7621  C36 POPEn 209      62.110  88.790  40.215  1.00  0.00           C
ATOM   7624  C37 POPEn 209      61.670  88.610  41.675  1.00  0.00           C
ATOM   7627  C38 POPEn 209      61.130  89.890  42.335  1.00  0.00           C
ATOM   7630  C39 POPEn 209      60.600  89.640  43.755  1.00  0.00           C
ATOM   7633 0C31 POPEn 209      60.480  90.930  44.585  1.00  0.00           C
ATOM   7636 1C31 POPEn 209      59.950  90.710  46.005  1.00  0.00           C
ATOM   7639 2C31 POPEn 209      60.090  91.950  46.905  1.00  0.00           C
ATOM   7642 3C31 POPEn 209      58.990  93.000  46.685  1.00  0.00           C
ATOM   7645 4C31 POPEn 209      59.220  94.280  47.505  1.00  0.00           C
ATOM   7648 5C31 POPEn 209      57.930  94.840  48.135  1.00  0.00           C
ATOM   7651 6C31 POPEn 209      58.140  96.170  48.865  1.00  0.00           C
ATOM   7655  NH3 POPEo 210       7.760  54.500  28.735  1.00  0.00           N
ATOM   7659  C12 POPEo 210       8.030  55.820  28.085  1.00  0.00           C
ATOM   7662  C11 POPEo 210       6.990  56.170  26.995  1.00  0.00           C
ATOM   7665  P   POPEo 210       4.710  56.130  28.335  1.00  0.00           P
ATOM   7666  O13 POPEo 210       3.590  57.090  28.525  1.00  0.00           O
ATOM   7667  O14 POPEo 210       4.400  54.800  27.775  1.00  0.00           O
ATOM   7668  O11 POPEo 210       5.540  55.960  29.665  1.00  0.00           O
ATOM   7669  O12 POPEo 210       5.800  56.820  27.455  1.00  0.00           O
ATOM   7670  C1  POPEo 210       5.220  55.120  30.765  1.00  0.00           C
ATOM   7673  C2  POPEo 210       4.610  55.950  31.915  1.00  0.00           C
ATOM   7675  O21 POPEo 210       4.870  55.350  33.195  1.00  0.00           O
ATOM   7676  C21 POPEo 210       4.200  54.240  33.495  1.00  0.00           C
ATOM   7677  O22 POPEo 210       3.490  53.600  32.745  1.00  0.00           O
ATOM   7678  C22 POPEo 210       4.520  53.820  34.935  1.00  0.00           C
ATOM   7681  C3  POPEo 210       3.110  56.240  31.635  1.00  0.00           C
ATOM   7684  O31 POPEo 210       2.390  56.560  32.845  1.00  0.00           O
ATOM   7685  C31 POPEo 210       2.180  57.850  33.045  1.00  0.00           C
ATOM   7686  O32 POPEo 210       2.530  58.740  32.275  1.00  0.00           O
ATOM   7687  C32 POPEo 210       1.240  58.020  34.245  1.00  0.00           C
ATOM   7690  C23 POPEo 210       3.620  52.670  35.435  1.00  0.00           C
ATOM   7693  C24 POPEo 210       4.150  51.960  36.695  1.00  0.00           C
ATOM   7696  C25 POPEo 210       4.530  52.890  37.865  1.00  0.00           C
ATOM   7699  C26 POPEo 210       3.380  53.760  38.405  1.00  0.00           C
ATOM   7702  C27 POPEo 210       2.300  52.970  39.165  1.00  0.00           C
ATOM   7705  C28 POPEo 210       1.100  53.830  39.615  1.00  0.00           C
ATOM   7708  C29 POPEo 210       1.490  54.950  40.555  1.00  0.00           C
ATOM   7710 0C21 POPEo 210       0.950  55.240  41.755  1.00  0.00           C
ATOM   7712 1C21 POPEo 210      -0.120  54.460  42.465  1.00  0.00           C
ATOM   7715 2C21 POPEo 210      -0.110  54.810  43.965  1.00  0.00           C
ATOM   7718 3C21 POPEo 210      -0.800  56.150  44.275  1.00  0.00           C
ATOM   7721 4C21 POPEo 210      -0.530  56.640  45.705  1.00  0.00           C
ATOM   7724 5C21 POPEo 210       0.880  57.230  45.865  1.00  0.00           C
ATOM   7727 6C21 POPEo 210       1.210  57.630  47.305  1.00  0.00           C
ATOM   7730 7C21 POPEo 210       2.690  58.010  47.485  1.00  0.00           C
ATOM   7733 8C21 POPEo 210       3.000  58.660  48.835  1.00  0.00           C
ATOM   7737  C33 POPEo 210       0.580  56.720  34.745  1.00  0.00           C
ATOM   7740  C34 POPEo 210      -0.680  56.990  35.575  1.00  0.00           C
ATOM   7743  C35 POPEo 210      -1.310  55.690  36.075  1.00  0.00           C
ATOM   7746  C36 POPEo 210      -1.950  55.820  37.455  1.00  0.00           C
ATOM   7749  C37 POPEo 210      -2.410  54.450  37.945  1.00  0.00           C
ATOM   7752  C38 POPEo 210      -2.770  54.360  39.435  1.00  0.00           C
ATOM   7755  C39 POPEo 210      -2.980  52.900  39.835  1.00  0.00           C
ATOM   7758 0C31 POPEo 210      -3.220  52.670  41.335  1.00  0.00           C
ATOM   7761 1C31 POPEo 210      -4.600  52.060  41.605  1.00  0.00           C
ATOM   7764 2C31 POPEo 210      -4.820  51.630  43.055  1.00  0.00           C
ATOM   7767 3C31 POPEo 210      -4.750  52.780  44.085  1.00  0.00           C
ATOM   7770 4C31 POPEo 210      -3.380  52.860  44.795  1.00  0.00           C
ATOM   7773 5C31 POPEo 210      -3.430  53.600  46.145  1.00  0.00           C
ATOM   7776 6C31 POPEo 210      -2.540  52.970  47.215  1.00  0.00           C
ATOM   7780  NH3 POPEp 211     132.940 120.520  26.435  1.00  0.00           N
ATOM   7784  C12 POPEp 211     131.460 120.720  26.305  1.00  0.00           C
ATOM   7787  C11 POPEp 211     131.080 122.210  26.265  1.00  0.00           C
ATOM   7790  P   POPEp 211     128.830 123.590  26.565  1.00  0.00           P
ATOM   7791  O13 POPEp 211     129.540 124.820  26.185  1.00  0.00           O
ATOM   7792  O14 POPEp 211     127.540 123.360  25.875  1.00  0.00           O
ATOM   7793  O11 POPEp 211     128.590 123.600  28.105  1.00  0.00           O
ATOM   7794  O12 POPEp 211     129.670 122.300  26.295  1.00  0.00           O
ATOM   7795  C1  POPEp 211     129.290 122.850  29.095  1.00  0.00           C
ATOM   7798  C2  POPEp 211     128.870 123.470  30.435  1.00  0.00           C
ATOM   7800  O21 POPEp 211     129.770 123.140  31.515  1.00  0.00           O
ATOM   7801  C21 POPEp 211     129.310 122.330  32.455  1.00  0.00           C
ATOM   7802  O22 POPEp 211     128.700 121.290  32.275  1.00  0.00           O
ATOM   7803  C22 POPEp 211     129.490 122.990  33.835  1.00  0.00           C
ATOM   7806  C3  POPEp 211     127.350 123.280  30.695  1.00  0.00           C
ATOM   7809  O31 POPEp 211     126.950 124.130  31.785  1.00  0.00           O
ATOM   7810  C31 POPEp 211     125.760 123.990  32.375  1.00  0.00           C
ATOM   7811  O32 POPEp 211     125.240 124.870  33.045  1.00  0.00           O
ATOM   7812  C32 POPEp 211     125.140 122.610  32.205  1.00  0.00           C
ATOM   7815  C23 POPEp 211     128.350 122.650  34.835  1.00  0.00           C
ATOM   7818  C24 POPEp 211     127.750 123.880  35.555  1.00  0.00           C
ATOM   7821  C25 POPEp 211     126.370 123.600  36.165  1.00  0.00           C
ATOM   7824  C26 POPEp 211     125.580 124.850  36.575  1.00  0.00           C
ATOM   7827  C27 POPEp 211     126.070 125.480  37.885  1.00  0.00           C
ATOM   7830  C28 POPEp 211     125.280 126.750  38.305  1.00  0.00           C
ATOM   7833  C29 POPEp 211     125.380 127.870  37.315  1.00  0.00           C
ATOM   7835 0C21 POPEp 211     124.660 129.010  37.365  1.00  0.00           C
ATOM   7837 1C21 POPEp 211     123.630 129.350  38.415  1.00  0.00           C
ATOM   7840 2C21 POPEp 211     122.740 130.520  37.935  1.00  0.00           C
ATOM   7843 3C21 POPEp 211     121.780 131.000  39.035  1.00  0.00           C
ATOM   7846 4C21 POPEp 211     120.950 132.220  38.595  1.00  0.00           C
ATOM   7849 5C21 POPEp 211     119.900 132.640  39.645  1.00  0.00           C
ATOM   7852 6C21 POPEp 211     120.500 133.150  40.965  1.00  0.00           C
ATOM   7855 7C21 POPEp 211     119.420 133.360  42.035  1.00  0.00           C
ATOM   7858 8C21 POPEp 211     119.940 133.930  43.355  1.00  0.00           C
ATOM   7862  C33 POPEp 211     123.770 122.490  32.905  1.00  0.00           C
ATOM   7865  C34 POPEp 211     123.410 121.020  33.155  1.00  0.00           C
ATOM   7868  C35 POPEp 211     121.960 120.860  33.625  1.00  0.00           C
ATOM   7871  C36 POPEp 211     121.850 120.410  35.085  1.00  0.00           C
ATOM   7874  C37 POPEp 211     120.480 119.790  35.375  1.00  0.00           C
ATOM   7877  C38 POPEp 211     120.390 119.140  36.755  1.00  0.00           C
ATOM   7880  C39 POPEp 211     120.220 120.140  37.895  1.00  0.00           C
ATOM   7883 0C31 POPEp 211     120.210 119.430  39.235  1.00  0.00           C
ATOM   7886 1C31 POPEp 211     119.570 120.220  40.375  1.00  0.00           C
ATOM   7889 2C31 POPEp 211     119.400 119.330  41.605  1.00  0.00           C
ATOM   7892 3C31 POPEp 211     118.710 120.050  42.765  1.00  0.00           C
ATOM   7895 4C31 POPEp 211     118.510 119.140  43.975  1.00  0.00           C
ATOM   7898 5C31 POPEp 211     118.010 119.920  45.205  1.00  0.00           C
ATOM   7901 6C31 POPEp 211     117.870 119.030  46.435  1.00  0.00           C
ATOM   7905  NH3 POPEq 212      22.860 114.850  28.735  1.00  0.00           N
ATOM   7909  C12 POPEq 212      23.680 115.560  27.715  1.00  0.00           C
ATOM   7912  C11 POPEq 212      22.970 115.710  26.355  1.00  0.00           C
ATOM   7915  P   POPEq 212      20.340 115.490  26.485  1.00  0.00           P
ATOM   7916  O13 POPEq 212      20.280 116.950  26.375  1.00  0.00           O
ATOM   7917  O14 POPEq 212      19.290 114.650  25.875  1.00  0.00           O
ATOM   7918  O11 POPEq 212      20.250 115.100  28.025  1.00  0.00           O
ATOM   7919  O12 POPEq 212      21.790 114.910  26.205  1.00  0.00           O
ATOM   7920  C1  POPEq 212      19.260 115.820  28.785  1.00  0.00           C
ATOM   7923  C2  POPEq 212      19.940 116.920  29.615  1.00  0.00           C
ATOM   7925  O21 POPEq 212      20.000 116.470  30.975  1.00  0.00           O
ATOM   7926  C21 POPEq 212      21.190 116.160  31.465  1.00  0.00           C
ATOM   7927  O22 POPEq 212      22.250 116.290  30.865  1.00  0.00           O
ATOM   7928  C22 POPEq 212      21.060 115.510  32.835  1.00  0.00           C
ATOM   7931  C3  POPEq 212      19.200 118.270  29.505  1.00  0.00           C
ATOM   7934  O31 POPEq 212      20.060 119.330  29.965  1.00  0.00           O
ATOM   7935  C31 POPEq 212      20.060 119.500  31.285  1.00  0.00           C
ATOM   7936  O32 POPEq 212      19.290 118.960  32.065  1.00  0.00           O
ATOM   7937  C32 POPEq 212      21.190 120.450  31.685  1.00  0.00           C
ATOM   7940  C23 POPEq 212      21.580 116.360  34.005  1.00  0.00           C
ATOM   7943  C24 POPEq 212      21.410 115.640  35.345  1.00  0.00           C
ATOM   7946  C25 POPEq 212      22.240 116.260  36.475  1.00  0.00           C
ATOM   7949  C26 POPEq 212      21.650 117.580  36.975  1.00  0.00           C
ATOM   7952  C27 POPEq 212      22.610 118.410  37.845  1.00  0.00           C
ATOM   7955  C28 POPEq 212      22.600 118.060  39.345  1.00  0.00           C
ATOM   7958  C29 POPEq 212      23.880 117.410  39.815  1.00  0.00           C
ATOM   7960 0C21 POPEq 212      24.900 118.030  40.435  1.00  0.00           C
ATOM   7962 1C21 POPEq 212      24.990 119.510  40.755  1.00  0.00           C
ATOM   7965 2C21 POPEq 212      24.620 119.860  42.215  1.00  0.00           C
ATOM   7968 3C21 POPEq 212      24.700 121.370  42.465  1.00  0.00           C
ATOM   7971 4C21 POPEq 212      24.460 121.800  43.925  1.00  0.00           C
ATOM   7974 5C21 POPEq 212      25.340 121.040  44.925  1.00  0.00           C
ATOM   7977 6C21 POPEq 212      25.530 121.760  46.265  1.00  0.00           C
ATOM   7980 7C21 POPEq 212      26.350 120.910  47.245  1.00  0.00           C
ATOM   7983 8C21 POPEq 212      26.980 121.680  48.405  1.00  0.00           C
ATOM   7987  C33 POPEq 212      22.170 119.780  32.685  1.00  0.00           C
ATOM   7990  C34 POPEq 212      23.030 120.820  33.405  1.00  0.00           C
ATOM   7993  C35 POPEq 212      24.060 120.220  34.375  1.00  0.00           C
ATOM   7996  C36 POPEq 212      24.570 121.250  35.385  1.00  0.00           C
ATOM   7999  C37 POPEq 212      25.730 120.740  36.255  1.00  0.00           C
ATOM   8002  C38 POPEq 212      26.060 121.730  37.375  1.00  0.00           C
ATOM   8005  C39 POPEq 212      27.250 121.310  38.245  1.00  0.00           C
ATOM   8008 0C31 POPEq 212      27.410 122.220  39.475  1.00  0.00           C
ATOM   8011 1C31 POPEq 212      28.570 121.760  40.365  1.00  0.00           C
ATOM   8014 2C31 POPEq 212      28.700 122.510  41.695  1.00  0.00           C
ATOM   8017 3C31 POPEq 212      29.790 121.890  42.565  1.00  0.00           C
ATOM   8020 4C31 POPEq 212      30.000 122.600  43.905  1.00  0.00           C
ATOM   8023 5C31 POPEq 212      30.990 121.840  44.795  1.00  0.00           C
ATOM   8026 6C31 POPEq 212      31.390 122.600  46.055  1.00  0.00           C
ATOM   8030  NH3 POPEr 213      83.960  15.120  21.995  1.00  0.00           N
ATOM   8034  C12 POPEr 213      83.510  13.690  22.085  1.00  0.00           C
ATOM   8037  C11 POPEr 213      82.970  13.110  20.765  1.00  0.00           C
ATOM   8040  P   POPEr 213      82.420  10.670  21.535  1.00  0.00           P
ATOM   8041  O13 POPEr 213      81.000  11.050  21.655  1.00  0.00           O
ATOM   8042  O14 POPEr 213      82.700   9.270  21.125  1.00  0.00           O
ATOM   8043  O11 POPEr 213      83.100  10.810  22.955  1.00  0.00           O
ATOM   8044  O12 POPEr 213      83.240  11.700  20.695  1.00  0.00           O
ATOM   8045  C1  POPEr 213      82.300  10.900  24.125  1.00  0.00           C
ATOM   8048  C2  POPEr 213      83.240  11.000  25.345  1.00  0.00           C
ATOM   8050  O21 POPEr 213      82.520  10.810  26.565  1.00  0.00           O
ATOM   8051  C21 POPEr 213      82.110   9.590  26.815  1.00  0.00           C
ATOM   8052  O22 POPEr 213      82.210   8.640  26.065  1.00  0.00           O
ATOM   8053  C22 POPEr 213      81.560   9.550  28.245  1.00  0.00           C
ATOM   8056  C3  POPEr 213      83.970  12.360  25.385  1.00  0.00           C
ATOM   8059  O31 POPEr 213      84.570  12.580  26.675  1.00  0.00           O
ATOM   8060  C31 POPEr 213      84.150  13.660  27.315  1.00  0.00           C
ATOM   8061  O32 POPEr 213      84.830  14.610  27.605  1.00  0.00           O
ATOM   8062  C32 POPEr 213      82.710  13.500  27.795  1.00  0.00           C
ATOM   8065  C23 POPEr 213      80.150   8.940  28.325  1.00  0.00           C
ATOM   8068  C24 POPEr 213      79.450   9.300  29.655  1.00  0.00           C
ATOM   8071  C25 POPEr 213      80.130   8.710  30.895  1.00  0.00           C
ATOM   8074  C26 POPEr 213      79.480   9.170  32.205  1.00  0.00           C
ATOM   8077  C27 POPEr 213      80.350   8.830  33.425  1.00  0.00           C
ATOM   8080  C28 POPEr 213      79.720   9.260  34.755  1.00  0.00           C
ATOM   8083  C29 POPEr 213      79.490  10.750  34.785  1.00  0.00           C
ATOM   8085 0C21 POPEr 213      78.310  11.370  34.985  1.00  0.00           C
ATOM   8087 1C21 POPEr 213      76.980  10.710  35.255  1.00  0.00           C
ATOM   8090 2C21 POPEr 213      76.590  10.850  36.735  1.00  0.00           C
ATOM   8093 3C21 POPEr 213      77.460  10.030  37.695  1.00  0.00           C
ATOM   8096 4C21 POPEr 213      77.350  10.540  39.135  1.00  0.00           C
ATOM   8099 5C21 POPEr 213      78.190   9.720  40.105  1.00  0.00           C
ATOM   8102 6C21 POPEr 213      78.040  10.180  41.555  1.00  0.00           C
ATOM   8105 7C21 POPEr 213      79.030   9.500  42.505  1.00  0.00           C
ATOM   8108 8C21 POPEr 213      79.040   7.970  42.425  1.00  0.00           C
ATOM   8112  C33 POPEr 213      82.360  14.470  28.955  1.00  0.00           C
ATOM   8115  C34 POPEr 213      81.280  13.880  29.885  1.00  0.00           C
ATOM   8118  C35 POPEr 213      81.840  12.890  30.915  1.00  0.00           C
ATOM   8121  C36 POPEr 213      82.480  13.560  32.145  1.00  0.00           C
ATOM   8124  C37 POPEr 213      81.440  14.140  33.115  1.00  0.00           C
ATOM   8127  C38 POPEr 213      82.030  15.070  34.185  1.00  0.00           C
ATOM   8130  C39 POPEr 213      83.020  14.430  35.165  1.00  0.00           C
ATOM   8133 0C31 POPEr 213      82.410  13.450  36.175  1.00  0.00           C
ATOM   8136 1C31 POPEr 213      83.430  13.100  37.275  1.00  0.00           C
ATOM   8139 2C31 POPEr 213      82.900  12.180  38.385  1.00  0.00           C
ATOM   8142 3C31 POPEr 213      82.450  10.790  37.905  1.00  0.00           C
ATOM   8145 4C31 POPEr 213      82.580   9.750  39.025  1.00  0.00           C
ATOM   8148 5C31 POPEr 213      81.960   8.390  38.685  1.00  0.00           C
ATOM   8151 6C31 POPEr 213      81.870   7.480  39.915  1.00  0.00           C
ATOM   8155  NH3 POPEs 214     121.610   4.150  69.345  1.00  0.00           N
ATOM   8159  C12 POPEs 214     121.980   2.690  69.435  1.00  0.00           C
ATOM   8162  C11 POPEs 214     123.280   2.490  70.245  1.00  0.00           C
ATOM   8165  P   POPEs 214     124.860   4.420  69.395  1.00  0.00           P
ATOM   8166  O13 POPEs 214     123.960   5.190  70.285  1.00  0.00           O
ATOM   8167  O14 POPEs 214     126.330   4.550  69.535  1.00  0.00           O
ATOM   8168  O11 POPEs 214     124.380   4.730  67.915  1.00  0.00           O
ATOM   8169  O12 POPEs 214     124.460   2.890  69.535  1.00  0.00           O
ATOM   8170  C1  POPEs 214     125.210   5.050  66.805  1.00  0.00           C
ATOM   8173  C2  POPEs 214     125.090   4.030  65.615  1.00  0.00           C
ATOM   8175  O21 POPEs 214     126.320   3.990  64.855  1.00  0.00           O
ATOM   8176  C21 POPEs 214     126.630   5.070  64.145  1.00  0.00           C
ATOM   8177  O22 POPEs 214     126.040   6.140  64.175  1.00  0.00           O
ATOM   8178  C22 POPEs 214     127.900   4.770  63.345  1.00  0.00           C
ATOM   8181  C3  POPEs 214     123.830   4.240  64.715  1.00  0.00           C
ATOM   8184  O31 POPEs 214     123.410   3.020  64.095  1.00  0.00           O
ATOM   8185  C31 POPEs 214     123.980   2.680  62.945  1.00  0.00           C
ATOM   8186  O32 POPEs 214     124.760   3.360  62.315  1.00  0.00           O
ATOM   8187  C32 POPEs 214     123.390   1.340  62.505  1.00  0.00           C
ATOM   8190  C23 POPEs 214     127.930   5.490  61.975  1.00  0.00           C
ATOM   8193  C24 POPEs 214     128.120   4.520  60.795  1.00  0.00           C
ATOM   8196  C25 POPEs 214     127.770   5.160  59.445  1.00  0.00           C
ATOM   8199  C26 POPEs 214     126.250   5.260  59.205  1.00  0.00           C
ATOM   8202  C27 POPEs 214     125.850   6.130  57.995  1.00  0.00           C
ATOM   8205  C28 POPEs 214     125.810   5.380  56.645  1.00  0.00           C
ATOM   8208  C29 POPEs 214     127.160   5.230  55.995  1.00  0.00           C
ATOM   8210 0C21 POPEs 214     127.480   5.480  54.715  1.00  0.00           C
ATOM   8212 1C21 POPEs 214     126.550   5.920  53.605  1.00  0.00           C
ATOM   8215 2C21 POPEs 214     126.640   4.960  52.405  1.00  0.00           C
ATOM   8218 3C21 POPEs 214     128.000   5.010  51.685  1.00  0.00           C
ATOM   8221 4C21 POPEs 214     128.070   4.070  50.475  1.00  0.00           C
ATOM   8224 5C21 POPEs 214     127.390   4.670  49.235  1.00  0.00           C
ATOM   8227 6C21 POPEs 214     127.110   3.630  48.145  1.00  0.00           C
ATOM   8230 7C21 POPEs 214     126.420   4.250  46.935  1.00  0.00           C
ATOM   8233 8C21 POPEs 214     126.090   3.250  45.825  1.00  0.00           C
ATOM   8237  C33 POPEs 214     123.710   0.980  61.045  1.00  0.00           C
ATOM   8240  C34 POPEs 214     122.750  -0.080  60.465  1.00  0.00           C
ATOM   8243  C35 POPEs 214     123.100  -0.500  59.035  1.00  0.00           C
ATOM   8246  C36 POPEs 214     123.090   0.650  58.015  1.00  0.00           C
ATOM   8249  C37 POPEs 214     123.700   0.250  56.675  1.00  0.00           C
ATOM   8252  C38 POPEs 214     123.980   1.460  55.775  1.00  0.00           C
ATOM   8255  C39 POPEs 214     124.970   1.160  54.635  1.00  0.00           C
ATOM   8258 0C31 POPEs 214     124.500   0.050  53.695  1.00  0.00           C
ATOM   8261 1C31 POPEs 214     125.510  -0.250  52.585  1.00  0.00           C
ATOM   8264 2C31 POPEs 214     125.080  -1.430  51.705  1.00  0.00           C
ATOM   8267 3C31 POPEs 214     126.150  -1.850  50.685  1.00  0.00           C
ATOM   8270 4C31 POPEs 214     126.450  -0.780  49.635  1.00  0.00           C
ATOM   8273 5C31 POPEs 214     127.410  -1.300  48.555  1.00  0.00           C
ATOM   8276 6C31 POPEs 214     127.740  -0.270  47.465  1.00  0.00           C
ATOM   8280  NH3 POPEt 215     116.040  31.970  24.265  1.00  0.00           N
ATOM   8284  C12 POPEt 215     115.690  33.430  24.195  1.00  0.00           C
ATOM   8287  C11 POPEt 215     116.870  34.330  24.625  1.00  0.00           C
ATOM   8290  P   POPEt 215     119.240  33.230  24.315  1.00  0.00           P
ATOM   8291  O13 POPEt 215     118.690  31.890  24.585  1.00  0.00           O
ATOM   8292  O14 POPEt 215     120.310  33.290  23.295  1.00  0.00           O
ATOM   8293  O11 POPEt 215     119.680  33.920  25.665  1.00  0.00           O
ATOM   8294  O12 POPEt 215     118.030  34.110  23.815  1.00  0.00           O
ATOM   8295  C1  POPEt 215     120.170  35.260  25.625  1.00  0.00           C
ATOM   8298  C2  POPEt 215     120.300  35.840  27.065  1.00  0.00           C
ATOM   8300  O21 POPEt 215     119.030  36.070  27.715  1.00  0.00           O
ATOM   8301  C21 POPEt 215     118.320  37.080  27.265  1.00  0.00           C
ATOM   8302  O22 POPEt 215     117.840  37.200  26.145  1.00  0.00           O
ATOM   8303  C22 POPEt 215     118.210  38.160  28.365  1.00  0.00           C
ATOM   8306  C3  POPEt 215     121.200  37.090  27.225  1.00  0.00           C
ATOM   8309  O31 POPEt 215     121.390  37.320  28.645  1.00  0.00           O
ATOM   8310  C31 POPEt 215     122.420  36.620  29.105  1.00  0.00           C
ATOM   8311  O32 POPEt 215     123.410  36.340  28.455  1.00  0.00           O
ATOM   8312  C32 POPEt 215     122.130  36.000  30.465  1.00  0.00           C
ATOM   8315  C23 POPEt 215     118.010  37.570  29.775  1.00  0.00           C
ATOM   8318  C24 POPEt 215     117.590  38.570  30.865  1.00  0.00           C
ATOM   8321  C25 POPEt 215     117.370  37.860  32.215  1.00  0.00           C
ATOM   8324  C26 POPEt 215     116.670  38.700  33.285  1.00  0.00           C
ATOM   8327  C27 POPEt 215     116.240  37.860  34.505  1.00  0.00           C
ATOM   8330  C28 POPEt 215     115.830  38.690  35.725  1.00  0.00           C
ATOM   8333  C29 POPEt 215     114.680  39.620  35.445  1.00  0.00           C
ATOM   8335 0C21 POPEt 215     113.510  39.710  36.115  1.00  0.00           C
ATOM   8337 1C21 POPEt 215     113.080  38.840  37.265  1.00  0.00           C
ATOM   8340 2C21 POPEt 215     113.380  39.370  38.685  1.00  0.00           C
ATOM   8343 3C21 POPEt 215     114.880  39.470  38.995  1.00  0.00           C
ATOM   8346 4C21 POPEt 215     115.200  39.820  40.455  1.00  0.00           C
ATOM   8349 5C21 POPEt 215     116.720  39.920  40.655  1.00  0.00           C
ATOM   8352 6C21 POPEt 215     117.140  39.910  42.125  1.00  0.00           C
ATOM   8355 7C21 POPEt 215     118.660  39.840  42.285  1.00  0.00           C
ATOM   8358 8C21 POPEt 215     119.120  39.750  43.745  1.00  0.00           C
ATOM   8362  C33 POPEt 215     121.680  34.520  30.335  1.00  0.00           C
ATOM   8365  C34 POPEt 215     120.200  34.290  30.655  1.00  0.00           C
ATOM   8368  C35 POPEt 215     119.900  34.220  32.165  1.00  0.00           C
ATOM   8371  C36 POPEt 215     120.460  32.950  32.835  1.00  0.00           C
ATOM   8374  C37 POPEt 215     120.530  33.080  34.365  1.00  0.00           C
ATOM   8377  C38 POPEt 215     121.570  32.140  34.985  1.00  0.00           C
ATOM   8380  C39 POPEt 215     121.890  32.480  36.445  1.00  0.00           C
ATOM   8383 0C31 POPEt 215     120.680  32.340  37.375  1.00  0.00           C
ATOM   8386 1C31 POPEt 215     121.030  32.750  38.815  1.00  0.00           C
ATOM   8389 2C31 POPEt 215     119.790  32.780  39.715  1.00  0.00           C
ATOM   8392 3C31 POPEt 215     120.080  33.310  41.135  1.00  0.00           C
ATOM   8395 4C31 POPEt 215     120.800  34.670  41.135  1.00  0.00           C
ATOM   8398 5C31 POPEt 215     120.680  35.430  42.455  1.00  0.00           C
ATOM   8401 6C31 POPEt 215     121.350  36.800  42.375  1.00  0.00           C
ATOM   8405  NH3 POPEu 216      57.200  29.310  20.175  1.00  0.00           N
ATOM   8409  C12 POPEu 216      55.850  29.000  19.615  1.00  0.00           C
ATOM   8412  C11 POPEu 216      55.050  28.120  20.595  1.00  0.00           C
ATOM   8415  P   POPEu 216      56.660  26.040  20.915  1.00  0.00           P
ATOM   8416  O13 POPEu 216      57.340  25.400  19.775  1.00  0.00           O
ATOM   8417  O14 POPEu 216      57.450  27.060  21.635  1.00  0.00           O
ATOM   8418  O11 POPEu 216      56.190  24.920  21.915  1.00  0.00           O
ATOM   8419  O12 POPEu 216      55.320  26.720  20.455  1.00  0.00           O
ATOM   8420  C1  POPEu 216      56.400  25.040  23.315  1.00  0.00           C
ATOM   8423  C2  POPEu 216      55.160  24.500  24.075  1.00  0.00           C
ATOM   8425  O21 POPEu 216      55.410  24.410  25.495  1.00  0.00           O
ATOM   8426  C21 POPEu 216      55.520  25.530  26.145  1.00  0.00           C
ATOM   8427  O22 POPEu 216      55.720  26.650  25.675  1.00  0.00           O
ATOM   8428  C22 POPEu 216      55.310  25.270  27.625  1.00  0.00           C
ATOM   8431  C3  POPEu 216      54.720  23.090  23.585  1.00  0.00           C
ATOM   8434  O31 POPEu 216      53.690  22.600  24.465  1.00  0.00           O
ATOM   8435  C31 POPEu 216      53.950  21.520  25.175  1.00  0.00           C
ATOM   8436  O32 POPEu 216      54.800  20.690  24.915  1.00  0.00           O
ATOM   8437  C32 POPEu 216      53.100  21.530  26.435  1.00  0.00           C
ATOM   8440  C23 POPEu 216      56.260  26.120  28.495  1.00  0.00           C
ATOM   8443  C24 POPEu 216      55.670  26.360  29.885  1.00  0.00           C
ATOM   8446  C25 POPEu 216      56.410  27.470  30.625  1.00  0.00           C
ATOM   8449  C26 POPEu 216      57.260  26.980  31.805  1.00  0.00           C
ATOM   8452  C27 POPEu 216      56.400  26.530  32.995  1.00  0.00           C
ATOM   8455  C28 POPEu 216      57.200  26.470  34.305  1.00  0.00           C
ATOM   8458  C29 POPEu 216      56.320  26.190  35.485  1.00  0.00           C
ATOM   8460 0C21 POPEu 216      56.700  26.360  36.765  1.00  0.00           C
ATOM   8462 1C21 POPEu 216      58.070  26.820  37.165  1.00  0.00           C
ATOM   8465 2C21 POPEu 216      58.260  26.750  38.695  1.00  0.00           C
ATOM   8468 3C21 POPEu 216      59.700  27.050  39.105  1.00  0.00           C
ATOM   8471 4C21 POPEu 216      59.920  26.820  40.595  1.00  0.00           C
ATOM   8474 5C21 POPEu 216      61.240  27.400  41.125  1.00  0.00           C
ATOM   8477 6C21 POPEu 216      61.530  27.030  42.585  1.00  0.00           C
ATOM   8480 7C21 POPEu 216      60.360  27.310  43.545  1.00  0.00           C
ATOM   8483 8C21 POPEu 216      60.660  26.930  45.005  1.00  0.00           C
ATOM   8487  C33 POPEu 216      53.890  20.900  27.595  1.00  0.00           C
ATOM   8490  C34 POPEu 216      53.240  21.110  28.955  1.00  0.00           C
ATOM   8493  C35 POPEu 216      54.270  20.990  30.085  1.00  0.00           C
ATOM   8496  C36 POPEu 216      53.670  21.220  31.465  1.00  0.00           C
ATOM   8499  C37 POPEu 216      54.730  21.510  32.535  1.00  0.00           C
ATOM   8502  C38 POPEu 216      54.070  21.640  33.915  1.00  0.00           C
ATOM   8505  C39 POPEu 216      55.050  21.940  35.065  1.00  0.00           C
ATOM   8508 0C31 POPEu 216      55.930  20.740  35.435  1.00  0.00           C
ATOM   8511 1C31 POPEu 216      56.660  20.960  36.775  1.00  0.00           C
ATOM   8514 2C31 POPEu 216      57.780  19.930  36.965  1.00  0.00           C
ATOM   8517 3C31 POPEu 216      58.600  20.170  38.245  1.00  0.00           C
ATOM   8520 4C31 POPEu 216      59.870  19.310  38.265  1.00  0.00           C
ATOM   8523 5C31 POPEu 216      60.660  19.470  39.575  1.00  0.00           C
ATOM   8526 6C31 POPEu 216      61.840  18.510  39.665  1.00  0.00           C
ATOM   8530  NH3 POPEv 217      12.820 106.140  69.145  1.00  0.00           N
ATOM   8534  C12 POPEv 217      11.430 106.620  69.535  1.00  0.00           C
ATOM   8537  C11 POPEv 217      11.000 106.170  70.955  1.00  0.00           C
ATOM   8540  P   POPEv 217       8.510 105.890  71.875  1.00  0.00           P
ATOM   8541  O13 POPEv 217       8.860 105.350  73.205  1.00  0.00           O
ATOM   8542  O14 POPEv 217       7.350 106.820  71.795  1.00  0.00           O
ATOM   8543  O11 POPEv 217       8.310 104.760  70.785  1.00  0.00           O
ATOM   8544  O12 POPEv 217       9.730 106.740  71.305  1.00  0.00           O
ATOM   8545  C1  POPEv 217       7.030 104.170  70.525  1.00  0.00           C
ATOM   8548  C2  POPEv 217       6.890 103.610  69.065  1.00  0.00           C
ATOM   8550  O21 POPEv 217       6.490 104.620  68.115  1.00  0.00           O
ATOM   8551  C21 POPEv 217       7.490 105.300  67.585  1.00  0.00           C
ATOM   8552  O22 POPEv 217       8.650 105.300  67.945  1.00  0.00           O
ATOM   8553  C22 POPEv 217       6.940 105.980  66.345  1.00  0.00           C
ATOM   8556  C3  POPEv 217       5.800 102.500  68.975  1.00  0.00           C
ATOM   8559  O31 POPEv 217       5.420 102.110  67.635  1.00  0.00           O
ATOM   8560  C31 POPEv 217       6.330 101.650  66.775  1.00  0.00           C
ATOM   8561  O32 POPEv 217       7.510 101.470  67.025  1.00  0.00           O
ATOM   8562  C32 POPEv 217       5.620 101.420  65.445  1.00  0.00           C
ATOM   8565  C23 POPEv 217       7.950 106.980  65.755  1.00  0.00           C
ATOM   8568  C24 POPEv 217       7.580 107.340  64.315  1.00  0.00           C
ATOM   8571  C25 POPEv 217       8.220 108.650  63.865  1.00  0.00           C
ATOM   8574  C26 POPEv 217       8.130 108.820  62.345  1.00  0.00           C
ATOM   8577  C27 POPEv 217       8.840 110.080  61.855  1.00  0.00           C
ATOM   8580  C28 POPEv 217       8.710 110.270  60.335  1.00  0.00           C
ATOM   8583  C29 POPEv 217       9.630 109.400  59.515  1.00  0.00           C
ATOM   8585 0C21 POPEv 217      10.090 109.700  58.285  1.00  0.00           C
ATOM   8587 1C21 POPEv 217       9.780 110.940  57.495  1.00  0.00           C
ATOM   8590 2C21 POPEv 217      10.810 111.300  56.395  1.00  0.00           C
ATOM   8593 3C21 POPEv 217      12.210 111.630  56.925  1.00  0.00           C
ATOM   8596 4C21 POPEv 217      13.070 112.420  55.915  1.00  0.00           C
ATOM   8599 5C21 POPEv 217      14.420 112.840  56.535  1.00  0.00           C
ATOM   8602 6C21 POPEv 217      15.190 113.900  55.735  1.00  0.00           C
ATOM   8605 7C21 POPEv 217      16.500 114.280  56.445  1.00  0.00           C
ATOM   8608 8C21 POPEv 217      17.370 115.290  55.695  1.00  0.00           C
ATOM   8612  C33 POPEv 217       6.560 101.170  64.235  1.00  0.00           C
ATOM   8615  C34 POPEv 217       7.120 102.450  63.585  1.00  0.00           C
ATOM   8618  C35 POPEv 217       8.610 102.700  63.835  1.00  0.00           C
ATOM   8621  C36 POPEv 217       9.550 101.720  63.105  1.00  0.00           C
ATOM   8624  C37 POPEv 217      10.180 100.680  64.035  1.00  0.00           C
ATOM   8627  C38 POPEv 217      11.170  99.740  63.325  1.00  0.00           C
ATOM   8630  C39 POPEv 217      12.580  99.800  63.935  1.00  0.00           C
ATOM   8633 0C31 POPEv 217      13.400 101.020  63.485  1.00  0.00           C
ATOM   8636 1C31 POPEv 217      14.710 101.160  64.275  1.00  0.00           C
ATOM   8639 2C31 POPEv 217      15.780 102.000  63.555  1.00  0.00           C
ATOM   8642 3C31 POPEv 217      16.340 101.330  62.295  1.00  0.00           C
ATOM   8645 4C31 POPEv 217      16.280 102.230  61.055  1.00  0.00           C
ATOM   8648 5C31 POPEv 217      16.690 101.510  59.765  1.00  0.00           C
ATOM   8651 6C31 POPEv 217      16.490 102.360  58.515  1.00  0.00           C
ATOM   8655  NH3 POPEw 218     119.420  69.570  71.265  1.00  0.00           N
ATOM   8659  C12 POPEw 218     119.030  70.480  72.395  1.00  0.00           C
ATOM   8662  C11 POPEw 218     118.840  71.900  71.875  1.00  0.00           C
ATOM   8665  P   POPEw 218     118.240  74.340  72.605  1.00  0.00           P
ATOM   8666  O13 POPEw 218     116.930  74.730  73.175  1.00  0.00           O
ATOM   8667  O14 POPEw 218     119.410  75.180  72.945  1.00  0.00           O
ATOM   8668  O11 POPEw 218     118.100  74.340  71.045  1.00  0.00           O
ATOM   8669  O12 POPEw 218     118.540  72.810  72.935  1.00  0.00           O
ATOM   8670  C1  POPEw 218     119.190  74.550  70.155  1.00  0.00           C
ATOM   8673  C2  POPEw 218     118.680  74.250  68.725  1.00  0.00           C
ATOM   8675  O21 POPEw 218     119.770  74.130  67.795  1.00  0.00           O
ATOM   8676  C21 POPEw 218     120.460  75.210  67.485  1.00  0.00           C
ATOM   8677  O22 POPEw 218     120.350  76.320  67.975  1.00  0.00           O
ATOM   8678  C22 POPEw 218     121.490  74.840  66.425  1.00  0.00           C
ATOM   8681  C3  POPEw 218     117.630  75.320  68.355  1.00  0.00           C
ATOM   8684  O31 POPEw 218     117.350  75.450  66.955  1.00  0.00           O
ATOM   8685  C31 POPEw 218     116.140  75.070  66.555  1.00  0.00           C
ATOM   8686  O32 POPEw 218     115.330  74.450  67.225  1.00  0.00           O
ATOM   8687  C32 POPEw 218     115.960  75.500  65.105  1.00  0.00           C
ATOM   8690  C23 POPEw 218     121.580  75.900  65.305  1.00  0.00           C
ATOM   8693  C24 POPEw 218     122.600  75.510  64.235  1.00  0.00           C
ATOM   8696  C25 POPEw 218     122.050  74.510  63.215  1.00  0.00           C
ATOM   8699  C26 POPEw 218     123.120  74.030  62.225  1.00  0.00           C
ATOM   8702  C27 POPEw 218     123.520  75.100  61.195  1.00  0.00           C
ATOM   8705  C28 POPEw 218     124.330  74.510  60.025  1.00  0.00           C
ATOM   8708  C29 POPEw 218     124.820  75.580  59.075  1.00  0.00           C
ATOM   8710 0C21 POPEw 218     124.310  75.880  57.865  1.00  0.00           C
ATOM   8712 1C21 POPEw 218     123.160  75.180  57.185  1.00  0.00           C
ATOM   8715 2C21 POPEw 218     123.190  75.390  55.655  1.00  0.00           C
ATOM   8718 3C21 POPEw 218     122.780  76.810  55.235  1.00  0.00           C
ATOM   8721 4C21 POPEw 218     123.020  77.110  53.745  1.00  0.00           C
ATOM   8724 5C21 POPEw 218     124.510  77.170  53.385  1.00  0.00           C
ATOM   8727 6C21 POPEw 218     124.780  78.090  52.185  1.00  0.00           C
ATOM   8730 7C21 POPEw 218     126.280  78.320  51.935  1.00  0.00           C
ATOM   8733 8C21 POPEw 218     126.550  79.600  51.145  1.00  0.00           C
ATOM   8737  C33 POPEw 218     117.050  74.920  64.175  1.00  0.00           C
ATOM   8740  C34 POPEw 218     116.830  75.360  62.725  1.00  0.00           C
ATOM   8743  C35 POPEw 218     117.840  74.720  61.775  1.00  0.00           C
ATOM   8746  C36 POPEw 218     117.720  75.300  60.355  1.00  0.00           C
ATOM   8749  C37 POPEw 218     118.660  74.620  59.355  1.00  0.00           C
ATOM   8752  C38 POPEw 218     118.470  75.120  57.915  1.00  0.00           C
ATOM   8755  C39 POPEw 218     118.940  76.570  57.685  1.00  0.00           C
ATOM   8758 0C31 POPEw 218     118.560  77.090  56.285  1.00  0.00           C
ATOM   8761 1C31 POPEw 218     117.880  78.470  56.285  1.00  0.00           C
ATOM   8764 2C31 POPEw 218     118.780  79.600  55.735  1.00  0.00           C
ATOM   8767 3C31 POPEw 218     119.040  79.500  54.215  1.00  0.00           C
ATOM   8770 4C31 POPEw 218     117.820  79.860  53.345  1.00  0.00           C
ATOM   8773 5C31 POPEw 218     118.120  79.760  51.845  1.00  0.00           C
ATOM   8776 6C31 POPEw 218     117.660  80.970  51.035  1.00  0.00           C
ATOM   8780  NH3 POPEx 219      -4.370 103.100  71.535  1.00  0.00           N
ATOM   8784  C12 POPEx 219      -3.140 102.360  71.075  1.00  0.00           C
ATOM   8787  C11 POPEx 219      -2.170 102.140  72.255  1.00  0.00           C
ATOM   8790  P   POPEx 219      -1.290  99.730  71.715  1.00  0.00           P
ATOM   8791  O13 POPEx 219      -2.750  99.460  71.685  1.00  0.00           O
ATOM   8792  O14 POPEx 219      -0.450  99.000  72.675  1.00  0.00           O
ATOM   8793  O11 POPEx 219      -0.730  99.490  70.275  1.00  0.00           O
ATOM   8794  O12 POPEx 219      -1.070 101.290  71.905  1.00  0.00           O
ATOM   8795  C1  POPEx 219       0.360 100.240  69.735  1.00  0.00           C
ATOM   8798  C2  POPEx 219      -0.130 101.130  68.575  1.00  0.00           C
ATOM   8800  O21 POPEx 219       0.630 100.760  67.425  1.00  0.00           O
ATOM   8801  C21 POPEx 219       0.060 100.980  66.265  1.00  0.00           C
ATOM   8802  O22 POPEx 219      -1.060 101.410  66.065  1.00  0.00           O
ATOM   8803  C22 POPEx 219       1.050 100.610  65.175  1.00  0.00           C
ATOM   8806  C3  POPEx 219       0.020 102.650  68.885  1.00  0.00           C
ATOM   8809  O31 POPEx 219      -0.600 103.440  67.845  1.00  0.00           O
ATOM   8810  C31 POPEx 219       0.020 104.540  67.475  1.00  0.00           C
ATOM   8811  O32 POPEx 219       0.820 105.170  68.165  1.00  0.00           O
ATOM   8812  C32 POPEx 219      -0.470 104.980  66.105  1.00  0.00           C
ATOM   8815  C23 POPEx 219       0.450 100.780  63.765  1.00  0.00           C
ATOM   8818  C24 POPEx 219       1.350 100.130  62.715  1.00  0.00           C
ATOM   8821  C25 POPEx 219       2.590 100.960  62.365  1.00  0.00           C
ATOM   8824  C26 POPEx 219       3.610 100.170  61.545  1.00  0.00           C
ATOM   8827  C27 POPEx 219       4.660 101.070  60.895  1.00  0.00           C
ATOM   8830  C28 POPEx 219       5.910 100.300  60.425  1.00  0.00           C
ATOM   8833  C29 POPEx 219       5.580  99.390  59.265  1.00  0.00           C
ATOM   8835 0C21 POPEx 219       6.050  99.470  58.015  1.00  0.00           C
ATOM   8837 1C21 POPEx 219       7.050 100.480  57.505  1.00  0.00           C
ATOM   8840 2C21 POPEx 219       6.540 101.940  57.555  1.00  0.00           C
ATOM   8843 3C21 POPEx 219       5.630 102.340  56.385  1.00  0.00           C
ATOM   8846 4C21 POPEx 219       6.430 102.690  55.125  1.00  0.00           C
ATOM   8849 5C21 POPEx 219       5.690 103.670  54.205  1.00  0.00           C
ATOM   8852 6C21 POPEx 219       6.570 104.160  53.055  1.00  0.00           C
ATOM   8855 7C21 POPEx 219       5.810 105.050  52.065  1.00  0.00           C
ATOM   8858 8C21 POPEx 219       6.640 105.390  50.825  1.00  0.00           C
ATOM   8862  C33 POPEx 219       0.610 105.670  65.235  1.00  0.00           C
ATOM   8865  C34 POPEx 219       1.420 104.720  64.335  1.00  0.00           C
ATOM   8868  C35 POPEx 219       2.570 105.480  63.655  1.00  0.00           C
ATOM   8871  C36 POPEx 219       3.210 104.760  62.465  1.00  0.00           C
ATOM   8874  C37 POPEx 219       4.540 105.430  62.085  1.00  0.00           C
ATOM   8877  C38 POPEx 219       5.060 105.070  60.685  1.00  0.00           C
ATOM   8880  C39 POPEx 219       6.460 105.640  60.465  1.00  0.00           C
ATOM   8883 0C31 POPEx 219       6.940 105.540  59.005  1.00  0.00           C
ATOM   8886 1C31 POPEx 219       8.470 105.600  58.905  1.00  0.00           C
ATOM   8889 2C31 POPEx 219       9.000 105.920  57.495  1.00  0.00           C
ATOM   8892 3C31 POPEx 219      10.530 105.830  57.455  1.00  0.00           C
ATOM   8895 4C31 POPEx 219      11.180 106.340  56.165  1.00  0.00           C
ATOM   8898 5C31 POPEx 219      12.700 106.200  56.225  1.00  0.00           C
ATOM   8901 6C31 POPEx 219      13.430 106.780  55.015  1.00  0.00           C
ATOM   8905  NH3 POPEy 220      78.520  80.860  70.465  1.00  0.00           N
ATOM   8909  C12 POPEy 220      79.980  81.110  70.565  1.00  0.00           C
ATOM   8912  C11 POPEy 220      80.340  82.180  69.545  1.00  0.00           C
ATOM   8915  P   POPEy 220      82.130  83.950  69.035  1.00  0.00           P
ATOM   8916  O13 POPEy 220      81.180  85.020  69.385  1.00  0.00           O
ATOM   8917  O14 POPEy 220      83.570  84.160  69.255  1.00  0.00           O
ATOM   8918  O11 POPEy 220      81.910  83.480  67.555  1.00  0.00           O
ATOM   8919  O12 POPEy 220      81.660  82.630  69.805  1.00  0.00           O
ATOM   8920  C1  POPEy 220      81.460  84.340  66.505  1.00  0.00           C
ATOM   8923  C2  POPEy 220      80.040  83.920  66.065  1.00  0.00           C
ATOM   8925  O21 POPEy 220      79.990  83.650  64.645  1.00  0.00           O
ATOM   8926  C21 POPEy 220      79.990  84.660  63.805  1.00  0.00           C
ATOM   8927  O22 POPEy 220      79.910  85.840  64.085  1.00  0.00           O
ATOM   8928  C22 POPEy 220      80.130  84.100  62.385  1.00  0.00           C
ATOM   8931  C3  POPEy 220      78.940  84.870  66.625  1.00  0.00           C
ATOM   8934  O31 POPEy 220      77.640  84.470  66.155  1.00  0.00           O
ATOM   8935  C31 POPEy 220      77.090  83.460  66.815  1.00  0.00           C
ATOM   8936  O32 POPEy 220      77.510  82.980  67.865  1.00  0.00           O
ATOM   8937  C32 POPEy 220      75.900  82.950  66.025  1.00  0.00           C
ATOM   8940  C23 POPEy 220      80.400  85.180  61.325  1.00  0.00           C
ATOM   8943  C24 POPEy 220      80.810  84.560  59.985  1.00  0.00           C
ATOM   8946  C25 POPEy 220      81.080  85.600  58.885  1.00  0.00           C
ATOM   8949  C26 POPEy 220      80.240  85.380  57.615  1.00  0.00           C
ATOM   8952  C27 POPEy 220      80.810  86.150  56.415  1.00  0.00           C
ATOM   8955  C28 POPEy 220      79.750  86.760  55.485  1.00  0.00           C
ATOM   8958  C29 POPEy 220      78.900  85.740  54.745  1.00  0.00           C
ATOM   8960 0C21 POPEy 220      79.170  85.260  53.525  1.00  0.00           C
ATOM   8962 1C21 POPEy 220      80.400  85.560  52.705  1.00  0.00           C
ATOM   8965 2C21 POPEy 220      80.910  84.310  51.965  1.00  0.00           C
ATOM   8968 3C21 POPEy 220      80.120  84.020  50.675  1.00  0.00           C
ATOM   8971 4C21 POPEy 220      80.470  82.660  50.065  1.00  0.00           C
ATOM   8974 5C21 POPEy 220      80.290  82.630  48.545  1.00  0.00           C
ATOM   8977 6C21 POPEy 220      80.350  81.210  47.975  1.00  0.00           C
ATOM   8980 7C21 POPEy 220      80.060  81.170  46.465  1.00  0.00           C
ATOM   8983 8C21 POPEy 220      80.010  79.750  45.905  1.00  0.00           C
ATOM   8987  C33 POPEy 220      76.170  81.560  65.435  1.00  0.00           C
ATOM   8990  C34 POPEy 220      77.330  81.570  64.435  1.00  0.00           C
ATOM   8993  C35 POPEy 220      77.450  80.280  63.605  1.00  0.00           C
ATOM   8996  C36 POPEy 220      76.210  79.980  62.755  1.00  0.00           C
ATOM   8999  C37 POPEy 220      76.490  78.910  61.695  1.00  0.00           C
ATOM   9002  C38 POPEy 220      75.250  78.490  60.885  1.00  0.00           C
ATOM   9005  C39 POPEy 220      74.730  79.540  59.905  1.00  0.00           C
ATOM   9008 0C31 POPEy 220      73.640  78.990  58.985  1.00  0.00           C
ATOM   9011 1C31 POPEy 220      72.980  80.080  58.125  1.00  0.00           C
ATOM   9014 2C31 POPEy 220      72.380  79.570  56.805  1.00  0.00           C
ATOM   9017 3C31 POPEy 220      73.390  79.440  55.655  1.00  0.00           C
ATOM   9020 4C31 POPEy 220      73.850  80.800  55.095  1.00  0.00           C
ATOM   9023 5C31 POPEy 220      74.810  80.650  53.915  1.00  0.00           C
ATOM   9026 6C31 POPEy 220      75.560  81.950  53.595  1.00  0.00           C
ATOM   9030  NH3 POPEz 221      14.790  27.950  65.915  1.00  0.00           N
ATOM   9034  C12 POPEz 221      15.180  26.640  65.285  1.00  0.00           C
ATOM   9037  C11 POPEz 221      14.580  25.460  66.085  1.00  0.00           C
ATOM   9040  P   POPEz 221      16.500  23.700  66.255  1.00  0.00           P
ATOM   9041  O13 POPEz 221      16.910  24.650  67.315  1.00  0.00           O
ATOM   9042  O14 POPEz 221      16.430  22.260  66.625  1.00  0.00           O
ATOM   9043  O11 POPEz 221      17.550  23.960  65.075  1.00  0.00           O
ATOM   9044  O12 POPEz 221      15.120  24.200  65.645  1.00  0.00           O
ATOM   9045  C1  POPEz 221      17.230  24.340  63.735  1.00  0.00           C
ATOM   9048  C2  POPEz 221      17.910  23.380  62.715  1.00  0.00           C
ATOM   9050  O21 POPEz 221      17.720  23.890  61.375  1.00  0.00           O
ATOM   9051  C21 POPEz 221      18.620  23.470  60.465  1.00  0.00           C
ATOM   9052  O22 POPEz 221      19.580  22.770  60.705  1.00  0.00           O
ATOM   9053  C22 POPEz 221      18.230  24.000  59.085  1.00  0.00           C
ATOM   9056  C3  POPEz 221      17.310  21.950  62.915  1.00  0.00           C
ATOM   9059  O31 POPEz 221      18.120  20.910  62.345  1.00  0.00           O
ATOM   9060  C31 POPEz 221      17.760  20.160  61.295  1.00  0.00           C
ATOM   9061  O32 POPEz 221      18.330  19.120  60.985  1.00  0.00           O
ATOM   9062  C32 POPEz 221      16.580  20.720  60.495  1.00  0.00           C
ATOM   9065  C23 POPEz 221      19.050  23.310  57.955  1.00  0.00           C
ATOM   9068  C24 POPEz 221      18.780  23.830  56.535  1.00  0.00           C
ATOM   9071  C25 POPEz 221      19.280  25.260  56.275  1.00  0.00           C
ATOM   9074  C26 POPEz 221      20.310  25.340  55.135  1.00  0.00           C
ATOM   9077  C27 POPEz 221      20.520  26.780  54.615  1.00  0.00           C
ATOM   9080  C28 POPEz 221      21.360  26.880  53.325  1.00  0.00           C
ATOM   9083  C29 POPEz 221      22.800  26.470  53.535  1.00  0.00           C
ATOM   9085 0C21 POPEz 221      23.660  26.090  52.565  1.00  0.00           C
ATOM   9087 1C21 POPEz 221      23.390  26.050  51.085  1.00  0.00           C
ATOM   9090 2C21 POPEz 221      24.390  26.950  50.335  1.00  0.00           C
ATOM   9093 3C21 POPEz 221      24.290  26.840  48.795  1.00  0.00           C
ATOM   9096 4C21 POPEz 221      25.630  27.130  48.115  1.00  0.00           C
ATOM   9099 5C21 POPEz 221      25.980  28.620  47.995  1.00  0.00           C
ATOM   9102 6C21 POPEz 221      25.490  29.220  46.665  1.00  0.00           C
ATOM   9105 7C21 POPEz 221      25.900  30.680  46.455  1.00  0.00           C
ATOM   9108 8C21 POPEz 221      25.700  31.140  45.015  1.00  0.00           C
ATOM   9112  C33 POPEz 221      16.710  20.300  59.015  1.00  0.00           C
ATOM   9115  C34 POPEz 221      15.730  21.050  58.115  1.00  0.00           C
ATOM   9118  C35 POPEz 221      16.110  20.930  56.635  1.00  0.00           C
ATOM   9121  C36 POPEz 221      14.960  21.310  55.695  1.00  0.00           C
ATOM   9124  C37 POPEz 221      15.350  21.280  54.205  1.00  0.00           C
ATOM   9127  C38 POPEz 221      14.380  22.120  53.375  1.00  0.00           C
ATOM   9130  C39 POPEz 221      14.370  21.820  51.875  1.00  0.00           C
ATOM   9133 0C31 POPEz 221      15.640  22.240  51.115  1.00  0.00           C
ATOM   9136 1C31 POPEz 221      15.360  22.260  49.605  1.00  0.00           C
ATOM   9139 2C31 POPEz 221      16.600  22.500  48.735  1.00  0.00           C
ATOM   9142 3C31 POPEz 221      17.100  21.230  48.015  1.00  0.00           C
ATOM   9145 4C31 POPEz 221      16.090  20.650  47.015  1.00  0.00           C
ATOM   9148 5C31 POPEz 221      16.710  19.620  46.065  1.00  0.00           C
ATOM   9151 6C31 POPEz 221      15.770  19.210  44.925  1.00  0.00           C
ATOM   9155  NH3 POPE0 222      70.230  62.010  28.045  1.00  0.00           N
ATOM   9159  C12 POPE0 222      71.120  61.930  26.835  1.00  0.00           C
ATOM   9162  C11 POPE0 222      72.360  61.010  26.985  1.00  0.00           C
ATOM   9165  P   POPE0 222      72.100  58.440  27.635  1.00  0.00           P
ATOM   9166  O13 POPE0 222      70.730  57.870  27.695  1.00  0.00           O
ATOM   9167  O14 POPE0 222      73.180  57.530  27.195  1.00  0.00           O
ATOM   9168  O11 POPE0 222      72.510  59.040  29.035  1.00  0.00           O
ATOM   9169  O12 POPE0 222      72.090  59.660  26.625  1.00  0.00           O
ATOM   9170  C1  POPE0 222      71.460  59.320  29.975  1.00  0.00           C
ATOM   9173  C2  POPE0 222      71.930  59.290  31.455  1.00  0.00           C
ATOM   9175  O21 POPE0 222      71.100  60.180  32.215  1.00  0.00           O
ATOM   9176  C21 POPE0 222      69.870  59.720  32.405  1.00  0.00           C
ATOM   9177  O22 POPE0 222      69.470  58.610  32.085  1.00  0.00           O
ATOM   9178  C22 POPE0 222      69.020  60.780  33.085  1.00  0.00           C
ATOM   9181  C3  POPE0 222      73.410  59.720  31.625  1.00  0.00           C
ATOM   9184  O31 POPE0 222      73.830  59.590  33.005  1.00  0.00           O
ATOM   9185  C31 POPE0 222      73.970  60.730  33.685  1.00  0.00           C
ATOM   9186  O32 POPE0 222      73.790  61.840  33.235  1.00  0.00           O
ATOM   9187  C32 POPE0 222      74.330  60.400  35.125  1.00  0.00           C
ATOM   9190  C23 POPE0 222      69.210  60.830  34.615  1.00  0.00           C
ATOM   9193  C24 POPE0 222      68.050  61.580  35.255  1.00  0.00           C
ATOM   9196  C25 POPE0 222      68.430  62.360  36.515  1.00  0.00           C
ATOM   9199  C26 POPE0 222      68.760  61.480  37.725  1.00  0.00           C
ATOM   9202  C27 POPE0 222      69.290  62.310  38.895  1.00  0.00           C
ATOM   9205  C28 POPE0 222      69.830  61.480  40.065  1.00  0.00           C
ATOM   9208  C29 POPE0 222      71.070  60.700  39.695  1.00  0.00           C
ATOM   9210 0C21 POPE0 222      71.800  59.980  40.565  1.00  0.00           C
ATOM   9212 1C21 POPE0 222      71.490  59.860  42.035  1.00  0.00           C
ATOM   9215 2C21 POPE0 222      72.760  59.880  42.905  1.00  0.00           C
ATOM   9218 3C21 POPE0 222      72.450  59.850  44.405  1.00  0.00           C
ATOM   9221 4C21 POPE0 222      71.550  61.000  44.875  1.00  0.00           C
ATOM   9224 5C21 POPE0 222      71.320  61.060  46.385  1.00  0.00           C
ATOM   9227 6C21 POPE0 222      72.480  61.680  47.175  1.00  0.00           C
ATOM   9230 7C21 POPE0 222      72.160  61.760  48.675  1.00  0.00           C
ATOM   9233 8C21 POPE0 222      73.290  62.320  49.535  1.00  0.00           C
ATOM   9237  C33 POPE0 222      73.100  59.880  35.905  1.00  0.00           C
ATOM   9240  C34 POPE0 222      73.510  59.050  37.125  1.00  0.00           C
ATOM   9243  C35 POPE0 222      73.950  57.620  36.815  1.00  0.00           C
ATOM   9246  C36 POPE0 222      74.270  56.890  38.125  1.00  0.00           C
ATOM   9249  C37 POPE0 222      74.440  55.370  37.965  1.00  0.00           C
ATOM   9252  C38 POPE0 222      74.910  54.680  39.245  1.00  0.00           C
ATOM   9255  C39 POPE0 222      74.150  55.130  40.505  1.00  0.00           C
ATOM   9258 0C31 POPE0 222      74.610  54.390  41.765  1.00  0.00           C
ATOM   9261 1C31 POPE0 222      73.900  54.920  43.025  1.00  0.00           C
ATOM   9264 2C31 POPE0 222      74.500  54.330  44.305  1.00  0.00           C
ATOM   9267 3C31 POPE0 222      73.560  54.390  45.515  1.00  0.00           C
ATOM   9270 4C31 POPE0 222      73.010  55.800  45.805  1.00  0.00           C
ATOM   9273 5C31 POPE0 222      72.040  55.810  46.995  1.00  0.00           C
ATOM   9276 6C31 POPE0 222      71.590  57.210  47.375  1.00  0.00           C
ATOM   9280  NH3 POPE1 223       2.510  59.570  29.335  1.00  0.00           N
ATOM   9284  C12 POPE1 223       1.380  60.400  28.795  1.00  0.00           C
ATOM   9287  C11 POPE1 223       1.840  61.830  28.465  1.00  0.00           C
ATOM   9290  P   POPE1 223       1.200  64.290  29.025  1.00  0.00           P
ATOM   9291  O13 POPE1 223       2.280  64.570  28.055  1.00  0.00           O
ATOM   9292  O14 POPE1 223      -0.090  65.020  28.855  1.00  0.00           O
ATOM   9293  O11 POPE1 223       1.710  64.450  30.505  1.00  0.00           O
ATOM   9294  O12 POPE1 223       0.850  62.750  28.935  1.00  0.00           O
ATOM   9295  C1  POPE1 223       2.940  63.940  31.035  1.00  0.00           C
ATOM   9298  C2  POPE1 223       2.670  63.260  32.405  1.00  0.00           C
ATOM   9300  O21 POPE1 223       3.900  62.770  32.975  1.00  0.00           O
ATOM   9301  C21 POPE1 223       3.870  62.660  34.305  1.00  0.00           C
ATOM   9302  O22 POPE1 223       3.070  63.240  35.015  1.00  0.00           O
ATOM   9303  C22 POPE1 223       4.930  61.660  34.795  1.00  0.00           C
ATOM   9306  C3  POPE1 223       1.650  62.100  32.195  1.00  0.00           C
ATOM   9309  O31 POPE1 223       1.540  61.230  33.325  1.00  0.00           O
ATOM   9310  C31 POPE1 223       0.730  61.460  34.365  1.00  0.00           C
ATOM   9311  O32 POPE1 223       0.820  60.850  35.415  1.00  0.00           O
ATOM   9312  C32 POPE1 223      -0.360  62.500  34.115  1.00  0.00           C
ATOM   9315  C23 POPE1 223       4.920  61.410  36.335  1.00  0.00           C
ATOM   9318  C24 POPE1 223       4.740  59.910  36.825  1.00  0.00           C
ATOM   9321  C25 POPE1 223       4.490  58.520  36.095  1.00  0.00           C
ATOM   9324  C26 POPE1 223       5.520  57.420  36.425  1.00  0.00           C
ATOM   9327  C27 POPE1 223       5.300  56.660  37.745  1.00  0.00           C
ATOM   9330  C28 POPE1 223       5.730  57.400  39.035  1.00  0.00           C
ATOM   9333  C29 POPE1 223       4.580  58.090  39.715  1.00  0.00           C
ATOM   9335 0C21 POPE1 223       4.020  57.780  40.885  1.00  0.00           C
ATOM   9337 1C21 POPE1 223       4.420  56.660  41.815  1.00  0.00           C
ATOM   9340 2C21 POPE1 223       5.490  57.100  42.825  1.00  0.00           C
ATOM   9343 3C21 POPE1 223       5.180  58.410  43.545  1.00  0.00           C
ATOM   9346 4C21 POPE1 223       6.160  58.690  44.685  1.00  0.00           C
ATOM   9349 5C21 POPE1 223       6.000  60.100  45.275  1.00  0.00           C
ATOM   9352 6C21 POPE1 223       7.160  60.480  46.205  1.00  0.00           C
ATOM   9355 7C21 POPE1 223       7.290  59.560  47.425  1.00  0.00           C
ATOM   9358 8C21 POPE1 223       8.490  59.910  48.305  1.00  0.00           C
ATOM   9362  C33 POPE1 223      -1.280  62.620  35.355  1.00  0.00           C
ATOM   9365  C34 POPE1 223      -2.010  63.970  35.415  1.00  0.00           C
ATOM   9368  C35 POPE1 223      -2.900  64.140  36.655  1.00  0.00           C
ATOM   9371  C36 POPE1 223      -2.110  64.030  37.975  1.00  0.00           C
ATOM   9374  C37 POPE1 223      -2.970  64.230  39.225  1.00  0.00           C
ATOM   9377  C38 POPE1 223      -2.180  63.880  40.495  1.00  0.00           C
ATOM   9380  C39 POPE1 223      -3.020  63.860  41.765  1.00  0.00           C
ATOM   9383 0C31 POPE1 223      -2.250  63.260  42.945  1.00  0.00           C
ATOM   9386 1C31 POPE1 223      -3.000  63.390  44.265  1.00  0.00           C
ATOM   9389 2C31 POPE1 223      -2.240  62.740  45.435  1.00  0.00           C
ATOM   9392 3C31 POPE1 223      -3.060  62.670  46.725  1.00  0.00           C
ATOM   9395 4C31 POPE1 223      -3.510  64.030  47.275  1.00  0.00           C
ATOM   9398 5C31 POPE1 223      -2.340  64.930  47.685  1.00  0.00           C
ATOM   9401 6C31 POPE1 223      -2.780  66.130  48.535  1.00  0.00           C
ATOM   9405  NH3 POPE2 224      66.200  52.850  69.085  1.00  0.00           N
ATOM   9409  C12 POPE2 224      67.310  52.650  70.065  1.00  0.00           C
ATOM   9412  C11 POPE2 224      66.830  53.080  71.465  1.00  0.00           C
ATOM   9415  P   POPE2 224      65.720  55.160  72.585  1.00  0.00           P
ATOM   9416  O13 POPE2 224      64.310  55.620  72.535  1.00  0.00           O
ATOM   9417  O14 POPE2 224      66.170  54.520  73.845  1.00  0.00           O
ATOM   9418  O11 POPE2 224      66.670  56.350  72.235  1.00  0.00           O
ATOM   9419  O12 POPE2 224      65.930  54.180  71.365  1.00  0.00           O
ATOM   9420  C1  POPE2 224      67.520  56.420  71.095  1.00  0.00           C
ATOM   9423  C2  POPE2 224      66.760  56.870  69.815  1.00  0.00           C
ATOM   9425  O21 POPE2 224      67.670  57.210  68.755  1.00  0.00           O
ATOM   9426  C21 POPE2 224      68.260  56.230  68.115  1.00  0.00           C
ATOM   9427  O22 POPE2 224      68.060  55.040  68.275  1.00  0.00           O
ATOM   9428  C22 POPE2 224      69.240  56.850  67.085  1.00  0.00           C
ATOM   9431  C3  POPE2 224      65.880  58.120  70.105  1.00  0.00           C
ATOM   9434  O31 POPE2 224      64.690  58.080  69.315  1.00  0.00           O
ATOM   9435  C31 POPE2 224      64.680  58.720  68.155  1.00  0.00           C
ATOM   9436  O32 POPE2 224      65.510  59.530  67.775  1.00  0.00           O
ATOM   9437  C32 POPE2 224      63.440  58.300  67.375  1.00  0.00           C
ATOM   9440  C23 POPE2 224      70.660  56.210  67.015  1.00  0.00           C
ATOM   9443  C24 POPE2 224      70.920  55.120  65.955  1.00  0.00           C
ATOM   9446  C25 POPE2 224      70.940  55.640  64.505  1.00  0.00           C
ATOM   9449  C26 POPE2 224      70.960  54.530  63.435  1.00  0.00           C
ATOM   9452  C27 POPE2 224      70.740  55.010  61.985  1.00  0.00           C
ATOM   9455  C28 POPE2 224      70.600  53.830  60.995  1.00  0.00           C
ATOM   9458  C29 POPE2 224      70.310  54.220  59.565  1.00  0.00           C
ATOM   9460 0C21 POPE2 224      71.070  53.950  58.475  1.00  0.00           C
ATOM   9462 1C21 POPE2 224      72.400  53.240  58.435  1.00  0.00           C
ATOM   9465 2C21 POPE2 224      72.380  51.840  57.785  1.00  0.00           C
ATOM   9468 3C21 POPE2 224      72.170  51.840  56.265  1.00  0.00           C
ATOM   9471 4C21 POPE2 224      72.290  50.440  55.635  1.00  0.00           C
ATOM   9474 5C21 POPE2 224      71.130  49.520  56.035  1.00  0.00           C
ATOM   9477 6C21 POPE2 224      71.140  48.150  55.335  1.00  0.00           C
ATOM   9480 7C21 POPE2 224      69.990  47.260  55.825  1.00  0.00           C
ATOM   9483 8C21 POPE2 224      70.070  45.820  55.305  1.00  0.00           C
ATOM   9487  C33 POPE2 224      62.320  59.360  67.465  1.00  0.00           C
ATOM   9490  C34 POPE2 224      62.560  60.500  66.485  1.00  0.00           C
ATOM   9493  C35 POPE2 224      61.890  61.820  66.885  1.00  0.00           C
ATOM   9496  C36 POPE2 224      62.460  62.450  68.165  1.00  0.00           C
ATOM   9499  C37 POPE2 224      62.190  63.960  68.195  1.00  0.00           C
ATOM   9502  C38 POPE2 224      62.890  64.700  69.345  1.00  0.00           C
ATOM   9505  C39 POPE2 224      62.810  66.230  69.265  1.00  0.00           C
ATOM   9508 0C31 POPE2 224      63.150  66.780  67.875  1.00  0.00           C
ATOM   9511 1C31 POPE2 224      63.120  68.310  67.805  1.00  0.00           C
ATOM   9514 2C31 POPE2 224      63.600  68.800  66.435  1.00  0.00           C
ATOM   9517 3C31 POPE2 224      64.730  69.830  66.535  1.00  0.00           C
ATOM   9520 4C31 POPE2 224      64.230  71.180  67.055  1.00  0.00           C
ATOM   9523 5C31 POPE2 224      65.400  72.130  67.285  1.00  0.00           C
ATOM   9526 6C31 POPE2 224      64.960  73.570  67.535  1.00  0.00           C
ATOM   9530  NH3 POPE3 225      88.460 110.650  69.075  1.00  0.00           N
ATOM   9534  C12 POPE3 225      87.570 111.840  68.785  1.00  0.00           C
ATOM   9537  C11 POPE3 225      88.220 112.840  67.805  1.00  0.00           C
ATOM   9540  P   POPE3 225      87.120 115.210  67.945  1.00  0.00           P
ATOM   9541  O13 POPE3 225      86.870 115.050  69.385  1.00  0.00           O
ATOM   9542  O14 POPE3 225      88.330 115.970  67.525  1.00  0.00           O
ATOM   9543  O11 POPE3 225      85.890 115.890  67.205  1.00  0.00           O
ATOM   9544  O12 POPE3 225      87.240 113.760  67.305  1.00  0.00           O
ATOM   9545  C1  POPE3 225      84.580 115.320  67.305  1.00  0.00           C
ATOM   9548  C2  POPE3 225      83.640 115.690  66.105  1.00  0.00           C
ATOM   9550  O21 POPE3 225      84.340 115.410  64.885  1.00  0.00           O
ATOM   9551  C21 POPE3 225      83.630 114.880  63.905  1.00  0.00           C
ATOM   9552  O22 POPE3 225      82.430 114.700  63.885  1.00  0.00           O
ATOM   9553  C22 POPE3 225      84.590 114.650  62.735  1.00  0.00           C
ATOM   9556  C3  POPE3 225      83.200 117.180  66.145  1.00  0.00           C
ATOM   9559  O31 POPE3 225      82.390 117.560  65.005  1.00  0.00           O
ATOM   9560  C31 POPE3 225      81.110 117.170  65.085  1.00  0.00           C
ATOM   9561  O32 POPE3 225      80.590 116.670  66.065  1.00  0.00           O
ATOM   9562  C32 POPE3 225      80.410 117.420  63.745  1.00  0.00           C
ATOM   9565  C23 POPE3 225      84.090 113.710  61.615  1.00  0.00           C
ATOM   9568  C24 POPE3 225      85.180 113.480  60.555  1.00  0.00           C
ATOM   9571  C25 POPE3 225      84.720 112.660  59.345  1.00  0.00           C
ATOM   9574  C26 POPE3 225      84.280 113.540  58.165  1.00  0.00           C
ATOM   9577  C27 POPE3 225      83.830 112.730  56.935  1.00  0.00           C
ATOM   9580  C28 POPE3 225      83.410 113.670  55.785  1.00  0.00           C
ATOM   9583  C29 POPE3 225      82.660 112.970  54.685  1.00  0.00           C
ATOM   9585 0C21 POPE3 225      83.180 112.470  53.555  1.00  0.00           C
ATOM   9587 1C21 POPE3 225      84.640 112.480  53.185  1.00  0.00           C
ATOM   9590 2C21 POPE3 225      84.900 111.880  51.795  1.00  0.00           C
ATOM   9593 3C21 POPE3 225      84.340 112.740  50.645  1.00  0.00           C
ATOM   9596 4C21 POPE3 225      84.680 112.190  49.245  1.00  0.00           C
ATOM   9599 5C21 POPE3 225      84.050 110.830  48.905  1.00  0.00           C
ATOM   9602 6C21 POPE3 225      82.520 110.800  49.015  1.00  0.00           C
ATOM   9605 7C21 POPE3 225      81.900 109.560  48.365  1.00  0.00           C
ATOM   9608 8C21 POPE3 225      80.380 109.500  48.475  1.00  0.00           C
ATOM   9612  C33 POPE3 225      79.620 118.740  63.725  1.00  0.00           C
ATOM   9615  C34 POPE3 225      78.700 118.940  62.515  1.00  0.00           C
ATOM   9618  C35 POPE3 225      79.430 119.140  61.185  1.00  0.00           C
ATOM   9621  C36 POPE3 225      78.390 119.460  60.105  1.00  0.00           C
ATOM   9624  C37 POPE3 225      78.960 119.990  58.795  1.00  0.00           C
ATOM   9627  C38 POPE3 225      77.820 120.480  57.895  1.00  0.00           C
ATOM   9630  C39 POPE3 225      78.310 121.150  56.605  1.00  0.00           C
ATOM   9633 0C31 POPE3 225      78.860 120.140  55.595  1.00  0.00           C
ATOM   9636 1C31 POPE3 225      79.370 120.820  54.315  1.00  0.00           C
ATOM   9639 2C31 POPE3 225      79.870 119.810  53.265  1.00  0.00           C
ATOM   9642 3C31 POPE3 225      78.750 119.020  52.555  1.00  0.00           C
ATOM   9645 4C31 POPE3 225      77.780 119.920  51.765  1.00  0.00           C
ATOM   9648 5C31 POPE3 225      76.920 119.120  50.785  1.00  0.00           C
ATOM   9651 6C31 POPE3 225      75.930 119.990  49.995  1.00  0.00           C
ATOM   9655  NH3 POPE4 226      -0.680 132.230  68.675  1.00  0.00           N
ATOM   9659  C12 POPE4 226      -0.800 130.990  67.825  1.00  0.00           C
ATOM   9662  C11 POPE4 226      -2.050 130.170  68.175  1.00  0.00           C
ATOM   9665  P   POPE4 226      -2.570 128.550  66.165  1.00  0.00           P
ATOM   9666  O13 POPE4 226      -3.340 127.300  66.295  1.00  0.00           O
ATOM   9667  O14 POPE4 226      -3.280 129.740  65.645  1.00  0.00           O
ATOM   9668  O11 POPE4 226      -1.280 128.320  65.275  1.00  0.00           O
ATOM   9669  O12 POPE4 226      -1.940 128.880  67.575  1.00  0.00           O
ATOM   9670  C1  POPE4 226      -1.190 127.300  64.275  1.00  0.00           C
ATOM   9673  C2  POPE4 226      -0.220 127.750  63.135  1.00  0.00           C
ATOM   9675  O21 POPE4 226      -0.690 127.210  61.895  1.00  0.00           O
ATOM   9676  C21 POPE4 226      -1.610 127.910  61.225  1.00  0.00           C
ATOM   9677  O22 POPE4 226      -2.680 127.440  60.865  1.00  0.00           O
ATOM   9678  C22 POPE4 226      -1.050 129.250  60.745  1.00  0.00           C
ATOM   9681  C3  POPE4 226       1.250 127.260  63.335  1.00  0.00           C
ATOM   9684  O31 POPE4 226       2.120 127.830  62.335  1.00  0.00           O
ATOM   9685  C31 POPE4 226       2.330 127.110  61.245  1.00  0.00           C
ATOM   9686  O32 POPE4 226       1.860 126.000  61.025  1.00  0.00           O
ATOM   9687  C32 POPE4 226       3.370 127.760  60.335  1.00  0.00           C
ATOM   9690  C23 POPE4 226      -1.580 129.610  59.335  1.00  0.00           C
ATOM   9693  C24 POPE4 226      -0.560 130.350  58.455  1.00  0.00           C
ATOM   9696  C25 POPE4 226      -1.000 130.390  56.995  1.00  0.00           C
ATOM   9699  C26 POPE4 226       0.070 130.920  56.025  1.00  0.00           C
ATOM   9702  C27 POPE4 226      -0.430 130.910  54.575  1.00  0.00           C
ATOM   9705  C28 POPE4 226       0.570 131.460  53.545  1.00  0.00           C
ATOM   9708  C29 POPE4 226       1.790 130.590  53.345  1.00  0.00           C
ATOM   9710 0C21 POPE4 226       2.020 129.720  52.345  1.00  0.00           C
ATOM   9712 1C21 POPE4 226       1.110 129.390  51.185  1.00  0.00           C
ATOM   9715 2C21 POPE4 226       1.860 129.280  49.835  1.00  0.00           C
ATOM   9718 3C21 POPE4 226       2.230 130.640  49.225  1.00  0.00           C
ATOM   9721 4C21 POPE4 226       3.050 130.510  47.925  1.00  0.00           C
ATOM   9724 5C21 POPE4 226       3.620 131.860  47.465  1.00  0.00           C
ATOM   9727 6C21 POPE4 226       4.580 131.730  46.275  1.00  0.00           C
ATOM   9730 7C21 POPE4 226       5.250 133.060  45.935  1.00  0.00           C
ATOM   9733 8C21 POPE4 226       6.370 132.930  44.915  1.00  0.00           C
ATOM   9737  C33 POPE4 226       2.980 127.660  58.845  1.00  0.00           C
ATOM   9740  C34 POPE4 226       4.180 127.910  57.925  1.00  0.00           C
ATOM   9743  C35 POPE4 226       3.850 127.840  56.435  1.00  0.00           C
ATOM   9746  C36 POPE4 226       3.390 126.440  55.995  1.00  0.00           C
ATOM   9749  C37 POPE4 226       3.260 126.250  54.475  1.00  0.00           C
ATOM   9752  C38 POPE4 226       4.550 126.500  53.675  1.00  0.00           C
ATOM   9755  C39 POPE4 226       5.760 125.640  54.115  1.00  0.00           C
ATOM   9758 0C31 POPE4 226       5.560 124.140  53.885  1.00  0.00           C
ATOM   9761 1C31 POPE4 226       6.870 123.340  53.975  1.00  0.00           C
ATOM   9764 2C31 POPE4 226       6.720 121.900  53.465  1.00  0.00           C
ATOM   9767 3C31 POPE4 226       8.050 121.140  53.345  1.00  0.00           C
ATOM   9770 4C31 POPE4 226       8.920 121.610  52.165  1.00  0.00           C
ATOM   9773 5C31 POPE4 226      10.210 120.790  52.015  1.00  0.00           C
ATOM   9776 6C31 POPE4 226      11.080 121.230  50.825  1.00  0.00           C
ATOM   9780  NH3 POPE5 227      21.960  41.900  64.905  1.00  0.00           N
ATOM   9784  C12 POPE5 227      22.430  40.710  64.095  1.00  0.00           C
ATOM   9787  C11 POPE5 227      23.970  40.650  64.055  1.00  0.00           C
ATOM   9790  P   POPE5 227      24.340  38.080  64.305  1.00  0.00           P
ATOM   9791  O13 POPE5 227      25.430  37.120  64.005  1.00  0.00           O
ATOM   9792  O14 POPE5 227      24.050  38.380  65.725  1.00  0.00           O
ATOM   9793  O11 POPE5 227      22.990  37.580  63.665  1.00  0.00           O
ATOM   9794  O12 POPE5 227      24.510  39.440  63.505  1.00  0.00           O
ATOM   9795  C1  POPE5 227      22.910  37.420  62.245  1.00  0.00           C
ATOM   9798  C2  POPE5 227      21.430  37.380  61.805  1.00  0.00           C
ATOM   9800  O21 POPE5 227      21.030  38.550  61.055  1.00  0.00           O
ATOM   9801  C21 POPE5 227      20.120  39.410  61.445  1.00  0.00           C
ATOM   9802  O22 POPE5 227      19.840  39.730  62.585  1.00  0.00           O
ATOM   9803  C22 POPE5 227      19.430  39.960  60.185  1.00  0.00           C
ATOM   9806  C3  POPE5 227      20.500  36.920  62.975  1.00  0.00           C
ATOM   9809  O31 POPE5 227      19.150  36.690  62.525  1.00  0.00           O
ATOM   9810  C31 POPE5 227      19.010  35.590  61.795  1.00  0.00           C
ATOM   9811  O32 POPE5 227      19.880  34.760  61.575  1.00  0.00           O
ATOM   9812  C32 POPE5 227      17.650  35.650  61.105  1.00  0.00           C
ATOM   9815  C23 POPE5 227      18.090  40.700  60.385  1.00  0.00           C
ATOM   9818  C24 POPE5 227      17.150  40.600  59.165  1.00  0.00           C
ATOM   9821  C25 POPE5 227      17.680  41.230  57.865  1.00  0.00           C
ATOM   9824  C26 POPE5 227      16.560  41.410  56.815  1.00  0.00           C
ATOM   9827  C27 POPE5 227      16.990  42.250  55.595  1.00  0.00           C
ATOM   9830  C28 POPE5 227      15.810  42.600  54.655  1.00  0.00           C
ATOM   9833  C29 POPE5 227      16.000  43.930  53.965  1.00  0.00           C
ATOM   9835 0C21 POPE5 227      16.080  44.190  52.645  1.00  0.00           C
ATOM   9837 1C21 POPE5 227      16.010  43.210  51.505  1.00  0.00           C
ATOM   9840 2C21 POPE5 227      17.190  42.220  51.445  1.00  0.00           C
ATOM   9843 3C21 POPE5 227      18.550  42.860  51.115  1.00  0.00           C
ATOM   9846 4C21 POPE5 227      19.700  41.880  51.385  1.00  0.00           C
ATOM   9849 5C21 POPE5 227      21.110  42.490  51.225  1.00  0.00           C
ATOM   9852 6C21 POPE5 227      21.650  42.430  49.785  1.00  0.00           C
ATOM   9855 7C21 POPE5 227      21.930  41.000  49.305  1.00  0.00           C
ATOM   9858 8C21 POPE5 227      21.450  40.750  47.885  1.00  0.00           C
ATOM   9862  C33 POPE5 227      17.790  36.160  59.655  1.00  0.00           C
ATOM   9865  C34 POPE5 227      16.530  35.970  58.805  1.00  0.00           C
ATOM   9868  C35 POPE5 227      16.810  36.290  57.335  1.00  0.00           C
ATOM   9871  C36 POPE5 227      15.650  35.950  56.385  1.00  0.00           C
ATOM   9874  C37 POPE5 227      15.870  36.550  54.995  1.00  0.00           C
ATOM   9877  C38 POPE5 227      15.000  35.890  53.915  1.00  0.00           C
ATOM   9880  C39 POPE5 227      14.850  36.720  52.635  1.00  0.00           C
ATOM   9883 0C31 POPE5 227      16.120  36.900  51.785  1.00  0.00           C
ATOM   9886 1C31 POPE5 227      16.300  38.350  51.315  1.00  0.00           C
ATOM   9889 2C31 POPE5 227      17.490  38.550  50.365  1.00  0.00           C
ATOM   9892 3C31 POPE5 227      17.130  38.560  48.865  1.00  0.00           C
ATOM   9895 4C31 POPE5 227      16.220  39.730  48.425  1.00  0.00           C
ATOM   9898 5C31 POPE5 227      15.930  39.730  46.925  1.00  0.00           C
ATOM   9901 6C31 POPE5 227      17.080  40.310  46.085  1.00  0.00           C
ATOM   9905  NH3 POPE6 228     106.080  91.970  25.335  1.00  0.00           N
ATOM   9909  C12 POPE6 228     107.370  91.280  25.705  1.00  0.00           C
ATOM   9912  C11 POPE6 228     107.570  90.000  24.895  1.00  0.00           C
ATOM   9915  P   POPE6 228     106.160  87.850  24.355  1.00  0.00           P
ATOM   9916  O13 POPE6 228     105.310  88.360  23.255  1.00  0.00           O
ATOM   9917  O14 POPE6 228     107.370  87.090  23.975  1.00  0.00           O
ATOM   9918  O11 POPE6 228     105.360  86.960  25.385  1.00  0.00           O
ATOM   9919  O12 POPE6 228     106.530  89.100  25.235  1.00  0.00           O
ATOM   9920  C1  POPE6 228     105.080  87.330  26.745  1.00  0.00           C
ATOM   9923  C2  POPE6 228     106.020  86.660  27.795  1.00  0.00           C
ATOM   9925  O21 POPE6 228     105.710  87.150  29.105  1.00  0.00           O
ATOM   9926  C21 POPE6 228     106.090  88.360  29.455  1.00  0.00           C
ATOM   9927  O22 POPE6 228     106.590  89.210  28.755  1.00  0.00           O
ATOM   9928  C22 POPE6 228     105.730  88.540  30.935  1.00  0.00           C
ATOM   9931  C3  POPE6 228     107.540  86.780  27.435  1.00  0.00           C
ATOM   9934  O31 POPE6 228     108.450  86.860  28.565  1.00  0.00           O
ATOM   9935  C31 POPE6 228     109.530  87.620  28.355  1.00  0.00           C
ATOM   9936  O32 POPE6 228     109.800  88.230  27.325  1.00  0.00           O
ATOM   9937  C32 POPE6 228     110.460  87.620  29.555  1.00  0.00           C
ATOM   9940  C23 POPE6 228     105.640  90.020  31.345  1.00  0.00           C
ATOM   9943  C24 POPE6 228     105.310  90.200  32.835  1.00  0.00           C
ATOM   9946  C25 POPE6 228     106.210  89.340  33.725  1.00  0.00           C
ATOM   9949  C26 POPE6 228     106.280  89.850  35.165  1.00  0.00           C
ATOM   9952  C27 POPE6 228     107.010  88.860  36.065  1.00  0.00           C
ATOM   9955  C28 POPE6 228     107.460  89.500  37.385  1.00  0.00           C
ATOM   9958  C29 POPE6 228     108.780  90.220  37.245  1.00  0.00           C
ATOM   9960 0C21 POPE6 228     109.820  90.130  38.095  1.00  0.00           C
ATOM   9962 1C21 POPE6 228     109.870  89.270  39.335  1.00  0.00           C
ATOM   9965 2C21 POPE6 228     111.270  88.700  39.595  1.00  0.00           C
ATOM   9968 3C21 POPE6 228     112.220  89.670  40.315  1.00  0.00           C
ATOM   9971 4C21 POPE6 228     113.600  89.020  40.525  1.00  0.00           C
ATOM   9974 5C21 POPE6 228     114.450  89.630  41.655  1.00  0.00           C
ATOM   9977 6C21 POPE6 228     114.880  91.070  41.405  1.00  0.00           C
ATOM   9980 7C21 POPE6 228     115.800  91.580  42.535  1.00  0.00           C
ATOM   9983 8C21 POPE6 228     116.250  93.030  42.355  1.00  0.00           C
ATOM   9987  C33 POPE6 228     110.340  88.920  30.365  1.00  0.00           C
ATOM   9990  C34 POPE6 228     111.570  89.120  31.265  1.00  0.00           C
ATOM   9993  C35 POPE6 228     111.770  90.580  31.655  1.00  0.00           C
ATOM   9996  C36 POPE6 228     110.910  91.080  32.815  1.00  0.00           C
ATOM   9999  C37 POPE6 228     111.350  92.490  33.245  1.00  0.00           C
ATOM  10002  C38 POPE6 228     111.430  92.640  34.765  1.00  0.00           C
ATOM  10005  C39 POPE6 228     112.170  93.920  35.175  1.00  0.00           C
ATOM  10008 0C31 POPE6 228     112.720  93.830  36.605  1.00  0.00           C
ATOM  10011 1C31 POPE6 228     113.470  95.090  37.025  1.00  0.00           C
ATOM  10014 2C31 POPE6 228     114.010  95.060  38.455  1.00  0.00           C
ATOM  10017 3C31 POPE6 228     115.030  93.930  38.745  1.00  0.00           C
ATOM  10020 4C31 POPE6 228     116.330  94.010  37.935  1.00  0.00           C
ATOM  10023 5C31 POPE6 228     117.300  92.870  38.295  1.00  0.00           C
ATOM  10026 6C31 POPE6 228     118.650  92.910  37.595  1.00  0.00           C
ATOM  10030  NH3 POPE7 229      47.820  59.540  71.725  1.00  0.00           N
ATOM  10034  C12 POPE7 229      46.950  60.550  72.415  1.00  0.00           C
ATOM  10037  C11 POPE7 229      47.470  61.970  72.245  1.00  0.00           C
ATOM  10040  P   POPE7 229      45.520  63.670  72.915  1.00  0.00           P
ATOM  10041  O13 POPE7 229      44.400  62.960  73.545  1.00  0.00           O
ATOM  10042  O14 POPE7 229      45.710  65.090  73.315  1.00  0.00           O
ATOM  10043  O11 POPE7 229      45.430  63.590  71.335  1.00  0.00           O
ATOM  10044  O12 POPE7 229      46.860  62.870  73.165  1.00  0.00           O
ATOM  10045  C1  POPE7 229      44.250  63.240  70.595  1.00  0.00           C
ATOM  10048  C2  POPE7 229      43.840  64.360  69.585  1.00  0.00           C
ATOM  10050  O21 POPE7 229      44.310  64.080  68.245  1.00  0.00           O
ATOM  10051  C21 POPE7 229      43.680  64.750  67.275  1.00  0.00           C
ATOM  10052  O22 POPE7 229      42.690  65.440  67.415  1.00  0.00           O
ATOM  10053  C22 POPE7 229      44.330  64.480  65.905  1.00  0.00           C
ATOM  10056  C3  POPE7 229      44.360  65.730  70.095  1.00  0.00           C
ATOM  10059  O31 POPE7 229      43.690  66.830  69.445  1.00  0.00           O
ATOM  10060  C31 POPE7 229      44.460  67.680  68.785  1.00  0.00           C
ATOM  10061  O32 POPE7 229      45.670  67.650  68.695  1.00  0.00           O
ATOM  10062  C32 POPE7 229      43.600  68.810  68.245  1.00  0.00           C
ATOM  10065  C23 POPE7 229      44.120  65.550  64.815  1.00  0.00           C
ATOM  10068  C24 POPE7 229      44.820  65.210  63.475  1.00  0.00           C
ATOM  10071  C25 POPE7 229      44.970  66.460  62.615  1.00  0.00           C
ATOM  10074  C26 POPE7 229      45.610  66.370  61.225  1.00  0.00           C
ATOM  10077  C27 POPE7 229      45.760  67.780  60.615  1.00  0.00           C
ATOM  10080  C28 POPE7 229      46.410  67.760  59.215  1.00  0.00           C
ATOM  10083  C29 POPE7 229      46.660  69.140  58.655  1.00  0.00           C
ATOM  10085 0C21 POPE7 229      46.770  69.410  57.345  1.00  0.00           C
ATOM  10087 1C21 POPE7 229      46.680  68.360  56.265  1.00  0.00           C
ATOM  10090 2C21 POPE7 229      45.230  68.170  55.795  1.00  0.00           C
ATOM  10093 3C21 POPE7 229      45.010  66.820  55.085  1.00  0.00           C
ATOM  10096 4C21 POPE7 229      43.550  66.690  54.615  1.00  0.00           C
ATOM  10099 5C21 POPE7 229      43.200  65.340  53.975  1.00  0.00           C
ATOM  10102 6C21 POPE7 229      43.310  64.140  54.915  1.00  0.00           C
ATOM  10105 7C21 POPE7 229      42.290  63.040  54.585  1.00  0.00           C
ATOM  10108 8C21 POPE7 229      42.300  61.880  55.585  1.00  0.00           C
ATOM  10112  C33 POPE7 229      44.220  69.460  67.005  1.00  0.00           C
ATOM  10115  C34 POPE7 229      43.200  70.320  66.255  1.00  0.00           C
ATOM  10118  C35 POPE7 229      42.680  71.490  67.085  1.00  0.00           C
ATOM  10121  C36 POPE7 229      41.820  72.440  66.265  1.00  0.00           C
ATOM  10124  C37 POPE7 229      41.340  73.590  67.135  1.00  0.00           C
ATOM  10127  C38 POPE7 229      40.890  74.820  66.335  1.00  0.00           C
ATOM  10130  C39 POPE7 229      39.460  74.700  65.845  1.00  0.00           C
ATOM  10133 0C31 POPE7 229      38.890  76.070  65.465  1.00  0.00           C
ATOM  10136 1C31 POPE7 229      37.380  75.990  65.215  1.00  0.00           C
ATOM  10139 2C31 POPE7 229      36.680  77.330  65.035  1.00  0.00           C
ATOM  10142 3C31 POPE7 229      37.110  78.090  63.775  1.00  0.00           C
ATOM  10145 4C31 POPE7 229      36.530  79.510  63.725  1.00  0.00           C
ATOM  10148 5C31 POPE7 229      35.710  79.780  62.455  1.00  0.00           C
ATOM  10151 6C31 POPE7 229      35.070  81.170  62.415  1.00  0.00           C
ATOM  10155  NH3 POPE8 230      41.060 110.030  24.115  1.00  0.00           N
ATOM  10159  C12 POPE8 230      41.100 110.850  22.875  1.00  0.00           C
ATOM  10162  C11 POPE8 230      42.410 110.660  22.125  1.00  0.00           C
ATOM  10165  P   POPE8 230      43.410 112.990  21.455  1.00  0.00           P
ATOM  10166  O13 POPE8 230      42.660 114.230  21.115  1.00  0.00           O
ATOM  10167  O14 POPE8 230      44.710 112.750  20.805  1.00  0.00           O
ATOM  10168  O11 POPE8 230      43.640 113.010  23.015  1.00  0.00           O
ATOM  10169  O12 POPE8 230      42.500 111.740  21.205  1.00  0.00           O
ATOM  10170  C1  POPE8 230      44.370 114.080  23.605  1.00  0.00           C
ATOM  10173  C2  POPE8 230      43.990 114.180  25.095  1.00  0.00           C
ATOM  10175  O21 POPE8 230      44.840 115.190  25.645  1.00  0.00           O
ATOM  10176  C21 POPE8 230      44.420 115.820  26.725  1.00  0.00           C
ATOM  10177  O22 POPE8 230      43.360 115.670  27.295  1.00  0.00           O
ATOM  10178  C22 POPE8 230      45.460 116.850  27.135  1.00  0.00           C
ATOM  10181  C3  POPE8 230      44.250 112.810  25.765  1.00  0.00           C
ATOM  10184  O31 POPE8 230      43.810 112.730  27.135  1.00  0.00           O
ATOM  10185  C31 POPE8 230      42.610 112.200  27.335  1.00  0.00           C
ATOM  10186  O32 POPE8 230      41.910 111.680  26.475  1.00  0.00           O
ATOM  10187  C32 POPE8 230      42.300 112.200  28.845  1.00  0.00           C
ATOM  10190  C23 POPE8 230      45.000 118.270  26.745  1.00  0.00           C
ATOM  10193  C24 POPE8 230      46.150 119.210  26.405  1.00  0.00           C
ATOM  10196  C25 POPE8 230      47.150 119.470  27.535  1.00  0.00           C
ATOM  10199  C26 POPE8 230      46.600 120.280  28.715  1.00  0.00           C
ATOM  10202  C27 POPE8 230      47.740 120.660  29.665  1.00  0.00           C
ATOM  10205  C28 POPE8 230      47.300 121.320  30.985  1.00  0.00           C
ATOM  10208  C29 POPE8 230      48.500 121.790  31.765  1.00  0.00           C
ATOM  10210 0C21 POPE8 230      48.950 121.300  32.935  1.00  0.00           C
ATOM  10212 1C21 POPE8 230      48.380 120.170  33.755  1.00  0.00           C
ATOM  10215 2C21 POPE8 230      48.000 120.570  35.195  1.00  0.00           C
ATOM  10218 3C21 POPE8 230      46.600 121.200  35.335  1.00  0.00           C
ATOM  10221 4C21 POPE8 230      46.170 121.260  36.815  1.00  0.00           C
ATOM  10224 5C21 POPE8 230      44.790 121.870  37.045  1.00  0.00           C
ATOM  10227 6C21 POPE8 230      44.450 122.000  38.535  1.00  0.00           C
ATOM  10230 7C21 POPE8 230      43.000 122.470  38.775  1.00  0.00           C
ATOM  10233 8C21 POPE8 230      42.640 122.550  40.255  1.00  0.00           C
ATOM  10237  C33 POPE8 230      41.650 113.500  29.365  1.00  0.00           C
ATOM  10240  C34 POPE8 230      41.400 113.490  30.885  1.00  0.00           C
ATOM  10243  C35 POPE8 230      40.940 114.860  31.405  1.00  0.00           C
ATOM  10246  C36 POPE8 230      39.840 114.830  32.485  1.00  0.00           C
ATOM  10249  C37 POPE8 230      40.360 114.810  33.925  1.00  0.00           C
ATOM  10252  C38 POPE8 230      39.260 115.100  34.955  1.00  0.00           C
ATOM  10255  C39 POPE8 230      39.780 115.370  36.375  1.00  0.00           C
ATOM  10258 0C31 POPE8 230      40.480 116.730  36.515  1.00  0.00           C
ATOM  10261 1C31 POPE8 230      40.550 117.220  37.975  1.00  0.00           C
ATOM  10264 2C31 POPE8 230      41.500 118.420  38.145  1.00  0.00           C
ATOM  10267 3C31 POPE8 230      41.790 118.740  39.625  1.00  0.00           C
ATOM  10270 4C31 POPE8 230      40.660 119.490  40.345  1.00  0.00           C
ATOM  10273 5C31 POPE8 230      40.940 119.640  41.845  1.00  0.00           C
ATOM  10276 6C31 POPE8 230      40.090 120.700  42.555  1.00  0.00           C
ATOM  10280  NH3 POPE9 231      91.050  18.450  63.935  1.00  0.00           N
ATOM  10284  C12 POPE9 231      90.780  17.350  64.925  1.00  0.00           C
ATOM  10287  C11 POPE9 231      90.800  15.990  64.235  1.00  0.00           C
ATOM  10290  P   POPE9 231      89.930  13.570  64.545  1.00  0.00           P
ATOM  10291  O13 POPE9 231      90.880  12.680  65.235  1.00  0.00           O
ATOM  10292  O14 POPE9 231      88.490  13.280  64.755  1.00  0.00           O
ATOM  10293  O11 POPE9 231      90.260  13.660  63.005  1.00  0.00           O
ATOM  10294  O12 POPE9 231      90.170  15.030  65.085  1.00  0.00           O
ATOM  10295  C1  POPE9 231      90.840  12.590  62.265  1.00  0.00           C
ATOM  10298  C2  POPE9 231      92.330  12.840  61.855  1.00  0.00           C
ATOM  10300  O21 POPE9 231      92.490  14.240  61.535  1.00  0.00           O
ATOM  10301  C21 POPE9 231      93.720  14.680  61.705  1.00  0.00           C
ATOM  10302  O22 POPE9 231      94.660  14.030  62.145  1.00  0.00           O
ATOM  10303  C22 POPE9 231      93.810  16.140  61.275  1.00  0.00           C
ATOM  10306  C3  POPE9 231      92.710  11.910  60.645  1.00  0.00           C
ATOM  10309  O31 POPE9 231      93.820  12.350  59.825  1.00  0.00           O
ATOM  10310  C31 POPE9 231      94.970  11.670  59.935  1.00  0.00           C
ATOM  10311  O32 POPE9 231      95.230  10.870  60.815  1.00  0.00           O
ATOM  10312  C32 POPE9 231      95.900  12.170  58.825  1.00  0.00           C
ATOM  10315  C23 POPE9 231      94.270  16.280  59.805  1.00  0.00           C
ATOM  10318  C24 POPE9 231      94.370  17.740  59.365  1.00  0.00           C
ATOM  10321  C25 POPE9 231      94.760  17.960  57.905  1.00  0.00           C
ATOM  10324  C26 POPE9 231      93.670  17.600  56.885  1.00  0.00           C
ATOM  10327  C27 POPE9 231      94.080  17.980  55.455  1.00  0.00           C
ATOM  10330  C28 POPE9 231      93.110  17.500  54.355  1.00  0.00           C
ATOM  10333  C29 POPE9 231      91.680  17.910  54.615  1.00  0.00           C
ATOM  10335 0C21 POPE9 231      91.090  19.040  54.195  1.00  0.00           C
ATOM  10337 1C21 POPE9 231      91.720  20.170  53.415  1.00  0.00           C
ATOM  10340 2C21 POPE9 231      91.460  21.530  54.085  1.00  0.00           C
ATOM  10343 3C21 POPE9 231      91.980  22.730  53.265  1.00  0.00           C
ATOM  10346 4C21 POPE9 231      91.660  24.080  53.925  1.00  0.00           C
ATOM  10349 5C21 POPE9 231      92.590  24.440  55.095  1.00  0.00           C
ATOM  10352 6C21 POPE9 231      93.630  25.500  54.735  1.00  0.00           C
ATOM  10355 7C21 POPE9 231      94.580  25.820  55.905  1.00  0.00           C
ATOM  10358 8C21 POPE9 231      95.870  26.520  55.465  1.00  0.00           C
ATOM  10362  C33 POPE9 231      97.130  11.290  58.465  1.00  0.00           C
ATOM  10365  C34 POPE9 231      97.290  11.120  56.935  1.00  0.00           C
ATOM  10368  C35 POPE9 231      96.500   9.910  56.435  1.00  0.00           C
ATOM  10371  C36 POPE9 231      96.550   9.650  54.925  1.00  0.00           C
ATOM  10374  C37 POPE9 231      95.590   8.500  54.585  1.00  0.00           C
ATOM  10377  C38 POPE9 231      95.530   8.130  53.095  1.00  0.00           C
ATOM  10380  C39 POPE9 231      94.190   7.500  52.675  1.00  0.00           C
ATOM  10383 0C31 POPE9 231      93.710   6.360  53.585  1.00  0.00           C
ATOM  10386 1C31 POPE9 231      92.410   5.720  53.065  1.00  0.00           C
ATOM  10389 2C31 POPE9 231      91.920   4.570  53.965  1.00  0.00           C
ATOM  10392 3C31 POPE9 231      90.660   3.890  53.425  1.00  0.00           C
ATOM  10395 4C31 POPE9 231      90.930   2.910  52.275  1.00  0.00           C
ATOM  10398 5C31 POPE9 231      89.650   2.260  51.735  1.00  0.00           C
ATOM  10401 6C31 POPE9 231      89.870   1.450  50.455  1.00  0.00           C
ATOM  10405  NH3 POPE  232      52.000 116.780  66.725  1.00  0.00           N
ATOM  10409  C12 POPE  232      51.340 116.400  65.425  1.00  0.00           C
ATOM  10412  C11 POPE  232      51.890 115.070  64.875  1.00  0.00           C
ATOM  10415  P   POPE  232      49.840 113.540  64.215  1.00  0.00           P
ATOM  10416  O13 POPE  232      48.780 114.390  64.805  1.00  0.00           O
ATOM  10417  O14 POPE  232      50.380 112.440  65.045  1.00  0.00           O
ATOM  10418  O11 POPE  232      49.370 112.940  62.825  1.00  0.00           O
ATOM  10419  O12 POPE  232      51.050 114.500  63.855  1.00  0.00           O
ATOM  10420  C1  POPE  232      49.640 113.460  61.525  1.00  0.00           C
ATOM  10423  C2  POPE  232      50.540 112.490  60.715  1.00  0.00           C
ATOM  10425  O21 POPE  232      50.500 112.810  59.305  1.00  0.00           O
ATOM  10426  C21 POPE  232      51.680 112.740  58.705  1.00  0.00           C
ATOM  10427  O22 POPE  232      52.760 112.780  59.255  1.00  0.00           O
ATOM  10428  C22 POPE  232      51.470 112.480  57.215  1.00  0.00           C
ATOM  10431  C3  POPE  232      50.070 111.020  60.905  1.00  0.00           C
ATOM  10434  O31 POPE  232      50.620 110.140  59.905  1.00  0.00           O
ATOM  10435  C31 POPE  232      50.010 109.850  58.725  1.00  0.00           C
ATOM  10436  O32 POPE  232      50.640 109.520  57.735  1.00  0.00           O
ATOM  10437  C32 POPE  232      48.500 109.910  58.745  1.00  0.00           C
ATOM  10440  C23 POPE  232      51.930 113.650  56.315  1.00  0.00           C
ATOM  10443  C24 POPE  232      52.740 113.160  55.105  1.00  0.00           C
ATOM  10446  C25 POPE  232      53.180 114.350  54.255  1.00  0.00           C
ATOM  10449  C26 POPE  232      52.160 114.840  53.215  1.00  0.00           C
ATOM  10452  C27 POPE  232      52.550 116.220  52.675  1.00  0.00           C
ATOM  10455  C28 POPE  232      51.600 116.760  51.595  1.00  0.00           C
ATOM  10458  C29 POPE  232      51.880 116.210  50.215  1.00  0.00           C
ATOM  10460 0C21 POPE  232      52.440 116.900  49.195  1.00  0.00           C
ATOM  10462 1C21 POPE  232      52.930 118.320  49.275  1.00  0.00           C
ATOM  10465 2C21 POPE  232      54.190 118.630  48.445  1.00  0.00           C
ATOM  10468 3C21 POPE  232      53.910 118.870  46.955  1.00  0.00           C
ATOM  10471 4C21 POPE  232      54.780 119.990  46.355  1.00  0.00           C
ATOM  10474 5C21 POPE  232      56.260 119.630  46.165  1.00  0.00           C
ATOM  10477 6C21 POPE  232      57.060 120.770  45.525  1.00  0.00           C
ATOM  10480 7C21 POPE  232      58.370 120.300  44.865  1.00  0.00           C
ATOM  10483 8C21 POPE  232      59.060 121.400  44.055  1.00  0.00           C
ATOM  10487  C33 POPE  232      47.900 109.520  57.375  1.00  0.00           C
ATOM  10490  C34 POPE  232      46.380 109.740  57.335  1.00  0.00           C
ATOM  10493  C35 POPE  232      45.600 108.770  58.225  1.00  0.00           C
ATOM  10496  C36 POPE  232      44.180 109.290  58.515  1.00  0.00           C
ATOM  10499  C37 POPE  232      43.360 108.330  59.375  1.00  0.00           C
ATOM  10502  C38 POPE  232      42.940 107.070  58.615  1.00  0.00           C
ATOM  10505  C39 POPE  232      42.030 106.170  59.455  1.00  0.00           C
ATOM  10508 0C31 POPE  232      41.560 104.940  58.675  1.00  0.00           C
ATOM  10511 1C31 POPE  232      40.550 104.120  59.485  1.00  0.00           C
ATOM  10514 2C31 POPE  232      40.220 102.740  58.895  1.00  0.00           C
ATOM  10517 3C31 POPE  232      38.730 102.610  58.555  1.00  0.00           C
ATOM  10520 4C31 POPE  232      37.830 102.550  59.805  1.00  0.00           C
ATOM  10523 5C31 POPE  232      36.350 102.670  59.445  1.00  0.00           C
ATOM  10526 6C31 POPE  232      35.440 102.780  60.665  1.00  0.00           C
ATOM  10530  NH3 POPE  233      27.330 126.630  25.275  1.00  0.00           N
ATOM  10534  C12 POPE  233      28.640 126.450  24.555  1.00  0.00           C
ATOM  10537  C11 POPE  233      29.720 127.390  25.115  1.00  0.00           C
ATOM  10540  P   POPE  233      32.140 126.400  25.055  1.00  0.00           P
ATOM  10541  O13 POPE  233      31.710 125.030  25.375  1.00  0.00           O
ATOM  10542  O14 POPE  233      33.330 126.500  24.175  1.00  0.00           O
ATOM  10543  O11 POPE  233      32.470 127.110  26.435  1.00  0.00           O
ATOM  10544  O12 POPE  233      30.940 127.190  24.405  1.00  0.00           O
ATOM  10545  C1  POPE  233      33.410 128.180  26.585  1.00  0.00           C
ATOM  10548  C2  POPE  233      34.890 127.680  26.645  1.00  0.00           C
ATOM  10550  O21 POPE  233      35.080 126.750  27.745  1.00  0.00           O
ATOM  10551  C21 POPE  233      35.820 125.690  27.455  1.00  0.00           C
ATOM  10552  O22 POPE  233      36.250 125.420  26.345  1.00  0.00           O
ATOM  10553  C22 POPE  233      35.930 124.740  28.645  1.00  0.00           C
ATOM  10556  C3  POPE  233      35.980 128.800  26.655  1.00  0.00           C
ATOM  10559  O31 POPE  233      36.010 129.670  27.805  1.00  0.00           O
ATOM  10560  C31 POPE  233      36.940 129.410  28.725  1.00  0.00           C
ATOM  10561  O32 POPE  233      37.580 128.380  28.825  1.00  0.00           O
ATOM  10562  C32 POPE  233      37.170 130.650  29.575  1.00  0.00           C
ATOM  10565  C23 POPE  233      36.130 125.350  30.055  1.00  0.00           C
ATOM  10568  C24 POPE  233      35.960 124.240  31.105  1.00  0.00           C
ATOM  10571  C25 POPE  233      36.120 124.670  32.565  1.00  0.00           C
ATOM  10574  C26 POPE  233      35.360 123.730  33.505  1.00  0.00           C
ATOM  10577  C27 POPE  233      36.020 123.570  34.885  1.00  0.00           C
ATOM  10580  C28 POPE  233      35.120 122.800  35.875  1.00  0.00           C
ATOM  10583  C29 POPE  233      35.850 122.480  37.165  1.00  0.00           C
ATOM  10585 0C21 POPE  233      35.510 122.890  38.395  1.00  0.00           C
ATOM  10587 1C21 POPE  233      34.310 123.720  38.765  1.00  0.00           C
ATOM  10590 2C21 POPE  233      33.820 123.450  40.205  1.00  0.00           C
ATOM  10593 3C21 POPE  233      34.720 124.070  41.295  1.00  0.00           C
ATOM  10596 4C21 POPE  233      34.320 123.650  42.715  1.00  0.00           C
ATOM  10599 5C21 POPE  233      34.850 122.260  43.105  1.00  0.00           C
ATOM  10602 6C21 POPE  233      36.270 122.300  43.715  1.00  0.00           C
ATOM  10605 7C21 POPE  233      36.250 122.310  45.245  1.00  0.00           C
ATOM  10608 8C21 POPE  233      37.650 122.320  45.865  1.00  0.00           C
ATOM  10612  C33 POPE  233      37.770 130.310  30.965  1.00  0.00           C
ATOM  10615  C34 POPE  233      36.750 129.570  31.835  1.00  0.00           C
ATOM  10618  C35 POPE  233      37.290 129.120  33.205  1.00  0.00           C
ATOM  10621  C36 POPE  233      38.290 127.960  33.105  1.00  0.00           C
ATOM  10624  C37 POPE  233      38.630 127.350  34.475  1.00  0.00           C
ATOM  10627  C38 POPE  233      39.500 126.090  34.355  1.00  0.00           C
ATOM  10630  C39 POPE  233      40.220 125.680  35.645  1.00  0.00           C
ATOM  10633 0C31 POPE  233      39.280 125.380  36.815  1.00  0.00           C
ATOM  10636 1C31 POPE  233      40.050 124.800  38.015  1.00  0.00           C
ATOM  10639 2C31 POPE  233      39.210 124.670  39.285  1.00  0.00           C
ATOM  10642 3C31 POPE  233      38.880 126.020  39.945  1.00  0.00           C
ATOM  10645 4C31 POPE  233      38.500 125.870  41.415  1.00  0.00           C
ATOM  10648 5C31 POPE  233      38.560 127.190  42.185  1.00  0.00           C
ATOM  10651 6C31 POPE  233      38.280 127.010  43.675  1.00  0.00           C
ATOM  10655  NH3 POPE  234     107.670  16.120  27.835  1.00  0.00           N
ATOM  10659  C12 POPE  234     107.120  15.340  28.995  1.00  0.00           C
ATOM  10662  C11 POPE  234     107.740  13.920  29.025  1.00  0.00           C
ATOM  10665  P   POPE  234     105.930  12.860  30.575  1.00  0.00           P
ATOM  10666  O13 POPE  234     105.900  11.910  31.695  1.00  0.00           O
ATOM  10667  O14 POPE  234     105.180  12.430  29.365  1.00  0.00           O
ATOM  10668  O11 POPE  234     105.400  14.260  31.055  1.00  0.00           O
ATOM  10669  O12 POPE  234     107.440  13.200  30.225  1.00  0.00           O
ATOM  10670  C1  POPE  234     104.340  14.390  32.005  1.00  0.00           C
ATOM  10673  C2  POPE  234     104.870  14.670  33.435  1.00  0.00           C
ATOM  10675  O21 POPE  234     103.860  15.410  34.165  1.00  0.00           O
ATOM  10676  C21 POPE  234     104.000  15.440  35.485  1.00  0.00           C
ATOM  10677  O22 POPE  234     104.810  14.820  36.145  1.00  0.00           O
ATOM  10678  C22 POPE  234     103.050  16.490  36.045  1.00  0.00           C
ATOM  10681  C3  POPE  234     106.210  15.480  33.375  1.00  0.00           C
ATOM  10684  O31 POPE  234     106.900  15.350  34.615  1.00  0.00           O
ATOM  10685  C31 POPE  234     108.140  15.750  34.665  1.00  0.00           C
ATOM  10686  O32 POPE  234     108.680  16.590  33.975  1.00  0.00           O
ATOM  10687  C32 POPE  234     108.880  14.920  35.705  1.00  0.00           C
ATOM  10690  C23 POPE  234     103.150  16.590  37.575  1.00  0.00           C
ATOM  10693  C24 POPE  234     102.440  17.820  38.135  1.00  0.00           C
ATOM  10696  C25 POPE  234     103.330  18.730  38.975  1.00  0.00           C
ATOM  10699  C26 POPE  234     103.660  18.180  40.355  1.00  0.00           C
ATOM  10702  C27 POPE  234     104.720  19.040  41.035  1.00  0.00           C
ATOM  10705  C28 POPE  234     104.870  18.750  42.535  1.00  0.00           C
ATOM  10708  C29 POPE  234     103.720  19.360  43.295  1.00  0.00           C
ATOM  10710 0C21 POPE  234     103.820  20.070  44.435  1.00  0.00           C
ATOM  10712 1C21 POPE  234     105.080  20.320  45.225  1.00  0.00           C
ATOM  10715 2C21 POPE  234     105.660  21.730  45.025  1.00  0.00           C
ATOM  10718 3C21 POPE  234     106.730  22.050  46.075  1.00  0.00           C
ATOM  10721 4C21 POPE  234     107.490  23.350  45.775  1.00  0.00           C
ATOM  10724 5C21 POPE  234     108.330  23.890  46.935  1.00  0.00           C
ATOM  10727 6C21 POPE  234     109.310  22.880  47.545  1.00  0.00           C
ATOM  10730 7C21 POPE  234     110.260  23.540  48.565  1.00  0.00           C
ATOM  10733 8C21 POPE  234     111.030  22.540  49.435  1.00  0.00           C
ATOM  10737  C33 POPE  234     108.720  15.400  37.155  1.00  0.00           C
ATOM  10740  C34 POPE  234     109.470  14.450  38.095  1.00  0.00           C
ATOM  10743  C35 POPE  234     109.500  14.880  39.565  1.00  0.00           C
ATOM  10746  C36 POPE  234     108.110  14.890  40.225  1.00  0.00           C
ATOM  10749  C37 POPE  234     108.060  14.000  41.485  1.00  0.00           C
ATOM  10752  C38 POPE  234     106.740  14.140  42.245  1.00  0.00           C
ATOM  10755  C39 POPE  234     106.570  13.090  43.355  1.00  0.00           C
ATOM  10758 0C31 POPE  234     105.440  13.470  44.315  1.00  0.00           C
ATOM  10761 1C31 POPE  234     105.870  14.490  45.385  1.00  0.00           C
ATOM  10764 2C31 POPE  234     104.730  14.840  46.355  1.00  0.00           C
ATOM  10767 3C31 POPE  234     104.600  16.350  46.615  1.00  0.00           C
ATOM  10770 4C31 POPE  234     103.260  16.660  47.305  1.00  0.00           C
ATOM  10773 5C31 POPE  234     103.050  18.130  47.635  1.00  0.00           C
ATOM  10776 6C31 POPE  234     101.670  18.410  48.235  1.00  0.00           C
ATOM  10780  NH3 POPE  235      72.730  80.900  70.945  1.00  0.00           N
ATOM  10784  C12 POPE  235      73.180  80.920  72.385  1.00  0.00           C
ATOM  10787  C11 POPE  235      73.960  79.650  72.785  1.00  0.00           C
ATOM  10790  P   POPE  235      76.560  79.220  72.675  1.00  0.00           P
ATOM  10791  O13 POPE  235      77.150  80.550  72.995  1.00  0.00           O
ATOM  10792  O14 POPE  235      76.440  78.210  73.735  1.00  0.00           O
ATOM  10793  O11 POPE  235      77.440  78.680  71.475  1.00  0.00           O
ATOM  10794  O12 POPE  235      75.150  79.440  72.005  1.00  0.00           O
ATOM  10795  C1  POPE  235      77.070  77.570  70.675  1.00  0.00           C
ATOM  10798  C2  POPE  235      77.560  77.810  69.215  1.00  0.00           C
ATOM  10800  O21 POPE  235      76.980  76.840  68.315  1.00  0.00           O
ATOM  10801  C21 POPE  235      76.940  77.240  67.035  1.00  0.00           C
ATOM  10802  O22 POPE  235      77.330  78.310  66.625  1.00  0.00           O
ATOM  10803  C22 POPE  235      76.370  76.120  66.145  1.00  0.00           C
ATOM  10806  C3  POPE  235      79.120  77.760  69.175  1.00  0.00           C
ATOM  10809  O31 POPE  235      79.630  78.690  68.205  1.00  0.00           O
ATOM  10810  C31 POPE  235      80.940  78.570  67.995  1.00  0.00           C
ATOM  10811  O32 POPE  235      81.680  77.810  68.595  1.00  0.00           O
ATOM  10812  C32 POPE  235      81.380  79.520  66.885  1.00  0.00           C
ATOM  10815  C23 POPE  235      76.590  76.380  64.625  1.00  0.00           C
ATOM  10818  C24 POPE  235      76.340  75.140  63.725  1.00  0.00           C
ATOM  10821  C25 POPE  235      76.340  75.520  62.225  1.00  0.00           C
ATOM  10824  C26 POPE  235      76.110  74.400  61.195  1.00  0.00           C
ATOM  10827  C27 POPE  235      75.890  74.890  59.745  1.00  0.00           C
ATOM  10830  C28 POPE  235      75.830  73.720  58.725  1.00  0.00           C
ATOM  10833  C29 POPE  235      75.540  74.100  57.295  1.00  0.00           C
ATOM  10835 0C21 POPE  235      76.080  73.550  56.175  1.00  0.00           C
ATOM  10837 1C21 POPE  235      77.120  72.450  56.115  1.00  0.00           C
ATOM  10840 2C21 POPE  235      78.260  72.740  55.115  1.00  0.00           C
ATOM  10843 3C21 POPE  235      79.500  71.850  55.365  1.00  0.00           C
ATOM  10846 4C21 POPE  235      80.750  72.280  54.585  1.00  0.00           C
ATOM  10849 5C21 POPE  235      82.060  71.940  55.315  1.00  0.00           C
ATOM  10852 6C21 POPE  235      82.330  70.440  55.535  1.00  0.00           C
ATOM  10855 7C21 POPE  235      83.600  70.220  56.365  1.00  0.00           C
ATOM  10858 8C21 POPE  235      84.140  68.780  56.355  1.00  0.00           C
ATOM  10862  C33 POPE  235      82.910  79.590  66.685  1.00  0.00           C
ATOM  10865  C34 POPE  235      83.350  80.890  66.015  1.00  0.00           C
ATOM  10868  C35 POPE  235      84.510  80.660  65.035  1.00  0.00           C
ATOM  10871  C36 POPE  235      84.060  80.610  63.575  1.00  0.00           C
ATOM  10874  C37 POPE  235      85.210  80.260  62.615  1.00  0.00           C
ATOM  10877  C38 POPE  235      84.740  79.770  61.225  1.00  0.00           C
ATOM  10880  C39 POPE  235      83.950  80.800  60.395  1.00  0.00           C
ATOM  10883 0C31 POPE  235      83.350  80.180  59.115  1.00  0.00           C
ATOM  10886 1C31 POPE  235      82.410  81.140  58.345  1.00  0.00           C
ATOM  10889 2C31 POPE  235      82.880  81.520  56.925  1.00  0.00           C
ATOM  10892 3C31 POPE  235      83.880  82.670  56.845  1.00  0.00           C
ATOM  10895 4C31 POPE  235      83.990  83.200  55.395  1.00  0.00           C
ATOM  10898 5C31 POPE  235      85.170  84.160  55.175  1.00  0.00           C
ATOM  10901 6C31 POPE  235      85.290  84.690  53.745  1.00  0.00           C
ATOM  10905  NH3 POPE  236      48.230 124.170  68.115  1.00  0.00           N
ATOM  10909  C12 POPE  236      48.130 122.790  68.685  1.00  0.00           C
ATOM  10912  C11 POPE  236      48.800 121.820  67.695  1.00  0.00           C
ATOM  10915  P   POPE  236      48.250 119.230  67.655  1.00  0.00           P
ATOM  10916  O13 POPE  236      46.920 119.010  68.265  1.00  0.00           O
ATOM  10917  O14 POPE  236      49.160 118.060  67.665  1.00  0.00           O
ATOM  10918  O11 POPE  236      47.980 119.600  66.155  1.00  0.00           O
ATOM  10919  O12 POPE  236      48.910 120.520  68.275  1.00  0.00           O
ATOM  10920  C1  POPE  236      49.090 119.730  65.245  1.00  0.00           C
ATOM  10923  C2  POPE  236      48.640 119.500  63.775  1.00  0.00           C
ATOM  10925  O21 POPE  236      47.510 120.320  63.435  1.00  0.00           O
ATOM  10926  C21 POPE  236      47.850 121.610  63.295  1.00  0.00           C
ATOM  10927  O22 POPE  236      48.960 122.070  63.465  1.00  0.00           O
ATOM  10928  C22 POPE  236      46.650 122.420  62.815  1.00  0.00           C
ATOM  10931  C3  POPE  236      48.250 118.010  63.535  1.00  0.00           C
ATOM  10934  O31 POPE  236      48.340 117.640  62.145  1.00  0.00           O
ATOM  10935  C31 POPE  236      49.570 117.310  61.745  1.00  0.00           C
ATOM  10936  O32 POPE  236      50.540 117.270  62.485  1.00  0.00           O
ATOM  10937  C32 POPE  236      49.580 117.060  60.245  1.00  0.00           C
ATOM  10940  C23 POPE  236      47.080 123.590  61.885  1.00  0.00           C
ATOM  10943  C24 POPE  236      47.350 123.160  60.425  1.00  0.00           C
ATOM  10946  C25 POPE  236      46.170 123.480  59.495  1.00  0.00           C
ATOM  10949  C26 POPE  236      46.510 123.410  57.995  1.00  0.00           C
ATOM  10952  C27 POPE  236      45.840 124.550  57.215  1.00  0.00           C
ATOM  10955  C28 POPE  236      46.090 124.460  55.695  1.00  0.00           C
ATOM  10958  C29 POPE  236      45.400 125.580  54.945  1.00  0.00           C
ATOM  10960 0C21 POPE  236      44.200 125.520  54.335  1.00  0.00           C
ATOM  10962 1C21 POPE  236      43.290 124.320  54.265  1.00  0.00           C
ATOM  10965 2C21 POPE  236      43.010 123.830  52.835  1.00  0.00           C
ATOM  10968 3C21 POPE  236      44.270 123.480  52.025  1.00  0.00           C
ATOM  10971 4C21 POPE  236      44.010 122.500  50.865  1.00  0.00           C
ATOM  10974 5C21 POPE  236      42.970 122.990  49.845  1.00  0.00           C
ATOM  10977 6C21 POPE  236      42.590 121.950  48.785  1.00  0.00           C
ATOM  10980 7C21 POPE  236      41.550 122.470  47.785  1.00  0.00           C
ATOM  10983 8C21 POPE  236      41.270 121.530  46.615  1.00  0.00           C
ATOM  10987  C33 POPE  236      51.020 117.000  59.685  1.00  0.00           C
ATOM  10990  C34 POPE  236      51.080 116.900  58.145  1.00  0.00           C
ATOM  10993  C35 POPE  236      50.770 118.230  57.445  1.00  0.00           C
ATOM  10996  C36 POPE  236      50.830 118.120  55.915  1.00  0.00           C
ATOM  10999  C37 POPE  236      50.610 119.470  55.215  1.00  0.00           C
ATOM  11002  C38 POPE  236      49.970 119.370  53.825  1.00  0.00           C
ATOM  11005  C39 POPE  236      48.480 118.990  53.885  1.00  0.00           C
ATOM  11008 0C31 POPE  236      47.810 118.780  52.525  1.00  0.00           C
ATOM  11011 1C31 POPE  236      46.400 118.190  52.685  1.00  0.00           C
ATOM  11014 2C31 POPE  236      45.700 117.980  51.345  1.00  0.00           C
ATOM  11017 3C31 POPE  236      44.220 117.620  51.475  1.00  0.00           C
ATOM  11020 4C31 POPE  236      43.540 117.490  50.105  1.00  0.00           C
ATOM  11023 5C31 POPE  236      42.030 117.770  50.135  1.00  0.00           C
ATOM  11026 6C31 POPE  236      41.400 117.800  48.745  1.00  0.00           C
ATOM  11030  NH3 POPE  237      32.700  31.420  21.275  1.00  0.00           N
ATOM  11034  C12 POPE  237      31.640  31.810  22.255  1.00  0.00           C
ATOM  11037  C11 POPE  237      30.280  31.350  21.705  1.00  0.00           C
ATOM  11040  P   POPE  237      28.180  30.440  22.975  1.00  0.00           P
ATOM  11041  O13 POPE  237      27.190  31.060  23.885  1.00  0.00           O
ATOM  11042  O14 POPE  237      27.650  29.820  21.735  1.00  0.00           O
ATOM  11043  O11 POPE  237      29.000  29.340  23.745  1.00  0.00           O
ATOM  11044  O12 POPE  237      29.260  31.560  22.665  1.00  0.00           O
ATOM  11045  C1  POPE  237      29.590  29.560  25.025  1.00  0.00           C
ATOM  11048  C2  POPE  237      29.680  28.260  25.885  1.00  0.00           C
ATOM  11050  O21 POPE  237      30.580  28.590  26.955  1.00  0.00           O
ATOM  11051  C21 POPE  237      30.520  27.860  28.065  1.00  0.00           C
ATOM  11052  O22 POPE  237      29.700  26.990  28.295  1.00  0.00           O
ATOM  11053  C22 POPE  237      31.660  28.290  28.985  1.00  0.00           C
ATOM  11056  C3  POPE  237      30.210  27.070  25.015  1.00  0.00           C
ATOM  11059  O31 POPE  237      30.140  25.750  25.615  1.00  0.00           O
ATOM  11060  C31 POPE  237      31.240  25.340  26.255  1.00  0.00           C
ATOM  11061  O32 POPE  237      32.230  26.020  26.465  1.00  0.00           O
ATOM  11062  C32 POPE  237      31.180  23.840  26.555  1.00  0.00           C
ATOM  11065  C23 POPE  237      32.190  27.170  29.925  1.00  0.00           C
ATOM  11068  C24 POPE  237      32.930  27.770  31.125  1.00  0.00           C
ATOM  11071  C25 POPE  237      31.930  28.340  32.145  1.00  0.00           C
ATOM  11074  C26 POPE  237      32.470  29.460  33.045  1.00  0.00           C
ATOM  11077  C27 POPE  237      31.330  30.360  33.535  1.00  0.00           C
ATOM  11080  C28 POPE  237      31.770  31.470  34.515  1.00  0.00           C
ATOM  11083  C29 POPE  237      32.090  30.920  35.885  1.00  0.00           C
ATOM  11085 0C21 POPE  237      31.620  31.370  37.065  1.00  0.00           C
ATOM  11087 1C21 POPE  237      30.700  32.540  37.295  1.00  0.00           C
ATOM  11090 2C21 POPE  237      29.510  32.240  38.225  1.00  0.00           C
ATOM  11093 3C21 POPE  237      29.930  31.940  39.675  1.00  0.00           C
ATOM  11096 4C21 POPE  237      28.790  32.060  40.695  1.00  0.00           C
ATOM  11099 5C21 POPE  237      27.500  31.360  40.255  1.00  0.00           C
ATOM  11102 6C21 POPE  237      26.630  30.880  41.425  1.00  0.00           C
ATOM  11105 7C21 POPE  237      25.430  30.070  40.925  1.00  0.00           C
ATOM  11108 8C21 POPE  237      24.720  29.280  42.015  1.00  0.00           C
ATOM  11112  C33 POPE  237      30.970  23.480  28.045  1.00  0.00           C
ATOM  11115  C34 POPE  237      29.490  23.540  28.415  1.00  0.00           C
ATOM  11118  C35 POPE  237      29.150  23.010  29.825  1.00  0.00           C
ATOM  11121  C36 POPE  237      27.700  22.500  29.945  1.00  0.00           C
ATOM  11124  C37 POPE  237      27.420  21.650  31.185  1.00  0.00           C
ATOM  11127  C38 POPE  237      26.250  20.670  30.975  1.00  0.00           C
ATOM  11130  C39 POPE  237      24.890  21.340  30.725  1.00  0.00           C
ATOM  11133 0C31 POPE  237      24.250  21.950  31.985  1.00  0.00           C
ATOM  11136 1C31 POPE  237      22.950  22.680  31.635  1.00  0.00           C
ATOM  11139 2C31 POPE  237      22.070  23.030  32.845  1.00  0.00           C
ATOM  11142 3C31 POPE  237      21.070  24.170  32.575  1.00  0.00           C
ATOM  11145 4C31 POPE  237      20.060  23.910  31.445  1.00  0.00           C
ATOM  11148 5C31 POPE  237      19.350  25.200  30.975  1.00  0.00           C
ATOM  11151 6C31 POPE  237      18.230  24.940  29.975  1.00  0.00           C
ATOM  11155  NH3 POPE  238      74.100   5.210  67.265  1.00  0.00           N
ATOM  11159  C12 POPE  238      74.060   6.690  67.075  1.00  0.00           C
ATOM  11162  C11 POPE  238      72.950   6.960  66.085  1.00  0.00           C
ATOM  11165  P   POPE  238      71.530   9.050  65.585  1.00  0.00           P
ATOM  11166  O13 POPE  238      70.410   8.110  65.735  1.00  0.00           O
ATOM  11167  O14 POPE  238      71.440  10.210  66.495  1.00  0.00           O
ATOM  11168  O11 POPE  238      71.510   9.510  64.075  1.00  0.00           O
ATOM  11169  O12 POPE  238      72.910   8.340  65.775  1.00  0.00           O
ATOM  11170  C1  POPE  238      71.890   8.640  62.995  1.00  0.00           C
ATOM  11173  C2  POPE  238      70.880   8.680  61.805  1.00  0.00           C
ATOM  11175  O21 POPE  238      71.270   7.690  60.825  1.00  0.00           O
ATOM  11176  C21 POPE  238      70.320   7.290  59.975  1.00  0.00           C
ATOM  11177  O22 POPE  238      69.190   7.740  59.915  1.00  0.00           O
ATOM  11178  C22 POPE  238      70.790   6.100  59.115  1.00  0.00           C
ATOM  11181  C3  POPE  238      70.900  10.130  61.245  1.00  0.00           C
ATOM  11184  O31 POPE  238      69.920  10.430  60.235  1.00  0.00           O
ATOM  11185  C31 POPE  238      70.390  10.490  59.005  1.00  0.00           C
ATOM  11186  O32 POPE  238      71.500  10.140  58.625  1.00  0.00           O
ATOM  11187  C32 POPE  238      69.330  11.110  58.095  1.00  0.00           C
ATOM  11190  C23 POPE  238      70.680   6.310  57.585  1.00  0.00           C
ATOM  11193  C24 POPE  238      71.980   6.790  56.915  1.00  0.00           C
ATOM  11196  C25 POPE  238      71.880   7.110  55.415  1.00  0.00           C
ATOM  11199  C26 POPE  238      71.880   5.900  54.465  1.00  0.00           C
ATOM  11202  C27 POPE  238      72.700   6.160  53.175  1.00  0.00           C
ATOM  11205  C28 POPE  238      72.240   5.340  51.955  1.00  0.00           C
ATOM  11208  C29 POPE  238      71.290   6.110  51.065  1.00  0.00           C
ATOM  11210 0C21 POPE  238      71.280   6.110  49.715  1.00  0.00           C
ATOM  11212 1C21 POPE  238      72.180   5.300  48.815  1.00  0.00           C
ATOM  11215 2C21 POPE  238      71.660   3.860  48.665  1.00  0.00           C
ATOM  11218 3C21 POPE  238      72.550   2.990  47.755  1.00  0.00           C
ATOM  11221 4C21 POPE  238      72.040   1.550  47.675  1.00  0.00           C
ATOM  11224 5C21 POPE  238      73.140   0.530  47.365  1.00  0.00           C
ATOM  11227 6C21 POPE  238      72.640  -0.910  47.535  1.00  0.00           C
ATOM  11230 7C21 POPE  238      73.790  -1.920  47.575  1.00  0.00           C
ATOM  11233 8C21 POPE  238      73.320  -3.340  47.895  1.00  0.00           C
ATOM  11237  C33 POPE  238      69.800  11.250  56.625  1.00  0.00           C
ATOM  11240  C34 POPE  238      68.730  11.920  55.755  1.00  0.00           C
ATOM  11243  C35 POPE  238      69.180  12.310  54.335  1.00  0.00           C
ATOM  11246  C36 POPE  238      69.950  11.230  53.585  1.00  0.00           C
ATOM  11249  C37 POPE  238      69.900  11.430  52.065  1.00  0.00           C
ATOM  11252  C38 POPE  238      70.570  10.300  51.285  1.00  0.00           C
ATOM  11255  C39 POPE  238      70.070  10.180  49.845  1.00  0.00           C
ATOM  11258 0C31 POPE  238      70.290  11.430  48.985  1.00  0.00           C
ATOM  11261 1C31 POPE  238      69.790  11.230  47.545  1.00  0.00           C
ATOM  11264 2C31 POPE  238      69.890  12.500  46.695  1.00  0.00           C
ATOM  11267 3C31 POPE  238      69.370  12.320  45.255  1.00  0.00           C
ATOM  11270 4C31 POPE  238      70.300  11.460  44.375  1.00  0.00           C
ATOM  11273 5C31 POPE  238      69.890  11.440  42.895  1.00  0.00           C
ATOM  11276 6C31 POPE  238      68.440  11.060  42.645  1.00  0.00           C
ATOM  11280  NH3 POPE  239     106.460   6.540  66.395  1.00  0.00           N
ATOM  11284  C12 POPE  239     106.480   5.040  66.295  1.00  0.00           C
ATOM  11287  C11 POPE  239     106.300   4.410  67.685  1.00  0.00           C
ATOM  11290  P   POPE  239     105.890   1.810  67.585  1.00  0.00           P
ATOM  11291  O13 POPE  239     106.740   0.630  67.855  1.00  0.00           O
ATOM  11292  O14 POPE  239     104.640   2.000  68.325  1.00  0.00           O
ATOM  11293  O11 POPE  239     105.540   1.850  66.045  1.00  0.00           O
ATOM  11294  O12 POPE  239     106.820   3.090  67.705  1.00  0.00           O
ATOM  11295  C1  POPE  239     105.910   0.800  65.155  1.00  0.00           C
ATOM  11298  C2  POPE  239     107.000   1.310  64.175  1.00  0.00           C
ATOM  11300  O21 POPE  239     107.300   0.370  63.125  1.00  0.00           O
ATOM  11301  C21 POPE  239     107.810  -0.790  63.485  1.00  0.00           C
ATOM  11302  O22 POPE  239     107.840  -1.270  64.615  1.00  0.00           O
ATOM  11303  C22 POPE  239     108.480  -1.460  62.285  1.00  0.00           C
ATOM  11306  C3  POPE  239     108.290   1.850  64.855  1.00  0.00           C
ATOM  11309  O31 POPE  239     108.900   2.870  64.015  1.00  0.00           O
ATOM  11310  C31 POPE  239     109.980   2.490  63.345  1.00  0.00           C
ATOM  11311  O32 POPE  239     110.550   1.420  63.505  1.00  0.00           O
ATOM  11312  C32 POPE  239     110.330   3.540  62.315  1.00  0.00           C
ATOM  11315  C23 POPE  239     109.060  -2.860  62.615  1.00  0.00           C
ATOM  11318  C24 POPE  239     110.060  -3.340  61.565  1.00  0.00           C
ATOM  11321  C25 POPE  239     109.520  -3.350  60.125  1.00  0.00           C
ATOM  11324  C26 POPE  239     110.070  -2.230  59.245  1.00  0.00           C
ATOM  11327  C27 POPE  239     109.760  -2.480  57.765  1.00  0.00           C
ATOM  11330  C28 POPE  239     110.340  -1.390  56.855  1.00  0.00           C
ATOM  11333  C29 POPE  239     110.240  -1.780  55.405  1.00  0.00           C
ATOM  11335 0C21 POPE  239     109.610  -1.110  54.425  1.00  0.00           C
ATOM  11337 1C21 POPE  239     108.880   0.200  54.515  1.00  0.00           C
ATOM  11340 2C21 POPE  239     109.240   1.140  53.345  1.00  0.00           C
ATOM  11343 3C21 POPE  239     108.310   2.360  53.285  1.00  0.00           C
ATOM  11346 4C21 POPE  239     108.680   3.340  52.165  1.00  0.00           C
ATOM  11349 5C21 POPE  239     109.930   4.190  52.445  1.00  0.00           C
ATOM  11352 6C21 POPE  239     109.750   5.200  53.585  1.00  0.00           C
ATOM  11355 7C21 POPE  239     110.810   6.300  53.565  1.00  0.00           C
ATOM  11358 8C21 POPE  239     110.670   7.310  54.715  1.00  0.00           C
ATOM  11362  C33 POPE  239     110.700   2.860  60.985  1.00  0.00           C
ATOM  11365  C34 POPE  239     110.200   3.620  59.745  1.00  0.00           C
ATOM  11368  C35 POPE  239     110.390   2.830  58.445  1.00  0.00           C
ATOM  11371  C36 POPE  239     111.830   2.310  58.335  1.00  0.00           C
ATOM  11374  C37 POPE  239     112.170   1.580  57.035  1.00  0.00           C
ATOM  11377  C38 POPE  239     112.840   2.480  55.985  1.00  0.00           C
ATOM  11380  C39 POPE  239     113.370   1.620  54.835  1.00  0.00           C
ATOM  11383 0C31 POPE  239     114.260   2.400  53.855  1.00  0.00           C
ATOM  11386 1C31 POPE  239     114.970   1.440  52.895  1.00  0.00           C
ATOM  11389 2C31 POPE  239     116.210   2.040  52.225  1.00  0.00           C
ATOM  11392 3C31 POPE  239     115.920   3.090  51.145  1.00  0.00           C
ATOM  11395 4C31 POPE  239     117.180   3.400  50.325  1.00  0.00           C
ATOM  11398 5C31 POPE  239     116.900   4.210  49.055  1.00  0.00           C
ATOM  11401 6C31 POPE  239     118.040   4.120  48.035  1.00  0.00           C
ATOM  11405  NH3 POPE  240      45.330  63.900  30.115  1.00  0.00           N
ATOM  11409  C12 POPE  240      46.520  62.970  30.235  1.00  0.00           C
ATOM  11412  C11 POPE  240      47.500  63.070  29.055  1.00  0.00           C
ATOM  11415  P   POPE  240      49.290  61.170  28.395  1.00  0.00           P
ATOM  11416  O13 POPE  240      50.220  61.830  27.435  1.00  0.00           O
ATOM  11417  O14 POPE  240      48.260  60.260  27.845  1.00  0.00           O
ATOM  11418  O11 POPE  240      50.110  60.360  29.495  1.00  0.00           O
ATOM  11419  O12 POPE  240      48.620  62.250  29.315  1.00  0.00           O
ATOM  11420  C1  POPE  240      50.750  60.980  30.625  1.00  0.00           C
ATOM  11423  C2  POPE  240      49.820  61.430  31.805  1.00  0.00           C
ATOM  11425  O21 POPE  240      50.630  61.690  32.965  1.00  0.00           O
ATOM  11426  C21 POPE  240      50.900  60.740  33.845  1.00  0.00           C
ATOM  11427  O22 POPE  240      50.760  59.540  33.685  1.00  0.00           O
ATOM  11428  C22 POPE  240      51.360  61.410  35.145  1.00  0.00           C
ATOM  11431  C3  POPE  240      48.600  60.470  32.045  1.00  0.00           C
ATOM  11434  O31 POPE  240      47.520  60.880  32.905  1.00  0.00           O
ATOM  11435  C31 POPE  240      47.670  61.450  34.095  1.00  0.00           C
ATOM  11436  O32 POPE  240      48.490  62.280  34.415  1.00  0.00           O
ATOM  11437  C32 POPE  240      46.630  60.830  35.045  1.00  0.00           C
ATOM  11440  C23 POPE  240      50.970  60.600  36.395  1.00  0.00           C
ATOM  11443  C24 POPE  240      51.870  60.880  37.615  1.00  0.00           C
ATOM  11446  C25 POPE  240      51.650  59.800  38.695  1.00  0.00           C
ATOM  11449  C26 POPE  240      52.850  59.610  39.635  1.00  0.00           C
ATOM  11452  C27 POPE  240      52.610  58.440  40.605  1.00  0.00           C
ATOM  11455  C28 POPE  240      53.860  58.020  41.385  1.00  0.00           C
ATOM  11458  C29 POPE  240      53.540  56.820  42.235  1.00  0.00           C
ATOM  11460 0C21 POPE  240      53.770  56.680  43.555  1.00  0.00           C
ATOM  11462 1C21 POPE  240      54.460  57.690  44.435  1.00  0.00           C
ATOM  11465 2C21 POPE  240      54.780  57.110  45.825  1.00  0.00           C
ATOM  11468 3C21 POPE  240      55.920  56.080  45.785  1.00  0.00           C
ATOM  11471 4C21 POPE  240      56.050  55.250  47.065  1.00  0.00           C
ATOM  11474 5C21 POPE  240      54.950  54.190  47.205  1.00  0.00           C
ATOM  11477 6C21 POPE  240      55.170  53.280  48.425  1.00  0.00           C
ATOM  11480 7C21 POPE  240      54.220  52.070  48.425  1.00  0.00           C
ATOM  11483 8C21 POPE  240      54.470  51.110  49.595  1.00  0.00           C
ATOM  11487  C33 POPE  240      47.180  59.610  35.835  1.00  0.00           C
ATOM  11490  C34 POPE  240      46.060  58.710  36.385  1.00  0.00           C
ATOM  11493  C35 POPE  240      46.590  57.520  37.195  1.00  0.00           C
ATOM  11496  C36 POPE  240      46.980  57.860  38.645  1.00  0.00           C
ATOM  11499  C37 POPE  240      48.120  56.970  39.155  1.00  0.00           C
ATOM  11502  C38 POPE  240      48.560  57.320  40.585  1.00  0.00           C
ATOM  11505  C39 POPE  240      48.510  56.110  41.525  1.00  0.00           C
ATOM  11508 0C31 POPE  240      48.930  56.470  42.955  1.00  0.00           C
ATOM  11511 1C31 POPE  240      48.520  55.390  43.965  1.00  0.00           C
ATOM  11514 2C31 POPE  240      49.070  55.690  45.365  1.00  0.00           C
ATOM  11517 3C31 POPE  240      48.230  55.060  46.485  1.00  0.00           C
ATOM  11520 4C31 POPE  240      48.800  55.370  47.875  1.00  0.00           C
ATOM  11523 5C31 POPE  240      49.040  54.120  48.725  1.00  0.00           C
ATOM  11526 6C31 POPE  240      49.820  54.410  50.015  1.00  0.00           C
ATOM  11530  NH3 POPE  241     111.870  65.690  28.545  1.00  0.00           N
ATOM  11534  C12 POPE  241     111.900  64.230  28.215  1.00  0.00           C
ATOM  11537  C11 POPE  241     112.000  63.380  29.495  1.00  0.00           C
ATOM  11540  P   POPE  241     111.570  61.060  28.415  1.00  0.00           P
ATOM  11541  O13 POPE  241     110.300  60.920  29.145  1.00  0.00           O
ATOM  11542  O14 POPE  241     111.580  61.560  27.035  1.00  0.00           O
ATOM  11543  O11 POPE  241     112.510  59.790  28.535  1.00  0.00           O
ATOM  11544  O12 POPE  241     112.490  62.070  29.205  1.00  0.00           O
ATOM  11545  C1  POPE  241     112.070  58.570  29.145  1.00  0.00           C
ATOM  11548  C2  POPE  241     112.750  58.310  30.525  1.00  0.00           C
ATOM  11550  O21 POPE  241     111.750  57.780  31.405  1.00  0.00           O
ATOM  11551  C21 POPE  241     112.180  56.870  32.265  1.00  0.00           C
ATOM  11552  O22 POPE  241     113.290  56.380  32.285  1.00  0.00           O
ATOM  11553  C22 POPE  241     111.050  56.500  33.215  1.00  0.00           C
ATOM  11556  C3  POPE  241     113.370  59.600  31.165  1.00  0.00           C
ATOM  11559  O31 POPE  241     113.550  59.460  32.585  1.00  0.00           O
ATOM  11560  C31 POPE  241     113.180  60.500  33.335  1.00  0.00           C
ATOM  11561  O32 POPE  241     112.900  61.620  32.955  1.00  0.00           O
ATOM  11562  C32 POPE  241     113.210  60.060  34.795  1.00  0.00           C
ATOM  11565  C23 POPE  241     111.590  55.970  34.565  1.00  0.00           C
ATOM  11568  C24 POPE  241     110.450  55.570  35.515  1.00  0.00           C
ATOM  11571  C25 POPE  241     110.940  54.780  36.735  1.00  0.00           C
ATOM  11574  C26 POPE  241     111.770  55.610  37.725  1.00  0.00           C
ATOM  11577  C27 POPE  241     112.480  54.720  38.765  1.00  0.00           C
ATOM  11580  C28 POPE  241     113.130  55.500  39.935  1.00  0.00           C
ATOM  11583  C29 POPE  241     112.220  55.590  41.135  1.00  0.00           C
ATOM  11585 0C21 POPE  241     112.540  56.070  42.355  1.00  0.00           C
ATOM  11587 1C21 POPE  241     113.860  56.630  42.815  1.00  0.00           C
ATOM  11590 2C21 POPE  241     114.420  55.830  44.005  1.00  0.00           C
ATOM  11593 3C21 POPE  241     115.610  56.500  44.695  1.00  0.00           C
ATOM  11596 4C21 POPE  241     116.480  55.500  45.475  1.00  0.00           C
ATOM  11599 5C21 POPE  241     117.240  56.120  46.655  1.00  0.00           C
ATOM  11602 6C21 POPE  241     118.170  57.280  46.275  1.00  0.00           C
ATOM  11605 7C21 POPE  241     118.890  57.860  47.495  1.00  0.00           C
ATOM  11608 8C21 POPE  241     119.930  58.930  47.165  1.00  0.00           C
ATOM  11612  C33 POPE  241     114.540  60.440  35.475  1.00  0.00           C
ATOM  11615  C34 POPE  241     114.440  61.720  36.305  1.00  0.00           C
ATOM  11618  C35 POPE  241     115.750  62.040  37.045  1.00  0.00           C
ATOM  11621  C36 POPE  241     115.550  63.000  38.215  1.00  0.00           C
ATOM  11624  C37 POPE  241     116.810  63.230  39.065  1.00  0.00           C
ATOM  11627  C38 POPE  241     116.440  63.800  40.435  1.00  0.00           C
ATOM  11630  C39 POPE  241     117.630  64.170  41.325  1.00  0.00           C
ATOM  11633 0C31 POPE  241     117.160  64.730  42.685  1.00  0.00           C
ATOM  11636 1C31 POPE  241     118.310  65.280  43.535  1.00  0.00           C
ATOM  11639 2C31 POPE  241     117.860  65.820  44.905  1.00  0.00           C
ATOM  11642 3C31 POPE  241     118.930  66.660  45.625  1.00  0.00           C
ATOM  11645 4C31 POPE  241     120.350  66.090  45.515  1.00  0.00           C
ATOM  11648 5C31 POPE  241     121.400  66.880  46.305  1.00  0.00           C
ATOM  11651 6C31 POPE  241     122.810  66.310  46.145  1.00  0.00           C
ATOM  11655  NH3 POPE  242     105.380  -0.110  27.605  1.00  0.00           N
ATOM  11659  C12 POPE  242     106.210   0.400  26.475  1.00  0.00           C
ATOM  11662  C11 POPE  242     107.500   1.030  26.985  1.00  0.00           C
ATOM  11665  P   POPE  242     109.680   1.570  25.535  1.00  0.00           P
ATOM  11666  O13 POPE  242     109.880   0.730  24.345  1.00  0.00           O
ATOM  11667  O14 POPE  242     110.100   2.980  25.485  1.00  0.00           O
ATOM  11668  O11 POPE  242     110.300   0.870  26.815  1.00  0.00           O
ATOM  11669  O12 POPE  242     108.130   1.620  25.875  1.00  0.00           O
ATOM  11670  C1  POPE  242     111.560   1.300  27.355  1.00  0.00           C
ATOM  11673  C2  POPE  242     111.360   2.250  28.575  1.00  0.00           C
ATOM  11675  O21 POPE  242     112.530   2.370  29.425  1.00  0.00           O
ATOM  11676  C21 POPE  242     112.920   1.350  30.175  1.00  0.00           C
ATOM  11677  O22 POPE  242     112.630   0.180  30.005  1.00  0.00           O
ATOM  11678  C22 POPE  242     113.750   1.880  31.345  1.00  0.00           C
ATOM  11681  C3  POPE  242     110.080   1.920  29.405  1.00  0.00           C
ATOM  11684  O31 POPE  242     110.040   2.570  30.685  1.00  0.00           O
ATOM  11685  C31 POPE  242     109.850   3.890  30.675  1.00  0.00           C
ATOM  11686  O32 POPE  242     109.590   4.580  29.715  1.00  0.00           O
ATOM  11687  C32 POPE  242     110.060   4.440  32.085  1.00  0.00           C
ATOM  11690  C23 POPE  242     113.420   1.170  32.675  1.00  0.00           C
ATOM  11693  C24 POPE  242     113.900   1.960  33.905  1.00  0.00           C
ATOM  11696  C25 POPE  242     115.160   1.380  34.565  1.00  0.00           C
ATOM  11699  C26 POPE  242     115.340   1.900  36.005  1.00  0.00           C
ATOM  11702  C27 POPE  242     116.310   1.040  36.825  1.00  0.00           C
ATOM  11705  C28 POPE  242     116.390   1.400  38.325  1.00  0.00           C
ATOM  11708  C29 POPE  242     115.050   1.250  39.005  1.00  0.00           C
ATOM  11710 0C21 POPE  242     114.560   2.040  39.985  1.00  0.00           C
ATOM  11712 1C21 POPE  242     115.270   3.180  40.665  1.00  0.00           C
ATOM  11715 2C21 POPE  242     115.080   3.080  42.185  1.00  0.00           C
ATOM  11718 3C21 POPE  242     115.820   4.190  42.955  1.00  0.00           C
ATOM  11721 4C21 POPE  242     115.550   4.170  44.465  1.00  0.00           C
ATOM  11724 5C21 POPE  242     114.180   4.740  44.835  1.00  0.00           C
ATOM  11727 6C21 POPE  242     113.830   4.580  46.315  1.00  0.00           C
ATOM  11730 7C21 POPE  242     112.470   5.190  46.665  1.00  0.00           C
ATOM  11733 8C21 POPE  242     112.100   5.040  48.135  1.00  0.00           C
ATOM  11737  C33 POPE  242     109.870   3.400  33.225  1.00  0.00           C
ATOM  11740  C34 POPE  242     110.470   3.930  34.525  1.00  0.00           C
ATOM  11743  C35 POPE  242     110.290   2.970  35.695  1.00  0.00           C
ATOM  11746  C36 POPE  242     110.900   3.530  36.985  1.00  0.00           C
ATOM  11749  C37 POPE  242     110.610   2.630  38.185  1.00  0.00           C
ATOM  11752  C38 POPE  242     110.990   3.280  39.525  1.00  0.00           C
ATOM  11755  C39 POPE  242     110.540   2.380  40.685  1.00  0.00           C
ATOM  11758 0C31 POPE  242     110.670   3.020  42.075  1.00  0.00           C
ATOM  11761 1C31 POPE  242     109.700   2.330  43.035  1.00  0.00           C
ATOM  11764 2C31 POPE  242     109.690   2.920  44.445  1.00  0.00           C
ATOM  11767 3C31 POPE  242     108.480   2.380  45.225  1.00  0.00           C
ATOM  11770 4C31 POPE  242     108.320   2.980  46.625  1.00  0.00           C
ATOM  11773 5C31 POPE  242     107.150   2.320  47.375  1.00  0.00           C
ATOM  11776 6C31 POPE  242     106.880   2.950  48.745  1.00  0.00           C
ATOM  11780  NH3 POPE  243      87.600  27.440  23.225  1.00  0.00           N
ATOM  11784  C12 POPE  243      87.180  27.530  24.665  1.00  0.00           C
ATOM  11787  C11 POPE  243      85.660  27.540  24.835  1.00  0.00           C
ATOM  11790  P   POPE  243      84.170  26.730  22.845  1.00  0.00           P
ATOM  11791  O13 POPE  243      85.000  27.490  21.875  1.00  0.00           O
ATOM  11792  O14 POPE  243      83.590  25.460  22.355  1.00  0.00           O
ATOM  11793  O11 POPE  243      83.020  27.680  23.375  1.00  0.00           O
ATOM  11794  O12 POPE  243      85.040  26.460  24.125  1.00  0.00           O
ATOM  11795  C1  POPE  243      82.450  27.320  24.635  1.00  0.00           C
ATOM  11798  C2  POPE  243      81.220  28.190  24.965  1.00  0.00           C
ATOM  11800  O21 POPE  243      81.230  28.660  26.325  1.00  0.00           O
ATOM  11801  C21 POPE  243      81.310  27.770  27.295  1.00  0.00           C
ATOM  11802  O22 POPE  243      81.480  26.580  27.155  1.00  0.00           O
ATOM  11803  C22 POPE  243      81.040  28.470  28.635  1.00  0.00           C
ATOM  11806  C3  POPE  243      79.890  27.460  24.585  1.00  0.00           C
ATOM  11809  O31 POPE  243      78.750  27.880  25.355  1.00  0.00           O
ATOM  11810  C31 POPE  243      78.440  29.160  25.255  1.00  0.00           C
ATOM  11811  O32 POPE  243      78.990  29.980  24.535  1.00  0.00           O
ATOM  11812  C32 POPE  243      77.390  29.480  26.325  1.00  0.00           C
ATOM  11815  C23 POPE  243      82.270  28.520  29.565  1.00  0.00           C
ATOM  11818  C24 POPE  243      81.920  29.010  30.985  1.00  0.00           C
ATOM  11821  C25 POPE  243      81.230  27.910  31.795  1.00  0.00           C
ATOM  11824  C26 POPE  243      80.650  28.390  33.135  1.00  0.00           C
ATOM  11827  C27 POPE  243      79.350  27.640  33.495  1.00  0.00           C
ATOM  11830  C28 POPE  243      79.080  27.570  35.015  1.00  0.00           C
ATOM  11833  C29 POPE  243      77.640  27.180  35.305  1.00  0.00           C
ATOM  11835 0C21 POPE  243      77.190  26.170  36.055  1.00  0.00           C
ATOM  11837 1C21 POPE  243      78.010  25.130  36.775  1.00  0.00           C
ATOM  11840 2C21 POPE  243      77.140  23.990  37.355  1.00  0.00           C
ATOM  11843 3C21 POPE  243      76.410  24.360  38.665  1.00  0.00           C
ATOM  11846 4C21 POPE  243      75.480  23.240  39.145  1.00  0.00           C
ATOM  11849 5C21 POPE  243      74.710  23.580  40.425  1.00  0.00           C
ATOM  11852 6C21 POPE  243      73.760  22.450  40.845  1.00  0.00           C
ATOM  11855 7C21 POPE  243      72.740  22.880  41.905  1.00  0.00           C
ATOM  11858 8C21 POPE  243      71.800  21.750  42.335  1.00  0.00           C
ATOM  11862  C33 POPE  243      77.770  30.760  27.095  1.00  0.00           C
ATOM  11865  C34 POPE  243      76.880  31.120  28.295  1.00  0.00           C
ATOM  11868  C35 POPE  243      77.430  30.640  29.635  1.00  0.00           C
ATOM  11871  C36 POPE  243      76.640  31.240  30.805  1.00  0.00           C
ATOM  11874  C37 POPE  243      77.200  30.830  32.175  1.00  0.00           C
ATOM  11877  C38 POPE  243      76.480  31.520  33.345  1.00  0.00           C
ATOM  11880  C39 POPE  243      76.980  31.020  34.705  1.00  0.00           C
ATOM  11883 0C31 POPE  243      76.120  31.470  35.895  1.00  0.00           C
ATOM  11886 1C31 POPE  243      76.460  30.680  37.175  1.00  0.00           C
ATOM  11889 2C31 POPE  243      75.410  30.780  38.295  1.00  0.00           C
ATOM  11892 3C31 POPE  243      75.130  32.170  38.905  1.00  0.00           C
ATOM  11895 4C31 POPE  243      76.340  32.800  39.625  1.00  0.00           C
ATOM  11898 5C31 POPE  243      76.000  33.930  40.605  1.00  0.00           C
ATOM  11901 6C31 POPE  243      77.250  34.510  41.275  1.00  0.00           C
ATOM  11905  NH3 POPE  244     106.590  77.380  23.755  1.00  0.00           N
ATOM  11909  C12 POPE  244     105.840  78.650  24.025  1.00  0.00           C
ATOM  11912  C11 POPE  244     104.370  78.430  24.375  1.00  0.00           C
ATOM  11915  P   POPE  244     102.500  80.360  24.335  1.00  0.00           P
ATOM  11916  O13 POPE  244     102.860  81.090  23.095  1.00  0.00           O
ATOM  11917  O14 POPE  244     101.410  79.370  24.195  1.00  0.00           O
ATOM  11918  O11 POPE  244     102.310  81.370  25.545  1.00  0.00           O
ATOM  11919  O12 POPE  244     103.820  79.660  24.815  1.00  0.00           O
ATOM  11920  C1  POPE  244     103.510  81.930  26.125  1.00  0.00           C
ATOM  11923  C2  POPE  244     103.180  83.060  27.135  1.00  0.00           C
ATOM  11925  O21 POPE  244     102.810  82.410  28.355  1.00  0.00           O
ATOM  11926  C21 POPE  244     103.200  82.920  29.505  1.00  0.00           C
ATOM  11927  O22 POPE  244     103.630  84.040  29.705  1.00  0.00           O
ATOM  11928  C22 POPE  244     103.070  81.810  30.555  1.00  0.00           C
ATOM  11931  C3  POPE  244     102.040  83.930  26.545  1.00  0.00           C
ATOM  11934  O31 POPE  244     101.960  85.260  27.115  1.00  0.00           O
ATOM  11935  C31 POPE  244     101.270  85.310  28.235  1.00  0.00           C
ATOM  11936  O32 POPE  244     100.690  84.380  28.775  1.00  0.00           O
ATOM  11937  C32 POPE  244     101.280  86.710  28.805  1.00  0.00           C
ATOM  11940  C23 POPE  244     103.760  82.130  31.895  1.00  0.00           C
ATOM  11943  C24 POPE  244     103.900  80.960  32.885  1.00  0.00           C
ATOM  11946  C25 POPE  244     104.550  81.460  34.195  1.00  0.00           C
ATOM  11949  C26 POPE  244     104.560  80.450  35.345  1.00  0.00           C
ATOM  11952  C27 POPE  244     104.960  81.140  36.665  1.00  0.00           C
ATOM  11955  C28 POPE  244     104.870  80.250  37.915  1.00  0.00           C
ATOM  11958  C29 POPE  244     103.450  79.880  38.275  1.00  0.00           C
ATOM  11960 0C21 POPE  244     103.000  79.540  39.495  1.00  0.00           C
ATOM  11962 1C21 POPE  244     103.810  79.420  40.765  1.00  0.00           C
ATOM  11965 2C21 POPE  244     103.380  80.460  41.825  1.00  0.00           C
ATOM  11968 3C21 POPE  244     101.960  80.250  42.375  1.00  0.00           C
ATOM  11971 4C21 POPE  244     101.310  81.550  42.875  1.00  0.00           C
ATOM  11974 5C21 POPE  244      99.830  81.350  43.235  1.00  0.00           C
ATOM  11977 6C21 POPE  244      99.060  82.650  43.505  1.00  0.00           C
ATOM  11980 7C21 POPE  244      99.230  83.170  44.945  1.00  0.00           C
ATOM  11983 8C21 POPE  244      98.470  84.470  45.195  1.00  0.00           C
ATOM  11987  C33 POPE  244     100.980  86.600  30.305  1.00  0.00           C
ATOM  11990  C34 POPE  244     100.950  87.950  31.015  1.00  0.00           C
ATOM  11993  C35 POPE  244     100.750  87.760  32.515  1.00  0.00           C
ATOM  11996  C36 POPE  244     101.040  89.040  33.275  1.00  0.00           C
ATOM  11999  C37 POPE  244     100.940  88.850  34.785  1.00  0.00           C
ATOM  12002  C38 POPE  244     101.780  89.870  35.535  1.00  0.00           C
ATOM  12005  C39 POPE  244     101.680  89.640  37.045  1.00  0.00           C
ATOM  12008 0C31 POPE  244     102.860  90.230  37.815  1.00  0.00           C
ATOM  12011 1C31 POPE  244     102.690  89.960  39.305  1.00  0.00           C
ATOM  12014 2C31 POPE  244     103.820  90.520  40.175  1.00  0.00           C
ATOM  12017 3C31 POPE  244     104.280  89.500  41.225  1.00  0.00           C
ATOM  12020 4C31 POPE  244     105.220  90.120  42.265  1.00  0.00           C
ATOM  12023 5C31 POPE  244     105.840  89.080  43.195  1.00  0.00           C
ATOM  12026 6C31 POPE  244     106.720  89.690  44.285  1.00  0.00           C
ATOM  12030  NH3 POPE  245      23.420  48.240  74.135  1.00  0.00           N
ATOM  12034  C12 POPE  245      23.300  49.740  74.125  1.00  0.00           C
ATOM  12037  C11 POPE  245      21.930  50.240  73.615  1.00  0.00           C
ATOM  12040  P   POPE  245      21.400  49.030  71.355  1.00  0.00           P
ATOM  12041  O13 POPE  245      22.500  48.450  70.575  1.00  0.00           O
ATOM  12042  O14 POPE  245      20.690  48.090  72.255  1.00  0.00           O
ATOM  12043  O11 POPE  245      20.390  49.730  70.345  1.00  0.00           O
ATOM  12044  O12 POPE  245      21.890  50.270  72.195  1.00  0.00           O
ATOM  12045  C1  POPE  245      20.790  50.110  69.015  1.00  0.00           C
ATOM  12048  C2  POPE  245      19.790  49.560  67.955  1.00  0.00           C
ATOM  12050  O21 POPE  245      20.300  49.750  66.615  1.00  0.00           O
ATOM  12051  C21 POPE  245      19.690  48.970  65.705  1.00  0.00           C
ATOM  12052  O22 POPE  245      19.030  47.990  65.965  1.00  0.00           O
ATOM  12053  C22 POPE  245      20.030  49.490  64.295  1.00  0.00           C
ATOM  12056  C3  POPE  245      18.410  50.250  68.125  1.00  0.00           C
ATOM  12059  O31 POPE  245      18.500  51.680  67.875  1.00  0.00           O
ATOM  12060  C31 POPE  245      18.130  52.060  66.655  1.00  0.00           C
ATOM  12061  O32 POPE  245      17.840  51.300  65.745  1.00  0.00           O
ATOM  12062  C32 POPE  245      18.170  53.580  66.555  1.00  0.00           C
ATOM  12065  C23 POPE  245      19.780  48.490  63.145  1.00  0.00           C
ATOM  12068  C24 POPE  245      20.400  48.970  61.815  1.00  0.00           C
ATOM  12071  C25 POPE  245      19.790  48.320  60.555  1.00  0.00           C
ATOM  12074  C26 POPE  245      20.180  46.850  60.365  1.00  0.00           C
ATOM  12077  C27 POPE  245      19.280  46.040  59.415  1.00  0.00           C
ATOM  12080  C28 POPE  245      19.300  46.450  57.925  1.00  0.00           C
ATOM  12083  C29 POPE  245      18.300  47.530  57.595  1.00  0.00           C
ATOM  12085 0C21 POPE  245      18.180  48.140  56.405  1.00  0.00           C
ATOM  12087 1C21 POPE  245      19.000  47.830  55.175  1.00  0.00           C
ATOM  12090 2C21 POPE  245      18.210  47.990  53.865  1.00  0.00           C
ATOM  12093 3C21 POPE  245      17.900  49.450  53.525  1.00  0.00           C
ATOM  12096 4C21 POPE  245      17.060  49.620  52.255  1.00  0.00           C
ATOM  12099 5C21 POPE  245      15.570  49.260  52.445  1.00  0.00           C
ATOM  12102 6C21 POPE  245      14.760  49.570  51.185  1.00  0.00           C
ATOM  12105 7C21 POPE  245      13.260  49.280  51.295  1.00  0.00           C
ATOM  12108 8C21 POPE  245      12.480  49.830  50.095  1.00  0.00           C
ATOM  12112  C33 POPE  245      17.380  54.160  65.345  1.00  0.00           C
ATOM  12115  C34 POPE  245      18.060  53.960  63.975  1.00  0.00           C
ATOM  12118  C35 POPE  245      17.470  54.830  62.855  1.00  0.00           C
ATOM  12121  C36 POPE  245      15.980  54.610  62.515  1.00  0.00           C
ATOM  12124  C37 POPE  245      15.540  55.560  61.385  1.00  0.00           C
ATOM  12127  C38 POPE  245      14.040  55.540  61.055  1.00  0.00           C
ATOM  12130  C39 POPE  245      13.680  56.580  59.975  1.00  0.00           C
ATOM  12133 0C31 POPE  245      12.170  56.790  59.815  1.00  0.00           C
ATOM  12136 1C31 POPE  245      11.820  57.840  58.745  1.00  0.00           C
ATOM  12139 2C31 POPE  245      10.320  58.170  58.705  1.00  0.00           C
ATOM  12142 3C31 POPE  245      10.020  59.510  58.015  1.00  0.00           C
ATOM  12145 4C31 POPE  245      10.140  59.480  56.485  1.00  0.00           C
ATOM  12148 5C31 POPE  245       9.790  60.830  55.835  1.00  0.00           C
ATOM  12151 6C31 POPE  245       9.890  60.830  54.305  1.00  0.00           C
ATOM  12155  NH3 POPE  246      93.060  92.160  69.305  1.00  0.00           N
ATOM  12159  C12 POPE  246      92.390  93.480  69.335  1.00  0.00           C
ATOM  12162  C11 POPE  246      91.350  93.490  70.445  1.00  0.00           C
ATOM  12165  P   POPE  246      89.630  95.400  69.985  1.00  0.00           P
ATOM  12166  O13 POPE  246      88.520  94.950  70.835  1.00  0.00           O
[truncated: 1,742,989 more chars]
