# Supplementary material for: Characterizing Membrane Association and Periplasmic Transfer of Bacterial Lipoproteins through Molecular Dynamics Simulations
Source: Structure. 2020 Apr 7;28(4):475–487.e3. doi: 10.1016/j.str.2020.01.012 (PMC7139219; doi:10.1016/j.str.2020.01.012)
Supplement: Data S3. Final Coordinates from Simulations (M–X), Related to Figure 3 [file mmc5.zip › M-X/PQIC-2-atomistic.pdb]

TITLE     Protein
REMARK    THIS IS A SIMULATION BOX
CRYST1  129.173  129.173  132.674  90.00  90.00  90.00 P 1           1
MODEL        1
ATOM      1  N   CYSTA   1      57.397  55.562  71.842  1.00  0.00           N
ATOM      3  CA  CYSTA   1      58.696  56.140  72.202  1.00  0.00           C
ATOM      5  C   CYSTA   1      59.187  55.611  73.552  1.00  0.00           C
ATOM      6  O   CYSTA   1      59.886  56.290  74.292  1.00  0.00           O
ATOM      7  CB  CYSTA   1      58.846  57.701  72.112  1.00  0.00           C
ATOM     10  SG  CYSTA   1      58.456  58.442  70.492  1.00  0.00           S
ATOM     11  C1  CYSTA   1      58.566  60.191  71.032  1.00  0.00           C
ATOM     14  CA1 CYSTA   1      56.177  56.122  71.952  1.00  0.00           C
ATOM     15  OA1 CYSTA   1      56.026  57.281  72.302  1.00  0.00           O
ATOM     16  CA2 CYSTA   1      54.917  55.370  71.602  1.00  0.00           C
ATOM     19  C11 CYSTA   1      59.706  61.041  70.422  1.00  0.00           C
ATOM     21  O11 CYSTA   1      59.407  61.280  69.022  1.00  0.00           O
ATOM     22  CX1 CYSTA   1      60.296  61.971  68.352  1.00  0.00           C
ATOM     23  OX1 CYSTA   1      61.247  62.582  68.802  1.00  0.00           O
ATOM     24  CX2 CYSTA   1      59.946  61.880  66.862  1.00  0.00           C
ATOM     27  C12 CYSTA   1      61.117  60.411  70.642  1.00  0.00           C
ATOM     30  O12 CYSTA   1      61.397  59.431  69.622  1.00  0.00           O
ATOM     31  CD1 CYSTA   1      62.187  58.431  69.972  1.00  0.00           C
ATOM     32  OD1 CYSTA   1      62.827  58.341  71.002  1.00  0.00           O
ATOM     33  CD2 CYSTA   1      62.187  57.431  68.802  1.00  0.00           C
ATOM     36  CA3 CYSTA   1      55.107  53.850  71.422  1.00  0.00           C
ATOM     39  CA4 CYSTA   1      55.797  53.422  70.122  1.00  0.00           C
ATOM     42  CA5 CYSTA   1      56.546  52.081  70.262  1.00  0.00           C
ATOM     45  CA6 CYSTA   1      55.667  50.872  70.562  1.00  0.00           C
ATOM     48  CA7 CYSTA   1      56.527  49.622  70.802  1.00  0.00           C
ATOM     51  CA8 CYSTA   1      55.757  48.320  71.112  1.00  0.00           C
ATOM     54  CA9 CYSTA   1      54.766  47.891  70.022  1.00  0.00           C
ATOM     57 0CA1 CYSTA   1      53.316  48.291  70.342  1.00  0.00           C
ATOM     60 1CA1 CYSTA   1      52.327  47.832  69.262  1.00  0.00           C
ATOM     63 2CA1 CYSTA   1      50.867  47.930  69.732  1.00  0.00           C
ATOM     66 3CA1 CYSTA   1      49.847  47.470  68.682  1.00  0.00           C
ATOM     69 4CA1 CYSTA   1      49.717  48.372  67.442  1.00  0.00           C
ATOM     72 5CA1 CYSTA   1      49.267  49.801  67.762  1.00  0.00           C
ATOM     75 6CA1 CYSTA   1      49.027  50.630  66.502  1.00  0.00           C
ATOM     79  CD3 CYSTA   1      62.847  56.051  69.082  1.00  0.00           C
ATOM     82  CD4 CYSTA   1      64.387  56.051  68.962  1.00  0.00           C
ATOM     85  CD5 CYSTA   1      65.026  54.661  69.102  1.00  0.00           C
ATOM     88  CD6 CYSTA   1      64.496  53.622  68.112  1.00  0.00           C
ATOM     91  CD7 CYSTA   1      63.526  52.632  68.762  1.00  0.00           C
ATOM     94  CD8 CYSTA   1      62.716  51.871  67.712  1.00  0.00           C
ATOM     97  CD9 CYSTA   1      62.316  50.462  68.162  1.00  0.00           C
ATOM    100 0CD1 CYSTA   1      61.346  49.791  67.182  1.00  0.00           C
ATOM    103 1CD1 CYSTA   1      59.897  50.220  67.422  1.00  0.00           C
ATOM    106 2CD1 CYSTA   1      58.897  49.541  66.482  1.00  0.00           C
ATOM    109 3CD1 CYSTA   1      57.446  49.832  66.892  1.00  0.00           C
ATOM    112 4CD1 CYSTA   1      56.416  49.531  65.802  1.00  0.00           C
ATOM    115 5CD1 CYSTA   1      54.997  49.921  66.222  1.00  0.00           C
ATOM    118 6CD1 CYSTA   1      53.947  49.750  65.132  1.00  0.00           C
ATOM    122  CX3 CYSTA   1      61.057  62.500  65.972  1.00  0.00           C
ATOM    125  CX4 CYSTA   1      60.606  62.670  64.522  1.00  0.00           C
ATOM    128  CX5 CYSTA   1      61.577  63.541  63.702  1.00  0.00           C
ATOM    131  CX6 CYSTA   1      62.536  62.742  62.812  1.00  0.00           C
ATOM    134  CX7 CYSTA   1      63.737  63.591  62.372  1.00  0.00           C
ATOM    137  CX8 CYSTA   1      64.577  62.930  61.262  1.00  0.00           C
ATOM    140  CX9 CYSTA   1      65.966  63.512  61.252  1.00  0.00           C
ATOM    142 0CX1 CYSTA   1      66.637  64.101  60.242  1.00  0.00           C
ATOM    144 1CX1 CYSTA   1      66.187  64.322  58.822  1.00  0.00           C
ATOM    147 2CX1 CYSTA   1      67.117  63.661  57.782  1.00  0.00           C
ATOM    150 3CX1 CYSTA   1      68.617  63.992  57.962  1.00  0.00           C
ATOM    153 4CX1 CYSTA   1      69.457  63.652  56.722  1.00  0.00           C
ATOM    156 5CX1 CYSTA   1      70.966  63.771  56.952  1.00  0.00           C
ATOM    159 6CX1 CYSTA   1      71.786  63.541  55.682  1.00  0.00           C
ATOM    162 7CX1 CYSTA   1      73.307  63.591  55.912  1.00  0.00           C
ATOM    165 8CX1 CYSTA   1      74.137  63.232  54.682  1.00  0.00           C
ATOM    169  N   SER A   2      58.867  54.331  73.862  1.00  0.00           N
ATOM    171  CA  SER A   2      58.307  53.902  75.142  1.00  0.00           C
ATOM    173  CB  SER A   2      58.997  54.341  76.472  1.00  0.00           C
ATOM    176  OG  SER A   2      59.337  53.201  77.252  1.00  0.00           O
ATOM    178  C   SER A   2      56.847  54.282  75.152  1.00  0.00           C
ATOM    179  O   SER A   2      56.507  55.462  75.112  1.00  0.00           O
ATOM    180  N   SER A   3      55.907  53.320  75.122  1.00  0.00           N
ATOM    182  CA  SER A   3      54.507  53.701  74.982  1.00  0.00           C
ATOM    184  CB  SER A   3      53.547  52.611  74.392  1.00  0.00           C
ATOM    187  OG  SER A   3      53.456  51.420  75.182  1.00  0.00           O
ATOM    189  C   SER A   3      53.947  54.250  76.262  1.00  0.00           C
ATOM    190  O   SER A   3      54.027  53.622  77.322  1.00  0.00           O
ATOM    191  N   GLY A   4      53.407  55.471  76.232  1.00  0.00           N
ATOM    193  CA  GLY A   4      52.617  55.971  77.332  1.00  0.00           C
ATOM    196  C   GLY A   4      51.136  55.841  77.002  1.00  0.00           C
ATOM    197  O   GLY A   4      50.746  55.732  75.842  1.00  0.00           O
ATOM    198  N   GLU A   5      50.257  55.872  78.012  1.00  0.00           N
ATOM    200  CA  GLU A   5      50.587  55.602  79.382  1.00  0.00           C
ATOM    202  CB  GLU A   5      50.856  56.931  80.162  1.00  0.00           C
ATOM    205  CG  GLU A   5      49.746  57.922  80.702  1.00  0.00           C
ATOM    208  CD  GLU A   5      48.526  58.312  79.852  1.00  0.00           C
ATOM    209  OE1 GLU A   5      47.637  58.962  80.462  1.00  0.00           O
ATOM    210  OE2 GLU A   5      48.417  57.941  78.662  1.00  0.00           O
ATOM    211  C   GLU A   5      49.626  54.631  80.032  1.00  0.00           C
ATOM    212  O   GLU A   5      49.776  53.401  79.952  1.00  0.00           O
ATOM    213  N   ILE A   6      48.706  55.191  80.812  1.00  0.00           N
ATOM    215  CA  ILE A   6      48.327  54.820  82.152  1.00  0.00           C
ATOM    217  CB  ILE A   6      46.807  54.710  82.302  1.00  0.00           C
ATOM    219  CG2 ILE A   6      46.216  53.291  82.292  1.00  0.00           C
ATOM    223  CG1 ILE A   6      46.286  55.621  83.452  1.00  0.00           C
ATOM    226  CD  ILE A   6      45.016  56.382  83.072  1.00  0.00           C
ATOM    230  C   ILE A   6      49.286  53.941  82.982  1.00  0.00           C
ATOM    231  O   ILE A   6      50.496  54.082  82.942  1.00  0.00           O
ATOM    232  N   ASN A   7      48.797  53.021  83.832  1.00  0.00           N
ATOM    234  CA  ASN A   7      49.536  52.402  84.922  1.00  0.00           C
ATOM    236  CB  ASN A   7      48.537  52.122  86.102  1.00  0.00           C
ATOM    239  CG  ASN A   7      48.857  52.860  87.402  1.00  0.00           C
ATOM    240  OD1 ASN A   7      48.516  52.431  88.512  1.00  0.00           O
ATOM    241  ND2 ASN A   7      49.566  54.011  87.312  1.00  0.00           N
ATOM    244  C   ASN A   7      50.327  51.171  84.482  1.00  0.00           C
ATOM    245  O   ASN A   7      50.606  50.271  85.282  1.00  0.00           O
ATOM    246  N   LYS A   8      50.777  51.171  83.212  1.00  0.00           N
ATOM    248  CA  LYS A   8      51.767  50.290  82.642  1.00  0.00           C
ATOM    250  CB  LYS A   8      51.177  49.521  81.422  1.00  0.00           C
ATOM    253  CG  LYS A   8      50.387  50.382  80.412  1.00  0.00           C
ATOM    256  CD  LYS A   8      49.687  49.591  79.292  1.00  0.00           C
ATOM    259  CE  LYS A   8      49.106  50.500  78.182  1.00  0.00           C
ATOM    262  NZ  LYS A   8      48.636  49.721  77.012  1.00  0.00           N
ATOM    266  C   LYS A   8      53.027  51.101  82.262  1.00  0.00           C
ATOM    267  O   LYS A   8      53.327  51.311  81.092  1.00  0.00           O
ATOM    268  N   ASN A   9      53.817  51.641  83.212  1.00  0.00           N
ATOM    270  CA  ASN A   9      53.897  51.210  84.602  1.00  0.00           C
ATOM    272  CB  ASN A   9      54.917  50.040  84.712  1.00  0.00           C
ATOM    275  CG  ASN A   9      54.606  49.110  85.892  1.00  0.00           C
ATOM    276  OD1 ASN A   9      54.987  49.380  87.032  1.00  0.00           O
ATOM    277  ND2 ASN A   9      53.927  47.981  85.622  1.00  0.00           N
ATOM    280  C   ASN A   9      54.227  52.390  85.552  1.00  0.00           C
ATOM    281  O   ASN A   9      54.176  52.262  86.782  1.00  0.00           O
ATOM    282  N   TYR A  10      54.426  53.611  85.002  1.00  0.00           N
ATOM    284  CA  TYR A  10      54.017  54.861  85.642  1.00  0.00           C
ATOM    286  CB  TYR A  10      52.497  54.762  85.972  1.00  0.00           C
ATOM    289  CG  TYR A  10      51.716  56.062  86.002  1.00  0.00           C
ATOM    290  CD1 TYR A  10      51.196  56.591  84.802  1.00  0.00           C
ATOM    292  CE1 TYR A  10      50.317  57.681  84.822  1.00  0.00           C
ATOM    294  CZ  TYR A  10      49.956  58.271  86.042  1.00  0.00           C
ATOM    295  OH  TYR A  10      49.077  59.371  86.102  1.00  0.00           O
ATOM    297  CD2 TYR A  10      51.367  56.680  87.212  1.00  0.00           C
ATOM    299  CE2 TYR A  10      50.507  57.790  87.232  1.00  0.00           C
ATOM    301  C   TYR A  10      54.897  55.201  86.852  1.00  0.00           C
ATOM    302  O   TYR A  10      54.417  55.691  87.872  1.00  0.00           O
ATOM    303  N   TYR A  11      56.216  54.861  86.782  1.00  0.00           N
ATOM    305  CA  TYR A  11      56.946  54.611  88.012  1.00  0.00           C
ATOM    307  CB  TYR A  11      58.257  53.780  87.932  1.00  0.00           C
ATOM    310  CG  TYR A  11      58.337  52.652  86.952  1.00  0.00           C
ATOM    311  CD1 TYR A  11      57.596  51.470  87.112  1.00  0.00           C
ATOM    313  CE1 TYR A  11      58.087  50.242  86.622  1.00  0.00           C
ATOM    315  CZ  TYR A  11      59.317  50.212  85.972  1.00  0.00           C
ATOM    316  OH  TYR A  11      59.906  48.992  85.652  1.00  0.00           O
ATOM    318  CD2 TYR A  11      59.477  52.621  86.142  1.00  0.00           C
ATOM    320  CE2 TYR A  11      59.977  51.402  85.682  1.00  0.00           C
ATOM    322  C   TYR A  11      57.327  55.890  88.732  1.00  0.00           C
ATOM    323  O   TYR A  11      58.077  56.742  88.252  1.00  0.00           O
ATOM    324  N   GLN A  12      56.797  55.992  89.962  1.00  0.00           N
ATOM    326  CA  GLN A  12      56.987  57.111  90.822  1.00  0.00           C
ATOM    328  CB  GLN A  12      55.587  57.470  91.392  1.00  0.00           C
ATOM    331  CG  GLN A  12      55.477  58.771  92.222  1.00  0.00           C
ATOM    334  CD  GLN A  12      56.257  59.951  91.622  1.00  0.00           C
ATOM    335  OE1 GLN A  12      55.786  60.602  90.682  1.00  0.00           O
ATOM    336  NE2 GLN A  12      57.446  60.261  92.202  1.00  0.00           N
ATOM    339  C   GLN A  12      57.926  56.672  91.912  1.00  0.00           C
ATOM    340  O   GLN A  12      57.577  55.922  92.832  1.00  0.00           O
ATOM    341  N   LEU A  13      59.187  57.111  91.852  1.00  0.00           N
ATOM    343  CA  LEU A  13      60.207  56.750  92.812  1.00  0.00           C
ATOM    345  CB  LEU A  13      61.567  56.610  92.092  1.00  0.00           C
ATOM    348  CG  LEU A  13      61.966  55.181  91.662  1.00  0.00           C
ATOM    350  CD1 LEU A  13      63.327  55.191  90.972  1.00  0.00           C
ATOM    354  CD2 LEU A  13      62.066  54.231  92.852  1.00  0.00           C
ATOM    358  C   LEU A  13      60.267  57.812  93.912  1.00  0.00           C
ATOM    359  O   LEU A  13      60.277  59.001  93.612  1.00  0.00           O
ATOM    360  N   PRO A  14      60.267  57.451  95.212  1.00  0.00           N
ATOM    361  CD  PRO A  14      60.147  56.090  95.722  1.00  0.00           C
ATOM    364  CA  PRO A  14      60.317  58.422  96.282  1.00  0.00           C
ATOM    366  CB  PRO A  14      59.626  57.701  97.452  1.00  0.00           C
ATOM    369  CG  PRO A  14      59.917  56.220  97.232  1.00  0.00           C
ATOM    372  C   PRO A  14      61.767  58.701  96.602  1.00  0.00           C
ATOM    373  O   PRO A  14      62.406  58.000  97.382  1.00  0.00           O
ATOM    374  N   VAL A  15      62.297  59.762  95.992  1.00  0.00           N
ATOM    376  CA  VAL A  15      63.607  60.261  96.302  1.00  0.00           C
ATOM    378  CB  VAL A  15      64.317  60.861  95.102  1.00  0.00           C
ATOM    380  CG1 VAL A  15      65.667  60.132  94.942  1.00  0.00           C
ATOM    384  CG2 VAL A  15      63.426  60.691  93.842  1.00  0.00           C
ATOM    388  C   VAL A  15      63.356  61.241  97.422  1.00  0.00           C
ATOM    389  O   VAL A  15      62.817  62.332  97.242  1.00  0.00           O
ATOM    390  N   VAL A  16      63.636  60.750  98.632  1.00  0.00           N
ATOM    392  CA  VAL A  16      63.347  61.411  99.872  1.00  0.00           C
ATOM    394  CB  VAL A  16      62.977  60.430 100.982  1.00  0.00           C
ATOM    396  CG1 VAL A  16      61.757  59.611 100.512  1.00  0.00           C
ATOM    400  CG2 VAL A  16      64.137  59.492 101.332  1.00  0.00           C
ATOM    404  C   VAL A  16      64.557  62.242 100.202  1.00  0.00           C
ATOM    405  O   VAL A  16      65.587  62.151  99.532  1.00  0.00           O
ATOM    406  N   GLN A  17      64.437  63.081 101.242  1.00  0.00           N
ATOM    408  CA  GLN A  17      65.137  64.331 101.452  1.00  0.00           C
ATOM    410  CB  GLN A  17      64.746  64.882 102.862  1.00  0.00           C
ATOM    413  CG  GLN A  17      63.246  65.251 103.072  1.00  0.00           C
ATOM    416  CD  GLN A  17      62.237  64.091 103.102  1.00  0.00           C
ATOM    417  OE1 GLN A  17      61.147  64.191 102.522  1.00  0.00           O
ATOM    418  NE2 GLN A  17      62.586  63.000 103.802  1.00  0.00           N
ATOM    421  C   GLN A  17      66.657  64.360 101.352  1.00  0.00           C
ATOM    422  O   GLN A  17      67.237  65.451 101.322  1.00  0.00           O
ATOM    423  N   SER A  18      67.327  63.191 101.292  1.00  0.00           N
ATOM    425  CA  SER A  18      68.767  63.000 101.332  1.00  0.00           C
ATOM    427  CB  SER A  18      69.577  63.562 100.132  1.00  0.00           C
ATOM    430  OG  SER A  18      69.446  62.710  98.992  1.00  0.00           O
ATOM    432  C   SER A  18      69.376  63.411 102.642  1.00  0.00           C
ATOM    433  O   SER A  18      69.417  64.591 102.982  1.00  0.00           O
ATOM    434  N   GLY A  19      69.886  62.421 103.402  1.00  0.00           N
ATOM    436  CA  GLY A  19      70.426  62.632 104.742  1.00  0.00           C
ATOM    439  C   GLY A  19      71.386  63.780 104.872  1.00  0.00           C
ATOM    440  O   GLY A  19      72.507  63.750 104.362  1.00  0.00           O
ATOM    441  N   THR A  20      70.926  64.861 105.552  1.00  0.00           N
ATOM    443  CA  THR A  20      71.666  66.102 105.682  1.00  0.00           C
ATOM    445  CB  THR A  20      70.856  67.271 106.262  1.00  0.00           C
ATOM    447  OG1 THR A  20      70.847  67.341 107.682  1.00  0.00           O
ATOM    449  CG2 THR A  20      69.387  67.140 105.822  1.00  0.00           C
ATOM    453  C   THR A  20      72.947  65.831 106.422  1.00  0.00           C
ATOM    454  O   THR A  20      72.996  65.071 107.382  1.00  0.00           O
ATOM    455  N   GLN A  21      74.047  66.402 105.912  1.00  0.00           N
ATOM    457  CA  GLN A  21      75.346  65.992 106.342  1.00  0.00           C
ATOM    459  CB  GLN A  21      76.367  65.852 105.182  1.00  0.00           C
ATOM    462  CG  GLN A  21      77.676  65.141 105.602  1.00  0.00           C
ATOM    465  CD  GLN A  21      77.347  63.801 106.262  1.00  0.00           C
ATOM    466  OE1 GLN A  21      76.547  63.021 105.742  1.00  0.00           O
ATOM    467  NE2 GLN A  21      77.937  63.512 107.442  1.00  0.00           N
ATOM    470  C   GLN A  21      75.847  67.051 107.262  1.00  0.00           C
ATOM    471  O   GLN A  21      75.977  68.221 106.892  1.00  0.00           O
ATOM    472  N   SER A  22      76.197  66.661 108.482  1.00  0.00           N
ATOM    474  CA  SER A  22      76.587  67.600 109.532  1.00  0.00           C
ATOM    476  CB  SER A  22      76.627  66.801 110.852  1.00  0.00           C
ATOM    479  OG  SER A  22      76.827  67.591 112.022  1.00  0.00           O
ATOM    481  C   SER A  22      77.907  68.331 109.252  1.00  0.00           C
ATOM    482  O   SER A  22      78.167  69.451 109.702  1.00  0.00           O
ATOM    483  N   THR A  23      78.767  67.751 108.402  1.00  0.00           N
ATOM    485  CA  THR A  23      79.877  68.401 107.742  1.00  0.00           C
ATOM    487  CB  THR A  23      80.786  67.431 107.002  1.00  0.00           C
ATOM    489  OG1 THR A  23      80.987  66.242 107.762  1.00  0.00           O
ATOM    491  CG2 THR A  23      82.166  68.061 106.782  1.00  0.00           C
ATOM    495  C   THR A  23      79.517  69.551 106.822  1.00  0.00           C
ATOM    496  O   THR A  23      80.227  70.540 106.802  1.00  0.00           O
ATOM    497  N   ALA A  24      78.426  69.471 106.042  1.00  0.00           N
ATOM    499  CA  ALA A  24      78.167  70.430 104.982  1.00  0.00           C
ATOM    501  CB  ALA A  24      76.986  69.970 104.092  1.00  0.00           C
ATOM    505  C   ALA A  24      77.907  71.860 105.462  1.00  0.00           C
ATOM    506  O   ALA A  24      77.017  72.121 106.272  1.00  0.00           O
ATOM    507  N   SER A  25      78.697  72.832 104.952  1.00  0.00           N
ATOM    509  CA  SER A  25      78.656  74.231 105.372  1.00  0.00           C
ATOM    511  CB  SER A  25      79.667  75.111 104.602  1.00  0.00           C
ATOM    514  OG  SER A  25      80.987  74.742 104.962  1.00  0.00           O
ATOM    516  C   SER A  25      77.316  74.891 105.172  1.00  0.00           C
ATOM    517  O   SER A  25      76.716  74.812 104.102  1.00  0.00           O
ATOM    518  N   GLN A  26      76.846  75.641 106.192  1.00  0.00           N
ATOM    520  CA  GLN A  26      75.767  76.582 106.002  1.00  0.00           C
ATOM    522  CB  GLN A  26      75.157  77.051 107.332  1.00  0.00           C
ATOM    525  CG  GLN A  26      73.897  77.931 107.132  1.00  0.00           C
ATOM    528  CD  GLN A  26      73.417  78.521 108.452  1.00  0.00           C
ATOM    529  OE1 GLN A  26      74.197  78.810 109.362  1.00  0.00           O
ATOM    530  NE2 GLN A  26      72.087  78.732 108.552  1.00  0.00           N
ATOM    533  C   GLN A  26      76.257  77.770 105.222  1.00  0.00           C
ATOM    534  O   GLN A  26      77.286  78.360 105.542  1.00  0.00           O
ATOM    535  N   GLY A  27      75.536  78.150 104.152  1.00  0.00           N
ATOM    537  CA  GLY A  27      75.926  79.242 103.282  1.00  0.00           C
ATOM    540  C   GLY A  27      74.906  80.331 103.242  1.00  0.00           C
ATOM    541  O   GLY A  27      73.776  80.201 103.682  1.00  0.00           O
ATOM    542  N   ASN A  28      75.316  81.480 102.672  1.00  0.00           N
ATOM    544  CA  ASN A  28      74.417  82.551 102.312  1.00  0.00           C
ATOM    546  CB  ASN A  28      74.827  83.881 103.002  1.00  0.00           C
ATOM    549  CG  ASN A  28      76.087  84.571 102.442  1.00  0.00           C
ATOM    550  OD1 ASN A  28      76.897  84.021 101.692  1.00  0.00           O
ATOM    551  ND2 ASN A  28      76.216  85.872 102.752  1.00  0.00           N
ATOM    554  C   ASN A  28      74.387  82.701 100.802  1.00  0.00           C
ATOM    555  O   ASN A  28      73.636  83.512 100.262  1.00  0.00           O
ATOM    556  N   ARG A  29      75.216  81.931 100.062  1.00  0.00           N
ATOM    558  CA  ARG A  29      75.257  82.031  98.622  1.00  0.00           C
ATOM    560  CB  ARG A  29      76.407  81.191  98.022  1.00  0.00           C
ATOM    563  CG  ARG A  29      76.637  81.411  96.522  1.00  0.00           C
ATOM    566  CD  ARG A  29      77.126  82.812  96.142  1.00  0.00           C
ATOM    569  NE  ARG A  29      78.587  82.882  96.442  1.00  0.00           N
ATOM    571  CZ  ARG A  29      79.507  82.981  95.502  1.00  0.00           C
ATOM    572  NH1 ARG A  29      79.267  82.861  94.212  1.00  0.00           N
ATOM    575  NH2 ARG A  29      80.767  83.121  95.832  1.00  0.00           N
ATOM    578  C   ARG A  29      73.937  81.611  97.992  1.00  0.00           C
ATOM    579  O   ARG A  29      73.347  80.592  98.362  1.00  0.00           O
ATOM    580  N   LEU A  30      73.426  82.402  97.032  1.00  0.00           N
ATOM    582  CA  LEU A  30      72.206  82.040  96.342  1.00  0.00           C
ATOM    584  CB  LEU A  30      71.477  83.302  95.842  1.00  0.00           C
ATOM    587  CG  LEU A  30      69.956  83.121  95.672  1.00  0.00           C
ATOM    589  CD1 LEU A  30      69.337  84.361  95.042  1.00  0.00           C
ATOM    593  CD2 LEU A  30      69.536  81.882  94.872  1.00  0.00           C
ATOM    597  C   LEU A  30      72.496  81.122  95.172  1.00  0.00           C
ATOM    598  O   LEU A  30      72.986  81.570  94.132  1.00  0.00           O
ATOM    599  N   LEU A  31      72.117  79.842  95.352  1.00  0.00           N
ATOM    601  CA  LEU A  31      72.237  78.771  94.392  1.00  0.00           C
ATOM    603  CB  LEU A  31      72.367  77.451  95.192  1.00  0.00           C
ATOM    606  CG  LEU A  31      72.496  76.172  94.362  1.00  0.00           C
ATOM    608  CD1 LEU A  31      73.716  76.271  93.442  1.00  0.00           C
ATOM    612  CD2 LEU A  31      72.636  74.951  95.272  1.00  0.00           C
ATOM    616  C   LEU A  31      71.036  78.660  93.442  1.00  0.00           C
ATOM    617  O   LEU A  31      69.886  78.840  93.832  1.00  0.00           O
ATOM    618  N   TRP A  32      71.276  78.301  92.182  1.00  0.00           N
ATOM    620  CA  TRP A  32      70.247  77.940  91.242  1.00  0.00           C
ATOM    622  CB  TRP A  32      70.227  78.992  90.122  1.00  0.00           C
ATOM    625  CG  TRP A  32      69.367  78.711  88.922  1.00  0.00           C
ATOM    626  CD1 TRP A  32      68.007  78.571  88.872  1.00  0.00           C
ATOM    628  NE1 TRP A  32      67.627  78.341  87.562  1.00  0.00           N
ATOM    630  CE2 TRP A  32      68.716  78.341  86.762  1.00  0.00           C
ATOM    631  CD2 TRP A  32      69.837  78.592  87.582  1.00  0.00           C
ATOM    632  CE3 TRP A  32      71.087  78.660  87.012  1.00  0.00           C
ATOM    634  CZ3 TRP A  32      71.237  78.451  85.652  1.00  0.00           C
ATOM    636  CZ2 TRP A  32      68.846  78.091  85.412  1.00  0.00           C
ATOM    638  CH2 TRP A  32      70.136  78.141  84.872  1.00  0.00           C
ATOM    640  C   TRP A  32      70.517  76.551  90.712  1.00  0.00           C
ATOM    641  O   TRP A  32      71.647  76.231  90.392  1.00  0.00           O
ATOM    642  N   VAL A  33      69.496  75.672  90.592  1.00  0.00           N
ATOM    644  CA  VAL A  33      69.667  74.471  89.782  1.00  0.00           C
ATOM    646  CB  VAL A  33      68.886  73.250  90.312  1.00  0.00           C
ATOM    648  CG1 VAL A  33      67.557  72.981  89.592  1.00  0.00           C
ATOM    652  CG2 VAL A  33      69.797  72.011  90.192  1.00  0.00           C
ATOM    656  C   VAL A  33      69.236  74.861  88.382  1.00  0.00           C
ATOM    657  O   VAL A  33      68.196  75.491  88.212  1.00  0.00           O
ATOM    658  N   GLU A  34      69.996  74.491  87.342  1.00  0.00           N
ATOM    660  CA  GLU A  34      69.486  74.651  86.002  1.00  0.00           C
ATOM    662  CB  GLU A  34      70.536  75.171  85.012  1.00  0.00           C
ATOM    665  CG  GLU A  34      71.706  74.311  84.502  1.00  0.00           C
ATOM    668  CD  GLU A  34      72.747  75.231  83.872  1.00  0.00           C
ATOM    669  OE1 GLU A  34      73.267  76.161  84.562  1.00  0.00           O
ATOM    670  OE2 GLU A  34      73.056  75.051  82.672  1.00  0.00           O
ATOM    671  C   GLU A  34      68.767  73.430  85.542  1.00  0.00           C
ATOM    672  O   GLU A  34      68.676  72.411  86.222  1.00  0.00           O
ATOM    673  N   GLN A  35      68.167  73.511  84.352  1.00  0.00           N
ATOM    675  CA  GLN A  35      67.697  72.331  83.682  1.00  0.00           C
ATOM    677  CB  GLN A  35      66.827  72.691  82.472  1.00  0.00           C
ATOM    680  CG  GLN A  35      65.676  73.641  82.842  1.00  0.00           C
ATOM    683  CD  GLN A  35      64.746  73.921  81.662  1.00  0.00           C
ATOM    684  OE1 GLN A  35      63.636  74.422  81.872  1.00  0.00           O
ATOM    685  NE2 GLN A  35      65.156  73.541  80.432  1.00  0.00           N
ATOM    688  C   GLN A  35      68.867  71.511  83.202  1.00  0.00           C
ATOM    689  O   GLN A  35      69.757  72.011  82.502  1.00  0.00           O
ATOM    690  N   VAL A  36      68.897  70.242  83.572  1.00  0.00           N
ATOM    692  CA  VAL A  36      69.886  69.322  83.082  1.00  0.00           C
ATOM    694  CB  VAL A  36      69.877  68.051  83.912  1.00  0.00           C
ATOM    696  CG1 VAL A  36      68.507  67.372  83.902  1.00  0.00           C
ATOM    700  CG2 VAL A  36      70.937  67.070  83.402  1.00  0.00           C
ATOM    704  C   VAL A  36      69.807  69.110  81.582  1.00  0.00           C
ATOM    705  O   VAL A  36      68.727  69.031  80.992  1.00  0.00           O
ATOM    706  N   THR A  37      70.966  69.082  80.912  1.00  0.00           N
ATOM    708  CA  THR A  37      71.026  68.850  79.492  1.00  0.00           C
ATOM    710  CB  THR A  37      72.036  69.731  78.762  1.00  0.00           C
ATOM    712  OG1 THR A  37      73.376  69.351  79.032  1.00  0.00           O
ATOM    714  CG2 THR A  37      71.856  71.191  79.192  1.00  0.00           C
ATOM    718  C   THR A  37      71.307  67.372  79.262  1.00  0.00           C
ATOM    719  O   THR A  37      72.017  66.701  80.022  1.00  0.00           O
ATOM    720  N   VAL A  38      70.676  66.801  78.222  1.00  0.00           N
ATOM    722  CA  VAL A  38      70.716  65.382  78.002  1.00  0.00           C
ATOM    724  CB  VAL A  38      69.606  64.611  78.742  1.00  0.00           C
ATOM    726  CG1 VAL A  38      69.816  64.640  80.272  1.00  0.00           C
ATOM    730  CG2 VAL A  38      68.207  65.161  78.422  1.00  0.00           C
ATOM    734  C   VAL A  38      70.567  65.141  76.502  1.00  0.00           C
ATOM    735  O   VAL A  38      69.947  65.981  75.842  1.00  0.00           O
ATOM    736  N   PRO A  39      71.066  64.082  75.882  1.00  0.00           N
ATOM    737  CD  PRO A  39      72.057  63.172  76.472  1.00  0.00           C
ATOM    740  CA  PRO A  39      70.437  63.500  74.702  1.00  0.00           C
ATOM    742  CB  PRO A  39      71.337  62.291  74.362  1.00  0.00           C
ATOM    745  CG  PRO A  39      71.897  61.861  75.712  1.00  0.00           C
ATOM    748  C   PRO A  39      68.997  63.101  74.962  1.00  0.00           C
ATOM    749  O   PRO A  39      68.656  62.652  76.052  1.00  0.00           O
ATOM    750  N   ASP A  40      68.126  63.232  73.942  1.00  0.00           N
ATOM    752  CA  ASP A  40      66.697  62.951  73.982  1.00  0.00           C
ATOM    754  CB  ASP A  40      66.187  63.361  72.582  1.00  0.00           C
ATOM    757  CG  ASP A  40      64.696  63.632  72.452  1.00  0.00           C
ATOM    758  OD1 ASP A  40      63.887  63.291  73.352  1.00  0.00           O
ATOM    759  OD2 ASP A  40      64.356  64.180  71.372  1.00  0.00           O
ATOM    760  C   ASP A  40      66.337  61.521  74.422  1.00  0.00           C
ATOM    761  O   ASP A  40      65.347  61.262  75.112  1.00  0.00           O
ATOM    762  N   TYR A  41      67.246  60.571  74.142  1.00  0.00           N
ATOM    764  CA  TYR A  41      67.276  59.242  74.702  1.00  0.00           C
ATOM    766  CB  TYR A  41      68.526  58.492  74.202  1.00  0.00           C
ATOM    769  CG  TYR A  41      68.417  58.201  72.732  1.00  0.00           C
ATOM    770  CD1 TYR A  41      67.757  57.031  72.342  1.00  0.00           C
ATOM    772  CE1 TYR A  41      67.716  56.632  71.002  1.00  0.00           C
ATOM    774  CZ  TYR A  41      68.327  57.411  70.032  1.00  0.00           C
ATOM    775  OH  TYR A  41      68.397  56.891  68.722  1.00  0.00           O
ATOM    777  CD2 TYR A  41      68.986  59.011  71.732  1.00  0.00           C
ATOM    779  CE2 TYR A  41      68.926  58.622  70.382  1.00  0.00           C
ATOM    781  C   TYR A  41      67.206  59.152  76.222  1.00  0.00           C
ATOM    782  O   TYR A  41      66.587  58.242  76.782  1.00  0.00           O
ATOM    783  N   LEU A  42      67.827  60.121  76.912  1.00  0.00           N
ATOM    785  CA  LEU A  42      67.716  60.290  78.342  1.00  0.00           C
ATOM    787  CB  LEU A  42      69.096  60.511  79.002  1.00  0.00           C
ATOM    790  CG  LEU A  42      70.267  59.631  78.512  1.00  0.00           C
ATOM    792  CD1 LEU A  42      71.557  60.121  79.192  1.00  0.00           C
ATOM    796  CD2 LEU A  42      70.057  58.130  78.762  1.00  0.00           C
ATOM    800  C   LEU A  42      66.806  61.470  78.712  1.00  0.00           C
ATOM    801  O   LEU A  42      66.727  61.831  79.882  1.00  0.00           O
ATOM    802  N   ALA A  43      66.066  62.091  77.772  1.00  0.00           N
ATOM    804  CA  ALA A  43      65.117  63.151  78.092  1.00  0.00           C
ATOM    806  CB  ALA A  43      65.077  64.180  76.952  1.00  0.00           C
ATOM    810  C   ALA A  43      63.716  62.582  78.232  1.00  0.00           C
ATOM    811  O   ALA A  43      62.747  63.281  78.492  1.00  0.00           O
ATOM    812  N   GLY A  44      63.597  61.271  78.042  1.00  0.00           N
ATOM    814  CA  GLY A  44      62.297  60.630  77.992  1.00  0.00           C
ATOM    817  C   GLY A  44      61.727  60.290  79.322  1.00  0.00           C
ATOM    818  O   GLY A  44      62.427  60.201  80.332  1.00  0.00           O
ATOM    819  N   ASN A  45      60.426  59.970  79.312  1.00  0.00           N
ATOM    821  CA  ASN A  45      59.766  59.161  80.312  1.00  0.00           C
ATOM    823  CB  ASN A  45      58.216  59.401  80.322  1.00  0.00           C
ATOM    826  CG  ASN A  45      57.577  59.312  78.922  1.00  0.00           C
ATOM    827  OD1 ASN A  45      58.077  59.872  77.952  1.00  0.00           O
ATOM    828  ND2 ASN A  45      56.437  58.582  78.822  1.00  0.00           N
ATOM    831  C   ASN A  45      60.156  57.691  80.072  1.00  0.00           C
ATOM    832  O   ASN A  45      59.977  56.831  80.942  1.00  0.00           O
ATOM    833  N   GLY A  46      60.727  57.361  78.902  1.00  0.00           N
ATOM    835  CA  GLY A  46      61.357  56.070  78.662  1.00  0.00           C
ATOM    838  C   GLY A  46      62.497  55.701  79.592  1.00  0.00           C
ATOM    839  O   GLY A  46      63.516  56.382  79.712  1.00  0.00           O
ATOM    840  N   VAL A  47      62.376  54.531  80.252  1.00  0.00           N
ATOM    842  CA  VAL A  47      63.496  53.771  80.782  1.00  0.00           C
ATOM    844  CB  VAL A  47      63.017  52.582  81.602  1.00  0.00           C
ATOM    846  CG1 VAL A  47      62.697  52.922  83.062  1.00  0.00           C
ATOM    850  CG2 VAL A  47      61.797  51.922  80.942  1.00  0.00           C
ATOM    854  C   VAL A  47      64.426  53.242  79.682  1.00  0.00           C
ATOM    855  O   VAL A  47      63.997  52.691  78.672  1.00  0.00           O
ATOM    856  N   VAL A  48      65.757  53.351  79.882  1.00  0.00           N
ATOM    858  CA  VAL A  48      66.736  52.882  78.912  1.00  0.00           C
ATOM    860  CB  VAL A  48      67.727  53.980  78.542  1.00  0.00           C
ATOM    862  CG1 VAL A  48      68.816  53.512  77.562  1.00  0.00           C
ATOM    866  CG2 VAL A  48      66.937  55.121  77.882  1.00  0.00           C
ATOM    870  C   VAL A  48      67.477  51.701  79.492  1.00  0.00           C
ATOM    871  O   VAL A  48      67.747  51.641  80.692  1.00  0.00           O
ATOM    872  N   TYR A  49      67.827  50.711  78.642  1.00  0.00           N
ATOM    874  CA  TYR A  49      68.587  49.552  79.022  1.00  0.00           C
ATOM    876  CB  TYR A  49      67.706  48.261  79.042  1.00  0.00           C
ATOM    879  CG  TYR A  49      66.647  48.492  80.072  1.00  0.00           C
ATOM    880  CD1 TYR A  49      65.426  49.102  79.742  1.00  0.00           C
ATOM    882  CE1 TYR A  49      64.587  49.570  80.752  1.00  0.00           C
ATOM    884  CZ  TYR A  49      64.937  49.412  82.092  1.00  0.00           C
ATOM    885  OH  TYR A  49      64.167  49.851  83.182  1.00  0.00           O
ATOM    887  CD2 TYR A  49      66.937  48.232  81.422  1.00  0.00           C
ATOM    889  CE2 TYR A  49      66.087  48.710  82.412  1.00  0.00           C
ATOM    891  C   TYR A  49      69.766  49.371  78.092  1.00  0.00           C
ATOM    892  O   TYR A  49      69.727  49.721  76.912  1.00  0.00           O
ATOM    893  N   GLN A  50      70.847  48.771  78.632  1.00  0.00           N
ATOM    895  CA  GLN A  50      71.887  48.162  77.832  1.00  0.00           C
ATOM    897  CB  GLN A  50      73.307  48.652  78.172  1.00  0.00           C
ATOM    900  CG  GLN A  50      73.676  50.051  77.642  1.00  0.00           C
ATOM    903  CD  GLN A  50      75.096  50.411  78.082  1.00  0.00           C
ATOM    904  OE1 GLN A  50      75.527  50.111  79.202  1.00  0.00           O
ATOM    905  NE2 GLN A  50      75.876  51.051  77.192  1.00  0.00           N
ATOM    908  C   GLN A  50      71.846  46.661  78.002  1.00  0.00           C
ATOM    909  O   GLN A  50      72.316  46.101  78.992  1.00  0.00           O
ATOM    910  N   THR A  51      71.337  45.942  76.972  1.00  0.00           N
ATOM    912  CA  THR A  51      71.377  44.471  76.892  1.00  0.00           C
ATOM    914  CB  THR A  51      70.397  43.951  75.832  1.00  0.00           C
ATOM    916  OG1 THR A  51      70.136  42.561  75.992  1.00  0.00           O
ATOM    918  CG2 THR A  51      70.917  44.201  74.402  1.00  0.00           C
ATOM    922  C   THR A  51      72.767  43.962  76.572  1.00  0.00           C
ATOM    923  O   THR A  51      73.067  42.782  76.712  1.00  0.00           O
ATOM    924  N   SER A  52      73.636  44.861  76.082  1.00  0.00           N
ATOM    926  CA  SER A  52      74.987  44.581  75.662  1.00  0.00           C
ATOM    928  CB  SER A  52      75.026  43.920  74.272  1.00  0.00           C
ATOM    931  OG  SER A  52      76.346  43.521  73.962  1.00  0.00           O
ATOM    933  C   SER A  52      75.676  45.931  75.692  1.00  0.00           C
ATOM    934  O   SER A  52      74.966  46.931  75.672  1.00  0.00           O
ATOM    935  N   ASP A  53      77.027  46.021  75.792  1.00  0.00           N
ATOM    937  CA  ASP A  53      77.776  47.250  76.062  1.00  0.00           C
ATOM    939  CB  ASP A  53      79.297  46.901  76.162  1.00  0.00           C
ATOM    942  CG  ASP A  53      80.166  47.992  76.782  1.00  0.00           C
ATOM    943  OD1 ASP A  53      79.647  48.731  77.662  1.00  0.00           O
ATOM    944  OD2 ASP A  53      81.397  47.962  76.522  1.00  0.00           O
ATOM    945  C   ASP A  53      77.507  48.372  75.042  1.00  0.00           C
ATOM    946  O   ASP A  53      77.307  49.531  75.362  1.00  0.00           O
ATOM    947  N   VAL A  54      77.417  48.021  73.742  1.00  0.00           N
ATOM    949  CA  VAL A  54      77.176  49.001  72.692  1.00  0.00           C
ATOM    951  CB  VAL A  54      77.706  48.541  71.332  1.00  0.00           C
ATOM    953  CG1 VAL A  54      79.197  48.191  71.432  1.00  0.00           C
ATOM    957  CG2 VAL A  54      76.856  47.361  70.832  1.00  0.00           C
ATOM    961  C   VAL A  54      75.696  49.291  72.512  1.00  0.00           C
ATOM    962  O   VAL A  54      75.316  50.261  71.872  1.00  0.00           O
ATOM    963  N   LYS A  55      74.786  48.442  73.032  1.00  0.00           N
ATOM    965  CA  LYS A  55      73.437  48.361  72.502  1.00  0.00           C
ATOM    967  CB  LYS A  55      72.887  46.912  72.332  1.00  0.00           C
ATOM    970  CG  LYS A  55      72.496  46.501  70.902  1.00  0.00           C
ATOM    973  CD  LYS A  55      71.587  47.530  70.202  1.00  0.00           C
ATOM    976  CE  LYS A  55      70.667  46.971  69.122  1.00  0.00           C
ATOM    979  NZ  LYS A  55      70.426  48.011  68.102  1.00  0.00           N
ATOM    983  C   LYS A  55      72.496  49.102  73.412  1.00  0.00           C
ATOM    984  O   LYS A  55      72.456  48.882  74.612  1.00  0.00           O
ATOM    985  N   TYR A  56      71.617  49.942  72.852  1.00  0.00           N
ATOM    987  CA  TYR A  56      70.617  50.611  73.652  1.00  0.00           C
ATOM    989  CB  TYR A  56      70.797  52.131  73.592  1.00  0.00           C
ATOM    992  CG  TYR A  56      72.007  52.521  74.382  1.00  0.00           C
ATOM    993  CD1 TYR A  56      73.267  52.572  73.782  1.00  0.00           C
ATOM    995  CE1 TYR A  56      74.376  52.971  74.522  1.00  0.00           C
ATOM    997  CZ  TYR A  56      74.227  53.411  75.842  1.00  0.00           C
ATOM    998  OH  TYR A  56      75.346  53.902  76.532  1.00  0.00           O
ATOM   1000  CD2 TYR A  56      71.876  52.870  75.742  1.00  0.00           C
ATOM   1002  CE2 TYR A  56      72.986  53.331  76.462  1.00  0.00           C
ATOM   1004  C   TYR A  56      69.216  50.251  73.192  1.00  0.00           C
ATOM   1005  O   TYR A  56      68.886  50.352  72.012  1.00  0.00           O
ATOM   1006  N   VAL A  57      68.407  49.812  74.162  1.00  0.00           N
ATOM   1008  CA  VAL A  57      67.007  49.461  73.972  1.00  0.00           C
ATOM   1010  CB  VAL A  57      66.687  47.962  73.972  1.00  0.00           C
ATOM   1012  CG1 VAL A  57      67.426  47.291  72.802  1.00  0.00           C
ATOM   1016  CG2 VAL A  57      66.977  47.281  75.332  1.00  0.00           C
ATOM   1020  C   VAL A  57      66.237  50.142  75.072  1.00  0.00           C
ATOM   1021  O   VAL A  57      66.777  50.621  76.062  1.00  0.00           O
ATOM   1022  N   ILE A  58      64.917  50.181  74.872  1.00  0.00           N
ATOM   1024  CA  ILE A  58      63.937  50.651  75.812  1.00  0.00           C
ATOM   1026  CB  ILE A  58      63.057  51.721  75.192  1.00  0.00           C
ATOM   1028  CG2 ILE A  58      61.917  52.151  76.132  1.00  0.00           C
ATOM   1032  CG1 ILE A  58      63.927  52.941  74.842  1.00  0.00           C
ATOM   1035  CD  ILE A  58      63.087  54.040  74.212  1.00  0.00           C
ATOM   1039  C   ILE A  58      63.117  49.431  76.152  1.00  0.00           C
ATOM   1040  O   ILE A  58      62.917  48.541  75.322  1.00  0.00           O
ATOM   1041  N   ALA A  59      62.656  49.341  77.412  1.00  0.00           N
ATOM   1043  CA  ALA A  59      61.676  48.361  77.792  1.00  0.00           C
ATOM   1045  CB  ALA A  59      61.707  48.232  79.302  1.00  0.00           C
ATOM   1049  C   ALA A  59      60.257  48.710  77.402  1.00  0.00           C
ATOM   1050  O   ALA A  59      59.776  49.840  77.482  1.00  0.00           O
ATOM   1051  N   ASN A  60      59.507  47.681  77.032  1.00  0.00           N
ATOM   1053  CA  ASN A  60      58.106  47.812  76.682  1.00  0.00           C
ATOM   1055  CB  ASN A  60      57.697  46.620  75.782  1.00  0.00           C
ATOM   1058  CG  ASN A  60      58.617  46.610  74.572  1.00  0.00           C
ATOM   1059  OD1 ASN A  60      58.916  47.621  73.932  1.00  0.00           O
ATOM   1060  ND2 ASN A  60      59.157  45.411  74.252  1.00  0.00           N
ATOM   1063  C   ASN A  60      57.257  47.882  77.942  1.00  0.00           C
ATOM   1064  O   ASN A  60      57.586  47.231  78.932  1.00  0.00           O
ATOM   1065  N   ASN A  61      56.147  48.661  77.952  1.00  0.00           N
ATOM   1067  CA  ASN A  61      55.137  48.611  79.022  1.00  0.00           C
ATOM   1069  CB  ASN A  61      54.566  47.201  79.342  1.00  0.00           C
ATOM   1072  CG  ASN A  61      53.687  46.672  78.222  1.00  0.00           C
ATOM   1073  OD1 ASN A  61      52.536  46.332  78.442  1.00  0.00           O
ATOM   1074  ND2 ASN A  61      54.197  46.661  76.972  1.00  0.00           N
ATOM   1077  C   ASN A  61      55.617  49.282  80.292  1.00  0.00           C
ATOM   1078  O   ASN A  61      55.257  48.910  81.402  1.00  0.00           O
ATOM   1079  N   ASN A  62      56.507  50.271  80.122  1.00  0.00           N
ATOM   1081  CA  ASN A  62      57.406  50.630  81.172  1.00  0.00           C
ATOM   1083  CB  ASN A  62      58.626  49.692  81.062  1.00  0.00           C
ATOM   1086  CG  ASN A  62      59.046  49.312  82.442  1.00  0.00           C
ATOM   1087  OD1 ASN A  62      58.656  48.302  83.022  1.00  0.00           O
ATOM   1088  ND2 ASN A  62      59.906  50.160  83.032  1.00  0.00           N
ATOM   1091  C   ASN A  62      57.817  52.081  81.032  1.00  0.00           C
ATOM   1092  O   ASN A  62      58.307  52.512  79.992  1.00  0.00           O
ATOM   1093  N   LEU A  63      57.637  52.902  82.082  1.00  0.00           N
ATOM   1095  CA  LEU A  63      57.877  54.321  81.922  1.00  0.00           C
ATOM   1097  CB  LEU A  63      56.737  55.021  81.122  1.00  0.00           C
ATOM   1100  CG  LEU A  63      55.327  55.030  81.762  1.00  0.00           C
ATOM   1102  CD1 LEU A  63      55.077  56.290  82.592  1.00  0.00           C
ATOM   1106  CD2 LEU A  63      54.227  54.931  80.692  1.00  0.00           C
ATOM   1110  C   LEU A  63      58.007  54.951  83.272  1.00  0.00           C
ATOM   1111  O   LEU A  63      57.536  54.401  84.272  1.00  0.00           O
ATOM   1112  N   TRP A  64      58.656  56.131  83.302  1.00  0.00           N
ATOM   1114  CA  TRP A  64      58.807  57.000  84.442  1.00  0.00           C
ATOM   1116  CB  TRP A  64      60.077  57.852  84.272  1.00  0.00           C
ATOM   1119  CG  TRP A  64      61.297  57.011  84.272  1.00  0.00           C
ATOM   1120  CD1 TRP A  64      62.157  56.691  83.262  1.00  0.00           C
ATOM   1122  NE1 TRP A  64      63.117  55.851  83.762  1.00  0.00           N
ATOM   1124  CE2 TRP A  64      62.887  55.602  85.072  1.00  0.00           C
ATOM   1125  CD2 TRP A  64      61.727  56.311  85.442  1.00  0.00           C
ATOM   1126  CE3 TRP A  64      61.237  56.220  86.732  1.00  0.00           C
ATOM   1128  CZ3 TRP A  64      61.917  55.422  87.642  1.00  0.00           C
ATOM   1130  CZ2 TRP A  64      63.566  54.820  85.972  1.00  0.00           C
ATOM   1132  CH2 TRP A  64      63.077  54.750  87.282  1.00  0.00           C
ATOM   1134  C   TRP A  64      57.697  57.981  84.642  1.00  0.00           C
ATOM   1135  O   TRP A  64      57.057  58.422  83.682  1.00  0.00           O
ATOM   1136  N   ALA A  65      57.487  58.390  85.902  1.00  0.00           N
ATOM   1138  CA  ALA A  65      56.486  59.380  86.252  1.00  0.00           C
ATOM   1140  CB  ALA A  65      56.156  59.261  87.752  1.00  0.00           C
ATOM   1144  C   ALA A  65      56.827  60.820  85.922  1.00  0.00           C
ATOM   1145  O   ALA A  65      55.946  61.680  85.842  1.00  0.00           O
ATOM   1146  N   SER A  66      58.106  61.101  85.672  1.00  0.00           N
ATOM   1148  CA  SER A  66      58.526  62.312  85.022  1.00  0.00           C
ATOM   1150  CB  SER A  66      58.947  63.431  86.032  1.00  0.00           C
ATOM   1153  OG  SER A  66      60.036  63.060  86.882  1.00  0.00           O
ATOM   1155  C   SER A  66      59.696  61.901  84.152  1.00  0.00           C
ATOM   1156  O   SER A  66      60.307  60.872  84.422  1.00  0.00           O
ATOM   1157  N   PRO A  67      60.057  62.611  83.082  1.00  0.00           N
ATOM   1158  CD  PRO A  67      59.197  63.541  82.382  1.00  0.00           C
ATOM   1161  CA  PRO A  67      61.377  62.561  82.472  1.00  0.00           C
ATOM   1163  CB  PRO A  67      61.427  63.801  81.592  1.00  0.00           C
ATOM   1166  CG  PRO A  67      59.977  63.911  81.122  1.00  0.00           C
ATOM   1169  C   PRO A  67      62.547  62.470  83.412  1.00  0.00           C
ATOM   1170  O   PRO A  67      62.526  63.021  84.502  1.00  0.00           O
ATOM   1171  N   LEU A  68      63.607  61.761  83.002  1.00  0.00           N
ATOM   1173  CA  LEU A  68      64.797  61.562  83.792  1.00  0.00           C
ATOM   1175  CB  LEU A  68      65.786  60.732  82.972  1.00  0.00           C
ATOM   1178  CG  LEU A  68      65.156  59.441  82.442  1.00  0.00           C
ATOM   1180  CD1 LEU A  68      66.097  58.731  81.472  1.00  0.00           C
ATOM   1184  CD2 LEU A  68      64.787  58.562  83.622  1.00  0.00           C
ATOM   1188  C   LEU A  68      65.477  62.850  84.182  1.00  0.00           C
ATOM   1189  O   LEU A  68      65.867  63.051  85.332  1.00  0.00           O
ATOM   1190  N   ASP A  69      65.557  63.762  83.202  1.00  0.00           N
ATOM   1192  CA  ASP A  69      65.987  65.132  83.262  1.00  0.00           C
ATOM   1194  CB  ASP A  69      65.907  65.621  81.782  1.00  0.00           C
ATOM   1197  CG  ASP A  69      65.926  67.111  81.432  1.00  0.00           C
ATOM   1198  OD1 ASP A  69      65.567  67.991  82.262  1.00  0.00           O
ATOM   1199  OD2 ASP A  69      66.097  67.372  80.212  1.00  0.00           O
ATOM   1200  C   ASP A  69      65.177  65.960  84.272  1.00  0.00           C
ATOM   1201  O   ASP A  69      65.707  66.551  85.212  1.00  0.00           O
ATOM   1202  N   GLN A  70      63.836  65.890  84.182  1.00  0.00           N
ATOM   1204  CA  GLN A  70      62.977  66.461  85.202  1.00  0.00           C
ATOM   1206  CB  GLN A  70      61.476  66.341  84.812  1.00  0.00           C
ATOM   1209  CG  GLN A  70      61.097  67.291  83.652  1.00  0.00           C
ATOM   1212  CD  GLN A  70      59.597  67.221  83.352  1.00  0.00           C
ATOM   1213  OE1 GLN A  70      58.807  66.701  84.152  1.00  0.00           O
ATOM   1214  NE2 GLN A  70      59.187  67.731  82.172  1.00  0.00           N
ATOM   1217  C   GLN A  70      63.147  65.871  86.592  1.00  0.00           C
ATOM   1218  O   GLN A  70      63.237  66.601  87.582  1.00  0.00           O
ATOM   1219  N   GLN A  71      63.216  64.531  86.692  1.00  0.00           N
ATOM   1221  CA  GLN A  71      63.417  63.841  87.942  1.00  0.00           C
ATOM   1223  CB  GLN A  71      63.257  62.320  87.802  1.00  0.00           C
ATOM   1226  CG  GLN A  71      62.977  61.582  89.132  1.00  0.00           C
ATOM   1229  CD  GLN A  71      61.777  62.091  89.952  1.00  0.00           C
ATOM   1230  OE1 GLN A  71      60.647  61.610  89.822  1.00  0.00           O
ATOM   1231  NE2 GLN A  71      62.017  63.051  90.862  1.00  0.00           N
ATOM   1234  C   GLN A  71      64.737  64.171  88.602  1.00  0.00           C
ATOM   1235  O   GLN A  71      64.727  64.422  89.802  1.00  0.00           O
ATOM   1236  N   LEU A  72      65.876  64.290  87.862  1.00  0.00           N
ATOM   1238  CA  LEU A  72      67.117  64.861  88.392  1.00  0.00           C
ATOM   1240  CB  LEU A  72      68.286  64.911  87.342  1.00  0.00           C
ATOM   1243  CG  LEU A  72      69.277  63.720  87.262  1.00  0.00           C
ATOM   1245  CD1 LEU A  72      69.897  63.390  88.632  1.00  0.00           C
ATOM   1249  CD2 LEU A  72      68.687  62.481  86.572  1.00  0.00           C
ATOM   1253  C   LEU A  72      66.897  66.290  88.882  1.00  0.00           C
ATOM   1254  O   LEU A  72      67.246  66.632  90.012  1.00  0.00           O
ATOM   1255  N   ARG A  73      66.246  67.161  88.092  1.00  0.00           N
ATOM   1257  CA  ARG A  73      66.016  68.532  88.492  1.00  0.00           C
ATOM   1259  CB  ARG A  73      65.417  69.341  87.302  1.00  0.00           C
ATOM   1262  CG  ARG A  73      65.387  70.871  87.532  1.00  0.00           C
ATOM   1265  CD  ARG A  73      64.176  71.470  88.282  1.00  0.00           C
ATOM   1268  NE  ARG A  73      63.157  71.962  87.282  1.00  0.00           N
ATOM   1270  CZ  ARG A  73      62.167  71.231  86.792  1.00  0.00           C
ATOM   1271  NH1 ARG A  73      61.887  70.012  87.202  1.00  0.00           N
ATOM   1274  NH2 ARG A  73      61.416  71.761  85.842  1.00  0.00           N
ATOM   1277  C   ARG A  73      65.207  68.681  89.762  1.00  0.00           C
ATOM   1278  O   ARG A  73      65.477  69.521  90.622  1.00  0.00           O
ATOM   1279  N   ASN A  74      64.157  67.860  89.932  1.00  0.00           N
ATOM   1281  CA  ASN A  74      63.426  67.742  91.182  1.00  0.00           C
ATOM   1283  CB  ASN A  74      62.176  66.871  90.972  1.00  0.00           C
ATOM   1286  CG  ASN A  74      61.286  67.611  89.982  1.00  0.00           C
ATOM   1287  OD1 ASN A  74      61.286  68.841  89.902  1.00  0.00           O
ATOM   1288  ND2 ASN A  74      60.547  66.841  89.152  1.00  0.00           N
ATOM   1291  C   ASN A  74      64.197  67.191  92.372  1.00  0.00           C
ATOM   1292  O   ASN A  74      64.106  67.742  93.462  1.00  0.00           O
ATOM   1293  N   THR A  75      64.997  66.111  92.202  1.00  0.00           N
ATOM   1295  CA  THR A  75      65.767  65.511  93.302  1.00  0.00           C
ATOM   1297  CB  THR A  75      66.456  64.171  93.012  1.00  0.00           C
ATOM   1299  OG1 THR A  75      67.297  64.191  91.872  1.00  0.00           O
ATOM   1301  CG2 THR A  75      65.356  63.151  92.752  1.00  0.00           C
ATOM   1305  C   THR A  75      66.806  66.441  93.852  1.00  0.00           C
ATOM   1306  O   THR A  75      66.926  66.610  95.062  1.00  0.00           O
ATOM   1307  N   LEU A  76      67.557  67.121  92.972  1.00  0.00           N
ATOM   1309  CA  LEU A  76      68.516  68.101  93.422  1.00  0.00           C
ATOM   1311  CB  LEU A  76      69.317  68.661  92.222  1.00  0.00           C
ATOM   1314  CG  LEU A  76      70.496  67.781  91.732  1.00  0.00           C
ATOM   1316  CD1 LEU A  76      70.096  66.571  90.882  1.00  0.00           C
ATOM   1320  CD2 LEU A  76      71.437  68.651  90.892  1.00  0.00           C
ATOM   1324  C   LEU A  76      67.897  69.250  94.222  1.00  0.00           C
ATOM   1325  O   LEU A  76      68.307  69.511  95.352  1.00  0.00           O
ATOM   1326  N   VAL A  77      66.856  69.931  93.702  1.00  0.00           N
ATOM   1328  CA  VAL A  77      66.206  71.062  94.372  1.00  0.00           C
ATOM   1330  CB  VAL A  77      65.156  71.741  93.492  1.00  0.00           C
ATOM   1332  CG1 VAL A  77      64.387  72.860  94.232  1.00  0.00           C
ATOM   1336  CG2 VAL A  77      65.867  72.341  92.292  1.00  0.00           C
ATOM   1340  C   VAL A  77      65.567  70.701  95.692  1.00  0.00           C
ATOM   1341  O   VAL A  77      65.716  71.411  96.682  1.00  0.00           O
ATOM   1342  N   ALA A  78      64.847  69.562  95.722  1.00  0.00           N
ATOM   1344  CA  ALA A  78      64.216  69.062  96.922  1.00  0.00           C
ATOM   1346  CB  ALA A  78      63.547  67.720  96.612  1.00  0.00           C
ATOM   1350  C   ALA A  78      65.216  68.831  98.042  1.00  0.00           C
ATOM   1351  O   ALA A  78      65.067  69.360  99.142  1.00  0.00           O
ATOM   1352  N   ASN A  79      66.307  68.110  97.732  1.00  0.00           N
ATOM   1354  CA  ASN A  79      67.377  67.821  98.662  1.00  0.00           C
ATOM   1356  CB  ASN A  79      68.426  66.901  98.002  1.00  0.00           C
ATOM   1359  CG  ASN A  79      67.767  65.561  97.712  1.00  0.00           C
ATOM   1360  OD1 ASN A  79      66.697  65.211  98.202  1.00  0.00           O
ATOM   1361  ND2 ASN A  79      68.417  64.761  96.842  1.00  0.00           N
ATOM   1364  C   ASN A  79      68.067  69.062  99.162  1.00  0.00           C
ATOM   1365  O   ASN A  79      68.337  69.231 100.342  1.00  0.00           O
ATOM   1366  N   LEU A  80      68.367  70.012  98.262  1.00  0.00           N
ATOM   1368  CA  LEU A  80      68.907  71.290  98.662  1.00  0.00           C
ATOM   1370  CB  LEU A  80      69.286  72.140  97.442  1.00  0.00           C
ATOM   1373  CG  LEU A  80      70.397  71.521  96.572  1.00  0.00           C
ATOM   1375  CD1 LEU A  80      70.346  72.111  95.172  1.00  0.00           C
ATOM   1379  CD2 LEU A  80      71.797  71.701  97.182  1.00  0.00           C
ATOM   1383  C   LEU A  80      67.986  72.070  99.572  1.00  0.00           C
ATOM   1384  O   LEU A  80      68.417  72.600 100.592  1.00  0.00           O
ATOM   1385  N   SER A  81      66.676  72.151  99.272  1.00  0.00           N
ATOM   1387  CA  SER A  81      65.687  72.761 100.152  1.00  0.00           C
ATOM   1389  CB  SER A  81      64.286  72.790  99.492  1.00  0.00           C
ATOM   1392  OG  SER A  81      64.277  73.762  98.452  1.00  0.00           O
ATOM   1394  C   SER A  81      65.567  72.131 101.522  1.00  0.00           C
ATOM   1395  O   SER A  81      65.507  72.821 102.532  1.00  0.00           O
ATOM   1396  N   THR A  82      65.536  70.781 101.602  1.00  0.00           N
ATOM   1398  CA  THR A  82      65.317  70.051 102.842  1.00  0.00           C
ATOM   1400  CB  THR A  82      64.997  68.591 102.572  1.00  0.00           C
ATOM   1402  OG1 THR A  82      65.987  68.021 101.722  1.00  0.00           O
ATOM   1404  CG2 THR A  82      63.667  68.511 101.842  1.00  0.00           C
ATOM   1408  C   THR A  82      66.517  70.062 103.742  1.00  0.00           C
ATOM   1409  O   THR A  82      66.377  69.931 104.962  1.00  0.00           O
ATOM   1410  N   GLN A  83      67.716  70.201 103.152  1.00  0.00           N
ATOM   1412  CA  GLN A  83      68.966  70.081 103.862  1.00  0.00           C
ATOM   1414  CB  GLN A  83      70.176  70.211 102.912  1.00  0.00           C
ATOM   1417  CG  GLN A  83      70.667  68.871 102.312  1.00  0.00           C
ATOM   1420  CD  GLN A  83      71.786  69.161 101.322  1.00  0.00           C
ATOM   1421  OE1 GLN A  83      71.806  70.152 100.582  1.00  0.00           O
ATOM   1422  NE2 GLN A  83      72.837  68.312 101.372  1.00  0.00           N
ATOM   1425  C   GLN A  83      69.147  71.011 105.032  1.00  0.00           C
ATOM   1426  O   GLN A  83      69.557  70.540 106.092  1.00  0.00           O
ATOM   1427  N   LEU A  84      68.867  72.320 104.832  1.00  0.00           N
ATOM   1429  CA  LEU A  84      69.066  73.441 105.752  1.00  0.00           C
ATOM   1431  CB  LEU A  84      68.716  73.131 107.242  1.00  0.00           C
ATOM   1434  CG  LEU A  84      67.307  72.521 107.462  1.00  0.00           C
ATOM   1436  CD1 LEU A  84      67.066  72.261 108.952  1.00  0.00           C
ATOM   1440  CD2 LEU A  84      66.176  73.381 106.882  1.00  0.00           C
ATOM   1444  C   LEU A  84      70.367  74.271 105.622  1.00  0.00           C
ATOM   1445  O   LEU A  84      70.356  75.411 106.092  1.00  0.00           O
ATOM   1446  N   PRO A  85      71.497  73.891 105.012  1.00  0.00           N
ATOM   1447  CD  PRO A  85      72.126  72.611 105.302  1.00  0.00           C
ATOM   1450  CA  PRO A  85      72.577  74.852 104.762  1.00  0.00           C
ATOM   1452  CB  PRO A  85      73.746  73.961 104.272  1.00  0.00           C
ATOM   1455  CG  PRO A  85      73.207  72.531 104.232  1.00  0.00           C
ATOM   1458  C   PRO A  85      72.286  75.951 103.772  1.00  0.00           C
ATOM   1459  O   PRO A  85      73.017  76.941 103.732  1.00  0.00           O
ATOM   1460  N   GLY A  86      71.267  75.801 102.892  1.00  0.00           N
ATOM   1462  CA  GLY A  86      70.837  76.881 102.022  1.00  0.00           C
ATOM   1465  C   GLY A  86      69.737  77.680 102.642  1.00  0.00           C
ATOM   1466  O   GLY A  86      69.036  77.231 103.542  1.00  0.00           O
ATOM   1467  N   TRP A  87      69.527  78.892 102.142  1.00  0.00           N
ATOM   1469  CA  TRP A  87      68.297  79.621 102.392  1.00  0.00           C
ATOM   1471  CB  TRP A  87      68.617  80.942 103.102  1.00  0.00           C
ATOM   1474  CG  TRP A  87      68.937  80.741 104.542  1.00  0.00           C
ATOM   1475  CD1 TRP A  87      70.157  80.721 105.162  1.00  0.00           C
ATOM   1477  NE1 TRP A  87      69.966  80.662 106.522  1.00  0.00           N
ATOM   1479  CE2 TRP A  87      68.636  80.581 106.792  1.00  0.00           C
ATOM   1480  CD2 TRP A  87      67.937  80.632 105.572  1.00  0.00           C
ATOM   1481  CE3 TRP A  87      66.547  80.611 105.562  1.00  0.00           C
ATOM   1483  CZ3 TRP A  87      65.876  80.551 106.782  1.00  0.00           C
ATOM   1485  CZ2 TRP A  87      67.966  80.501 108.012  1.00  0.00           C
ATOM   1487  CH2 TRP A  87      66.566  80.492 107.982  1.00  0.00           C
ATOM   1489  C   TRP A  87      67.587  79.932 101.102  1.00  0.00           C
ATOM   1490  O   TRP A  87      66.407  80.312 101.092  1.00  0.00           O
ATOM   1491  N   VAL A  88      68.286  79.761  99.972  1.00  0.00           N
ATOM   1493  CA  VAL A  88      67.676  79.941  98.682  1.00  0.00           C
ATOM   1495  CB  VAL A  88      67.986  81.271  98.022  1.00  0.00           C
ATOM   1497  CG1 VAL A  88      67.047  81.430  96.812  1.00  0.00           C
ATOM   1501  CG2 VAL A  88      67.776  82.451  98.992  1.00  0.00           C
ATOM   1505  C   VAL A  88      68.216  78.852  97.792  1.00  0.00           C
ATOM   1506  O   VAL A  88      69.426  78.612  97.732  1.00  0.00           O
ATOM   1507  N   VAL A  89      67.307  78.192  97.072  1.00  0.00           N
ATOM   1509  CA  VAL A  89      67.587  77.511  95.842  1.00  0.00           C
ATOM   1511  CB  VAL A  89      67.797  76.011  96.052  1.00  0.00           C
ATOM   1513  CG1 VAL A  89      66.536  75.312  96.612  1.00  0.00           C
ATOM   1517  CG2 VAL A  89      68.277  75.351  94.742  1.00  0.00           C
ATOM   1521  C   VAL A  89      66.377  77.870  94.992  1.00  0.00           C
ATOM   1522  O   VAL A  89      65.327  78.231  95.532  1.00  0.00           O
ATOM   1523  N   ALA A  90      66.497  77.820  93.652  1.00  0.00           N
ATOM   1525  CA  ALA A  90      65.397  78.080  92.752  1.00  0.00           C
ATOM   1527  CB  ALA A  90      65.197  79.582  92.462  1.00  0.00           C
ATOM   1531  C   ALA A  90      65.647  77.312  91.452  1.00  0.00           C
ATOM   1532  O   ALA A  90      66.757  76.822  91.222  1.00  0.00           O
ATOM   1533  N   SER A  91      64.617  77.201  90.582  1.00  0.00           N
ATOM   1535  CA  SER A  91      64.757  76.881  89.162  1.00  0.00           C
ATOM   1537  CB  SER A  91      63.966  75.610  88.692  1.00  0.00           C
ATOM   1540  OG  SER A  91      62.547  75.721  88.792  1.00  0.00           O
ATOM   1542  C   SER A  91      64.286  78.132  88.412  1.00  0.00           C
ATOM   1543  O   SER A  91      64.087  79.141  89.072  1.00  0.00           O
ATOM   1544  N   GLN A  92      64.157  78.091  87.052  1.00  0.00           N
ATOM   1546  CA  GLN A  92      63.716  79.172  86.132  1.00  0.00           C
ATOM   1548  CB  GLN A  92      63.846  80.650  86.622  1.00  0.00           C
ATOM   1551  CG  GLN A  92      65.286  81.231  86.702  1.00  0.00           C
ATOM   1554  CD  GLN A  92      65.277  82.661  87.232  1.00  0.00           C
ATOM   1555  OE1 GLN A  92      64.577  82.941  88.212  1.00  0.00           O
ATOM   1556  NE2 GLN A  92      66.036  83.582  86.592  1.00  0.00           N
ATOM   1559  C   GLN A  92      64.597  79.070  84.892  1.00  0.00           C
ATOM   1560  O   GLN A  92      65.727  78.651  85.132  1.00  0.00           O
ATOM   1561  N   PRO A  93      64.227  79.400  83.632  1.00  0.00           N
ATOM   1562  CD  PRO A  93      62.987  80.152  83.372  1.00  0.00           C
ATOM   1565  CA  PRO A  93      65.166  79.792  82.562  1.00  0.00           C
ATOM   1567  CB  PRO A  93      64.956  81.311  82.532  1.00  0.00           C
ATOM   1570  CG  PRO A  93      63.437  81.451  82.672  1.00  0.00           C
ATOM   1573  C   PRO A  93      66.647  79.391  82.532  1.00  0.00           C
ATOM   1574  O   PRO A  93      66.946  78.201  82.592  1.00  0.00           O
ATOM   1575  N   LEU A  94      67.557  80.382  82.432  1.00  0.00           N
ATOM   1577  CA  LEU A  94      68.997  80.201  82.502  1.00  0.00           C
ATOM   1579  CB  LEU A  94      69.727  80.121  81.132  1.00  0.00           C
ATOM   1582  CG  LEU A  94      71.257  79.850  81.182  1.00  0.00           C
ATOM   1584  CD1 LEU A  94      71.706  79.001  79.982  1.00  0.00           C
ATOM   1588  CD2 LEU A  94      72.097  81.141  81.182  1.00  0.00           C
ATOM   1592  C   LEU A  94      69.557  81.340  83.322  1.00  0.00           C
ATOM   1593  O   LEU A  94      69.096  82.481  83.212  1.00  0.00           O
ATOM   1594  N   GLY A  95      70.556  81.071  84.192  1.00  0.00           N
ATOM   1596  CA  GLY A  95      71.307  82.071  84.952  1.00  0.00           C
ATOM   1599  C   GLY A  95      70.496  82.841  85.972  1.00  0.00           C
ATOM   1600  O   GLY A  95      70.477  84.070  85.982  1.00  0.00           O
ATOM   1601  N   SER A  96      69.786  82.141  86.872  1.00  0.00           N
ATOM   1603  CA  SER A  96      69.007  82.812  87.912  1.00  0.00           C
ATOM   1605  CB  SER A  96      68.246  81.791  88.792  1.00  0.00           C
ATOM   1608  OG  SER A  96      67.337  82.372  89.732  1.00  0.00           O
ATOM   1610  C   SER A  96      69.797  83.682  88.862  1.00  0.00           C
ATOM   1611  O   SER A  96      69.356  84.771  89.242  1.00  0.00           O
ATOM   1612  N   ALA A  97      70.966  83.192  89.292  1.00  0.00           N
ATOM   1614  CA  ALA A  97      71.526  83.591  90.562  1.00  0.00           C
ATOM   1616  CB  ALA A  97      70.856  82.820  91.702  1.00  0.00           C
ATOM   1620  C   ALA A  97      73.017  83.381  90.612  1.00  0.00           C
ATOM   1621  O   ALA A  97      73.647  82.941  89.652  1.00  0.00           O
ATOM   1622  N   GLN A  98      73.636  83.811  91.732  1.00  0.00           N
ATOM   1624  CA  GLN A  98      75.057  84.051  91.812  1.00  0.00           C
ATOM   1626  CB  GLN A  98      75.407  84.622  93.202  1.00  0.00           C
ATOM   1629  CG  GLN A  98      76.907  85.002  93.342  1.00  0.00           C
ATOM   1632  CD  GLN A  98      77.297  86.051  92.312  1.00  0.00           C
ATOM   1633  OE1 GLN A  98      76.507  86.971  92.082  1.00  0.00           O
ATOM   1634  NE2 GLN A  98      78.487  85.951  91.682  1.00  0.00           N
ATOM   1637  C   GLN A  98      75.956  82.870  91.532  1.00  0.00           C
ATOM   1638  O   GLN A  98      76.917  83.001  90.772  1.00  0.00           O
ATOM   1639  N   ASP A  99      75.657  81.681  92.092  1.00  0.00           N
ATOM   1641  CA  ASP A  99      76.237  80.441  91.642  1.00  0.00           C
ATOM   1643  CB  ASP A  99      77.126  79.741  92.722  1.00  0.00           C
ATOM   1646  CG  ASP A  99      76.407  79.091  93.892  1.00  0.00           C
ATOM   1647  OD1 ASP A  99      75.387  79.631  94.362  1.00  0.00           O
ATOM   1648  OD2 ASP A  99      76.957  78.091  94.432  1.00  0.00           O
ATOM   1649  C   ASP A  99      75.127  79.591  91.062  1.00  0.00           C
ATOM   1650  O   ASP A  99      73.947  79.652  91.422  1.00  0.00           O
ATOM   1651  N   THR A 100      75.496  78.822  90.032  1.00  0.00           N
ATOM   1653  CA  THR A 100      74.566  78.040  89.262  1.00  0.00           C
ATOM   1655  CB  THR A 100      74.536  78.451  87.792  1.00  0.00           C
ATOM   1657  OG1 THR A 100      75.757  78.262  87.112  1.00  0.00           O
ATOM   1659  CG2 THR A 100      74.236  79.961  87.712  1.00  0.00           C
ATOM   1663  C   THR A 100      74.996  76.610  89.452  1.00  0.00           C
ATOM   1664  O   THR A 100      76.147  76.341  89.792  1.00  0.00           O
ATOM   1665  N   LEU A 101      74.077  75.661  89.292  1.00  0.00           N
ATOM   1667  CA  LEU A 101      74.426  74.271  89.252  1.00  0.00           C
ATOM   1669  CB  LEU A 101      73.786  73.492  90.422  1.00  0.00           C
ATOM   1672  CG  LEU A 101      74.176  72.000  90.542  1.00  0.00           C
ATOM   1674  CD1 LEU A 101      73.376  71.081  89.612  1.00  0.00           C
ATOM   1678  CD2 LEU A 101      75.676  71.782  90.302  1.00  0.00           C
ATOM   1682  C   LEU A 101      74.007  73.720  87.912  1.00  0.00           C
ATOM   1683  O   LEU A 101      72.816  73.602  87.612  1.00  0.00           O
ATOM   1684  N   ASN A 102      75.017  73.361  87.122  1.00  0.00           N
ATOM   1686  CA  ASN A 102      74.897  72.641  85.892  1.00  0.00           C
ATOM   1688  CB  ASN A 102      75.926  73.161  84.862  1.00  0.00           C
ATOM   1691  CG  ASN A 102      75.736  72.562  83.482  1.00  0.00           C
ATOM   1692  OD1 ASN A 102      74.687  71.991  83.192  1.00  0.00           O
ATOM   1693  ND2 ASN A 102      76.757  72.661  82.612  1.00  0.00           N
ATOM   1696  C   ASN A 102      75.096  71.172  86.142  1.00  0.00           C
ATOM   1697  O   ASN A 102      76.016  70.750  86.832  1.00  0.00           O
ATOM   1698  N   VAL A 103      74.197  70.371  85.562  1.00  0.00           N
ATOM   1700  CA  VAL A 103      74.297  68.961  85.362  1.00  0.00           C
ATOM   1702  CB  VAL A 103      73.077  68.231  85.932  1.00  0.00           C
ATOM   1704  CG1 VAL A 103      73.367  66.720  85.982  1.00  0.00           C
ATOM   1708  CG2 VAL A 103      72.676  68.831  87.282  1.00  0.00           C
ATOM   1712  C   VAL A 103      74.267  68.751  83.862  1.00  0.00           C
ATOM   1713  O   VAL A 103      73.437  69.331  83.162  1.00  0.00           O
ATOM   1714  N   THR A 104      75.096  67.851  83.362  1.00  0.00           N
ATOM   1716  CA  THR A 104      74.837  67.191  82.092  1.00  0.00           C
ATOM   1718  CB  THR A 104      75.966  67.431  81.082  1.00  0.00           C
ATOM   1720  OG1 THR A 104      77.206  66.951  81.582  1.00  0.00           O
ATOM   1722  CG2 THR A 104      76.167  68.931  80.872  1.00  0.00           C
ATOM   1726  C   THR A 104      74.667  65.721  82.452  1.00  0.00           C
ATOM   1727  O   THR A 104      75.416  65.201  83.272  1.00  0.00           O
ATOM   1728  N   VAL A 105      73.656  64.992  81.912  1.00  0.00           N
ATOM   1730  CA  VAL A 105      73.606  63.541  82.102  1.00  0.00           C
ATOM   1732  CB  VAL A 105      72.237  62.891  82.372  1.00  0.00           C
ATOM   1734  CG1 VAL A 105      72.456  61.460  82.912  1.00  0.00           C
ATOM   1738  CG2 VAL A 105      71.447  63.671  83.432  1.00  0.00           C
ATOM   1742  C   VAL A 105      74.227  62.860  80.892  1.00  0.00           C
ATOM   1743  O   VAL A 105      73.776  63.011  79.752  1.00  0.00           O
ATOM   1744  N   THR A 106      75.276  62.052  81.112  1.00  0.00           N
ATOM   1746  CA  THR A 106      75.897  61.231  80.092  1.00  0.00           C
ATOM   1748  CB  THR A 106      77.367  60.931  80.402  1.00  0.00           C
ATOM   1750  OG1 THR A 106      78.117  62.131  80.462  1.00  0.00           O
ATOM   1752  CG2 THR A 106      78.007  60.132  79.272  1.00  0.00           C
ATOM   1756  C   THR A 106      75.147  59.931  79.972  1.00  0.00           C
ATOM   1757  O   THR A 106      74.807  59.461  78.892  1.00  0.00           O
ATOM   1758  N   GLU A 107      74.827  59.312  81.122  1.00  0.00           N
ATOM   1760  CA  GLU A 107      74.127  58.041  81.132  1.00  0.00           C
ATOM   1762  CB  GLU A 107      75.026  56.812  81.372  1.00  0.00           C
ATOM   1765  CG  GLU A 107      75.966  56.511  80.172  1.00  0.00           C
ATOM   1768  CD  GLU A 107      76.806  55.261  80.362  1.00  0.00           C
ATOM   1769  OE1 GLU A 107      76.926  54.791  81.522  1.00  0.00           O
ATOM   1770  OE2 GLU A 107      77.437  54.812  79.372  1.00  0.00           O
ATOM   1771  C   GLU A 107      73.027  58.021  82.152  1.00  0.00           C
ATOM   1772  O   GLU A 107      73.126  58.481  83.282  1.00  0.00           O
ATOM   1773  N   PHE A 108      71.917  57.402  81.742  1.00  0.00           N
ATOM   1775  CA  PHE A 108      70.947  56.871  82.652  1.00  0.00           C
ATOM   1777  CB  PHE A 108      69.837  57.930  82.822  1.00  0.00           C
ATOM   1780  CG  PHE A 108      68.837  57.590  83.882  1.00  0.00           C
ATOM   1781  CD1 PHE A 108      67.977  56.492  83.752  1.00  0.00           C
ATOM   1783  CE1 PHE A 108      66.986  56.241  84.692  1.00  0.00           C
ATOM   1785  CZ  PHE A 108      66.837  57.101  85.782  1.00  0.00           C
ATOM   1787  CD2 PHE A 108      68.676  58.460  84.972  1.00  0.00           C
ATOM   1789  CE2 PHE A 108      67.666  58.221  85.912  1.00  0.00           C
ATOM   1791  C   PHE A 108      70.496  55.630  81.942  1.00  0.00           C
ATOM   1792  O   PHE A 108      70.136  55.701  80.772  1.00  0.00           O
ATOM   1793  N   ASN A 109      70.527  54.451  82.592  1.00  0.00           N
ATOM   1795  CA  ASN A 109      70.117  53.201  81.962  1.00  0.00           C
ATOM   1797  CB  ASN A 109      70.777  52.852  80.572  1.00  0.00           C
ATOM   1800  CG  ASN A 109      72.266  52.521  80.652  1.00  0.00           C
ATOM   1801  OD1 ASN A 109      72.666  51.392  80.372  1.00  0.00           O
ATOM   1802  ND2 ASN A 109      73.077  53.512  81.042  1.00  0.00           N
ATOM   1805  C   ASN A 109      70.356  52.021  82.892  1.00  0.00           C
ATOM   1806  O   ASN A 109      71.246  52.021  83.732  1.00  0.00           O
ATOM   1807  N   GLY A 110      69.527  50.981  82.732  1.00  0.00           N
ATOM   1809  CA  GLY A 110      69.727  49.661  83.312  1.00  0.00           C
ATOM   1812  C   GLY A 110      70.657  48.832  82.472  1.00  0.00           C
ATOM   1813  O   GLY A 110      70.286  48.291  81.432  1.00  0.00           O
ATOM   1814  N   ARG A 111      71.917  48.710  82.892  1.00  0.00           N
ATOM   1816  CA  ARG A 111      72.916  48.041  82.102  1.00  0.00           C
ATOM   1818  CB  ARG A 111      74.216  48.892  82.052  1.00  0.00           C
ATOM   1821  CG  ARG A 111      75.477  48.401  82.782  1.00  0.00           C
ATOM   1824  CD  ARG A 111      76.746  49.001  82.152  1.00  0.00           C
ATOM   1827  NE  ARG A 111      77.897  48.631  83.042  1.00  0.00           N
ATOM   1829  CZ  ARG A 111      79.096  49.180  82.852  1.00  0.00           C
ATOM   1830  NH1 ARG A 111      79.517  49.681  81.702  1.00  0.00           N
ATOM   1833  NH2 ARG A 111      79.847  49.371  83.912  1.00  0.00           N
ATOM   1836  C   ARG A 111      73.096  46.610  82.552  1.00  0.00           C
ATOM   1837  O   ARG A 111      73.176  46.290  83.732  1.00  0.00           O
ATOM   1838  N   TYR A 112      73.176  45.691  81.582  1.00  0.00           N
ATOM   1840  CA  TYR A 112      73.417  44.282  81.782  1.00  0.00           C
ATOM   1842  CB  TYR A 112      72.487  43.401  80.892  1.00  0.00           C
ATOM   1845  CG  TYR A 112      71.016  43.460  81.302  1.00  0.00           C
ATOM   1846  CD1 TYR A 112      70.567  42.611  82.332  1.00  0.00           C
ATOM   1848  CE1 TYR A 112      69.216  42.572  82.692  1.00  0.00           C
ATOM   1850  CZ  TYR A 112      68.277  43.351  82.012  1.00  0.00           C
ATOM   1851  OH  TYR A 112      66.917  43.201  82.362  1.00  0.00           O
ATOM   1853  CD2 TYR A 112      70.057  44.231  80.622  1.00  0.00           C
ATOM   1855  CE2 TYR A 112      68.697  44.191  80.972  1.00  0.00           C
ATOM   1857  C   TYR A 112      74.897  43.910  81.582  1.00  0.00           C
ATOM   1858  O   TYR A 112      75.257  42.751  81.602  1.00  0.00           O
ATOM   1859  N   ASP A 113      75.807  44.911  81.482  1.00  0.00           N
ATOM   1861  CA  ASP A 113      77.237  44.762  81.792  1.00  0.00           C
ATOM   1863  CB  ASP A 113      78.087  45.681  80.852  1.00  0.00           C
ATOM   1866  CG  ASP A 113      79.566  45.672  81.192  1.00  0.00           C
ATOM   1867  OD1 ASP A 113      80.117  44.570  81.472  1.00  0.00           O
ATOM   1868  OD2 ASP A 113      80.197  46.771  81.212  1.00  0.00           O
ATOM   1869  C   ASP A 113      77.447  45.072  83.292  1.00  0.00           C
ATOM   1870  O   ASP A 113      78.536  45.201  83.852  1.00  0.00           O
ATOM   1871  N   GLY A 114      76.346  45.170  84.052  1.00  0.00           N
ATOM   1873  CA  GLY A 114      76.507  45.500  85.442  1.00  0.00           C
ATOM   1876  C   GLY A 114      75.227  45.701  86.162  1.00  0.00           C
ATOM   1877  O   GLY A 114      74.667  44.781  86.752  1.00  0.00           O
ATOM   1878  N   LYS A 115      74.807  46.961  86.222  1.00  0.00           N
ATOM   1880  CA  LYS A 115      73.797  47.372  87.152  1.00  0.00           C
ATOM   1882  CB  LYS A 115      74.417  47.751  88.522  1.00  0.00           C
ATOM   1885  CG  LYS A 115      75.297  46.712  89.232  1.00  0.00           C
ATOM   1888  CD  LYS A 115      76.786  46.731  88.852  1.00  0.00           C
ATOM   1891  CE  LYS A 115      77.607  45.562  89.382  1.00  0.00           C
ATOM   1894  NZ  LYS A 115      79.017  45.732  88.962  1.00  0.00           N
ATOM   1898  C   LYS A 115      73.056  48.562  86.582  1.00  0.00           C
ATOM   1899  O   LYS A 115      73.297  48.992  85.452  1.00  0.00           O
ATOM   1900  N   VAL A 116      72.106  49.180  87.342  1.00  0.00           N
ATOM   1902  CA  VAL A 116      71.676  50.521  86.962  1.00  0.00           C
ATOM   1904  CB  VAL A 116      70.397  51.041  87.602  1.00  0.00           C
ATOM   1906  CG1 VAL A 116      70.637  51.880  88.872  1.00  0.00           C
ATOM   1910  CG2 VAL A 116      69.687  51.871  86.522  1.00  0.00           C
ATOM   1914  C   VAL A 116      72.786  51.540  87.122  1.00  0.00           C
ATOM   1915  O   VAL A 116      73.587  51.451  88.062  1.00  0.00           O
ATOM   1916  N   ILE A 117      72.837  52.491  86.182  1.00  0.00           N
ATOM   1918  CA  ILE A 117      73.827  53.531  86.112  1.00  0.00           C
ATOM   1920  CB  ILE A 117      74.877  53.271  85.042  1.00  0.00           C
ATOM   1922  CG2 ILE A 117      75.977  54.361  85.072  1.00  0.00           C
ATOM   1926  CG1 ILE A 117      75.447  51.871  85.332  1.00  0.00           C
ATOM   1929  CD  ILE A 117      76.746  51.511  84.632  1.00  0.00           C
ATOM   1933  C   ILE A 117      73.117  54.851  85.952  1.00  0.00           C
ATOM   1934  O   ILE A 117      72.136  55.002  85.212  1.00  0.00           O
ATOM   1935  N   VAL A 118      73.647  55.851  86.682  1.00  0.00           N
ATOM   1937  CA  VAL A 118      73.526  57.250  86.362  1.00  0.00           C
ATOM   1939  CB  VAL A 118      72.727  58.032  87.402  1.00  0.00           C
ATOM   1941  CG1 VAL A 118      72.736  59.541  87.112  1.00  0.00           C
ATOM   1945  CG2 VAL A 118      71.286  57.481  87.392  1.00  0.00           C
ATOM   1949  C   VAL A 118      74.966  57.730  86.252  1.00  0.00           C
ATOM   1950  O   VAL A 118      75.807  57.390  87.072  1.00  0.00           O
ATOM   1951  N   SER A 119      75.297  58.471  85.182  1.00  0.00           N
ATOM   1953  CA  SER A 119      76.606  59.102  85.032  1.00  0.00           C
ATOM   1955  CB  SER A 119      77.507  58.451  83.952  1.00  0.00           C
ATOM   1958  OG  SER A 119      77.837  57.111  84.292  1.00  0.00           O
ATOM   1960  C   SER A 119      76.367  60.511  84.582  1.00  0.00           C
ATOM   1961  O   SER A 119      75.777  60.711  83.532  1.00  0.00           O
ATOM   1962  N   GLY A 120      76.806  61.530  85.332  1.00  0.00           N
ATOM   1964  CA  GLY A 120      76.676  62.920  84.892  1.00  0.00           C
ATOM   1967  C   GLY A 120      77.947  63.661  85.152  1.00  0.00           C
ATOM   1968  O   GLY A 120      78.886  63.130  85.732  1.00  0.00           O
ATOM   1969  N   GLU A 121      77.996  64.931  84.742  1.00  0.00           N
ATOM   1971  CA  GLU A 121      79.087  65.831  85.062  1.00  0.00           C
ATOM   1973  CB  GLU A 121      80.007  66.102  83.852  1.00  0.00           C
ATOM   1976  CG  GLU A 121      81.267  66.971  84.122  1.00  0.00           C
ATOM   1979  CD  GLU A 121      82.206  67.062  82.922  1.00  0.00           C
ATOM   1980  OE1 GLU A 121      81.846  66.531  81.842  1.00  0.00           O
ATOM   1981  OE2 GLU A 121      83.327  67.641  83.042  1.00  0.00           O
ATOM   1982  C   GLU A 121      78.487  67.111  85.572  1.00  0.00           C
ATOM   1983  O   GLU A 121      77.507  67.621  85.042  1.00  0.00           O
ATOM   1984  N   TRP A 122      79.047  67.632  86.672  1.00  0.00           N
ATOM   1986  CA  TRP A 122      78.487  68.790  87.322  1.00  0.00           C
ATOM   1988  CB  TRP A 122      78.077  68.471  88.772  1.00  0.00           C
ATOM   1991  CG  TRP A 122      76.827  67.632  88.862  1.00  0.00           C
ATOM   1992  CD1 TRP A 122      75.606  68.161  89.162  1.00  0.00           C
ATOM   1994  NE1 TRP A 122      74.647  67.180  89.142  1.00  0.00           N
ATOM   1996  CE2 TRP A 122      75.216  65.992  88.822  1.00  0.00           C
ATOM   1997  CD2 TRP A 122      76.596  66.231  88.632  1.00  0.00           C
ATOM   1998  CE3 TRP A 122      77.417  65.161  88.262  1.00  0.00           C
ATOM   2000  CZ3 TRP A 122      76.856  63.882  88.202  1.00  0.00           C
ATOM   2002  CZ2 TRP A 122      74.647  64.742  88.682  1.00  0.00           C
ATOM   2004  CH2 TRP A 122      75.496  63.671  88.412  1.00  0.00           C
ATOM   2006  C   TRP A 122      79.466  69.951  87.222  1.00  0.00           C
ATOM   2007  O   TRP A 122      80.647  69.812  87.522  1.00  0.00           O
ATOM   2008  N   LEU A 123      78.977  71.122  86.772  1.00  0.00           N
ATOM   2010  CA  LEU A 123      79.776  72.331  86.612  1.00  0.00           C
ATOM   2012  CB  LEU A 123      80.117  72.652  85.132  1.00  0.00           C
ATOM   2015  CG  LEU A 123      80.987  71.591  84.422  1.00  0.00           C
ATOM   2017  CD1 LEU A 123      80.157  70.581  83.622  1.00  0.00           C
ATOM   2021  CD2 LEU A 123      82.007  72.271  83.502  1.00  0.00           C
ATOM   2025  C   LEU A 123      79.017  73.511  87.212  1.00  0.00           C
ATOM   2026  O   LEU A 123      77.807  73.441  87.402  1.00  0.00           O
ATOM   2027  N   LEU A 124      79.706  74.611  87.582  1.00  0.00           N
ATOM   2029  CA  LEU A 124      79.087  75.621  88.432  1.00  0.00           C
ATOM   2031  CB  LEU A 124      79.816  75.712  89.802  1.00  0.00           C
ATOM   2034  CG  LEU A 124      79.137  74.861  90.902  1.00  0.00           C
ATOM   2036  CD1 LEU A 124      79.517  73.381  90.852  1.00  0.00           C
ATOM   2040  CD2 LEU A 124      79.446  75.441  92.292  1.00  0.00           C
ATOM   2044  C   LEU A 124      78.916  77.021  87.872  1.00  0.00           C
ATOM   2045  O   LEU A 124      78.337  77.841  88.562  1.00  0.00           O
ATOM   2046  N   ASN A 125      79.356  77.352  86.632  1.00  0.00           N
ATOM   2048  CA  ASN A 125      79.017  78.631  86.012  1.00  0.00           C
ATOM   2050  CB  ASN A 125      79.807  79.881  86.522  1.00  0.00           C
ATOM   2053  CG  ASN A 125      79.496  80.271  87.962  1.00  0.00           C
ATOM   2054  OD1 ASN A 125      78.397  80.741  88.272  1.00  0.00           O
ATOM   2055  ND2 ASN A 125      80.496  80.180  88.872  1.00  0.00           N
ATOM   2058  C   ASN A 125      79.277  78.600  84.512  1.00  0.00           C
ATOM   2059  O   ASN A 125      80.087  77.820  84.002  1.00  0.00           O
ATOM   2060  N   HIS A 126      78.656  79.561  83.792  1.00  0.00           N
ATOM   2062  CA  HIS A 126      78.997  79.891  82.412  1.00  0.00           C
ATOM   2064  CB  HIS A 126      77.856  80.721  81.792  1.00  0.00           C
ATOM   2067  ND1 HIS A 126      76.346  78.940  81.072  1.00  0.00           N
ATOM   2068  CG  HIS A 126      76.557  80.002  81.922  1.00  0.00           C
ATOM   2069  CE1 HIS A 126      75.197  78.411  81.462  1.00  0.00           C
ATOM   2071  NE2 HIS A 126      74.657  79.080  82.502  1.00  0.00           N
ATOM   2073  CD2 HIS A 126      75.527  80.112  82.802  1.00  0.00           C
ATOM   2075  C   HIS A 126      80.286  80.681  82.252  1.00  0.00           C
ATOM   2076  O   HIS A 126      80.937  80.632  81.212  1.00  0.00           O
ATOM   2077  N   GLN A 127      80.707  81.462  83.262  1.00  0.00           N
ATOM   2079  CA  GLN A 127      81.827  82.372  83.092  1.00  0.00           C
ATOM   2081  CB  GLN A 127      81.297  83.801  83.272  1.00  0.00           C
ATOM   2084  CG  GLN A 127      80.547  84.282  82.022  1.00  0.00           C
ATOM   2087  CD  GLN A 127      80.367  85.781  82.132  1.00  0.00           C
ATOM   2088  OE1 GLN A 127      80.567  86.392  83.182  1.00  0.00           O
ATOM   2089  NE2 GLN A 127      79.987  86.422  81.002  1.00  0.00           N
ATOM   2092  C   GLN A 127      82.996  82.211  84.022  1.00  0.00           C
ATOM   2093  O   GLN A 127      84.076  82.752  83.762  1.00  0.00           O
ATOM   2094  N   GLY A 128      82.837  81.492  85.142  1.00  0.00           N
ATOM   2096  CA  GLY A 128      83.926  81.311  86.082  1.00  0.00           C
ATOM   2099  C   GLY A 128      83.836  79.941  86.652  1.00  0.00           C
ATOM   2100  O   GLY A 128      82.917  79.601  87.402  1.00  0.00           O
ATOM   2101  N   GLN A 129      84.806  79.080  86.292  1.00  0.00           N
ATOM   2103  CA  GLN A 129      84.706  77.680  86.642  1.00  0.00           C
ATOM   2105  CB  GLN A 129      85.436  76.790  85.622  1.00  0.00           C
ATOM   2108  CG  GLN A 129      85.257  75.281  85.902  1.00  0.00           C
ATOM   2111  CD  GLN A 129      85.867  74.430  84.792  1.00  0.00           C
ATOM   2112  OE1 GLN A 129      86.697  74.841  83.982  1.00  0.00           O
ATOM   2113  NE2 GLN A 129      85.466  73.141  84.742  1.00  0.00           N
ATOM   2116  C   GLN A 129      85.216  77.451  88.052  1.00  0.00           C
ATOM   2117  O   GLN A 129      86.406  77.590  88.352  1.00  0.00           O
ATOM   2118  N   LEU A 130      84.297  77.121  88.982  1.00  0.00           N
ATOM   2120  CA  LEU A 130      84.626  76.831  90.372  1.00  0.00           C
ATOM   2122  CB  LEU A 130      83.397  77.040  91.302  1.00  0.00           C
ATOM   2125  CG  LEU A 130      82.807  78.472  91.362  1.00  0.00           C
ATOM   2127  CD1 LEU A 130      81.507  78.481  92.182  1.00  0.00           C
ATOM   2131  CD2 LEU A 130      83.806  79.461  91.972  1.00  0.00           C
ATOM   2135  C   LEU A 130      85.167  75.421  90.542  1.00  0.00           C
ATOM   2136  O   LEU A 130      86.096  75.161  91.312  1.00  0.00           O
ATOM   2137  N   ILE A 131      84.596  74.471  89.772  1.00  0.00           N
ATOM   2139  CA  ILE A 131      84.997  73.091  89.682  1.00  0.00           C
ATOM   2141  CB  ILE A 131      84.717  72.301  90.972  1.00  0.00           C
ATOM   2143  CG2 ILE A 131      83.206  72.210  91.282  1.00  0.00           C
ATOM   2147  CG1 ILE A 131      85.436  70.930  91.022  1.00  0.00           C
ATOM   2150  CD  ILE A 131      85.636  70.391  92.442  1.00  0.00           C
ATOM   2154  C   ILE A 131      84.307  72.531  88.442  1.00  0.00           C
ATOM   2155  O   ILE A 131      83.447  73.180  87.842  1.00  0.00           O
ATOM   2156  N   LYS A 132      84.697  71.312  88.032  1.00  0.00           N
ATOM   2158  CA  LYS A 132      83.836  70.382  87.332  1.00  0.00           C
ATOM   2160  CB  LYS A 132      84.167  70.231  85.822  1.00  0.00           C
ATOM   2163  CG  LYS A 132      85.627  69.861  85.512  1.00  0.00           C
ATOM   2166  CD  LYS A 132      85.886  69.761  84.002  1.00  0.00           C
ATOM   2169  CE  LYS A 132      87.337  69.451  83.642  1.00  0.00           C
ATOM   2172  NZ  LYS A 132      87.437  69.211  82.192  1.00  0.00           N
ATOM   2176  C   LYS A 132      84.066  69.040  87.992  1.00  0.00           C
ATOM   2177  O   LYS A 132      85.186  68.751  88.402  1.00  0.00           O
ATOM   2178  N   ARG A 133      83.036  68.191  88.132  1.00  0.00           N
ATOM   2180  CA  ARG A 133      83.276  66.801  88.472  1.00  0.00           C
ATOM   2182  CB  ARG A 133      83.206  66.582  89.992  1.00  0.00           C
ATOM   2185  CG  ARG A 133      83.607  65.152  90.412  1.00  0.00           C
ATOM   2188  CD  ARG A 133      83.757  64.992  91.922  1.00  0.00           C
ATOM   2191  NE  ARG A 133      84.986  65.741  92.352  1.00  0.00           N
ATOM   2193  CZ  ARG A 133      85.316  65.852  93.632  1.00  0.00           C
ATOM   2194  NH1 ARG A 133      84.806  65.091  94.572  1.00  0.00           N
ATOM   2197  NH2 ARG A 133      86.126  66.801  94.042  1.00  0.00           N
ATOM   2200  C   ARG A 133      82.287  65.881  87.772  1.00  0.00           C
ATOM   2201  O   ARG A 133      81.077  66.041  87.932  1.00  0.00           O
ATOM   2202  N   PRO A 134      82.726  64.891  86.992  1.00  0.00           N
ATOM   2203  CD  PRO A 134      83.997  64.891  86.282  1.00  0.00           C
ATOM   2206  CA  PRO A 134      81.956  63.692  86.702  1.00  0.00           C
ATOM   2208  CB  PRO A 134      82.767  62.920  85.652  1.00  0.00           C
ATOM   2211  CG  PRO A 134      83.757  63.960  85.102  1.00  0.00           C
ATOM   2214  C   PRO A 134      81.676  62.841  87.932  1.00  0.00           C
ATOM   2215  O   PRO A 134      82.637  62.301  88.482  1.00  0.00           O
ATOM   2216  N   PHE A 135      80.397  62.640  88.282  1.00  0.00           N
ATOM   2218  CA  PHE A 135      79.987  61.610  89.212  1.00  0.00           C
ATOM   2220  CB  PHE A 135      79.017  62.021  90.352  1.00  0.00           C
ATOM   2223  CG  PHE A 135      79.547  63.111  91.242  1.00  0.00           C
ATOM   2224  CD1 PHE A 135      79.827  62.860  92.592  1.00  0.00           C
ATOM   2226  CE1 PHE A 135      80.197  63.902  93.462  1.00  0.00           C
ATOM   2228  CZ  PHE A 135      80.227  65.211  92.982  1.00  0.00           C
ATOM   2230  CD2 PHE A 135      79.636  64.430  90.782  1.00  0.00           C
ATOM   2232  CE2 PHE A 135      79.966  65.481  91.642  1.00  0.00           C
ATOM   2234  C   PHE A 135      79.346  60.521  88.392  1.00  0.00           C
ATOM   2235  O   PHE A 135      78.557  60.750  87.482  1.00  0.00           O
ATOM   2236  N   ARG A 136      79.766  59.282  88.682  1.00  0.00           N
ATOM   2238  CA  ARG A 136      79.166  58.081  88.162  1.00  0.00           C
ATOM   2240  CB  ARG A 136      80.127  57.201  87.322  1.00  0.00           C
ATOM   2243  CG  ARG A 136      80.676  57.870  86.042  1.00  0.00           C
ATOM   2246  CD  ARG A 136      81.447  56.871  85.182  1.00  0.00           C
ATOM   2249  NE  ARG A 136      82.007  57.590  84.002  1.00  0.00           N
ATOM   2251  CZ  ARG A 136      82.617  56.971  82.992  1.00  0.00           C
ATOM   2252  NH1 ARG A 136      82.977  55.701  83.072  1.00  0.00           N
ATOM   2255  NH2 ARG A 136      82.887  57.582  81.852  1.00  0.00           N
ATOM   2258  C   ARG A 136      78.757  57.281  89.362  1.00  0.00           C
ATOM   2259  O   ARG A 136      79.477  57.231  90.372  1.00  0.00           O
ATOM   2260  N   LEU A 137      77.607  56.610  89.262  1.00  0.00           N
ATOM   2262  CA  LEU A 137      77.157  55.732  90.292  1.00  0.00           C
ATOM   2264  CB  LEU A 137      76.187  56.451  91.232  1.00  0.00           C
ATOM   2267  CG  LEU A 137      75.547  55.551  92.302  1.00  0.00           C
ATOM   2269  CD1 LEU A 137      76.547  54.801  93.192  1.00  0.00           C
ATOM   2273  CD2 LEU A 137      74.676  56.451  93.152  1.00  0.00           C
ATOM   2277  C   LEU A 137      76.507  54.531  89.662  1.00  0.00           C
ATOM   2278  O   LEU A 137      75.827  54.611  88.642  1.00  0.00           O
ATOM   2279  N   GLU A 138      76.727  53.361  90.272  1.00  0.00           N
ATOM   2281  CA  GLU A 138      76.257  52.101  89.762  1.00  0.00           C
ATOM   2283  CB  GLU A 138      77.386  51.501  88.852  1.00  0.00           C
ATOM   2286  CG  GLU A 138      77.057  50.142  88.202  1.00  0.00           C
ATOM   2289  CD  GLU A 138      78.167  49.511  87.352  1.00  0.00           C
ATOM   2290  OE1 GLU A 138      79.346  49.631  87.732  1.00  0.00           O
ATOM   2291  OE2 GLU A 138      77.877  48.790  86.352  1.00  0.00           O
ATOM   2292  C   GLU A 138      75.807  51.241  90.952  1.00  0.00           C
ATOM   2293  O   GLU A 138      76.486  51.152  91.982  1.00  0.00           O
ATOM   2294  N   GLY A 139      74.597  50.611  90.882  1.00  0.00           N
ATOM   2296  CA  GLY A 139      73.977  49.911  92.022  1.00  0.00           C
ATOM   2299  C   GLY A 139      73.137  48.720  91.632  1.00  0.00           C
ATOM   2300  O   GLY A 139      72.266  48.832  90.772  1.00  0.00           O
ATOM   2301  N   VAL A 140      73.376  47.551  92.252  1.00  0.00           N
ATOM   2303  CA  VAL A 140      72.846  46.241  91.852  1.00  0.00           C
ATOM   2305  CB  VAL A 140      73.516  45.090  92.612  1.00  0.00           C
ATOM   2307  CG1 VAL A 140      74.966  44.931  92.132  1.00  0.00           C
ATOM   2311  CG2 VAL A 140      73.456  45.321  94.132  1.00  0.00           C
ATOM   2315  C   VAL A 140      71.327  46.031  91.912  1.00  0.00           C
ATOM   2316  O   VAL A 140      70.687  46.220  92.952  1.00  0.00           O
ATOM   2317  N   GLN A 141      70.707  45.551  90.812  1.00  0.00           N
ATOM   2319  CA  GLN A 141      69.337  45.082  90.882  1.00  0.00           C
ATOM   2321  CB  GLN A 141      68.557  45.082  89.532  1.00  0.00           C
ATOM   2324  CG  GLN A 141      69.057  46.101  88.492  1.00  0.00           C
ATOM   2327  CD  GLN A 141      69.827  45.492  87.312  1.00  0.00           C
ATOM   2328  OE1 GLN A 141      70.856  46.051  86.962  1.00  0.00           O
ATOM   2329  NE2 GLN A 141      69.277  44.451  86.652  1.00  0.00           N
ATOM   2332  C   GLN A 141      69.387  43.661  91.392  1.00  0.00           C
ATOM   2333  O   GLN A 141      70.327  42.922  91.132  1.00  0.00           O
ATOM   2334  N   THR A 142      68.386  43.232  92.172  1.00  0.00           N
ATOM   2336  CA  THR A 142      68.307  41.852  92.662  1.00  0.00           C
ATOM   2338  CB  THR A 142      67.337  41.680  93.832  1.00  0.00           C
ATOM   2340  OG1 THR A 142      67.077  40.332  94.192  1.00  0.00           O
ATOM   2342  CG2 THR A 142      65.977  42.332  93.552  1.00  0.00           C
ATOM   2346  C   THR A 142      67.977  40.911  91.532  1.00  0.00           C
ATOM   2347  O   THR A 142      68.426  39.771  91.462  1.00  0.00           O
ATOM   2348  N   GLN A 143      67.206  41.410  90.572  1.00  0.00           N
ATOM   2350  CA  GLN A 143      66.627  40.621  89.542  1.00  0.00           C
ATOM   2352  CB  GLN A 143      65.257  40.040  89.972  1.00  0.00           C
ATOM   2355  CG  GLN A 143      65.267  38.980  91.102  1.00  0.00           C
ATOM   2358  CD  GLN A 143      65.737  37.611  90.612  1.00  0.00           C
ATOM   2359  OE1 GLN A 143      64.937  36.701  90.412  1.00  0.00           O
ATOM   2360  NE2 GLN A 143      67.057  37.460  90.382  1.00  0.00           N
ATOM   2363  C   GLN A 143      66.456  41.511  88.352  1.00  0.00           C
ATOM   2364  O   GLN A 143      66.477  42.742  88.412  1.00  0.00           O
ATOM   2365  N   ASP A 144      66.267  40.831  87.212  1.00  0.00           N
ATOM   2367  CA  ASP A 144      66.156  41.340  85.882  1.00  0.00           C
ATOM   2369  CB  ASP A 144      66.257  40.111  84.922  1.00  0.00           C
ATOM   2372  CG  ASP A 144      67.517  39.271  85.112  1.00  0.00           C
ATOM   2373  OD1 ASP A 144      68.337  39.570  86.012  1.00  0.00           O
ATOM   2374  OD2 ASP A 144      67.627  38.261  84.372  1.00  0.00           O
ATOM   2375  C   ASP A 144      64.827  42.031  85.642  1.00  0.00           C
ATOM   2376  O   ASP A 144      64.676  42.800  84.702  1.00  0.00           O
ATOM   2377  N   GLY A 145      63.827  41.761  86.512  1.00  0.00           N
ATOM   2379  CA  GLY A 145      62.487  42.332  86.372  1.00  0.00           C
ATOM   2382  C   GLY A 145      62.516  43.811  86.492  1.00  0.00           C
ATOM   2383  O   GLY A 145      63.126  44.361  87.402  1.00  0.00           O
ATOM   2384  N   TYR A 146      61.867  44.521  85.572  1.00  0.00           N
ATOM   2386  CA  TYR A 146      62.047  45.951  85.442  1.00  0.00           C
ATOM   2388  CB  TYR A 146      61.216  46.420  84.242  1.00  0.00           C
ATOM   2391  CG  TYR A 146      61.727  45.820  82.962  1.00  0.00           C
ATOM   2392  CD1 TYR A 146      63.097  45.701  82.692  1.00  0.00           C
ATOM   2394  CE1 TYR A 146      63.557  45.312  81.432  1.00  0.00           C
ATOM   2396  CZ  TYR A 146      62.627  45.002  80.432  1.00  0.00           C
ATOM   2397  OH  TYR A 146      63.077  44.651  79.162  1.00  0.00           O
ATOM   2399  CD2 TYR A 146      60.816  45.532  81.942  1.00  0.00           C
ATOM   2401  CE2 TYR A 146      61.257  45.100  80.692  1.00  0.00           C
ATOM   2403  C   TYR A 146      61.676  46.771  86.662  1.00  0.00           C
ATOM   2404  O   TYR A 146      62.266  47.812  86.952  1.00  0.00           O
ATOM   2405  N   ASP A 147      60.687  46.280  87.392  1.00  0.00           N
ATOM   2407  CA  ASP A 147      60.226  46.750  88.672  1.00  0.00           C
ATOM   2409  CB  ASP A 147      59.027  45.872  89.042  1.00  0.00           C
ATOM   2412  CG  ASP A 147      58.097  45.750  87.832  1.00  0.00           C
ATOM   2413  OD1 ASP A 147      57.336  46.712  87.552  1.00  0.00           O
ATOM   2414  OD2 ASP A 147      58.227  44.721  87.122  1.00  0.00           O
ATOM   2415  C   ASP A 147      61.327  46.712  89.732  1.00  0.00           C
ATOM   2416  O   ASP A 147      61.476  47.621  90.552  1.00  0.00           O
ATOM   2417  N   GLU A 148      62.167  45.651  89.722  1.00  0.00           N
ATOM   2419  CA  GLU A 148      63.297  45.511  90.622  1.00  0.00           C
ATOM   2421  CB  GLU A 148      63.667  44.021  90.802  1.00  0.00           C
ATOM   2424  CG  GLU A 148      62.526  43.211  91.462  1.00  0.00           C
ATOM   2427  CD  GLU A 148      62.666  42.971  92.962  1.00  0.00           C
ATOM   2428  OE1 GLU A 148      62.837  43.931  93.762  1.00  0.00           O
ATOM   2429  OE2 GLU A 148      62.487  41.791  93.352  1.00  0.00           O
ATOM   2430  C   GLU A 148      64.517  46.301  90.172  1.00  0.00           C
ATOM   2431  O   GLU A 148      65.347  46.701  90.992  1.00  0.00           O
ATOM   2432  N   MET A 149      64.617  46.632  88.872  1.00  0.00           N
ATOM   2434  CA  MET A 149      65.507  47.660  88.372  1.00  0.00           C
ATOM   2436  CB  MET A 149      65.606  47.600  86.822  1.00  0.00           C
ATOM   2439  CG  MET A 149      65.897  46.161  86.322  1.00  0.00           C
ATOM   2442  SD  MET A 149      66.237  45.922  84.562  1.00  0.00           S
ATOM   2443  CE  MET A 149      67.846  46.742  84.492  1.00  0.00           C
ATOM   2447  C   MET A 149      65.147  49.050  88.902  1.00  0.00           C
ATOM   2448  O   MET A 149      65.977  49.812  89.372  1.00  0.00           O
ATOM   2449  N   VAL A 150      63.846  49.401  88.962  1.00  0.00           N
ATOM   2451  CA  VAL A 150      63.426  50.641  89.602  1.00  0.00           C
ATOM   2453  CB  VAL A 150      62.196  51.290  89.012  1.00  0.00           C
ATOM   2455  CG1 VAL A 150      62.507  51.591  87.542  1.00  0.00           C
ATOM   2459  CG2 VAL A 150      60.937  50.430  89.152  1.00  0.00           C
ATOM   2463  C   VAL A 150      63.337  50.602  91.122  1.00  0.00           C
ATOM   2464  O   VAL A 150      63.196  51.652  91.742  1.00  0.00           O
ATOM   2465  N   LYS A 151      63.526  49.461  91.812  1.00  0.00           N
ATOM   2467  CA  LYS A 151      64.017  49.552  93.192  1.00  0.00           C
ATOM   2469  CB  LYS A 151      64.116  48.211  93.972  1.00  0.00           C
ATOM   2472  CG  LYS A 151      62.796  47.481  94.252  1.00  0.00           C
ATOM   2475  CD  LYS A 151      61.597  48.361  94.652  1.00  0.00           C
ATOM   2478  CE  LYS A 151      61.786  49.312  95.832  1.00  0.00           C
ATOM   2481  NZ  LYS A 151      60.746  50.360  95.762  1.00  0.00           N
ATOM   2485  C   LYS A 151      65.377  50.230  93.262  1.00  0.00           C
ATOM   2486  O   LYS A 151      65.617  51.090  94.112  1.00  0.00           O
ATOM   2487  N   VAL A 152      66.297  49.872  92.352  1.00  0.00           N
ATOM   2489  CA  VAL A 152      67.676  50.271  92.442  1.00  0.00           C
ATOM   2491  CB  VAL A 152      68.606  49.161  91.992  1.00  0.00           C
ATOM   2493  CG1 VAL A 152      68.937  49.152  90.492  1.00  0.00           C
ATOM   2497  CG2 VAL A 152      69.897  49.321  92.802  1.00  0.00           C
ATOM   2501  C   VAL A 152      67.956  51.632  91.812  1.00  0.00           C
ATOM   2502  O   VAL A 152      68.886  52.320  92.222  1.00  0.00           O
ATOM   2503  N   LEU A 153      67.057  52.140  90.922  1.00  0.00           N
ATOM   2505  CA  LEU A 153      67.057  53.551  90.552  1.00  0.00           C
ATOM   2507  CB  LEU A 153      66.026  53.941  89.472  1.00  0.00           C
ATOM   2510  CG  LEU A 153      66.466  53.811  88.002  1.00  0.00           C
ATOM   2512  CD1 LEU A 153      67.837  54.431  87.672  1.00  0.00           C
ATOM   2516  CD2 LEU A 153      66.367  52.372  87.512  1.00  0.00           C
ATOM   2520  C   LEU A 153      66.937  54.500  91.732  1.00  0.00           C
ATOM   2521  O   LEU A 153      67.647  55.492  91.802  1.00  0.00           O
ATOM   2522  N   ALA A 154      66.097  54.212  92.752  1.00  0.00           N
ATOM   2524  CA  ALA A 154      66.077  55.021  93.962  1.00  0.00           C
ATOM   2526  CB  ALA A 154      65.057  54.511  94.992  1.00  0.00           C
ATOM   2530  C   ALA A 154      67.406  55.082  94.682  1.00  0.00           C
ATOM   2531  O   ALA A 154      67.797  56.131  95.182  1.00  0.00           O
ATOM   2532  N   GLY A 155      68.137  53.951  94.752  1.00  0.00           N
ATOM   2534  CA  GLY A 155      69.457  53.902  95.362  1.00  0.00           C
ATOM   2537  C   GLY A 155      70.456  54.791  94.672  1.00  0.00           C
ATOM   2538  O   GLY A 155      71.106  55.611  95.312  1.00  0.00           O
ATOM   2539  N   VAL A 156      70.547  54.661  93.332  1.00  0.00           N
ATOM   2541  CA  VAL A 156      71.407  55.551  92.562  1.00  0.00           C
ATOM   2543  CB  VAL A 156      71.767  55.072  91.162  1.00  0.00           C
ATOM   2545  CG1 VAL A 156      72.297  53.622  91.262  1.00  0.00           C
ATOM   2549  CG2 VAL A 156      70.577  55.142  90.192  1.00  0.00           C
ATOM   2553  C   VAL A 156      70.977  57.011  92.602  1.00  0.00           C
ATOM   2554  O   VAL A 156      71.767  57.902  92.862  1.00  0.00           O
ATOM   2555  N   TRP A 157      69.667  57.312  92.452  1.00  0.00           N
ATOM   2557  CA  TRP A 157      69.166  58.671  92.532  1.00  0.00           C
ATOM   2559  CB  TRP A 157      67.636  58.731  92.282  1.00  0.00           C
ATOM   2562  CG  TRP A 157      67.147  58.291  90.942  1.00  0.00           C
ATOM   2563  CD1 TRP A 157      67.837  57.870  89.852  1.00  0.00           C
ATOM   2565  NE1 TRP A 157      66.957  57.590  88.842  1.00  0.00           N
ATOM   2567  CE2 TRP A 157      65.687  57.832  89.242  1.00  0.00           C
ATOM   2568  CD2 TRP A 157      65.767  58.291  90.572  1.00  0.00           C
ATOM   2569  CE3 TRP A 157      64.606  58.692  91.222  1.00  0.00           C
ATOM   2571  CZ3 TRP A 157      63.417  58.671  90.522  1.00  0.00           C
ATOM   2573  CZ2 TRP A 157      64.487  57.730  88.562  1.00  0.00           C
ATOM   2575  CH2 TRP A 157      63.347  58.172  89.222  1.00  0.00           C
ATOM   2577  C   TRP A 157      69.397  59.321  93.882  1.00  0.00           C
ATOM   2578  O   TRP A 157      69.897  60.430  93.962  1.00  0.00           O
ATOM   2579  N   SER A 158      69.057  58.601  94.982  1.00  0.00           N
ATOM   2581  CA  SER A 158      69.216  59.062  96.352  1.00  0.00           C
ATOM   2583  CB  SER A 158      68.557  58.051  97.352  1.00  0.00           C
ATOM   2586  OG  SER A 158      68.577  58.451  98.732  1.00  0.00           O
ATOM   2588  C   SER A 158      70.667  59.301  96.712  1.00  0.00           C
ATOM   2589  O   SER A 158      71.016  60.382  97.192  1.00  0.00           O
ATOM   2590  N   GLN A 159      71.547  58.331  96.412  1.00  0.00           N
ATOM   2592  CA  GLN A 159      72.966  58.492  96.622  1.00  0.00           C
ATOM   2594  CB  GLN A 159      73.676  57.131  96.492  1.00  0.00           C
ATOM   2597  CG  GLN A 159      75.227  57.192  96.552  1.00  0.00           C
ATOM   2600  CD  GLN A 159      75.867  55.812  96.392  1.00  0.00           C
ATOM   2601  OE1 GLN A 159      75.206  54.791  96.192  1.00  0.00           O
ATOM   2602  NE2 GLN A 159      77.216  55.781  96.432  1.00  0.00           N
ATOM   2605  C   GLN A 159      73.647  59.531  95.752  1.00  0.00           C
ATOM   2606  O   GLN A 159      74.417  60.341  96.262  1.00  0.00           O
ATOM   2607  N   GLU A 160      73.376  59.541  94.422  1.00  0.00           N
ATOM   2609  CA  GLU A 160      73.977  60.481  93.492  1.00  0.00           C
ATOM   2611  CB  GLU A 160      73.606  60.181  92.012  1.00  0.00           C
ATOM   2614  CG  GLU A 160      74.486  60.922  90.952  1.00  0.00           C
ATOM   2617  CD  GLU A 160      75.897  60.332  90.882  1.00  0.00           C
ATOM   2618  OE1 GLU A 160      76.316  59.861  89.792  1.00  0.00           O
ATOM   2619  OE2 GLU A 160      76.587  60.341  91.932  1.00  0.00           O
ATOM   2620  C   GLU A 160      73.597  61.891  93.842  1.00  0.00           C
ATOM   2621  O   GLU A 160      74.426  62.771  94.002  1.00  0.00           O
ATOM   2622  N   ALA A 161      72.297  62.131  94.122  1.00  0.00           N
ATOM   2624  CA  ALA A 161      71.827  63.401  94.612  1.00  0.00           C
ATOM   2626  CB  ALA A 161      70.297  63.442  94.612  1.00  0.00           C
ATOM   2630  C   ALA A 161      72.437  63.850  95.952  1.00  0.00           C
ATOM   2631  O   ALA A 161      72.716  65.031  96.132  1.00  0.00           O
ATOM   2632  N   ALA A 162      72.687  62.920  96.902  1.00  0.00           N
ATOM   2634  CA  ALA A 162      73.516  63.191  98.062  1.00  0.00           C
ATOM   2636  CB  ALA A 162      73.507  61.982  99.012  1.00  0.00           C
ATOM   2640  C   ALA A 162      74.956  63.591  97.752  1.00  0.00           C
ATOM   2641  O   ALA A 162      75.466  64.562  98.322  1.00  0.00           O
ATOM   2642  N   SER A 163      75.637  62.882  96.812  1.00  0.00           N
ATOM   2644  CA  SER A 163      76.996  63.201  96.372  1.00  0.00           C
ATOM   2646  CB  SER A 163      77.536  62.210  95.292  1.00  0.00           C
ATOM   2649  OG  SER A 163      77.477  60.841  95.702  1.00  0.00           O
ATOM   2651  C   SER A 163      77.097  64.591  95.762  1.00  0.00           C
ATOM   2652  O   SER A 163      77.977  65.382  96.132  1.00  0.00           O
ATOM   2653  N   ILE A 164      76.147  64.931  94.862  1.00  0.00           N
ATOM   2655  CA  ILE A 164      76.016  66.262  94.262  1.00  0.00           C
ATOM   2657  CB  ILE A 164      74.797  66.371  93.332  1.00  0.00           C
ATOM   2659  CG2 ILE A 164      74.657  67.790  92.732  1.00  0.00           C
ATOM   2663  CG1 ILE A 164      74.816  65.332  92.192  1.00  0.00           C
ATOM   2666  CD  ILE A 164      73.407  65.132  91.612  1.00  0.00           C
ATOM   2670  C   ILE A 164      75.847  67.361  95.302  1.00  0.00           C
ATOM   2671  O   ILE A 164      76.637  68.290  95.382  1.00  0.00           O
ATOM   2672  N   ALA A 165      74.816  67.251  96.172  1.00  0.00           N
ATOM   2674  CA  ALA A 165      74.407  68.331  97.042  1.00  0.00           C
ATOM   2676  CB  ALA A 165      73.147  67.930  97.832  1.00  0.00           C
ATOM   2680  C   ALA A 165      75.517  68.742  98.002  1.00  0.00           C
ATOM   2681  O   ALA A 165      75.757  69.922  98.272  1.00  0.00           O
ATOM   2682  N   GLN A 166      76.237  67.742  98.532  1.00  0.00           N
ATOM   2684  CA  GLN A 166      77.426  67.941  99.332  1.00  0.00           C
ATOM   2686  CB  GLN A 166      77.956  66.610  99.902  1.00  0.00           C
ATOM   2689  CG  GLN A 166      77.066  66.021 101.022  1.00  0.00           C
ATOM   2692  CD  GLN A 166      77.786  64.820 101.652  1.00  0.00           C
ATOM   2693  OE1 GLN A 166      78.997  64.672 101.512  1.00  0.00           O
ATOM   2694  NE2 GLN A 166      77.047  63.941 102.352  1.00  0.00           N
ATOM   2697  C   GLN A 166      78.557  68.681  98.642  1.00  0.00           C
ATOM   2698  O   GLN A 166      79.176  69.540  99.262  1.00  0.00           O
ATOM   2699  N   GLU A 167      78.857  68.371  97.362  1.00  0.00           N
ATOM   2701  CA  GLU A 167      79.906  69.031  96.612  1.00  0.00           C
ATOM   2703  CB  GLU A 167      80.236  68.341  95.262  1.00  0.00           C
ATOM   2706  CG  GLU A 167      81.286  69.152  94.442  1.00  0.00           C
ATOM   2709  CD  GLU A 167      82.106  68.320  93.482  1.00  0.00           C
ATOM   2710  OE1 GLU A 167      82.656  67.301  93.972  1.00  0.00           O
ATOM   2711  OE2 GLU A 167      82.246  68.731  92.302  1.00  0.00           O
ATOM   2712  C   GLU A 167      79.617  70.481  96.352  1.00  0.00           C
ATOM   2713  O   GLU A 167      80.466  71.341  96.532  1.00  0.00           O
ATOM   2714  N   ILE A 168      78.376  70.781  95.952  1.00  0.00           N
ATOM   2716  CA  ILE A 168      77.926  72.121  95.662  1.00  0.00           C
ATOM   2718  CB  ILE A 168      76.557  72.131  94.992  1.00  0.00           C
ATOM   2720  CG2 ILE A 168      75.876  73.511  95.102  1.00  0.00           C
ATOM   2724  CG1 ILE A 168      76.676  71.811  93.492  1.00  0.00           C
ATOM   2727  CD  ILE A 168      77.216  70.421  93.112  1.00  0.00           C
ATOM   2731  C   ILE A 168      78.007  73.021  96.882  1.00  0.00           C
ATOM   2732  O   ILE A 168      78.386  74.180  96.802  1.00  0.00           O
ATOM   2733  N   LYS A 169      77.706  72.481  98.082  1.00  0.00           N
ATOM   2735  CA  LYS A 169      77.956  73.180  99.332  1.00  0.00           C
ATOM   2737  CB  LYS A 169      77.117  72.581 100.492  1.00  0.00           C
ATOM   2740  CG  LYS A 169      75.587  72.641 100.312  1.00  0.00           C
ATOM   2743  CD  LYS A 169      74.937  74.031 100.192  1.00  0.00           C
ATOM   2746  CE  LYS A 169      73.407  73.882 100.152  1.00  0.00           C
ATOM   2749  NZ  LYS A 169      72.747  75.191 100.132  1.00  0.00           N
ATOM   2753  C   LYS A 169      79.437  73.221  99.762  1.00  0.00           C
ATOM   2754  O   LYS A 169      79.746  73.861 100.752  1.00  0.00           O
ATOM   2755  N   ARG A 170      80.356  72.531  99.062  1.00  0.00           N
ATOM   2757  CA  ARG A 170      81.777  72.492  99.382  1.00  0.00           C
ATOM   2759  CB  ARG A 170      82.257  71.032  99.562  1.00  0.00           C
ATOM   2762  CG  ARG A 170      83.637  70.981 100.232  1.00  0.00           C
ATOM   2765  CD  ARG A 170      84.396  69.680 100.062  1.00  0.00           C
ATOM   2768  NE  ARG A 170      85.816  70.081 100.352  1.00  0.00           N
ATOM   2770  CZ  ARG A 170      86.697  70.341  99.402  1.00  0.00           C
ATOM   2771  NH1 ARG A 170      86.376  70.371  98.122  1.00  0.00           N
ATOM   2774  NH2 ARG A 170      87.956  70.540  99.742  1.00  0.00           N
ATOM   2777  C   ARG A 170      82.707  73.151  98.302  1.00  0.00           C
ATOM   2778  OT1 ARG A 170      82.796  74.411  98.272  1.00  0.00           O
ATOM   2779  OT2 ARG A 170      83.416  72.431  97.542  1.00  0.00           O
ATOM   2780  NH3 POPEB 171      36.097  11.171  65.092  1.00  0.00           N
ATOM   2784  C12 POPEB 171      36.426  10.071  66.072  1.00  0.00           C
ATOM   2787  C11 POPEB 171      37.647  10.462  66.942  1.00  0.00           C
ATOM   2790  P   POPEB 171      38.786   8.111  67.312  1.00  0.00           P
ATOM   2791  O13 POPEB 171      37.746   7.211  66.772  1.00  0.00           O
ATOM   2792  O14 POPEB 171      39.667   7.582  68.372  1.00  0.00           O
ATOM   2793  O11 POPEB 171      39.697   8.701  66.142  1.00  0.00           O
ATOM   2794  O12 POPEB 171      38.027   9.411  67.842  1.00  0.00           O
ATOM   2795  C1  POPEB 171      39.327   8.601  64.752  1.00  0.00           C
ATOM   2798  C2  POPEB 171      40.516   8.981  63.812  1.00  0.00           C
ATOM   2800  O21 POPEB 171      40.127   9.791  62.672  1.00  0.00           O
ATOM   2801  C21 POPEB 171      39.237   9.231  61.842  1.00  0.00           C
ATOM   2802  O22 POPEB 171      38.577   8.241  62.082  1.00  0.00           O
ATOM   2803  C22 POPEB 171      39.187   9.991  60.502  1.00  0.00           C
ATOM   2806  C3  POPEB 171      41.407   7.772  63.382  1.00  0.00           C
ATOM   2809  O31 POPEB 171      42.716   8.161  62.912  1.00  0.00           O
ATOM   2810  C31 POPEB 171      42.837   8.531  61.642  1.00  0.00           C
ATOM   2811  O32 POPEB 171      41.977   8.451  60.782  1.00  0.00           O
ATOM   2812  C32 POPEB 171      44.237   9.072  61.372  1.00  0.00           C
ATOM   2815  C23 POPEB 171      37.876   9.752  59.702  1.00  0.00           C
ATOM   2818  C24 POPEB 171      38.077   9.821  58.182  1.00  0.00           C
ATOM   2821  C25 POPEB 171      37.847  11.212  57.572  1.00  0.00           C
ATOM   2824  C26 POPEB 171      37.767  11.201  56.042  1.00  0.00           C
ATOM   2827  C27 POPEB 171      37.527  12.562  55.372  1.00  0.00           C
ATOM   2830  C28 POPEB 171      37.137  12.521  53.892  1.00  0.00           C
ATOM   2833  C29 POPEB 171      38.147  11.781  53.062  1.00  0.00           C
ATOM   2835 0C21 POPEB 171      38.036  11.581  51.752  1.00  0.00           C
ATOM   2837 1C21 POPEB 171      36.907  12.071  50.882  1.00  0.00           C
ATOM   2840 2C21 POPEB 171      37.297  13.401  50.222  1.00  0.00           C
ATOM   2843 3C21 POPEB 171      36.286  13.832  49.152  1.00  0.00           C
ATOM   2846 4C21 POPEB 171      36.407  15.311  48.782  1.00  0.00           C
ATOM   2849 5C21 POPEB 171      37.716  15.731  48.102  1.00  0.00           C
ATOM   2852 6C21 POPEB 171      37.997  14.991  46.782  1.00  0.00           C
ATOM   2855 7C21 POPEB 171      39.257  15.511  46.082  1.00  0.00           C
ATOM   2858 8C21 POPEB 171      39.716  14.601  44.942  1.00  0.00           C
ATOM   2862  C33 POPEB 171      44.267  10.422  60.612  1.00  0.00           C
ATOM   2865  C34 POPEB 171      45.647  10.672  59.972  1.00  0.00           C
ATOM   2868  C35 POPEB 171      45.786  12.031  59.282  1.00  0.00           C
ATOM   2871  C36 POPEB 171      44.876  12.252  58.072  1.00  0.00           C
ATOM   2874  C37 POPEB 171      45.587  12.281  56.712  1.00  0.00           C
ATOM   2877  C38 POPEB 171      44.897  13.271  55.762  1.00  0.00           C
ATOM   2880  C39 POPEB 171      45.447  13.341  54.342  1.00  0.00           C
ATOM   2883 0C31 POPEB 171      44.987  12.161  53.472  1.00  0.00           C
ATOM   2886 1C31 POPEB 171      45.397  12.291  52.002  1.00  0.00           C
ATOM   2889 2C31 POPEB 171      44.897  11.101  51.172  1.00  0.00           C
ATOM   2892 3C31 POPEB 171      45.187  11.201  49.672  1.00  0.00           C
ATOM   2895 4C31 POPEB 171      44.297  12.220  48.952  1.00  0.00           C
ATOM   2898 5C31 POPEB 171      44.487  12.211  47.432  1.00  0.00           C
ATOM   2901 6C31 POPEB 171      43.496  13.141  46.712  1.00  0.00           C
ATOM   2905  NH3 POPEC 172      56.737  10.711  25.182  1.00  0.00           N
ATOM   2909  C12 POPEC 172      56.867   9.261  24.802  1.00  0.00           C
ATOM   2912  C11 POPEC 172      55.496   8.651  24.412  1.00  0.00           C
ATOM   2915  P   POPEC 172      53.077   9.561  24.052  1.00  0.00           P
ATOM   2916  O13 POPEC 172      52.996  10.982  23.642  1.00  0.00           O
ATOM   2917  O14 POPEC 172      53.106   8.541  23.002  1.00  0.00           O
ATOM   2918  O11 POPEC 172      51.867   9.191  25.032  1.00  0.00           O
ATOM   2919  O12 POPEC 172      54.376   9.391  24.932  1.00  0.00           O
ATOM   2920  C1  POPEC 172      52.017   9.011  26.422  1.00  0.00           C
ATOM   2923  C2  POPEC 172      51.827  10.351  27.182  1.00  0.00           C
ATOM   2925  O21 POPEC 172      51.507  10.082  28.562  1.00  0.00           O
ATOM   2926  C21 POPEC 172      50.317   9.531  28.832  1.00  0.00           C
ATOM   2927  O22 POPEC 172      49.487   9.252  27.982  1.00  0.00           O
ATOM   2928  C22 POPEC 172      50.177   9.261  30.342  1.00  0.00           C
ATOM   2931  C3  POPEC 172      50.827  11.312  26.432  1.00  0.00           C
ATOM   2934  O31 POPEC 172      50.797  12.681  26.902  1.00  0.00           O
ATOM   2935  C31 POPEC 172      49.867  12.861  27.852  1.00  0.00           C
ATOM   2936  O32 POPEC 172      50.026  12.661  29.032  1.00  0.00           O
ATOM   2937  C32 POPEC 172      48.597  13.351  27.202  1.00  0.00           C
ATOM   2940  C23 POPEC 172      49.017  10.042  31.002  1.00  0.00           C
ATOM   2943  C24 POPEC 172      49.017   9.981  32.542  1.00  0.00           C
ATOM   2946  C25 POPEC 172      47.957  10.911  33.172  1.00  0.00           C
ATOM   2949  C26 POPEC 172      48.047  10.982  34.702  1.00  0.00           C
ATOM   2952  C27 POPEC 172      46.987  11.891  35.342  1.00  0.00           C
ATOM   2955  C28 POPEC 172      46.577  11.522  36.792  1.00  0.00           C
ATOM   2958  C29 POPEC 172      47.577  11.972  37.822  1.00  0.00           C
ATOM   2960 0C21 POPEC 172      47.557  11.661  39.132  1.00  0.00           C
ATOM   2962 1C21 POPEC 172      46.567  10.792  39.862  1.00  0.00           C
ATOM   2965 2C21 POPEC 172      47.266   9.521  40.382  1.00  0.00           C
ATOM   2968 3C21 POPEC 172      46.546   8.792  41.522  1.00  0.00           C
ATOM   2971 4C21 POPEC 172      47.456   7.712  42.112  1.00  0.00           C
ATOM   2974 5C21 POPEC 172      46.937   7.011  43.372  1.00  0.00           C
ATOM   2977 6C21 POPEC 172      48.007   6.061  43.932  1.00  0.00           C
ATOM   2980 7C21 POPEC 172      47.607   5.352  45.222  1.00  0.00           C
ATOM   2983 8C21 POPEC 172      48.677   4.361  45.702  1.00  0.00           C
ATOM   2987  C33 POPEC 172      47.767  14.210  28.162  1.00  0.00           C
ATOM   2990  C34 POPEC 172      46.466  14.671  27.502  1.00  0.00           C
ATOM   2993  C35 POPEC 172      45.707  15.720  28.332  1.00  0.00           C
ATOM   2996  C36 POPEC 172      45.286  15.212  29.712  1.00  0.00           C
ATOM   2999  C37 POPEC 172      46.007  15.941  30.862  1.00  0.00           C
ATOM   3002  C38 POPEC 172      45.707  15.292  32.212  1.00  0.00           C
ATOM   3005  C39 POPEC 172      45.937  16.222  33.402  1.00  0.00           C
ATOM   3008 0C31 POPEC 172      45.637  15.511  34.722  1.00  0.00           C
ATOM   3011 1C31 POPEC 172      45.897  16.361  35.962  1.00  0.00           C
ATOM   3014 2C31 POPEC 172      45.737  15.531  37.242  1.00  0.00           C
ATOM   3017 3C31 POPEC 172      46.107  16.281  38.522  1.00  0.00           C
ATOM   3020 4C31 POPEC 172      45.327  17.581  38.732  1.00  0.00           C
ATOM   3023 5C31 POPEC 172      45.527  18.152  40.142  1.00  0.00           C
ATOM   3026 6C31 POPEC 172      44.797  19.472  40.382  1.00  0.00           C
ATOM   3030  NH3 POPED 173     113.567 117.481  27.682  1.00  0.00           N
ATOM   3034  C12 POPED 173     114.437 116.850  26.632  1.00  0.00           C
ATOM   3037  C11 POPED 173     115.436 117.882  26.052  1.00  0.00           C
ATOM   3040  P   POPED 173     116.587 119.081  28.102  1.00  0.00           P
ATOM   3041  O13 POPED 173     117.966 119.272  28.582  1.00  0.00           O
ATOM   3042  O14 POPED 173     115.727 120.261  27.812  1.00  0.00           O
ATOM   3043  O11 POPED 173     115.767 118.150  29.102  1.00  0.00           O
ATOM   3044  O12 POPED 173     116.597 118.081  26.872  1.00  0.00           O
ATOM   3045  C1  POPED 173     116.147 118.092  30.492  1.00  0.00           C
ATOM   3048  C2  POPED 173     115.036 117.372  31.322  1.00  0.00           C
ATOM   3050  O21 POPED 173     115.097 117.730  32.722  1.00  0.00           O
ATOM   3051  C21 POPED 173     114.647 118.941  32.982  1.00  0.00           C
ATOM   3052  O22 POPED 173     114.237 119.732  32.142  1.00  0.00           O
ATOM   3053  C22 POPED 173     114.596 119.142  34.502  1.00  0.00           C
ATOM   3056  C3  POPED 173     115.107 115.821  31.192  1.00  0.00           C
ATOM   3059  O31 POPED 173     114.267 115.172  32.192  1.00  0.00           O
ATOM   3060  C31 POPED 173     114.937 114.741  33.272  1.00  0.00           C
ATOM   3061  O32 POPED 173     116.137 114.811  33.432  1.00  0.00           O
ATOM   3062  C32 POPED 173     113.926 114.260  34.322  1.00  0.00           C
ATOM   3065  C23 POPED 173     113.447 118.351  35.192  1.00  0.00           C
ATOM   3068  C24 POPED 173     113.367 118.622  36.702  1.00  0.00           C
ATOM   3071  C25 POPED 173     112.676 119.941  37.122  1.00  0.00           C
ATOM   3074  C26 POPED 173     111.137 119.872  37.122  1.00  0.00           C
ATOM   3077  C27 POPED 173     110.506 121.101  37.802  1.00  0.00           C
ATOM   3080  C28 POPED 173     108.966 121.082  37.822  1.00  0.00           C
ATOM   3083  C29 POPED 173     108.386 122.271  38.552  1.00  0.00           C
ATOM   3085 0C21 POPED 173     107.757 122.262  39.752  1.00  0.00           C
ATOM   3087 1C21 POPED 173     107.527 121.071  40.652  1.00  0.00           C
ATOM   3090 2C21 POPED 173     107.866 121.402  42.112  1.00  0.00           C
ATOM   3093 3C21 POPED 173     107.617 120.221  43.072  1.00  0.00           C
ATOM   3096 4C21 POPED 173     107.577 120.650  44.552  1.00  0.00           C
ATOM   3099 5C21 POPED 173     108.887 121.281  45.052  1.00  0.00           C
ATOM   3102 6C21 POPED 173     108.717 122.021  46.382  1.00  0.00           C
ATOM   3105 7C21 POPED 173     109.927 122.901  46.702  1.00  0.00           C
ATOM   3108 8C21 POPED 173     109.657 123.902  47.822  1.00  0.00           C
ATOM   3112  C33 POPED 173     114.626 113.542  35.502  1.00  0.00           C
ATOM   3115  C34 POPED 173     113.806 113.442  36.792  1.00  0.00           C
ATOM   3118  C35 POPED 173     113.486 114.801  37.432  1.00  0.00           C
ATOM   3121  C36 POPED 173     113.117 114.711  38.922  1.00  0.00           C
ATOM   3124  C37 POPED 173     112.726 116.082  39.502  1.00  0.00           C
ATOM   3127  C38 POPED 173     112.187 116.021  40.952  1.00  0.00           C
ATOM   3130  C39 POPED 173     113.246 116.281  42.042  1.00  0.00           C
ATOM   3133 0C31 POPED 173     114.097 115.061  42.412  1.00  0.00           C
ATOM   3136 1C31 POPED 173     113.897 114.631  43.872  1.00  0.00           C
ATOM   3139 2C31 POPED 173     114.776 113.451  44.302  1.00  0.00           C
ATOM   3142 3C31 POPED 173     116.247 113.790  44.582  1.00  0.00           C
ATOM   3145 4C31 POPED 173     116.507 114.582  45.882  1.00  0.00           C
ATOM   3148 5C31 POPED 173     116.706 116.091  45.672  1.00  0.00           C
ATOM   3151 6C31 POPED 173     117.147 116.812  46.952  1.00  0.00           C
ATOM   3155  NH3 POPEE 174      17.837  22.571  26.372  1.00  0.00           N
ATOM   3159  C12 POPEE 174      17.187  22.581  25.002  1.00  0.00           C
ATOM   3162  C11 POPEE 174      18.077  21.992  23.882  1.00  0.00           C
ATOM   3165  P   POPEE 174      20.307  22.130  22.592  1.00  0.00           P
ATOM   3166  O13 POPEE 174      21.407  23.101  22.322  1.00  0.00           O
ATOM   3167  O14 POPEE 174      19.536  21.591  21.452  1.00  0.00           O
ATOM   3168  O11 POPEE 174      20.917  20.931  23.412  1.00  0.00           O
ATOM   3169  O12 POPEE 174      19.297  22.741  23.672  1.00  0.00           O
ATOM   3170  C1  POPEE 174      22.207  20.982  24.022  1.00  0.00           C
ATOM   3173  C2  POPEE 174      22.367  22.122  25.092  1.00  0.00           C
ATOM   3175  O21 POPEE 174      23.657  22.181  25.682  1.00  0.00           O
ATOM   3176  C21 POPEE 174      24.057  21.231  26.492  1.00  0.00           C
ATOM   3177  O22 POPEE 174      23.766  20.050  26.442  1.00  0.00           O
ATOM   3178  C22 POPEE 174      24.827  21.872  27.642  1.00  0.00           C
ATOM   3181  C3  POPEE 174      21.277  22.141  26.182  1.00  0.00           C
ATOM   3184  O31 POPEE 174      21.187  20.891  26.902  1.00  0.00           O
ATOM   3185  C31 POPEE 174      20.447  21.021  27.982  1.00  0.00           C
ATOM   3186  O32 POPEE 174      19.946  22.062  28.372  1.00  0.00           O
ATOM   3187  C32 POPEE 174      20.277  19.662  28.662  1.00  0.00           C
ATOM   3190  C23 POPEE 174      23.947  21.902  28.922  1.00  0.00           C
ATOM   3193  C24 POPEE 174      24.716  22.360  30.162  1.00  0.00           C
ATOM   3196  C25 POPEE 174      23.866  22.332  31.442  1.00  0.00           C
ATOM   3199  C26 POPEE 174      24.737  22.441  32.702  1.00  0.00           C
ATOM   3202  C27 POPEE 174      23.917  22.411  34.002  1.00  0.00           C
ATOM   3205  C28 POPEE 174      24.807  22.451  35.262  1.00  0.00           C
ATOM   3208  C29 POPEE 174      25.407  21.110  35.582  1.00  0.00           C
ATOM   3210 0C21 POPEE 174      25.446  20.531  36.802  1.00  0.00           C
ATOM   3212 1C21 POPEE 174      24.946  21.122  38.092  1.00  0.00           C
ATOM   3215 2C21 POPEE 174      23.477  20.780  38.372  1.00  0.00           C
ATOM   3218 3C21 POPEE 174      23.217  19.291  38.662  1.00  0.00           C
ATOM   3221 4C21 POPEE 174      21.716  19.021  38.882  1.00  0.00           C
ATOM   3224 5C21 POPEE 174      21.357  17.542  39.052  1.00  0.00           C
ATOM   3227 6C21 POPEE 174      19.847  17.332  39.162  1.00  0.00           C
ATOM   3230 7C21 POPEE 174      19.377  15.961  38.662  1.00  0.00           C
ATOM   3233 8C21 POPEE 174      17.867  15.741  38.812  1.00  0.00           C
ATOM   3237  C33 POPEE 174      19.387  19.802  29.912  1.00  0.00           C
ATOM   3240  C34 POPEE 174      20.177  20.301  31.132  1.00  0.00           C
ATOM   3243  C35 POPEE 174      19.277  20.632  32.312  1.00  0.00           C
ATOM   3246  C36 POPEE 174      20.027  20.661  33.642  1.00  0.00           C
ATOM   3249  C37 POPEE 174      19.197  21.340  34.732  1.00  0.00           C
ATOM   3252  C38 POPEE 174      19.957  21.591  36.032  1.00  0.00           C
ATOM   3255  C39 POPEE 174      19.237  22.641  36.872  1.00  0.00           C
ATOM   3258 0C31 POPEE 174      19.677  22.641  38.342  1.00  0.00           C
ATOM   3261 1C31 POPEE 174      18.837  23.631  39.162  1.00  0.00           C
ATOM   3264 2C31 POPEE 174      19.277  23.701  40.632  1.00  0.00           C
ATOM   3267 3C31 POPEE 174      19.107  22.341  41.312  1.00  0.00           C
ATOM   3270 4C31 POPEE 174      19.277  22.381  42.832  1.00  0.00           C
ATOM   3273 5C31 POPEE 174      18.997  21.001  43.432  1.00  0.00           C
ATOM   3276 6C31 POPEE 174      19.257  20.921  44.932  1.00  0.00           C
ATOM   3280  NH3 POPEF 175      71.666 132.655  28.822  1.00  0.00           N
ATOM   3284  C12 POPEF 175      72.487 131.405  28.972  1.00  0.00           C
ATOM   3287  C11 POPEF 175      71.767 130.155  28.432  1.00  0.00           C
ATOM   3290  P   POPEF 175      72.126 128.525  26.392  1.00  0.00           P
ATOM   3291  O13 POPEF 175      70.746 129.005  26.092  1.00  0.00           O
ATOM   3292  O14 POPEF 175      73.106 128.525  25.292  1.00  0.00           O
ATOM   3293  O11 POPEF 175      72.087 127.124  27.142  1.00  0.00           O
ATOM   3294  O12 POPEF 175      72.657 129.475  27.552  1.00  0.00           O
ATOM   3295  C1  POPEF 175      71.007 126.751  28.022  1.00  0.00           C
ATOM   3298  C2  POPEF 175      71.507 126.272  29.432  1.00  0.00           C
ATOM   3300  O21 POPEF 175      70.587 126.762  30.442  1.00  0.00           O
ATOM   3301  C21 POPEF 175      69.587 125.921  30.682  1.00  0.00           C
ATOM   3302  O22 POPEF 175      69.507 124.791  30.222  1.00  0.00           O
ATOM   3303  C22 POPEF 175      68.536 126.542  31.602  1.00  0.00           C
ATOM   3306  C3  POPEF 175      72.956 126.762  29.712  1.00  0.00           C
ATOM   3309  O31 POPEF 175      73.386 126.492  31.062  1.00  0.00           O
ATOM   3310  C31 POPEF 175      74.096 125.402  31.282  1.00  0.00           C
ATOM   3311  O32 POPEF 175      74.246 124.462  30.522  1.00  0.00           O
ATOM   3312  C32 POPEF 175      74.847 125.652  32.592  1.00  0.00           C
ATOM   3315  C23 POPEF 175      67.477 125.501  32.072  1.00  0.00           C
ATOM   3318  C24 POPEF 175      66.216 126.102  32.702  1.00  0.00           C
ATOM   3321  C25 POPEF 175      66.437 126.884  34.002  1.00  0.00           C
ATOM   3324  C26 POPEF 175      67.057 126.072  35.142  1.00  0.00           C
ATOM   3327  C27 POPEF 175      67.147 126.855  36.462  1.00  0.00           C
ATOM   3330  C28 POPEF 175      67.807 126.021  37.582  1.00  0.00           C
ATOM   3333  C29 POPEF 175      67.776 126.692  38.932  1.00  0.00           C
ATOM   3335 0C21 POPEF 175      68.757 127.424  39.492  1.00  0.00           C
ATOM   3337 1C21 POPEF 175      70.096 127.785  38.882  1.00  0.00           C
ATOM   3340 2C21 POPEF 175      71.297 127.365  39.762  1.00  0.00           C
ATOM   3343 3C21 POPEF 175      72.647 127.755  39.152  1.00  0.00           C
ATOM   3346 4C21 POPEF 175      73.837 127.695  40.122  1.00  0.00           C
ATOM   3349 5C21 POPEF 175      75.176 128.075  39.462  1.00  0.00           C
ATOM   3352 6C21 POPEF 175      75.236 129.535  38.992  1.00  0.00           C
ATOM   3355 7C21 POPEF 175      76.547 129.924  38.292  1.00  0.00           C
ATOM   3358 8C21 POPEF 175      76.466 131.305  37.652  1.00  0.00           C
ATOM   3362  C33 POPEF 175      75.507 124.452  33.302  1.00  0.00           C
ATOM   3365  C34 POPEF 175      76.276 124.952  34.552  1.00  0.00           C
ATOM   3368  C35 POPEF 175      76.237 123.941  35.702  1.00  0.00           C
ATOM   3371  C36 POPEF 175      76.837 124.472  37.012  1.00  0.00           C
ATOM   3374  C37 POPEF 175      76.397 123.642  38.222  1.00  0.00           C
ATOM   3377  C38 POPEF 175      76.797 124.282  39.552  1.00  0.00           C
ATOM   3380  C39 POPEF 175      75.767 124.052  40.662  1.00  0.00           C
ATOM   3383 0C31 POPEF 175      76.097 124.832  41.942  1.00  0.00           C
ATOM   3386 1C31 POPEF 175      75.007 124.692  43.022  1.00  0.00           C
ATOM   3389 2C31 POPEF 175      75.397 125.322  44.372  1.00  0.00           C
ATOM   3392 3C31 POPEF 175      74.496 126.502  44.812  1.00  0.00           C
ATOM   3395 4C31 POPEF 175      74.606 127.734  43.912  1.00  0.00           C
ATOM   3398 5C31 POPEF 175      74.007 129.005  44.542  1.00  0.00           C
ATOM   3401 6C31 POPEF 175      74.257 130.275  43.722  1.00  0.00           C
ATOM   3405  NH3 POPEG 176      84.717  32.511  31.232  1.00  0.00           N
ATOM   3409  C12 POPEG 176      83.537  33.442  31.282  1.00  0.00           C
ATOM   3412  C11 POPEG 176      84.027  34.902  31.352  1.00  0.00           C
ATOM   3415  P   POPEG 176      81.736  35.891  32.172  1.00  0.00           P
ATOM   3416  O13 POPEG 176      81.156  37.250  32.182  1.00  0.00           O
ATOM   3417  O14 POPEG 176      80.797  34.841  31.722  1.00  0.00           O
ATOM   3418  O11 POPEG 176      82.376  35.582  33.592  1.00  0.00           O
ATOM   3419  O12 POPEG 176      82.966  35.840  31.192  1.00  0.00           O
ATOM   3420  C1  POPEG 176      83.136  36.631  34.222  1.00  0.00           C
ATOM   3423  C2  POPEG 176      84.147  36.070  35.272  1.00  0.00           C
ATOM   3425  O21 POPEG 176      83.547  36.021  36.582  1.00  0.00           O
ATOM   3426  C21 POPEG 176      83.736  36.962  37.482  1.00  0.00           C
ATOM   3427  O22 POPEG 176      84.367  37.992  37.362  1.00  0.00           O
ATOM   3428  C22 POPEG 176      83.017  36.562  38.772  1.00  0.00           C
ATOM   3431  C3  POPEG 176      85.547  36.762  35.192  1.00  0.00           C
ATOM   3434  O31 POPEG 176      86.436  36.212  36.192  1.00  0.00           O
ATOM   3435  C31 POPEG 176      87.647  36.771  36.192  1.00  0.00           C
ATOM   3436  O32 POPEG 176      88.117  37.381  35.252  1.00  0.00           O
ATOM   3437  C32 POPEG 176      88.407  36.402  37.452  1.00  0.00           C
ATOM   3440  C23 POPEG 176      83.286  37.582  39.892  1.00  0.00           C
ATOM   3443  C24 POPEG 176      82.316  37.421  41.072  1.00  0.00           C
ATOM   3446  C25 POPEG 176      82.596  36.191  41.942  1.00  0.00           C
ATOM   3449  C26 POPEG 176      81.746  36.212  43.222  1.00  0.00           C
ATOM   3452  C27 POPEG 176      82.276  35.282  44.312  1.00  0.00           C
ATOM   3455  C28 POPEG 176      81.637  35.541  45.682  1.00  0.00           C
ATOM   3458  C29 POPEG 176      82.367  34.781  46.772  1.00  0.00           C
ATOM   3460 0C21 POPEG 176      83.447  35.220  47.442  1.00  0.00           C
ATOM   3462 1C21 POPEG 176      84.106  36.570  47.272  1.00  0.00           C
ATOM   3465 2C21 POPEG 176      84.946  36.921  48.512  1.00  0.00           C
ATOM   3468 3C21 POPEG 176      85.517  38.351  48.452  1.00  0.00           C
ATOM   3471 4C21 POPEG 176      86.576  38.640  49.522  1.00  0.00           C
ATOM   3474 5C21 POPEG 176      86.077  38.431  50.962  1.00  0.00           C
ATOM   3477 6C21 POPEG 176      87.157  38.752  52.002  1.00  0.00           C
ATOM   3480 7C21 POPEG 176      86.856  38.130  53.372  1.00  0.00           C
ATOM   3483 8C21 POPEG 176      87.907  38.492  54.412  1.00  0.00           C
ATOM   3487  C33 POPEG 176      87.807  36.971  38.762  1.00  0.00           C
ATOM   3490  C34 POPEG 176      88.547  36.521  40.032  1.00  0.00           C
ATOM   3493  C35 POPEG 176      90.067  36.801  40.052  1.00  0.00           C
ATOM   3496  C36 POPEG 176      90.786  36.111  41.222  1.00  0.00           C
ATOM   3499  C37 POPEG 176      92.276  35.872  40.922  1.00  0.00           C
ATOM   3502  C38 POPEG 176      93.127  35.471  42.142  1.00  0.00           C
ATOM   3505  C39 POPEG 176      92.847  34.070  42.722  1.00  0.00           C
ATOM   3508 0C31 POPEG 176      93.727  33.812  43.952  1.00  0.00           C
ATOM   3511 1C31 POPEG 176      93.467  32.481  44.682  1.00  0.00           C
ATOM   3514 2C31 POPEG 176      94.206  32.431  46.032  1.00  0.00           C
ATOM   3517 3C31 POPEG 176      93.897  31.212  46.922  1.00  0.00           C
ATOM   3520 4C31 POPEG 176      94.657  29.941  46.532  1.00  0.00           C
ATOM   3523 5C31 POPEG 176      94.367  28.761  47.472  1.00  0.00           C
ATOM   3526 6C31 POPEG 176      95.137  27.492  47.112  1.00  0.00           C
ATOM   3530  NH3 POPEH 177      63.316   2.671  27.722  1.00  0.00           N
ATOM   3534  C12 POPEH 177      63.887   1.581  26.862  1.00  0.00           C
ATOM   3537  C11 POPEH 177      63.126   0.271  27.112  1.00  0.00           C
ATOM   3540  P   POPEH 177      62.487  -1.489  28.882  1.00  0.00           P
ATOM   3541  O13 POPEH 177      61.057  -1.519  28.532  1.00  0.00           O
ATOM   3542  O14 POPEH 177      63.347  -2.512  28.242  1.00  0.00           O
ATOM   3543  O11 POPEH 177      62.697  -1.529  30.462  1.00  0.00           O
ATOM   3544  O12 POPEH 177      63.077  -0.059  28.512  1.00  0.00           O
ATOM   3545  C1  POPEH 177      62.057  -0.569  31.302  1.00  0.00           C
ATOM   3548  C2  POPEH 177      62.777  -0.489  32.672  1.00  0.00           C
ATOM   3550  O21 POPEH 177      61.926   0.231  33.592  1.00  0.00           O
ATOM   3551  C21 POPEH 177      62.077  -0.079  34.872  1.00  0.00           C
ATOM   3552  O22 POPEH 177      62.707  -1.029  35.302  1.00  0.00           O
ATOM   3553  C22 POPEH 177      61.297   0.901  35.742  1.00  0.00           C
ATOM   3556  C3  POPEH 177      64.167   0.201  32.532  1.00  0.00           C
ATOM   3559  O31 POPEH 177      64.847   0.321  33.802  1.00  0.00           O
ATOM   3560  C31 POPEH 177      64.906   1.481  34.412  1.00  0.00           C
ATOM   3561  O32 POPEH 177      64.356   2.511  34.052  1.00  0.00           O
ATOM   3562  C32 POPEH 177      65.716   1.281  35.692  1.00  0.00           C
ATOM   3565  C23 POPEH 177      62.117   1.381  36.962  1.00  0.00           C
ATOM   3568  C24 POPEH 177      61.257   2.091  38.022  1.00  0.00           C
ATOM   3571  C25 POPEH 177      60.187   1.221  38.702  1.00  0.00           C
ATOM   3574  C26 POPEH 177      60.746   0.001  39.452  1.00  0.00           C
ATOM   3577  C27 POPEH 177      59.696  -0.649  40.372  1.00  0.00           C
ATOM   3580  C28 POPEH 177      60.277  -1.089  41.732  1.00  0.00           C
ATOM   3583  C29 POPEH 177      59.167  -1.409  42.712  1.00  0.00           C
ATOM   3585 0C21 POPEH 177      58.537  -0.519  43.502  1.00  0.00           C
ATOM   3587 1C21 POPEH 177      58.817   0.961  43.592  1.00  0.00           C
ATOM   3590 2C21 POPEH 177      58.966   1.451  45.052  1.00  0.00           C
ATOM   3593 3C21 POPEH 177      59.487   2.891  45.122  1.00  0.00           C
ATOM   3596 4C21 POPEH 177      59.737   3.391  46.562  1.00  0.00           C
ATOM   3599 5C21 POPEH 177      60.967   2.761  47.232  1.00  0.00           C
ATOM   3602 6C21 POPEH 177      62.307   3.221  46.632  1.00  0.00           C
ATOM   3605 7C21 POPEH 177      63.057   2.091  45.912  1.00  0.00           C
ATOM   3608 8C21 POPEH 177      64.446   2.511  45.442  1.00  0.00           C
ATOM   3612  C33 POPEH 177      66.187   2.581  36.362  1.00  0.00           C
ATOM   3615  C34 POPEH 177      67.386   2.361  37.282  1.00  0.00           C
ATOM   3618  C35 POPEH 177      67.097   1.501  38.522  1.00  0.00           C
ATOM   3621  C36 POPEH 177      66.147   2.201  39.502  1.00  0.00           C
ATOM   3624  C37 POPEH 177      66.197   1.561  40.902  1.00  0.00           C
ATOM   3627  C38 POPEH 177      65.377   2.311  41.952  1.00  0.00           C
ATOM   3630  C39 POPEH 177      63.857   2.131  41.812  1.00  0.00           C
ATOM   3633 0C31 POPEH 177      63.126   3.421  41.402  1.00  0.00           C
ATOM   3636 1C31 POPEH 177      61.606   3.291  41.552  1.00  0.00           C
ATOM   3639 2C31 POPEH 177      60.807   4.422  40.892  1.00  0.00           C
ATOM   3642 3C31 POPEH 177      60.337   5.511  41.862  1.00  0.00           C
ATOM   3645 4C31 POPEH 177      61.466   6.441  42.352  1.00  0.00           C
ATOM   3648 5C31 POPEH 177      61.007   7.391  43.462  1.00  0.00           C
ATOM   3651 6C31 POPEH 177      62.167   8.231  44.012  1.00  0.00           C
ATOM   3655  NH3 POPEI 178     102.966  85.982  34.852  1.00  0.00           N
ATOM   3659  C12 POPEI 178     102.837  86.952  33.712  1.00  0.00           C
ATOM   3662  C11 POPEI 178     103.926  88.062  33.722  1.00  0.00           C
ATOM   3665  P   POPEI 178     102.637  89.540  31.962  1.00  0.00           P
ATOM   3666  O13 POPEI 178     103.006  90.641  31.042  1.00  0.00           O
ATOM   3667  O14 POPEI 178     101.686  88.542  31.432  1.00  0.00           O
ATOM   3668  O11 POPEI 178     101.977  90.131  33.252  1.00  0.00           O
ATOM   3669  O12 POPEI 178     103.936  88.822  32.502  1.00  0.00           O
ATOM   3670  C1  POPEI 178     102.546  91.262  33.892  1.00  0.00           C
ATOM   3673  C2  POPEI 178     101.616  91.541  35.082  1.00  0.00           C
ATOM   3675  O21 POPEI 178     101.807  92.820  35.712  1.00  0.00           O
ATOM   3676  C21 POPEI 178     102.966  93.032  36.282  1.00  0.00           C
ATOM   3677  O22 POPEI 178     103.936  92.292  36.222  1.00  0.00           O
ATOM   3678  C22 POPEI 178     102.936  94.342  37.062  1.00  0.00           C
ATOM   3681  C3  POPEI 178     101.576  90.352  36.102  1.00  0.00           C
ATOM   3684  O31 POPEI 178     100.697  90.632  37.202  1.00  0.00           O
ATOM   3685  C31 POPEI 178      99.407  90.621  36.902  1.00  0.00           C
ATOM   3686  O32 POPEI 178      98.917  90.301  35.832  1.00  0.00           O
ATOM   3687  C32 POPEI 178      98.656  91.281  38.042  1.00  0.00           C
ATOM   3690  C23 POPEI 178     103.897  94.260  38.282  1.00  0.00           C
ATOM   3693  C24 POPEI 178     104.057  95.592  39.002  1.00  0.00           C
ATOM   3696  C25 POPEI 178     104.906  95.460  40.272  1.00  0.00           C
ATOM   3699  C26 POPEI 178     104.116  95.161  41.562  1.00  0.00           C
ATOM   3702  C27 POPEI 178     105.067  94.941  42.752  1.00  0.00           C
ATOM   3705  C28 POPEI 178     104.367  94.692  44.102  1.00  0.00           C
ATOM   3708  C29 POPEI 178     103.687  95.911  44.682  1.00  0.00           C
ATOM   3710 0C21 POPEI 178     104.076  96.602  45.782  1.00  0.00           C
ATOM   3712 1C21 POPEI 178     105.266  96.271  46.642  1.00  0.00           C
ATOM   3715 2C21 POPEI 178     105.277  96.952  48.032  1.00  0.00           C
ATOM   3718 3C21 POPEI 178     105.496  98.472  48.012  1.00  0.00           C
ATOM   3721 4C21 POPEI 178     105.846  99.021  49.402  1.00  0.00           C
ATOM   3724 5C21 POPEI 178     105.856 100.551  49.492  1.00  0.00           C
ATOM   3727 6C21 POPEI 178     106.986 101.231  48.712  1.00  0.00           C
ATOM   3730 7C21 POPEI 178     107.337 102.612  49.292  1.00  0.00           C
ATOM   3733 8C21 POPEI 178     108.316 103.421  48.432  1.00  0.00           C
ATOM   3737  C33 POPEI 178      98.087  90.331  39.112  1.00  0.00           C
ATOM   3740  C34 POPEI 178      97.656  91.141  40.342  1.00  0.00           C
ATOM   3743  C35 POPEI 178      98.817  91.322  41.332  1.00  0.00           C
ATOM   3746  C36 POPEI 178      98.857  92.691  42.032  1.00  0.00           C
ATOM   3749  C37 POPEI 178      99.957  92.701  43.112  1.00  0.00           C
ATOM   3752  C38 POPEI 178     100.337  94.081  43.662  1.00  0.00           C
ATOM   3755  C39 POPEI 178      99.197  94.872  44.322  1.00  0.00           C
ATOM   3758 0C31 POPEI 178      98.547  94.210  45.542  1.00  0.00           C
ATOM   3761 1C31 POPEI 178      97.586  95.172  46.262  1.00  0.00           C
ATOM   3764 2C31 POPEI 178      98.057  95.632  47.652  1.00  0.00           C
ATOM   3767 3C31 POPEI 178      99.477  96.222  47.672  1.00  0.00           C
ATOM   3770 4C31 POPEI 178      99.827  96.922  49.002  1.00  0.00           C
ATOM   3773 5C31 POPEI 178     101.327  97.181  49.132  1.00  0.00           C
ATOM   3776 6C31 POPEI 178     101.697  98.121  50.272  1.00  0.00           C
ATOM   3780  NH3 POPEJ 179      69.026  75.290  74.902  1.00  0.00           N
ATOM   3784  C12 POPEJ 179      69.197  73.812  74.922  1.00  0.00           C
ATOM   3787  C11 POPEJ 179      67.926  73.110  75.432  1.00  0.00           C
ATOM   3790  P   POPEJ 179      67.977  70.491  75.612  1.00  0.00           P
ATOM   3791  O13 POPEJ 179      68.937  69.521  76.172  1.00  0.00           O
ATOM   3792  O14 POPEJ 179      66.526  70.242  75.822  1.00  0.00           O
ATOM   3793  O11 POPEJ 179      68.316  70.691  74.062  1.00  0.00           O
ATOM   3794  O12 POPEJ 179      68.297  71.941  76.152  1.00  0.00           O
ATOM   3795  C1  POPEJ 179      67.297  70.430  73.082  1.00  0.00           C
ATOM   3798  C2  POPEJ 179      67.867  70.382  71.612  1.00  0.00           C
ATOM   3800  O21 POPEJ 179      66.907  69.820  70.692  1.00  0.00           O
ATOM   3801  C21 POPEJ 179      65.707  70.402  70.612  1.00  0.00           C
ATOM   3802  O22 POPEJ 179      65.347  71.391  71.202  1.00  0.00           O
ATOM   3803  C22 POPEJ 179      64.847  69.651  69.592  1.00  0.00           C
ATOM   3806  C3  POPEJ 179      69.197  69.540  71.552  1.00  0.00           C
ATOM   3809  O31 POPEJ 179      69.227  68.541  70.492  1.00  0.00           O
ATOM   3810  C31 POPEJ 179      70.017  68.742  69.442  1.00  0.00           C
ATOM   3811  O32 POPEJ 179      70.647  69.751  69.202  1.00  0.00           O
ATOM   3812  C32 POPEJ 179      69.996  67.481  68.542  1.00  0.00           C
ATOM   3815  C23 POPEJ 179      63.867  70.591  68.852  1.00  0.00           C
ATOM   3818  C24 POPEJ 179      63.227  69.891  67.652  1.00  0.00           C
ATOM   3821  C25 POPEJ 179      62.586  70.881  66.672  1.00  0.00           C
ATOM   3824  C26 POPEJ 179      62.266  70.271  65.302  1.00  0.00           C
ATOM   3827  C27 POPEJ 179      62.017  71.361  64.242  1.00  0.00           C
ATOM   3830  C28 POPEJ 179      61.536  70.831  62.882  1.00  0.00           C
ATOM   3833  C29 POPEJ 179      62.497  69.891  62.192  1.00  0.00           C
ATOM   3835 0C21 POPEJ 179      62.187  68.710  61.612  1.00  0.00           C
ATOM   3837 1C21 POPEJ 179      60.816  68.081  61.572  1.00  0.00           C
ATOM   3840 2C21 POPEJ 179      60.847  66.531  61.622  1.00  0.00           C
ATOM   3843 3C21 POPEJ 179      61.077  65.852  60.262  1.00  0.00           C
ATOM   3846 4C21 POPEJ 179      59.816  65.171  59.662  1.00  0.00           C
ATOM   3849 5C21 POPEJ 179      59.216  64.091  60.562  1.00  0.00           C
ATOM   3852 6C21 POPEJ 179      58.187  63.191  59.852  1.00  0.00           C
ATOM   3855 7C21 POPEJ 179      57.266  62.500  60.862  1.00  0.00           C
ATOM   3858 8C21 POPEJ 179      56.266  61.521  60.222  1.00  0.00           C
ATOM   3862  C33 POPEJ 179      71.316  67.210  67.782  1.00  0.00           C
ATOM   3865  C34 POPEJ 179      71.346  65.871  67.022  1.00  0.00           C
ATOM   3868  C35 POPEJ 179      70.316  65.781  65.882  1.00  0.00           C
ATOM   3871  C36 POPEJ 179      70.676  64.751  64.792  1.00  0.00           C
ATOM   3874  C37 POPEJ 179      69.746  64.872  63.572  1.00  0.00           C
ATOM   3877  C38 POPEJ 179      70.437  64.602  62.222  1.00  0.00           C
ATOM   3880  C39 POPEJ 179      70.777  63.130  61.942  1.00  0.00           C
ATOM   3883 0C31 POPEJ 179      69.517  62.281  61.732  1.00  0.00           C
ATOM   3886 1C31 POPEJ 179      69.757  60.971  60.992  1.00  0.00           C
ATOM   3889 2C31 POPEJ 179      68.456  60.181  60.852  1.00  0.00           C
ATOM   3892 3C31 POPEJ 179      68.526  59.032  59.842  1.00  0.00           C
ATOM   3895 4C31 POPEJ 179      68.606  59.492  58.382  1.00  0.00           C
ATOM   3898 5C31 POPEJ 179      68.376  58.351  57.382  1.00  0.00           C
ATOM   3901 6C31 POPEJ 179      68.407  58.811  55.922  1.00  0.00           C
ATOM   3905  NH3 POPEK 180       0.564  54.981  29.772  1.00  0.00           N
ATOM   3909  C12 POPEK 180       1.754  54.062  29.642  1.00  0.00           C
ATOM   3912  C11 POPEK 180       3.014  54.562  30.372  1.00  0.00           C
ATOM   3915  P   POPEK 180       5.177  55.911  29.622  1.00  0.00           P
ATOM   3916  O13 POPEK 180       5.767  56.311  28.332  1.00  0.00           O
ATOM   3917  O14 POPEK 180       4.717  57.021  30.472  1.00  0.00           O
ATOM   3918  O11 POPEK 180       6.317  55.142  30.402  1.00  0.00           O
ATOM   3919  O12 POPEK 180       4.017  54.881  29.402  1.00  0.00           O
ATOM   3920  C1  POPEK 180       6.047  54.212  31.452  1.00  0.00           C
ATOM   3923  C2  POPEK 180       7.297  54.102  32.372  1.00  0.00           C
ATOM   3925  O21 POPEK 180       7.217  53.051  33.342  1.00  0.00           O
ATOM   3926  C21 POPEK 180       6.277  53.091  34.262  1.00  0.00           C
ATOM   3927  O22 POPEK 180       5.257  53.752  34.252  1.00  0.00           O
ATOM   3928  C22 POPEK 180       6.797  52.281  35.452  1.00  0.00           C
ATOM   3931  C3  POPEK 180       7.637  55.481  33.012  1.00  0.00           C
ATOM   3934  O31 POPEK 180       8.327  55.462  34.282  1.00  0.00           O
ATOM   3935  C31 POPEK 180       9.607  55.111  34.252  1.00  0.00           C
ATOM   3936  O32 POPEK 180      10.197  54.742  33.252  1.00  0.00           O
ATOM   3937  C32 POPEK 180      10.237  55.290  35.632  1.00  0.00           C
ATOM   3940  C23 POPEK 180       5.707  51.661  36.342  1.00  0.00           C
ATOM   3943  C24 POPEK 180       6.317  50.802  37.452  1.00  0.00           C
ATOM   3946  C25 POPEK 180       7.397  51.550  38.252  1.00  0.00           C
ATOM   3949  C26 POPEK 180       7.837  50.820  39.522  1.00  0.00           C
ATOM   3952  C27 POPEK 180       8.807  51.661  40.362  1.00  0.00           C
ATOM   3955  C28 POPEK 180       9.437  50.881  41.542  1.00  0.00           C
ATOM   3958  C29 POPEK 180      10.537  51.701  42.152  1.00  0.00           C
ATOM   3960 0C21 POPEK 180      10.827  51.821  43.452  1.00  0.00           C
ATOM   3962 1C21 POPEK 180      10.187  51.122  44.622  1.00  0.00           C
ATOM   3965 2C21 POPEK 180      11.277  50.672  45.612  1.00  0.00           C
ATOM   3968 3C21 POPEK 180      10.747  50.500  47.042  1.00  0.00           C
ATOM   3971 4C21 POPEK 180      11.837  49.970  47.982  1.00  0.00           C
ATOM   3974 5C21 POPEK 180      11.337  49.692  49.402  1.00  0.00           C
ATOM   3977 6C21 POPEK 180      12.467  49.180  50.302  1.00  0.00           C
ATOM   3980 7C21 POPEK 180      12.007  48.882  51.742  1.00  0.00           C
ATOM   3983 8C21 POPEK 180      13.047  48.121  52.552  1.00  0.00           C
ATOM   3987  C33 POPEK 180       9.427  54.601  36.752  1.00  0.00           C
ATOM   3990  C34 POPEK 180       9.617  55.212  38.142  1.00  0.00           C
ATOM   3993  C35 POPEK 180      11.067  55.251  38.632  1.00  0.00           C
ATOM   3996  C36 POPEK 180      11.187  55.931  40.002  1.00  0.00           C
ATOM   3999  C37 POPEK 180      12.647  56.140  40.432  1.00  0.00           C
ATOM   4002  C38 POPEK 180      13.297  54.931  41.112  1.00  0.00           C
ATOM   4005  C39 POPEK 180      12.707  54.581  42.482  1.00  0.00           C
ATOM   4008 0C31 POPEK 180      12.837  55.681  43.542  1.00  0.00           C
ATOM   4011 1C31 POPEK 180      12.137  55.282  44.842  1.00  0.00           C
ATOM   4014 2C31 POPEK 180      12.177  56.402  45.882  1.00  0.00           C
ATOM   4017 3C31 POPEK 180      11.427  56.051  47.182  1.00  0.00           C
ATOM   4020 4C31 POPEK 180      12.047  54.861  47.922  1.00  0.00           C
ATOM   4023 5C31 POPEK 180      11.427  54.661  49.312  1.00  0.00           C
ATOM   4026 6C31 POPEK 180      11.997  53.451  50.052  1.00  0.00           C
ATOM   4030  NH3 POPEL 181      78.706  71.271  32.452  1.00  0.00           N
ATOM   4034  C12 POPEL 181      80.127  71.671  32.222  1.00  0.00           C
ATOM   4037  C11 POPEL 181      80.257  73.191  32.112  1.00  0.00           C
ATOM   4040  P   POPEL 181      82.297  74.812  31.942  1.00  0.00           P
ATOM   4041  O13 POPEL 181      83.736  74.540  31.792  1.00  0.00           O
ATOM   4042  O14 POPEL 181      81.706  75.801  31.042  1.00  0.00           O
ATOM   4043  O11 POPEL 181      82.026  75.141  33.472  1.00  0.00           O
ATOM   4044  O12 POPEL 181      81.587  73.430  31.722  1.00  0.00           O
ATOM   4045  C1  POPEL 181      82.637  74.271  34.442  1.00  0.00           C
ATOM   4048  C2  POPEL 181      83.106  75.001  35.732  1.00  0.00           C
ATOM   4050  O21 POPEL 181      82.066  74.872  36.722  1.00  0.00           O
ATOM   4051  C21 POPEL 181      82.487  74.500  37.912  1.00  0.00           C
ATOM   4052  O22 POPEL 181      83.637  74.211  38.212  1.00  0.00           O
ATOM   4053  C22 POPEL 181      81.327  74.562  38.882  1.00  0.00           C
ATOM   4056  C3  POPEL 181      83.447  76.511  35.512  1.00  0.00           C
ATOM   4059  O31 POPEL 181      83.677  77.251  36.742  1.00  0.00           O
ATOM   4060  C31 POPEL 181      84.957  77.492  37.052  1.00  0.00           C
ATOM   4061  O32 POPEL 181      85.916  77.062  36.442  1.00  0.00           O
ATOM   4062  C32 POPEL 181      84.997  78.431  38.262  1.00  0.00           C
ATOM   4065  C23 POPEL 181      81.757  73.981  40.242  1.00  0.00           C
ATOM   4068  C24 POPEL 181      80.746  74.152  41.382  1.00  0.00           C
ATOM   4071  C25 POPEL 181      81.357  73.790  42.742  1.00  0.00           C
ATOM   4074  C26 POPEL 181      82.187  72.501  42.672  1.00  0.00           C
ATOM   4077  C27 POPEL 181      82.887  72.081  43.972  1.00  0.00           C
ATOM   4080  C28 POPEL 181      83.587  70.731  43.712  1.00  0.00           C
ATOM   4083  C29 POPEL 181      84.717  70.391  44.642  1.00  0.00           C
ATOM   4085 0C21 POPEL 181      84.647  69.591  45.712  1.00  0.00           C
ATOM   4087 1C21 POPEL 181      83.397  68.970  46.312  1.00  0.00           C
ATOM   4090 2C21 POPEL 181      83.356  69.220  47.832  1.00  0.00           C
ATOM   4093 3C21 POPEL 181      84.407  68.422  48.622  1.00  0.00           C
ATOM   4096 4C21 POPEL 181      84.727  69.040  49.992  1.00  0.00           C
ATOM   4099 5C21 POPEL 181      86.126  68.641  50.502  1.00  0.00           C
ATOM   4102 6C21 POPEL 181      86.756  69.742  51.362  1.00  0.00           C
ATOM   4105 7C21 POPEL 181      88.197  69.411  51.772  1.00  0.00           C
ATOM   4108 8C21 POPEL 181      88.857  70.521  52.592  1.00  0.00           C
ATOM   4112  C33 POPEL 181      86.417  79.012  38.492  1.00  0.00           C
ATOM   4115  C34 POPEL 181      86.417  80.312  39.322  1.00  0.00           C
ATOM   4118  C35 POPEL 181      85.977  80.121  40.772  1.00  0.00           C
ATOM   4121  C36 POPEL 181      86.247  81.381  41.602  1.00  0.00           C
ATOM   4124  C37 POPEL 181      85.786  81.222  43.052  1.00  0.00           C
ATOM   4127  C38 POPEL 181      86.507  82.192  43.992  1.00  0.00           C
ATOM   4130  C39 POPEL 181      86.177  81.971  45.472  1.00  0.00           C
ATOM   4133 0C31 POPEL 181      87.117  82.771  46.372  1.00  0.00           C
ATOM   4136 1C31 POPEL 181      86.926  82.472  47.862  1.00  0.00           C
ATOM   4139 2C31 POPEL 181      87.856  83.312  48.742  1.00  0.00           C
ATOM   4142 3C31 POPEL 181      87.676  83.071  50.252  1.00  0.00           C
ATOM   4145 4C31 POPEL 181      88.066  81.651  50.692  1.00  0.00           C
ATOM   4148 5C31 POPEL 181      88.157  81.511  52.212  1.00  0.00           C
ATOM   4151 6C31 POPEL 181      88.617  80.121  52.672  1.00  0.00           C
ATOM   4155  NH3 POPEM 182     112.346  65.701  31.962  1.00  0.00           N
ATOM   4159  C12 POPEM 182     112.257  65.121  30.592  1.00  0.00           C
ATOM   4162  C11 POPEM 182     113.626  64.672  30.092  1.00  0.00           C
ATOM   4165  P   POPEM 182     115.697  63.302  30.832  1.00  0.00           P
ATOM   4166  O13 POPEM 182     116.406  64.351  30.062  1.00  0.00           O
ATOM   4167  O14 POPEM 182     115.697  61.931  30.292  1.00  0.00           O
ATOM   4168  O11 POPEM 182     116.196  63.331  32.342  1.00  0.00           O
ATOM   4169  O12 POPEM 182     114.197  63.771  31.042  1.00  0.00           O
ATOM   4170  C1  POPEM 182     117.536  63.661  32.722  1.00  0.00           C
ATOM   4173  C2  POPEM 182     117.617  64.831  33.752  1.00  0.00           C
ATOM   4175  O21 POPEM 182     116.926  64.521  34.992  1.00  0.00           O
ATOM   4176  C21 POPEM 182     117.707  64.180  35.992  1.00  0.00           C
ATOM   4177  O22 POPEM 182     118.887  63.890  35.912  1.00  0.00           O
ATOM   4178  C22 POPEM 182     116.896  64.241  37.292  1.00  0.00           C
ATOM   4181  C3  POPEM 182     117.017  66.161  33.182  1.00  0.00           C
ATOM   4184  O31 POPEM 182     116.507  67.011  34.242  1.00  0.00           O
ATOM   4185  C31 POPEM 182     115.167  66.981  34.382  1.00  0.00           C
ATOM   4186  O32 POPEM 182     114.386  66.582  33.532  1.00  0.00           O
ATOM   4187  C32 POPEM 182     114.776  67.470  35.782  1.00  0.00           C
ATOM   4190  C23 POPEM 182     117.536  65.181  38.342  1.00  0.00           C
ATOM   4193  C24 POPEM 182     116.737  65.271  39.652  1.00  0.00           C
ATOM   4196  C25 POPEM 182     116.846  64.031  40.532  1.00  0.00           C
ATOM   4199  C26 POPEM 182     116.087  64.191  41.862  1.00  0.00           C
ATOM   4202  C27 POPEM 182     116.306  63.021  42.832  1.00  0.00           C
ATOM   4205  C28 POPEM 182     115.387  63.051  44.072  1.00  0.00           C
ATOM   4208  C29 POPEM 182     115.667  64.231  44.972  1.00  0.00           C
ATOM   4210 0C21 POPEM 182     115.697  64.250  46.322  1.00  0.00           C
ATOM   4212 1C21 POPEM 182     115.447  63.121  47.282  1.00  0.00           C
ATOM   4215 2C21 POPEM 182     114.097  63.261  48.032  1.00  0.00           C
ATOM   4218 3C21 POPEM 182     113.887  64.602  48.752  1.00  0.00           C
ATOM   4221 4C21 POPEM 182     112.497  64.680  49.402  1.00  0.00           C
ATOM   4224 5C21 POPEM 182     112.257  66.011  50.132  1.00  0.00           C
ATOM   4227 6C21 POPEM 182     110.876  66.062  50.812  1.00  0.00           C
ATOM   4230 7C21 POPEM 182     110.596  67.352  51.582  1.00  0.00           C
ATOM   4233 8C21 POPEM 182     110.456  68.591  50.702  1.00  0.00           C
ATOM   4237  C33 POPEM 182     113.307  67.111  36.102  1.00  0.00           C
ATOM   4240  C34 POPEM 182     112.807  67.711  37.432  1.00  0.00           C
ATOM   4243  C35 POPEM 182     113.176  66.881  38.662  1.00  0.00           C
ATOM   4246  C36 POPEM 182     112.556  67.470  39.942  1.00  0.00           C
ATOM   4249  C37 POPEM 182     112.847  66.632  41.192  1.00  0.00           C
ATOM   4252  C38 POPEM 182     112.346  67.331  42.452  1.00  0.00           C
ATOM   4255  C39 POPEM 182     112.597  66.610  43.782  1.00  0.00           C
ATOM   4258 0C31 POPEM 182     111.856  65.281  43.892  1.00  0.00           C
ATOM   4261 1C31 POPEM 182     111.536  64.922  45.352  1.00  0.00           C
ATOM   4264 2C31 POPEM 182     110.916  63.521  45.512  1.00  0.00           C
ATOM   4267 3C31 POPEM 182     111.837  62.431  44.952  1.00  0.00           C
ATOM   4270 4C31 POPEM 182     111.417  61.021  45.372  1.00  0.00           C
ATOM   4273 5C31 POPEM 182     112.516  59.991  45.052  1.00  0.00           C
ATOM   4276 6C31 POPEM 182     112.117  58.562  45.402  1.00  0.00           C
ATOM   4280  NH3 POPEN 183      39.376  44.401  72.082  1.00  0.00           N
ATOM   4284  C12 POPEN 183      39.057  44.161  73.532  1.00  0.00           C
ATOM   4287  C11 POPEN 183      38.766  45.492  74.232  1.00  0.00           C
ATOM   4290  P   POPEN 183      36.496  46.782  73.972  1.00  0.00           P
ATOM   4291  O13 POPEN 183      35.727  45.630  74.482  1.00  0.00           O
ATOM   4292  O14 POPEN 183      36.637  47.971  74.842  1.00  0.00           O
ATOM   4293  O11 POPEN 183      35.827  47.291  72.652  1.00  0.00           O
ATOM   4294  O12 POPEN 183      37.907  46.301  73.442  1.00  0.00           O
ATOM   4295  C1  POPEN 183      35.437  46.462  71.572  1.00  0.00           C
ATOM   4298  C2  POPEN 183      34.227  47.140  70.872  1.00  0.00           C
ATOM   4300  O21 POPEN 183      33.966  46.632  69.552  1.00  0.00           O
ATOM   4301  C21 POPEN 183      33.527  45.391  69.492  1.00  0.00           C
ATOM   4302  O22 POPEN 183      33.297  44.672  70.442  1.00  0.00           O
ATOM   4303  C22 POPEN 183      33.297  45.061  68.002  1.00  0.00           C
ATOM   4306  C3  POPEN 183      34.466  48.681  70.762  1.00  0.00           C
ATOM   4309  O31 POPEN 183      33.517  49.291  69.842  1.00  0.00           O
ATOM   4310  C31 POPEN 183      33.977  49.371  68.592  1.00  0.00           C
ATOM   4311  O32 POPEN 183      35.137  49.321  68.242  1.00  0.00           O
ATOM   4312  C32 POPEN 183      32.807  49.482  67.642  1.00  0.00           C
ATOM   4315  C23 POPEN 183      33.847  43.692  67.542  1.00  0.00           C
ATOM   4318  C24 POPEN 183      32.847  42.891  66.682  1.00  0.00           C
ATOM   4321  C25 POPEN 183      32.627  43.442  65.262  1.00  0.00           C
ATOM   4324  C26 POPEN 183      31.657  42.551  64.472  1.00  0.00           C
ATOM   4327  C27 POPEN 183      31.567  42.930  62.992  1.00  0.00           C
ATOM   4330  C28 POPEN 183      30.717  41.971  62.132  1.00  0.00           C
ATOM   4333  C29 POPEN 183      29.247  41.971  62.462  1.00  0.00           C
ATOM   4335 0C21 POPEN 183      28.417  40.911  62.432  1.00  0.00           C
ATOM   4337 1C21 POPEN 183      28.787  39.492  62.052  1.00  0.00           C
ATOM   4340 2C21 POPEN 183      27.977  38.951  60.852  1.00  0.00           C
ATOM   4343 3C21 POPEN 183      28.487  37.572  60.432  1.00  0.00           C
ATOM   4346 4C21 POPEN 183      27.727  36.921  59.262  1.00  0.00           C
ATOM   4349 5C21 POPEN 183      27.586  37.821  58.022  1.00  0.00           C
ATOM   4352 6C21 POPEN 183      27.477  37.032  56.702  1.00  0.00           C
ATOM   4355 7C21 POPEN 183      27.356  37.941  55.472  1.00  0.00           C
ATOM   4358 8C21 POPEN 183      27.797  37.281  54.172  1.00  0.00           C
ATOM   4362  C33 POPEN 183      33.287  49.911  66.242  1.00  0.00           C
ATOM   4365  C34 POPEN 183      32.126  49.981  65.262  1.00  0.00           C
ATOM   4368  C35 POPEN 183      32.456  50.781  63.992  1.00  0.00           C
ATOM   4371  C36 POPEN 183      33.766  50.391  63.312  1.00  0.00           C
ATOM   4374  C37 POPEN 183      33.856  51.031  61.922  1.00  0.00           C
ATOM   4377  C38 POPEN 183      35.216  50.851  61.252  1.00  0.00           C
ATOM   4380  C39 POPEN 183      35.176  51.262  59.772  1.00  0.00           C
ATOM   4383 0C31 POPEN 183      35.147  50.051  58.812  1.00  0.00           C
ATOM   4386 1C31 POPEN 183      36.496  49.321  58.732  1.00  0.00           C
ATOM   4389 2C31 POPEN 183      36.607  48.361  57.542  1.00  0.00           C
ATOM   4392 3C31 POPEN 183      38.067  48.130  57.122  1.00  0.00           C
ATOM   4395 4C31 POPEN 183      38.216  47.561  55.702  1.00  0.00           C
ATOM   4398 5C31 POPEN 183      39.676  47.561  55.232  1.00  0.00           C
ATOM   4401 6C31 POPEN 183      39.837  47.231  53.742  1.00  0.00           C
ATOM   4405  NH3 POPEO 184       7.937  58.091  67.832  1.00  0.00           N
ATOM   4409  C12 POPEO 184       7.536  58.931  69.002  1.00  0.00           C
ATOM   4412  C11 POPEO 184       6.046  59.242  68.892  1.00  0.00           C
ATOM   4415  P   POPEO 184       5.066  59.040  71.282  1.00  0.00           P
ATOM   4416  O13 POPEO 184       5.456  57.632  71.102  1.00  0.00           O
ATOM   4417  O14 POPEO 184       5.556  59.622  72.542  1.00  0.00           O
ATOM   4418  O11 POPEO 184       3.497  59.212  71.162  1.00  0.00           O
ATOM   4419  O12 POPEO 184       5.607  59.902  70.072  1.00  0.00           O
ATOM   4420  C1  POPEO 184       2.823  59.581  69.952  1.00  0.00           C
ATOM   4423  C2  POPEO 184       2.503  58.372  68.992  1.00  0.00           C
ATOM   4425  O21 POPEO 184       3.023  58.622  67.662  1.00  0.00           O
ATOM   4426  C21 POPEO 184       2.533  59.640  66.962  1.00  0.00           C
ATOM   4427  O22 POPEO 184       1.683  60.430  67.322  1.00  0.00           O
ATOM   4428  C22 POPEO 184       3.294  59.731  65.632  1.00  0.00           C
ATOM   4431  C3  POPEO 184       0.973  58.021  69.002  1.00  0.00           C
ATOM   4434  O31 POPEO 184       0.603  56.672  68.592  1.00  0.00           O
ATOM   4435  C31 POPEO 184       0.474  56.441  67.272  1.00  0.00           C
ATOM   4436  O32 POPEO 184       0.903  57.151  66.392  1.00  0.00           O
ATOM   4437  C32 POPEO 184      -0.407  55.191  67.082  1.00  0.00           C
ATOM   4440  C23 POPEO 184       2.354  59.861  64.412  1.00  0.00           C
ATOM   4443  C24 POPEO 184       3.123  60.170  63.122  1.00  0.00           C
ATOM   4446  C25 POPEO 184       3.606  61.632  63.052  1.00  0.00           C
ATOM   4449  C26 POPEO 184       4.306  61.982  61.732  1.00  0.00           C
ATOM   4452  C27 POPEO 184       5.756  61.492  61.692  1.00  0.00           C
ATOM   4455  C28 POPEO 184       6.116  60.672  60.442  1.00  0.00           C
ATOM   4458  C29 POPEO 184       6.076  61.451  59.162  1.00  0.00           C
ATOM   4460 0C21 POPEO 184       6.316  60.881  57.972  1.00  0.00           C
ATOM   4462 1C21 POPEO 184       6.676  59.431  57.822  1.00  0.00           C
ATOM   4465 2C21 POPEO 184       7.046  59.011  56.392  1.00  0.00           C
ATOM   4468 3C21 POPEO 184       7.417  57.521  56.332  1.00  0.00           C
ATOM   4471 4C21 POPEO 184       8.147  57.131  55.042  1.00  0.00           C
ATOM   4474 5C21 POPEO 184       9.637  57.512  55.072  1.00  0.00           C
ATOM   4477 6C21 POPEO 184      10.327  57.262  53.732  1.00  0.00           C
ATOM   4480 7C21 POPEO 184      11.796  57.691  53.752  1.00  0.00           C
ATOM   4483 8C21 POPEO 184      12.347  58.041  52.362  1.00  0.00           C
ATOM   4487  C33 POPEO 184      -0.207  54.451  65.722  1.00  0.00           C
ATOM   4490  C34 POPEO 184      -1.506  53.910  65.092  1.00  0.00           C
ATOM   4493  C35 POPEO 184      -2.446  55.002  64.542  1.00  0.00           C
ATOM   4496  C36 POPEO 184      -3.416  54.492  63.462  1.00  0.00           C
ATOM   4499  C37 POPEO 184      -4.407  55.571  62.992  1.00  0.00           C
ATOM   4502  C38 POPEO 184      -5.456  55.072  61.992  1.00  0.00           C
ATOM   4505  C39 POPEO 184      -5.016  55.152  60.512  1.00  0.00           C
ATOM   4508 0C31 POPEO 184      -6.167  54.762  59.572  1.00  0.00           C
ATOM   4511 1C31 POPEO 184      -5.846  54.851  58.072  1.00  0.00           C
ATOM   4514 2C31 POPEO 184      -7.117  54.692  57.222  1.00  0.00           C
ATOM   4517 3C31 POPEO 184      -6.916  54.422  55.722  1.00  0.00           C
ATOM   4520 4C31 POPEO 184      -6.387  55.621  54.922  1.00  0.00           C
ATOM   4523 5C31 POPEO 184      -6.506  55.391  53.402  1.00  0.00           C
ATOM   4526 6C31 POPEO 184      -5.617  56.301  52.562  1.00  0.00           C
ATOM   4530  NH3 POPEP 185       8.917   6.291  24.682  1.00  0.00           N
ATOM   4534  C12 POPEP 185       7.617   6.922  24.252  1.00  0.00           C
ATOM   4537  C11 POPEP 185       7.577   8.411  24.612  1.00  0.00           C
ATOM   4540  P   POPEP 185       4.937   8.601  25.012  1.00  0.00           P
ATOM   4541  O13 POPEP 185       4.427   9.781  25.732  1.00  0.00           O
ATOM   4542  O14 POPEP 185       4.077   8.071  23.942  1.00  0.00           O
ATOM   4543  O11 POPEP 185       5.257   7.471  26.062  1.00  0.00           O
ATOM   4544  O12 POPEP 185       6.307   9.001  24.342  1.00  0.00           O
ATOM   4545  C1  POPEP 185       4.247   7.231  27.052  1.00  0.00           C
ATOM   4548  C2  POPEP 185       4.417   5.841  27.702  1.00  0.00           C
ATOM   4550  O21 POPEP 185       5.567   5.821  28.552  1.00  0.00           O
ATOM   4551  C21 POPEP 185       6.747   5.361  28.222  1.00  0.00           C
ATOM   4552  O22 POPEP 185       7.137   4.981  27.122  1.00  0.00           O
ATOM   4553  C22 POPEP 185       7.607   5.401  29.472  1.00  0.00           C
ATOM   4556  C3  POPEP 185       4.237   4.661  26.712  1.00  0.00           C
ATOM   4559  O31 POPEP 185       3.114   3.862  27.102  1.00  0.00           O
ATOM   4560  C31 POPEP 185       3.294   3.111  28.182  1.00  0.00           C
ATOM   4561  O32 POPEP 185       4.287   3.082  28.882  1.00  0.00           O
ATOM   4562  C32 POPEP 185       2.034   2.291  28.412  1.00  0.00           C
ATOM   4565  C23 POPEP 185       8.977   4.731  29.242  1.00  0.00           C
ATOM   4568  C24 POPEP 185       9.957   5.022  30.382  1.00  0.00           C
ATOM   4571  C25 POPEP 185      10.427   6.471  30.462  1.00  0.00           C
ATOM   4574  C26 POPEP 185      11.577   6.661  31.462  1.00  0.00           C
ATOM   4577  C27 POPEP 185      11.977   8.131  31.602  1.00  0.00           C
ATOM   4580  C28 POPEP 185      13.007   8.391  32.712  1.00  0.00           C
ATOM   4583  C29 POPEP 185      14.407   8.011  32.312  1.00  0.00           C
ATOM   4585 0C21 POPEP 185      15.407   8.871  32.052  1.00  0.00           C
ATOM   4587 1C21 POPEP 185      15.337  10.381  32.082  1.00  0.00           C
ATOM   4590 2C21 POPEP 185      15.777  10.970  33.442  1.00  0.00           C
ATOM   4593 3C21 POPEP 185      17.137  10.441  33.912  1.00  0.00           C
ATOM   4596 4C21 POPEP 185      17.737  11.221  35.092  1.00  0.00           C
ATOM   4599 5C21 POPEP 185      17.067  10.951  36.442  1.00  0.00           C
ATOM   4602 6C21 POPEP 185      17.827  11.661  37.572  1.00  0.00           C
ATOM   4605 7C21 POPEP 185      17.307  11.321  38.972  1.00  0.00           C
ATOM   4608 8C21 POPEP 185      18.167  11.941  40.072  1.00  0.00           C
ATOM   4612  C33 POPEP 185       2.114   1.531  29.742  1.00  0.00           C
ATOM   4615  C34 POPEP 185       0.834   0.751  30.032  1.00  0.00           C
ATOM   4618  C35 POPEP 185       0.884   0.051  31.392  1.00  0.00           C
ATOM   4621  C36 POPEP 185      -0.486  -0.519  31.782  1.00  0.00           C
ATOM   4624  C37 POPEP 185      -0.466  -1.169  33.172  1.00  0.00           C
ATOM   4627  C38 POPEP 185      -1.866  -1.549  33.672  1.00  0.00           C
ATOM   4630  C39 POPEP 185      -2.336  -0.749  34.902  1.00  0.00           C
ATOM   4633 0C31 POPEP 185      -2.646   0.741  34.672  1.00  0.00           C
ATOM   4636 1C31 POPEP 185      -3.086   1.401  35.992  1.00  0.00           C
ATOM   4639 2C31 POPEP 185      -3.476   2.881  35.872  1.00  0.00           C
ATOM   4642 3C31 POPEP 185      -3.936   3.421  37.242  1.00  0.00           C
ATOM   4645 4C31 POPEP 185      -4.296   4.911  37.252  1.00  0.00           C
ATOM   4648 5C31 POPEP 185      -4.766   5.371  38.642  1.00  0.00           C
ATOM   4651 6C31 POPEP 185      -5.126   6.861  38.712  1.00  0.00           C
ATOM   4655  NH3 POPEQ 186      83.666  99.771  72.832  1.00  0.00           N
ATOM   4659  C12 POPEQ 186      82.446  98.911  72.602  1.00  0.00           C
ATOM   4662  C11 POPEQ 186      81.147  99.501  73.222  1.00  0.00           C
ATOM   4665  P   POPEQ 186      79.786  97.262  73.452  1.00  0.00           P
ATOM   4666  O13 POPEQ 186      80.216  97.232  74.852  1.00  0.00           O
ATOM   4667  O14 POPEQ 186      78.407  96.772  73.182  1.00  0.00           O
ATOM   4668  O11 POPEQ 186      80.816  96.451  72.582  1.00  0.00           O
ATOM   4669  O12 POPEQ 186      79.956  98.752  72.912  1.00  0.00           O
ATOM   4670  C1  POPEQ 186      80.716  95.031  72.472  1.00  0.00           C
ATOM   4673  C2  POPEQ 186      81.777  94.412  71.502  1.00  0.00           C
ATOM   4675  O21 POPEQ 186      82.637  95.382  70.872  1.00  0.00           O
ATOM   4676  C21 POPEQ 186      82.077  96.112  69.932  1.00  0.00           C
ATOM   4677  O22 POPEQ 186      80.886  96.322  69.792  1.00  0.00           O
ATOM   4678  C22 POPEQ 186      83.136  96.591  68.942  1.00  0.00           C
ATOM   4681  C3  POPEQ 186      81.167  93.442  70.452  1.00  0.00           C
ATOM   4684  O31 POPEQ 186      82.197  93.022  69.522  1.00  0.00           O
ATOM   4685  C31 POPEQ 186      81.846  93.001  68.232  1.00  0.00           C
ATOM   4686  O32 POPEQ 186      80.757  93.332  67.792  1.00  0.00           O
ATOM   4687  C32 POPEQ 186      83.036  92.521  67.392  1.00  0.00           C
ATOM   4690  C23 POPEQ 186      82.577  96.742  67.512  1.00  0.00           C
ATOM   4693  C24 POPEQ 186      83.647  96.492  66.452  1.00  0.00           C
ATOM   4696  C25 POPEQ 186      83.176  96.821  65.042  1.00  0.00           C
ATOM   4699  C26 POPEQ 186      84.007  96.101  63.972  1.00  0.00           C
ATOM   4702  C27 POPEQ 186      83.876  96.782  62.602  1.00  0.00           C
ATOM   4705  C28 POPEQ 186      84.676  96.082  61.482  1.00  0.00           C
ATOM   4708  C29 POPEQ 186      83.897  94.941  60.862  1.00  0.00           C
ATOM   4710 0C21 POPEQ 186      83.567  94.801  59.562  1.00  0.00           C
ATOM   4712 1C21 POPEQ 186      83.966  95.692  58.412  1.00  0.00           C
ATOM   4715 2C21 POPEQ 186      84.407  94.832  57.212  1.00  0.00           C
ATOM   4718 3C21 POPEQ 186      84.977  95.632  56.032  1.00  0.00           C
ATOM   4721 4C21 POPEQ 186      85.426  94.681  54.912  1.00  0.00           C
ATOM   4724 5C21 POPEQ 186      86.327  95.320  53.842  1.00  0.00           C
ATOM   4727 6C21 POPEQ 186      85.716  96.551  53.152  1.00  0.00           C
ATOM   4730 7C21 POPEQ 186      86.546  96.991  51.942  1.00  0.00           C
ATOM   4733 8C21 POPEQ 186      86.156  98.361  51.382  1.00  0.00           C
ATOM   4737  C33 POPEQ 186      82.607  91.831  66.072  1.00  0.00           C
ATOM   4740  C34 POPEQ 186      83.766  91.082  65.372  1.00  0.00           C
ATOM   4743  C35 POPEQ 186      84.897  92.031  64.992  1.00  0.00           C
ATOM   4746  C36 POPEQ 186      85.977  91.441  64.062  1.00  0.00           C
ATOM   4749  C37 POPEQ 186      87.096  92.461  63.852  1.00  0.00           C
ATOM   4752  C38 POPEQ 186      87.977  92.251  62.612  1.00  0.00           C
ATOM   4755  C39 POPEQ 186      87.266  92.631  61.312  1.00  0.00           C
ATOM   4758 0C31 POPEQ 186      88.197  93.381  60.342  1.00  0.00           C
ATOM   4761 1C31 POPEQ 186      87.416  94.011  59.182  1.00  0.00           C
ATOM   4764 2C31 POPEQ 186      88.227  95.012  58.362  1.00  0.00           C
ATOM   4767 3C31 POPEQ 186      88.997  94.382  57.192  1.00  0.00           C
ATOM   4770 4C31 POPEQ 186      89.577  95.441  56.262  1.00  0.00           C
ATOM   4773 5C31 POPEQ 186      90.226  94.841  55.002  1.00  0.00           C
ATOM   4776 6C31 POPEQ 186      90.736  95.911  54.032  1.00  0.00           C
ATOM   4780  NH3 POPER 187      26.517 107.131  70.162  1.00  0.00           N
ATOM   4784  C12 POPER 187      27.097 108.372  69.512  1.00  0.00           C
ATOM   4787  C11 POPER 187      26.977 109.652  70.382  1.00  0.00           C
ATOM   4790  P   POPER 187      28.376 111.931  70.252  1.00  0.00           P
ATOM   4791  O13 POPER 187      27.777 113.290  70.152  1.00  0.00           O
ATOM   4792  O14 POPER 187      28.857 111.562  71.592  1.00  0.00           O
ATOM   4793  O11 POPER 187      29.587 111.922  69.232  1.00  0.00           O
ATOM   4794  O12 POPER 187      27.397 110.812  69.652  1.00  0.00           O
ATOM   4795  C1  POPER 187      30.216 110.692  68.852  1.00  0.00           C
ATOM   4798  C2  POPER 187      31.466 110.921  67.942  1.00  0.00           C
ATOM   4800  O21 POPER 187      31.177 111.751  66.792  1.00  0.00           O
ATOM   4801  C21 POPER 187      30.417 111.281  65.832  1.00  0.00           C
ATOM   4802  O22 POPER 187      29.716 110.282  65.862  1.00  0.00           O
ATOM   4803  C22 POPER 187      30.507 112.181  64.602  1.00  0.00           C
ATOM   4806  C3  POPER 187      32.216 109.592  67.562  1.00  0.00           C
ATOM   4809  O31 POPER 187      33.307 109.821  66.662  1.00  0.00           O
ATOM   4810  C31 POPER 187      34.007 108.762  66.272  1.00  0.00           C
ATOM   4811  O32 POPER 187      33.827 107.612  66.632  1.00  0.00           O
ATOM   4812  C32 POPER 187      35.067 109.242  65.282  1.00  0.00           C
ATOM   4815  C23 POPER 187      30.947 111.441  63.322  1.00  0.00           C
ATOM   4818  C24 POPER 187      30.837 112.311  62.052  1.00  0.00           C
ATOM   4821  C25 POPER 187      29.426 112.351  61.442  1.00  0.00           C
ATOM   4824  C26 POPER 187      29.177 113.631  60.632  1.00  0.00           C
ATOM   4827  C27 POPER 187      27.797 113.682  59.962  1.00  0.00           C
ATOM   4830  C28 POPER 187      27.376 115.102  59.562  1.00  0.00           C
ATOM   4833  C29 POPER 187      28.257 115.692  58.482  1.00  0.00           C
ATOM   4835 0C21 POPER 187      28.457 117.001  58.242  1.00  0.00           C
ATOM   4837 1C21 POPER 187      27.847 118.162  58.992  1.00  0.00           C
ATOM   4840 2C21 POPER 187      26.856 118.962  58.122  1.00  0.00           C
ATOM   4843 3C21 POPER 187      27.477 119.641  56.892  1.00  0.00           C
ATOM   4846 4C21 POPER 187      26.417 120.221  55.942  1.00  0.00           C
ATOM   4849 5C21 POPER 187      26.967 120.562  54.562  1.00  0.00           C
ATOM   4852 6C21 POPER 187      25.887 121.042  53.592  1.00  0.00           C
ATOM   4855 7C21 POPER 187      26.366 121.071  52.132  1.00  0.00           C
ATOM   4858 8C21 POPER 187      25.267 121.480  51.142  1.00  0.00           C
ATOM   4862  C33 POPER 187      35.696 108.111  64.452  1.00  0.00           C
ATOM   4865  C34 POPER 187      36.687 108.631  63.382  1.00  0.00           C
ATOM   4868  C35 POPER 187      36.027 109.622  62.412  1.00  0.00           C
ATOM   4871  C36 POPER 187      36.766 109.732  61.072  1.00  0.00           C
ATOM   4874  C37 POPER 187      35.947 110.541  60.052  1.00  0.00           C
ATOM   4877  C38 POPER 187      36.607 110.592  58.662  1.00  0.00           C
ATOM   4880  C39 POPER 187      36.847 109.221  58.032  1.00  0.00           C
ATOM   4883 0C31 POPER 187      37.427 109.331  56.622  1.00  0.00           C
ATOM   4886 1C31 POPER 187      37.637 107.960  55.982  1.00  0.00           C
ATOM   4889 2C31 POPER 187      38.016 108.071  54.502  1.00  0.00           C
ATOM   4892 3C31 POPER 187      38.266 106.710  53.822  1.00  0.00           C
ATOM   4895 4C31 POPER 187      37.216 105.662  54.182  1.00  0.00           C
ATOM   4898 5C31 POPER 187      37.257 104.431  53.272  1.00  0.00           C
ATOM   4901 6C31 POPER 187      36.437 103.251  53.812  1.00  0.00           C
ATOM   4905  NH3 POPES 188      67.827  54.412  33.652  1.00  0.00           N
ATOM   4909  C12 POPES 188      69.257  54.631  33.272  1.00  0.00           C
ATOM   4912  C11 POPES 188      69.557  56.131  33.332  1.00  0.00           C
ATOM   4915  P   POPES 188      72.176  56.301  33.512  1.00  0.00           P
ATOM   4916  O13 POPES 188      72.736  54.942  33.362  1.00  0.00           O
ATOM   4917  O14 POPES 188      73.056  57.402  33.072  1.00  0.00           O
ATOM   4918  O11 POPES 188      71.806  56.550  35.032  1.00  0.00           O
ATOM   4919  O12 POPES 188      70.816  56.402  32.732  1.00  0.00           O
ATOM   4920  C1  POPES 188      72.907  56.791  35.932  1.00  0.00           C
ATOM   4923  C2  POPES 188      72.547  56.361  37.382  1.00  0.00           C
ATOM   4925  O21 POPES 188      73.706  56.290  38.212  1.00  0.00           O
ATOM   4926  C21 POPES 188      74.346  57.421  38.472  1.00  0.00           C
ATOM   4927  O22 POPES 188      74.057  58.531  38.042  1.00  0.00           O
ATOM   4928  C22 POPES 188      75.416  57.161  39.522  1.00  0.00           C
ATOM   4931  C3  POPES 188      71.856  54.960  37.372  1.00  0.00           C
ATOM   4934  O31 POPES 188      71.197  54.701  38.632  1.00  0.00           O
ATOM   4935  C31 POPES 188      71.197  53.431  39.022  1.00  0.00           C
ATOM   4936  O32 POPES 188      71.536  52.470  38.362  1.00  0.00           O
ATOM   4937  C32 POPES 188      70.587  53.361  40.422  1.00  0.00           C
ATOM   4940  C23 POPES 188      74.797  56.901  40.922  1.00  0.00           C
ATOM   4943  C24 POPES 188      75.746  57.281  42.072  1.00  0.00           C
ATOM   4946  C25 POPES 188      75.166  57.011  43.472  1.00  0.00           C
ATOM   4949  C26 POPES 188      75.657  58.032  44.512  1.00  0.00           C
ATOM   4952  C27 POPES 188      75.276  57.670  45.962  1.00  0.00           C
ATOM   4955  C28 POPES 188      75.477  58.822  46.972  1.00  0.00           C
ATOM   4958  C29 POPES 188      76.917  59.242  47.142  1.00  0.00           C
ATOM   4960 0C21 POPES 188      77.536  59.601  48.272  1.00  0.00           C
ATOM   4962 1C21 POPES 188      76.937  59.672  49.662  1.00  0.00           C
ATOM   4965 2C21 POPES 188      77.517  58.570  50.562  1.00  0.00           C
ATOM   4968 3C21 POPES 188      76.907  58.582  51.972  1.00  0.00           C
ATOM   4971 4C21 POPES 188      77.337  57.351  52.772  1.00  0.00           C
ATOM   4974 5C21 POPES 188      76.746  57.291  54.182  1.00  0.00           C
ATOM   4977 6C21 POPES 188      77.377  58.320  55.132  1.00  0.00           C
ATOM   4980 7C21 POPES 188      77.157  57.962  56.602  1.00  0.00           C
ATOM   4983 8C21 POPES 188      77.937  58.840  57.572  1.00  0.00           C
ATOM   4987  C33 POPES 188      70.456  51.912  40.942  1.00  0.00           C
ATOM   4990  C34 POPES 188      69.457  51.861  42.092  1.00  0.00           C
ATOM   4993  C35 POPES 188      69.597  50.662  43.032  1.00  0.00           C
ATOM   4996  C36 POPES 188      68.837  50.922  44.342  1.00  0.00           C
ATOM   4999  C37 POPES 188      68.937  49.781  45.372  1.00  0.00           C
ATOM   5002  C38 POPES 188      68.526  50.220  46.782  1.00  0.00           C
ATOM   5005  C39 POPES 188      69.557  51.152  47.432  1.00  0.00           C
ATOM   5008 0C31 POPES 188      69.297  51.431  48.922  1.00  0.00           C
ATOM   5011 1C31 POPES 188      70.496  52.111  49.602  1.00  0.00           C
ATOM   5014 2C31 POPES 188      70.286  52.312  51.112  1.00  0.00           C
ATOM   5017 3C31 POPES 188      71.577  52.181  51.952  1.00  0.00           C
ATOM   5020 4C31 POPES 188      72.466  53.431  52.022  1.00  0.00           C
ATOM   5023 5C31 POPES 188      73.367  53.640  50.792  1.00  0.00           C
ATOM   5026 6C31 POPES 188      74.417  54.742  51.002  1.00  0.00           C
ATOM   5030  NH3 POPET 189     109.687  26.751  72.582  1.00  0.00           N
ATOM   5034  C12 POPET 189     111.147  27.101  72.502  1.00  0.00           C
ATOM   5037  C11 POPET 189     111.457  27.652  71.102  1.00  0.00           C
ATOM   5040  P   POPET 189     113.887  27.771  70.082  1.00  0.00           P
ATOM   5041  O13 POPET 189     115.196  28.331  70.502  1.00  0.00           O
ATOM   5042  O14 POPET 189     113.827  26.300  69.932  1.00  0.00           O
ATOM   5043  O11 POPET 189     113.486  28.451  68.722  1.00  0.00           O
ATOM   5044  O12 POPET 189     112.766  28.222  71.092  1.00  0.00           O
ATOM   5045  C1  POPET 189     113.337  27.652  67.542  1.00  0.00           C
ATOM   5048  C2  POPET 189     113.327  28.552  66.282  1.00  0.00           C
ATOM   5050  O21 POPET 189     113.127  27.761  65.092  1.00  0.00           O
ATOM   5051  C21 POPET 189     111.856  27.652  64.702  1.00  0.00           C
ATOM   5052  O22 POPET 189     110.886  27.922  65.382  1.00  0.00           O
ATOM   5053  C22 POPET 189     111.837  27.130  63.252  1.00  0.00           C
ATOM   5056  C3  POPET 189     114.676  29.300  66.172  1.00  0.00           C
ATOM   5059  O31 POPET 189     114.587  30.401  65.252  1.00  0.00           O
ATOM   5060  C31 POPET 189     115.046  30.201  64.032  1.00  0.00           C
ATOM   5061  O32 POPET 189     115.697  29.251  63.642  1.00  0.00           O
ATOM   5062  C32 POPET 189     114.606  31.382  63.152  1.00  0.00           C
ATOM   5065  C23 POPET 189     110.716  27.761  62.382  1.00  0.00           C
ATOM   5068  C24 POPET 189     110.517  27.042  61.032  1.00  0.00           C
ATOM   5071  C25 POPET 189     109.186  27.441  60.382  1.00  0.00           C
ATOM   5074  C26 POPET 189     108.936  26.861  58.982  1.00  0.00           C
ATOM   5077  C27 POPET 189     107.676  27.472  58.332  1.00  0.00           C
ATOM   5080  C28 POPET 189     107.376  26.951  56.912  1.00  0.00           C
ATOM   5083  C29 POPET 189     106.156  26.061  56.812  1.00  0.00           C
ATOM   5085 0C21 POPET 189     104.986  26.361  56.222  1.00  0.00           C
ATOM   5087 1C21 POPET 189     104.606  27.671  55.572  1.00  0.00           C
ATOM   5090 2C21 POPET 189     104.867  27.720  54.052  1.00  0.00           C
ATOM   5093 3C21 POPET 189     104.176  26.611  53.252  1.00  0.00           C
ATOM   5096 4C21 POPET 189     104.277  26.841  51.732  1.00  0.00           C
ATOM   5099 5C21 POPET 189     104.127  25.541  50.932  1.00  0.00           C
ATOM   5102 6C21 POPET 189     104.297  25.742  49.422  1.00  0.00           C
ATOM   5105 7C21 POPET 189     104.267  24.411  48.662  1.00  0.00           C
ATOM   5108 8C21 POPET 189     104.447  24.562  47.152  1.00  0.00           C
ATOM   5112  C33 POPET 189     113.146  31.201  62.692  1.00  0.00           C
ATOM   5115  C34 POPET 189     112.546  32.521  62.192  1.00  0.00           C
ATOM   5118  C35 POPET 189     111.126  32.381  61.652  1.00  0.00           C
ATOM   5121  C36 POPET 189     110.456  33.751  61.472  1.00  0.00           C
ATOM   5124  C37 POPET 189     109.027  33.661  60.942  1.00  0.00           C
ATOM   5127  C38 POPET 189     108.456  35.041  60.572  1.00  0.00           C
ATOM   5130  C39 POPET 189     107.036  34.992  59.982  1.00  0.00           C
ATOM   5133 0C31 POPET 189     105.956  34.590  60.992  1.00  0.00           C
ATOM   5136 1C31 POPET 189     104.557  34.571  60.362  1.00  0.00           C
ATOM   5139 2C31 POPET 189     103.477  34.152  61.362  1.00  0.00           C
ATOM   5142 3C31 POPET 189     102.197  33.621  60.692  1.00  0.00           C
ATOM   5145 4C31 POPET 189     101.317  34.701  60.042  1.00  0.00           C
ATOM   5148 5C31 POPET 189     100.077  34.082  59.382  1.00  0.00           C
ATOM   5151 6C31 POPET 189      99.046  35.090  58.872  1.00  0.00           C
ATOM   5155  NH3 POPEU 190      80.147  42.832  31.272  1.00  0.00           N
ATOM   5159  C12 POPEU 190      79.227  42.201  30.272  1.00  0.00           C
ATOM   5162  C11 POPEU 190      78.947  43.141  29.072  1.00  0.00           C
ATOM   5165  P   POPEU 190      81.397  42.941  28.032  1.00  0.00           P
ATOM   5166  O13 POPEU 190      81.066  41.591  27.542  1.00  0.00           O
ATOM   5167  O14 POPEU 190      82.187  43.832  27.152  1.00  0.00           O
ATOM   5168  O11 POPEU 190      82.096  42.860  29.452  1.00  0.00           O
ATOM   5169  O12 POPEU 190      80.096  43.710  28.462  1.00  0.00           O
ATOM   5170  C1  POPEU 190      83.486  43.201  29.622  1.00  0.00           C
ATOM   5173  C2  POPEU 190      83.987  42.712  31.022  1.00  0.00           C
ATOM   5175  O21 POPEU 190      84.216  43.790  31.952  1.00  0.00           O
ATOM   5176  C21 POPEU 190      85.356  44.461  31.902  1.00  0.00           C
ATOM   5177  O22 POPEU 190      86.147  44.461  30.982  1.00  0.00           O
ATOM   5178  C22 POPEU 190      85.527  45.261  33.202  1.00  0.00           C
ATOM   5181  C3  POPEU 190      85.126  41.652  30.932  1.00  0.00           C
ATOM   5184  O31 POPEU 190      85.286  40.971  32.202  1.00  0.00           O
ATOM   5185  C31 POPEU 190      86.476  41.070  32.782  1.00  0.00           C
ATOM   5186  O32 POPEU 190      87.437  41.661  32.322  1.00  0.00           O
ATOM   5187  C32 POPEU 190      86.487  40.341  34.122  1.00  0.00           C
ATOM   5190  C23 POPEU 190      86.807  44.832  33.972  1.00  0.00           C
ATOM   5193  C24 POPEU 190      86.877  45.352  35.422  1.00  0.00           C
ATOM   5196  C25 POPEU 190      88.117  44.840  36.162  1.00  0.00           C
ATOM   5199  C26 POPEU 190      88.276  45.321  37.622  1.00  0.00           C
ATOM   5202  C27 POPEU 190      89.566  44.750  38.272  1.00  0.00           C
ATOM   5205  C28 POPEU 190      90.247  45.611  39.372  1.00  0.00           C
ATOM   5208  C29 POPEU 190      89.666  45.451  40.752  1.00  0.00           C
ATOM   5210 0C21 POPEU 190      90.347  45.591  41.912  1.00  0.00           C
ATOM   5212 1C21 POPEU 190      91.786  46.031  42.032  1.00  0.00           C
ATOM   5215 2C21 POPEU 190      92.126  46.891  43.282  1.00  0.00           C
ATOM   5218 3C21 POPEU 190      92.337  46.082  44.562  1.00  0.00           C
ATOM   5221 4C21 POPEU 190      92.747  46.941  45.782  1.00  0.00           C
ATOM   5224 5C21 POPEU 190      93.327  46.090  46.922  1.00  0.00           C
ATOM   5227 6C21 POPEU 190      93.836  46.880  48.142  1.00  0.00           C
ATOM   5230 7C21 POPEU 190      94.326  45.942  49.252  1.00  0.00           C
ATOM   5233 8C21 POPEU 190      95.077  46.632  50.392  1.00  0.00           C
ATOM   5237  C33 POPEU 190      86.937  41.262  35.272  1.00  0.00           C
ATOM   5240  C34 POPEU 190      87.096  40.521  36.612  1.00  0.00           C
ATOM   5243  C35 POPEU 190      87.597  41.451  37.722  1.00  0.00           C
ATOM   5246  C36 POPEU 190      87.907  40.721  39.042  1.00  0.00           C
ATOM   5249  C37 POPEU 190      88.516  41.652  40.092  1.00  0.00           C
ATOM   5252  C38 POPEU 190      88.847  40.992  41.432  1.00  0.00           C
ATOM   5255  C39 POPEU 190      87.617  40.641  42.282  1.00  0.00           C
ATOM   5258 0C31 POPEU 190      87.877  40.831  43.782  1.00  0.00           C
ATOM   5261 1C31 POPEU 190      86.606  40.761  44.622  1.00  0.00           C
ATOM   5264 2C31 POPEU 190      86.816  41.231  46.072  1.00  0.00           C
ATOM   5267 3C31 POPEU 190      85.496  41.361  46.862  1.00  0.00           C
ATOM   5270 4C31 POPEU 190      84.727  42.652  46.562  1.00  0.00           C
ATOM   5273 5C31 POPEU 190      83.376  42.712  47.302  1.00  0.00           C
ATOM   5276 6C31 POPEU 190      82.656  44.040  47.132  1.00  0.00           C
ATOM   5280  NH3 POPEV 191     104.507   3.271  66.592  1.00  0.00           N
ATOM   5284  C12 POPEV 191     104.456   3.931  67.932  1.00  0.00           C
ATOM   5287  C11 POPEV 191     103.206   3.491  68.682  1.00  0.00           C
ATOM   5290  P   POPEV 191     100.816   4.501  68.522  1.00  0.00           P
ATOM   5291  O13 POPEV 191      99.757   3.521  68.822  1.00  0.00           O
ATOM   5292  O14 POPEV 191     101.266   5.401  69.612  1.00  0.00           O
ATOM   5293  O11 POPEV 191     100.307   5.441  67.362  1.00  0.00           O
ATOM   5294  O12 POPEV 191     102.057   3.772  67.882  1.00  0.00           O
ATOM   5295  C1  POPEV 191     100.527   5.221  65.972  1.00  0.00           C
ATOM   5298  C2  POPEV 191     101.227   6.431  65.312  1.00  0.00           C
ATOM   5300  O21 POPEV 191     101.926   5.921  64.152  1.00  0.00           O
ATOM   5301  C21 POPEV 191     101.826   6.641  63.062  1.00  0.00           C
ATOM   5302  O22 POPEV 191     101.196   7.661  62.912  1.00  0.00           O
ATOM   5303  C22 POPEV 191     102.607   5.971  61.932  1.00  0.00           C
ATOM   5306  C3  POPEV 191     102.227   7.131  66.292  1.00  0.00           C
ATOM   5309  O31 POPEV 191     102.947   8.222  65.682  1.00  0.00           O
ATOM   5310  C31 POPEV 191     104.176   7.931  65.252  1.00  0.00           C
ATOM   5311  O32 POPEV 191     104.706   6.841  65.352  1.00  0.00           O
ATOM   5312  C32 POPEV 191     104.766   9.161  64.562  1.00  0.00           C
ATOM   5315  C23 POPEV 191     103.887   6.761  61.632  1.00  0.00           C
ATOM   5318  C24 POPEV 191     104.486   6.411  60.262  1.00  0.00           C
ATOM   5321  C25 POPEV 191     105.587   7.401  59.882  1.00  0.00           C
ATOM   5324  C26 POPEV 191     105.967   7.351  58.392  1.00  0.00           C
ATOM   5327  C27 POPEV 191     106.996   8.441  58.082  1.00  0.00           C
ATOM   5330  C28 POPEV 191     107.317   8.591  56.582  1.00  0.00           C
ATOM   5333  C29 POPEV 191     108.106   9.861  56.382  1.00  0.00           C
ATOM   5335 0C21 POPEV 191     109.027  10.082  55.432  1.00  0.00           C
ATOM   5337 1C21 POPEV 191     109.456   9.122  54.362  1.00  0.00           C
ATOM   5340 2C21 POPEV 191     110.856   8.571  54.652  1.00  0.00           C
ATOM   5343 3C21 POPEV 191     111.426   7.772  53.482  1.00  0.00           C
ATOM   5346 4C21 POPEV 191     112.947   7.582  53.622  1.00  0.00           C
ATOM   5349 5C21 POPEV 191     113.547   6.711  52.512  1.00  0.00           C
ATOM   5352 6C21 POPEV 191     113.286   5.212  52.732  1.00  0.00           C
ATOM   5355 7C21 POPEV 191     113.656   4.372  51.512  1.00  0.00           C
ATOM   5358 8C21 POPEV 191     113.316   2.891  51.692  1.00  0.00           C
ATOM   5362  C33 POPEV 191     106.286   9.031  64.332  1.00  0.00           C
ATOM   5365  C34 POPEV 191     106.907  10.261  63.662  1.00  0.00           C
ATOM   5368  C35 POPEV 191     106.756  10.261  62.132  1.00  0.00           C
ATOM   5371  C36 POPEV 191     107.276  11.561  61.502  1.00  0.00           C
ATOM   5374  C37 POPEV 191     107.126  11.561  59.972  1.00  0.00           C
ATOM   5377  C38 POPEV 191     107.327  12.951  59.342  1.00  0.00           C
ATOM   5380  C39 POPEV 191     108.666  13.601  59.672  1.00  0.00           C
ATOM   5383 0C31 POPEV 191     109.897  12.861  59.142  1.00  0.00           C
ATOM   5386 1C31 POPEV 191     111.207  13.502  59.622  1.00  0.00           C
ATOM   5389 2C31 POPEV 191     111.786  12.851  60.882  1.00  0.00           C
ATOM   5392 3C31 POPEV 191     113.066  13.541  61.382  1.00  0.00           C
ATOM   5395 4C31 POPEV 191     113.727  12.772  62.542  1.00  0.00           C
ATOM   5398 5C31 POPEV 191     115.067  13.372  62.992  1.00  0.00           C
ATOM   5401 6C31 POPEV 191     115.697  12.592  64.152  1.00  0.00           C
ATOM   5405  NH3 POPEW 192      37.887  16.462  68.182  1.00  0.00           N
ATOM   5409  C12 POPEW 192      36.696  15.991  67.392  1.00  0.00           C
ATOM   5412  C11 POPEW 192      35.827  17.201  67.012  1.00  0.00           C
ATOM   5415  P   POPEW 192      37.036  19.530  67.032  1.00  0.00           P
ATOM   5416  O13 POPEW 192      35.867  20.412  66.972  1.00  0.00           O
ATOM   5417  O14 POPEW 192      37.647  19.142  68.322  1.00  0.00           O
ATOM   5418  O11 POPEW 192      38.157  20.071  66.052  1.00  0.00           O
ATOM   5419  O12 POPEW 192      36.597  18.191  66.312  1.00  0.00           O
ATOM   5420  C1  POPEW 192      37.657  20.661  64.842  1.00  0.00           C
ATOM   5423  C2  POPEW 192      38.797  20.780  63.792  1.00  0.00           C
ATOM   5425  O21 POPEW 192      38.307  21.370  62.582  1.00  0.00           O
ATOM   5426  C21 POPEW 192      37.427  20.691  61.852  1.00  0.00           C
ATOM   5427  O22 POPEW 192      37.047  19.562  62.042  1.00  0.00           O
ATOM   5428  C22 POPEW 192      36.856  21.681  60.832  1.00  0.00           C
ATOM   5431  C3  POPEW 192      39.516  19.421  63.602  1.00  0.00           C
ATOM   5434  O31 POPEW 192      40.157  19.291  62.322  1.00  0.00           O
ATOM   5435  C31 POPEW 192      41.466  19.402  62.252  1.00  0.00           C
ATOM   5436  O32 POPEW 192      42.187  19.832  63.142  1.00  0.00           O
ATOM   5437  C32 POPEW 192      41.886  18.932  60.862  1.00  0.00           C
ATOM   5440  C23 POPEW 192      35.917  21.061  59.782  1.00  0.00           C
ATOM   5443  C24 POPEW 192      35.197  22.171  59.002  1.00  0.00           C
ATOM   5446  C25 POPEW 192      34.257  21.630  57.922  1.00  0.00           C
ATOM   5449  C26 POPEW 192      34.997  21.122  56.682  1.00  0.00           C
ATOM   5452  C27 POPEW 192      34.066  20.341  55.752  1.00  0.00           C
ATOM   5455  C28 POPEW 192      34.837  19.530  54.692  1.00  0.00           C
ATOM   5458  C29 POPEW 192      35.297  20.361  53.522  1.00  0.00           C
ATOM   5460 0C21 POPEW 192      35.216  19.972  52.232  1.00  0.00           C
ATOM   5462 1C21 POPEW 192      34.716  18.622  51.802  1.00  0.00           C
ATOM   5465 2C21 POPEW 192      35.047  18.280  50.342  1.00  0.00           C
ATOM   5468 3C21 POPEW 192      34.247  19.102  49.322  1.00  0.00           C
ATOM   5471 4C21 POPEW 192      34.567  18.701  47.872  1.00  0.00           C
ATOM   5474 5C21 POPEW 192      33.757  19.501  46.852  1.00  0.00           C
ATOM   5477 6C21 POPEW 192      32.307  19.002  46.712  1.00  0.00           C
ATOM   5480 7C21 POPEW 192      31.417  19.992  45.942  1.00  0.00           C
ATOM   5483 8C21 POPEW 192      30.007  19.481  45.682  1.00  0.00           C
ATOM   5487  C33 POPEW 192      43.077  17.950  60.862  1.00  0.00           C
ATOM   5490  C34 POPEW 192      43.417  17.381  59.472  1.00  0.00           C
ATOM   5493  C35 POPEW 192      43.776  18.470  58.442  1.00  0.00           C
ATOM   5496  C36 POPEW 192      44.327  17.871  57.152  1.00  0.00           C
ATOM   5499  C37 POPEW 192      44.387  18.861  55.982  1.00  0.00           C
ATOM   5502  C38 POPEW 192      44.977  18.222  54.722  1.00  0.00           C
ATOM   5505  C39 POPEW 192      44.836  19.091  53.482  1.00  0.00           C
ATOM   5508 0C31 POPEW 192      45.647  18.561  52.282  1.00  0.00           C
ATOM   5511 1C31 POPEW 192      45.457  19.431  51.022  1.00  0.00           C
ATOM   5514 2C31 POPEW 192      46.606  19.361  50.012  1.00  0.00           C
ATOM   5517 3C31 POPEW 192      46.797  18.001  49.312  1.00  0.00           C
ATOM   5520 4C31 POPEW 192      48.007  18.041  48.372  1.00  0.00           C
ATOM   5523 5C31 POPEW 192      48.246  16.731  47.602  1.00  0.00           C
ATOM   5526 6C31 POPEW 192      49.527  16.771  46.762  1.00  0.00           C
ATOM   5530  NH3 POPEX 193      67.386   2.522  69.492  1.00  0.00           N
ATOM   5534  C12 POPEX 193      67.147   1.061  69.302  1.00  0.00           C
ATOM   5537  C11 POPEX 193      67.126   0.271  70.602  1.00  0.00           C
ATOM   5540  P   POPEX 193      67.237  -2.109  69.522  1.00  0.00           P
ATOM   5541  O13 POPEX 193      66.346  -3.282  69.652  1.00  0.00           O
ATOM   5542  O14 POPEX 193      68.647  -2.209  69.942  1.00  0.00           O
ATOM   5543  O11 POPEX 193      67.187  -1.569  68.032  1.00  0.00           O
ATOM   5544  O12 POPEX 193      66.526  -0.999  70.392  1.00  0.00           O
ATOM   5545  C1  POPEX 193      67.547  -2.412  66.912  1.00  0.00           C
ATOM   5548  C2  POPEX 193      66.466  -2.402  65.772  1.00  0.00           C
ATOM   5550  O21 POPEX 193      66.937  -1.659  64.622  1.00  0.00           O
ATOM   5551  C21 POPEX 193      66.097  -1.559  63.582  1.00  0.00           C
ATOM   5552  O22 POPEX 193      65.026  -2.129  63.472  1.00  0.00           O
ATOM   5553  C22 POPEX 193      66.727  -0.719  62.482  1.00  0.00           C
ATOM   5556  C3  POPEX 193      65.067  -1.969  66.302  1.00  0.00           C
ATOM   5559  O31 POPEX 193      64.886  -0.539  66.212  1.00  0.00           O
ATOM   5560  C31 POPEX 193      64.257   0.041  67.212  1.00  0.00           C
ATOM   5561  O32 POPEX 193      64.017  -0.459  68.302  1.00  0.00           O
ATOM   5562  C32 POPEX 193      63.647   1.361  66.732  1.00  0.00           C
ATOM   5565  C23 POPEX 193      65.737   0.321  61.902  1.00  0.00           C
ATOM   5568  C24 POPEX 193      66.167   0.871  60.542  1.00  0.00           C
ATOM   5571  C25 POPEX 193      66.237  -0.169  59.402  1.00  0.00           C
ATOM   5574  C26 POPEX 193      64.917  -0.879  59.092  1.00  0.00           C
ATOM   5577  C27 POPEX 193      65.047  -1.969  58.012  1.00  0.00           C
ATOM   5580  C28 POPEX 193      65.147  -1.429  56.572  1.00  0.00           C
ATOM   5583  C29 POPEX 193      63.867  -0.789  56.112  1.00  0.00           C
ATOM   5585 0C21 POPEX 193      63.687  -0.219  54.902  1.00  0.00           C
ATOM   5587 1C21 POPEX 193      64.737  -0.119  53.822  1.00  0.00           C
ATOM   5590 2C21 POPEX 193      64.327   0.851  52.702  1.00  0.00           C
ATOM   5593 3C21 POPEX 193      65.356   0.901  51.562  1.00  0.00           C
ATOM   5596 4C21 POPEX 193      64.766   1.441  50.252  1.00  0.00           C
ATOM   5599 5C21 POPEX 193      65.737   1.341  49.062  1.00  0.00           C
ATOM   5602 6C21 POPEX 193      66.846   2.401  49.072  1.00  0.00           C
ATOM   5605 7C21 POPEX 193      67.786   2.271  47.862  1.00  0.00           C
ATOM   5608 8C21 POPEX 193      68.977   3.241  47.892  1.00  0.00           C
ATOM   5612  C33 POPEX 193      63.117   1.311  65.272  1.00  0.00           C
ATOM   5615  C34 POPEX 193      62.206   2.511  64.932  1.00  0.00           C
ATOM   5618  C35 POPEX 193      62.947   3.721  64.342  1.00  0.00           C
ATOM   5621  C36 POPEX 193      62.786   3.851  62.822  1.00  0.00           C
ATOM   5624  C37 POPEX 193      63.467   5.111  62.272  1.00  0.00           C
ATOM   5627  C38 POPEX 193      63.397   5.261  60.742  1.00  0.00           C
ATOM   5630  C39 POPEX 193      64.187   4.151  60.032  1.00  0.00           C
ATOM   5633 0C31 POPEX 193      64.547   4.471  58.572  1.00  0.00           C
ATOM   5636 1C31 POPEX 193      65.437   3.371  57.982  1.00  0.00           C
ATOM   5639 2C31 POPEX 193      66.016   3.671  56.592  1.00  0.00           C
ATOM   5642 3C31 POPEX 193      67.047   2.622  56.172  1.00  0.00           C
ATOM   5645 4C31 POPEX 193      67.627   2.861  54.772  1.00  0.00           C
ATOM   5648 5C31 POPEX 193      68.816   1.951  54.462  1.00  0.00           C
ATOM   5651 6C31 POPEX 193      69.327   2.081  53.022  1.00  0.00           C
ATOM   5655  NH3 POPEY 194      37.837  34.631  28.062  1.00  0.00           N
ATOM   5659  C12 POPEY 194      37.267  36.012  28.302  1.00  0.00           C
ATOM   5662  C11 POPEY 194      38.237  37.160  27.922  1.00  0.00           C
ATOM   5665  P   POPEY 194      38.057  39.312  29.432  1.00  0.00           P
ATOM   5666  O13 POPEY 194      39.356  39.951  29.122  1.00  0.00           O
ATOM   5667  O14 POPEY 194      36.957  40.201  29.902  1.00  0.00           O
ATOM   5668  O11 POPEY 194      38.246  38.172  30.502  1.00  0.00           O
ATOM   5669  O12 POPEY 194      37.617  38.442  28.172  1.00  0.00           O
ATOM   5670  C1  POPEY 194      39.036  38.390  31.682  1.00  0.00           C
ATOM   5673  C2  POPEY 194      38.367  37.642  32.862  1.00  0.00           C
ATOM   5675  O21 POPEY 194      38.667  38.271  34.122  1.00  0.00           O
ATOM   5676  C21 POPEY 194      38.057  39.412  34.392  1.00  0.00           C
ATOM   5677  O22 POPEY 194      37.327  40.030  33.632  1.00  0.00           O
ATOM   5678  C22 POPEY 194      38.367  39.820  35.832  1.00  0.00           C
ATOM   5681  C3  POPEY 194      38.777  36.131  32.902  1.00  0.00           C
ATOM   5684  O31 POPEY 194      37.697  35.242  33.282  1.00  0.00           O
ATOM   5685  C31 POPEY 194      37.437  35.172  34.572  1.00  0.00           C
ATOM   5686  O32 POPEY 194      38.016  35.761  35.462  1.00  0.00           O
ATOM   5687  C32 POPEY 194      36.187  34.301  34.812  1.00  0.00           C
ATOM   5690  C23 POPEY 194      37.777  38.840  36.882  1.00  0.00           C
ATOM   5693  C24 POPEY 194      38.747  38.500  38.022  1.00  0.00           C
ATOM   5696  C25 POPEY 194      38.336  37.242  38.812  1.00  0.00           C
ATOM   5699  C26 POPEY 194      37.027  37.361  39.612  1.00  0.00           C
ATOM   5702  C27 POPEY 194      37.167  38.162  40.922  1.00  0.00           C
ATOM   5705  C28 POPEY 194      35.856  38.172  41.742  1.00  0.00           C
ATOM   5708  C29 POPEY 194      35.937  39.040  42.982  1.00  0.00           C
ATOM   5710 0C21 POPEY 194      35.337  38.811  44.162  1.00  0.00           C
ATOM   5712 1C21 POPEY 194      34.387  37.681  44.482  1.00  0.00           C
ATOM   5715 2C21 POPEY 194      33.527  37.992  45.722  1.00  0.00           C
ATOM   5718 3C21 POPEY 194      32.456  36.921  45.972  1.00  0.00           C
ATOM   5721 4C21 POPEY 194      31.677  37.122  47.282  1.00  0.00           C
ATOM   5724 5C21 POPEY 194      30.507  36.131  47.412  1.00  0.00           C
ATOM   5727 6C21 POPEY 194      29.687  36.282  48.702  1.00  0.00           C
ATOM   5730 7C21 POPEY 194      28.457  35.371  48.712  1.00  0.00           C
ATOM   5733 8C21 POPEY 194      27.577  35.521  49.962  1.00  0.00           C
ATOM   5737  C33 POPEY 194      35.727  34.291  36.292  1.00  0.00           C
ATOM   5740  C34 POPEY 194      34.356  33.621  36.472  1.00  0.00           C
ATOM   5743  C35 POPEY 194      34.047  33.191  37.912  1.00  0.00           C
ATOM   5746  C36 POPEY 194      33.877  34.341  38.902  1.00  0.00           C
ATOM   5749  C37 POPEY 194      33.167  33.922  40.202  1.00  0.00           C
ATOM   5752  C38 POPEY 194      33.046  35.081  41.202  1.00  0.00           C
ATOM   5755  C39 POPEY 194      32.157  34.762  42.422  1.00  0.00           C
ATOM   5758 0C31 POPEY 194      32.747  33.672  43.332  1.00  0.00           C
ATOM   5761 1C31 POPEY 194      31.777  33.261  44.452  1.00  0.00           C
ATOM   5764 2C31 POPEY 194      32.216  31.981  45.182  1.00  0.00           C
ATOM   5767 3C31 POPEY 194      31.247  31.561  46.292  1.00  0.00           C
ATOM   5770 4C31 POPEY 194      31.667  32.081  47.672  1.00  0.00           C
ATOM   5773 5C31 POPEY 194      30.606  31.802  48.752  1.00  0.00           C
ATOM   5776 6C31 POPEY 194      31.017  32.271  50.142  1.00  0.00           C
ATOM   5780  NH3 POPEZ 195      23.947  40.111  30.242  1.00  0.00           N
ATOM   5784  C12 POPEZ 195      23.737  38.692  29.742  1.00  0.00           C
ATOM   5787  C11 POPEZ 195      24.887  37.720  30.152  1.00  0.00           C
ATOM   5790  P   POPEZ 195      24.907  35.062  30.442  1.00  0.00           P
ATOM   5791  O13 POPEZ 195      24.557  35.220  31.862  1.00  0.00           O
ATOM   5792  O14 POPEZ 195      24.296  33.951  29.682  1.00  0.00           O
ATOM   5793  O11 POPEZ 195      26.477  34.922  30.262  1.00  0.00           O
ATOM   5794  O12 POPEZ 195      24.647  36.411  29.642  1.00  0.00           O
ATOM   5795  C1  POPEZ 195      27.407  35.661  31.052  1.00  0.00           C
ATOM   5798  C2  POPEZ 195      27.937  34.820  32.242  1.00  0.00           C
ATOM   5800  O21 POPEZ 195      29.147  35.422  32.752  1.00  0.00           O
ATOM   5801  C21 POPEZ 195      28.947  36.470  33.532  1.00  0.00           C
ATOM   5802  O22 POPEZ 195      27.876  36.962  33.802  1.00  0.00           O
ATOM   5803  C22 POPEZ 195      30.307  37.001  34.002  1.00  0.00           C
ATOM   5806  C3  POPEZ 195      28.276  33.381  31.762  1.00  0.00           C
ATOM   5809  O31 POPEZ 195      29.087  32.641  32.702  1.00  0.00           O
ATOM   5810  C31 POPEZ 195      28.417  31.861  33.552  1.00  0.00           C
ATOM   5811  O32 POPEZ 195      27.216  31.662  33.542  1.00  0.00           O
ATOM   5812  C32 POPEZ 195      29.397  31.251  34.572  1.00  0.00           C
ATOM   5815  C23 POPEZ 195      30.257  37.621  35.412  1.00  0.00           C
ATOM   5818  C24 POPEZ 195      30.116  36.542  36.492  1.00  0.00           C
ATOM   5821  C25 POPEZ 195      29.927  37.051  37.932  1.00  0.00           C
ATOM   5824  C26 POPEZ 195      31.147  37.812  38.482  1.00  0.00           C
ATOM   5827  C27 POPEZ 195      30.977  38.281  39.932  1.00  0.00           C
ATOM   5830  C28 POPEZ 195      32.277  38.832  40.572  1.00  0.00           C
ATOM   5833  C29 POPEZ 195      32.887  40.002  39.842  1.00  0.00           C
ATOM   5835 0C21 POPEZ 195      32.867  41.301  40.212  1.00  0.00           C
ATOM   5837 1C21 POPEZ 195      32.207  41.861  41.442  1.00  0.00           C
ATOM   5840 2C21 POPEZ 195      33.206  41.941  42.612  1.00  0.00           C
ATOM   5843 3C21 POPEZ 195      34.216  43.091  42.502  1.00  0.00           C
ATOM   5846 4C21 POPEZ 195      35.367  43.000  43.532  1.00  0.00           C
ATOM   5849 5C21 POPEZ 195      36.757  42.860  42.892  1.00  0.00           C
ATOM   5852 6C21 POPEZ 195      37.397  44.212  42.532  1.00  0.00           C
ATOM   5855 7C21 POPEZ 195      38.677  44.082  41.682  1.00  0.00           C
ATOM   5858 8C21 POPEZ 195      39.307  45.411  41.272  1.00  0.00           C
ATOM   5862  C33 POPEZ 195      28.696  30.901  35.912  1.00  0.00           C
ATOM   5865  C34 POPEZ 195      29.577  30.431  37.062  1.00  0.00           C
ATOM   5868  C35 POPEZ 195      28.817  30.301  38.392  1.00  0.00           C
ATOM   5871  C36 POPEZ 195      29.747  30.031  39.582  1.00  0.00           C
ATOM   5874  C37 POPEZ 195      29.027  29.911  40.932  1.00  0.00           C
ATOM   5877  C38 POPEZ 195      30.007  29.601  42.072  1.00  0.00           C
ATOM   5880  C39 POPEZ 195      29.807  28.231  42.742  1.00  0.00           C
ATOM   5883 0C31 POPEZ 195      29.117  28.301  44.112  1.00  0.00           C
ATOM   5886 1C31 POPEZ 195      28.947  26.911  44.732  1.00  0.00           C
ATOM   5889 2C31 POPEZ 195      28.397  26.902  46.172  1.00  0.00           C
ATOM   5892 3C31 POPEZ 195      27.037  27.581  46.322  1.00  0.00           C
ATOM   5895 4C31 POPEZ 195      26.387  27.302  47.692  1.00  0.00           C
ATOM   5898 5C31 POPEZ 195      25.067  28.062  47.862  1.00  0.00           C
ATOM   5901 6C31 POPEZ 195      24.387  27.811  49.212  1.00  0.00           C
ATOM   5905  NH3 POPEa 196      65.676  33.481  75.402  1.00  0.00           N
ATOM   5909  C12 POPEa 196      64.626  34.562  75.342  1.00  0.00           C
ATOM   5912  C11 POPEa 196      65.226  35.951  75.012  1.00  0.00           C
ATOM   5915  P   POPEa 196      64.557  38.460  74.632  1.00  0.00           P
ATOM   5916  O13 POPEa 196      63.316  39.242  74.862  1.00  0.00           O
ATOM   5917  O14 POPEa 196      65.767  38.892  75.352  1.00  0.00           O
ATOM   5918  O11 POPEa 196      64.886  38.471  73.092  1.00  0.00           O
ATOM   5919  O12 POPEa 196      64.197  36.941  74.902  1.00  0.00           O
ATOM   5920  C1  POPEa 196      65.247  39.701  72.432  1.00  0.00           C
ATOM   5923  C2  POPEa 196      64.437  39.851  71.122  1.00  0.00           C
ATOM   5925  O21 POPEa 196      64.457  41.220  70.662  1.00  0.00           O
ATOM   5926  C21 POPEa 196      65.377  41.462  69.722  1.00  0.00           C
ATOM   5927  O22 POPEa 196      66.327  40.750  69.482  1.00  0.00           O
ATOM   5928  C22 POPEa 196      65.007  42.701  68.922  1.00  0.00           C
ATOM   5931  C3  POPEa 196      62.957  39.461  71.372  1.00  0.00           C
ATOM   5934  O31 POPEa 196      62.077  39.801  70.292  1.00  0.00           O
ATOM   5935  C31 POPEa 196      62.066  38.920  69.282  1.00  0.00           C
ATOM   5936  O32 POPEa 196      62.757  37.922  69.192  1.00  0.00           O
ATOM   5937  C32 POPEa 196      60.967  39.331  68.302  1.00  0.00           C
ATOM   5940  C23 POPEa 196      64.876  42.372  67.412  1.00  0.00           C
ATOM   5943  C24 POPEa 196      64.286  43.541  66.602  1.00  0.00           C
ATOM   5946  C25 POPEa 196      63.916  43.151  65.162  1.00  0.00           C
ATOM   5949  C26 POPEa 196      65.077  43.162  64.152  1.00  0.00           C
ATOM   5952  C27 POPEa 196      65.407  44.570  63.632  1.00  0.00           C
ATOM   5955  C28 POPEa 196      66.637  44.611  62.702  1.00  0.00           C
ATOM   5958  C29 POPEa 196      66.907  46.012  62.202  1.00  0.00           C
ATOM   5960 0C21 POPEa 196      67.106  46.410  60.932  1.00  0.00           C
ATOM   5962 1C21 POPEa 196      67.147  45.532  59.712  1.00  0.00           C
ATOM   5965 2C21 POPEa 196      68.327  45.831  58.762  1.00  0.00           C
ATOM   5968 3C21 POPEa 196      68.147  47.081  57.892  1.00  0.00           C
ATOM   5971 4C21 POPEa 196      69.096  47.041  56.682  1.00  0.00           C
ATOM   5974 5C21 POPEa 196      68.877  48.151  55.642  1.00  0.00           C
ATOM   5977 6C21 POPEa 196      69.577  47.812  54.322  1.00  0.00           C
ATOM   5980 7C21 POPEa 196      69.527  48.920  53.272  1.00  0.00           C
ATOM   5983 8C21 POPEa 196      69.897  48.422  51.872  1.00  0.00           C
ATOM   5987  C33 POPEa 196      61.107  38.762  66.872  1.00  0.00           C
ATOM   5990  C34 POPEa 196      61.817  39.742  65.932  1.00  0.00           C
ATOM   5993  C35 POPEa 196      61.627  39.422  64.442  1.00  0.00           C
ATOM   5996  C36 POPEa 196      62.287  40.492  63.552  1.00  0.00           C
ATOM   5999  C37 POPEa 196      61.996  40.360  62.052  1.00  0.00           C
ATOM   6002  C38 POPEa 196      62.697  41.441  61.212  1.00  0.00           C
ATOM   6005  C39 POPEa 196      62.217  42.870  61.522  1.00  0.00           C
ATOM   6008 0C31 POPEa 196      63.017  43.962  60.802  1.00  0.00           C
ATOM   6011 1C31 POPEa 196      62.536  45.360  61.212  1.00  0.00           C
ATOM   6014 2C31 POPEa 196      63.327  46.532  60.592  1.00  0.00           C
ATOM   6017 3C31 POPEa 196      63.257  46.602  59.062  1.00  0.00           C
ATOM   6020 4C31 POPEa 196      63.727  47.951  58.512  1.00  0.00           C
ATOM   6023 5C31 POPEa 196      63.157  48.250  57.122  1.00  0.00           C
ATOM   6026 6C31 POPEa 196      63.636  49.581  56.542  1.00  0.00           C
ATOM   6030  NH3 POPEb 197      85.557  85.562  76.152  1.00  0.00           N
ATOM   6034  C12 POPEb 197      86.387  86.262  77.192  1.00  0.00           C
ATOM   6037  C11 POPEb 197      85.627  87.451  77.782  1.00  0.00           C
ATOM   6040  P   POPEb 197      85.506  89.981  77.112  1.00  0.00           P
ATOM   6041  O13 POPEb 197      84.176  90.501  77.482  1.00  0.00           O
ATOM   6042  O14 POPEb 197      86.597  90.212  78.072  1.00  0.00           O
ATOM   6043  O11 POPEb 197      85.897  90.600  75.702  1.00  0.00           O
ATOM   6044  O12 POPEb 197      85.397  88.431  76.782  1.00  0.00           O
ATOM   6045  C1  POPEb 197      85.337  89.972  74.532  1.00  0.00           C
ATOM   6048  C2  POPEb 197      86.466  89.342  73.702  1.00  0.00           C
ATOM   6050  O21 POPEb 197      85.956  88.631  72.552  1.00  0.00           O
ATOM   6051  C21 POPEb 197      85.286  87.502  72.782  1.00  0.00           C
ATOM   6052  O22 POPEb 197      85.027  87.021  73.872  1.00  0.00           O
ATOM   6053  C22 POPEb 197      84.827  86.952  71.432  1.00  0.00           C
ATOM   6056  C3  POPEb 197      87.536  88.521  74.482  1.00  0.00           C
ATOM   6059  O31 POPEb 197      88.696  88.262  73.662  1.00  0.00           O
ATOM   6060  C31 POPEb 197      88.747  87.062  73.082  1.00  0.00           C
ATOM   6061  O32 POPEb 197      87.907  86.191  73.182  1.00  0.00           O
ATOM   6062  C32 POPEb 197      90.016  86.942  72.222  1.00  0.00           C
ATOM   6065  C23 POPEb 197      85.107  85.441  71.222  1.00  0.00           C
ATOM   6068  C24 POPEb 197      84.666  84.891  69.842  1.00  0.00           C
ATOM   6071  C25 POPEb 197      85.477  85.401  68.642  1.00  0.00           C
ATOM   6074  C26 POPEb 197      85.417  84.491  67.392  1.00  0.00           C
ATOM   6077  C27 POPEb 197      86.306  84.972  66.212  1.00  0.00           C
ATOM   6080  C28 POPEb 197      86.376  84.011  64.992  1.00  0.00           C
ATOM   6083  C29 POPEb 197      87.397  84.391  63.932  1.00  0.00           C
ATOM   6085 0C21 POPEb 197      88.707  84.051  63.822  1.00  0.00           C
ATOM   6087 1C21 POPEb 197      89.557  83.221  64.752  1.00  0.00           C
ATOM   6090 2C21 POPEb 197      91.016  82.971  64.312  1.00  0.00           C
ATOM   6093 3C21 POPEb 197      91.877  84.242  64.152  1.00  0.00           C
ATOM   6096 4C21 POPEb 197      93.356  83.962  63.822  1.00  0.00           C
ATOM   6099 5C21 POPEb 197      94.256  85.221  63.822  1.00  0.00           C
ATOM   6102 6C21 POPEb 197      93.696  86.371  62.962  1.00  0.00           C
ATOM   6105 7C21 POPEb 197      94.636  87.581  62.842  1.00  0.00           C
ATOM   6108 8C21 POPEb 197      93.987  88.752  62.092  1.00  0.00           C
ATOM   6112  C33 POPEb 197      89.747  86.511  70.772  1.00  0.00           C
ATOM   6115  C34 POPEb 197      88.857  87.491  70.012  1.00  0.00           C
ATOM   6118  C35 POPEb 197      88.687  87.122  68.542  1.00  0.00           C
ATOM   6121  C36 POPEb 197      89.697  87.861  67.652  1.00  0.00           C
ATOM   6124  C37 POPEb 197      89.587  87.411  66.192  1.00  0.00           C
ATOM   6127  C38 POPEb 197      90.356  88.342  65.242  1.00  0.00           C
ATOM   6130  C39 POPEb 197      90.307  87.870  63.792  1.00  0.00           C
ATOM   6133 0C31 POPEb 197      88.946  88.100  63.122  1.00  0.00           C
ATOM   6136 1C31 POPEb 197      88.946  87.521  61.722  1.00  0.00           C
ATOM   6139 2C31 POPEb 197      87.577  87.621  61.042  1.00  0.00           C
ATOM   6142 3C31 POPEb 197      87.607  87.062  59.622  1.00  0.00           C
ATOM   6145 4C31 POPEb 197      87.996  85.571  59.552  1.00  0.00           C
ATOM   6148 5C31 POPEb 197      87.977  85.031  58.122  1.00  0.00           C
ATOM   6151 6C31 POPEb 197      88.656  83.671  57.992  1.00  0.00           C
ATOM   6155  NH3 POPEc 198      98.157  63.111  32.452  1.00  0.00           N
ATOM   6159  C12 POPEc 198      99.076  63.871  31.522  1.00  0.00           C
ATOM   6162  C11 POPEc 198      99.046  65.382  31.822  1.00  0.00           C
ATOM   6165  P   POPEc 198     100.676  67.401  31.042  1.00  0.00           P
ATOM   6166  O13 POPEc 198     101.286  67.790  29.762  1.00  0.00           O
ATOM   6167  O14 POPEc 198      99.867  68.401  31.792  1.00  0.00           O
ATOM   6168  O11 POPEc 198     101.877  66.962  31.972  1.00  0.00           O
ATOM   6169  O12 POPEc 198      99.867  66.062  30.882  1.00  0.00           O
ATOM   6170  C1  POPEc 198     101.737  66.511  33.312  1.00  0.00           C
ATOM   6173  C2  POPEc 198     103.106  66.511  34.052  1.00  0.00           C
ATOM   6175  O21 POPEc 198     103.006  66.301  35.472  1.00  0.00           O
ATOM   6176  C21 POPEc 198     102.457  67.291  36.162  1.00  0.00           C
ATOM   6177  O22 POPEc 198     101.846  68.241  35.692  1.00  0.00           O
ATOM   6178  C22 POPEc 198     102.716  67.040  37.652  1.00  0.00           C
ATOM   6181  C3  POPEc 198     104.046  67.711  33.722  1.00  0.00           C
ATOM   6184  O31 POPEc 198     105.347  67.210  33.372  1.00  0.00           O
ATOM   6185  C31 POPEc 198     106.166  66.922  34.382  1.00  0.00           C
ATOM   6186  O32 POPEc 198     105.926  67.000  35.562  1.00  0.00           O
ATOM   6187  C32 POPEc 198     107.467  66.391  33.782  1.00  0.00           C
ATOM   6190  C23 POPEc 198     102.236  68.191  38.592  1.00  0.00           C
ATOM   6193  C24 POPEc 198     101.947  67.701  40.022  1.00  0.00           C
ATOM   6196  C25 POPEc 198     101.667  68.850  41.002  1.00  0.00           C
ATOM   6199  C26 POPEc 198     101.196  68.381  42.392  1.00  0.00           C
ATOM   6202  C27 POPEc 198     101.196  69.531  43.422  1.00  0.00           C
ATOM   6205  C28 POPEc 198     100.776  69.110  44.852  1.00  0.00           C
ATOM   6208  C29 POPEc 198      99.326  68.720  44.932  1.00  0.00           C
ATOM   6210 0C21 POPEc 198      98.537  68.632  46.022  1.00  0.00           C
ATOM   6212 1C21 POPEc 198      98.836  68.882  47.482  1.00  0.00           C
ATOM   6215 2C21 POPEc 198     100.016  69.782  47.932  1.00  0.00           C
ATOM   6218 3C21 POPEc 198     100.036  69.992  49.462  1.00  0.00           C
ATOM   6221 4C21 POPEc 198     100.907  71.181  49.882  1.00  0.00           C
ATOM   6224 5C21 POPEc 198     100.916  71.441  51.402  1.00  0.00           C
ATOM   6227 6C21 POPEc 198     101.926  70.572  52.162  1.00  0.00           C
ATOM   6230 7C21 POPEc 198     102.166  71.032  53.612  1.00  0.00           C
ATOM   6233 8C21 POPEc 198     103.297  70.271  54.302  1.00  0.00           C
ATOM   6237  C33 POPEc 198     108.416  65.781  34.822  1.00  0.00           C
ATOM   6240  C34 POPEc 198     109.547  64.970  34.182  1.00  0.00           C
ATOM   6243  C35 POPEc 198     110.326  64.250  35.282  1.00  0.00           C
ATOM   6246  C36 POPEc 198     111.566  63.500  34.812  1.00  0.00           C
ATOM   6249  C37 POPEc 198     112.346  62.951  36.012  1.00  0.00           C
ATOM   6252  C38 POPEc 198     113.637  62.231  35.612  1.00  0.00           C
ATOM   6255  C39 POPEc 198     113.447  60.732  35.372  1.00  0.00           C
ATOM   6258 0C31 POPEc 198     113.187  59.921  36.652  1.00  0.00           C
ATOM   6261 1C31 POPEc 198     113.246  58.401  36.422  1.00  0.00           C
ATOM   6264 2C31 POPEc 198     113.117  57.572  37.712  1.00  0.00           C
ATOM   6267 3C31 POPEc 198     111.807  57.821  38.472  1.00  0.00           C
ATOM   6270 4C31 POPEc 198     111.627  56.891  39.682  1.00  0.00           C
ATOM   6273 5C31 POPEc 198     110.816  55.641  39.362  1.00  0.00           C
ATOM   6276 6C31 POPEc 198     110.506  54.801  40.602  1.00  0.00           C
ATOM   6280  NH3 POPEd 199      62.367  45.142  30.952  1.00  0.00           N
ATOM   6284  C12 POPEd 199      62.536  45.441  32.422  1.00  0.00           C
ATOM   6287  C11 POPEd 199      61.257  45.100  33.222  1.00  0.00           C
ATOM   6290  P   POPEd 199      59.636  46.721  31.902  1.00  0.00           P
ATOM   6291  O13 POPEd 199      60.447  47.891  31.522  1.00  0.00           O
ATOM   6292  O14 POPEd 199      59.606  45.651  30.872  1.00  0.00           O
ATOM   6293  O11 POPEd 199      58.187  47.131  32.422  1.00  0.00           O
ATOM   6294  O12 POPEd 199      60.296  46.140  33.192  1.00  0.00           O
ATOM   6295  C1  POPEd 199      58.036  47.852  33.652  1.00  0.00           C
ATOM   6298  C2  POPEd 199      57.276  47.041  34.732  1.00  0.00           C
ATOM   6300  O21 POPEd 199      56.807  47.911  35.782  1.00  0.00           O
ATOM   6301  C21 POPEd 199      57.656  48.381  36.672  1.00  0.00           C
ATOM   6302  O22 POPEd 199      58.867  48.351  36.632  1.00  0.00           O
ATOM   6303  C22 POPEd 199      56.837  48.861  37.882  1.00  0.00           C
ATOM   6306  C3  POPEd 199      58.087  45.802  35.222  1.00  0.00           C
ATOM   6309  O31 POPEd 199      57.417  44.991  36.212  1.00  0.00           O
ATOM   6310  C31 POPEd 199      56.536  44.132  35.692  1.00  0.00           C
ATOM   6311  O32 POPEd 199      56.066  44.201  34.572  1.00  0.00           O
ATOM   6312  C32 POPEd 199      56.196  43.021  36.662  1.00  0.00           C
ATOM   6315  C23 POPEd 199      57.157  47.981  39.112  1.00  0.00           C
ATOM   6318  C24 POPEd 199      56.257  48.221  40.322  1.00  0.00           C
ATOM   6321  C25 POPEd 199      56.257  47.000  41.252  1.00  0.00           C
ATOM   6324  C26 POPEd 199      55.247  47.031  42.402  1.00  0.00           C
ATOM   6327  C27 POPEd 199      55.807  47.512  43.742  1.00  0.00           C
ATOM   6330  C28 POPEd 199      54.847  47.140  44.892  1.00  0.00           C
ATOM   6333  C29 POPEd 199      55.236  47.751  46.212  1.00  0.00           C
ATOM   6335 0C21 POPEd 199      54.367  48.191  47.152  1.00  0.00           C
ATOM   6337 1C21 POPEd 199      52.856  48.121  47.042  1.00  0.00           C
ATOM   6340 2C21 POPEd 199      52.257  49.261  46.212  1.00  0.00           C
ATOM   6343 3C21 POPEd 199      52.376  50.651  46.862  1.00  0.00           C
ATOM   6346 4C21 POPEd 199      52.237  51.812  45.862  1.00  0.00           C
ATOM   6349 5C21 POPEd 199      50.956  51.771  45.032  1.00  0.00           C
ATOM   6352 6C21 POPEd 199      50.876  52.971  44.082  1.00  0.00           C
ATOM   6355 7C21 POPEd 199      49.636  52.922  43.192  1.00  0.00           C
ATOM   6358 8C21 POPEd 199      49.437  54.231  42.432  1.00  0.00           C
ATOM   6362  C33 POPEd 199      55.617  43.531  37.992  1.00  0.00           C
ATOM   6365  C34 POPEd 199      55.667  42.451  39.072  1.00  0.00           C
ATOM   6368  C35 POPEd 199      55.387  43.062  40.442  1.00  0.00           C
ATOM   6371  C36 POPEd 199      55.737  42.131  41.612  1.00  0.00           C
ATOM   6374  C37 POPEd 199      55.166  42.712  42.912  1.00  0.00           C
ATOM   6377  C38 POPEd 199      55.626  41.961  44.172  1.00  0.00           C
ATOM   6380  C39 POPEd 199      55.216  42.701  45.442  1.00  0.00           C
ATOM   6383 0C31 POPEd 199      53.706  42.712  45.702  1.00  0.00           C
ATOM   6386 1C31 POPEd 199      53.356  43.451  46.992  1.00  0.00           C
ATOM   6389 2C31 POPEd 199      51.887  43.331  47.392  1.00  0.00           C
ATOM   6392 3C31 POPEd 199      51.707  43.281  48.922  1.00  0.00           C
ATOM   6395 4C31 POPEd 199      52.167  44.552  49.652  1.00  0.00           C
ATOM   6398 5C31 POPEd 199      52.157  44.352  51.172  1.00  0.00           C
ATOM   6401 6C31 POPEd 199      52.526  45.611  51.962  1.00  0.00           C
ATOM   6405  NH3 POPEe 200      46.757  30.081  28.462  1.00  0.00           N
ATOM   6409  C12 POPEe 200      45.996  30.712  27.312  1.00  0.00           C
ATOM   6412  C11 POPEe 200      44.487  30.821  27.572  1.00  0.00           C
ATOM   6415  P   POPEe 200      43.367  31.031  25.152  1.00  0.00           P
ATOM   6416  O13 POPEe 200      43.566  32.032  24.082  1.00  0.00           O
ATOM   6417  O14 POPEe 200      43.976  29.692  24.952  1.00  0.00           O
ATOM   6418  O11 POPEe 200      41.807  30.821  25.302  1.00  0.00           O
ATOM   6419  O12 POPEe 200      43.836  31.581  26.542  1.00  0.00           O
ATOM   6420  C1  POPEe 200      41.257  29.590  25.762  1.00  0.00           C
ATOM   6423  C2  POPEe 200      41.027  29.611  27.292  1.00  0.00           C
ATOM   6425  O21 POPEe 200      41.017  28.242  27.742  1.00  0.00           O
ATOM   6426  C21 POPEe 200      41.377  28.041  29.012  1.00  0.00           C
ATOM   6427  O22 POPEe 200      41.786  28.891  29.782  1.00  0.00           O
ATOM   6428  C22 POPEe 200      41.196  26.572  29.342  1.00  0.00           C
ATOM   6431  C3  POPEe 200      39.716  30.361  27.672  1.00  0.00           C
ATOM   6434  O31 POPEe 200      39.376  30.062  29.032  1.00  0.00           O
ATOM   6435  C31 POPEe 200      38.696  30.951  29.722  1.00  0.00           C
ATOM   6436  O32 POPEe 200      38.167  31.962  29.272  1.00  0.00           O
ATOM   6437  C32 POPEe 200      38.636  30.450  31.162  1.00  0.00           C
ATOM   6440  C23 POPEe 200      41.397  26.271  30.842  1.00  0.00           C
ATOM   6443  C24 POPEe 200      41.327  24.771  31.142  1.00  0.00           C
ATOM   6446  C25 POPEe 200      41.417  24.451  32.642  1.00  0.00           C
ATOM   6449  C26 POPEe 200      42.817  24.032  33.122  1.00  0.00           C
ATOM   6452  C27 POPEe 200      43.947  24.992  32.742  1.00  0.00           C
ATOM   6455  C28 POPEe 200      45.207  24.751  33.602  1.00  0.00           C
ATOM   6458  C29 POPEe 200      46.377  25.571  33.132  1.00  0.00           C
ATOM   6460 0C21 POPEe 200      47.617  25.492  33.642  1.00  0.00           C
ATOM   6462 1C21 POPEe 200      48.057  24.611  34.792  1.00  0.00           C
ATOM   6465 2C21 POPEe 200      48.687  25.401  35.952  1.00  0.00           C
ATOM   6468 3C21 POPEe 200      50.007  26.082  35.582  1.00  0.00           C
ATOM   6471 4C21 POPEe 200      50.716  26.791  36.752  1.00  0.00           C
ATOM   6474 5C21 POPEe 200      49.886  27.841  37.512  1.00  0.00           C
ATOM   6477 6C21 POPEe 200      50.617  28.351  38.762  1.00  0.00           C
ATOM   6480 7C21 POPEe 200      49.657  28.911  39.822  1.00  0.00           C
ATOM   6483 8C21 POPEe 200      50.356  29.262  41.132  1.00  0.00           C
ATOM   6487  C33 POPEe 200      37.876  31.421  32.072  1.00  0.00           C
ATOM   6490  C34 POPEe 200      37.946  30.982  33.542  1.00  0.00           C
ATOM   6493  C35 POPEe 200      36.777  30.101  34.002  1.00  0.00           C
ATOM   6496  C36 POPEe 200      36.757  29.941  35.532  1.00  0.00           C
ATOM   6499  C37 POPEe 200      35.657  28.991  36.012  1.00  0.00           C
ATOM   6502  C38 POPEe 200      35.097  29.351  37.402  1.00  0.00           C
ATOM   6505  C39 POPEe 200      36.066  29.212  38.572  1.00  0.00           C
ATOM   6508 0C31 POPEe 200      35.357  29.501  39.912  1.00  0.00           C
ATOM   6511 1C31 POPEe 200      36.247  29.181  41.122  1.00  0.00           C
ATOM   6514 2C31 POPEe 200      35.606  29.521  42.472  1.00  0.00           C
ATOM   6517 3C31 POPEe 200      36.466  29.011  43.642  1.00  0.00           C
ATOM   6520 4C31 POPEe 200      36.167  29.692  44.982  1.00  0.00           C
ATOM   6523 5C31 POPEe 200      36.987  29.081  46.132  1.00  0.00           C
ATOM   6526 6C31 POPEe 200      37.007  29.931  47.402  1.00  0.00           C
ATOM   6530  NH3 POPEf 201     127.187 103.661  25.912  1.00  0.00           N
ATOM   6534  C12 POPEf 201     127.367 104.671  24.802  1.00  0.00           C
ATOM   6537  C11 POPEf 201     126.047 105.002  24.072  1.00  0.00           C
ATOM   6540  P   POPEf 201     125.176 107.372  24.822  1.00  0.00           P
ATOM   6541  O13 POPEf 201     126.367 107.782  24.052  1.00  0.00           O
ATOM   6542  O14 POPEf 201     123.867 107.981  24.512  1.00  0.00           O
ATOM   6543  O11 POPEf 201     125.426 107.841  26.312  1.00  0.00           O
ATOM   6544  O12 POPEf 201     125.117 105.771  24.862  1.00  0.00           O
ATOM   6545  C1  POPEf 201     125.746 106.842  27.272  1.00  0.00           C
ATOM   6548  C2  POPEf 201     126.207 107.421  28.632  1.00  0.00           C
ATOM   6550  O21 POPEf 201     127.026 108.591  28.502  1.00  0.00           O
ATOM   6551  C21 POPEf 201     128.276 108.442  28.092  1.00  0.00           C
ATOM   6552  O22 POPEf 201     128.757 107.411  27.642  1.00  0.00           O
ATOM   6553  C22 POPEf 201     129.046 109.751  28.322  1.00  0.00           C
ATOM   6556  C3  POPEf 201     126.826 106.262  29.482  1.00  0.00           C
ATOM   6559  O31 POPEf 201     127.257 106.702  30.782  1.00  0.00           O
ATOM   6560  C31 POPEf 201     126.257 106.772  31.652  1.00  0.00           C
ATOM   6561  O32 POPEf 201     125.077 106.581  31.382  1.00  0.00           O
ATOM   6562  C32 POPEf 201     126.837 107.052  33.032  1.00  0.00           C
ATOM   6565  C23 POPEf 201     128.997 110.271  29.782  1.00  0.00           C
ATOM   6568  C24 POPEf 201     129.967 109.611  30.772  1.00  0.00           C
ATOM   6571  C25 POPEf 201     129.766 110.212  32.182  1.00  0.00           C
ATOM   6574  C26 POPEf 201     130.477 109.501  33.342  1.00  0.00           C
ATOM   6577  C27 POPEf 201     129.946 110.002  34.702  1.00  0.00           C
ATOM   6580  C28 POPEf 201     130.777 109.582  35.932  1.00  0.00           C
ATOM   6583  C29 POPEf 201     130.436 108.211  36.482  1.00  0.00           C
ATOM   6585 0C21 POPEf 201     129.766 107.952  37.622  1.00  0.00           C
ATOM   6587 1C21 POPEf 201     129.186 108.951  38.592  1.00  0.00           C
ATOM   6590 2C21 POPEf 201     129.447 108.682  40.092  1.00  0.00           C
ATOM   6593 3C21 POPEf 201     128.607 107.531  40.672  1.00  0.00           C
ATOM   6596 4C21 POPEf 201     128.577 107.531  42.212  1.00  0.00           C
ATOM   6599 5C21 POPEf 201     127.257 106.982  42.782  1.00  0.00           C
ATOM   6602 6C21 POPEf 201     127.087 107.222  44.292  1.00  0.00           C
ATOM   6605 7C21 POPEf 201     125.687 106.821  44.792  1.00  0.00           C
ATOM   6608 8C21 POPEf 201     125.417 107.181  46.252  1.00  0.00           C
ATOM   6612  C33 POPEf 201     125.997 106.430  34.172  1.00  0.00           C
ATOM   6615  C34 POPEf 201     126.886 105.891  35.302  1.00  0.00           C
ATOM   6618  C35 POPEf 201     126.077 105.370  36.492  1.00  0.00           C
ATOM   6621  C36 POPEf 201     125.627 106.511  37.402  1.00  0.00           C
ATOM   6624  C37 POPEf 201     124.757 106.042  38.572  1.00  0.00           C
ATOM   6627  C38 POPEf 201     124.307 107.241  39.402  1.00  0.00           C
ATOM   6630  C39 POPEf 201     123.537 106.900  40.682  1.00  0.00           C
ATOM   6633 0C31 POPEf 201     123.286 108.192  41.462  1.00  0.00           C
ATOM   6636 1C31 POPEf 201     122.446 108.041  42.732  1.00  0.00           C
ATOM   6639 2C31 POPEf 201     122.467 109.371  43.502  1.00  0.00           C
ATOM   6642 3C31 POPEf 201     121.937 109.291  44.942  1.00  0.00           C
ATOM   6645 4C31 POPEf 201     122.586 110.370  45.802  1.00  0.00           C
ATOM   6648 5C31 POPEf 201     122.066 110.441  47.232  1.00  0.00           C
ATOM   6651 6C31 POPEf 201     122.747 111.551  48.022  1.00  0.00           C
ATOM   6655  NH3 POPEg 202     126.487   5.141  66.132  1.00  0.00           N
ATOM   6659  C12 POPEg 202     125.576   5.301  67.312  1.00  0.00           C
ATOM   6662  C11 POPEg 202     125.067   6.741  67.512  1.00  0.00           C
ATOM   6665  P   POPEg 202     122.956   6.381  69.112  1.00  0.00           P
ATOM   6666  O13 POPEg 202     123.006   4.911  69.342  1.00  0.00           O
ATOM   6667  O14 POPEg 202     122.406   7.231  70.182  1.00  0.00           O
ATOM   6668  O11 POPEg 202     122.166   6.671  67.772  1.00  0.00           O
ATOM   6669  O12 POPEg 202     124.407   6.891  68.762  1.00  0.00           O
ATOM   6670  C1  POPEg 202     121.896   8.042  67.412  1.00  0.00           C
ATOM   6673  C2  POPEg 202     121.067   8.061  66.102  1.00  0.00           C
ATOM   6675  O21 POPEg 202     121.137   9.381  65.492  1.00  0.00           O
ATOM   6676  C21 POPEg 202     121.077   9.341  64.162  1.00  0.00           C
ATOM   6677  O22 POPEg 202     121.026   8.311  63.502  1.00  0.00           O
ATOM   6678  C22 POPEg 202     121.026  10.741  63.552  1.00  0.00           C
ATOM   6681  C3  POPEg 202     119.596   7.642  66.382  1.00  0.00           C
ATOM   6684  O31 POPEg 202     118.966   7.031  65.232  1.00  0.00           O
ATOM   6685  C31 POPEg 202     118.157   7.842  64.542  1.00  0.00           C
ATOM   6686  O32 POPEg 202     117.966   9.011  64.822  1.00  0.00           O
ATOM   6687  C32 POPEg 202     117.617   7.102  63.312  1.00  0.00           C
ATOM   6690  C23 POPEg 202     120.986  10.622  62.012  1.00  0.00           C
ATOM   6693  C24 POPEg 202     120.576  11.891  61.272  1.00  0.00           C
ATOM   6696  C25 POPEg 202     120.426  11.581  59.772  1.00  0.00           C
ATOM   6699  C26 POPEg 202     119.657  12.632  58.962  1.00  0.00           C
ATOM   6702  C27 POPEg 202     119.277  12.082  57.582  1.00  0.00           C
ATOM   6705  C28 POPEg 202     118.397  13.042  56.782  1.00  0.00           C
ATOM   6708  C29 POPEg 202     117.887  12.382  55.512  1.00  0.00           C
ATOM   6710 0C21 POPEg 202     118.006  12.861  54.262  1.00  0.00           C
ATOM   6712 1C21 POPEg 202     118.687  14.161  53.902  1.00  0.00           C
ATOM   6715 2C21 POPEg 202     119.106  14.252  52.432  1.00  0.00           C
ATOM   6718 3C21 POPEg 202     117.926  14.381  51.452  1.00  0.00           C
ATOM   6721 4C21 POPEg 202     118.356  14.812  50.042  1.00  0.00           C
ATOM   6724 5C21 POPEg 202     118.747  16.292  49.912  1.00  0.00           C
ATOM   6727 6C21 POPEg 202     117.577  17.271  50.082  1.00  0.00           C
ATOM   6730 7C21 POPEg 202     117.947  18.722  49.722  1.00  0.00           C
ATOM   6733 8C21 POPEg 202     116.807  19.711  49.962  1.00  0.00           C
ATOM   6737  C33 POPEg 202     116.426   7.792  62.612  1.00  0.00           C
ATOM   6740  C34 POPEg 202     116.816   8.882  61.602  1.00  0.00           C
ATOM   6743  C35 POPEg 202     115.627   9.252  60.712  1.00  0.00           C
ATOM   6746  C36 POPEg 202     115.967  10.251  59.612  1.00  0.00           C
ATOM   6749  C37 POPEg 202     114.717  10.641  58.822  1.00  0.00           C
ATOM   6752  C38 POPEg 202     115.007  11.212  57.432  1.00  0.00           C
ATOM   6755  C39 POPEg 202     113.727  11.642  56.712  1.00  0.00           C
ATOM   6758 0C31 POPEg 202     113.917  11.902  55.212  1.00  0.00           C
ATOM   6761 1C31 POPEg 202     112.617  12.351  54.532  1.00  0.00           C
ATOM   6764 2C31 POPEg 202     112.747  12.542  53.012  1.00  0.00           C
ATOM   6767 3C31 POPEg 202     113.066  11.241  52.252  1.00  0.00           C
ATOM   6770 4C31 POPEg 202     112.897  11.392  50.742  1.00  0.00           C
ATOM   6773 5C31 POPEg 202     113.267  10.121  49.962  1.00  0.00           C
ATOM   6776 6C31 POPEg 202     113.127  10.292  48.452  1.00  0.00           C
ATOM   6780  NH3 POPEh 203      10.807 122.481  66.352  1.00  0.00           N
ATOM   6784  C12 POPEh 203      11.717 121.511  67.052  1.00  0.00           C
ATOM   6787  C11 POPEh 203      12.687 120.881  66.032  1.00  0.00           C
ATOM   6790  P   POPEh 203      14.917 120.621  67.342  1.00  0.00           P
ATOM   6791  O13 POPEh 203      14.697 122.021  67.782  1.00  0.00           O
ATOM   6792  O14 POPEh 203      15.477 119.692  68.342  1.00  0.00           O
ATOM   6793  O11 POPEh 203      15.947 120.551  66.152  1.00  0.00           O
ATOM   6794  O12 POPEh 203      13.607 120.021  66.682  1.00  0.00           O
ATOM   6795  C1  POPEh 203      16.017 121.471  65.072  1.00  0.00           C
ATOM   6798  C2  POPEh 203      16.077 120.732  63.692  1.00  0.00           C
ATOM   6800  O21 POPEh 203      16.057 121.672  62.592  1.00  0.00           O
ATOM   6801  C21 POPEh 203      14.927 122.332  62.392  1.00  0.00           C
ATOM   6802  O22 POPEh 203      13.917 122.232  63.072  1.00  0.00           O
ATOM   6803  C22 POPEh 203      15.046 123.241  61.182  1.00  0.00           C
ATOM   6806  C3  POPEh 203      15.057 119.540  63.532  1.00  0.00           C
ATOM   6809  O31 POPEh 203      15.457 118.682  62.432  1.00  0.00           O
ATOM   6810  C31 POPEh 203      14.577 117.782  62.022  1.00  0.00           C
ATOM   6811  O32 POPEh 203      13.437 117.652  62.442  1.00  0.00           O
ATOM   6812  C32 POPEh 203      15.267 116.831  61.022  1.00  0.00           C
ATOM   6815  C23 POPEh 203      13.737 124.041  60.952  1.00  0.00           C
ATOM   6818  C24 POPEh 203      13.637 124.692  59.562  1.00  0.00           C
ATOM   6821  C25 POPEh 203      13.457 123.661  58.432  1.00  0.00           C
ATOM   6824  C26 POPEh 203      13.437 124.291  57.032  1.00  0.00           C
ATOM   6827  C27 POPEh 203      13.637 123.241  55.922  1.00  0.00           C
ATOM   6830  C28 POPEh 203      13.767 123.881  54.532  1.00  0.00           C
ATOM   6833  C29 POPEh 203      14.087 122.870  53.462  1.00  0.00           C
ATOM   6835 0C21 POPEh 203      13.267 122.441  52.492  1.00  0.00           C
ATOM   6837 1C21 POPEh 203      11.817 122.841  52.302  1.00  0.00           C
ATOM   6840 2C21 POPEh 203      10.927 121.672  51.832  1.00  0.00           C
ATOM   6843 3C21 POPEh 203      11.087 121.352  50.332  1.00  0.00           C
ATOM   6846 4C21 POPEh 203      10.207 120.172  49.882  1.00  0.00           C
ATOM   6849 5C21 POPEh 203      10.457 119.771  48.422  1.00  0.00           C
ATOM   6852 6C21 POPEh 203       9.517 118.671  47.932  1.00  0.00           C
ATOM   6855 7C21 POPEh 203       9.737 118.321  46.452  1.00  0.00           C
ATOM   6858 8C21 POPEh 203       8.807 117.222  45.932  1.00  0.00           C
ATOM   6862  C33 POPEh 203      14.307 116.171  60.002  1.00  0.00           C
ATOM   6865  C34 POPEh 203      14.997 115.180  59.052  1.00  0.00           C
ATOM   6868  C35 POPEh 203      14.017 114.321  58.222  1.00  0.00           C
ATOM   6871  C36 POPEh 203      13.157 115.081  57.192  1.00  0.00           C
ATOM   6874  C37 POPEh 203      12.087 114.161  56.572  1.00  0.00           C
ATOM   6877  C38 POPEh 203      11.727 114.471  55.112  1.00  0.00           C
ATOM   6880  C39 POPEh 203      12.407 113.542  54.092  1.00  0.00           C
ATOM   6883 0C31 POPEh 203      13.947 113.661  54.062  1.00  0.00           C
ATOM   6886 1C31 POPEh 203      14.537 113.302  52.692  1.00  0.00           C
ATOM   6889 2C31 POPEh 203      16.057 113.482  52.632  1.00  0.00           C
ATOM   6892 3C31 POPEh 203      16.577 113.641  51.192  1.00  0.00           C
ATOM   6895 4C31 POPEh 203      18.106 113.790  51.132  1.00  0.00           C
ATOM   6898 5C31 POPEh 203      18.607 114.382  49.812  1.00  0.00           C
ATOM   6901 6C31 POPEh 203      20.126 114.461  49.742  1.00  0.00           C
ATOM   6905  NH3 POPEi 204      -5.556  81.991  34.652  1.00  0.00           N
ATOM   6909  C12 POPEi 204      -4.756  81.591  33.442  1.00  0.00           C
ATOM   6912  C11 POPEi 204      -3.476  82.441  33.332  1.00  0.00           C
ATOM   6915  P   POPEi 204      -1.357  81.402  32.112  1.00  0.00           P
ATOM   6916  O13 POPEi 204      -1.506  80.081  32.732  1.00  0.00           O
ATOM   6917  O14 POPEi 204      -0.927  81.451  30.692  1.00  0.00           O
ATOM   6918  O11 POPEi 204      -0.486  82.341  33.032  1.00  0.00           O
ATOM   6919  O12 POPEi 204      -2.767  82.111  32.142  1.00  0.00           O
ATOM   6920  C1  POPEi 204      -0.086  81.861  34.322  1.00  0.00           C
ATOM   6923  C2  POPEi 204       0.304  83.062  35.202  1.00  0.00           C
ATOM   6925  O21 POPEi 204       0.883  82.642  36.452  1.00  0.00           O
ATOM   6926  C21 POPEi 204       0.143  82.001  37.332  1.00  0.00           C
ATOM   6927  O22 POPEi 204      -1.046  81.751  37.232  1.00  0.00           O
ATOM   6928  C22 POPEi 204       1.033  81.611  38.522  1.00  0.00           C
ATOM   6931  C3  POPEi 204      -0.857  84.091  35.372  1.00  0.00           C
ATOM   6934  O31 POPEi 204      -0.387  85.201  36.162  1.00  0.00           O
ATOM   6935  C31 POPEi 204      -0.817  86.402  35.802  1.00  0.00           C
ATOM   6936  O32 POPEi 204      -1.786  86.632  35.102  1.00  0.00           O
ATOM   6937  C32 POPEi 204       0.124  87.421  36.442  1.00  0.00           C
ATOM   6940  C23 POPEi 204       0.554  82.222  39.862  1.00  0.00           C
ATOM   6943  C24 POPEi 204       1.274  81.632  41.082  1.00  0.00           C
ATOM   6946  C25 POPEi 204       0.654  82.131  42.402  1.00  0.00           C
ATOM   6949  C26 POPEi 204       1.283  81.511  43.652  1.00  0.00           C
ATOM   6952  C27 POPEi 204       0.554  81.931  44.932  1.00  0.00           C
ATOM   6955  C28 POPEi 204       1.333  81.541  46.202  1.00  0.00           C
ATOM   6958  C29 POPEi 204       0.644  82.052  47.442  1.00  0.00           C
ATOM   6960 0C21 POPEi 204       0.934  81.702  48.702  1.00  0.00           C
ATOM   6962 1C21 POPEi 204       1.993  80.711  49.092  1.00  0.00           C
ATOM   6965 2C21 POPEi 204       3.427  81.290  49.062  1.00  0.00           C
ATOM   6968 3C21 POPEi 204       3.756  82.111  50.302  1.00  0.00           C
ATOM   6971 4C21 POPEi 204       5.127  82.812  50.232  1.00  0.00           C
ATOM   6974 5C21 POPEi 204       5.416  83.591  51.522  1.00  0.00           C
ATOM   6977 6C21 POPEi 204       6.867  84.070  51.672  1.00  0.00           C
ATOM   6980 7C21 POPEi 204       7.177  84.442  53.122  1.00  0.00           C
ATOM   6983 8C21 POPEi 204       8.546  85.081  53.352  1.00  0.00           C
ATOM   6987  C33 POPEi 204      -0.477  88.840  36.592  1.00  0.00           C
ATOM   6990  C34 POPEi 204      -1.676  88.922  37.552  1.00  0.00           C
ATOM   6993  C35 POPEi 204      -1.407  88.461  38.992  1.00  0.00           C
ATOM   6996  C36 POPEi 204      -0.706  89.531  39.832  1.00  0.00           C
ATOM   6999  C37 POPEi 204      -0.547  89.151  41.312  1.00  0.00           C
ATOM   7002  C38 POPEi 204      -0.046  90.341  42.142  1.00  0.00           C
ATOM   7005  C39 POPEi 204       0.404  89.951  43.552  1.00  0.00           C
ATOM   7008 0C31 POPEi 204       1.064  91.131  44.262  1.00  0.00           C
ATOM   7011 1C31 POPEi 204       2.084  90.681  45.322  1.00  0.00           C
ATOM   7014 2C31 POPEi 204       3.014  91.821  45.722  1.00  0.00           C
ATOM   7017 3C31 POPEi 204       4.266  91.340  46.482  1.00  0.00           C
ATOM   7020 4C31 POPEi 204       3.977  90.641  47.812  1.00  0.00           C
ATOM   7023 5C31 POPEi 204       5.266  90.152  48.482  1.00  0.00           C
ATOM   7026 6C31 POPEi 204       5.047  89.601  49.882  1.00  0.00           C
ATOM   7030  NH3 POPEj 205      45.257  51.431  31.992  1.00  0.00           N
ATOM   7034  C12 POPEj 205      46.697  51.041  32.162  1.00  0.00           C
ATOM   7037  C11 POPEj 205      47.276  50.430  30.872  1.00  0.00           C
ATOM   7040  P   POPEj 205      49.547  49.261  31.422  1.00  0.00           P
ATOM   7041  O13 POPEj 205      48.757  48.431  32.342  1.00  0.00           O
ATOM   7042  O14 POPEj 205      50.177  48.582  30.272  1.00  0.00           O
ATOM   7043  O11 POPEj 205      50.687  49.921  32.252  1.00  0.00           O
ATOM   7044  O12 POPEj 205      48.696  50.500  30.912  1.00  0.00           O
ATOM   7045  C1  POPEj 205      50.496  51.021  33.112  1.00  0.00           C
ATOM   7048  C2  POPEj 205      50.876  50.641  34.562  1.00  0.00           C
ATOM   7050  O21 POPEj 205      51.227  51.852  35.232  1.00  0.00           O
ATOM   7051  C21 POPEj 205      50.847  51.951  36.492  1.00  0.00           C
ATOM   7052  O22 POPEj 205      50.107  51.192  37.092  1.00  0.00           O
ATOM   7053  C22 POPEj 205      51.397  53.271  37.042  1.00  0.00           C
ATOM   7056  C3  POPEj 205      52.087  49.672  34.622  1.00  0.00           C
ATOM   7059  O31 POPEj 205      52.347  49.291  35.992  1.00  0.00           O
ATOM   7060  C31 POPEj 205      51.567  48.291  36.412  1.00  0.00           C
ATOM   7061  O32 POPEj 205      50.797  47.660  35.712  1.00  0.00           O
ATOM   7062  C32 POPEj 205      51.716  48.172  37.932  1.00  0.00           C
ATOM   7065  C23 POPEj 205      51.867  53.141  38.512  1.00  0.00           C
ATOM   7068  C24 POPEj 205      53.216  52.431  38.652  1.00  0.00           C
ATOM   7071  C25 POPEj 205      53.417  51.901  40.082  1.00  0.00           C
ATOM   7074  C26 POPEj 205      54.797  52.122  40.702  1.00  0.00           C
ATOM   7077  C27 POPEj 205      54.676  51.951  42.222  1.00  0.00           C
ATOM   7080  C28 POPEj 205      56.007  51.680  42.942  1.00  0.00           C
ATOM   7083  C29 POPEj 205      55.746  51.540  44.432  1.00  0.00           C
ATOM   7085 0C21 POPEj 205      56.026  52.431  45.402  1.00  0.00           C
ATOM   7087 1C21 POPEj 205      56.676  53.790  45.262  1.00  0.00           C
ATOM   7090 2C21 POPEj 205      56.066  54.781  44.242  1.00  0.00           C
ATOM   7093 3C21 POPEj 205      54.626  55.230  44.552  1.00  0.00           C
ATOM   7096 4C21 POPEj 205      54.057  56.070  43.402  1.00  0.00           C
ATOM   7099 5C21 POPEj 205      52.647  56.602  43.652  1.00  0.00           C
ATOM   7102 6C21 POPEj 205      52.136  57.372  42.432  1.00  0.00           C
ATOM   7105 7C21 POPEj 205      50.696  57.870  42.572  1.00  0.00           C
ATOM   7108 8C21 POPEj 205      50.247  58.640  41.332  1.00  0.00           C
ATOM   7112  C33 POPEj 205      52.497  46.912  38.362  1.00  0.00           C
ATOM   7115  C34 POPEj 205      52.466  46.661  39.882  1.00  0.00           C
ATOM   7118  C35 POPEj 205      51.737  45.360  40.252  1.00  0.00           C
ATOM   7121  C36 POPEj 205      51.786  45.021  41.752  1.00  0.00           C
ATOM   7124  C37 POPEj 205      50.676  45.732  42.532  1.00  0.00           C
ATOM   7127  C38 POPEj 205      50.897  45.812  44.052  1.00  0.00           C
ATOM   7130  C39 POPEj 205      49.657  46.262  44.832  1.00  0.00           C
ATOM   7133 0C31 POPEj 205      48.626  45.142  45.002  1.00  0.00           C
ATOM   7136 1C31 POPEj 205      47.297  45.602  45.632  1.00  0.00           C
ATOM   7139 2C31 POPEj 205      46.416  44.391  45.962  1.00  0.00           C
ATOM   7142 3C31 POPEj 205      44.946  44.701  46.302  1.00  0.00           C
ATOM   7145 4C31 POPEj 205      44.077  44.902  45.052  1.00  0.00           C
ATOM   7148 5C31 POPEj 205      42.586  44.611  45.292  1.00  0.00           C
ATOM   7151 6C31 POPEj 205      41.766  44.521  44.002  1.00  0.00           C
ATOM   7155  NH3 POPEk 206      49.437  76.981  75.232  1.00  0.00           N
ATOM   7159  C12 POPEk 206      49.257  75.521  75.512  1.00  0.00           C
ATOM   7162  C11 POPEk 206      47.807  75.201  75.842  1.00  0.00           C
ATOM   7165  P   POPEk 206      46.507  72.930  75.972  1.00  0.00           P
ATOM   7166  O13 POPEk 206      46.946  71.531  75.722  1.00  0.00           O
ATOM   7167  O14 POPEk 206      46.327  73.341  77.382  1.00  0.00           O
ATOM   7168  O11 POPEk 206      45.197  73.250  75.142  1.00  0.00           O
ATOM   7169  O12 POPEk 206      47.497  73.931  75.282  1.00  0.00           O
ATOM   7170  C1  POPEk 206      44.706  72.271  74.232  1.00  0.00           C
ATOM   7173  C2  POPEk 206      45.397  72.391  72.852  1.00  0.00           C
ATOM   7175  O21 POPEk 206      44.937  73.622  72.262  1.00  0.00           O
ATOM   7176  C21 POPEk 206      45.707  73.981  71.262  1.00  0.00           C
ATOM   7177  O22 POPEk 206      46.827  73.551  71.012  1.00  0.00           O
ATOM   7178  C22 POPEk 206      44.867  74.951  70.432  1.00  0.00           C
ATOM   7181  C3  POPEk 206      45.077  71.172  71.922  1.00  0.00           C
ATOM   7184  O31 POPEk 206      44.527  71.551  70.642  1.00  0.00           O
ATOM   7185  C31 POPEk 206      43.216  71.470  70.522  1.00  0.00           C
ATOM   7186  O32 POPEk 206      42.417  71.312  71.432  1.00  0.00           O
ATOM   7187  C32 POPEk 206      42.827  71.771  69.062  1.00  0.00           C
ATOM   7190  C23 POPEk 206      45.687  76.122  69.912  1.00  0.00           C
ATOM   7193  C24 POPEk 206      46.687  75.771  68.812  1.00  0.00           C
ATOM   7196  C25 POPEk 206      46.037  75.301  67.512  1.00  0.00           C
ATOM   7199  C26 POPEk 206      46.026  76.441  66.502  1.00  0.00           C
ATOM   7202  C27 POPEk 206      45.187  76.141  65.262  1.00  0.00           C
ATOM   7205  C28 POPEk 206      45.567  77.091  64.122  1.00  0.00           C
ATOM   7208  C29 POPEk 206      44.466  77.210  63.102  1.00  0.00           C
ATOM   7210 0C21 POPEk 206      44.577  77.102  61.772  1.00  0.00           C
ATOM   7212 1C21 POPEk 206      45.827  76.771  60.992  1.00  0.00           C
ATOM   7215 2C21 POPEk 206      45.477  75.731  59.912  1.00  0.00           C
ATOM   7218 3C21 POPEk 206      46.687  75.332  59.062  1.00  0.00           C
ATOM   7221 4C21 POPEk 206      46.416  74.021  58.302  1.00  0.00           C
ATOM   7224 5C21 POPEk 206      46.977  73.981  56.872  1.00  0.00           C
ATOM   7227 6C21 POPEk 206      46.206  74.901  55.932  1.00  0.00           C
ATOM   7230 7C21 POPEk 206      46.517  74.661  54.452  1.00  0.00           C
ATOM   7233 8C21 POPEk 206      45.676  75.540  53.532  1.00  0.00           C
ATOM   7237  C33 POPEk 206      41.347  71.421  68.752  1.00  0.00           C
ATOM   7240  C34 POPEk 206      41.117  69.911  68.572  1.00  0.00           C
ATOM   7243  C35 POPEk 206      41.387  69.391  67.142  1.00  0.00           C
ATOM   7246  C36 POPEk 206      40.297  69.831  66.142  1.00  0.00           C
ATOM   7249  C37 POPEk 206      40.477  69.290  64.702  1.00  0.00           C
ATOM   7252  C38 POPEk 206      39.426  69.882  63.752  1.00  0.00           C
ATOM   7255  C39 POPEk 206      39.567  69.422  62.292  1.00  0.00           C
ATOM   7258 0C31 POPEk 206      38.706  70.271  61.332  1.00  0.00           C
ATOM   7261 1C31 POPEk 206      38.847  69.852  59.862  1.00  0.00           C
ATOM   7264 2C31 POPEk 206      38.097  70.801  58.912  1.00  0.00           C
ATOM   7267 3C31 POPEk 206      38.417  70.610  57.422  1.00  0.00           C
ATOM   7270 4C31 POPEk 206      39.876  70.930  57.072  1.00  0.00           C
ATOM   7273 5C31 POPEk 206      40.106  71.132  55.562  1.00  0.00           C
ATOM   7276 6C31 POPEk 206      41.547  71.521  55.222  1.00  0.00           C
ATOM   7280  NH3 POPEl 207     123.027 110.221  25.692  1.00  0.00           N
ATOM   7284  C12 POPEl 207     123.876 111.281  25.042  1.00  0.00           C
ATOM   7287  C11 POPEl 207     125.097 111.681  25.892  1.00  0.00           C
ATOM   7290  P   POPEl 207     126.047 114.081  26.552  1.00  0.00           P
ATOM   7291  O13 POPEl 207     127.457 113.840  26.872  1.00  0.00           O
ATOM   7292  O14 POPEl 207     125.617 115.431  26.102  1.00  0.00           O
ATOM   7293  O11 POPEl 207     125.126 113.781  27.812  1.00  0.00           O
ATOM   7294  O12 POPEl 207     125.487 113.001  25.542  1.00  0.00           O
ATOM   7295  C1  POPEl 207     125.697 113.211  28.982  1.00  0.00           C
ATOM   7298  C2  POPEl 207     124.577 112.461  29.752  1.00  0.00           C
ATOM   7300  O21 POPEl 207     124.076 113.232  30.852  1.00  0.00           O
ATOM   7301  C21 POPEl 207     124.797 113.290  31.942  1.00  0.00           C
ATOM   7302  O22 POPEl 207     125.977 113.022  32.062  1.00  0.00           O
ATOM   7303  C22 POPEl 207     123.887 113.741  33.072  1.00  0.00           C
ATOM   7306  C3  POPEl 207     124.977 111.001  30.112  1.00  0.00           C
ATOM   7309  O31 POPEl 207     123.887 110.352  30.812  1.00  0.00           O
ATOM   7310  C31 POPEl 207     124.206 109.781  31.962  1.00  0.00           C
ATOM   7311  O32 POPEl 207     125.337 109.641  32.382  1.00  0.00           O
ATOM   7312  C32 POPEl 207     122.956 109.382  32.722  1.00  0.00           C
ATOM   7315  C23 POPEl 207     124.526 113.591  34.472  1.00  0.00           C
ATOM   7318  C24 POPEl 207     123.456 113.752  35.562  1.00  0.00           C
ATOM   7321  C25 POPEl 207     123.076 115.212  35.842  1.00  0.00           C
ATOM   7324  C26 POPEl 207     124.016 115.902  36.852  1.00  0.00           C
ATOM   7327  C27 POPEl 207     123.236 116.532  38.012  1.00  0.00           C
ATOM   7330  C28 POPEl 207     124.127 117.152  39.112  1.00  0.00           C
ATOM   7333  C29 POPEl 207     124.736 118.461  38.672  1.00  0.00           C
ATOM   7335 0C21 POPEl 207     124.577 119.652  39.292  1.00  0.00           C
ATOM   7337 1C21 POPEl 207     123.817 119.862  40.572  1.00  0.00           C
ATOM   7340 2C21 POPEl 207     124.227 121.161  41.292  1.00  0.00           C
ATOM   7343 3C21 POPEl 207     123.647 121.222  42.702  1.00  0.00           C
ATOM   7346 4C21 POPEl 207     124.286 122.301  43.592  1.00  0.00           C
ATOM   7349 5C21 POPEl 207     124.036 123.722  43.092  1.00  0.00           C
ATOM   7352 6C21 POPEl 207     124.547 124.792  44.062  1.00  0.00           C
ATOM   7355 7C21 POPEl 207     124.386 126.201  43.492  1.00  0.00           C
ATOM   7358 8C21 POPEl 207     124.396 127.295  44.552  1.00  0.00           C
ATOM   7362  C33 POPEl 207     122.887 110.112  34.092  1.00  0.00           C
ATOM   7365  C34 POPEl 207     122.387 109.172  35.192  1.00  0.00           C
ATOM   7368  C35 POPEl 207     122.257 109.781  36.592  1.00  0.00           C
ATOM   7371  C36 POPEl 207     123.567 110.361  37.152  1.00  0.00           C
ATOM   7374  C37 POPEl 207     123.337 111.122  38.462  1.00  0.00           C
ATOM   7377  C38 POPEl 207     124.536 111.971  38.882  1.00  0.00           C
ATOM   7380  C39 POPEl 207     124.147 113.221  39.672  1.00  0.00           C
ATOM   7383 0C31 POPEl 207     123.917 112.981  41.162  1.00  0.00           C
ATOM   7386 1C31 POPEl 207     125.226 112.861  41.942  1.00  0.00           C
ATOM   7389 2C31 POPEl 207     125.016 112.672  43.442  1.00  0.00           C
ATOM   7392 3C31 POPEl 207     126.306 112.271  44.172  1.00  0.00           C
ATOM   7395 4C31 POPEl 207     127.427 113.321  44.082  1.00  0.00           C
ATOM   7398 5C31 POPEl 207     128.747 112.812  44.672  1.00  0.00           C
ATOM   7401 6C31 POPEl 207     129.887 113.822  44.572  1.00  0.00           C
ATOM   7405  NH3 POPEm 208      58.496  26.361  72.902  1.00  0.00           N
ATOM   7409  C12 POPEm 208      58.007  25.031  73.402  1.00  0.00           C
ATOM   7412  C11 POPEm 208      56.647  24.701  72.792  1.00  0.00           C
ATOM   7415  P   POPEm 208      54.636  23.082  73.072  1.00  0.00           P
ATOM   7416  O13 POPEm 208      54.176  22.021  73.992  1.00  0.00           O
ATOM   7417  O14 POPEm 208      53.797  24.291  72.982  1.00  0.00           O
ATOM   7418  O11 POPEm 208      54.657  22.462  71.612  1.00  0.00           O
ATOM   7419  O12 POPEm 208      56.147  23.491  73.382  1.00  0.00           O
ATOM   7420  C1  POPEm 208      55.696  21.630  71.092  1.00  0.00           C
ATOM   7423  C2  POPEm 208      55.466  21.351  69.582  1.00  0.00           C
ATOM   7425  O21 POPEm 208      56.587  20.622  69.052  1.00  0.00           O
ATOM   7426  C21 POPEm 208      56.716  20.541  67.732  1.00  0.00           C
ATOM   7427  O22 POPEm 208      57.656  21.021  67.112  1.00  0.00           O
ATOM   7428  C22 POPEm 208      55.667  19.641  67.072  1.00  0.00           C
ATOM   7431  C3  POPEm 208      55.207  22.720  68.862  1.00  0.00           C
ATOM   7434  O31 POPEm 208      54.847  22.601  67.482  1.00  0.00           O
ATOM   7435  C31 POPEm 208      54.717  23.792  66.892  1.00  0.00           C
ATOM   7436  O32 POPEm 208      54.836  24.860  67.442  1.00  0.00           O
ATOM   7437  C32 POPEm 208      54.426  23.561  65.422  1.00  0.00           C
ATOM   7440  C23 POPEm 208      55.886  19.492  65.532  1.00  0.00           C
ATOM   7443  C24 POPEm 208      54.857  18.572  64.852  1.00  0.00           C
ATOM   7446  C25 POPEm 208      54.977  18.461  63.312  1.00  0.00           C
ATOM   7449  C26 POPEm 208      56.216  17.720  62.802  1.00  0.00           C
ATOM   7452  C27 POPEm 208      56.257  17.622  61.272  1.00  0.00           C
ATOM   7455  C28 POPEm 208      57.437  16.771  60.762  1.00  0.00           C
ATOM   7458  C29 POPEm 208      57.536  16.752  59.252  1.00  0.00           C
ATOM   7460 0C21 POPEm 208      57.947  15.711  58.492  1.00  0.00           C
ATOM   7462 1C21 POPEm 208      58.367  14.361  59.002  1.00  0.00           C
ATOM   7465 2C21 POPEm 208      58.196  13.201  58.002  1.00  0.00           C
ATOM   7468 3C21 POPEm 208      58.687  11.872  58.602  1.00  0.00           C
ATOM   7471 4C21 POPEm 208      58.897  10.741  57.582  1.00  0.00           C
ATOM   7474 5C21 POPEm 208      57.607  10.351  56.842  1.00  0.00           C
ATOM   7477 6C21 POPEm 208      57.807   9.222  55.832  1.00  0.00           C
ATOM   7480 7C21 POPEm 208      56.486   8.812  55.172  1.00  0.00           C
ATOM   7483 8C21 POPEm 208      56.637   7.761  54.072  1.00  0.00           C
ATOM   7487  C33 POPEm 208      55.267  24.441  64.472  1.00  0.00           C
ATOM   7490  C34 POPEm 208      55.156  23.831  63.072  1.00  0.00           C
ATOM   7493  C35 POPEm 208      55.517  24.720  61.892  1.00  0.00           C
ATOM   7496  C36 POPEm 208      56.987  25.101  61.792  1.00  0.00           C
ATOM   7499  C37 POPEm 208      57.246  25.891  60.512  1.00  0.00           C
ATOM   7502  C38 POPEm 208      58.456  26.821  60.682  1.00  0.00           C
ATOM   7505  C39 POPEm 208      58.356  28.091  59.832  1.00  0.00           C
ATOM   7508 0C31 POPEm 208      58.267  27.852  58.322  1.00  0.00           C
ATOM   7511 1C31 POPEm 208      57.147  28.681  57.692  1.00  0.00           C
ATOM   7514 2C31 POPEm 208      57.567  29.392  56.392  1.00  0.00           C
ATOM   7517 3C31 POPEm 208      56.427  30.241  55.852  1.00  0.00           C
ATOM   7520 4C31 POPEm 208      56.807  31.070  54.632  1.00  0.00           C
ATOM   7523 5C31 POPEm 208      55.657  32.001  54.202  1.00  0.00           C
ATOM   7526 6C31 POPEm 208      56.007  32.861  52.992  1.00  0.00           C
ATOM   7530  NH3 POPEn 209       6.017  74.562  29.012  1.00  0.00           N
ATOM   7534  C12 POPEn 209       6.917  75.761  29.162  1.00  0.00           C
ATOM   7537  C11 POPEn 209       6.157  77.031  28.762  1.00  0.00           C
ATOM   7540  P   POPEn 209       7.777  79.132  28.762  1.00  0.00           P
ATOM   7541  O13 POPEn 209       8.617  79.771  27.732  1.00  0.00           O
ATOM   7542  O14 POPEn 209       6.897  80.051  29.542  1.00  0.00           O
ATOM   7543  O11 POPEn 209       8.707  78.301  29.722  1.00  0.00           O
ATOM   7544  O12 POPEn 209       6.957  77.970  28.072  1.00  0.00           O
ATOM   7545  C1  POPEn 209       8.597  78.250  31.152  1.00  0.00           C
ATOM   7548  C2  POPEn 209       9.667  79.161  31.812  1.00  0.00           C
ATOM   7550  O21 POPEn 209      10.077  78.682  33.112  1.00  0.00           O
ATOM   7551  C21 POPEn 209       9.177  78.701  34.082  1.00  0.00           C
ATOM   7552  O22 POPEn 209       8.017  79.041  33.972  1.00  0.00           O
ATOM   7553  C22 POPEn 209       9.837  78.341  35.412  1.00  0.00           C
ATOM   7556  C3  POPEn 209       9.237  80.662  31.832  1.00  0.00           C
ATOM   7559  O31 POPEn 209      10.137  81.511  32.582  1.00  0.00           O
ATOM   7560  C31 POPEn 209      11.337  81.681  32.052  1.00  0.00           C
ATOM   7561  O32 POPEn 209      11.697  81.301  30.952  1.00  0.00           O
ATOM   7562  C32 POPEn 209      12.216  82.540  32.962  1.00  0.00           C
ATOM   7565  C23 POPEn 209       8.877  77.601  36.382  1.00  0.00           C
ATOM   7568  C24 POPEn 209       9.057  78.001  37.862  1.00  0.00           C
ATOM   7571  C25 POPEn 209       8.457  76.951  38.802  1.00  0.00           C
ATOM   7574  C26 POPEn 209       8.557  77.282  40.302  1.00  0.00           C
ATOM   7577  C27 POPEn 209       7.957  76.141  41.142  1.00  0.00           C
ATOM   7580  C28 POPEn 209       7.447  76.571  42.542  1.00  0.00           C
ATOM   7583  C29 POPEn 209       8.497  76.492  43.622  1.00  0.00           C
ATOM   7585 0C21 POPEn 209       8.307  76.081  44.892  1.00  0.00           C
ATOM   7587 1C21 POPEn 209       7.007  75.621  45.512  1.00  0.00           C
ATOM   7590 2C21 POPEn 209       7.117  74.241  46.192  1.00  0.00           C
ATOM   7593 3C21 POPEn 209       7.737  74.301  47.592  1.00  0.00           C
ATOM   7596 4C21 POPEn 209       8.067  72.921  48.162  1.00  0.00           C
ATOM   7599 5C21 POPEn 209       8.607  72.981  49.592  1.00  0.00           C
ATOM   7602 6C21 POPEn 209       9.277  71.680  50.042  1.00  0.00           C
ATOM   7605 7C21 POPEn 209      10.007  71.822  51.382  1.00  0.00           C
ATOM   7608 8C21 POPEn 209      10.777  70.561  51.792  1.00  0.00           C
ATOM   7612  C33 POPEn 209      12.337  82.012  34.402  1.00  0.00           C
ATOM   7615  C34 POPEn 209      11.247  82.551  35.332  1.00  0.00           C
ATOM   7618  C35 POPEn 209      11.417  81.971  36.732  1.00  0.00           C
ATOM   7621  C36 POPEn 209      10.407  82.512  37.752  1.00  0.00           C
ATOM   7624  C37 POPEn 209      10.327  81.611  38.992  1.00  0.00           C
ATOM   7627  C38 POPEn 209       9.677  82.332  40.182  1.00  0.00           C
ATOM   7630  C39 POPEn 209       9.347  81.402  41.352  1.00  0.00           C
ATOM   7633 0C31 POPEn 209      10.527  81.001  42.242  1.00  0.00           C
ATOM   7636 1C31 POPEn 209      10.027  80.320  43.522  1.00  0.00           C
ATOM   7639 2C31 POPEn 209      11.067  80.301  44.652  1.00  0.00           C
ATOM   7642 3C31 POPEn 209      11.147  81.642  45.402  1.00  0.00           C
ATOM   7645 4C31 POPEn 209      12.267  81.661  46.452  1.00  0.00           C
ATOM   7648 5C31 POPEn 209      12.167  82.852  47.412  1.00  0.00           C
ATOM   7651 6C31 POPEn 209      13.377  82.971  48.342  1.00  0.00           C
ATOM   7655  NH3 POPEo 210      44.127  38.442  28.582  1.00  0.00           N
ATOM   7659  C12 POPEo 210      43.027  37.582  29.132  1.00  0.00           C
ATOM   7662  C11 POPEo 210      42.856  36.291  28.312  1.00  0.00           C
ATOM   7665  P   POPEo 210      41.247  34.201  28.352  1.00  0.00           P
ATOM   7666  O13 POPEo 210      40.086  33.970  29.232  1.00  0.00           O
ATOM   7667  O14 POPEo 210      41.036  33.911  26.912  1.00  0.00           O
ATOM   7668  O11 POPEo 210      42.476  33.410  28.932  1.00  0.00           O
ATOM   7669  O12 POPEo 210      41.597  35.721  28.592  1.00  0.00           O
ATOM   7670  C1  POPEo 210      42.316  32.501  30.042  1.00  0.00           C
ATOM   7673  C2  POPEo 210      43.077  32.981  31.312  1.00  0.00           C
ATOM   7675  O21 POPEo 210      42.526  32.291  32.462  1.00  0.00           O
ATOM   7676  C21 POPEo 210      42.907  31.021  32.542  1.00  0.00           C
ATOM   7677  O22 POPEo 210      43.737  30.482  31.822  1.00  0.00           O
ATOM   7678  C22 POPEo 210      42.227  30.371  33.752  1.00  0.00           C
ATOM   7681  C3  POPEo 210      43.007  34.541  31.502  1.00  0.00           C
ATOM   7684  O31 POPEo 210      43.187  35.052  32.852  1.00  0.00           O
ATOM   7685  C31 POPEo 210      44.337  34.742  33.442  1.00  0.00           C
ATOM   7686  O32 POPEo 210      45.207  34.012  32.992  1.00  0.00           O
ATOM   7687  C32 POPEo 210      44.417  35.422  34.802  1.00  0.00           C
ATOM   7690  C23 POPEo 210      42.637  28.902  33.952  1.00  0.00           C
ATOM   7693  C24 POPEo 210      42.117  28.321  35.272  1.00  0.00           C
ATOM   7696  C25 POPEo 210      42.767  26.972  35.592  1.00  0.00           C
ATOM   7699  C26 POPEo 210      42.406  26.391  36.972  1.00  0.00           C
ATOM   7702  C27 POPEo 210      43.276  25.171  37.302  1.00  0.00           C
ATOM   7705  C28 POPEo 210      42.987  24.511  38.662  1.00  0.00           C
ATOM   7708  C29 POPEo 210      43.337  25.392  39.832  1.00  0.00           C
ATOM   7710 0C21 POPEo 210      43.197  25.050  41.122  1.00  0.00           C
ATOM   7712 1C21 POPEo 210      42.677  23.722  41.622  1.00  0.00           C
ATOM   7715 2C21 POPEo 210      41.147  23.712  41.702  1.00  0.00           C
ATOM   7718 3C21 POPEo 210      40.557  22.332  42.022  1.00  0.00           C
ATOM   7721 4C21 POPEo 210      39.107  22.171  41.512  1.00  0.00           C
ATOM   7724 5C21 POPEo 210      38.077  23.031  42.262  1.00  0.00           C
ATOM   7727 6C21 POPEo 210      37.716  22.451  43.632  1.00  0.00           C
ATOM   7730 7C21 POPEo 210      36.607  23.231  44.342  1.00  0.00           C
ATOM   7733 8C21 POPEo 210      36.227  22.641  45.692  1.00  0.00           C
ATOM   7737  C33 POPEo 210      44.387  34.431  35.992  1.00  0.00           C
ATOM   7740  C34 POPEo 210      42.996  33.821  36.232  1.00  0.00           C
ATOM   7743  C35 POPEo 210      42.677  33.582  37.722  1.00  0.00           C
ATOM   7746  C36 POPEo 210      41.297  32.941  37.902  1.00  0.00           C
ATOM   7749  C37 POPEo 210      40.587  33.221  39.242  1.00  0.00           C
ATOM   7752  C38 POPEo 210      39.266  32.441  39.412  1.00  0.00           C
ATOM   7755  C39 POPEo 210      38.157  33.231  40.142  1.00  0.00           C
ATOM   7758 0C31 POPEo 210      38.356  33.282  41.662  1.00  0.00           C
ATOM   7761 1C31 POPEo 210      37.207  33.992  42.382  1.00  0.00           C
ATOM   7764 2C31 POPEo 210      37.316  33.931  43.922  1.00  0.00           C
ATOM   7767 3C31 POPEo 210      37.786  35.250  44.552  1.00  0.00           C
ATOM   7770 4C31 POPEo 210      37.676  35.220  46.082  1.00  0.00           C
ATOM   7773 5C31 POPEo 210      38.176  36.500  46.752  1.00  0.00           C
ATOM   7776 6C31 POPEo 210      38.047  36.470  48.272  1.00  0.00           C
ATOM   7780  NH3 POPEp 211      61.917  19.972  26.522  1.00  0.00           N
ATOM   7784  C12 POPEp 211      60.606  20.611  26.162  1.00  0.00           C
ATOM   7787  C11 POPEp 211      59.397  19.671  26.192  1.00  0.00           C
ATOM   7790  P   POPEp 211      57.687  21.131  24.912  1.00  0.00           P
ATOM   7791  O13 POPEp 211      58.586  22.262  24.602  1.00  0.00           O
ATOM   7792  O14 POPEp 211      57.487  20.071  23.892  1.00  0.00           O
ATOM   7793  O11 POPEp 211      56.266  21.691  25.312  1.00  0.00           O
ATOM   7794  O12 POPEp 211      58.196  20.450  26.262  1.00  0.00           O
ATOM   7795  C1  POPEp 211      56.107  22.611  26.402  1.00  0.00           C
ATOM   7798  C2  POPEp 211      54.886  22.241  27.292  1.00  0.00           C
ATOM   7800  O21 POPEp 211      55.207  22.590  28.642  1.00  0.00           O
ATOM   7801  C21 POPEp 211      54.167  22.922  29.392  1.00  0.00           C
ATOM   7802  O22 POPEp 211      53.047  23.181  29.002  1.00  0.00           O
ATOM   7803  C22 POPEp 211      54.527  22.682  30.852  1.00  0.00           C
ATOM   7806  C3  POPEp 211      54.597  20.701  27.182  1.00  0.00           C
ATOM   7809  O31 POPEp 211      53.716  20.171  28.202  1.00  0.00           O
ATOM   7810  C31 POPEp 211      54.127  19.332  29.162  1.00  0.00           C
ATOM   7811  O32 POPEp 211      53.376  18.601  29.782  1.00  0.00           O
ATOM   7812  C32 POPEp 211      55.626  19.411  29.472  1.00  0.00           C
ATOM   7815  C23 POPEp 211      53.267  22.251  31.622  1.00  0.00           C
ATOM   7818  C24 POPEp 211      53.507  21.351  32.842  1.00  0.00           C
ATOM   7821  C25 POPEp 211      54.257  22.001  34.002  1.00  0.00           C
ATOM   7824  C26 POPEp 211      54.227  21.082  35.222  1.00  0.00           C
ATOM   7827  C27 POPEp 211      54.956  21.651  36.442  1.00  0.00           C
ATOM   7830  C28 POPEp 211      54.897  20.681  37.632  1.00  0.00           C
ATOM   7833  C29 POPEp 211      55.617  21.271  38.812  1.00  0.00           C
ATOM   7835 0C21 POPEp 211      55.156  21.361  40.072  1.00  0.00           C
ATOM   7837 1C21 POPEp 211      53.877  20.780  40.622  1.00  0.00           C
ATOM   7840 2C21 POPEp 211      54.036  20.371  42.102  1.00  0.00           C
ATOM   7843 3C21 POPEp 211      55.127  19.312  42.322  1.00  0.00           C
ATOM   7846 4C21 POPEp 211      55.447  19.042  43.802  1.00  0.00           C
ATOM   7849 5C21 POPEp 211      54.286  18.412  44.592  1.00  0.00           C
ATOM   7852 6C21 POPEp 211      54.727  18.012  46.002  1.00  0.00           C
ATOM   7855 7C21 POPEp 211      53.566  17.441  46.842  1.00  0.00           C
ATOM   7858 8C21 POPEp 211      53.986  17.082  48.272  1.00  0.00           C
ATOM   7862  C33 POPEp 211      55.907  18.761  30.842  1.00  0.00           C
ATOM   7865  C34 POPEp 211      57.097  19.382  31.592  1.00  0.00           C
ATOM   7868  C35 POPEp 211      57.176  18.911  33.052  1.00  0.00           C
ATOM   7871  C36 POPEp 211      56.957  17.402  33.212  1.00  0.00           C
ATOM   7874  C37 POPEp 211      57.097  16.931  34.652  1.00  0.00           C
ATOM   7877  C38 POPEp 211      56.447  15.552  34.862  1.00  0.00           C
ATOM   7880  C39 POPEp 211      56.737  14.971  36.242  1.00  0.00           C
ATOM   7883 0C31 POPEp 211      56.026  15.711  37.392  1.00  0.00           C
ATOM   7886 1C31 POPEp 211      56.466  15.151  38.752  1.00  0.00           C
ATOM   7889 2C31 POPEp 211      55.737  15.761  39.952  1.00  0.00           C
ATOM   7892 3C31 POPEp 211      54.507  14.950  40.382  1.00  0.00           C
ATOM   7895 4C31 POPEp 211      53.916  15.451  41.712  1.00  0.00           C
ATOM   7898 5C31 POPEp 211      52.786  14.561  42.232  1.00  0.00           C
ATOM   7901 6C31 POPEp 211      52.237  15.021  43.592  1.00  0.00           C
ATOM   7905  NH3 POPEq 212      92.586  -2.209  29.272  1.00  0.00           N
ATOM   7909  C12 POPEq 212      91.657  -1.919  28.122  1.00  0.00           C
ATOM   7912  C11 POPEq 212      91.257  -0.439  28.112  1.00  0.00           C
ATOM   7915  P   POPEq 212      89.066   0.411  26.872  1.00  0.00           P
ATOM   7916  O13 POPEq 212      88.847   1.361  25.752  1.00  0.00           O
ATOM   7917  O14 POPEq 212      88.157  -0.759  26.962  1.00  0.00           O
ATOM   7918  O11 POPEq 212      88.926   1.251  28.192  1.00  0.00           O
ATOM   7919  O12 POPEq 212      90.576  -0.079  26.912  1.00  0.00           O
ATOM   7920  C1  POPEq 212      89.326   2.601  28.352  1.00  0.00           C
ATOM   7923  C2  POPEq 212      90.697   2.752  29.092  1.00  0.00           C
ATOM   7925  O21 POPEq 212      90.487   3.542  30.272  1.00  0.00           O
ATOM   7926  C21 POPEq 212      91.196   3.212  31.342  1.00  0.00           C
ATOM   7927  O22 POPEq 212      92.096   2.381  31.372  1.00  0.00           O
ATOM   7928  C22 POPEq 212      90.727   4.092  32.492  1.00  0.00           C
ATOM   7931  C3  POPEq 212      91.716   3.411  28.122  1.00  0.00           C
ATOM   7934  O31 POPEq 212      93.036   3.531  28.692  1.00  0.00           O
ATOM   7935  C31 POPEq 212      93.397   4.761  29.082  1.00  0.00           C
ATOM   7936  O32 POPEq 212      92.816   5.791  28.772  1.00  0.00           O
ATOM   7937  C32 POPEq 212      94.647   4.651  29.942  1.00  0.00           C
ATOM   7940  C23 POPEq 212      91.417   3.821  33.852  1.00  0.00           C
ATOM   7943  C24 POPEq 212      90.786   4.681  34.952  1.00  0.00           C
ATOM   7946  C25 POPEq 212      91.616   4.801  36.242  1.00  0.00           C
ATOM   7949  C26 POPEq 212      91.286   3.761  37.332  1.00  0.00           C
ATOM   7952  C27 POPEq 212      91.956   4.151  38.662  1.00  0.00           C
ATOM   7955  C28 POPEq 212      91.767   3.131  39.812  1.00  0.00           C
ATOM   7958  C29 POPEq 212      90.397   3.151  40.432  1.00  0.00           C
ATOM   7960 0C21 POPEq 212      90.027   3.872  41.512  1.00  0.00           C
ATOM   7962 1C21 POPEq 212      90.886   4.861  42.262  1.00  0.00           C
ATOM   7965 2C21 POPEq 212      91.466   4.311  43.592  1.00  0.00           C
ATOM   7968 3C21 POPEq 212      90.417   4.111  44.692  1.00  0.00           C
ATOM   7971 4C21 POPEq 212      91.026   3.701  46.052  1.00  0.00           C
ATOM   7974 5C21 POPEq 212      91.907   2.451  45.972  1.00  0.00           C
ATOM   7977 6C21 POPEq 212      92.446   1.981  47.332  1.00  0.00           C
ATOM   7980 7C21 POPEq 212      93.416   0.801  47.182  1.00  0.00           C
ATOM   7983 8C21 POPEq 212      94.036   0.331  48.492  1.00  0.00           C
ATOM   7987  C33 POPEq 212      94.566   5.471  31.252  1.00  0.00           C
ATOM   7990  C34 POPEq 212      95.947   5.611  31.912  1.00  0.00           C
ATOM   7993  C35 POPEq 212      95.886   5.801  33.432  1.00  0.00           C
ATOM   7996  C36 POPEq 212      95.257   7.122  33.872  1.00  0.00           C
ATOM   7999  C37 POPEq 212      95.377   7.301  35.392  1.00  0.00           C
ATOM   8002  C38 POPEq 212      94.787   8.611  35.912  1.00  0.00           C
ATOM   8005  C39 POPEq 212      94.566   8.552  37.432  1.00  0.00           C
ATOM   8008 0C31 POPEq 212      94.857   9.861  38.172  1.00  0.00           C
ATOM   8011 1C31 POPEq 212      96.357  10.142  38.332  1.00  0.00           C
ATOM   8014 2C31 POPEq 212      96.676  11.401  39.152  1.00  0.00           C
ATOM   8017 3C31 POPEq 212      96.096  11.351  40.572  1.00  0.00           C
ATOM   8020 4C31 POPEq 212      96.686  12.401  41.522  1.00  0.00           C
ATOM   8023 5C31 POPEq 212      96.037  12.341  42.912  1.00  0.00           C
ATOM   8026 6C31 POPEq 212      96.686  13.292  43.922  1.00  0.00           C
ATOM   8030  NH3 POPEr 213     114.536  75.211  33.792  1.00  0.00           N
ATOM   8034  C12 POPEr 213     115.167  76.551  33.552  1.00  0.00           C
ATOM   8037  C11 POPEr 213     116.637  76.441  33.132  1.00  0.00           C
ATOM   8040  P   POPEr 213     118.537  77.960  32.212  1.00  0.00           P
ATOM   8041  O13 POPEr 213     118.827  76.901  31.222  1.00  0.00           O
ATOM   8042  O14 POPEr 213     118.717  79.391  31.842  1.00  0.00           O
ATOM   8043  O11 POPEr 213     119.386  77.712  33.522  1.00  0.00           O
ATOM   8044  O12 POPEr 213     117.077  77.751  32.762  1.00  0.00           O
ATOM   8045  C1  POPEr 213     119.066  78.530  34.662  1.00  0.00           C
ATOM   8048  C2  POPEr 213     120.337  78.761  35.492  1.00  0.00           C
ATOM   8050  O21 POPEr 213     119.906  79.481  36.662  1.00  0.00           O
ATOM   8051  C21 POPEr 213     120.786  79.862  37.552  1.00  0.00           C
ATOM   8052  O22 POPEr 213     121.816  80.481  37.352  1.00  0.00           O
ATOM   8053  C22 POPEr 213     120.286  79.290  38.892  1.00  0.00           C
ATOM   8056  C3  POPEr 213     121.426  79.451  34.612  1.00  0.00           C
ATOM   8059  O31 POPEr 213     122.786  79.290  35.072  1.00  0.00           O
ATOM   8060  C31 POPEr 213     123.267  78.051  35.032  1.00  0.00           C
ATOM   8061  O32 POPEr 213     122.696  77.040  34.662  1.00  0.00           O
ATOM   8062  C32 POPEr 213     124.657  78.071  35.632  1.00  0.00           C
ATOM   8065  C23 POPEr 213     120.916  79.910  40.172  1.00  0.00           C
ATOM   8068  C24 POPEr 213     120.916  78.940  41.362  1.00  0.00           C
ATOM   8071  C25 POPEr 213     122.057  77.911  41.332  1.00  0.00           C
ATOM   8074  C26 POPEr 213     122.287  77.242  42.702  1.00  0.00           C
ATOM   8077  C27 POPEr 213     123.666  76.582  42.842  1.00  0.00           C
ATOM   8080  C28 POPEr 213     124.016  76.281  44.322  1.00  0.00           C
ATOM   8083  C29 POPEr 213     125.447  75.852  44.532  1.00  0.00           C
ATOM   8085 0C21 POPEr 213     126.487  76.680  44.692  1.00  0.00           C
ATOM   8087 1C21 POPEr 213     126.446  78.192  44.642  1.00  0.00           C
ATOM   8090 2C21 POPEr 213     126.576  78.892  46.012  1.00  0.00           C
ATOM   8093 3C21 POPEr 213     125.387  78.631  46.942  1.00  0.00           C
ATOM   8096 4C21 POPEr 213     125.366  79.512  48.192  1.00  0.00           C
ATOM   8099 5C21 POPEr 213     126.576  79.312  49.122  1.00  0.00           C
ATOM   8102 6C21 POPEr 213     126.457  80.201  50.362  1.00  0.00           C
ATOM   8105 7C21 POPEr 213     127.667  80.152  51.302  1.00  0.00           C
ATOM   8108 8C21 POPEr 213     127.556  81.171  52.442  1.00  0.00           C
ATOM   8112  C33 POPEr 213     124.587  78.150  37.162  1.00  0.00           C
ATOM   8115  C34 POPEr 213     125.986  78.301  37.722  1.00  0.00           C
ATOM   8118  C35 POPEr 213     126.087  78.381  39.252  1.00  0.00           C
ATOM   8121  C36 POPEr 213     125.757  79.751  39.852  1.00  0.00           C
ATOM   8124  C37 POPEr 213     126.196  79.801  41.322  1.00  0.00           C
ATOM   8127  C38 POPEr 213     125.636  81.001  42.092  1.00  0.00           C
ATOM   8130  C39 POPEr 213     124.157  80.832  42.432  1.00  0.00           C
ATOM   8133 0C31 POPEr 213     123.647  81.912  43.392  1.00  0.00           C
ATOM   8136 1C31 POPEr 213     122.197  81.672  43.822  1.00  0.00           C
ATOM   8139 2C31 POPEr 213     121.676  82.742  44.802  1.00  0.00           C
ATOM   8142 3C31 POPEr 213     122.147  82.561  46.252  1.00  0.00           C
ATOM   8145 4C31 POPEr 213     121.516  81.352  46.972  1.00  0.00           C
ATOM   8148 5C31 POPEr 213     121.786  81.381  48.482  1.00  0.00           C
ATOM   8151 6C31 POPEr 213     121.466  80.072  49.192  1.00  0.00           C
ATOM   8155  NH3 POPEs 214      71.087  -1.589  68.982  1.00  0.00           N
ATOM   8159  C12 POPEs 214      71.977  -0.739  69.862  1.00  0.00           C
ATOM   8162  C11 POPEs 214      71.106   0.051  70.882  1.00  0.00           C
ATOM   8165  P   POPEs 214      70.567   2.622  70.902  1.00  0.00           P
ATOM   8166  O13 POPEs 214      69.297   2.241  71.542  1.00  0.00           O
ATOM   8167  O14 POPEs 214      71.216   3.862  71.382  1.00  0.00           O
ATOM   8168  O11 POPEs 214      70.286   2.711  69.352  1.00  0.00           O
ATOM   8169  O12 POPEs 214      71.557   1.401  71.042  1.00  0.00           O
ATOM   8170  C1  POPEs 214      71.337   2.651  68.392  1.00  0.00           C
ATOM   8173  C2  POPEs 214      71.187   3.791  67.362  1.00  0.00           C
ATOM   8175  O21 POPEs 214      70.407   3.312  66.262  1.00  0.00           O
ATOM   8176  C21 POPEs 214      69.536   4.151  65.712  1.00  0.00           C
ATOM   8177  O22 POPEs 214      69.166   5.212  66.182  1.00  0.00           O
ATOM   8178  C22 POPEs 214      69.007   3.571  64.402  1.00  0.00           C
ATOM   8181  C3  POPEs 214      72.587   4.232  66.842  1.00  0.00           C
ATOM   8184  O31 POPEs 214      72.507   5.381  65.982  1.00  0.00           O
ATOM   8185  C31 POPEs 214      73.017   6.511  66.422  1.00  0.00           C
ATOM   8186  O32 POPEs 214      73.526   6.691  67.522  1.00  0.00           O
ATOM   8187  C32 POPEs 214      72.807   7.631  65.432  1.00  0.00           C
ATOM   8190  C23 POPEs 214      69.216   4.521  63.212  1.00  0.00           C
ATOM   8193  C24 POPEs 214      70.696   4.731  62.892  1.00  0.00           C
ATOM   8196  C25 POPEs 214      70.907   5.271  61.482  1.00  0.00           C
ATOM   8199  C26 POPEs 214      70.966   4.141  60.432  1.00  0.00           C
ATOM   8202  C27 POPEs 214      70.687   4.661  59.022  1.00  0.00           C
ATOM   8205  C28 POPEs 214      70.626   3.571  57.942  1.00  0.00           C
ATOM   8208  C29 POPEs 214      71.986   3.001  57.602  1.00  0.00           C
ATOM   8210 0C21 POPEs 214      72.856   3.561  56.742  1.00  0.00           C
ATOM   8212 1C21 POPEs 214      72.666   4.871  56.002  1.00  0.00           C
ATOM   8215 2C21 POPEs 214      72.197   4.671  54.552  1.00  0.00           C
ATOM   8218 3C21 POPEs 214      73.207   3.921  53.662  1.00  0.00           C
ATOM   8221 4C21 POPEs 214      72.816   3.981  52.182  1.00  0.00           C
ATOM   8224 5C21 POPEs 214      73.846   3.281  51.282  1.00  0.00           C
ATOM   8227 6C21 POPEs 214      73.477   3.361  49.802  1.00  0.00           C
ATOM   8230 7C21 POPEs 214      74.597   2.831  48.892  1.00  0.00           C
ATOM   8233 8C21 POPEs 214      74.246   2.891  47.402  1.00  0.00           C
ATOM   8237  C33 POPEs 214      73.807   7.562  64.262  1.00  0.00           C
ATOM   8240  C34 POPEs 214      74.117   8.962  63.722  1.00  0.00           C
ATOM   8243  C35 POPEs 214      75.136   8.901  62.582  1.00  0.00           C
ATOM   8246  C36 POPEs 214      75.247  10.241  61.852  1.00  0.00           C
ATOM   8249  C37 POPEs 214      75.786  10.092  60.432  1.00  0.00           C
ATOM   8252  C38 POPEs 214      75.307  11.221  59.512  1.00  0.00           C
ATOM   8255  C39 POPEs 214      75.707  11.012  58.052  1.00  0.00           C
ATOM   8258 0C31 POPEs 214      77.206  11.201  57.822  1.00  0.00           C
ATOM   8261 1C31 POPEs 214      77.627  10.872  56.392  1.00  0.00           C
ATOM   8264 2C31 POPEs 214      78.886  11.631  55.982  1.00  0.00           C
ATOM   8267 3C31 POPEs 214      78.606  12.972  55.272  1.00  0.00           C
ATOM   8270 4C31 POPEs 214      78.067  12.772  53.842  1.00  0.00           C
ATOM   8273 5C31 POPEs 214      77.926  14.061  53.022  1.00  0.00           C
ATOM   8276 6C31 POPEs 214      77.036  15.130  53.652  1.00  0.00           C
ATOM   8280  NH3 POPEt 215      76.497  80.781  32.102  1.00  0.00           N
ATOM   8284  C12 POPEt 215      75.057  80.431  31.922  1.00  0.00           C
ATOM   8287  C11 POPEt 215      74.466  79.862  33.212  1.00  0.00           C
ATOM   8290  P   POPEt 215      72.227  78.940  34.142  1.00  0.00           P
ATOM   8291  O13 POPEt 215      70.917  79.621  34.272  1.00  0.00           O
ATOM   8292  O14 POPEt 215      72.206  77.492  33.812  1.00  0.00           O
ATOM   8293  O11 POPEt 215      73.106  79.201  35.422  1.00  0.00           O
ATOM   8294  O12 POPEt 215      73.067  79.691  33.022  1.00  0.00           O
ATOM   8295  C1  POPEt 215      73.207  78.360  36.562  1.00  0.00           C
ATOM   8298  C2  POPEt 215      74.176  78.962  37.662  1.00  0.00           C
ATOM   8300  O21 POPEt 215      73.507  79.070  38.932  1.00  0.00           O
ATOM   8301  C21 POPEt 215      73.307  77.891  39.492  1.00  0.00           C
ATOM   8302  O22 POPEt 215      73.827  76.841  39.132  1.00  0.00           O
ATOM   8303  C22 POPEt 215      72.286  78.021  40.612  1.00  0.00           C
ATOM   8306  C3  POPEt 215      74.706  80.361  37.242  1.00  0.00           C
ATOM   8309  O31 POPEt 215      75.736  80.891  38.122  1.00  0.00           O
ATOM   8310  C31 POPEt 215      75.486  82.071  38.662  1.00  0.00           C
ATOM   8311  O32 POPEt 215      74.446  82.701  38.602  1.00  0.00           O
ATOM   8312  C32 POPEt 215      76.767  82.642  39.302  1.00  0.00           C
ATOM   8315  C23 POPEt 215      72.097  76.701  41.382  1.00  0.00           C
ATOM   8318  C24 POPEt 215      70.947  76.720  42.392  1.00  0.00           C
ATOM   8321  C25 POPEt 215      71.066  77.800  43.482  1.00  0.00           C
ATOM   8324  C26 POPEt 215      72.307  77.632  44.362  1.00  0.00           C
ATOM   8327  C27 POPEt 215      72.447  78.752  45.392  1.00  0.00           C
ATOM   8330  C28 POPEt 215      73.767  78.641  46.182  1.00  0.00           C
ATOM   8333  C29 POPEt 215      73.986  79.842  47.062  1.00  0.00           C
ATOM   8335 0C21 POPEt 215      73.647  79.951  48.352  1.00  0.00           C
ATOM   8337 1C21 POPEt 215      72.966  78.880  49.172  1.00  0.00           C
ATOM   8340 2C21 POPEt 215      73.986  78.091  50.002  1.00  0.00           C
ATOM   8343 3C21 POPEt 215      73.327  77.051  50.912  1.00  0.00           C
ATOM   8346 4C21 POPEt 215      74.356  76.151  51.602  1.00  0.00           C
ATOM   8349 5C21 POPEt 215      73.767  75.290  52.732  1.00  0.00           C
ATOM   8352 6C21 POPEt 215      72.687  74.311  52.282  1.00  0.00           C
ATOM   8355 7C21 POPEt 215      72.077  73.532  53.452  1.00  0.00           C
ATOM   8358 8C21 POPEt 215      70.926  72.611  53.032  1.00  0.00           C
ATOM   8362  C33 POPEt 215      77.266  81.861  40.542  1.00  0.00           C
ATOM   8365  C34 POPEt 215      76.286  81.900  41.722  1.00  0.00           C
ATOM   8368  C35 POPEt 215      76.767  81.101  42.942  1.00  0.00           C
ATOM   8371  C36 POPEt 215      77.887  81.751  43.772  1.00  0.00           C
ATOM   8374  C37 POPEt 215      78.437  80.751  44.802  1.00  0.00           C
ATOM   8377  C38 POPEt 215      79.626  81.241  45.642  1.00  0.00           C
ATOM   8380  C39 POPEt 215      80.286  80.040  46.352  1.00  0.00           C
ATOM   8383 0C31 POPEt 215      81.036  80.361  47.652  1.00  0.00           C
ATOM   8386 1C31 POPEt 215      82.487  80.832  47.492  1.00  0.00           C
ATOM   8389 2C31 POPEt 215      83.197  80.991  48.852  1.00  0.00           C
ATOM   8392 3C31 POPEt 215      83.607  79.671  49.512  1.00  0.00           C
ATOM   8395 4C31 POPEt 215      84.116  79.901  50.942  1.00  0.00           C
ATOM   8398 5C31 POPEt 215      84.706  78.641  51.562  1.00  0.00           C
ATOM   8401 6C31 POPEt 215      85.097  78.810  53.032  1.00  0.00           C
ATOM   8405  NH3 POPEu 216      30.407  26.960  25.542  1.00  0.00           N
ATOM   8409  C12 POPEu 216      30.757  27.360  24.132  1.00  0.00           C
ATOM   8412  C11 POPEu 216      32.247  27.590  23.922  1.00  0.00           C
ATOM   8415  P   POPEu 216      33.817  27.811  21.822  1.00  0.00           P
ATOM   8416  O13 POPEu 216      34.017  26.402  21.392  1.00  0.00           O
ATOM   8417  O14 POPEu 216      33.937  28.882  20.802  1.00  0.00           O
ATOM   8418  O11 POPEu 216      34.867  28.091  22.982  1.00  0.00           O
ATOM   8419  O12 POPEu 216      32.446  27.992  22.562  1.00  0.00           O
ATOM   8420  C1  POPEu 216      35.987  27.271  23.282  1.00  0.00           C
ATOM   8423  C2  POPEu 216      36.356  27.290  24.802  1.00  0.00           C
ATOM   8425  O21 POPEu 216      36.957  26.040  25.182  1.00  0.00           O
ATOM   8426  C21 POPEu 216      38.227  25.891  24.782  1.00  0.00           C
ATOM   8427  O22 POPEu 216      38.827  26.621  24.012  1.00  0.00           O
ATOM   8428  C22 POPEu 216      38.817  24.641  25.432  1.00  0.00           C
ATOM   8431  C3  POPEu 216      35.097  27.550  25.702  1.00  0.00           C
ATOM   8434  O31 POPEu 216      35.417  27.761  27.102  1.00  0.00           O
ATOM   8435  C31 POPEu 216      34.317  27.912  27.882  1.00  0.00           C
ATOM   8436  O32 POPEu 216      33.167  27.771  27.502  1.00  0.00           O
ATOM   8437  C32 POPEu 216      34.737  28.301  29.302  1.00  0.00           C
ATOM   8440  C23 POPEu 216      40.337  24.732  25.712  1.00  0.00           C
ATOM   8443  C24 POPEu 216      40.786  23.591  26.632  1.00  0.00           C
ATOM   8446  C25 POPEu 216      42.277  23.610  26.992  1.00  0.00           C
ATOM   8449  C26 POPEu 216      42.637  22.562  28.052  1.00  0.00           C
ATOM   8452  C27 POPEu 216      44.137  22.550  28.372  1.00  0.00           C
ATOM   8455  C28 POPEu 216      44.477  21.931  29.742  1.00  0.00           C
ATOM   8458  C29 POPEu 216      44.157  20.462  29.832  1.00  0.00           C
ATOM   8460 0C21 POPEu 216      44.367  19.692  30.922  1.00  0.00           C
ATOM   8462 1C21 POPEu 216      44.946  20.171  32.232  1.00  0.00           C
ATOM   8465 2C21 POPEu 216      43.966  20.101  33.412  1.00  0.00           C
ATOM   8468 3C21 POPEu 216      44.647  20.392  34.762  1.00  0.00           C
ATOM   8471 4C21 POPEu 216      43.677  20.831  35.872  1.00  0.00           C
ATOM   8474 5C21 POPEu 216      42.397  19.981  35.992  1.00  0.00           C
ATOM   8477 6C21 POPEu 216      41.447  20.531  37.062  1.00  0.00           C
ATOM   8480 7C21 POPEu 216      40.016  19.981  36.932  1.00  0.00           C
ATOM   8483 8C21 POPEu 216      39.017  20.671  37.862  1.00  0.00           C
ATOM   8487  C33 POPEu 216      34.036  27.451  30.402  1.00  0.00           C
ATOM   8490  C34 POPEu 216      34.777  27.501  31.752  1.00  0.00           C
ATOM   8493  C35 POPEu 216      34.177  26.602  32.852  1.00  0.00           C
ATOM   8496  C36 POPEu 216      32.977  27.232  33.582  1.00  0.00           C
ATOM   8499  C37 POPEu 216      32.586  26.481  34.872  1.00  0.00           C
ATOM   8502  C38 POPEu 216      31.417  27.171  35.602  1.00  0.00           C
ATOM   8505  C39 POPEu 216      30.987  26.470  36.902  1.00  0.00           C
ATOM   8508 0C31 POPEu 216      31.937  26.721  38.092  1.00  0.00           C
ATOM   8511 1C31 POPEu 216      31.547  25.912  39.332  1.00  0.00           C
ATOM   8514 2C31 POPEu 216      32.446  26.212  40.542  1.00  0.00           C
ATOM   8517 3C31 POPEu 216      32.467  25.081  41.582  1.00  0.00           C
ATOM   8520 4C31 POPEu 216      31.097  24.662  42.142  1.00  0.00           C
ATOM   8523 5C31 POPEu 216      31.266  23.521  43.152  1.00  0.00           C
ATOM   8526 6C31 POPEu 216      29.987  23.091  43.862  1.00  0.00           C
ATOM   8530  NH3 POPEv 217     111.507 121.642  68.832  1.00  0.00           N
ATOM   8534  C12 POPEv 217     110.706 120.452  69.292  1.00  0.00           C
ATOM   8537  C11 POPEv 217     110.436 119.461  68.132  1.00  0.00           C
ATOM   8540  P   POPEv 217     108.157 118.531  69.122  1.00  0.00           P
ATOM   8541  O13 POPEv 217     108.447 118.930  70.512  1.00  0.00           O
ATOM   8542  O14 POPEv 217     107.346 117.321  68.922  1.00  0.00           O
ATOM   8543  O11 POPEv 217     107.497 119.751  68.332  1.00  0.00           O
ATOM   8544  O12 POPEv 217     109.557 118.381  68.432  1.00  0.00           O
ATOM   8545  C1  POPEv 217     106.797 119.461  67.102  1.00  0.00           C
ATOM   8548  C2  POPEv 217     107.656 119.771  65.842  1.00  0.00           C
ATOM   8550  O21 POPEv 217     106.867 120.551  64.932  1.00  0.00           O
ATOM   8551  C21 POPEv 217     106.296 120.051  63.852  1.00  0.00           C
ATOM   8552  O22 POPEv 217     106.266 118.892  63.482  1.00  0.00           O
ATOM   8553  C22 POPEv 217     105.596 121.222  63.142  1.00  0.00           C
ATOM   8556  C3  POPEv 217     108.467 118.561  65.252  1.00  0.00           C
ATOM   8559  O31 POPEv 217     109.256 119.011  64.142  1.00  0.00           O
ATOM   8560  C31 POPEv 217     110.456 118.472  63.942  1.00  0.00           C
ATOM   8561  O32 POPEv 217     110.997 117.642  64.652  1.00  0.00           O
ATOM   8562  C32 POPEv 217     111.007 119.041  62.622  1.00  0.00           C
ATOM   8565  C23 POPEv 217     104.776 120.812  61.892  1.00  0.00           C
ATOM   8568  C24 POPEv 217     105.657 120.460  60.682  1.00  0.00           C
ATOM   8571  C25 POPEv 217     105.117 121.001  59.342  1.00  0.00           C
ATOM   8574  C26 POPEv 217     103.857 120.291  58.822  1.00  0.00           C
ATOM   8577  C27 POPEv 217     103.477 120.812  57.422  1.00  0.00           C
ATOM   8580  C28 POPEv 217     102.136 120.261  56.882  1.00  0.00           C
ATOM   8583  C29 POPEv 217     102.176 118.831  56.412  1.00  0.00           C
ATOM   8585 0C21 POPEv 217     102.337 118.421  55.152  1.00  0.00           C
ATOM   8587 1C21 POPEv 217     102.607 119.301  53.952  1.00  0.00           C
ATOM   8590 2C21 POPEv 217     103.867 118.822  53.222  1.00  0.00           C
ATOM   8593 3C21 POPEv 217     104.437 119.872  52.262  1.00  0.00           C
ATOM   8596 4C21 POPEv 217     105.697 119.371  51.552  1.00  0.00           C
ATOM   8599 5C21 POPEv 217     105.426 118.862  50.132  1.00  0.00           C
ATOM   8602 6C21 POPEv 217     106.686 118.281  49.482  1.00  0.00           C
ATOM   8605 7C21 POPEv 217     106.536 118.032  47.972  1.00  0.00           C
ATOM   8608 8C21 POPEv 217     107.856 117.612  47.312  1.00  0.00           C
ATOM   8612  C33 POPEv 217     111.746 118.041  61.712  1.00  0.00           C
ATOM   8615  C34 POPEv 217     112.376 118.762  60.502  1.00  0.00           C
ATOM   8618  C35 POPEv 217     113.006 117.782  59.502  1.00  0.00           C
ATOM   8621  C36 POPEv 217     113.577 118.451  58.242  1.00  0.00           C
ATOM   8624  C37 POPEv 217     114.176 117.402  57.302  1.00  0.00           C
ATOM   8627  C38 POPEv 217     114.876 117.992  56.072  1.00  0.00           C
ATOM   8630  C39 POPEv 217     115.606 116.912  55.242  1.00  0.00           C
ATOM   8633 0C31 POPEv 217     114.657 115.872  54.642  1.00  0.00           C
ATOM   8636 1C31 POPEv 217     115.387 114.801  53.802  1.00  0.00           C
ATOM   8639 2C31 POPEv 217     114.466 113.652  53.362  1.00  0.00           C
ATOM   8642 3C31 POPEv 217     113.337 114.041  52.392  1.00  0.00           C
ATOM   8645 4C31 POPEv 217     113.836 114.452  50.992  1.00  0.00           C
ATOM   8648 5C31 POPEv 217     112.707 114.471  49.962  1.00  0.00           C
ATOM   8651 6C31 POPEv 217     113.176 114.722  48.522  1.00  0.00           C
ATOM   8655  NH3 POPEw 218      86.846 103.302  74.352  1.00  0.00           N
ATOM   8659  C12 POPEw 218      86.926 101.801  74.282  1.00  0.00           C
ATOM   8662  C11 POPEw 218      88.376 101.262  74.232  1.00  0.00           C
ATOM   8665  P   POPEw 218      87.667  98.781  74.012  1.00  0.00           P
ATOM   8666  O13 POPEw 218      87.887  98.691  75.482  1.00  0.00           O
ATOM   8667  O14 POPEw 218      86.277  98.971  73.532  1.00  0.00           O
ATOM   8668  O11 POPEw 218      88.386  97.602  73.222  1.00  0.00           O
ATOM   8669  O12 POPEw 218      88.486 100.040  73.502  1.00  0.00           O
ATOM   8670  C1  POPEw 218      88.677  97.721  71.822  1.00  0.00           C
ATOM   8673  C2  POPEw 218      88.786  96.301  71.202  1.00  0.00           C
ATOM   8675  O21 POPEw 218      89.007  96.340  69.782  1.00  0.00           O
ATOM   8676  C21 POPEw 218      88.106  96.861  68.972  1.00  0.00           C
ATOM   8677  O22 POPEw 218      87.017  97.292  69.292  1.00  0.00           O
ATOM   8678  C22 POPEw 218      88.666  96.861  67.542  1.00  0.00           C
ATOM   8681  C3  POPEw 218      87.597  95.392  71.662  1.00  0.00           C
ATOM   8684  O31 POPEw 218      87.087  94.482  70.662  1.00  0.00           O
ATOM   8685  C31 POPEw 218      87.816  93.402  70.472  1.00  0.00           C
ATOM   8686  O32 POPEw 218      88.897  93.172  71.012  1.00  0.00           O
ATOM   8687  C32 POPEw 218      87.036  92.472  69.522  1.00  0.00           C
ATOM   8690  C23 POPEw 218      87.917  97.861  66.622  1.00  0.00           C
ATOM   8693  C24 POPEw 218      88.486  98.001  65.192  1.00  0.00           C
ATOM   8696  C25 POPEw 218      88.246  96.782  64.282  1.00  0.00           C
ATOM   8699  C26 POPEw 218      87.936  97.152  62.812  1.00  0.00           C
ATOM   8702  C27 POPEw 218      89.027  97.960  62.092  1.00  0.00           C
ATOM   8705  C28 POPEw 218      88.626  98.332  60.652  1.00  0.00           C
ATOM   8708  C29 POPEw 218      87.527  99.361  60.592  1.00  0.00           C
ATOM   8710 0C21 POPEw 218      86.856  99.722  59.482  1.00  0.00           C
ATOM   8712 1C21 POPEw 218      87.066  99.161  58.092  1.00  0.00           C
ATOM   8715 2C21 POPEw 218      85.876  99.312  57.112  1.00  0.00           C
ATOM   8718 3C21 POPEw 218      85.456 100.762  56.852  1.00  0.00           C
ATOM   8721 4C21 POPEw 218      84.216 100.902  55.952  1.00  0.00           C
ATOM   8724 5C21 POPEw 218      84.547 101.001  54.452  1.00  0.00           C
ATOM   8727 6C21 POPEw 218      83.267 101.161  53.622  1.00  0.00           C
ATOM   8730 7C21 POPEw 218      83.497 101.161  52.102  1.00  0.00           C
ATOM   8733 8C21 POPEw 218      82.197 101.191  51.302  1.00  0.00           C
ATOM   8737  C33 POPEw 218      87.966  91.710  68.552  1.00  0.00           C
ATOM   8740  C34 POPEw 218      88.547  92.652  67.502  1.00  0.00           C
ATOM   8743  C35 POPEw 218      89.776  92.071  66.822  1.00  0.00           C
ATOM   8746  C36 POPEw 218      90.517  93.092  65.962  1.00  0.00           C
ATOM   8749  C37 POPEw 218      91.926  92.612  65.622  1.00  0.00           C
ATOM   8752  C38 POPEw 218      92.586  93.381  64.472  1.00  0.00           C
ATOM   8755  C39 POPEw 218      91.837  93.192  63.152  1.00  0.00           C
ATOM   8758 0C31 POPEw 218      92.686  93.531  61.922  1.00  0.00           C
ATOM   8761 1C31 POPEw 218      91.937  93.172  60.642  1.00  0.00           C
ATOM   8764 2C31 POPEw 218      92.686  93.531  59.352  1.00  0.00           C
ATOM   8767 3C31 POPEw 218      92.816  95.051  59.182  1.00  0.00           C
ATOM   8770 4C31 POPEw 218      93.507  95.481  57.882  1.00  0.00           C
ATOM   8773 5C31 POPEw 218      93.926  96.952  57.942  1.00  0.00           C
ATOM   8776 6C31 POPEw 218      94.547  97.451  56.642  1.00  0.00           C
ATOM   8780  NH3 POPEx 219      53.316 121.760  67.652  1.00  0.00           N
ATOM   8784  C12 POPEx 219      54.787 121.642  67.402  1.00  0.00           C
ATOM   8787  C11 POPEx 219      55.426 120.732  68.462  1.00  0.00           C
ATOM   8790  P   POPEx 219      57.586 120.040  67.202  1.00  0.00           P
ATOM   8791  O13 POPEx 219      56.917 118.731  67.012  1.00  0.00           O
ATOM   8792  O14 POPEx 219      59.036 120.051  67.452  1.00  0.00           O
ATOM   8793  O11 POPEx 219      57.227 120.991  65.972  1.00  0.00           O
ATOM   8794  O12 POPEx 219      56.847 120.832  68.372  1.00  0.00           O
ATOM   8795  C1  POPEx 219      57.297 120.431  64.652  1.00  0.00           C
ATOM   8798  C2  POPEx 219      56.257 121.061  63.692  1.00  0.00           C
ATOM   8800  O21 POPEx 219      56.647 120.672  62.372  1.00  0.00           O
ATOM   8801  C21 POPEx 219      55.696 120.331  61.522  1.00  0.00           C
ATOM   8802  O22 POPEx 219      54.496 120.370  61.722  1.00  0.00           O
ATOM   8803  C22 POPEx 219      56.367 119.891  60.222  1.00  0.00           C
ATOM   8806  C3  POPEx 219      56.257 122.612  63.832  1.00  0.00           C
ATOM   8809  O31 POPEx 219      55.147 123.172  63.112  1.00  0.00           O
ATOM   8810  C31 POPEx 219      55.437 123.862  62.022  1.00  0.00           C
ATOM   8811  O32 POPEx 219      56.557 124.202  61.662  1.00  0.00           O
ATOM   8812  C32 POPEx 219      54.147 124.181  61.272  1.00  0.00           C
ATOM   8815  C23 POPEx 219      55.956 120.771  59.032  1.00  0.00           C
ATOM   8818  C24 POPEx 219      56.837 120.501  57.812  1.00  0.00           C
ATOM   8821  C25 POPEx 219      56.237 121.042  56.512  1.00  0.00           C
ATOM   8824  C26 POPEx 219      57.266 121.371  55.422  1.00  0.00           C
ATOM   8827  C27 POPEx 219      58.267 120.252  55.092  1.00  0.00           C
ATOM   8830  C28 POPEx 219      59.356 120.781  54.142  1.00  0.00           C
ATOM   8833  C29 POPEx 219      60.387 119.741  53.792  1.00  0.00           C
ATOM   8835 0C21 POPEx 219      60.907 119.521  52.562  1.00  0.00           C
ATOM   8837 1C21 POPEx 219      60.547 120.252  51.292  1.00  0.00           C
ATOM   8840 2C21 POPEx 219      61.616 121.262  50.842  1.00  0.00           C
ATOM   8843 3C21 POPEx 219      61.357 121.751  49.412  1.00  0.00           C
ATOM   8846 4C21 POPEx 219      62.417 122.730  48.912  1.00  0.00           C
ATOM   8849 5C21 POPEx 219      62.567 122.721  47.382  1.00  0.00           C
ATOM   8852 6C21 POPEx 219      63.456 121.570  46.902  1.00  0.00           C
ATOM   8855 7C21 POPEx 219      63.727 121.551  45.392  1.00  0.00           C
ATOM   8858 8C21 POPEx 219      64.587 120.361  44.962  1.00  0.00           C
ATOM   8862  C33 POPEx 219      54.387 124.461  59.772  1.00  0.00           C
ATOM   8865  C34 POPEx 219      53.137 124.972  59.062  1.00  0.00           C
ATOM   8868  C35 POPEx 219      53.456 125.431  57.632  1.00  0.00           C
ATOM   8871  C36 POPEx 219      52.257 126.031  56.882  1.00  0.00           C
ATOM   8874  C37 POPEx 219      52.716 126.973  55.762  1.00  0.00           C
ATOM   8877  C38 POPEx 219      51.606 127.384  54.782  1.00  0.00           C
ATOM   8880  C39 POPEx 219      52.066 128.514  53.852  1.00  0.00           C
ATOM   8883 0C31 POPEx 219      51.126 128.715  52.652  1.00  0.00           C
ATOM   8886 1C31 POPEx 219      51.507 129.935  51.802  1.00  0.00           C
ATOM   8889 2C31 POPEx 219      50.807 129.914  50.442  1.00  0.00           C
ATOM   8892 3C31 POPEx 219      51.026 131.174  49.582  1.00  0.00           C
ATOM   8895 4C31 POPEx 219      50.356 132.424  50.162  1.00  0.00           C
ATOM   8898 5C31 POPEx 219      50.417 133.613  49.202  1.00  0.00           C
ATOM   8901 6C31 POPEx 219      49.636 134.825  49.712  1.00  0.00           C
ATOM   8905  NH3 POPEy 220      24.967  -1.609  67.842  1.00  0.00           N
ATOM   8909  C12 POPEy 220      23.877  -0.779  68.482  1.00  0.00           C
ATOM   8912  C11 POPEy 220      24.367  -0.129  69.782  1.00  0.00           C
ATOM   8915  P   POPEy 220      25.706   2.061  68.932  1.00  0.00           P
ATOM   8916  O13 POPEy 220      25.147   3.312  68.382  1.00  0.00           O
ATOM   8917  O14 POPEy 220      26.897   2.171  69.802  1.00  0.00           O
ATOM   8918  O11 POPEy 220      26.147   1.181  67.672  1.00  0.00           O
ATOM   8919  O12 POPEy 220      24.557   1.261  69.622  1.00  0.00           O
ATOM   8920  C1  POPEy 220      27.007   1.891  66.752  1.00  0.00           C
ATOM   8923  C2  POPEy 220      26.277   2.501  65.522  1.00  0.00           C
ATOM   8925  O21 POPEy 220      25.917   1.441  64.622  1.00  0.00           O
ATOM   8926  C21 POPEy 220      24.767   0.851  64.942  1.00  0.00           C
ATOM   8927  O22 POPEy 220      23.987   1.211  65.792  1.00  0.00           O
ATOM   8928  C22 POPEy 220      24.537  -0.379  64.062  1.00  0.00           C
ATOM   8931  C3  POPEy 220      27.227   3.511  64.802  1.00  0.00           C
ATOM   8934  O31 POPEy 220      27.107   3.471  63.362  1.00  0.00           O
ATOM   8935  C31 POPEy 220      26.287   4.361  62.812  1.00  0.00           C
ATOM   8936  O32 POPEy 220      25.746   5.281  63.402  1.00  0.00           O
ATOM   8937  C32 POPEy 220      26.187   4.102  61.312  1.00  0.00           C
ATOM   8940  C23 POPEy 220      23.197  -0.299  63.312  1.00  0.00           C
ATOM   8943  C24 POPEy 220      22.757  -1.649  62.732  1.00  0.00           C
ATOM   8946  C25 POPEy 220      21.607  -1.469  61.742  1.00  0.00           C
ATOM   8949  C26 POPEy 220      20.987  -2.762  61.232  1.00  0.00           C
ATOM   8952  C27 POPEy 220      19.837  -2.452  60.272  1.00  0.00           C
ATOM   8955  C28 POPEy 220      19.117  -3.712  59.762  1.00  0.00           C
ATOM   8958  C29 POPEy 220      19.876  -4.352  58.642  1.00  0.00           C
ATOM   8960 0C21 POPEy 220      19.337  -4.862  57.512  1.00  0.00           C
ATOM   8962 1C21 POPEy 220      17.876  -4.982  57.172  1.00  0.00           C
ATOM   8965 2C21 POPEy 220      17.497  -4.162  55.932  1.00  0.00           C
ATOM   8968 3C21 POPEy 220      18.137  -4.682  54.632  1.00  0.00           C
ATOM   8971 4C21 POPEy 220      17.607  -3.982  53.382  1.00  0.00           C
ATOM   8974 5C21 POPEy 220      18.177  -4.592  52.092  1.00  0.00           C
ATOM   8977 6C21 POPEy 220      17.737  -3.842  50.832  1.00  0.00           C
ATOM   8980 7C21 POPEy 220      18.427  -4.402  49.582  1.00  0.00           C
ATOM   8983 8C21 POPEy 220      18.117  -3.612  48.312  1.00  0.00           C
ATOM   8987  C33 POPEy 220      25.827   5.371  60.492  1.00  0.00           C
ATOM   8990  C34 POPEy 220      25.927   5.241  58.962  1.00  0.00           C
ATOM   8993  C35 POPEy 220      27.277   4.741  58.442  1.00  0.00           C
ATOM   8996  C36 POPEy 220      27.247   4.292  56.972  1.00  0.00           C
ATOM   8999  C37 POPEy 220      28.577   3.632  56.582  1.00  0.00           C
ATOM   9002  C38 POPEy 220      29.137   4.081  55.232  1.00  0.00           C
ATOM   9005  C39 POPEy 220      28.267   3.681  54.042  1.00  0.00           C
ATOM   9008 0C31 POPEy 220      29.007   3.872  52.712  1.00  0.00           C
ATOM   9011 1C31 POPEy 220      28.187   3.381  51.522  1.00  0.00           C
ATOM   9014 2C31 POPEy 220      28.957   3.411  50.192  1.00  0.00           C
ATOM   9017 3C31 POPEy 220      30.177   2.491  50.132  1.00  0.00           C
ATOM   9020 4C31 POPEy 220      30.387   1.951  48.712  1.00  0.00           C
ATOM   9023 5C31 POPEy 220      31.626   1.071  48.562  1.00  0.00           C
ATOM   9026 6C31 POPEy 220      31.677   0.361  47.212  1.00  0.00           C
ATOM   9030  NH3 POPEz 221      77.397 100.541  72.972  1.00  0.00           N
ATOM   9034  C12 POPEz 221      77.937 101.922  72.772  1.00  0.00           C
ATOM   9037  C11 POPEz 221      76.777 102.911  72.622  1.00  0.00           C
ATOM   9040  P   POPEz 221      76.117 103.411  70.112  1.00  0.00           P
ATOM   9041  O13 POPEz 221      76.727 102.531  69.102  1.00  0.00           O
ATOM   9042  O14 POPEz 221      74.766 103.941  69.812  1.00  0.00           O
ATOM   9043  O11 POPEz 221      77.077 104.611  70.452  1.00  0.00           O
ATOM   9044  O12 POPEz 221      76.047 102.581  71.442  1.00  0.00           O
ATOM   9045  C1  POPEz 221      77.666 105.441  69.462  1.00  0.00           C
ATOM   9048  C2  POPEz 221      79.206 105.282  69.522  1.00  0.00           C
ATOM   9050  O21 POPEz 221      79.816 106.012  68.462  1.00  0.00           O
ATOM   9051  C21 POPEz 221      79.757 105.541  67.232  1.00  0.00           C
ATOM   9052  O22 POPEz 221      79.236 104.512  66.862  1.00  0.00           O
ATOM   9053  C22 POPEz 221      80.477 106.551  66.342  1.00  0.00           C
ATOM   9056  C3  POPEz 221      79.597 103.771  69.592  1.00  0.00           C
ATOM   9059  O31 POPEz 221      80.966 103.482  69.232  1.00  0.00           O
ATOM   9060  C31 POPEz 221      81.246 102.201  69.462  1.00  0.00           C
ATOM   9061  O32 POPEz 221      80.707 101.502  70.302  1.00  0.00           O
ATOM   9062  C32 POPEz 221      82.227 101.721  68.412  1.00  0.00           C
ATOM   9065  C23 POPEz 221      80.536 106.211  64.842  1.00  0.00           C
ATOM   9068  C24 POPEz 221      81.316 107.311  64.102  1.00  0.00           C
ATOM   9071  C25 POPEz 221      81.286 107.192  62.572  1.00  0.00           C
ATOM   9074  C26 POPEz 221      81.797 108.472  61.902  1.00  0.00           C
ATOM   9077  C27 POPEz 221      81.497 108.531  60.402  1.00  0.00           C
ATOM   9080  C28 POPEz 221      81.637 109.961  59.862  1.00  0.00           C
ATOM   9083  C29 POPEz 221      81.327 110.040  58.392  1.00  0.00           C
ATOM   9085 0C21 POPEz 221      81.407 111.161  57.662  1.00  0.00           C
ATOM   9087 1C21 POPEz 221      81.816 112.512  58.182  1.00  0.00           C
ATOM   9090 2C21 POPEz 221      83.316 112.761  57.922  1.00  0.00           C
ATOM   9093 3C21 POPEz 221      83.637 113.010  56.442  1.00  0.00           C
ATOM   9096 4C21 POPEz 221      85.117 113.281  56.122  1.00  0.00           C
ATOM   9099 5C21 POPEz 221      86.067 112.092  56.392  1.00  0.00           C
ATOM   9102 6C21 POPEz 221      87.527 112.451  56.112  1.00  0.00           C
ATOM   9105 7C21 POPEz 221      88.497 111.301  56.392  1.00  0.00           C
ATOM   9108 8C21 POPEz 221      89.977 111.691  56.262  1.00  0.00           C
ATOM   9112  C33 POPEz 221      81.547 101.551  67.032  1.00  0.00           C
ATOM   9115  C34 POPEz 221      82.577 101.262  65.952  1.00  0.00           C
ATOM   9118  C35 POPEz 221      82.007 101.211  64.542  1.00  0.00           C
ATOM   9121  C36 POPEz 221      83.117 100.942  63.522  1.00  0.00           C
ATOM   9124  C37 POPEz 221      82.567 100.632  62.132  1.00  0.00           C
ATOM   9127  C38 POPEz 221      83.687 100.382  61.112  1.00  0.00           C
ATOM   9130  C39 POPEz 221      83.316  99.350  60.042  1.00  0.00           C
ATOM   9133 0C31 POPEz 221      81.986  99.622  59.312  1.00  0.00           C
ATOM   9136 1C31 POPEz 221      80.966  98.521  59.612  1.00  0.00           C
ATOM   9139 2C31 POPEz 221      79.647  98.731  58.872  1.00  0.00           C
ATOM   9142 3C31 POPEz 221      78.786  97.461  58.762  1.00  0.00           C
ATOM   9145 4C31 POPEz 221      79.507  96.331  58.022  1.00  0.00           C
ATOM   9148 5C31 POPEz 221      78.566  95.301  57.402  1.00  0.00           C
ATOM   9151 6C31 POPEz 221      79.306  94.251  56.582  1.00  0.00           C
ATOM   9155  NH3 POPE0 222      20.597  16.050  26.762  1.00  0.00           N
ATOM   9159  C12 POPE0 222      20.207  15.802  25.352  1.00  0.00           C
ATOM   9162  C11 POPE0 222      19.307  16.962  24.912  1.00  0.00           C
ATOM   9165  P   POPE0 222      17.487  18.591  25.742  1.00  0.00           P
ATOM   9166  O13 POPE0 222      18.117  19.832  26.282  1.00  0.00           O
ATOM   9167  O14 POPE0 222      17.167  18.591  24.292  1.00  0.00           O
ATOM   9168  O11 POPE0 222      16.227  18.271  26.612  1.00  0.00           O
ATOM   9169  O12 POPE0 222      18.466  17.361  26.012  1.00  0.00           O
ATOM   9170  C1  POPE0 222      15.427  17.091  26.532  1.00  0.00           C
ATOM   9173  C2  POPE0 222      15.807  15.932  27.522  1.00  0.00           C
ATOM   9175  O21 POPE0 222      16.687  16.451  28.552  1.00  0.00           O
ATOM   9176  C21 POPE0 222      16.647  15.811  29.702  1.00  0.00           C
ATOM   9177  O22 POPE0 222      15.927  14.872  29.992  1.00  0.00           O
ATOM   9178  C22 POPE0 222      17.747  16.321  30.632  1.00  0.00           C
ATOM   9181  C3  POPE0 222      16.437  14.720  26.762  1.00  0.00           C
ATOM   9184  O31 POPE0 222      16.717  13.562  27.602  1.00  0.00           O
ATOM   9185  C31 POPE0 222      17.937  13.502  28.122  1.00  0.00           C
ATOM   9186  O32 POPE0 222      18.837  14.302  27.922  1.00  0.00           O
ATOM   9187  C32 POPE0 222      18.036  12.321  29.072  1.00  0.00           C
ATOM   9190  C23 POPE0 222      17.247  17.351  31.672  1.00  0.00           C
ATOM   9193  C24 POPE0 222      16.327  16.742  32.732  1.00  0.00           C
ATOM   9196  C25 POPE0 222      16.177  17.622  33.972  1.00  0.00           C
ATOM   9199  C26 POPE0 222      15.046  17.152  34.912  1.00  0.00           C
ATOM   9202  C27 POPE0 222      15.207  15.720  35.442  1.00  0.00           C
ATOM   9205  C28 POPE0 222      13.967  15.292  36.262  1.00  0.00           C
ATOM   9208  C29 POPE0 222      13.997  13.871  36.752  1.00  0.00           C
ATOM   9210 0C21 POPE0 222      13.387  13.441  37.882  1.00  0.00           C
ATOM   9212 1C21 POPE0 222      12.567  14.302  38.812  1.00  0.00           C
ATOM   9215 2C21 POPE0 222      13.407  14.911  39.952  1.00  0.00           C
ATOM   9218 3C21 POPE0 222      13.897  13.861  40.962  1.00  0.00           C
ATOM   9221 4C21 POPE0 222      14.867  14.431  41.992  1.00  0.00           C
ATOM   9224 5C21 POPE0 222      15.257  13.401  43.072  1.00  0.00           C
ATOM   9227 6C21 POPE0 222      14.217  13.311  44.192  1.00  0.00           C
ATOM   9230 7C21 POPE0 222      14.407  12.091  45.092  1.00  0.00           C
ATOM   9233 8C21 POPE0 222      13.367  12.002  46.212  1.00  0.00           C
ATOM   9237  C33 POPE0 222      19.466  12.291  29.622  1.00  0.00           C
ATOM   9240  C34 POPE0 222      19.677  11.342  30.802  1.00  0.00           C
ATOM   9243  C35 POPE0 222      21.167  11.201  31.132  1.00  0.00           C
ATOM   9246  C36 POPE0 222      21.957  12.512  31.162  1.00  0.00           C
ATOM   9249  C37 POPE0 222      23.417  12.252  31.552  1.00  0.00           C
ATOM   9252  C38 POPE0 222      24.286  13.502  31.362  1.00  0.00           C
ATOM   9255  C39 POPE0 222      25.776  13.201  31.522  1.00  0.00           C
ATOM   9258 0C31 POPE0 222      26.647  14.290  30.882  1.00  0.00           C
ATOM   9261 1C31 POPE0 222      28.147  14.051  31.052  1.00  0.00           C
ATOM   9264 2C31 POPE0 222      28.966  15.082  30.262  1.00  0.00           C
ATOM   9267 3C31 POPE0 222      30.477  14.891  30.392  1.00  0.00           C
ATOM   9270 4C31 POPE0 222      31.087  15.771  31.482  1.00  0.00           C
ATOM   9273 5C31 POPE0 222      32.607  15.882  31.362  1.00  0.00           C
ATOM   9276 6C31 POPE0 222      33.237  16.642  32.532  1.00  0.00           C
ATOM   9280  NH3 POPE1 223      87.567  96.352  28.782  1.00  0.00           N
ATOM   9284  C12 POPE1 223      88.687  95.361  28.942  1.00  0.00           C
ATOM   9287  C11 POPE1 223      88.187  93.911  28.892  1.00  0.00           C
ATOM   9290  P   POPE1 223      88.607  91.791  30.352  1.00  0.00           P
ATOM   9291  O13 POPE1 223      87.936  91.001  29.292  1.00  0.00           O
ATOM   9292  O14 POPE1 223      89.727  91.171  31.112  1.00  0.00           O
ATOM   9293  O11 POPE1 223      87.527  92.311  31.402  1.00  0.00           O
ATOM   9294  O12 POPE1 223      89.087  93.141  29.692  1.00  0.00           O
ATOM   9295  C1  POPE1 223      87.696  93.571  32.082  1.00  0.00           C
ATOM   9298  C2  POPE1 223      87.737  93.421  33.632  1.00  0.00           C
ATOM   9300  O21 POPE1 223      87.136  94.601  34.192  1.00  0.00           O
ATOM   9301  C21 POPE1 223      86.527  94.461  35.362  1.00  0.00           C
ATOM   9302  O22 POPE1 223      86.426  93.421  35.982  1.00  0.00           O
ATOM   9303  C22 POPE1 223      85.967  95.790  35.862  1.00  0.00           C
ATOM   9306  C3  POPE1 223      89.186  93.241  34.192  1.00  0.00           C
ATOM   9309  O31 POPE1 223      89.137  92.402  35.342  1.00  0.00           O
ATOM   9310  C31 POPE1 223      89.766  92.521  36.512  1.00  0.00           C
ATOM   9311  O32 POPE1 223      89.386  91.952  37.522  1.00  0.00           O
ATOM   9312  C32 POPE1 223      90.977  93.431  36.502  1.00  0.00           C
ATOM   9315  C23 POPE1 223      86.007  95.881  37.402  1.00  0.00           C
ATOM   9318  C24 POPE1 223      85.827  97.281  37.972  1.00  0.00           C
ATOM   9321  C25 POPE1 223      86.367  97.402  39.402  1.00  0.00           C
ATOM   9324  C26 POPE1 223      85.816  96.340  40.362  1.00  0.00           C
ATOM   9327  C27 POPE1 223      86.446  96.451  41.762  1.00  0.00           C
ATOM   9330  C28 POPE1 223      85.886  95.431  42.762  1.00  0.00           C
ATOM   9333  C29 POPE1 223      84.447  95.711  43.112  1.00  0.00           C
ATOM   9335 0C21 POPE1 223      83.966  95.991  44.332  1.00  0.00           C
ATOM   9337 1C21 POPE1 223      84.787  96.042  45.602  1.00  0.00           C
ATOM   9340 2C21 POPE1 223      84.967  94.622  46.162  1.00  0.00           C
ATOM   9343 3C21 POPE1 223      85.536  94.592  47.592  1.00  0.00           C
ATOM   9346 4C21 POPE1 223      85.426  93.181  48.192  1.00  0.00           C
ATOM   9349 5C21 POPE1 223      85.466  93.162  49.732  1.00  0.00           C
ATOM   9352 6C21 POPE1 223      84.706  91.942  50.262  1.00  0.00           C
ATOM   9355 7C21 POPE1 223      84.636  91.861  51.792  1.00  0.00           C
ATOM   9358 8C21 POPE1 223      84.066  90.532  52.272  1.00  0.00           C
ATOM   9362  C33 POPE1 223      90.557  94.771  37.132  1.00  0.00           C
ATOM   9365  C34 POPE1 223      91.697  95.771  37.292  1.00  0.00           C
ATOM   9368  C35 POPE1 223      92.777  95.352  38.282  1.00  0.00           C
ATOM   9371  C36 POPE1 223      92.306  95.252  39.742  1.00  0.00           C
ATOM   9374  C37 POPE1 223      93.477  95.072  40.712  1.00  0.00           C
ATOM   9377  C38 POPE1 223      93.057  95.291  42.172  1.00  0.00           C
ATOM   9380  C39 POPE1 223      94.087  94.771  43.192  1.00  0.00           C
ATOM   9383 0C31 POPE1 223      94.027  93.251  43.342  1.00  0.00           C
ATOM   9386 1C31 POPE1 223      94.867  92.730  44.522  1.00  0.00           C
ATOM   9389 2C31 POPE1 223      94.697  91.222  44.732  1.00  0.00           C
ATOM   9392 3C31 POPE1 223      95.676  90.621  45.742  1.00  0.00           C
ATOM   9395 4C31 POPE1 223      95.596  91.252  47.142  1.00  0.00           C
ATOM   9398 5C31 POPE1 223      96.587  90.600  48.122  1.00  0.00           C
ATOM   9401 6C31 POPE1 223      96.627  91.252  49.502  1.00  0.00           C
ATOM   9405  NH3 POPE2 224      40.007 110.751  71.292  1.00  0.00           N
ATOM   9409  C12 POPE2 224      40.106 109.981  72.592  1.00  0.00           C
ATOM   9412  C11 POPE2 224      39.417 108.601  72.492  1.00  0.00           C
ATOM   9415  P   POPE2 224      40.587 106.411  73.532  1.00  0.00           P
ATOM   9416  O13 POPE2 224      42.036 106.731  73.682  1.00  0.00           O
ATOM   9417  O14 POPE2 224      39.946 105.481  74.482  1.00  0.00           O
ATOM   9418  O11 POPE2 224      40.417 105.832  72.042  1.00  0.00           O
ATOM   9419  O12 POPE2 224      39.777 107.771  73.592  1.00  0.00           O
ATOM   9420  C1  POPE2 224      41.377 106.222  71.032  1.00  0.00           C
ATOM   9423  C2  POPE2 224      40.827 106.071  69.572  1.00  0.00           C
ATOM   9425  O21 POPE2 224      41.597 106.850  68.642  1.00  0.00           O
ATOM   9426  C21 POPE2 224      41.577 108.162  68.702  1.00  0.00           C
ATOM   9427  O22 POPE2 224      40.987 108.852  69.532  1.00  0.00           O
ATOM   9428  C22 POPE2 224      42.446 108.741  67.592  1.00  0.00           C
ATOM   9431  C3  POPE2 224      39.297 106.322  69.422  1.00  0.00           C
ATOM   9434  O31 POPE2 224      38.747 105.551  68.332  1.00  0.00           O
ATOM   9435  C31 POPE2 224      38.036 106.201  67.402  1.00  0.00           C
ATOM   9436  O32 POPE2 224      38.007 107.411  67.262  1.00  0.00           O
ATOM   9437  C32 POPE2 224      37.156 105.212  66.632  1.00  0.00           C
ATOM   9440  C23 POPE2 224      41.737 108.930  66.232  1.00  0.00           C
ATOM   9443  C24 POPE2 224      42.577 109.801  65.282  1.00  0.00           C
ATOM   9446  C25 POPE2 224      41.987 109.932  63.862  1.00  0.00           C
ATOM   9449  C26 POPE2 224      42.677 109.011  62.842  1.00  0.00           C
ATOM   9452  C27 POPE2 224      42.077 109.132  61.432  1.00  0.00           C
ATOM   9455  C28 POPE2 224      42.637 108.121  60.422  1.00  0.00           C
ATOM   9458  C29 POPE2 224      44.097 108.332  60.122  1.00  0.00           C
ATOM   9460 0C21 POPE2 224      44.977 107.351  59.842  1.00  0.00           C
ATOM   9462 1C21 POPE2 224      44.657 105.872  59.782  1.00  0.00           C
ATOM   9465 2C21 POPE2 224      45.807 105.021  59.202  1.00  0.00           C
ATOM   9468 3C21 POPE2 224      46.237 105.370  57.772  1.00  0.00           C
ATOM   9471 4C21 POPE2 224      45.086 105.291  56.752  1.00  0.00           C
ATOM   9474 5C21 POPE2 224      45.557 105.581  55.322  1.00  0.00           C
ATOM   9477 6C21 POPE2 224      46.257 104.400  54.642  1.00  0.00           C
ATOM   9480 7C21 POPE2 224      46.827 104.821  53.292  1.00  0.00           C
ATOM   9483 8C21 POPE2 224      47.196 103.671  52.352  1.00  0.00           C
ATOM   9487  C33 POPE2 224      37.557 104.951  65.152  1.00  0.00           C
ATOM   9490  C34 POPE2 224      37.547 103.451  64.812  1.00  0.00           C
ATOM   9493  C35 POPE2 224      36.157 102.831  64.652  1.00  0.00           C
ATOM   9496  C36 POPE2 224      36.237 101.301  64.562  1.00  0.00           C
ATOM   9499  C37 POPE2 224      34.966 100.662  63.992  1.00  0.00           C
ATOM   9502  C38 POPE2 224      34.807  99.181  64.402  1.00  0.00           C
ATOM   9505  C39 POPE2 224      34.216  99.041  65.812  1.00  0.00           C
ATOM   9508 0C31 POPE2 224      33.527  97.701  66.092  1.00  0.00           C
ATOM   9511 1C31 POPE2 224      34.397  96.462  65.842  1.00  0.00           C
ATOM   9514 2C31 POPE2 224      33.706  95.201  66.372  1.00  0.00           C
ATOM   9517 3C31 POPE2 224      34.516  93.911  66.192  1.00  0.00           C
ATOM   9520 4C31 POPE2 224      34.987  93.652  64.752  1.00  0.00           C
ATOM   9523 5C31 POPE2 224      35.187  92.161  64.462  1.00  0.00           C
ATOM   9526 6C31 POPE2 224      35.757  91.882  63.072  1.00  0.00           C
ATOM   9530  NH3 POPE3 225      82.266 118.001  68.022  1.00  0.00           N
ATOM   9534  C12 POPE3 225      82.637 116.551  68.192  1.00  0.00           C
ATOM   9537  C11 POPE3 225      84.087 116.322  68.642  1.00  0.00           C
ATOM   9540  P   POPE3 225      85.937 114.491  68.422  1.00  0.00           P
ATOM   9541  O13 POPE3 225      86.877 115.641  68.472  1.00  0.00           O
ATOM   9542  O14 POPE3 225      85.856 113.531  69.562  1.00  0.00           O
ATOM   9543  O11 POPE3 225      86.247 113.682  67.102  1.00  0.00           O
ATOM   9544  O12 POPE3 225      84.507 115.061  68.102  1.00  0.00           O
ATOM   9545  C1  POPE3 225      86.786 114.272  65.922  1.00  0.00           C
ATOM   9548  C2  POPE3 225      85.687 114.741  64.932  1.00  0.00           C
ATOM   9550  O21 POPE3 225      86.016 114.400  63.572  1.00  0.00           O
ATOM   9551  C21 POPE3 225      87.007 115.051  62.972  1.00  0.00           C
ATOM   9552  O22 POPE3 225      87.737 115.891  63.452  1.00  0.00           O
ATOM   9553  C22 POPE3 225      87.066 114.540  61.522  1.00  0.00           C
ATOM   9556  C3  POPE3 225      85.277 116.241  65.102  1.00  0.00           C
ATOM   9559  O31 POPE3 225      84.326 116.620  64.102  1.00  0.00           O
ATOM   9560  C31 POPE3 225      83.447 117.561  64.412  1.00  0.00           C
ATOM   9561  O32 POPE3 225      83.486 118.271  65.412  1.00  0.00           O
ATOM   9562  C32 POPE3 225      82.446 117.661  63.242  1.00  0.00           C
ATOM   9565  C23 POPE3 225      88.236 115.121  60.692  1.00  0.00           C
ATOM   9568  C24 POPE3 225      88.356 114.482  59.302  1.00  0.00           C
ATOM   9571  C25 POPE3 225      89.426 115.131  58.392  1.00  0.00           C
ATOM   9574  C26 POPE3 225      89.097 116.570  57.952  1.00  0.00           C
ATOM   9577  C27 POPE3 225      89.916 117.071  56.752  1.00  0.00           C
ATOM   9580  C28 POPE3 225      89.106 117.222  55.442  1.00  0.00           C
ATOM   9583  C29 POPE3 225      88.497 115.931  54.962  1.00  0.00           C
ATOM   9585 0C21 POPE3 225      87.866 115.751  53.782  1.00  0.00           C
ATOM   9587 1C21 POPE3 225      87.637 116.801  52.732  1.00  0.00           C
ATOM   9590 2C21 POPE3 225      88.836 116.982  51.782  1.00  0.00           C
ATOM   9593 3C21 POPE3 225      89.076 115.802  50.822  1.00  0.00           C
ATOM   9596 4C21 POPE3 225      88.307 115.911  49.492  1.00  0.00           C
ATOM   9599 5C21 POPE3 225      88.917 115.012  48.402  1.00  0.00           C
ATOM   9602 6C21 POPE3 225      88.257 115.172  47.022  1.00  0.00           C
ATOM   9605 7C21 POPE3 225      89.057 114.482  45.922  1.00  0.00           C
ATOM   9608 8C21 POPE3 225      88.337 114.400  44.572  1.00  0.00           C
ATOM   9612  C33 POPE3 225      82.126 116.322  62.512  1.00  0.00           C
ATOM   9615  C34 POPE3 225      82.647 116.252  61.072  1.00  0.00           C
ATOM   9618  C35 POPE3 225      81.647 116.842  60.062  1.00  0.00           C
ATOM   9621  C36 POPE3 225      82.157 116.791  58.612  1.00  0.00           C
ATOM   9624  C37 POPE3 225      81.197 117.481  57.642  1.00  0.00           C
ATOM   9627  C38 POPE3 225      81.577 117.271  56.162  1.00  0.00           C
ATOM   9630  C39 POPE3 225      80.727 118.162  55.232  1.00  0.00           C
ATOM   9633 0C31 POPE3 225      81.557 119.291  54.602  1.00  0.00           C
ATOM   9636 1C31 POPE3 225      80.707 120.370  53.922  1.00  0.00           C
ATOM   9639 2C31 POPE3 225      81.577 121.441  53.242  1.00  0.00           C
ATOM   9642 3C31 POPE3 225      80.786 122.712  52.872  1.00  0.00           C
ATOM   9645 4C31 POPE3 225      81.666 123.801  52.232  1.00  0.00           C
ATOM   9648 5C31 POPE3 225      81.486 123.922  50.712  1.00  0.00           C
ATOM   9651 6C31 POPE3 225      82.386 124.991  50.082  1.00  0.00           C
ATOM   9655  NH3 POPE4 226      71.216  33.961  68.782  1.00  0.00           N
ATOM   9659  C12 POPE4 226      70.687  34.091  70.172  1.00  0.00           C
ATOM   9662  C11 POPE4 226      70.657  32.731  70.882  1.00  0.00           C
ATOM   9665  P   POPE4 226      72.136  30.781  71.632  1.00  0.00           P
ATOM   9666  O13 POPE4 226      72.227  31.251  73.032  1.00  0.00           O
ATOM   9667  O14 POPE4 226      71.106  29.811  71.242  1.00  0.00           O
ATOM   9668  O11 POPE4 226      73.536  30.361  71.102  1.00  0.00           O
ATOM   9669  O12 POPE4 226      71.937  32.102  70.802  1.00  0.00           O
ATOM   9670  C1  POPE4 226      73.676  29.881  69.762  1.00  0.00           C
ATOM   9673  C2  POPE4 226      74.057  31.021  68.812  1.00  0.00           C
ATOM   9675  O21 POPE4 226      74.106  30.552  67.462  1.00  0.00           O
ATOM   9676  C21 POPE4 226      73.477  31.302  66.592  1.00  0.00           C
ATOM   9677  O22 POPE4 226      72.566  32.081  66.822  1.00  0.00           O
ATOM   9678  C22 POPE4 226      74.166  31.172  65.232  1.00  0.00           C
ATOM   9681  C3  POPE4 226      75.437  31.611  69.172  1.00  0.00           C
ATOM   9684  O31 POPE4 226      75.816  32.622  68.212  1.00  0.00           O
ATOM   9685  C31 POPE4 226      75.176  33.761  68.322  1.00  0.00           C
ATOM   9686  O32 POPE4 226      74.407  34.082  69.222  1.00  0.00           O
ATOM   9687  C32 POPE4 226      75.297  34.532  67.002  1.00  0.00           C
ATOM   9690  C23 POPE4 226      73.636  32.151  64.172  1.00  0.00           C
ATOM   9693  C24 POPE4 226      74.667  32.341  63.062  1.00  0.00           C
ATOM   9696  C25 POPE4 226      74.127  32.971  61.772  1.00  0.00           C
ATOM   9699  C26 POPE4 226      73.286  32.011  60.912  1.00  0.00           C
ATOM   9702  C27 POPE4 226      73.126  32.511  59.472  1.00  0.00           C
ATOM   9705  C28 POPE4 226      72.307  31.551  58.582  1.00  0.00           C
ATOM   9708  C29 POPE4 226      72.257  32.051  57.162  1.00  0.00           C
ATOM   9710 0C21 POPE4 226      71.286  32.801  56.612  1.00  0.00           C
ATOM   9712 1C21 POPE4 226      70.047  33.312  57.292  1.00  0.00           C
ATOM   9715 2C21 POPE4 226      69.856  34.820  57.092  1.00  0.00           C
ATOM   9718 3C21 POPE4 226      68.597  35.341  57.792  1.00  0.00           C
ATOM   9721 4C21 POPE4 226      68.286  36.812  57.452  1.00  0.00           C
ATOM   9724 5C21 POPE4 226      67.126  37.402  58.262  1.00  0.00           C
ATOM   9727 6C21 POPE4 226      66.536  38.652  57.602  1.00  0.00           C
ATOM   9730 7C21 POPE4 226      65.737  39.541  58.562  1.00  0.00           C
ATOM   9733 8C21 POPE4 226      64.987  40.672  57.852  1.00  0.00           C
ATOM   9737  C33 POPE4 226      76.606  34.361  66.172  1.00  0.00           C
ATOM   9740  C34 POPE4 226      76.617  35.402  65.042  1.00  0.00           C
ATOM   9743  C35 POPE4 226      77.607  35.141  63.902  1.00  0.00           C
ATOM   9746  C36 POPE4 226      77.547  36.282  62.862  1.00  0.00           C
ATOM   9749  C37 POPE4 226      78.897  36.971  62.712  1.00  0.00           C
ATOM   9752  C38 POPE4 226      78.846  38.341  62.012  1.00  0.00           C
ATOM   9755  C39 POPE4 226      80.236  38.992  62.042  1.00  0.00           C
ATOM   9758 0C31 POPE4 226      80.327  40.370  61.372  1.00  0.00           C
ATOM   9761 1C31 POPE4 226      81.777  40.781  61.082  1.00  0.00           C
ATOM   9764 2C31 POPE4 226      82.026  41.201  59.622  1.00  0.00           C
ATOM   9767 3C31 POPE4 226      82.306  42.701  59.472  1.00  0.00           C
ATOM   9770 4C31 POPE4 226      82.316  43.172  58.012  1.00  0.00           C
ATOM   9773 5C31 POPE4 226      82.686  44.661  57.882  1.00  0.00           C
ATOM   9776 6C31 POPE4 226      82.567  45.230  56.472  1.00  0.00           C
ATOM   9780  NH3 POPE5 227       7.996  16.451  67.292  1.00  0.00           N
ATOM   9784  C12 POPE5 227       7.097  15.521  68.052  1.00  0.00           C
ATOM   9787  C11 POPE5 227       7.596  14.061  68.102  1.00  0.00           C
ATOM   9790  P   POPE5 227       5.437  12.611  67.592  1.00  0.00           P
ATOM   9791  O13 POPE5 227       5.456  11.132  67.622  1.00  0.00           O
ATOM   9792  O14 POPE5 227       4.176  13.311  67.912  1.00  0.00           O
ATOM   9793  O11 POPE5 227       5.946  13.102  66.182  1.00  0.00           O
ATOM   9794  O12 POPE5 227       6.566  13.172  68.572  1.00  0.00           O
ATOM   9795  C1  POPE5 227       5.306  14.131  65.442  1.00  0.00           C
ATOM   9798  C2  POPE5 227       4.777  13.611  64.092  1.00  0.00           C
ATOM   9800  O21 POPE5 227       3.506  14.220  63.822  1.00  0.00           O
ATOM   9801  C21 POPE5 227       3.627  15.491  63.472  1.00  0.00           C
ATOM   9802  O22 POPE5 227       4.667  16.101  63.382  1.00  0.00           O
ATOM   9803  C22 POPE5 227       2.254  16.062  63.142  1.00  0.00           C
ATOM   9806  C3  POPE5 227       4.667  12.071  64.002  1.00  0.00           C
ATOM   9809  O31 POPE5 227       3.996  11.642  62.802  1.00  0.00           O
ATOM   9810  C31 POPE5 227       4.667  11.681  61.662  1.00  0.00           C
ATOM   9811  O32 POPE5 227       5.777  12.141  61.492  1.00  0.00           O
ATOM   9812  C32 POPE5 227       3.767  11.031  60.602  1.00  0.00           C
ATOM   9815  C23 POPE5 227       1.603  15.322  61.942  1.00  0.00           C
ATOM   9818  C24 POPE5 227       0.094  15.540  61.892  1.00  0.00           C
ATOM   9821  C25 POPE5 227      -0.347  17.011  61.912  1.00  0.00           C
ATOM   9824  C26 POPE5 227       0.234  17.841  60.752  1.00  0.00           C
ATOM   9827  C27 POPE5 227      -0.297  19.281  60.742  1.00  0.00           C
ATOM   9830  C28 POPE5 227       0.503  20.220  59.812  1.00  0.00           C
ATOM   9833  C29 POPE5 227       0.553  19.762  58.382  1.00  0.00           C
ATOM   9835 0C21 POPE5 227       0.134  20.450  57.302  1.00  0.00           C
ATOM   9837 1C21 POPE5 227      -0.496  21.821  57.342  1.00  0.00           C
ATOM   9840 2C21 POPE5 227       0.544  22.950  57.492  1.00  0.00           C
ATOM   9843 3C21 POPE5 227       1.414  23.161  56.242  1.00  0.00           C
ATOM   9846 4C21 POPE5 227       0.673  23.951  55.162  1.00  0.00           C
ATOM   9849 5C21 POPE5 227       1.403  23.961  53.822  1.00  0.00           C
ATOM   9852 6C21 POPE5 227       0.743  24.892  52.802  1.00  0.00           C
ATOM   9855 7C21 POPE5 227       1.304  24.692  51.392  1.00  0.00           C
ATOM   9858 8C21 POPE5 227       0.523  25.462  50.322  1.00  0.00           C
ATOM   9862  C33 POPE5 227       4.327  11.062  59.152  1.00  0.00           C
ATOM   9865  C34 POPE5 227       3.436  11.881  58.202  1.00  0.00           C
ATOM   9868  C35 POPE5 227       3.396  13.372  58.552  1.00  0.00           C
ATOM   9871  C36 POPE5 227       2.613  14.210  57.532  1.00  0.00           C
ATOM   9874  C37 POPE5 227       2.863  15.711  57.742  1.00  0.00           C
ATOM   9877  C38 POPE5 227       2.293  16.661  56.682  1.00  0.00           C
ATOM   9880  C39 POPE5 227       2.883  16.481  55.272  1.00  0.00           C
ATOM   9883 0C31 POPE5 227       2.013  15.611  54.362  1.00  0.00           C
ATOM   9886 1C31 POPE5 227       2.524  15.540  52.922  1.00  0.00           C
ATOM   9889 2C31 POPE5 227       1.633  14.651  52.032  1.00  0.00           C
ATOM   9892 3C31 POPE5 227       1.794  14.931  50.532  1.00  0.00           C
ATOM   9895 4C31 POPE5 227       1.323  16.341  50.152  1.00  0.00           C
ATOM   9898 5C31 POPE5 227       1.274  16.562  48.642  1.00  0.00           C
ATOM   9901 6C31 POPE5 227       0.953  18.012  48.272  1.00  0.00           C
ATOM   9905  NH3 POPE6 228      25.497  32.041  28.182  1.00  0.00           N
ATOM   9909  C12 POPE6 228      25.086  31.781  26.762  1.00  0.00           C
ATOM   9912  C11 POPE6 228      26.307  31.691  25.832  1.00  0.00           C
ATOM   9915  P   POPE6 228      28.097  30.031  26.982  1.00  0.00           P
ATOM   9916  O13 POPE6 228      29.216  29.312  26.332  1.00  0.00           O
ATOM   9917  O14 POPE6 228      28.367  31.212  27.862  1.00  0.00           O
ATOM   9918  O11 POPE6 228      27.297  28.970  27.832  1.00  0.00           O
ATOM   9919  O12 POPE6 228      26.996  30.441  25.932  1.00  0.00           O
ATOM   9920  C1  POPE6 228      26.757  29.242  29.112  1.00  0.00           C
ATOM   9923  C2  POPE6 228      27.067  28.091  30.082  1.00  0.00           C
ATOM   9925  O21 POPE6 228      26.507  28.461  31.352  1.00  0.00           O
ATOM   9926  C21 POPE6 228      25.837  27.501  31.962  1.00  0.00           C
ATOM   9927  O22 POPE6 228      25.466  26.451  31.472  1.00  0.00           O
ATOM   9928  C22 POPE6 228      25.667  27.880  33.422  1.00  0.00           C
ATOM   9931  C3  POPE6 228      28.606  27.892  30.242  1.00  0.00           C
ATOM   9934  O31 POPE6 228      28.917  26.651  30.932  1.00  0.00           O
ATOM   9935  C31 POPE6 228      29.047  26.742  32.252  1.00  0.00           C
ATOM   9936  O32 POPE6 228      28.977  27.761  32.912  1.00  0.00           O
ATOM   9937  C32 POPE6 228      29.307  25.352  32.812  1.00  0.00           C
ATOM   9940  C23 POPE6 228      24.797  26.851  34.162  1.00  0.00           C
ATOM   9943  C24 POPE6 228      24.757  27.201  35.652  1.00  0.00           C
ATOM   9946  C25 POPE6 228      24.277  26.021  36.492  1.00  0.00           C
ATOM   9949  C26 POPE6 228      24.426  26.271  37.992  1.00  0.00           C
ATOM   9952  C27 POPE6 228      24.227  24.981  38.802  1.00  0.00           C
ATOM   9955  C28 POPE6 228      23.936  25.261  40.282  1.00  0.00           C
ATOM   9958  C29 POPE6 228      23.527  23.991  40.962  1.00  0.00           C
ATOM   9960 0C21 POPE6 228      24.196  23.331  41.922  1.00  0.00           C
ATOM   9962 1C21 POPE6 228      25.507  23.722  42.562  1.00  0.00           C
ATOM   9965 2C21 POPE6 228      25.307  24.421  43.922  1.00  0.00           C
ATOM   9968 3C21 POPE6 228      24.437  23.631  44.912  1.00  0.00           C
ATOM   9971 4C21 POPE6 228      24.377  24.300  46.292  1.00  0.00           C
ATOM   9974 5C21 POPE6 228      23.667  23.470  47.372  1.00  0.00           C
ATOM   9977 6C21 POPE6 228      22.237  23.031  47.012  1.00  0.00           C
ATOM   9980 7C21 POPE6 228      21.507  22.472  48.242  1.00  0.00           C
ATOM   9983 8C21 POPE6 228      20.046  22.081  48.022  1.00  0.00           C
ATOM   9987  C33 POPE6 228      28.497  25.090  34.092  1.00  0.00           C
ATOM   9990  C34 POPE6 228      28.927  23.781  34.762  1.00  0.00           C
ATOM   9993  C35 POPE6 228      28.447  23.672  36.212  1.00  0.00           C
ATOM   9996  C36 POPE6 228      28.866  22.332  36.812  1.00  0.00           C
ATOM   9999  C37 POPE6 228      28.706  22.262  38.332  1.00  0.00           C
ATOM  10002  C38 POPE6 228      28.857  20.821  38.842  1.00  0.00           C
ATOM  10005  C39 POPE6 228      28.557  20.691  40.332  1.00  0.00           C
ATOM  10008 0C31 POPE6 228      28.317  19.232  40.742  1.00  0.00           C
ATOM  10011 1C31 POPE6 228      27.727  19.111  42.142  1.00  0.00           C
ATOM  10014 2C31 POPE6 228      27.257  17.682  42.472  1.00  0.00           C
ATOM  10017 3C31 POPE6 228      26.167  17.661  43.552  1.00  0.00           C
ATOM  10020 4C31 POPE6 228      24.786  18.062  43.012  1.00  0.00           C
ATOM  10023 5C31 POPE6 228      23.747  18.242  44.122  1.00  0.00           C
ATOM  10026 6C31 POPE6 228      22.357  18.591  43.572  1.00  0.00           C
ATOM  10030  NH3 POPE7 229      45.007 126.411  65.252  1.00  0.00           N
ATOM  10034  C12 POPE7 229      45.867 125.242  65.612  1.00  0.00           C
ATOM  10037  C11 POPE7 229      45.247 124.512  66.792  1.00  0.00           C
ATOM  10040  P   POPE7 229      45.587 122.281  68.072  1.00  0.00           P
ATOM  10041  O13 POPE7 229      46.457 121.101  67.902  1.00  0.00           O
ATOM  10042  O14 POPE7 229      45.507 122.922  69.412  1.00  0.00           O
ATOM  10043  O11 POPE7 229      44.116 122.040  67.552  1.00  0.00           O
ATOM  10044  O12 POPE7 229      46.086 123.402  67.092  1.00  0.00           O
ATOM  10045  C1  POPE7 229      43.727 121.021  66.632  1.00  0.00           C
ATOM  10048  C2  POPE7 229      43.716 121.511  65.162  1.00  0.00           C
ATOM  10050  O21 POPE7 229      42.637 120.931  64.432  1.00  0.00           O
ATOM  10051  C21 POPE7 229      42.596 119.622  64.292  1.00  0.00           C
ATOM  10052  O22 POPE7 229      43.467 118.811  64.582  1.00  0.00           O
ATOM  10053  C22 POPE7 229      41.247 119.260  63.682  1.00  0.00           C
ATOM  10056  C3  POPE7 229      45.096 121.371  64.442  1.00  0.00           C
ATOM  10059  O31 POPE7 229      45.296 122.381  63.442  1.00  0.00           O
ATOM  10060  C31 POPE7 229      44.827 122.092  62.222  1.00  0.00           C
ATOM  10061  O32 POPE7 229      44.176 121.112  61.922  1.00  0.00           O
ATOM  10062  C32 POPE7 229      45.377 123.150  61.272  1.00  0.00           C
ATOM  10065  C23 POPE7 229      40.737 117.852  64.072  1.00  0.00           C
ATOM  10068  C24 POPE7 229      39.207 117.721  63.932  1.00  0.00           C
ATOM  10071  C25 POPE7 229      38.667 118.162  62.562  1.00  0.00           C
ATOM  10074  C26 POPE7 229      39.066 117.211  61.422  1.00  0.00           C
ATOM  10077  C27 POPE7 229      39.177 117.941  60.072  1.00  0.00           C
ATOM  10080  C28 POPE7 229      39.137 116.982  58.862  1.00  0.00           C
ATOM  10083  C29 POPE7 229      37.716 116.602  58.502  1.00  0.00           C
ATOM  10085 0C21 POPE7 229      37.297 116.201  57.292  1.00  0.00           C
ATOM  10087 1C21 POPE7 229      38.167 115.961  56.072  1.00  0.00           C
ATOM  10090 2C21 POPE7 229      38.117 114.482  55.632  1.00  0.00           C
ATOM  10093 3C21 POPE7 229      36.807 114.111  54.932  1.00  0.00           C
ATOM  10096 4C21 POPE7 229      36.466 112.612  55.002  1.00  0.00           C
ATOM  10099 5C21 POPE7 229      35.106 112.321  54.362  1.00  0.00           C
ATOM  10102 6C21 POPE7 229      34.527 110.942  54.692  1.00  0.00           C
ATOM  10105 7C21 POPE7 229      33.127 110.762  54.072  1.00  0.00           C
ATOM  10108 8C21 POPE7 229      32.397 109.501  54.552  1.00  0.00           C
ATOM  10112  C33 POPE7 229      45.247 122.831  59.772  1.00  0.00           C
ATOM  10115  C34 POPE7 229      45.967 123.911  58.952  1.00  0.00           C
ATOM  10118  C35 POPE7 229      45.746 123.840  57.442  1.00  0.00           C
ATOM  10121  C36 POPE7 229      46.367 122.621  56.762  1.00  0.00           C
ATOM  10124  C37 POPE7 229      46.667 122.911  55.282  1.00  0.00           C
ATOM  10127  C38 POPE7 229      47.237 121.710  54.502  1.00  0.00           C
ATOM  10130  C39 POPE7 229      47.406 122.031  53.012  1.00  0.00           C
ATOM  10133 0C31 POPE7 229      48.386 121.082  52.302  1.00  0.00           C
ATOM  10136 1C31 POPE7 229      48.487 121.362  50.792  1.00  0.00           C
ATOM  10139 2C31 POPE7 229      49.407 120.370  50.062  1.00  0.00           C
ATOM  10142 3C31 POPE7 229      50.886 120.781  50.052  1.00  0.00           C
ATOM  10145 4C31 POPE7 229      51.257 121.731  48.902  1.00  0.00           C
ATOM  10148 5C31 POPE7 229      52.777 121.812  48.692  1.00  0.00           C
ATOM  10151 6C31 POPE7 229      53.196 122.572  47.432  1.00  0.00           C
ATOM  10155  NH3 POPE8 230      48.586  41.192  30.222  1.00  0.00           N
ATOM  10159  C12 POPE8 230      49.097  39.942  29.572  1.00  0.00           C
ATOM  10162  C11 POPE8 230      49.127  38.790  30.582  1.00  0.00           C
ATOM  10165  P   POPE8 230      46.987  37.281  30.402  1.00  0.00           P
ATOM  10166  O13 POPE8 230      45.847  36.981  31.302  1.00  0.00           O
ATOM  10167  O14 POPE8 230      46.587  37.632  29.022  1.00  0.00           O
ATOM  10168  O11 POPE8 230      48.027  36.070  30.432  1.00  0.00           O
ATOM  10169  O12 POPE8 230      47.796  38.500  31.012  1.00  0.00           O
ATOM  10170  C1  POPE8 230      48.176  35.402  31.702  1.00  0.00           C
ATOM  10173  C2  POPE8 230      49.577  34.742  31.852  1.00  0.00           C
ATOM  10175  O21 POPE8 230      49.587  33.812  32.962  1.00  0.00           O
ATOM  10176  C21 POPE8 230      49.407  34.291  34.172  1.00  0.00           C
ATOM  10177  O22 POPE8 230      49.187  35.451  34.482  1.00  0.00           O
ATOM  10178  C22 POPE8 230      49.496  33.171  35.202  1.00  0.00           C
ATOM  10181  C3  POPE8 230      50.746  35.782  31.912  1.00  0.00           C
ATOM  10184  O31 POPE8 230      52.027  35.161  32.202  1.00  0.00           O
ATOM  10185  C31 POPE8 230      52.567  35.402  33.402  1.00  0.00           C
ATOM  10186  O32 POPE8 230      52.087  36.111  34.262  1.00  0.00           O
ATOM  10187  C32 POPE8 230      53.887  34.641  33.542  1.00  0.00           C
ATOM  10190  C23 POPE8 230      50.166  33.621  36.522  1.00  0.00           C
ATOM  10193  C24 POPE8 230      49.917  32.622  37.662  1.00  0.00           C
ATOM  10196  C25 POPE8 230      50.397  33.111  39.042  1.00  0.00           C
ATOM  10199  C26 POPE8 230      51.917  33.352  39.112  1.00  0.00           C
ATOM  10202  C27 POPE8 230      52.437  33.570  40.552  1.00  0.00           C
ATOM  10205  C28 POPE8 230      53.966  33.742  40.582  1.00  0.00           C
ATOM  10208  C29 POPE8 230      54.717  33.970  41.882  1.00  0.00           C
ATOM  10210 0C21 POPE8 230      54.327  34.042  43.172  1.00  0.00           C
ATOM  10212 1C21 POPE8 230      52.966  33.931  43.812  1.00  0.00           C
ATOM  10215 2C21 POPE8 230      52.677  35.161  44.692  1.00  0.00           C
ATOM  10218 3C21 POPE8 230      51.327  35.081  45.432  1.00  0.00           C
ATOM  10221 4C21 POPE8 230      50.967  36.372  46.182  1.00  0.00           C
ATOM  10224 5C21 POPE8 230      51.887  36.661  47.372  1.00  0.00           C
ATOM  10227 6C21 POPE8 230      51.466  37.941  48.122  1.00  0.00           C
ATOM  10230 7C21 POPE8 230      52.367  38.232  49.332  1.00  0.00           C
ATOM  10233 8C21 POPE8 230      51.937  39.471  50.122  1.00  0.00           C
ATOM  10237  C33 POPE8 230      55.117  35.571  33.402  1.00  0.00           C
ATOM  10240  C34 POPE8 230      56.397  34.981  34.012  1.00  0.00           C
ATOM  10243  C35 POPE8 230      56.406  34.881  35.552  1.00  0.00           C
ATOM  10246  C36 POPE8 230      56.066  36.212  36.262  1.00  0.00           C
ATOM  10249  C37 POPE8 230      56.527  36.282  37.722  1.00  0.00           C
ATOM  10252  C38 POPE8 230      56.647  37.742  38.212  1.00  0.00           C
ATOM  10255  C39 POPE8 230      56.917  37.882  39.722  1.00  0.00           C
ATOM  10258 0C31 POPE8 230      55.667  37.600  40.552  1.00  0.00           C
ATOM  10261 1C31 POPE8 230      55.876  37.832  42.052  1.00  0.00           C
ATOM  10264 2C31 POPE8 230      54.566  37.761  42.852  1.00  0.00           C
ATOM  10267 3C31 POPE8 230      53.617  38.920  42.542  1.00  0.00           C
ATOM  10270 4C31 POPE8 230      52.406  39.001  43.472  1.00  0.00           C
ATOM  10273 5C31 POPE8 230      51.676  40.352  43.322  1.00  0.00           C
ATOM  10276 6C31 POPE8 230      50.437  40.471  44.212  1.00  0.00           C
ATOM  10280  NH3 POPE9 231     134.859  94.301  73.022  1.00  0.00           N
ATOM  10284  C12 POPE9 231     134.419  94.891  74.322  1.00  0.00           C
ATOM  10287  C11 POPE9 231     132.999  94.400  74.632  1.00  0.00           C
ATOM  10290  P   POPE9 231     131.467  96.182  73.522  1.00  0.00           P
ATOM  10291  O13 POPE9 231     131.676  96.882  74.812  1.00  0.00           O
ATOM  10292  O14 POPE9 231     132.007  96.850  72.312  1.00  0.00           O
ATOM  10293  O11 POPE9 231     129.916  95.951  73.312  1.00  0.00           O
ATOM  10294  O12 POPE9 231     132.077  94.732  73.602  1.00  0.00           O
ATOM  10295  C1  POPE9 231     129.297  94.671  73.422  1.00  0.00           C
ATOM  10298  C2  POPE9 231     128.057  94.582  72.492  1.00  0.00           C
ATOM  10300  O21 POPE9 231     127.866  93.202  72.192  1.00  0.00           O
ATOM  10301  C21 POPE9 231     126.746  92.782  71.582  1.00  0.00           C
ATOM  10302  O22 POPE9 231     126.727  91.831  70.822  1.00  0.00           O
ATOM  10303  C22 POPE9 231     125.477  93.542  72.012  1.00  0.00           C
ATOM  10306  C3  POPE9 231     128.286  95.422  71.192  1.00  0.00           C
ATOM  10309  O31 POPE9 231     127.567  94.921  70.032  1.00  0.00           O
ATOM  10310  C31 POPE9 231     127.607  95.771  69.012  1.00  0.00           C
ATOM  10311  O32 POPE9 231     128.006  96.922  69.082  1.00  0.00           O
ATOM  10312  C32 POPE9 231     127.126  95.121  67.722  1.00  0.00           C
ATOM  10315  C23 POPE9 231     124.186  92.861  71.502  1.00  0.00           C
ATOM  10318  C24 POPE9 231     123.786  93.421  70.132  1.00  0.00           C
ATOM  10321  C25 POPE9 231     122.656  92.631  69.462  1.00  0.00           C
ATOM  10324  C26 POPE9 231     122.026  93.381  68.292  1.00  0.00           C
ATOM  10327  C27 POPE9 231     120.617  92.892  68.002  1.00  0.00           C
ATOM  10330  C28 POPE9 231     119.846  93.691  66.922  1.00  0.00           C
ATOM  10333  C29 POPE9 231     118.426  93.192  66.842  1.00  0.00           C
ATOM  10335 0C21 POPE9 231     117.696  92.761  65.792  1.00  0.00           C
ATOM  10337 1C21 POPE9 231     118.087  92.742  64.332  1.00  0.00           C
ATOM  10340 2C21 POPE9 231     117.007  93.351  63.402  1.00  0.00           C
ATOM  10343 3C21 POPE9 231     115.827  92.411  63.092  1.00  0.00           C
ATOM  10346 4C21 POPE9 231     115.016  92.852  61.862  1.00  0.00           C
ATOM  10349 5C21 POPE9 231     113.656  93.501  62.162  1.00  0.00           C
ATOM  10352 6C21 POPE9 231     112.497  92.491  62.202  1.00  0.00           C
ATOM  10355 7C21 POPE9 231     111.117  93.181  62.162  1.00  0.00           C
ATOM  10358 8C21 POPE9 231     109.946  92.262  61.802  1.00  0.00           C
ATOM  10362  C33 POPE9 231     127.306  93.582  67.672  1.00  0.00           C
ATOM  10365  C34 POPE9 231     127.457  93.062  66.242  1.00  0.00           C
ATOM  10368  C35 POPE9 231     128.736  93.571  65.572  1.00  0.00           C
ATOM  10371  C36 POPE9 231     128.516  94.582  64.432  1.00  0.00           C
ATOM  10374  C37 POPE9 231     129.857  95.121  63.902  1.00  0.00           C
ATOM  10377  C38 POPE9 231     129.727  95.902  62.592  1.00  0.00           C
ATOM  10380  C39 POPE9 231     131.077  96.122  61.902  1.00  0.00           C
ATOM  10383 0C31 POPE9 231     130.937  96.562  60.442  1.00  0.00           C
ATOM  10386 1C31 POPE9 231     132.257  96.371  59.692  1.00  0.00           C
ATOM  10389 2C31 POPE9 231     132.057  96.122  58.192  1.00  0.00           C
ATOM  10392 3C31 POPE9 231     133.360  95.672  57.512  1.00  0.00           C
ATOM  10395 4C31 POPE9 231     133.120  95.040  56.132  1.00  0.00           C
ATOM  10398 5C31 POPE9 231     132.880  96.082  55.032  1.00  0.00           C
ATOM  10401 6C31 POPE9 231     132.467  95.422  53.722  1.00  0.00           C
ATOM  10405  NH3 POPE  232     110.587  46.451  76.982  1.00  0.00           N
ATOM  10409  C12 POPE  232     109.676  45.321  77.402  1.00  0.00           C
ATOM  10412  C11 POPE  232     110.407  44.152  78.062  1.00  0.00           C
ATOM  10415  P   POPE  232     112.837  43.631  77.222  1.00  0.00           P
ATOM  10416  O13 POPE  232     113.187  44.981  77.742  1.00  0.00           O
ATOM  10417  O14 POPE  232     113.486  42.431  77.792  1.00  0.00           O
ATOM  10418  O11 POPE  232     113.187  43.640  75.672  1.00  0.00           O
ATOM  10419  O12 POPE  232     111.266  43.492  77.132  1.00  0.00           O
ATOM  10420  C1  POPE  232     112.647  42.600  74.842  1.00  0.00           C
ATOM  10423  C2  POPE  232     112.227  43.130  73.442  1.00  0.00           C
ATOM  10425  O21 POPE  232     113.346  42.962  72.572  1.00  0.00           O
ATOM  10426  C21 POPE  232     113.006  42.891  71.282  1.00  0.00           C
ATOM  10427  O22 POPE  232     111.867  42.852  70.842  1.00  0.00           O
ATOM  10428  C22 POPE  232     114.246  43.071  70.442  1.00  0.00           C
ATOM  10431  C3  POPE  232     111.807  44.622  73.552  1.00  0.00           C
ATOM  10434  O31 POPE  232     111.147  45.152  72.382  1.00  0.00           O
ATOM  10435  C31 POPE  232     111.877  45.922  71.612  1.00  0.00           C
ATOM  10436  O32 POPE  232     113.096  46.000  71.622  1.00  0.00           O
ATOM  10437  C32 POPE  232     110.967  46.801  70.742  1.00  0.00           C
ATOM  10440  C23 POPE  232     114.176  42.312  69.102  1.00  0.00           C
ATOM  10443  C24 POPE  232     115.456  42.561  68.292  1.00  0.00           C
ATOM  10446  C25 POPE  232     115.207  42.642  66.782  1.00  0.00           C
ATOM  10449  C26 POPE  232     114.566  43.962  66.312  1.00  0.00           C
ATOM  10452  C27 POPE  232     114.386  43.992  64.792  1.00  0.00           C
ATOM  10455  C28 POPE  232     113.656  45.220  64.252  1.00  0.00           C
ATOM  10458  C29 POPE  232     113.197  44.931  62.842  1.00  0.00           C
ATOM  10460 0C21 POPE  232     113.596  45.511  61.702  1.00  0.00           C
ATOM  10462 1C21 POPE  232     114.566  46.641  61.522  1.00  0.00           C
ATOM  10465 2C21 POPE  232     115.606  46.361  60.412  1.00  0.00           C
ATOM  10468 3C21 POPE  232     114.997  46.171  59.012  1.00  0.00           C
ATOM  10471 4C21 POPE  232     116.067  46.012  57.922  1.00  0.00           C
ATOM  10474 5C21 POPE  232     115.506  45.411  56.622  1.00  0.00           C
ATOM  10477 6C21 POPE  232     114.507  46.290  55.882  1.00  0.00           C
ATOM  10480 7C21 POPE  232     113.876  45.562  54.682  1.00  0.00           C
ATOM  10483 8C21 POPE  232     112.866  46.410  53.912  1.00  0.00           C
ATOM  10487  C33 POPE  232     110.937  46.441  69.242  1.00  0.00           C
ATOM  10490  C34 POPE  232     109.846  45.422  68.892  1.00  0.00           C
ATOM  10493  C35 POPE  232     109.697  45.170  67.382  1.00  0.00           C
ATOM  10496  C36 POPE  232     109.007  46.290  66.592  1.00  0.00           C
ATOM  10499  C37 POPE  232     108.786  45.922  65.112  1.00  0.00           C
ATOM  10502  C38 POPE  232     108.087  47.021  64.292  1.00  0.00           C
ATOM  10505  C39 POPE  232     108.157  46.791  62.772  1.00  0.00           C
ATOM  10508 0C31 POPE  232     109.566  47.000  62.212  1.00  0.00           C
ATOM  10511 1C31 POPE  232     109.617  47.231  60.692  1.00  0.00           C
ATOM  10514 2C31 POPE  232     111.007  47.720  60.272  1.00  0.00           C
ATOM  10517 3C31 POPE  232     111.227  47.882  58.762  1.00  0.00           C
ATOM  10520 4C31 POPE  232     110.456  49.050  58.152  1.00  0.00           C
ATOM  10523 5C31 POPE  232     110.827  49.271  56.672  1.00  0.00           C
ATOM  10526 6C31 POPE  232     110.156  50.500  56.052  1.00  0.00           C
ATOM  10530  NH3 POPE  233      -1.336  85.802  29.742  1.00  0.00           N
ATOM  10534  C12 POPE  233      -0.196  85.061  30.392  1.00  0.00           C
ATOM  10537  C11 POPE  233       1.094  85.282  29.592  1.00  0.00           C
ATOM  10540  P   POPE  233       3.557  84.661  30.342  1.00  0.00           P
ATOM  10541  O13 POPE  233       4.467  83.811  29.522  1.00  0.00           O
ATOM  10542  O14 POPE  233       3.817  86.122  30.252  1.00  0.00           O
ATOM  10543  O11 POPE  233       3.697  84.202  31.842  1.00  0.00           O
ATOM  10544  O12 POPE  233       2.064  84.331  30.012  1.00  0.00           O
ATOM  10545  C1  POPE  233       4.957  83.612  32.202  1.00  0.00           C
ATOM  10548  C2  POPE  233       4.957  83.092  33.652  1.00  0.00           C
ATOM  10550  O21 POPE  233       5.157  84.221  34.522  1.00  0.00           O
ATOM  10551  C21 POPE  233       4.617  84.062  35.712  1.00  0.00           C
ATOM  10552  O22 POPE  233       3.787  83.232  36.032  1.00  0.00           O
ATOM  10553  C22 POPE  233       5.357  84.981  36.682  1.00  0.00           C
ATOM  10556  C3  POPE  233       6.147  82.092  33.782  1.00  0.00           C
ATOM  10559  O31 POPE  233       6.507  81.801  35.152  1.00  0.00           O
ATOM  10560  C31 POPE  233       6.007  80.672  35.632  1.00  0.00           C
ATOM  10561  O32 POPE  233       5.297  79.881  35.042  1.00  0.00           O
ATOM  10562  C32 POPE  233       6.547  80.460  37.042  1.00  0.00           C
ATOM  10565  C23 POPE  233       4.807  84.911  38.122  1.00  0.00           C
ATOM  10568  C24 POPE  233       5.947  85.012  39.162  1.00  0.00           C
ATOM  10571  C25 POPE  233       5.447  84.722  40.582  1.00  0.00           C
ATOM  10574  C26 POPE  233       4.527  85.812  41.112  1.00  0.00           C
ATOM  10577  C27 POPE  233       3.467  85.261  42.072  1.00  0.00           C
ATOM  10580  C28 POPE  233       2.514  86.340  42.592  1.00  0.00           C
ATOM  10583  C29 POPE  233       3.284  87.311  43.462  1.00  0.00           C
ATOM  10585 0C21 POPE  233       3.377  87.222  44.792  1.00  0.00           C
ATOM  10587 1C21 POPE  233       2.684  86.161  45.612  1.00  0.00           C
ATOM  10590 2C21 POPE  233       2.904  86.331  47.122  1.00  0.00           C
ATOM  10593 3C21 POPE  233       2.044  85.331  47.902  1.00  0.00           C
ATOM  10596 4C21 POPE  233       2.304  85.331  49.412  1.00  0.00           C
ATOM  10599 5C21 POPE  233       2.034  86.661  50.132  1.00  0.00           C
ATOM  10602 6C21 POPE  233       0.554  87.031  50.182  1.00  0.00           C
ATOM  10605 7C21 POPE  233       0.324  88.402  50.832  1.00  0.00           C
ATOM  10608 8C21 POPE  233      -1.146  88.822  50.862  1.00  0.00           C
ATOM  10612  C33 POPE  233       5.657  81.071  38.142  1.00  0.00           C
ATOM  10615  C34 POPE  233       6.257  80.802  39.532  1.00  0.00           C
ATOM  10618  C35 POPE  233       5.257  80.902  40.682  1.00  0.00           C
ATOM  10621  C36 POPE  233       5.937  81.231  42.022  1.00  0.00           C
ATOM  10624  C37 POPE  233       4.927  81.492  43.142  1.00  0.00           C
ATOM  10627  C38 POPE  233       5.587  81.812  44.492  1.00  0.00           C
ATOM  10630  C39 POPE  233       6.177  80.581  45.192  1.00  0.00           C
ATOM  10633 0C31 POPE  233       6.827  80.942  46.532  1.00  0.00           C
ATOM  10636 1C31 POPE  233       7.407  79.731  47.262  1.00  0.00           C
ATOM  10639 2C31 POPE  233       8.047  80.121  48.602  1.00  0.00           C
ATOM  10642 3C31 POPE  233       8.347  78.930  49.522  1.00  0.00           C
ATOM  10645 4C31 POPE  233       9.447  78.001  48.982  1.00  0.00           C
ATOM  10648 5C31 POPE  233       9.857  76.962  50.022  1.00  0.00           C
ATOM  10651 6C31 POPE  233      11.007  76.070  49.542  1.00  0.00           C
ATOM  10655  NH3 POPE  234     115.107  31.470  27.742  1.00  0.00           N
ATOM  10659  C12 POPE  234     116.166  30.681  27.012  1.00  0.00           C
ATOM  10662  C11 POPE  234     117.507  30.541  27.752  1.00  0.00           C
ATOM  10665  P   POPE  234     119.526  29.771  26.152  1.00  0.00           P
ATOM  10666  O13 POPE  234     119.417  28.861  24.992  1.00  0.00           O
ATOM  10667  O14 POPE  234     119.806  31.191  25.842  1.00  0.00           O
ATOM  10668  O11 POPE  234     120.676  29.271  27.132  1.00  0.00           O
ATOM  10669  O12 POPE  234     118.276  29.571  27.072  1.00  0.00           O
ATOM  10670  C1  POPE  234     121.026  30.052  28.292  1.00  0.00           C
ATOM  10673  C2  POPE  234     120.667  29.382  29.652  1.00  0.00           C
ATOM  10675  O21 POPE  234     120.387  30.441  30.592  1.00  0.00           O
ATOM  10676  C21 POPE  234     119.977  30.152  31.822  1.00  0.00           C
ATOM  10677  O22 POPE  234     119.846  29.032  32.292  1.00  0.00           O
ATOM  10678  C22 POPE  234     119.676  31.451  32.582  1.00  0.00           C
ATOM  10681  C3  POPE  234     121.807  28.442  30.132  1.00  0.00           C
ATOM  10684  O31 POPE  234     121.536  27.071  29.802  1.00  0.00           O
ATOM  10685  C31 POPE  234     122.187  26.542  28.792  1.00  0.00           C
ATOM  10686  O32 POPE  234     122.866  27.151  27.972  1.00  0.00           O
ATOM  10687  C32 POPE  234     121.917  25.031  28.772  1.00  0.00           C
ATOM  10690  C23 POPE  234     119.937  31.382  34.112  1.00  0.00           C
ATOM  10693  C24 POPE  234     121.426  31.271  34.472  1.00  0.00           C
ATOM  10696  C25 POPE  234     121.807  31.651  35.912  1.00  0.00           C
ATOM  10699  C26 POPE  234     121.137  30.812  37.002  1.00  0.00           C
ATOM  10702  C27 POPE  234     121.937  29.571  37.462  1.00  0.00           C
ATOM  10705  C28 POPE  234     121.247  28.932  38.682  1.00  0.00           C
ATOM  10708  C29 POPE  234     122.036  27.892  39.442  1.00  0.00           C
ATOM  10710 0C21 POPE  234     122.887  28.152  40.452  1.00  0.00           C
ATOM  10712 1C21 POPE  234     123.286  29.531  40.932  1.00  0.00           C
ATOM  10715 2C21 POPE  234     122.676  29.981  42.272  1.00  0.00           C
ATOM  10718 3C21 POPE  234     123.367  29.402  43.522  1.00  0.00           C
ATOM  10721 4C21 POPE  234     123.087  30.250  44.772  1.00  0.00           C
ATOM  10724 5C21 POPE  234     123.766  29.720  46.042  1.00  0.00           C
ATOM  10727 6C21 POPE  234     123.747  30.751  47.182  1.00  0.00           C
ATOM  10730 7C21 POPE  234     124.297  30.191  48.492  1.00  0.00           C
ATOM  10733 8C21 POPE  234     124.337  31.212  49.632  1.00  0.00           C
ATOM  10737  C33 POPE  234     121.566  24.382  30.152  1.00  0.00           C
ATOM  10740  C34 POPE  234     122.777  24.232  31.082  1.00  0.00           C
ATOM  10743  C35 POPE  234     122.747  25.132  32.332  1.00  0.00           C
ATOM  10746  C36 POPE  234     121.697  24.771  33.402  1.00  0.00           C
ATOM  10749  C37 POPE  234     121.686  23.292  33.842  1.00  0.00           C
ATOM  10752  C38 POPE  234     120.667  23.001  34.952  1.00  0.00           C
ATOM  10755  C39 POPE  234     121.007  23.540  36.352  1.00  0.00           C
ATOM  10758 0C31 POPE  234     122.217  22.861  37.002  1.00  0.00           C
ATOM  10761 1C31 POPE  234     122.516  23.380  38.422  1.00  0.00           C
ATOM  10764 2C31 POPE  234     122.726  22.232  39.412  1.00  0.00           C
ATOM  10767 3C31 POPE  234     123.257  22.691  40.772  1.00  0.00           C
ATOM  10770 4C31 POPE  234     123.777  21.521  41.612  1.00  0.00           C
ATOM  10773 5C31 POPE  234     124.307  21.951  42.982  1.00  0.00           C
ATOM  10776 6C31 POPE  234     125.027  20.821  43.712  1.00  0.00           C
ATOM  10780  NH3 POPE  235      23.507 101.262  73.842  1.00  0.00           N
ATOM  10784  C12 POPE  235      24.117 102.531  73.282  1.00  0.00           C
ATOM  10787  C11 POPE  235      23.217 103.762  73.482  1.00  0.00           C
ATOM  10790  P   POPE  235      23.766 106.101  72.342  1.00  0.00           P
ATOM  10791  O13 POPE  235      22.446 106.702  72.622  1.00  0.00           O
ATOM  10792  O14 POPE  235      24.907 107.031  72.262  1.00  0.00           O
ATOM  10793  O11 POPE  235      23.706 105.361  70.942  1.00  0.00           O
ATOM  10794  O12 POPE  235      24.017 104.932  73.382  1.00  0.00           O
ATOM  10795  C1  POPE  235      22.467 105.152  70.262  1.00  0.00           C
ATOM  10798  C2  POPE  235      22.546 103.902  69.342  1.00  0.00           C
ATOM  10800  O21 POPE  235      22.856 104.161  67.962  1.00  0.00           O
ATOM  10801  C21 POPE  235      23.847 104.921  67.572  1.00  0.00           C
ATOM  10802  O22 POPE  235      24.517 105.681  68.272  1.00  0.00           O
ATOM  10803  C22 POPE  235      24.107 104.711  66.072  1.00  0.00           C
ATOM  10806  C3  POPE  235      21.196 103.132  69.362  1.00  0.00           C
ATOM  10809  O31 POPE  235      21.217 102.101  68.362  1.00  0.00           O
ATOM  10810  C31 POPE  235      20.017 101.602  68.052  1.00  0.00           C
ATOM  10811  O32 POPE  235      18.987 101.931  68.622  1.00  0.00           O
ATOM  10812  C32 POPE  235      20.097 100.672  66.852  1.00  0.00           C
ATOM  10815  C23 POPE  235      25.617 104.692  65.712  1.00  0.00           C
ATOM  10818  C24 POPE  235      25.957 104.191  64.292  1.00  0.00           C
ATOM  10821  C25 POPE  235      25.797 102.680  64.092  1.00  0.00           C
ATOM  10824  C26 POPE  235      26.137 102.222  62.662  1.00  0.00           C
ATOM  10827  C27 POPE  235      25.837 100.732  62.412  1.00  0.00           C
ATOM  10830  C28 POPE  235      26.327 100.261  61.022  1.00  0.00           C
ATOM  10833  C29 POPE  235      26.067  98.811  60.712  1.00  0.00           C
ATOM  10835 0C21 POPE  235      26.626  98.100  59.712  1.00  0.00           C
ATOM  10837 1C21 POPE  235      27.537  98.641  58.642  1.00  0.00           C
ATOM  10840 2C21 POPE  235      27.786  97.602  57.532  1.00  0.00           C
ATOM  10843 3C21 POPE  235      28.657  98.162  56.392  1.00  0.00           C
ATOM  10846 4C21 POPE  235      29.027  97.122  55.332  1.00  0.00           C
ATOM  10849 5C21 POPE  235      29.997  97.652  54.272  1.00  0.00           C
ATOM  10852 6C21 POPE  235      29.356  98.622  53.262  1.00  0.00           C
ATOM  10855 7C21 POPE  235      30.387  99.242  52.312  1.00  0.00           C
ATOM  10858 8C21 POPE  235      29.767 100.152  51.252  1.00  0.00           C
ATOM  10862  C33 POPE  235      20.827 101.252  65.612  1.00  0.00           C
ATOM  10865  C34 POPE  235      21.157 100.152  64.592  1.00  0.00           C
ATOM  10868  C35 POPE  235      22.037 100.632  63.432  1.00  0.00           C
ATOM  10871  C36 POPE  235      21.227 101.222  62.272  1.00  0.00           C
ATOM  10874  C37 POPE  235      22.107 101.602  61.082  1.00  0.00           C
ATOM  10877  C38 POPE  235      21.287 102.122  59.892  1.00  0.00           C
ATOM  10880  C39 POPE  235      22.136 102.531  58.682  1.00  0.00           C
ATOM  10883 0C31 POPE  235      23.186 103.612  59.002  1.00  0.00           C
ATOM  10886 1C31 POPE  235      23.936 104.081  57.752  1.00  0.00           C
ATOM  10889 2C31 POPE  235      25.097 105.040  58.042  1.00  0.00           C
ATOM  10892 3C31 POPE  235      24.677 106.480  58.352  1.00  0.00           C
ATOM  10895 4C31 POPE  235      25.857 107.472  58.292  1.00  0.00           C
ATOM  10898 5C31 POPE  235      25.437 108.941  58.152  1.00  0.00           C
ATOM  10901 6C31 POPE  235      26.607 109.911  57.992  1.00  0.00           C
ATOM  10905  NH3 POPE  236     103.497 127.325  65.362  1.00  0.00           N
ATOM  10909  C12 POPE  236     103.796 126.161  64.482  1.00  0.00           C
ATOM  10912  C11 POPE  236     103.936 124.921  65.362  1.00  0.00           C
ATOM  10915  P   POPE  236     102.826 123.951  67.522  1.00  0.00           P
ATOM  10916  O13 POPE  236     103.957 124.531  68.282  1.00  0.00           O
ATOM  10917  O14 POPE  236     101.487 124.051  68.152  1.00  0.00           O
ATOM  10918  O11 POPE  236     103.117 122.411  67.272  1.00  0.00           O
ATOM  10919  O12 POPE  236     102.747 124.652  66.092  1.00  0.00           O
ATOM  10920  C1  POPE  236     103.176 121.760  66.002  1.00  0.00           C
ATOM  10923  C2  POPE  236     102.117 120.632  65.862  1.00  0.00           C
ATOM  10925  O21 POPE  236     102.117 120.131  64.502  1.00  0.00           O
ATOM  10926  C21 POPE  236     101.436 120.821  63.602  1.00  0.00           C
ATOM  10927  O22 POPE  236     101.217 122.021  63.632  1.00  0.00           O
ATOM  10928  C22 POPE  236     100.856 119.851  62.562  1.00  0.00           C
ATOM  10931  C3  POPE  236     100.697 121.021  66.362  1.00  0.00           C
ATOM  10934  O31 POPE  236      99.757 120.021  65.912  1.00  0.00           O
ATOM  10935  C31 POPE  236      98.477 120.282  66.082  1.00  0.00           C
ATOM  10936  O32 POPE  236      98.017 121.262  66.652  1.00  0.00           O
ATOM  10937  C32 POPE  236      97.656 119.210  65.352  1.00  0.00           C
ATOM  10940  C23 POPE  236      99.507 120.382  62.062  1.00  0.00           C
ATOM  10943  C24 POPE  236      98.727 119.412  61.162  1.00  0.00           C
ATOM  10946  C25 POPE  236      99.206 119.382  59.702  1.00  0.00           C
ATOM  10949  C26 POPE  236      98.117 118.911  58.732  1.00  0.00           C
ATOM  10952  C27 POPE  236      98.467 119.132  57.262  1.00  0.00           C
ATOM  10955  C28 POPE  236      97.247 119.070  56.322  1.00  0.00           C
ATOM  10958  C29 POPE  236      96.406 120.320  56.422  1.00  0.00           C
ATOM  10960 0C21 POPE  236      96.117 121.171  55.412  1.00  0.00           C
ATOM  10962 1C21 POPE  236      96.507 121.012  53.962  1.00  0.00           C
ATOM  10965 2C21 POPE  236      95.487 121.672  53.002  1.00  0.00           C
ATOM  10968 3C21 POPE  236      95.506 123.211  53.012  1.00  0.00           C
ATOM  10971 4C21 POPE  236      94.426 123.781  52.082  1.00  0.00           C
ATOM  10974 5C21 POPE  236      94.216 125.301  52.202  1.00  0.00           C
ATOM  10977 6C21 POPE  236      92.987 125.741  51.382  1.00  0.00           C
ATOM  10980 7C21 POPE  236      92.656 127.234  51.492  1.00  0.00           C
ATOM  10983 8C21 POPE  236      91.457 127.614  50.622  1.00  0.00           C
ATOM  10987  C33 POPE  236      96.126 119.422  65.442  1.00  0.00           C
ATOM  10990  C34 POPE  236      95.356 118.202  64.942  1.00  0.00           C
ATOM  10993  C35 POPE  236      93.867 118.192  65.342  1.00  0.00           C
ATOM  10996  C36 POPE  236      93.036 119.371  64.812  1.00  0.00           C
ATOM  10999  C37 POPE  236      91.657 119.442  65.502  1.00  0.00           C
ATOM  11002  C38 POPE  236      90.807 120.650  65.082  1.00  0.00           C
ATOM  11005  C39 POPE  236      90.027 120.431  63.782  1.00  0.00           C
ATOM  11008 0C31 POPE  236      89.097 121.602  63.442  1.00  0.00           C
ATOM  11011 1C31 POPE  236      88.227 121.311  62.212  1.00  0.00           C
ATOM  11014 2C31 POPE  236      87.287 122.472  61.892  1.00  0.00           C
ATOM  11017 3C31 POPE  236      86.327 122.241  60.712  1.00  0.00           C
ATOM  11020 4C31 POPE  236      85.176 121.271  61.002  1.00  0.00           C
ATOM  11023 5C31 POPE  236      84.016 121.430  60.012  1.00  0.00           C
ATOM  11026 6C31 POPE  236      82.816 120.532  60.312  1.00  0.00           C
ATOM  11030  NH3 POPE  237      54.987   2.581  25.082  1.00  0.00           N
ATOM  11034  C12 POPE  237      56.247   2.191  25.812  1.00  0.00           C
ATOM  11037  C11 POPE  237      56.737   0.761  25.472  1.00  0.00           C
ATOM  11040  P   POPE  237      54.547  -0.659  25.602  1.00  0.00           P
ATOM  11041  O13 POPE  237      54.407  -0.029  24.272  1.00  0.00           O
ATOM  11042  O14 POPE  237      54.297  -2.109  25.752  1.00  0.00           O
ATOM  11043  O11 POPE  237      53.667   0.161  26.632  1.00  0.00           O
ATOM  11044  O12 POPE  237      55.977  -0.269  26.122  1.00  0.00           O
ATOM  11045  C1  POPE  237      53.456  -0.439  27.912  1.00  0.00           C
ATOM  11048  C2  POPE  237      52.786   0.551  28.912  1.00  0.00           C
ATOM  11050  O21 POPE  237      53.157   0.251  30.282  1.00  0.00           O
ATOM  11051  C21 POPE  237      52.677  -0.869  30.782  1.00  0.00           C
ATOM  11052  O22 POPE  237      52.376  -1.869  30.162  1.00  0.00           O
ATOM  11053  C22 POPE  237      52.417  -0.699  32.272  1.00  0.00           C
ATOM  11056  C3  POPE  237      51.237   0.601  28.752  1.00  0.00           C
ATOM  11059  O31 POPE  237      50.577   1.091  29.962  1.00  0.00           O
ATOM  11060  C31 POPE  237      50.166   2.341  29.922  1.00  0.00           C
ATOM  11061  O32 POPE  237      50.317   3.111  28.982  1.00  0.00           O
ATOM  11062  C32 POPE  237      49.477   2.761  31.222  1.00  0.00           C
ATOM  11065  C23 POPE  237      52.977  -1.859  33.122  1.00  0.00           C
ATOM  11068  C24 POPE  237      53.916  -1.359  34.222  1.00  0.00           C
ATOM  11071  C25 POPE  237      53.216  -0.609  35.362  1.00  0.00           C
ATOM  11074  C26 POPE  237      52.397  -1.539  36.272  1.00  0.00           C
ATOM  11077  C27 POPE  237      52.266  -0.969  37.682  1.00  0.00           C
ATOM  11080  C28 POPE  237      51.536  -1.929  38.642  1.00  0.00           C
ATOM  11083  C29 POPE  237      51.597  -1.419  40.062  1.00  0.00           C
ATOM  11085 0C21 POPE  237      52.666  -1.479  40.872  1.00  0.00           C
ATOM  11087 1C21 POPE  237      54.017  -2.059  40.542  1.00  0.00           C
ATOM  11090 2C21 POPE  237      54.487  -3.102  41.582  1.00  0.00           C
ATOM  11093 3C21 POPE  237      54.696  -2.502  42.982  1.00  0.00           C
ATOM  11096 4C21 POPE  237      55.347  -3.482  43.962  1.00  0.00           C
ATOM  11099 5C21 POPE  237      55.457  -2.942  45.392  1.00  0.00           C
ATOM  11102 6C21 POPE  237      54.097  -2.742  46.072  1.00  0.00           C
ATOM  11105 7C21 POPE  237      54.197  -2.432  47.572  1.00  0.00           C
ATOM  11108 8C21 POPE  237      52.837  -2.362  48.282  1.00  0.00           C
ATOM  11112  C33 POPE  237      49.886   2.061  32.552  1.00  0.00           C
ATOM  11115  C34 POPE  237      49.036   2.612  33.712  1.00  0.00           C
ATOM  11118  C35 POPE  237      49.157   1.861  35.052  1.00  0.00           C
ATOM  11121  C36 POPE  237      50.107   2.541  36.052  1.00  0.00           C
ATOM  11124  C37 POPE  237      49.836   2.151  37.522  1.00  0.00           C
ATOM  11127  C38 POPE  237      50.876   2.711  38.492  1.00  0.00           C
ATOM  11130  C39 POPE  237      50.617   2.341  39.962  1.00  0.00           C
ATOM  11133 0C31 POPE  237      51.797   2.731  40.872  1.00  0.00           C
ATOM  11136 1C31 POPE  237      51.676   2.231  42.322  1.00  0.00           C
ATOM  11139 2C31 POPE  237      52.897   2.661  43.152  1.00  0.00           C
ATOM  11142 3C31 POPE  237      52.837   2.251  44.622  1.00  0.00           C
ATOM  11145 4C31 POPE  237      53.937   2.951  45.442  1.00  0.00           C
ATOM  11148 5C31 POPE  237      53.887   2.671  46.942  1.00  0.00           C
ATOM  11151 6C31 POPE  237      54.327   1.251  47.322  1.00  0.00           C
ATOM  11155  NH3 POPE  238      73.407  58.032  72.292  1.00  0.00           N
ATOM  11159  C12 POPE  238      74.157  56.750  72.172  1.00  0.00           C
ATOM  11162  C11 POPE  238      74.897  56.501  73.472  1.00  0.00           C
ATOM  11165  P   POPE  238      77.157  55.201  73.622  1.00  0.00           P
ATOM  11166  O13 POPE  238      77.406  55.831  74.942  1.00  0.00           O
ATOM  11167  O14 POPE  238      77.547  53.801  73.412  1.00  0.00           O
ATOM  11168  O11 POPE  238      77.897  56.140  72.592  1.00  0.00           O
ATOM  11169  O12 POPE  238      75.667  55.360  73.212  1.00  0.00           O
ATOM  11170  C1  POPE  238      77.887  55.831  71.212  1.00  0.00           C
ATOM  11173  C2  POPE  238      78.176  57.111  70.412  1.00  0.00           C
ATOM  11175  O21 POPE  238      78.147  56.801  69.022  1.00  0.00           O
ATOM  11176  C21 POPE  238      76.986  56.801  68.432  1.00  0.00           C
ATOM  11177  O22 POPE  238      75.876  56.912  68.932  1.00  0.00           O
ATOM  11178  C22 POPE  238      77.297  56.672  66.932  1.00  0.00           C
ATOM  11181  C3  POPE  238      79.557  57.751  70.762  1.00  0.00           C
ATOM  11184  O31 POPE  238      80.187  58.401  69.622  1.00  0.00           O
ATOM  11185  C31 POPE  238      80.947  57.582  68.892  1.00  0.00           C
ATOM  11186  O32 POPE  238      81.267  56.451  69.202  1.00  0.00           O
ATOM  11187  C32 POPE  238      81.397  58.261  67.602  1.00  0.00           C
ATOM  11190  C23 POPE  238      76.197  57.201  66.002  1.00  0.00           C
ATOM  11193  C24 POPE  238      76.577  58.492  65.252  1.00  0.00           C
ATOM  11196  C25 POPE  238      77.846  58.341  64.422  1.00  0.00           C
ATOM  11199  C26 POPE  238      77.856  59.261  63.202  1.00  0.00           C
ATOM  11202  C27 POPE  238      79.176  59.180  62.432  1.00  0.00           C
ATOM  11205  C28 POPE  238      79.047  59.742  61.012  1.00  0.00           C
ATOM  11208  C29 POPE  238      80.267  59.441  60.172  1.00  0.00           C
ATOM  11210 0C21 POPE  238      80.987  60.300  59.442  1.00  0.00           C
ATOM  11212 1C21 POPE  238      80.757  61.782  59.252  1.00  0.00           C
ATOM  11215 2C21 POPE  238      80.387  62.111  57.792  1.00  0.00           C
ATOM  11218 3C21 POPE  238      80.507  63.611  57.482  1.00  0.00           C
ATOM  11221 4C21 POPE  238      80.257  63.911  56.002  1.00  0.00           C
ATOM  11224 5C21 POPE  238      80.657  65.341  55.612  1.00  0.00           C
ATOM  11227 6C21 POPE  238      80.496  65.610  54.102  1.00  0.00           C
ATOM  11230 7C21 POPE  238      81.587  66.521  53.542  1.00  0.00           C
ATOM  11233 8C21 POPE  238      81.456  66.771  52.032  1.00  0.00           C
ATOM  11237  C33 POPE  238      81.816  57.192  66.562  1.00  0.00           C
ATOM  11240  C34 POPE  238      82.596  57.761  65.362  1.00  0.00           C
ATOM  11243  C35 POPE  238      83.267  56.652  64.552  1.00  0.00           C
ATOM  11246  C36 POPE  238      84.087  57.192  63.372  1.00  0.00           C
ATOM  11249  C37 POPE  238      85.126  56.181  62.872  1.00  0.00           C
ATOM  11252  C38 POPE  238      85.797  56.591  61.542  1.00  0.00           C
ATOM  11255  C39 POPE  238      85.587  55.532  60.452  1.00  0.00           C
ATOM  11258 0C31 POPE  238      86.107  55.960  59.072  1.00  0.00           C
ATOM  11261 1C31 POPE  238      85.947  54.851  58.032  1.00  0.00           C
ATOM  11264 2C31 POPE  238      86.266  55.300  56.602  1.00  0.00           C
ATOM  11267 3C31 POPE  238      85.036  55.820  55.852  1.00  0.00           C
ATOM  11270 4C31 POPE  238      85.326  56.171  54.392  1.00  0.00           C
ATOM  11273 5C31 POPE  238      84.057  56.220  53.522  1.00  0.00           C
ATOM  11276 6C31 POPE  238      84.356  56.441  52.042  1.00  0.00           C
ATOM  11280  NH3 POPE  239      19.847  67.891  72.132  1.00  0.00           N
ATOM  11284  C12 POPE  239      20.867  66.922  72.662  1.00  0.00           C
ATOM  11287  C11 POPE  239      22.297  67.391  72.342  1.00  0.00           C
ATOM  11290  P   POPE  239      23.807  65.201  71.912  1.00  0.00           P
ATOM  11291  O13 POPE  239      24.827  65.761  71.012  1.00  0.00           O
ATOM  11292  O14 POPE  239      24.227  64.152  72.862  1.00  0.00           O
ATOM  11293  O11 POPE  239      22.577  64.710  71.042  1.00  0.00           O
ATOM  11294  O12 POPE  239      23.246  66.411  72.762  1.00  0.00           O
ATOM  11295  C1  POPE  239      22.297  65.301  69.752  1.00  0.00           C
ATOM  11298  C2  POPE  239      23.057  64.640  68.572  1.00  0.00           C
ATOM  11300  O21 POPE  239      22.607  65.290  67.372  1.00  0.00           O
ATOM  11301  C21 POPE  239      23.517  66.001  66.702  1.00  0.00           C
ATOM  11302  O22 POPE  239      24.626  66.301  67.092  1.00  0.00           O
ATOM  11303  C22 POPE  239      22.917  66.331  65.322  1.00  0.00           C
ATOM  11306  C3  POPE  239      22.797  63.121  68.462  1.00  0.00           C
ATOM  11309  O31 POPE  239      23.106  62.640  67.122  1.00  0.00           O
ATOM  11310  C31 POPE  239      22.997  61.311  67.002  1.00  0.00           C
ATOM  11311  O32 POPE  239      22.647  60.571  67.902  1.00  0.00           O
ATOM  11312  C32 POPE  239      23.207  60.911  65.542  1.00  0.00           C
ATOM  11315  C23 POPE  239      23.877  67.021  64.332  1.00  0.00           C
ATOM  11318  C24 POPE  239      24.337  66.111  63.182  1.00  0.00           C
ATOM  11321  C25 POPE  239      23.647  66.441  61.852  1.00  0.00           C
ATOM  11324  C26 POPE  239      24.067  65.500  60.722  1.00  0.00           C
ATOM  11327  C27 POPE  239      23.457  65.881  59.372  1.00  0.00           C
ATOM  11330  C28 POPE  239      24.007  65.021  58.222  1.00  0.00           C
ATOM  11333  C29 POPE  239      23.307  65.341  56.922  1.00  0.00           C
ATOM  11335 0C21 POPE  239      23.847  65.750  55.772  1.00  0.00           C
ATOM  11337 1C21 POPE  239      25.307  65.992  55.452  1.00  0.00           C
ATOM  11340 2C21 POPE  239      25.536  67.470  55.062  1.00  0.00           C
ATOM  11343 3C21 POPE  239      26.877  67.711  54.342  1.00  0.00           C
ATOM  11346 4C21 POPE  239      27.087  69.171  53.912  1.00  0.00           C
ATOM  11349 5C21 POPE  239      25.897  69.751  53.142  1.00  0.00           C
ATOM  11352 6C21 POPE  239      26.167  71.132  52.522  1.00  0.00           C
ATOM  11355 7C21 POPE  239      24.967  71.601  51.682  1.00  0.00           C
ATOM  11358 8C21 POPE  239      25.157  73.000  51.092  1.00  0.00           C
ATOM  11362  C33 POPE  239      24.496  60.082  65.332  1.00  0.00           C
ATOM  11365  C34 POPE  239      25.086  60.290  63.932  1.00  0.00           C
ATOM  11368  C35 POPE  239      24.107  59.951  62.802  1.00  0.00           C
ATOM  11371  C36 POPE  239      24.727  60.082  61.402  1.00  0.00           C
ATOM  11374  C37 POPE  239      23.957  59.242  60.372  1.00  0.00           C
ATOM  11377  C38 POPE  239      24.587  59.250  58.962  1.00  0.00           C
ATOM  11380  C39 POPE  239      24.157  60.430  58.092  1.00  0.00           C
ATOM  11383 0C31 POPE  239      24.577  60.220  56.622  1.00  0.00           C
ATOM  11386 1C31 POPE  239      24.356  61.460  55.742  1.00  0.00           C
ATOM  11389 2C31 POPE  239      24.797  61.220  54.292  1.00  0.00           C
ATOM  11392 3C31 POPE  239      25.137  62.521  53.562  1.00  0.00           C
ATOM  11395 4C31 POPE  239      25.767  62.281  52.182  1.00  0.00           C
ATOM  11398 5C31 POPE  239      26.336  63.562  51.572  1.00  0.00           C
ATOM  11401 6C31 POPE  239      27.237  63.302  50.362  1.00  0.00           C
ATOM  11405  NH3 POPE  240      14.126  80.501  29.542  1.00  0.00           N
ATOM  11409  C12 POPE  240      14.687  79.141  29.162  1.00  0.00           C
ATOM  11412  C11 POPE  240      15.897  79.201  28.192  1.00  0.00           C
ATOM  11415  P   POPE  240      17.857  77.642  27.372  1.00  0.00           P
ATOM  11416  O13 POPE  240      17.977  76.321  26.732  1.00  0.00           O
ATOM  11417  O14 POPE  240      18.277  78.790  26.542  1.00  0.00           O
ATOM  11418  O11 POPE  240      18.616  77.672  28.752  1.00  0.00           O
ATOM  11419  O12 POPE  240      16.337  77.882  27.822  1.00  0.00           O
ATOM  11420  C1  POPE  240      17.966  77.151  29.932  1.00  0.00           C
ATOM  11423  C2  POPE  240      18.977  77.131  31.102  1.00  0.00           C
ATOM  11425  O21 POPE  240      18.286  76.991  32.362  1.00  0.00           O
ATOM  11426  C21 POPE  240      19.047  76.421  33.292  1.00  0.00           C
ATOM  11427  O22 POPE  240      20.107  75.841  33.092  1.00  0.00           O
ATOM  11428  C22 POPE  240      18.437  76.671  34.662  1.00  0.00           C
ATOM  11431  C3  POPE  240      19.757  78.472  31.122  1.00  0.00           C
ATOM  11434  O31 POPE  240      20.517  78.581  32.332  1.00  0.00           O
ATOM  11435  C31 POPE  240      21.437  79.500  32.282  1.00  0.00           C
ATOM  11436  O32 POPE  240      21.637  80.271  31.352  1.00  0.00           O
ATOM  11437  C32 POPE  240      22.196  79.512  33.612  1.00  0.00           C
ATOM  11440  C23 POPE  240      19.427  76.371  35.812  1.00  0.00           C
ATOM  11443  C24 POPE  240      18.857  76.790  37.172  1.00  0.00           C
ATOM  11446  C25 POPE  240      19.397  75.930  38.322  1.00  0.00           C
ATOM  11449  C26 POPE  240      18.847  76.371  39.682  1.00  0.00           C
ATOM  11452  C27 POPE  240      19.397  75.500  40.812  1.00  0.00           C
ATOM  11455  C28 POPE  240      18.747  75.781  42.182  1.00  0.00           C
ATOM  11458  C29 POPE  240      18.907  77.210  42.642  1.00  0.00           C
ATOM  11460 0C21 POPE  240      19.827  77.680  43.502  1.00  0.00           C
ATOM  11462 1C21 POPE  240      20.897  76.851  44.172  1.00  0.00           C
ATOM  11465 2C21 POPE  240      21.647  77.622  45.272  1.00  0.00           C
ATOM  11468 3C21 POPE  240      20.797  77.891  46.522  1.00  0.00           C
ATOM  11471 4C21 POPE  240      21.617  78.530  47.652  1.00  0.00           C
ATOM  11474 5C21 POPE  240      20.907  78.441  49.002  1.00  0.00           C
ATOM  11477 6C21 POPE  240      21.817  78.901  50.152  1.00  0.00           C
ATOM  11480 7C21 POPE  240      21.347  78.390  51.512  1.00  0.00           C
ATOM  11483 8C21 POPE  240      22.297  78.752  52.652  1.00  0.00           C
ATOM  11487  C33 POPE  240      21.376  80.131  34.782  1.00  0.00           C
ATOM  11490  C34 POPE  240      22.247  80.331  36.032  1.00  0.00           C
ATOM  11493  C35 POPE  240      21.617  81.241  37.092  1.00  0.00           C
ATOM  11496  C36 POPE  240      20.627  80.522  38.022  1.00  0.00           C
ATOM  11499  C37 POPE  240      20.237  81.402  39.222  1.00  0.00           C
ATOM  11502  C38 POPE  240      19.157  80.741  40.082  1.00  0.00           C
ATOM  11505  C39 POPE  240      18.857  81.532  41.372  1.00  0.00           C
ATOM  11508 0C31 POPE  240      17.377  81.462  41.782  1.00  0.00           C
ATOM  11511 1C31 POPE  240      17.147  81.611  43.292  1.00  0.00           C
ATOM  11514 2C31 POPE  240      15.667  81.581  43.702  1.00  0.00           C
ATOM  11517 3C31 POPE  240      14.827  82.761  43.212  1.00  0.00           C
ATOM  11520 4C31 POPE  240      15.376  84.142  43.582  1.00  0.00           C
ATOM  11523 5C31 POPE  240      14.307  85.242  43.452  1.00  0.00           C
ATOM  11526 6C31 POPE  240      14.867  86.672  43.562  1.00  0.00           C
ATOM  11530  NH3 POPE  241      54.827  54.321  32.852  1.00  0.00           N
ATOM  11534  C12 POPE  241      56.247  53.902  32.652  1.00  0.00           C
ATOM  11537  C11 POPE  241      56.507  53.681  31.172  1.00  0.00           C
ATOM  11540  P   POPE  241      58.947  52.701  31.112  1.00  0.00           P
ATOM  11541  O13 POPE  241      58.597  51.521  30.312  1.00  0.00           O
ATOM  11542  O14 POPE  241      60.277  53.302  30.902  1.00  0.00           O
ATOM  11543  O11 POPE  241      58.757  52.402  32.642  1.00  0.00           O
ATOM  11544  O12 POPE  241      57.877  53.822  30.882  1.00  0.00           O
ATOM  11545  C1  POPE  241      58.857  51.070  33.162  1.00  0.00           C
ATOM  11548  C2  POPE  241      60.036  50.911  34.162  1.00  0.00           C
ATOM  11550  O21 POPE  241      60.007  51.871  35.232  1.00  0.00           O
ATOM  11551  C21 POPE  241      59.027  51.812  36.092  1.00  0.00           C
ATOM  11552  O22 POPE  241      57.947  51.271  35.952  1.00  0.00           O
ATOM  11553  C22 POPE  241      59.487  52.442  37.392  1.00  0.00           C
ATOM  11556  C3  POPE  241      61.406  50.992  33.422  1.00  0.00           C
ATOM  11559  O31 POPE  241      62.567  51.051  34.302  1.00  0.00           O
ATOM  11560  C31 POPE  241      62.907  52.301  34.662  1.00  0.00           C
ATOM  11561  O32 POPE  241      62.316  53.320  34.332  1.00  0.00           O
ATOM  11562  C32 POPE  241      64.157  52.312  35.542  1.00  0.00           C
ATOM  11565  C23 POPE  241      59.737  51.371  38.472  1.00  0.00           C
ATOM  11568  C24 POPE  241      60.127  51.992  39.822  1.00  0.00           C
ATOM  11571  C25 POPE  241      60.577  50.971  40.872  1.00  0.00           C
ATOM  11574  C26 POPE  241      59.496  50.761  41.942  1.00  0.00           C
ATOM  11577  C27 POPE  241      59.956  49.921  43.142  1.00  0.00           C
ATOM  11580  C28 POPE  241      58.887  49.942  44.252  1.00  0.00           C
ATOM  11583  C29 POPE  241      59.057  48.861  45.282  1.00  0.00           C
ATOM  11585 0C21 POPE  241      59.077  49.011  46.622  1.00  0.00           C
ATOM  11587 1C21 POPE  241      58.906  50.300  47.392  1.00  0.00           C
ATOM  11590 2C21 POPE  241      58.167  50.121  48.732  1.00  0.00           C
ATOM  11593 3C21 POPE  241      58.927  49.212  49.712  1.00  0.00           C
ATOM  11596 4C21 POPE  241      58.437  49.312  51.162  1.00  0.00           C
ATOM  11599 5C21 POPE  241      59.036  48.221  52.062  1.00  0.00           C
ATOM  11602 6C21 POPE  241      60.567  48.191  52.122  1.00  0.00           C
ATOM  11605 7C21 POPE  241      61.086  47.052  53.012  1.00  0.00           C
ATOM  11608 8C21 POPE  241      62.607  46.971  53.082  1.00  0.00           C
ATOM  11612  C33 POPE  241      64.387  53.720  36.152  1.00  0.00           C
ATOM  11615  C34 POPE  241      65.527  53.840  37.192  1.00  0.00           C
ATOM  11618  C35 POPE  241      65.137  53.422  38.622  1.00  0.00           C
ATOM  11621  C36 POPE  241      66.077  53.882  39.752  1.00  0.00           C
ATOM  11624  C37 POPE  241      65.417  53.661  41.132  1.00  0.00           C
ATOM  11627  C38 POPE  241      66.297  54.021  42.332  1.00  0.00           C
ATOM  11630  C39 POPE  241      65.547  53.980  43.682  1.00  0.00           C
ATOM  11633 0C31 POPE  241      66.497  54.011  44.902  1.00  0.00           C
ATOM  11636 1C31 POPE  241      65.786  54.242  46.242  1.00  0.00           C
ATOM  11639 2C31 POPE  241      65.837  55.711  46.682  1.00  0.00           C
ATOM  11642 3C31 POPE  241      64.977  56.051  47.912  1.00  0.00           C
ATOM  11645 4C31 POPE  241      65.477  55.471  49.242  1.00  0.00           C
ATOM  11648 5C31 POPE  241      64.547  55.851  50.402  1.00  0.00           C
ATOM  11651 6C31 POPE  241      65.036  55.422  51.782  1.00  0.00           C
ATOM  11655  NH3 POPE  242      49.097   8.172  25.472  1.00  0.00           N
ATOM  11659  C12 POPE  242      48.216   7.151  24.812  1.00  0.00           C
ATOM  11662  C11 POPE  242      48.237   7.292  23.292  1.00  0.00           C
ATOM  11665  P   POPE  242      45.767   7.332  22.432  1.00  0.00           P
ATOM  11666  O13 POPE  242      45.797   8.661  23.072  1.00  0.00           O
ATOM  11667  O14 POPE  242      45.457   7.241  20.992  1.00  0.00           O
ATOM  11668  O11 POPE  242      44.717   6.431  23.212  1.00  0.00           O
ATOM  11669  O12 POPE  242      47.136   6.592  22.732  1.00  0.00           O
ATOM  11670  C1  POPE  242      43.337   6.771  22.952  1.00  0.00           C
ATOM  11673  C2  POPE  242      42.376   6.132  23.972  1.00  0.00           C
ATOM  11675  O21 POPE  242      41.077   6.691  23.692  1.00  0.00           O
ATOM  11676  C21 POPE  242      40.016   6.811  24.492  1.00  0.00           C
ATOM  11677  O22 POPE  242      39.107   7.592  24.272  1.00  0.00           O
ATOM  11678  C22 POPE  242      39.997   5.921  25.752  1.00  0.00           C
ATOM  11681  C3  POPE  242      42.926   6.372  25.412  1.00  0.00           C
ATOM  11684  O31 POPE  242      42.616   7.701  25.872  1.00  0.00           O
ATOM  11685  C31 POPE  242      43.557   8.271  26.622  1.00  0.00           C
ATOM  11686  O32 POPE  242      44.617   7.761  26.942  1.00  0.00           O
ATOM  11687  C32 POPE  242      43.066   9.632  27.102  1.00  0.00           C
ATOM  11690  C23 POPE  242      38.597   5.791  26.402  1.00  0.00           C
ATOM  11693  C24 POPE  242      38.647   5.551  27.922  1.00  0.00           C
ATOM  11696  C25 POPE  242      37.307   5.841  28.602  1.00  0.00           C
ATOM  11699  C26 POPE  242      37.367   5.921  30.142  1.00  0.00           C
ATOM  11702  C27 POPE  242      36.117   6.611  30.702  1.00  0.00           C
ATOM  11705  C28 POPE  242      36.177   6.931  32.212  1.00  0.00           C
ATOM  11708  C29 POPE  242      35.187   8.002  32.612  1.00  0.00           C
ATOM  11710 0C21 POPE  242      34.746   8.302  33.852  1.00  0.00           C
ATOM  11712 1C21 POPE  242      35.167   7.661  35.152  1.00  0.00           C
ATOM  11715 2C21 POPE  242      35.637   8.681  36.232  1.00  0.00           C
ATOM  11718 3C21 POPE  242      36.687   9.741  35.812  1.00  0.00           C
ATOM  11721 4C21 POPE  242      38.157   9.281  35.812  1.00  0.00           C
ATOM  11724 5C21 POPE  242      38.437   8.161  34.812  1.00  0.00           C
ATOM  11727 6C21 POPE  242      39.917   7.831  34.602  1.00  0.00           C
ATOM  11730 7C21 POPE  242      40.106   6.561  33.762  1.00  0.00           C
ATOM  11733 8C21 POPE  242      41.547   6.321  33.322  1.00  0.00           C
ATOM  11737  C33 POPE  242      41.827   9.491  28.032  1.00  0.00           C
ATOM  11740  C34 POPE  242      42.176   9.161  29.492  1.00  0.00           C
ATOM  11743  C35 POPE  242      42.666  10.392  30.272  1.00  0.00           C
ATOM  11746  C36 POPE  242      42.837  10.151  31.782  1.00  0.00           C
ATOM  11749  C37 POPE  242      43.327  11.431  32.492  1.00  0.00           C
ATOM  11752  C38 POPE  242      43.586  11.292  34.002  1.00  0.00           C
ATOM  11755  C39 POPE  242      42.376  10.832  34.842  1.00  0.00           C
ATOM  11758 0C31 POPE  242      42.596  11.071  36.342  1.00  0.00           C
ATOM  11761 1C31 POPE  242      41.657  10.241  37.232  1.00  0.00           C
ATOM  11764 2C31 POPE  242      41.397  10.841  38.622  1.00  0.00           C
ATOM  11767 3C31 POPE  242      42.647  11.141  39.452  1.00  0.00           C
ATOM  11770 4C31 POPE  242      42.277  11.792  40.792  1.00  0.00           C
ATOM  11773 5C31 POPE  242      43.407  12.601  41.432  1.00  0.00           C
ATOM  11776 6C31 POPE  242      42.907  13.491  42.582  1.00  0.00           C
ATOM  11780  NH3 POPE  243      84.137   8.832  28.102  1.00  0.00           N
ATOM  11784  C12 POPE  243      84.356   9.231  26.672  1.00  0.00           C
ATOM  11787  C11 POPE  243      84.577  10.752  26.562  1.00  0.00           C
ATOM  11790  P   POPE  243      83.477  12.721  27.942  1.00  0.00           P
ATOM  11791  O13 POPE  243      84.687  13.521  27.662  1.00  0.00           O
ATOM  11792  O14 POPE  243      82.187  13.451  27.922  1.00  0.00           O
ATOM  11793  O11 POPE  243      83.687  12.011  29.342  1.00  0.00           O
ATOM  11794  O12 POPE  243      83.416  11.481  26.972  1.00  0.00           O
ATOM  11795  C1  POPE  243      82.507  11.741  30.102  1.00  0.00           C
ATOM  11798  C2  POPE  243      82.847  11.221  31.512  1.00  0.00           C
ATOM  11800  O21 POPE  243      81.706  10.431  31.942  1.00  0.00           O
ATOM  11801  C21 POPE  243      82.026   9.531  32.852  1.00  0.00           C
ATOM  11802  O22 POPE  243      83.147   9.161  33.142  1.00  0.00           O
ATOM  11803  C22 POPE  243      80.777   9.022  33.552  1.00  0.00           C
ATOM  11806  C3  POPE  243      83.087  12.411  32.492  1.00  0.00           C
ATOM  11809  O31 POPE  243      83.507  11.972  33.802  1.00  0.00           O
ATOM  11810  C31 POPE  243      83.316  12.842  34.782  1.00  0.00           C
ATOM  11811  O32 POPE  243      82.837  13.951  34.652  1.00  0.00           O
ATOM  11812  C32 POPE  243      83.757  12.281  36.152  1.00  0.00           C
ATOM  11815  C23 POPE  243      81.097   9.092  35.052  1.00  0.00           C
ATOM  11818  C24 POPE  243      79.886   8.892  35.952  1.00  0.00           C
ATOM  11821  C25 POPE  243      80.136   9.582  37.302  1.00  0.00           C
ATOM  11824  C26 POPE  243      81.327   9.051  38.112  1.00  0.00           C
ATOM  11827  C27 POPE  243      81.676  10.051  39.222  1.00  0.00           C
ATOM  11830  C28 POPE  243      82.937   9.682  40.012  1.00  0.00           C
ATOM  11833  C29 POPE  243      83.316  10.851  40.882  1.00  0.00           C
ATOM  11835 0C21 POPE  243      84.477  11.041  41.522  1.00  0.00           C
ATOM  11837 1C21 POPE  243      85.657  10.111  41.552  1.00  0.00           C
ATOM  11840 2C21 POPE  243      85.856   9.552  42.972  1.00  0.00           C
ATOM  11843 3C21 POPE  243      86.187  10.611  44.032  1.00  0.00           C
ATOM  11846 4C21 POPE  243      86.527   9.981  45.392  1.00  0.00           C
ATOM  11849 5C21 POPE  243      86.807  11.031  46.472  1.00  0.00           C
ATOM  11852 6C21 POPE  243      87.337  10.401  47.762  1.00  0.00           C
ATOM  11855 7C21 POPE  243      87.516  11.421  48.892  1.00  0.00           C
ATOM  11858 8C21 POPE  243      88.257  10.861  50.112  1.00  0.00           C
ATOM  11862  C33 POPE  243      84.557  10.951  36.212  1.00  0.00           C
ATOM  11865  C34 POPE  243      86.026  11.062  36.672  1.00  0.00           C
ATOM  11868  C35 POPE  243      86.257  11.651  38.082  1.00  0.00           C
ATOM  11871  C36 POPE  243      86.896  13.052  38.092  1.00  0.00           C
ATOM  11874  C37 POPE  243      87.446  13.461  39.472  1.00  0.00           C
ATOM  11877  C38 POPE  243      87.887  14.931  39.532  1.00  0.00           C
ATOM  11880  C39 POPE  243      88.206  15.411  40.962  1.00  0.00           C
ATOM  11883 0C31 POPE  243      87.017  16.031  41.702  1.00  0.00           C
ATOM  11886 1C31 POPE  243      87.346  16.392  43.162  1.00  0.00           C
ATOM  11889 2C31 POPE  243      86.207  17.132  43.882  1.00  0.00           C
ATOM  11892 3C31 POPE  243      86.317  17.082  45.412  1.00  0.00           C
ATOM  11895 4C31 POPE  243      86.037  15.672  45.962  1.00  0.00           C
ATOM  11898 5C31 POPE  243      85.757  15.631  47.472  1.00  0.00           C
ATOM  11901 6C31 POPE  243      85.247  14.252  47.912  1.00  0.00           C
ATOM  11905  NH3 POPE  244      88.997 107.381  31.762  1.00  0.00           N
ATOM  11909  C12 POPE  244      89.307 108.781  31.312  1.00  0.00           C
ATOM  11912  C11 POPE  244      89.477 108.962  29.792  1.00  0.00           C
ATOM  11915  P   POPE  244      91.047 110.851  28.752  1.00  0.00           P
ATOM  11916  O13 POPE  244      91.156 110.152  27.462  1.00  0.00           O
ATOM  11917  O14 POPE  244      91.007 112.351  28.752  1.00  0.00           O
ATOM  11918  O11 POPE  244      92.176 110.320  29.712  1.00  0.00           O
ATOM  11919  O12 POPE  244      89.747 110.331  29.492  1.00  0.00           O
ATOM  11920  C1  POPE  244      92.317 110.790  31.042  1.00  0.00           C
ATOM  11923  C2  POPE  244      93.376 109.932  31.762  1.00  0.00           C
ATOM  11925  O21 POPE  244      93.577 110.441  33.092  1.00  0.00           O
ATOM  11926  C21 POPE  244      92.766 109.941  34.012  1.00  0.00           C
ATOM  11927  O22 POPE  244      91.867 109.142  33.832  1.00  0.00           O
ATOM  11928  C22 POPE  244      93.257 110.411  35.392  1.00  0.00           C
ATOM  11931  C3  POPE  244      94.697 109.981  30.942  1.00  0.00           C
ATOM  11934  O31 POPE  244      95.897 109.801  31.702  1.00  0.00           O
ATOM  11935  C31 POPE  244      96.117 108.582  32.172  1.00  0.00           C
ATOM  11936  O32 POPE  244      95.487 107.581  31.902  1.00  0.00           O
ATOM  11937  C32 POPE  244      97.206 108.731  33.232  1.00  0.00           C
ATOM  11940  C23 POPE  244      92.136 110.842  36.372  1.00  0.00           C
ATOM  11943  C24 POPE  244      92.536 110.460  37.812  1.00  0.00           C
ATOM  11946  C25 POPE  244      91.667 111.082  38.912  1.00  0.00           C
ATOM  11949  C26 POPE  244      92.057 110.510  40.282  1.00  0.00           C
ATOM  11952  C27 POPE  244      91.367 111.201  41.472  1.00  0.00           C
ATOM  11955  C28 POPE  244      91.606 110.401  42.762  1.00  0.00           C
ATOM  11958  C29 POPE  244      91.096 111.061  44.022  1.00  0.00           C
ATOM  11960 0C21 POPE  244      91.257 110.541  45.252  1.00  0.00           C
ATOM  11962 1C21 POPE  244      91.956 109.242  45.562  1.00  0.00           C
ATOM  11965 2C21 POPE  244      93.157 109.422  46.512  1.00  0.00           C
ATOM  11968 3C21 POPE  244      94.087 108.202  46.502  1.00  0.00           C
ATOM  11971 4C21 POPE  244      95.137 108.251  47.612  1.00  0.00           C
ATOM  11974 5C21 POPE  244      96.137 107.092  47.552  1.00  0.00           C
ATOM  11977 6C21 POPE  244      97.217 107.211  48.632  1.00  0.00           C
ATOM  11980 7C21 POPE  244      98.267 106.091  48.542  1.00  0.00           C
ATOM  11983 8C21 POPE  244      99.526 106.402  49.342  1.00  0.00           C
ATOM  11987  C33 POPE  244      96.676 109.482  34.472  1.00  0.00           C
ATOM  11990  C34 POPE  244      97.757 110.051  35.402  1.00  0.00           C
ATOM  11993  C35 POPE  244      98.637 109.011  36.112  1.00  0.00           C
ATOM  11996  C36 POPE  244      99.307 109.592  37.372  1.00  0.00           C
ATOM  11999  C37 POPE  244     100.147 108.561  38.122  1.00  0.00           C
ATOM  12002  C38 POPE  244     100.636 109.041  39.492  1.00  0.00           C
ATOM  12005  C39 POPE  244     101.507 110.291  39.432  1.00  0.00           C
ATOM  12008 0C31 POPE  244     102.696 110.282  40.402  1.00  0.00           C
ATOM  12011 1C31 POPE  244     102.327 110.102  41.882  1.00  0.00           C
ATOM  12014 2C31 POPE  244     103.556 110.282  42.792  1.00  0.00           C
ATOM  12017 3C31 POPE  244     103.187 110.382  44.282  1.00  0.00           C
ATOM  12020 4C31 POPE  244     104.396 110.762  45.152  1.00  0.00           C
ATOM  12023 5C31 POPE  244     104.027 110.991  46.622  1.00  0.00           C
ATOM  12026 6C31 POPE  244     105.156 111.642  47.432  1.00  0.00           C
ATOM  12030  NH3 POPE  245      63.647  70.242  75.742  1.00  0.00           N
ATOM  12034  C12 POPE  245      63.356  69.462  74.502  1.00  0.00           C
ATOM  12037  C11 POPE  245      61.876  69.581  74.062  1.00  0.00           C
ATOM  12040  P   POPE  245      60.216  67.871  75.222  1.00  0.00           P
ATOM  12041  O13 POPE  245      61.066  67.011  76.062  1.00  0.00           O
ATOM  12042  O14 POPE  245      58.827  68.051  75.682  1.00  0.00           O
ATOM  12043  O11 POPE  245      60.166  67.431  73.732  1.00  0.00           O
ATOM  12044  O12 POPE  245      60.926  69.290  75.102  1.00  0.00           O
ATOM  12045  C1  POPE  245      60.247  66.141  73.152  1.00  0.00           C
ATOM  12048  C2  POPE  245      60.327  66.301  71.602  1.00  0.00           C
ATOM  12050  O21 POPE  245      59.277  67.201  71.202  1.00  0.00           O
ATOM  12051  C21 POPE  245      59.667  68.341  70.662  1.00  0.00           C
ATOM  12052  O22 POPE  245      60.797  68.672  70.382  1.00  0.00           O
ATOM  12053  C22 POPE  245      58.417  69.180  70.392  1.00  0.00           C
ATOM  12056  C3  POPE  245      60.177  64.992  70.782  1.00  0.00           C
ATOM  12059  O31 POPE  245      59.997  65.251  69.372  1.00  0.00           O
ATOM  12060  C31 POPE  245      60.996  65.601  68.522  1.00  0.00           C
ATOM  12061  O32 POPE  245      60.757  65.901  67.352  1.00  0.00           O
ATOM  12062  C32 POPE  245      62.406  65.701  69.132  1.00  0.00           C
ATOM  12065  C23 POPE  245      58.716  70.411  69.512  1.00  0.00           C
ATOM  12068  C24 POPE  245      58.966  70.051  68.052  1.00  0.00           C
ATOM  12071  C25 POPE  245      57.726  70.141  67.152  1.00  0.00           C
ATOM  12074  C26 POPE  245      58.117  69.820  65.712  1.00  0.00           C
ATOM  12077  C27 POPE  245      57.036  70.091  64.652  1.00  0.00           C
ATOM  12080  C28 POPE  245      57.637  69.861  63.252  1.00  0.00           C
ATOM  12083  C29 POPE  245      56.707  70.121  62.102  1.00  0.00           C
ATOM  12085 0C21 POPE  245      57.047  70.750  60.962  1.00  0.00           C
ATOM  12087 1C21 POPE  245      58.437  71.201  60.602  1.00  0.00           C
ATOM  12090 2C21 POPE  245      58.656  71.331  59.082  1.00  0.00           C
ATOM  12093 3C21 POPE  245      60.096  71.021  58.652  1.00  0.00           C
ATOM  12096 4C21 POPE  245      60.267  71.161  57.132  1.00  0.00           C
ATOM  12099 5C21 POPE  245      61.546  70.521  56.592  1.00  0.00           C
ATOM  12102 6C21 POPE  245      61.266  69.430  55.542  1.00  0.00           C
ATOM  12105 7C21 POPE  245      62.507  69.021  54.752  1.00  0.00           C
ATOM  12108 8C21 POPE  245      62.237  67.961  53.672  1.00  0.00           C
ATOM  12112  C33 POPE  245      63.537  65.071  68.272  1.00  0.00           C
ATOM  12115  C34 POPE  245      63.727  65.771  66.932  1.00  0.00           C
ATOM  12118  C35 POPE  245      65.166  65.741  66.442  1.00  0.00           C
ATOM  12121  C36 POPE  245      65.257  66.421  65.082  1.00  0.00           C
ATOM  12124  C37 POPE  245      66.687  66.621  64.592  1.00  0.00           C
ATOM  12127  C38 POPE  245      66.757  67.681  63.492  1.00  0.00           C
ATOM  12130  C39 POPE  245      66.087  67.282  62.182  1.00  0.00           C
ATOM  12133 0C31 POPE  245      66.117  68.422  61.162  1.00  0.00           C
ATOM  12136 1C31 POPE  245      65.587  67.970  59.792  1.00  0.00           C
ATOM  12139 2C31 POPE  245      65.177  69.121  58.872  1.00  0.00           C
ATOM  12142 3C31 POPE  245      66.316  70.111  58.622  1.00  0.00           C
ATOM  12145 4C31 POPE  245      66.197  70.812  57.262  1.00  0.00           C
ATOM  12148 5C31 POPE  245      67.397  71.691  56.932  1.00  0.00           C
ATOM  12151 6C31 POPE  245      67.337  72.312  55.532  1.00  0.00           C
ATOM  12155  NH3 POPE  246     109.346 103.911  70.292  1.00  0.00           N
ATOM  12159  C12 POPE  246     110.727 103.641  69.732  1.00  0.00           C
ATOM  12162  C11 POPE  246     111.797 103.582  70.832  1.00  0.00           C
ATOM  12165  P   POPE  246     114.367 104.331  70.792  1.00  0.00           P
ATOM  12166  O13 POPE  246     114.076 105.112  72.022  1.00  0.00           O
[truncated: 1,742,989 more chars]
