# Supplementary material for: Characterizing Membrane Association and Periplasmic Transfer of Bacterial Lipoproteins through Molecular Dynamics Simulations
Source: Structure. 2020 Apr 7;28(4):475–487.e3. doi: 10.1016/j.str.2020.01.012 (PMC7139219; doi:10.1016/j.str.2020.01.012)
Supplement: Data S3. Final Coordinates from Simulations (M–X), Related to Figure 3 [file mmc5.zip › M-X/PQIC-3-atomistic.pdb]

TITLE     Protein
REMARK    THIS IS A SIMULATION BOX
CRYST1  129.119  129.119  132.820  90.00  90.00  90.00 P 1           1
MODEL        1
ATOM      1  N   CYSTA   1      77.179  52.079  67.235  1.00  0.00           N
ATOM      3  CA  CYSTA   1      78.420  52.859  67.135  1.00  0.00           C
ATOM      5  C   CYSTA   1      78.389  54.389  67.035  1.00  0.00           C
ATOM      6  O   CYSTA   1      78.649  54.979  65.995  1.00  0.00           O
ATOM      7  CB  CYSTA   1      79.329  52.339  66.015  1.00  0.00           C
ATOM     10  SG  CYSTA   1      79.561  50.549  66.065  1.00  0.00           S
ATOM     11  C1  CYSTA   1      81.079  50.599  65.065  1.00  0.00           C
ATOM     14  CA1 CYSTA   1      75.889  52.389  67.065  1.00  0.00           C
ATOM     15  OA1 CYSTA   1      75.060  51.579  67.455  1.00  0.00           O
ATOM     16  CA2 CYSTA   1      75.359  53.639  66.455  1.00  0.00           C
ATOM     19  C11 CYSTA   1      81.770  49.229  64.915  1.00  0.00           C
ATOM     21  O11 CYSTA   1      80.920  48.410  64.085  1.00  0.00           O
ATOM     22  CX1 CYSTA   1      80.099  47.469  64.485  1.00  0.00           C
ATOM     23  OX1 CYSTA   1      79.929  47.039  65.615  1.00  0.00           O
ATOM     24  CX2 CYSTA   1      79.410  46.919  63.235  1.00  0.00           C
ATOM     27  C12 CYSTA   1      82.270  48.699  66.315  1.00  0.00           C
ATOM     30  O12 CYSTA   1      82.369  47.279  66.495  1.00  0.00           O
ATOM     31  CD1 CYSTA   1      83.079  46.619  65.595  1.00  0.00           C
ATOM     32  OD1 CYSTA   1      83.849  47.119  64.795  1.00  0.00           O
ATOM     33  CD2 CYSTA   1      82.689  45.149  65.755  1.00  0.00           C
ATOM     36  CA3 CYSTA   1      75.800  53.839  64.995  1.00  0.00           C
ATOM     39  CA4 CYSTA   1      75.759  55.319  64.645  1.00  0.00           C
ATOM     42  CA5 CYSTA   1      76.240  55.639  63.225  1.00  0.00           C
ATOM     45  CA6 CYSTA   1      75.071  55.949  62.305  1.00  0.00           C
ATOM     48  CA7 CYSTA   1      75.460  56.619  60.995  1.00  0.00           C
ATOM     51  CA8 CYSTA   1      74.259  57.339  60.365  1.00  0.00           C
ATOM     54  CA9 CYSTA   1      74.609  58.020  59.035  1.00  0.00           C
ATOM     57 0CA1 CYSTA   1      74.609  57.059  57.845  1.00  0.00           C
ATOM     60 1CA1 CYSTA   1      73.709  57.560  56.705  1.00  0.00           C
ATOM     63 2CA1 CYSTA   1      73.530  56.509  55.595  1.00  0.00           C
ATOM     66 3CA1 CYSTA   1      72.509  56.979  54.545  1.00  0.00           C
ATOM     69 4CA1 CYSTA   1      72.119  55.899  53.525  1.00  0.00           C
ATOM     72 5CA1 CYSTA   1      73.300  55.369  52.695  1.00  0.00           C
ATOM     75 6CA1 CYSTA   1      72.851  54.389  51.605  1.00  0.00           C
ATOM     79  CD3 CYSTA   1      83.340  44.169  64.785  1.00  0.00           C
ATOM     82  CD4 CYSTA   1      83.029  44.469  63.315  1.00  0.00           C
ATOM     85  CD5 CYSTA   1      83.410  43.289  62.425  1.00  0.00           C
ATOM     88  CD6 CYSTA   1      82.389  42.149  62.465  1.00  0.00           C
ATOM     91  CD7 CYSTA   1      81.130  42.479  61.675  1.00  0.00           C
ATOM     94  CD8 CYSTA   1      80.070  41.380  61.845  1.00  0.00           C
ATOM     97  CD9 CYSTA   1      78.880  41.569  60.915  1.00  0.00           C
ATOM    100 0CD1 CYSTA   1      79.210  41.079  59.495  1.00  0.00           C
ATOM    103 1CD1 CYSTA   1      78.210  41.539  58.435  1.00  0.00           C
ATOM    106 2CD1 CYSTA   1      78.579  40.970  57.055  1.00  0.00           C
ATOM    109 3CD1 CYSTA   1      77.779  41.590  55.915  1.00  0.00           C
ATOM    112 4CD1 CYSTA   1      78.200  43.020  55.565  1.00  0.00           C
ATOM    115 5CD1 CYSTA   1      77.359  43.619  54.435  1.00  0.00           C
ATOM    118 6CD1 CYSTA   1      77.820  45.009  54.005  1.00  0.00           C
ATOM    122  CX3 CYSTA   1      77.910  46.689  63.495  1.00  0.00           C
ATOM    125  CX4 CYSTA   1      77.259  45.749  62.465  1.00  0.00           C
ATOM    128  CX5 CYSTA   1      77.119  46.329  61.055  1.00  0.00           C
ATOM    131  CX6 CYSTA   1      76.430  45.340  60.105  1.00  0.00           C
ATOM    134  CX7 CYSTA   1      76.219  45.879  58.675  1.00  0.00           C
ATOM    137  CX8 CYSTA   1      75.529  44.869  57.725  1.00  0.00           C
ATOM    140  CX9 CYSTA   1      74.109  44.539  58.105  1.00  0.00           C
ATOM    142 0CX1 CYSTA   1      73.160  44.049  57.285  1.00  0.00           C
ATOM    144 1CX1 CYSTA   1      73.319  43.729  55.815  1.00  0.00           C
ATOM    147 2CX1 CYSTA   1      73.771  42.269  55.615  1.00  0.00           C
ATOM    150 3CX1 CYSTA   1      73.980  41.869  54.145  1.00  0.00           C
ATOM    153 4CX1 CYSTA   1      74.631  40.490  54.025  1.00  0.00           C
ATOM    156 5CX1 CYSTA   1      74.899  40.060  52.575  1.00  0.00           C
ATOM    159 6CX1 CYSTA   1      73.689  39.399  51.895  1.00  0.00           C
ATOM    162 7CX1 CYSTA   1      74.060  38.849  50.515  1.00  0.00           C
ATOM    165 8CX1 CYSTA   1      72.919  38.099  49.815  1.00  0.00           C
ATOM    169  N   SER A   2      78.070  55.119  68.105  1.00  0.00           N
ATOM    171  CA  SER A   2      77.680  54.639  69.405  1.00  0.00           C
ATOM    173  CB  SER A   2      78.649  55.169  70.495  1.00  0.00           C
ATOM    176  OG  SER A   2      79.289  54.099  71.175  1.00  0.00           O
ATOM    178  C   SER A   2      76.279  55.130  69.665  1.00  0.00           C
ATOM    179  O   SER A   2      76.009  56.310  69.555  1.00  0.00           O
ATOM    180  N   SER A   3      75.340  54.219  70.005  1.00  0.00           N
ATOM    182  CA  SER A   3      73.939  54.599  70.215  1.00  0.00           C
ATOM    184  CB  SER A   3      72.910  53.579  69.635  1.00  0.00           C
ATOM    187  OG  SER A   3      72.529  53.969  68.315  1.00  0.00           O
ATOM    189  C   SER A   3      73.660  54.829  71.685  1.00  0.00           C
ATOM    190  O   SER A   3      72.529  55.119  72.095  1.00  0.00           O
ATOM    191  N   GLY A   4      74.729  54.729  72.505  1.00  0.00           N
ATOM    193  CA  GLY A   4      74.701  54.969  73.945  1.00  0.00           C
ATOM    196  C   GLY A   4      73.990  53.909  74.725  1.00  0.00           C
ATOM    197  O   GLY A   4      73.230  54.219  75.635  1.00  0.00           O
ATOM    198  N   GLU A   5      74.169  52.619  74.415  1.00  0.00           N
ATOM    200  CA  GLU A   5      73.479  51.529  75.095  1.00  0.00           C
ATOM    202  CB  GLU A   5      72.300  51.049  74.195  1.00  0.00           C
ATOM    205  CG  GLU A   5      70.990  50.809  74.975  1.00  0.00           C
ATOM    208  CD  GLU A   5      69.780  50.439  74.105  1.00  0.00           C
ATOM    209  OE1 GLU A   5      68.749  50.009  74.705  1.00  0.00           O
ATOM    210  OE2 GLU A   5      69.850  50.469  72.855  1.00  0.00           O
ATOM    211  C   GLU A   5      74.539  50.439  75.305  1.00  0.00           C
ATOM    212  O   GLU A   5      75.211  50.049  74.355  1.00  0.00           O
ATOM    213  N   ILE A   6      74.840  49.979  76.535  1.00  0.00           N
ATOM    215  CA  ILE A   6      73.920  49.359  77.495  1.00  0.00           C
ATOM    217  CB  ILE A   6      74.619  48.259  78.325  1.00  0.00           C
ATOM    219  CG2 ILE A   6      73.840  46.959  78.055  1.00  0.00           C
ATOM    223  CG1 ILE A   6      76.149  48.169  78.045  1.00  0.00           C
ATOM    226  CD  ILE A   6      76.890  47.209  78.995  1.00  0.00           C
ATOM    230  C   ILE A   6      73.381  50.349  78.485  1.00  0.00           C
ATOM    231  O   ILE A   6      72.271  50.209  78.995  1.00  0.00           O
ATOM    232  N   ASN A   7      74.160  51.380  78.775  1.00  0.00           N
ATOM    234  CA  ASN A   7      73.771  52.430  79.665  1.00  0.00           C
ATOM    236  CB  ASN A   7      74.759  52.569  80.875  1.00  0.00           C
ATOM    239  CG  ASN A   7      76.219  52.979  80.625  1.00  0.00           C
ATOM    240  OD1 ASN A   7      76.950  53.229  81.595  1.00  0.00           O
ATOM    241  ND2 ASN A   7      76.669  53.109  79.365  1.00  0.00           N
ATOM    244  C   ASN A   7      73.689  53.659  78.825  1.00  0.00           C
ATOM    245  O   ASN A   7      74.561  53.930  77.995  1.00  0.00           O
ATOM    246  N   LYS A   8      72.649  54.479  79.035  1.00  0.00           N
ATOM    248  CA  LYS A   8      72.670  55.819  78.475  1.00  0.00           C
ATOM    250  CB  LYS A   8      71.230  56.209  78.095  1.00  0.00           C
ATOM    253  CG  LYS A   8      70.539  55.270  77.085  1.00  0.00           C
ATOM    256  CD  LYS A   8      70.009  55.999  75.835  1.00  0.00           C
ATOM    259  CE  LYS A   8      70.920  55.869  74.615  1.00  0.00           C
ATOM    262  NZ  LYS A   8      70.410  56.679  73.505  1.00  0.00           N
ATOM    266  C   LYS A   8      73.259  56.759  79.525  1.00  0.00           C
ATOM    267  O   LYS A   8      73.451  57.950  79.305  1.00  0.00           O
ATOM    268  N   ASN A   9      73.600  56.170  80.695  1.00  0.00           N
ATOM    270  CA  ASN A   9      74.119  56.770  81.905  1.00  0.00           C
ATOM    272  CB  ASN A   9      75.389  57.649  81.715  1.00  0.00           C
ATOM    275  CG  ASN A   9      76.399  57.360  82.825  1.00  0.00           C
ATOM    276  OD1 ASN A   9      76.030  57.139  83.975  1.00  0.00           O
ATOM    277  ND2 ASN A   9      77.700  57.290  82.485  1.00  0.00           N
ATOM    280  C   ASN A   9      73.029  57.490  82.645  1.00  0.00           C
ATOM    281  O   ASN A   9      72.810  58.680  82.455  1.00  0.00           O
ATOM    282  N   TYR A  10      72.289  56.789  83.545  1.00  0.00           N
ATOM    284  CA  TYR A  10      71.410  57.490  84.455  1.00  0.00           C
ATOM    286  CB  TYR A  10      70.509  56.619  85.395  1.00  0.00           C
ATOM    289  CG  TYR A  10      69.469  55.679  84.815  1.00  0.00           C
ATOM    290  CD1 TYR A  10      69.521  55.069  83.545  1.00  0.00           C
ATOM    292  CE1 TYR A  10      68.649  54.020  83.235  1.00  0.00           C
ATOM    294  CZ  TYR A  10      67.700  53.579  84.165  1.00  0.00           C
ATOM    295  OH  TYR A  10      66.881  52.479  83.845  1.00  0.00           O
ATOM    297  CD2 TYR A  10      68.490  55.239  85.725  1.00  0.00           C
ATOM    299  CE2 TYR A  10      67.619  54.200  85.405  1.00  0.00           C
ATOM    301  C   TYR A  10      72.249  58.309  85.425  1.00  0.00           C
ATOM    302  O   TYR A  10      73.059  57.779  86.185  1.00  0.00           O
ATOM    303  N   TYR A  11      71.991  59.619  85.485  1.00  0.00           N
ATOM    305  CA  TYR A  11      72.350  60.349  86.665  1.00  0.00           C
ATOM    307  CB  TYR A  11      72.740  61.789  86.335  1.00  0.00           C
ATOM    310  CG  TYR A  11      73.849  61.840  85.325  1.00  0.00           C
ATOM    311  CD1 TYR A  11      74.969  60.979  85.345  1.00  0.00           C
ATOM    313  CE1 TYR A  11      76.100  61.279  84.575  1.00  0.00           C
ATOM    315  CZ  TYR A  11      76.119  62.449  83.805  1.00  0.00           C
ATOM    316  OH  TYR A  11      77.311  62.959  83.265  1.00  0.00           O
ATOM    318  CD2 TYR A  11      73.840  62.919  84.445  1.00  0.00           C
ATOM    320  CE2 TYR A  11      74.969  63.239  83.715  1.00  0.00           C
ATOM    322  C   TYR A  11      71.160  60.399  87.565  1.00  0.00           C
ATOM    323  O   TYR A  11      70.090  60.859  87.165  1.00  0.00           O
ATOM    324  N   GLN A  12      71.349  59.990  88.825  1.00  0.00           N
ATOM    326  CA  GLN A  12      70.410  60.250  89.885  1.00  0.00           C
ATOM    328  CB  GLN A  12      69.789  58.930  90.355  1.00  0.00           C
ATOM    331  CG  GLN A  12      68.829  58.939  91.565  1.00  0.00           C
ATOM    334  CD  GLN A  12      67.719  59.979  91.385  1.00  0.00           C
ATOM    335  OE1 GLN A  12      67.039  60.069  90.355  1.00  0.00           O
ATOM    336  NE2 GLN A  12      67.490  60.789  92.425  1.00  0.00           N
ATOM    339  C   GLN A  12      71.079  61.040  90.985  1.00  0.00           C
ATOM    340  O   GLN A  12      72.069  60.639  91.595  1.00  0.00           O
ATOM    341  N   LEU A  13      70.550  62.249  91.215  1.00  0.00           N
ATOM    343  CA  LEU A  13      71.139  63.259  92.055  1.00  0.00           C
ATOM    345  CB  LEU A  13      71.139  64.619  91.315  1.00  0.00           C
ATOM    348  CG  LEU A  13      72.499  65.090  90.775  1.00  0.00           C
ATOM    350  CD1 LEU A  13      72.389  66.529  90.245  1.00  0.00           C
ATOM    354  CD2 LEU A  13      73.590  64.999  91.845  1.00  0.00           C
ATOM    358  C   LEU A  13      70.351  63.319  93.345  1.00  0.00           C
ATOM    359  O   LEU A  13      69.119  63.429  93.295  1.00  0.00           O
ATOM    360  N   PRO A  14      70.960  63.249  94.515  1.00  0.00           N
ATOM    361  CD  PRO A  14      72.369  62.899  94.715  1.00  0.00           C
ATOM    364  CA  PRO A  14      70.211  63.219  95.755  1.00  0.00           C
ATOM    366  CB  PRO A  14      71.109  62.409  96.705  1.00  0.00           C
ATOM    369  CG  PRO A  14      72.540  62.689  96.215  1.00  0.00           C
ATOM    372  C   PRO A  14      69.999  64.649  96.225  1.00  0.00           C
ATOM    373  O   PRO A  14      70.811  65.200  96.965  1.00  0.00           O
ATOM    374  N   VAL A  15      68.910  65.279  95.755  1.00  0.00           N
ATOM    376  CA  VAL A  15      68.490  66.579  96.225  1.00  0.00           C
ATOM    378  CB  VAL A  15      67.649  67.369  95.225  1.00  0.00           C
ATOM    380  CG1 VAL A  15      68.311  68.740  95.035  1.00  0.00           C
ATOM    384  CG2 VAL A  15      67.499  66.579  93.905  1.00  0.00           C
ATOM    388  C   VAL A  15      67.740  66.319  97.505  1.00  0.00           C
ATOM    389  O   VAL A  15      66.590  65.899  97.525  1.00  0.00           O
ATOM    390  N   VAL A  16      68.439  66.529  98.615  1.00  0.00           N
ATOM    392  CA  VAL A  16      67.960  66.310  99.955  1.00  0.00           C
ATOM    394  CB  VAL A  16      69.109  65.929 100.885  1.00  0.00           C
ATOM    396  CG1 VAL A  16      69.660  64.549 100.445  1.00  0.00           C
ATOM    400  CG2 VAL A  16      70.230  66.990 100.875  1.00  0.00           C
ATOM    404  C   VAL A  16      67.210  67.549 100.405  1.00  0.00           C
ATOM    405  O   VAL A  16      67.119  68.549  99.695  1.00  0.00           O
ATOM    406  N   GLN A  17      66.601  67.450 101.585  1.00  0.00           N
ATOM    408  CA  GLN A  17      65.419  68.129 102.075  1.00  0.00           C
ATOM    410  CB  GLN A  17      65.189  67.609 103.525  1.00  0.00           C
ATOM    413  CG  GLN A  17      64.889  66.089 103.685  1.00  0.00           C
ATOM    416  CD  GLN A  17      66.069  65.149 103.445  1.00  0.00           C
ATOM    417  OE1 GLN A  17      65.999  64.219 102.645  1.00  0.00           O
ATOM    418  NE2 GLN A  17      67.189  65.419 104.145  1.00  0.00           N
ATOM    421  C   GLN A  17      65.419  69.649 102.075  1.00  0.00           C
ATOM    422  O   GLN A  17      64.399  70.289 102.305  1.00  0.00           O
ATOM    423  N   SER A  18      66.601  70.271 101.865  1.00  0.00           N
ATOM    425  CA  SER A  18      66.881  71.679 102.035  1.00  0.00           C
ATOM    427  CB  SER A  18      66.249  72.669 101.025  1.00  0.00           C
ATOM    430  OG  SER A  18      66.859  72.529  99.735  1.00  0.00           O
ATOM    432  C   SER A  18      66.719  72.189 103.455  1.00  0.00           C
ATOM    433  O   SER A  18      65.660  72.100 104.055  1.00  0.00           O
ATOM    434  N   GLY A  19      67.810  72.700 104.055  1.00  0.00           N
ATOM    436  CA  GLY A  19      67.810  73.109 105.445  1.00  0.00           C
ATOM    439  C   GLY A  19      66.741  74.090 105.845  1.00  0.00           C
ATOM    440  O   GLY A  19      66.609  75.189 105.305  1.00  0.00           O
ATOM    441  N   THR A  20      65.929  73.700 106.835  1.00  0.00           N
ATOM    443  CA  THR A  20      64.800  74.469 107.295  1.00  0.00           C
ATOM    445  CB  THR A  20      63.849  73.609 108.125  1.00  0.00           C
ATOM    447  OG1 THR A  20      64.279  73.410 109.465  1.00  0.00           O
ATOM    449  CG2 THR A  20      63.790  72.209 107.495  1.00  0.00           C
ATOM    453  C   THR A  20      65.240  75.749 107.995  1.00  0.00           C
ATOM    454  O   THR A  20      66.030  75.780 108.945  1.00  0.00           O
ATOM    455  N   GLN A  21      64.789  76.899 107.475  1.00  0.00           N
ATOM    457  CA  GLN A  21      65.289  78.169 107.925  1.00  0.00           C
ATOM    459  CB  GLN A  21      65.271  79.210 106.775  1.00  0.00           C
ATOM    462  CG  GLN A  21      65.990  80.529 107.105  1.00  0.00           C
ATOM    465  CD  GLN A  21      67.439  80.259 107.485  1.00  0.00           C
ATOM    466  OE1 GLN A  21      68.189  79.779 106.635  1.00  0.00           O
ATOM    467  NE2 GLN A  21      67.859  80.540 108.745  1.00  0.00           N
ATOM    470  C   GLN A  21      64.419  78.639 109.055  1.00  0.00           C
ATOM    471  O   GLN A  21      63.209  78.789 108.895  1.00  0.00           O
ATOM    472  N   SER A  22      65.021  78.919 110.245  1.00  0.00           N
ATOM    474  CA  SER A  22      64.329  79.399 111.455  1.00  0.00           C
ATOM    476  CB  SER A  22      65.351  79.679 112.605  1.00  0.00           C
ATOM    479  OG  SER A  22      64.749  79.999 113.865  1.00  0.00           O
ATOM    481  C   SER A  22      63.549  80.669 111.185  1.00  0.00           C
ATOM    482  O   SER A  22      62.529  80.969 111.785  1.00  0.00           O
ATOM    483  N   THR A  23      64.070  81.489 110.255  1.00  0.00           N
ATOM    485  CA  THR A  23      63.479  82.760 109.865  1.00  0.00           C
ATOM    487  CB  THR A  23      64.439  83.560 108.995  1.00  0.00           C
ATOM    489  OG1 THR A  23      65.749  83.439 109.505  1.00  0.00           O
ATOM    491  CG2 THR A  23      64.060  85.029 109.065  1.00  0.00           C
ATOM    495  C   THR A  23      62.220  82.609 109.045  1.00  0.00           C
ATOM    496  O   THR A  23      61.430  83.549 108.975  1.00  0.00           O
ATOM    497  N   ALA A  24      61.989  81.450 108.405  1.00  0.00           N
ATOM    499  CA  ALA A  24      60.770  81.230 107.655  1.00  0.00           C
ATOM    501  CB  ALA A  24      60.809  79.859 106.945  1.00  0.00           C
ATOM    505  C   ALA A  24      59.499  81.349 108.495  1.00  0.00           C
ATOM    506  O   ALA A  24      59.429  80.920 109.645  1.00  0.00           O
ATOM    507  N   SER A  25      58.449  81.939 107.915  1.00  0.00           N
ATOM    509  CA  SER A  25      57.169  82.009 108.585  1.00  0.00           C
ATOM    511  CB  SER A  25      56.279  83.189 108.105  1.00  0.00           C
ATOM    514  OG  SER A  25      56.829  84.409 108.595  1.00  0.00           O
ATOM    516  C   SER A  25      56.390  80.710 108.505  1.00  0.00           C
ATOM    517  O   SER A  25      56.220  80.119 107.435  1.00  0.00           O
ATOM    518  N   GLN A  26      55.869  80.219 109.655  1.00  0.00           N
ATOM    520  CA  GLN A  26      54.850  79.201 109.675  1.00  0.00           C
ATOM    522  CB  GLN A  26      54.660  78.579 111.085  1.00  0.00           C
ATOM    525  CG  GLN A  26      53.640  77.410 111.095  1.00  0.00           C
ATOM    528  CD  GLN A  26      53.309  76.869 112.485  1.00  0.00           C
ATOM    529  OE1 GLN A  26      53.449  77.499 113.535  1.00  0.00           O
ATOM    530  NE2 GLN A  26      52.750  75.640 112.485  1.00  0.00           N
ATOM    533  C   GLN A  26      53.500  79.719 109.185  1.00  0.00           C
ATOM    534  O   GLN A  26      52.919  80.649 109.745  1.00  0.00           O
ATOM    535  N   GLY A  27      52.950  79.099 108.125  1.00  0.00           N
ATOM    537  CA  GLY A  27      51.689  79.499 107.535  1.00  0.00           C
ATOM    540  C   GLY A  27      50.660  78.410 107.585  1.00  0.00           C
ATOM    541  O   GLY A  27      50.900  77.240 107.925  1.00  0.00           O
ATOM    542  N   ASN A  28      49.439  78.799 107.215  1.00  0.00           N
ATOM    544  CA  ASN A  28      48.279  77.951 107.095  1.00  0.00           C
ATOM    546  CB  ASN A  28      47.199  78.469 108.105  1.00  0.00           C
ATOM    549  CG  ASN A  28      46.669  79.869 107.755  1.00  0.00           C
ATOM    550  OD1 ASN A  28      47.250  80.669 107.015  1.00  0.00           O
ATOM    551  ND2 ASN A  28      45.480  80.200 108.275  1.00  0.00           N
ATOM    554  C   ASN A  28      47.759  77.989 105.655  1.00  0.00           C
ATOM    555  O   ASN A  28      46.669  77.520 105.345  1.00  0.00           O
ATOM    556  N   ARG A  29      48.530  78.619 104.755  1.00  0.00           N
ATOM    558  CA  ARG A  29      48.079  78.910 103.415  1.00  0.00           C
ATOM    560  CB  ARG A  29      48.759  80.200 102.915  1.00  0.00           C
ATOM    563  CG  ARG A  29      48.379  80.640 101.485  1.00  0.00           C
ATOM    566  CD  ARG A  29      46.939  81.109 101.275  1.00  0.00           C
ATOM    569  NE  ARG A  29      46.869  82.579 101.555  1.00  0.00           N
ATOM    571  CZ  ARG A  29      47.069  83.510 100.635  1.00  0.00           C
ATOM    572  NH1 ARG A  29      47.549  83.219  99.455  1.00  0.00           N
ATOM    575  NH2 ARG A  29      46.939  84.780 100.955  1.00  0.00           N
ATOM    578  C   ARG A  29      48.410  77.729 102.525  1.00  0.00           C
ATOM    579  O   ARG A  29      49.520  77.219 102.525  1.00  0.00           O
ATOM    580  N   LEU A  30      47.399  77.189 101.805  1.00  0.00           N
ATOM    582  CA  LEU A  30      47.599  75.969 101.035  1.00  0.00           C
ATOM    584  CB  LEU A  30      46.259  75.279 100.665  1.00  0.00           C
ATOM    587  CG  LEU A  30      46.329  73.759 100.335  1.00  0.00           C
ATOM    589  CD1 LEU A  30      44.970  73.189  99.895  1.00  0.00           C
ATOM    593  CD2 LEU A  30      47.399  73.350  99.305  1.00  0.00           C
ATOM    597  C   LEU A  30      48.349  76.270  99.745  1.00  0.00           C
ATOM    598  O   LEU A  30      47.800  76.919  98.855  1.00  0.00           O
ATOM    599  N   LEU A  31      49.590  75.771  99.625  1.00  0.00           N
ATOM    601  CA  LEU A  31      50.439  76.060  98.485  1.00  0.00           C
ATOM    603  CB  LEU A  31      51.899  76.200  98.975  1.00  0.00           C
ATOM    606  CG  LEU A  31      52.950  76.469  97.885  1.00  0.00           C
ATOM    608  CD1 LEU A  31      52.680  77.820  97.205  1.00  0.00           C
ATOM    612  CD2 LEU A  31      54.349  76.430  98.505  1.00  0.00           C
ATOM    616  C   LEU A  31      50.349  74.939  97.475  1.00  0.00           C
ATOM    617  O   LEU A  31      50.429  73.759  97.805  1.00  0.00           O
ATOM    618  N   TRP A  32      50.230  75.249  96.175  1.00  0.00           N
ATOM    620  CA  TRP A  32      50.410  74.259  95.145  1.00  0.00           C
ATOM    622  CB  TRP A  32      49.119  74.119  94.315  1.00  0.00           C
ATOM    625  CG  TRP A  32      49.189  73.410  92.985  1.00  0.00           C
ATOM    626  CD1 TRP A  32      49.179  72.069  92.745  1.00  0.00           C
ATOM    628  NE1 TRP A  32      49.099  71.859  91.385  1.00  0.00           N
ATOM    630  CE2 TRP A  32      49.099  73.039  90.725  1.00  0.00           C
ATOM    631  CD2 TRP A  32      49.130  74.049  91.705  1.00  0.00           C
ATOM    632  CE3 TRP A  32      49.060  75.380  91.315  1.00  0.00           C
ATOM    634  CZ3 TRP A  32      49.050  75.689  89.955  1.00  0.00           C
ATOM    636  CZ2 TRP A  32      49.109  73.340  89.375  1.00  0.00           C
ATOM    638  CH2 TRP A  32      49.109  74.679  89.005  1.00  0.00           C
ATOM    640  C   TRP A  32      51.609  74.559  94.285  1.00  0.00           C
ATOM    641  O   TRP A  32      51.770  75.669  93.795  1.00  0.00           O
ATOM    642  N   VAL A  33      52.479  73.560  94.035  1.00  0.00           N
ATOM    644  CA  VAL A  33      53.500  73.700  93.005  1.00  0.00           C
ATOM    646  CB  VAL A  33      54.769  72.880  93.275  1.00  0.00           C
ATOM    648  CG1 VAL A  33      54.829  71.549  92.485  1.00  0.00           C
ATOM    652  CG2 VAL A  33      56.000  73.729  92.925  1.00  0.00           C
ATOM    656  C   VAL A  33      52.840  73.309  91.695  1.00  0.00           C
ATOM    657  O   VAL A  33      52.189  72.270  91.605  1.00  0.00           O
ATOM    658  N   GLU A  34      52.989  74.109  90.625  1.00  0.00           N
ATOM    660  CA  GLU A  34      52.599  73.649  89.315  1.00  0.00           C
ATOM    662  CB  GLU A  34      52.150  74.839  88.445  1.00  0.00           C
ATOM    665  CG  GLU A  34      53.209  75.780  87.845  1.00  0.00           C
ATOM    668  CD  GLU A  34      52.490  76.949  87.195  1.00  0.00           C
ATOM    669  OE1 GLU A  34      51.889  77.759  87.945  1.00  0.00           O
ATOM    670  OE2 GLU A  34      52.459  77.021  85.945  1.00  0.00           O
ATOM    671  C   GLU A  34      53.689  72.820  88.685  1.00  0.00           C
ATOM    672  O   GLU A  34      54.799  72.680  89.205  1.00  0.00           O
ATOM    673  N   GLN A  35      53.431  72.199  87.515  1.00  0.00           N
ATOM    675  CA  GLN A  35      54.489  71.799  86.605  1.00  0.00           C
ATOM    677  CB  GLN A  35      54.000  71.029  85.345  1.00  0.00           C
ATOM    680  CG  GLN A  35      53.179  69.740  85.555  1.00  0.00           C
ATOM    683  CD  GLN A  35      52.771  69.099  84.225  1.00  0.00           C
ATOM    684  OE1 GLN A  35      52.189  68.009  84.215  1.00  0.00           O
ATOM    685  NE2 GLN A  35      53.000  69.759  83.075  1.00  0.00           N
ATOM    688  C   GLN A  35      55.149  73.039  86.055  1.00  0.00           C
ATOM    689  O   GLN A  35      54.489  73.881  85.445  1.00  0.00           O
ATOM    690  N   VAL A  36      56.469  73.149  86.195  1.00  0.00           N
ATOM    692  CA  VAL A  36      57.259  74.169  85.565  1.00  0.00           C
ATOM    694  CB  VAL A  36      58.701  74.021  86.015  1.00  0.00           C
ATOM    696  CG1 VAL A  36      59.259  72.639  85.665  1.00  0.00           C
ATOM    700  CG2 VAL A  36      59.599  75.090  85.375  1.00  0.00           C
ATOM    704  C   VAL A  36      57.090  74.201  84.045  1.00  0.00           C
ATOM    705  O   VAL A  36      56.809  73.189  83.395  1.00  0.00           O
ATOM    706  N   THR A  37      57.139  75.389  83.435  1.00  0.00           N
ATOM    708  CA  THR A  37      57.010  75.539  81.995  1.00  0.00           C
ATOM    710  CB  THR A  37      55.979  76.590  81.575  1.00  0.00           C
ATOM    712  OG1 THR A  37      56.410  77.929  81.775  1.00  0.00           O
ATOM    714  CG2 THR A  37      54.650  76.450  82.315  1.00  0.00           C
ATOM    718  C   THR A  37      58.400  75.780  81.415  1.00  0.00           C
ATOM    719  O   THR A  37      59.250  76.469  81.995  1.00  0.00           O
ATOM    720  N   VAL A  38      58.720  75.139  80.275  1.00  0.00           N
ATOM    722  CA  VAL A  38      60.090  75.099  79.755  1.00  0.00           C
ATOM    724  CB  VAL A  38      60.910  73.930  80.305  1.00  0.00           C
ATOM    726  CG1 VAL A  38      61.149  74.090  81.815  1.00  0.00           C
ATOM    730  CG2 VAL A  38      60.240  72.569  80.055  1.00  0.00           C
ATOM    734  C   VAL A  38      60.060  74.969  78.235  1.00  0.00           C
ATOM    735  O   VAL A  38      59.099  74.390  77.715  1.00  0.00           O
ATOM    736  N   PRO A  39      60.979  75.460  77.425  1.00  0.00           N
ATOM    737  CD  PRO A  39      61.919  76.521  77.775  1.00  0.00           C
ATOM    740  CA  PRO A  39      61.240  74.920  76.085  1.00  0.00           C
ATOM    742  CB  PRO A  39      62.320  75.850  75.505  1.00  0.00           C
ATOM    745  CG  PRO A  39      63.029  76.419  76.735  1.00  0.00           C
ATOM    748  C   PRO A  39      61.630  73.439  76.105  1.00  0.00           C
ATOM    749  O   PRO A  39      62.181  72.979  77.095  1.00  0.00           O
ATOM    750  N   ASP A  40      61.340  72.680  75.025  1.00  0.00           N
ATOM    752  CA  ASP A  40      61.500  71.229  74.935  1.00  0.00           C
ATOM    754  CB  ASP A  40      60.879  70.669  73.615  1.00  0.00           C
ATOM    757  CG  ASP A  40      60.119  69.359  73.825  1.00  0.00           C
ATOM    758  OD1 ASP A  40      60.599  68.439  74.525  1.00  0.00           O
ATOM    759  OD2 ASP A  40      58.990  69.279  73.255  1.00  0.00           O
ATOM    760  C   ASP A  40      62.939  70.780  75.135  1.00  0.00           C
ATOM    761  O   ASP A  40      63.219  69.789  75.805  1.00  0.00           O
ATOM    762  N   TYR A  41      63.910  71.570  74.635  1.00  0.00           N
ATOM    764  CA  TYR A  41      65.329  71.459  74.965  1.00  0.00           C
ATOM    766  CB  TYR A  41      66.119  72.609  74.295  1.00  0.00           C
ATOM    769  CG  TYR A  41      65.969  72.569  72.795  1.00  0.00           C
ATOM    770  CD1 TYR A  41      66.789  71.739  72.005  1.00  0.00           C
ATOM    772  CE1 TYR A  41      66.689  71.759  70.605  1.00  0.00           C
ATOM    774  CZ  TYR A  41      65.749  72.590  69.985  1.00  0.00           C
ATOM    775  OH  TYR A  41      65.609  72.619  68.575  1.00  0.00           O
ATOM    777  CD2 TYR A  41      65.040  73.410  72.155  1.00  0.00           C
ATOM    779  CE2 TYR A  41      64.929  73.399  70.765  1.00  0.00           C
ATOM    781  C   TYR A  41      65.649  71.459  76.455  1.00  0.00           C
ATOM    782  O   TYR A  41      66.619  70.829  76.885  1.00  0.00           O
ATOM    783  N   LEU A  42      64.850  72.139  77.305  1.00  0.00           N
ATOM    785  CA  LEU A  42      64.990  72.039  78.745  1.00  0.00           C
ATOM    787  CB  LEU A  42      64.929  73.420  79.435  1.00  0.00           C
ATOM    790  CG  LEU A  42      65.829  74.509  78.835  1.00  0.00           C
ATOM    792  CD1 LEU A  42      65.631  75.809  79.625  1.00  0.00           C
ATOM    796  CD2 LEU A  42      67.311  74.130  78.775  1.00  0.00           C
ATOM    800  C   LEU A  42      63.910  71.160  79.365  1.00  0.00           C
ATOM    801  O   LEU A  42      63.880  70.999  80.575  1.00  0.00           O
ATOM    802  N   ALA A  43      63.009  70.539  78.575  1.00  0.00           N
ATOM    804  CA  ALA A  43      62.059  69.569  79.065  1.00  0.00           C
ATOM    806  CB  ALA A  43      60.809  69.569  78.155  1.00  0.00           C
ATOM    810  C   ALA A  43      62.630  68.169  79.055  1.00  0.00           C
ATOM    811  O   ALA A  43      62.090  67.259  79.675  1.00  0.00           O
ATOM    812  N   GLY A  44      63.740  67.951  78.345  1.00  0.00           N
ATOM    814  CA  GLY A  44      64.329  66.630  78.175  1.00  0.00           C
ATOM    817  C   GLY A  44      64.881  65.949  79.395  1.00  0.00           C
ATOM    818  O   GLY A  44      65.180  66.509  80.455  1.00  0.00           O
ATOM    819  N   ASN A  45      65.170  64.649  79.195  1.00  0.00           N
ATOM    821  CA  ASN A  45      66.149  63.909  79.955  1.00  0.00           C
ATOM    823  CB  ASN A  45      65.929  62.369  79.815  1.00  0.00           C
ATOM    826  CG  ASN A  45      65.960  61.849  78.375  1.00  0.00           C
ATOM    827  OD1 ASN A  45      65.491  62.529  77.465  1.00  0.00           O
ATOM    828  ND2 ASN A  45      66.499  60.639  78.135  1.00  0.00           N
ATOM    831  C   ASN A  45      67.550  64.340  79.515  1.00  0.00           C
ATOM    832  O   ASN A  45      68.539  64.119  80.225  1.00  0.00           O
ATOM    833  N   GLY A  46      67.660  64.979  78.325  1.00  0.00           N
ATOM    835  CA  GLY A  46      68.840  65.649  77.835  1.00  0.00           C
ATOM    838  C   GLY A  46      69.480  66.669  78.755  1.00  0.00           C
ATOM    839  O   GLY A  46      68.939  67.729  79.075  1.00  0.00           O
ATOM    840  N   VAL A  47      70.730  66.399  79.165  1.00  0.00           N
ATOM    842  CA  VAL A  47      71.660  67.410  79.655  1.00  0.00           C
ATOM    844  CB  VAL A  47      72.960  66.879  80.245  1.00  0.00           C
ATOM    846  CG1 VAL A  47      72.869  66.450  81.715  1.00  0.00           C
ATOM    850  CG2 VAL A  47      73.479  65.699  79.435  1.00  0.00           C
ATOM    854  C   VAL A  47      72.021  68.380  78.535  1.00  0.00           C
ATOM    855  O   VAL A  47      72.350  67.979  77.425  1.00  0.00           O
ATOM    856  N   VAL A  48      71.999  69.689  78.825  1.00  0.00           N
ATOM    858  CA  VAL A  48      72.240  70.719  77.845  1.00  0.00           C
ATOM    860  CB  VAL A  48      71.100  71.729  77.835  1.00  0.00           C
ATOM    862  CG1 VAL A  48      71.340  72.811  76.765  1.00  0.00           C
ATOM    866  CG2 VAL A  48      69.780  70.999  77.575  1.00  0.00           C
ATOM    870  C   VAL A  48      73.530  71.399  78.245  1.00  0.00           C
ATOM    871  O   VAL A  48      73.829  71.529  79.435  1.00  0.00           O
ATOM    872  N   TYR A  49      74.359  71.829  77.275  1.00  0.00           N
ATOM    874  CA  TYR A  49      75.590  72.529  77.515  1.00  0.00           C
ATOM    876  CB  TYR A  49      76.840  71.630  77.305  1.00  0.00           C
ATOM    879  CG  TYR A  49      76.750  70.451  78.225  1.00  0.00           C
ATOM    880  CD1 TYR A  49      76.030  69.309  77.825  1.00  0.00           C
ATOM    882  CE1 TYR A  49      75.819  68.271  78.725  1.00  0.00           C
ATOM    884  CZ  TYR A  49      76.369  68.319  80.005  1.00  0.00           C
ATOM    885  OH  TYR A  49      76.170  67.259  80.915  1.00  0.00           O
ATOM    887  CD2 TYR A  49      77.319  70.489  79.505  1.00  0.00           C
ATOM    889  CE2 TYR A  49      77.109  69.419  80.395  1.00  0.00           C
ATOM    891  C   TYR A  49      75.719  73.689  76.555  1.00  0.00           C
ATOM    892  O   TYR A  49      75.249  73.639  75.425  1.00  0.00           O
ATOM    893  N   GLN A  50      76.430  74.749  76.975  1.00  0.00           N
ATOM    895  CA  GLN A  50      76.910  75.759  76.055  1.00  0.00           C
ATOM    897  CB  GLN A  50      76.529  77.189  76.515  1.00  0.00           C
ATOM    900  CG  GLN A  50      74.999  77.450  76.525  1.00  0.00           C
ATOM    903  CD  GLN A  50      74.660  78.849  77.065  1.00  0.00           C
ATOM    904  OE1 GLN A  50      75.139  79.270  78.125  1.00  0.00           O
ATOM    905  NE2 GLN A  50      73.821  79.600  76.335  1.00  0.00           N
ATOM    908  C   GLN A  50      78.420  75.629  75.965  1.00  0.00           C
ATOM    909  O   GLN A  50      79.139  75.929  76.915  1.00  0.00           O
ATOM    910  N   THR A  51      78.950  75.169  74.805  1.00  0.00           N
ATOM    912  CA  THR A  51      80.399  75.169  74.535  1.00  0.00           C
ATOM    914  CB  THR A  51      80.771  74.270  73.345  1.00  0.00           C
ATOM    916  OG1 THR A  51      82.170  74.201  73.125  1.00  0.00           O
ATOM    918  CG2 THR A  51      80.099  74.719  72.035  1.00  0.00           C
ATOM    922  C   THR A  51      80.929  76.579  74.345  1.00  0.00           C
ATOM    923  O   THR A  51      82.079  76.890  74.645  1.00  0.00           O
ATOM    924  N   SER A  52      80.040  77.459  73.855  1.00  0.00           N
ATOM    926  CA  SER A  52      80.271  78.810  73.415  1.00  0.00           C
ATOM    928  CB  SER A  52      80.579  78.840  71.885  1.00  0.00           C
ATOM    931  OG  SER A  52      80.529  80.131  71.275  1.00  0.00           O
ATOM    933  C   SER A  52      78.969  79.530  73.715  1.00  0.00           C
ATOM    934  O   SER A  52      77.910  78.899  73.715  1.00  0.00           O
ATOM    935  N   ASP A  53      79.009  80.850  73.975  1.00  0.00           N
ATOM    937  CA  ASP A  53      77.859  81.660  74.365  1.00  0.00           C
ATOM    939  CB  ASP A  53      78.340  83.100  74.675  1.00  0.00           C
ATOM    942  CG  ASP A  53      77.210  84.059  75.025  1.00  0.00           C
ATOM    943  OD1 ASP A  53      76.170  83.619  75.555  1.00  0.00           O
ATOM    944  OD2 ASP A  53      77.399  85.280  74.795  1.00  0.00           O
ATOM    945  C   ASP A  53      76.719  81.600  73.345  1.00  0.00           C
ATOM    946  O   ASP A  53      75.539  81.699  73.655  1.00  0.00           O
ATOM    947  N   VAL A  54      77.039  81.370  72.065  1.00  0.00           N
ATOM    949  CA  VAL A  54      76.079  81.319  70.985  1.00  0.00           C
ATOM    951  CB  VAL A  54      76.649  82.000  69.745  1.00  0.00           C
ATOM    953  CG1 VAL A  54      77.170  83.399  70.105  1.00  0.00           C
ATOM    957  CG2 VAL A  54      77.829  81.200  69.185  1.00  0.00           C
ATOM    961  C   VAL A  54      75.609  79.920  70.585  1.00  0.00           C
ATOM    962  O   VAL A  54      74.780  79.789  69.695  1.00  0.00           O
ATOM    963  N   LYS A  55      76.109  78.829  71.215  1.00  0.00           N
ATOM    965  CA  LYS A  55      75.759  77.469  70.835  1.00  0.00           C
ATOM    967  CB  LYS A  55      76.840  76.779  69.965  1.00  0.00           C
ATOM    970  CG  LYS A  55      76.800  77.240  68.505  1.00  0.00           C
ATOM    973  CD  LYS A  55      75.579  76.719  67.715  1.00  0.00           C
ATOM    976  CE  LYS A  55      75.719  75.271  67.265  1.00  0.00           C
ATOM    979  NZ  LYS A  55      74.600  74.929  66.365  1.00  0.00           N
ATOM    983  C   LYS A  55      75.399  76.529  71.955  1.00  0.00           C
ATOM    984  O   LYS A  55      76.170  76.299  72.885  1.00  0.00           O
ATOM    985  N   TYR A  56      74.230  75.880  71.805  1.00  0.00           N
ATOM    987  CA  TYR A  56      73.790  74.779  72.625  1.00  0.00           C
ATOM    989  CB  TYR A  56      72.259  74.810  72.835  1.00  0.00           C
ATOM    992  CG  TYR A  56      71.859  76.020  73.635  1.00  0.00           C
ATOM    993  CD1 TYR A  56      71.359  77.179  73.015  1.00  0.00           C
ATOM    995  CE1 TYR A  56      70.920  78.259  73.785  1.00  0.00           C
ATOM    997  CZ  TYR A  56      70.951  78.189  75.185  1.00  0.00           C
ATOM    998  OH  TYR A  56      70.450  79.270  75.935  1.00  0.00           O
ATOM   1000  CD2 TYR A  56      71.921  75.969  75.035  1.00  0.00           C
ATOM   1002  CE2 TYR A  56      71.461  77.049  75.815  1.00  0.00           C
ATOM   1004  C   TYR A  56      74.169  73.429  72.035  1.00  0.00           C
ATOM   1005  O   TYR A  56      74.050  73.210  70.825  1.00  0.00           O
ATOM   1006  N   VAL A  57      74.619  72.490  72.895  1.00  0.00           N
ATOM   1008  CA  VAL A  57      74.869  71.100  72.555  1.00  0.00           C
ATOM   1010  CB  VAL A  57      76.321  70.789  72.185  1.00  0.00           C
ATOM   1012  CG1 VAL A  57      76.689  71.630  70.945  1.00  0.00           C
ATOM   1016  CG2 VAL A  57      77.249  71.049  73.385  1.00  0.00           C
ATOM   1020  C   VAL A  57      74.329  70.200  73.675  1.00  0.00           C
ATOM   1021  O   VAL A  57      73.990  70.669  74.755  1.00  0.00           O
ATOM   1022  N   ILE A  58      74.200  68.881  73.425  1.00  0.00           N
ATOM   1024  CA  ILE A  58      73.730  67.889  74.375  1.00  0.00           C
ATOM   1026  CB  ILE A  58      72.459  67.170  73.905  1.00  0.00           C
ATOM   1028  CG2 ILE A  58      72.090  65.979  74.815  1.00  0.00           C
ATOM   1032  CG1 ILE A  58      71.259  68.149  73.805  1.00  0.00           C
ATOM   1035  CD  ILE A  58      70.029  67.529  73.125  1.00  0.00           C
ATOM   1039  C   ILE A  58      74.881  66.929  74.515  1.00  0.00           C
ATOM   1040  O   ILE A  58      75.601  66.669  73.545  1.00  0.00           O
ATOM   1041  N   ALA A  59      75.139  66.399  75.735  1.00  0.00           N
ATOM   1043  CA  ALA A  59      76.209  65.451  75.925  1.00  0.00           C
ATOM   1045  CB  ALA A  59      76.669  65.380  77.385  1.00  0.00           C
ATOM   1049  C   ALA A  59      75.859  64.029  75.495  1.00  0.00           C
ATOM   1050  O   ALA A  59      74.929  63.410  76.025  1.00  0.00           O
ATOM   1051  N   ASN A  60      76.689  63.489  74.595  1.00  0.00           N
ATOM   1053  CA  ASN A  60      76.649  62.129  74.105  1.00  0.00           C
ATOM   1055  CB  ASN A  60      77.711  61.840  72.985  1.00  0.00           C
ATOM   1058  CG  ASN A  60      77.571  62.779  71.785  1.00  0.00           C
ATOM   1059  OD1 ASN A  60      76.639  63.559  71.635  1.00  0.00           O
ATOM   1060  ND2 ASN A  60      78.590  62.789  70.885  1.00  0.00           N
ATOM   1063  C   ASN A  60      76.910  61.170  75.255  1.00  0.00           C
ATOM   1064  O   ASN A  60      77.910  61.289  75.955  1.00  0.00           O
ATOM   1065  N   ASN A  61      75.979  60.209  75.475  1.00  0.00           N
ATOM   1067  CA  ASN A  61      76.119  59.119  76.435  1.00  0.00           C
ATOM   1069  CB  ASN A  61      77.451  58.340  76.315  1.00  0.00           C
ATOM   1072  CG  ASN A  61      77.689  57.700  74.965  1.00  0.00           C
ATOM   1073  OD1 ASN A  61      78.730  57.069  74.795  1.00  0.00           O
ATOM   1074  ND2 ASN A  61      76.770  57.770  73.975  1.00  0.00           N
ATOM   1077  C   ASN A  61      75.881  59.539  77.875  1.00  0.00           C
ATOM   1078  O   ASN A  61      76.669  59.219  78.765  1.00  0.00           O
ATOM   1079  N   ASN A  62      74.819  60.329  78.115  1.00  0.00           N
ATOM   1081  CA  ASN A  62      74.639  61.110  79.315  1.00  0.00           C
ATOM   1083  CB  ASN A  62      75.310  62.490  78.995  1.00  0.00           C
ATOM   1086  CG  ASN A  62      76.290  62.979  80.045  1.00  0.00           C
ATOM   1087  OD1 ASN A  62      77.429  62.549  80.155  1.00  0.00           O
ATOM   1088  ND2 ASN A  62      75.881  64.029  80.795  1.00  0.00           N
ATOM   1091  C   ASN A  62      73.119  61.259  79.445  1.00  0.00           C
ATOM   1092  O   ASN A  62      72.480  61.450  78.415  1.00  0.00           O
ATOM   1093  N   LEU A  63      72.480  61.219  80.645  1.00  0.00           N
ATOM   1095  CA  LEU A  63      71.090  61.679  80.795  1.00  0.00           C
ATOM   1097  CB  LEU A  63      70.021  60.749  80.155  1.00  0.00           C
ATOM   1100  CG  LEU A  63      69.920  59.319  80.735  1.00  0.00           C
ATOM   1102  CD1 LEU A  63      69.060  59.139  81.995  1.00  0.00           C
ATOM   1106  CD2 LEU A  63      69.279  58.439  79.685  1.00  0.00           C
ATOM   1110  C   LEU A  63      70.640  61.899  82.225  1.00  0.00           C
ATOM   1111  O   LEU A  63      71.259  61.459  83.195  1.00  0.00           O
ATOM   1112  N   TRP A  64      69.469  62.549  82.395  1.00  0.00           N
ATOM   1114  CA  TRP A  64      68.749  62.619  83.655  1.00  0.00           C
ATOM   1116  CB  TRP A  64      68.079  64.000  83.795  1.00  0.00           C
ATOM   1119  CG  TRP A  64      69.029  65.131  83.685  1.00  0.00           C
ATOM   1120  CD1 TRP A  64      69.149  66.049  82.685  1.00  0.00           C
ATOM   1122  NE1 TRP A  64      70.139  66.929  83.015  1.00  0.00           N
ATOM   1124  CE2 TRP A  64      70.679  66.590  84.215  1.00  0.00           C
ATOM   1125  CD2 TRP A  64      70.021  65.439  84.665  1.00  0.00           C
ATOM   1126  CE3 TRP A  64      70.389  64.839  85.865  1.00  0.00           C
ATOM   1128  CZ3 TRP A  64      71.430  65.419  86.595  1.00  0.00           C
ATOM   1130  CZ2 TRP A  64      71.700  67.170  84.935  1.00  0.00           C
ATOM   1132  CH2 TRP A  64      72.061  66.570  86.145  1.00  0.00           C
ATOM   1134  C   TRP A  64      67.660  61.569  83.895  1.00  0.00           C
ATOM   1135  O   TRP A  64      66.800  61.310  83.055  1.00  0.00           O
ATOM   1136  N   ALA A  65      67.639  60.999  85.125  1.00  0.00           N
ATOM   1138  CA  ALA A  65      66.719  59.979  85.615  1.00  0.00           C
ATOM   1140  CB  ALA A  65      67.189  59.609  87.035  1.00  0.00           C
ATOM   1144  C   ALA A  65      65.240  60.399  85.705  1.00  0.00           C
ATOM   1145  O   ALA A  65      64.309  59.599  85.685  1.00  0.00           O
ATOM   1146  N   SER A  66      64.990  61.700  85.745  1.00  0.00           N
ATOM   1148  CA  SER A  66      63.729  62.290  85.395  1.00  0.00           C
ATOM   1150  CB  SER A  66      62.980  62.829  86.635  1.00  0.00           C
ATOM   1153  OG  SER A  66      63.790  63.759  87.365  1.00  0.00           O
ATOM   1155  C   SER A  66      64.099  63.459  84.495  1.00  0.00           C
ATOM   1156  O   SER A  66      65.219  63.950  84.605  1.00  0.00           O
ATOM   1157  N   PRO A  67      63.239  63.939  83.615  1.00  0.00           N
ATOM   1158  CD  PRO A  67      62.059  63.209  83.145  1.00  0.00           C
ATOM   1161  CA  PRO A  67      63.279  65.279  83.045  1.00  0.00           C
ATOM   1163  CB  PRO A  67      61.869  65.469  82.485  1.00  0.00           C
ATOM   1166  CG  PRO A  67      61.500  64.070  82.015  1.00  0.00           C
ATOM   1169  C   PRO A  67      63.680  66.410  83.975  1.00  0.00           C
ATOM   1170  O   PRO A  67      63.431  66.349  85.185  1.00  0.00           O
ATOM   1171  N   LEU A  68      64.289  67.459  83.445  1.00  0.00           N
ATOM   1173  CA  LEU A  68      64.689  68.639  84.195  1.00  0.00           C
ATOM   1175  CB  LEU A  68      65.329  69.639  83.205  1.00  0.00           C
ATOM   1178  CG  LEU A  68      66.550  69.061  82.465  1.00  0.00           C
ATOM   1180  CD1 LEU A  68      67.100  70.009  81.395  1.00  0.00           C
ATOM   1184  CD2 LEU A  68      67.599  68.740  83.515  1.00  0.00           C
ATOM   1188  C   LEU A  68      63.519  69.319  84.865  1.00  0.00           C
ATOM   1189  O   LEU A  68      63.530  69.649  86.055  1.00  0.00           O
ATOM   1190  N   ASP A  69      62.430  69.460  84.095  1.00  0.00           N
ATOM   1192  CA  ASP A  69      61.160  70.009  84.515  1.00  0.00           C
ATOM   1194  CB  ASP A  69      60.279  70.020  83.215  1.00  0.00           C
ATOM   1197  CG  ASP A  69      58.759  70.149  83.315  1.00  0.00           C
ATOM   1198  OD1 ASP A  69      58.130  69.530  84.205  1.00  0.00           O
ATOM   1199  OD2 ASP A  69      58.200  70.699  82.345  1.00  0.00           O
ATOM   1200  C   ASP A  69      60.559  69.259  85.705  1.00  0.00           C
ATOM   1201  O   ASP A  69      60.230  69.810  86.765  1.00  0.00           O
ATOM   1202  N   GLN A  70      60.529  67.929  85.595  1.00  0.00           N
ATOM   1204  CA  GLN A  70      60.140  67.039  86.655  1.00  0.00           C
ATOM   1206  CB  GLN A  70      60.119  65.600  86.135  1.00  0.00           C
ATOM   1209  CG  GLN A  70      59.009  65.429  85.095  1.00  0.00           C
ATOM   1212  CD  GLN A  70      58.750  63.979  84.745  1.00  0.00           C
ATOM   1213  OE1 GLN A  70      59.300  63.029  85.305  1.00  0.00           O
ATOM   1214  NE2 GLN A  70      57.829  63.779  83.775  1.00  0.00           N
ATOM   1217  C   GLN A  70      60.989  67.079  87.905  1.00  0.00           C
ATOM   1218  O   GLN A  70      60.480  67.100  89.025  1.00  0.00           O
ATOM   1219  N   GLN A  71      62.320  67.079  87.735  1.00  0.00           N
ATOM   1221  CA  GLN A  71      63.209  67.189  88.855  1.00  0.00           C
ATOM   1223  CB  GLN A  71      64.660  66.929  88.455  1.00  0.00           C
ATOM   1226  CG  GLN A  71      65.609  66.660  89.645  1.00  0.00           C
ATOM   1229  CD  GLN A  71      65.119  65.529  90.565  1.00  0.00           C
ATOM   1230  OE1 GLN A  71      65.230  64.350  90.215  1.00  0.00           O
ATOM   1231  NE2 GLN A  71      64.561  65.859  91.745  1.00  0.00           N
ATOM   1234  C   GLN A  71      63.130  68.499  89.605  1.00  0.00           C
ATOM   1235  O   GLN A  71      63.149  68.469  90.825  1.00  0.00           O
ATOM   1236  N   LEU A  72      62.959  69.670  88.925  1.00  0.00           N
ATOM   1238  CA  LEU A  72      62.560  70.910  89.585  1.00  0.00           C
ATOM   1240  CB  LEU A  72      62.250  72.079  88.595  1.00  0.00           C
ATOM   1243  CG  LEU A  72      63.410  73.039  88.235  1.00  0.00           C
ATOM   1245  CD1 LEU A  72      64.160  73.529  89.475  1.00  0.00           C
ATOM   1249  CD2 LEU A  72      64.359  72.469  87.185  1.00  0.00           C
ATOM   1253  C   LEU A  72      61.279  70.699  90.385  1.00  0.00           C
ATOM   1254  O   LEU A  72      61.220  70.939  91.585  1.00  0.00           O
ATOM   1255  N   ARG A  73      60.240  70.169  89.735  1.00  0.00           N
ATOM   1257  CA  ARG A  73      58.959  69.990  90.365  1.00  0.00           C
ATOM   1259  CB  ARG A  73      57.969  69.439  89.315  1.00  0.00           C
ATOM   1262  CG  ARG A  73      56.509  69.399  89.795  1.00  0.00           C
ATOM   1265  CD  ARG A  73      56.009  68.119  90.495  1.00  0.00           C
ATOM   1268  NE  ARG A  73      55.410  67.189  89.475  1.00  0.00           N
ATOM   1270  CZ  ARG A  73      56.100  66.319  88.755  1.00  0.00           C
ATOM   1271  NH1 ARG A  73      57.340  66.009  89.035  1.00  0.00           N
ATOM   1274  NH2 ARG A  73      55.529  65.660  87.755  1.00  0.00           N
ATOM   1277  C   ARG A  73      59.009  69.099  91.615  1.00  0.00           C
ATOM   1278  O   ARG A  73      58.431  69.439  92.645  1.00  0.00           O
ATOM   1279  N   ASN A  74      59.769  67.989  91.555  1.00  0.00           N
ATOM   1281  CA  ASN A  74      60.110  67.160  92.685  1.00  0.00           C
ATOM   1283  CB  ASN A  74      60.861  65.869  92.225  1.00  0.00           C
ATOM   1286  CG  ASN A  74      59.920  65.060  91.335  1.00  0.00           C
ATOM   1287  OD1 ASN A  74      58.709  65.289  91.315  1.00  0.00           O
ATOM   1288  ND2 ASN A  74      60.459  64.099  90.565  1.00  0.00           N
ATOM   1291  C   ASN A  74      60.939  67.829  93.775  1.00  0.00           C
ATOM   1292  O   ASN A  74      60.639  67.649  94.955  1.00  0.00           O
ATOM   1293  N   THR A  75      61.999  68.609  93.435  1.00  0.00           N
ATOM   1295  CA  THR A  75      62.819  69.270  94.455  1.00  0.00           C
ATOM   1297  CB  THR A  75      64.130  69.939  94.015  1.00  0.00           C
ATOM   1299  OG1 THR A  75      63.969  70.929  93.005  1.00  0.00           O
ATOM   1301  CG2 THR A  75      65.029  68.859  93.455  1.00  0.00           C
ATOM   1305  C   THR A  75      62.059  70.259  95.255  1.00  0.00           C
ATOM   1306  O   THR A  75      62.139  70.299  96.485  1.00  0.00           O
ATOM   1307  N   LEU A  76      61.229  71.079  94.575  1.00  0.00           N
ATOM   1309  CA  LEU A  76      60.459  72.100  95.245  1.00  0.00           C
ATOM   1311  CB  LEU A  76      59.660  72.969  94.245  1.00  0.00           C
ATOM   1314  CG  LEU A  76      60.459  74.130  93.605  1.00  0.00           C
ATOM   1316  CD1 LEU A  76      61.439  73.679  92.525  1.00  0.00           C
ATOM   1320  CD2 LEU A  76      59.480  75.119  92.985  1.00  0.00           C
ATOM   1324  C   LEU A  76      59.499  71.521  96.265  1.00  0.00           C
ATOM   1325  O   LEU A  76      59.450  71.979  97.405  1.00  0.00           O
ATOM   1326  N   VAL A  77      58.740  70.489  95.855  1.00  0.00           N
ATOM   1328  CA  VAL A  77      57.740  69.819  96.665  1.00  0.00           C
ATOM   1330  CB  VAL A  77      56.950  68.829  95.835  1.00  0.00           C
ATOM   1332  CG1 VAL A  77      55.879  68.090  96.665  1.00  0.00           C
ATOM   1336  CG2 VAL A  77      56.271  69.639  94.725  1.00  0.00           C
ATOM   1340  C   VAL A  77      58.309  69.090  97.835  1.00  0.00           C
ATOM   1341  O   VAL A  77      57.829  69.259  98.955  1.00  0.00           O
ATOM   1342  N   ALA A  78      59.369  68.289  97.605  1.00  0.00           N
ATOM   1344  CA  ALA A  78      60.021  67.499  98.615  1.00  0.00           C
ATOM   1346  CB  ALA A  78      61.160  66.701  97.965  1.00  0.00           C
ATOM   1350  C   ALA A  78      60.569  68.369  99.715  1.00  0.00           C
ATOM   1351  O   ALA A  78      60.279  68.179 100.885  1.00  0.00           O
ATOM   1352  N   ASN A  79      61.271  69.439  99.315  1.00  0.00           N
ATOM   1354  CA  ASN A  79      61.779  70.451 100.205  1.00  0.00           C
ATOM   1356  CB  ASN A  79      62.670  71.450  99.445  1.00  0.00           C
ATOM   1359  CG  ASN A  79      63.840  70.771  98.745  1.00  0.00           C
ATOM   1360  OD1 ASN A  79      64.130  69.579  98.855  1.00  0.00           O
ATOM   1361  ND2 ASN A  79      64.550  71.549  97.895  1.00  0.00           N
ATOM   1364  C   ASN A  79      60.700  71.200 100.985  1.00  0.00           C
ATOM   1365  O   ASN A  79      60.809  71.389 102.195  1.00  0.00           O
ATOM   1366  N   LEU A  80      59.599  71.630 100.335  1.00  0.00           N
ATOM   1368  CA  LEU A  80      58.439  72.229 101.005  1.00  0.00           C
ATOM   1370  CB  LEU A  80      57.360  72.680  99.975  1.00  0.00           C
ATOM   1373  CG  LEU A  80      57.759  73.881  99.095  1.00  0.00           C
ATOM   1375  CD1 LEU A  80      56.929  73.939  97.805  1.00  0.00           C
ATOM   1379  CD2 LEU A  80      57.649  75.219  99.825  1.00  0.00           C
ATOM   1383  C   LEU A  80      57.789  71.299 102.025  1.00  0.00           C
ATOM   1384  O   LEU A  80      57.500  71.669 103.155  1.00  0.00           O
ATOM   1385  N   SER A  81      57.579  70.029 101.645  1.00  0.00           N
ATOM   1387  CA  SER A  81      57.099  68.979 102.525  1.00  0.00           C
ATOM   1389  CB  SER A  81      56.899  67.631 101.785  1.00  0.00           C
ATOM   1392  OG  SER A  81      55.889  67.749 100.785  1.00  0.00           O
ATOM   1394  C   SER A  81      57.989  68.700 103.715  1.00  0.00           C
ATOM   1395  O   SER A  81      57.509  68.490 104.825  1.00  0.00           O
ATOM   1396  N   THR A  82      59.309  68.679 103.515  1.00  0.00           N
ATOM   1398  CA  THR A  82      60.300  68.410 104.555  1.00  0.00           C
ATOM   1400  CB  THR A  82      61.609  67.889 103.995  1.00  0.00           C
ATOM   1402  OG1 THR A  82      62.111  68.740 102.985  1.00  0.00           O
ATOM   1404  CG2 THR A  82      61.410  66.529 103.305  1.00  0.00           C
ATOM   1408  C   THR A  82      60.649  69.600 105.425  1.00  0.00           C
ATOM   1409  O   THR A  82      61.180  69.410 106.525  1.00  0.00           O
ATOM   1410  N   GLN A  83      60.369  70.840 104.965  1.00  0.00           N
ATOM   1412  CA  GLN A  83      60.660  72.021 105.745  1.00  0.00           C
ATOM   1414  CB  GLN A  83      60.279  73.319 104.975  1.00  0.00           C
ATOM   1417  CG  GLN A  83      61.369  73.930 104.065  1.00  0.00           C
ATOM   1420  CD  GLN A  83      60.770  75.149 103.345  1.00  0.00           C
ATOM   1421  OE1 GLN A  83      59.629  75.139 102.885  1.00  0.00           O
ATOM   1422  NE2 GLN A  83      61.560  76.249 103.245  1.00  0.00           N
ATOM   1425  C   GLN A  83      59.990  72.109 107.115  1.00  0.00           C
ATOM   1426  O   GLN A  83      60.630  72.450 108.105  1.00  0.00           O
ATOM   1427  N   LEU A  84      58.660  71.819 107.155  1.00  0.00           N
ATOM   1429  CA  LEU A  84      57.740  71.960 108.275  1.00  0.00           C
ATOM   1431  CB  LEU A  84      58.309  71.609 109.675  1.00  0.00           C
ATOM   1434  CG  LEU A  84      58.950  70.209 109.735  1.00  0.00           C
ATOM   1436  CD1 LEU A  84      59.499  69.899 111.135  1.00  0.00           C
ATOM   1440  CD2 LEU A  84      57.980  69.099 109.345  1.00  0.00           C
ATOM   1444  C   LEU A  84      56.859  73.219 108.315  1.00  0.00           C
ATOM   1445  O   LEU A  84      55.709  73.059 108.745  1.00  0.00           O
ATOM   1446  N   PRO A  85      57.199  74.449 107.875  1.00  0.00           N
ATOM   1447  CD  PRO A  85      58.519  75.049 107.985  1.00  0.00           C
ATOM   1450  CA  PRO A  85      56.271  75.549 107.695  1.00  0.00           C
ATOM   1452  CB  PRO A  85      57.059  76.561 106.845  1.00  0.00           C
ATOM   1455  CG  PRO A  85      58.509  76.060 106.845  1.00  0.00           C
ATOM   1458  C   PRO A  85      54.881  75.320 107.155  1.00  0.00           C
ATOM   1459  O   PRO A  85      53.959  76.009 107.595  1.00  0.00           O
ATOM   1460  N   GLY A  86      54.689  74.419 106.165  1.00  0.00           N
ATOM   1462  CA  GLY A  86      53.369  74.070 105.665  1.00  0.00           C
ATOM   1465  C   GLY A  86      52.859  72.749 106.205  1.00  0.00           C
ATOM   1466  O   GLY A  86      53.590  71.869 106.665  1.00  0.00           O
ATOM   1467  N   TRP A  87      51.550  72.560 106.095  1.00  0.00           N
ATOM   1469  CA  TRP A  87      50.849  71.329 106.345  1.00  0.00           C
ATOM   1471  CB  TRP A  87      49.559  71.630 107.165  1.00  0.00           C
ATOM   1474  CG  TRP A  87      49.799  71.919 108.625  1.00  0.00           C
ATOM   1475  CD1 TRP A  87      49.750  73.100 109.325  1.00  0.00           C
ATOM   1477  NE1 TRP A  87      50.090  72.880 110.645  1.00  0.00           N
ATOM   1479  CE2 TRP A  87      50.240  71.539 110.835  1.00  0.00           C
ATOM   1480  CD2 TRP A  87      50.149  70.910 109.575  1.00  0.00           C
ATOM   1481  CE3 TRP A  87      50.419  69.539 109.485  1.00  0.00           C
ATOM   1483  CZ3 TRP A  87      50.739  68.840 110.645  1.00  0.00           C
ATOM   1485  CZ2 TRP A  87      50.489  70.829 112.005  1.00  0.00           C
ATOM   1487  CH2 TRP A  87      50.739  69.460 111.895  1.00  0.00           C
ATOM   1489  C   TRP A  87      50.500  70.669 105.025  1.00  0.00           C
ATOM   1490  O   TRP A  87      50.399  69.449 104.925  1.00  0.00           O
ATOM   1491  N   VAL A  88      50.329  71.479 103.955  1.00  0.00           N
ATOM   1493  CA  VAL A  88      49.799  71.029 102.685  1.00  0.00           C
ATOM   1495  CB  VAL A  88      48.379  71.529 102.445  1.00  0.00           C
ATOM   1497  CG1 VAL A  88      47.750  70.699 101.305  1.00  0.00           C
ATOM   1501  CG2 VAL A  88      47.500  71.419 103.705  1.00  0.00           C
ATOM   1505  C   VAL A  88      50.700  71.539 101.575  1.00  0.00           C
ATOM   1506  O   VAL A  88      50.970  72.739 101.495  1.00  0.00           O
ATOM   1507  N   VAL A  89      51.170  70.660 100.665  1.00  0.00           N
ATOM   1509  CA  VAL A  89      51.679  71.069  99.375  1.00  0.00           C
ATOM   1511  CB  VAL A  89      53.179  71.410  99.405  1.00  0.00           C
ATOM   1513  CG1 VAL A  89      54.039  70.189  99.765  1.00  0.00           C
ATOM   1517  CG2 VAL A  89      53.631  72.039  98.065  1.00  0.00           C
ATOM   1521  C   VAL A  89      51.360  69.959  98.385  1.00  0.00           C
ATOM   1522  O   VAL A  89      51.320  68.789  98.745  1.00  0.00           O
ATOM   1523  N   ALA A  90      51.061  70.299  97.115  1.00  0.00           N
ATOM   1525  CA  ALA A  90      50.609  69.299  96.165  1.00  0.00           C
ATOM   1527  CB  ALA A  90      49.079  69.119  96.255  1.00  0.00           C
ATOM   1531  C   ALA A  90      51.040  69.619  94.745  1.00  0.00           C
ATOM   1532  O   ALA A  90      51.550  70.710  94.475  1.00  0.00           O
ATOM   1533  N   SER A  91      50.840  68.660  93.805  1.00  0.00           N
ATOM   1535  CA  SER A  91      50.779  68.919  92.365  1.00  0.00           C
ATOM   1537  CB  SER A  91      51.689  68.029  91.445  1.00  0.00           C
ATOM   1540  OG  SER A  91      51.340  66.639  91.425  1.00  0.00           O
ATOM   1542  C   SER A  91      49.319  68.719  91.985  1.00  0.00           C
ATOM   1543  O   SER A  91      48.470  68.729  92.855  1.00  0.00           O
ATOM   1544  N   GLN A  92      49.021  68.579  90.685  1.00  0.00           N
ATOM   1546  CA  GLN A  92      47.740  68.271  90.045  1.00  0.00           C
ATOM   1548  CB  GLN A  92      46.410  68.369  90.865  1.00  0.00           C
ATOM   1551  CG  GLN A  92      45.900  69.810  91.135  1.00  0.00           C
ATOM   1554  CD  GLN A  92      44.539  69.850  91.815  1.00  0.00           C
ATOM   1555  OE1 GLN A  92      44.340  69.219  92.855  1.00  0.00           O
ATOM   1556  NE2 GLN A  92      43.570  70.629  91.265  1.00  0.00           N
ATOM   1559  C   GLN A  92      47.689  69.270  88.895  1.00  0.00           C
ATOM   1560  O   GLN A  92      48.149  70.380  89.145  1.00  0.00           O
ATOM   1561  N   PRO A  93      47.199  68.989  87.675  1.00  0.00           N
ATOM   1562  CD  PRO A  93      46.340  67.820  87.495  1.00  0.00           C
ATOM   1565  CA  PRO A  93      46.649  70.009  86.785  1.00  0.00           C
ATOM   1567  CB  PRO A  93      45.160  69.920  87.125  1.00  0.00           C
ATOM   1570  CG  PRO A  93      44.951  68.399  87.165  1.00  0.00           C
ATOM   1573  C   PRO A  93      47.169  71.430  86.735  1.00  0.00           C
ATOM   1574  O   PRO A  93      48.340  71.669  86.435  1.00  0.00           O
ATOM   1575  N   LEU A  94      46.271  72.399  86.935  1.00  0.00           N
ATOM   1577  CA  LEU A  94      46.529  73.799  87.005  1.00  0.00           C
ATOM   1579  CB  LEU A  94      46.340  74.549  85.655  1.00  0.00           C
ATOM   1582  CG  LEU A  94      46.609  76.079  85.645  1.00  0.00           C
ATOM   1584  CD1 LEU A  94      46.999  76.539  84.235  1.00  0.00           C
ATOM   1588  CD2 LEU A  94      45.410  76.939  86.065  1.00  0.00           C
ATOM   1592  C   LEU A  94      45.569  74.279  88.075  1.00  0.00           C
ATOM   1593  O   LEU A  94      44.450  73.799  88.155  1.00  0.00           O
ATOM   1594  N   GLY A  95      46.030  75.180  88.965  1.00  0.00           N
ATOM   1596  CA  GLY A  95      45.189  75.990  89.845  1.00  0.00           C
ATOM   1599  C   GLY A  95      44.699  75.380  91.115  1.00  0.00           C
ATOM   1600  O   GLY A  95      43.810  75.929  91.745  1.00  0.00           O
ATOM   1601  N   SER A  96      45.310  74.289  91.595  1.00  0.00           N
ATOM   1603  CA  SER A  96      44.869  73.469  92.725  1.00  0.00           C
ATOM   1605  CB  SER A  96      46.090  72.639  93.165  1.00  0.00           C
ATOM   1608  OG  SER A  96      45.840  71.570  94.065  1.00  0.00           O
ATOM   1610  C   SER A  96      44.380  74.149  93.995  1.00  0.00           C
ATOM   1611  O   SER A  96      43.549  73.619  94.745  1.00  0.00           O
ATOM   1612  N   ALA A  97      44.959  75.311  94.335  1.00  0.00           N
ATOM   1614  CA  ALA A  97      44.850  75.809  95.675  1.00  0.00           C
ATOM   1616  CB  ALA A  97      45.779  75.039  96.625  1.00  0.00           C
ATOM   1620  C   ALA A  97      45.070  77.289  95.785  1.00  0.00           C
ATOM   1621  O   ALA A  97      45.240  77.999  94.795  1.00  0.00           O
ATOM   1622  N   GLN A  98      44.951  77.820  97.015  1.00  0.00           N
ATOM   1624  CA  GLN A  98      44.811  79.229  97.285  1.00  0.00           C
ATOM   1626  CB  GLN A  98      44.399  79.439  98.755  1.00  0.00           C
ATOM   1629  CG  GLN A  98      44.050  80.890  99.185  1.00  0.00           C
ATOM   1632  CD  GLN A  98      42.829  81.499  98.475  1.00  0.00           C
ATOM   1633  OE1 GLN A  98      41.809  81.769  99.105  1.00  0.00           O
ATOM   1634  NE2 GLN A  98      42.929  81.769  97.155  1.00  0.00           N
ATOM   1637  C   GLN A  98      46.009  80.099  96.905  1.00  0.00           C
ATOM   1638  O   GLN A  98      45.819  81.270  96.545  1.00  0.00           O
ATOM   1639  N   ASP A  99      47.250  79.590  96.955  1.00  0.00           N
ATOM   1641  CA  ASP A  99      48.309  80.219  96.205  1.00  0.00           C
ATOM   1643  CB  ASP A  99      49.139  81.259  96.995  1.00  0.00           C
ATOM   1646  CG  ASP A  99      49.660  80.789  98.335  1.00  0.00           C
ATOM   1647  OD1 ASP A  99      49.799  79.569  98.605  1.00  0.00           O
ATOM   1648  OD2 ASP A  99      49.920  81.729  99.115  1.00  0.00           O
ATOM   1649  C   ASP A  99      49.149  79.201  95.495  1.00  0.00           C
ATOM   1650  O   ASP A  99      49.230  78.020  95.825  1.00  0.00           O
ATOM   1651  N   THR A 100      49.669  79.630  94.345  1.00  0.00           N
ATOM   1653  CA  THR A 100      50.140  78.719  93.345  1.00  0.00           C
ATOM   1655  CB  THR A 100      49.340  78.770  92.035  1.00  0.00           C
ATOM   1657  OG1 THR A 100      49.369  80.009  91.325  1.00  0.00           O
ATOM   1659  CG2 THR A 100      47.869  78.490  92.375  1.00  0.00           C
ATOM   1663  C   THR A 100      51.569  79.090  93.155  1.00  0.00           C
ATOM   1664  O   THR A 100      51.929  80.259  93.205  1.00  0.00           O
ATOM   1665  N   LEU A 101      52.451  78.119  92.975  1.00  0.00           N
ATOM   1667  CA  LEU A 101      53.820  78.429  92.665  1.00  0.00           C
ATOM   1669  CB  LEU A 101      54.769  77.709  93.645  1.00  0.00           C
ATOM   1672  CG  LEU A 101      56.259  78.059  93.535  1.00  0.00           C
ATOM   1674  CD1 LEU A 101      56.969  77.310  92.405  1.00  0.00           C
ATOM   1678  CD2 LEU A 101      56.480  79.569  93.355  1.00  0.00           C
ATOM   1682  C   LEU A 101      54.069  78.079  91.215  1.00  0.00           C
ATOM   1683  O   LEU A 101      54.200  76.910  90.855  1.00  0.00           O
ATOM   1684  N   ASN A 102      54.160  79.130  90.375  1.00  0.00           N
ATOM   1686  CA  ASN A 102      54.539  79.079  88.975  1.00  0.00           C
ATOM   1688  CB  ASN A 102      53.799  80.169  88.125  1.00  0.00           C
ATOM   1691  CG  ASN A 102      54.060  80.140  86.615  1.00  0.00           C
ATOM   1692  OD1 ASN A 102      54.820  79.359  86.055  1.00  0.00           O
ATOM   1693  ND2 ASN A 102      53.439  81.101  85.895  1.00  0.00           N
ATOM   1696  C   ASN A 102      56.040  79.149  88.865  1.00  0.00           C
ATOM   1697  O   ASN A 102      56.709  79.920  89.575  1.00  0.00           O
ATOM   1698  N   VAL A 103      56.609  78.319  87.985  1.00  0.00           N
ATOM   1700  CA  VAL A 103      58.000  78.329  87.645  1.00  0.00           C
ATOM   1702  CB  VAL A 103      58.750  77.079  88.095  1.00  0.00           C
ATOM   1704  CG1 VAL A 103      60.271  77.299  87.925  1.00  0.00           C
ATOM   1708  CG2 VAL A 103      58.379  76.739  89.535  1.00  0.00           C
ATOM   1712  C   VAL A 103      58.059  78.340  86.135  1.00  0.00           C
ATOM   1713  O   VAL A 103      57.381  77.549  85.475  1.00  0.00           O
ATOM   1714  N   THR A 104      58.930  79.160  85.565  1.00  0.00           N
ATOM   1716  CA  THR A 104      59.389  78.969  84.195  1.00  0.00           C
ATOM   1718  CB  THR A 104      58.950  80.159  83.325  1.00  0.00           C
ATOM   1720  OG1 THR A 104      59.689  81.349  83.575  1.00  0.00           O
ATOM   1722  CG2 THR A 104      57.479  80.499  83.615  1.00  0.00           C
ATOM   1726  C   THR A 104      60.900  78.729  84.305  1.00  0.00           C
ATOM   1727  O   THR A 104      61.569  79.369  85.115  1.00  0.00           O
ATOM   1728  N   VAL A 105      61.490  77.749  83.555  1.00  0.00           N
ATOM   1730  CA  VAL A 105      62.959  77.549  83.515  1.00  0.00           C
ATOM   1732  CB  VAL A 105      63.519  76.109  83.595  1.00  0.00           C
ATOM   1734  CG1 VAL A 105      65.040  76.119  83.845  1.00  0.00           C
ATOM   1738  CG2 VAL A 105      62.880  75.289  84.715  1.00  0.00           C
ATOM   1742  C   VAL A 105      63.489  78.109  82.205  1.00  0.00           C
ATOM   1743  O   VAL A 105      63.200  77.599  81.125  1.00  0.00           O
ATOM   1744  N   THR A 106      64.300  79.179  82.295  1.00  0.00           N
ATOM   1746  CA  THR A 106      64.819  79.910  81.155  1.00  0.00           C
ATOM   1748  CB  THR A 106      65.200  81.329  81.545  1.00  0.00           C
ATOM   1750  OG1 THR A 106      64.169  81.960  82.275  1.00  0.00           O
ATOM   1752  CG2 THR A 106      65.469  82.170  80.295  1.00  0.00           C
ATOM   1756  C   THR A 106      66.079  79.239  80.655  1.00  0.00           C
ATOM   1757  O   THR A 106      66.310  79.061  79.465  1.00  0.00           O
ATOM   1758  N   GLU A 107      66.921  78.789  81.605  1.00  0.00           N
ATOM   1760  CA  GLU A 107      68.149  78.090  81.305  1.00  0.00           C
ATOM   1762  CB  GLU A 107      69.410  78.979  81.445  1.00  0.00           C
ATOM   1765  CG  GLU A 107      69.539  80.029  80.325  1.00  0.00           C
ATOM   1768  CD  GLU A 107      70.749  80.939  80.475  1.00  0.00           C
ATOM   1769  OE1 GLU A 107      71.430  80.939  81.545  1.00  0.00           O
ATOM   1770  OE2 GLU A 107      71.009  81.719  79.525  1.00  0.00           O
ATOM   1771  C   GLU A 107      68.300  76.929  82.245  1.00  0.00           C
ATOM   1772  O   GLU A 107      68.271  77.059  83.465  1.00  0.00           O
ATOM   1773  N   PHE A 108      68.530  75.729  81.685  1.00  0.00           N
ATOM   1775  CA  PHE A 108      69.169  74.679  82.415  1.00  0.00           C
ATOM   1777  CB  PHE A 108      68.140  73.549  82.675  1.00  0.00           C
ATOM   1780  CG  PHE A 108      68.679  72.520  83.615  1.00  0.00           C
ATOM   1781  CD1 PHE A 108      69.729  71.660  83.235  1.00  0.00           C
ATOM   1783  CE1 PHE A 108      70.219  70.699  84.115  1.00  0.00           C
ATOM   1785  CZ  PHE A 108      69.631  70.559  85.375  1.00  0.00           C
ATOM   1787  CD2 PHE A 108      68.090  72.359  84.875  1.00  0.00           C
ATOM   1789  CE2 PHE A 108      68.561  71.381  85.745  1.00  0.00           C
ATOM   1791  C   PHE A 108      70.279  74.229  81.505  1.00  0.00           C
ATOM   1792  O   PHE A 108      70.029  73.709  80.425  1.00  0.00           O
ATOM   1793  N   ASN A 109      71.550  74.449  81.865  1.00  0.00           N
ATOM   1795  CA  ASN A 109      72.630  74.009  81.005  1.00  0.00           C
ATOM   1797  CB  ASN A 109      72.749  74.850  79.685  1.00  0.00           C
ATOM   1800  CG  ASN A 109      73.410  76.219  79.875  1.00  0.00           C
ATOM   1801  OD1 ASN A 109      74.579  76.369  79.515  1.00  0.00           O
ATOM   1802  ND2 ASN A 109      72.689  77.209  80.445  1.00  0.00           N
ATOM   1805  C   ASN A 109      73.961  74.009  81.745  1.00  0.00           C
ATOM   1806  O   ASN A 109      74.139  74.729  82.725  1.00  0.00           O
ATOM   1807  N   GLY A 110      74.939  73.219  81.265  1.00  0.00           N
ATOM   1809  CA  GLY A 110      76.340  73.299  81.645  1.00  0.00           C
ATOM   1812  C   GLY A 110      77.090  74.249  80.755  1.00  0.00           C
ATOM   1813  O   GLY A 110      77.399  73.919  79.605  1.00  0.00           O
ATOM   1814  N   ARG A 111      77.381  75.460  81.225  1.00  0.00           N
ATOM   1816  CA  ARG A 111      77.939  76.479  80.355  1.00  0.00           C
ATOM   1818  CB  ARG A 111      77.160  77.811  80.535  1.00  0.00           C
ATOM   1821  CG  ARG A 111      77.869  79.079  81.055  1.00  0.00           C
ATOM   1824  CD  ARG A 111      77.090  80.320  80.595  1.00  0.00           C
ATOM   1827  NE  ARG A 111      77.560  81.510  81.375  1.00  0.00           N
ATOM   1829  CZ  ARG A 111      76.820  82.599  81.505  1.00  0.00           C
ATOM   1830  NH1 ARG A 111      75.800  82.850  80.705  1.00  0.00           N
ATOM   1833  NH2 ARG A 111      77.050  83.390  82.525  1.00  0.00           N
ATOM   1836  C   ARG A 111      79.439  76.599  80.515  1.00  0.00           C
ATOM   1837  O   ARG A 111      79.999  76.639  81.605  1.00  0.00           O
ATOM   1838  N   TYR A 112      80.161  76.669  79.375  1.00  0.00           N
ATOM   1840  CA  TYR A 112      81.609  76.799  79.355  1.00  0.00           C
ATOM   1842  CB  TYR A 112      82.249  75.959  78.195  1.00  0.00           C
ATOM   1845  CG  TYR A 112      82.249  74.469  78.495  1.00  0.00           C
ATOM   1846  CD1 TYR A 112      83.289  73.899  79.265  1.00  0.00           C
ATOM   1848  CE1 TYR A 112      83.350  72.520  79.485  1.00  0.00           C
ATOM   1850  CZ  TYR A 112      82.389  71.669  78.915  1.00  0.00           C
ATOM   1851  OH  TYR A 112      82.469  70.271  79.085  1.00  0.00           O
ATOM   1853  CD2 TYR A 112      81.290  73.600  77.945  1.00  0.00           C
ATOM   1855  CE2 TYR A 112      81.359  72.219  78.145  1.00  0.00           C
ATOM   1857  C   TYR A 112      82.070  78.259  79.315  1.00  0.00           C
ATOM   1858  O   TYR A 112      83.259  78.529  79.455  1.00  0.00           O
ATOM   1859  N   ASP A 113      81.130  79.229  79.305  1.00  0.00           N
ATOM   1861  CA  ASP A 113      81.359  80.630  79.665  1.00  0.00           C
ATOM   1863  CB  ASP A 113      80.320  81.559  78.935  1.00  0.00           C
ATOM   1866  CG  ASP A 113      80.529  83.040  79.235  1.00  0.00           C
ATOM   1867  OD1 ASP A 113      81.710  83.429  79.455  1.00  0.00           O
ATOM   1868  OD2 ASP A 113      79.530  83.810  79.255  1.00  0.00           O
ATOM   1869  C   ASP A 113      81.270  80.809  81.195  1.00  0.00           C
ATOM   1870  O   ASP A 113      81.139  81.880  81.785  1.00  0.00           O
ATOM   1871  N   GLY A 114      81.349  79.709  81.945  1.00  0.00           N
ATOM   1873  CA  GLY A 114      81.249  79.819  83.375  1.00  0.00           C
ATOM   1876  C   GLY A 114      81.109  78.459  83.925  1.00  0.00           C
ATOM   1877  O   GLY A 114      82.050  77.680  83.975  1.00  0.00           O
ATOM   1878  N   LYS A 115      79.899  78.189  84.415  1.00  0.00           N
ATOM   1880  CA  LYS A 115      79.660  77.009  85.195  1.00  0.00           C
ATOM   1882  CB  LYS A 115      79.660  77.350  86.705  1.00  0.00           C
ATOM   1885  CG  LYS A 115      80.800  78.259  87.215  1.00  0.00           C
ATOM   1888  CD  LYS A 115      80.660  79.789  87.055  1.00  0.00           C
ATOM   1891  CE  LYS A 115      82.000  80.529  87.175  1.00  0.00           C
ATOM   1894  NZ  LYS A 115      81.799  81.969  86.915  1.00  0.00           N
ATOM   1898  C   LYS A 115      78.340  76.381  84.775  1.00  0.00           C
ATOM   1899  O   LYS A 115      77.711  76.789  83.815  1.00  0.00           O
ATOM   1900  N   VAL A 116      77.851  75.329  85.495  1.00  0.00           N
ATOM   1902  CA  VAL A 116      76.450  74.939  85.325  1.00  0.00           C
ATOM   1904  CB  VAL A 116      76.079  73.619  85.985  1.00  0.00           C
ATOM   1906  CG1 VAL A 116      75.509  73.789  87.415  1.00  0.00           C
ATOM   1910  CG2 VAL A 116      75.040  72.939  85.085  1.00  0.00           C
ATOM   1914  C   VAL A 116      75.491  76.020  85.765  1.00  0.00           C
ATOM   1915  O   VAL A 116      75.730  76.701  86.765  1.00  0.00           O
ATOM   1916  N   ILE A 117      74.390  76.200  85.035  1.00  0.00           N
ATOM   1918  CA  ILE A 117      73.420  77.229  85.285  1.00  0.00           C
ATOM   1920  CB  ILE A 117      73.451  78.289  84.185  1.00  0.00           C
ATOM   1922  CG2 ILE A 117      72.399  79.379  84.505  1.00  0.00           C
ATOM   1926  CG1 ILE A 117      74.881  78.859  84.095  1.00  0.00           C
ATOM   1929  CD  ILE A 117      74.999  80.219  83.415  1.00  0.00           C
ATOM   1933  C   ILE A 117      72.050  76.630  85.405  1.00  0.00           C
ATOM   1934  O   ILE A 117      71.639  75.771  84.615  1.00  0.00           O
ATOM   1935  N   VAL A 118      71.279  77.119  86.405  1.00  0.00           N
ATOM   1937  CA  VAL A 118      69.840  77.100  86.395  1.00  0.00           C
ATOM   1939  CB  VAL A 118      69.250  76.259  87.525  1.00  0.00           C
ATOM   1941  CG1 VAL A 118      67.711  76.229  87.415  1.00  0.00           C
ATOM   1945  CG2 VAL A 118      69.789  74.829  87.395  1.00  0.00           C
ATOM   1949  C   VAL A 118      69.410  78.549  86.465  1.00  0.00           C
ATOM   1950  O   VAL A 118      69.840  79.319  87.325  1.00  0.00           O
ATOM   1951  N   SER A 119      68.579  78.989  85.505  1.00  0.00           N
ATOM   1953  CA  SER A 119      68.000  80.329  85.485  1.00  0.00           C
ATOM   1955  CB  SER A 119      68.439  81.249  84.295  1.00  0.00           C
ATOM   1958  OG  SER A 119      69.859  81.419  84.195  1.00  0.00           O
ATOM   1960  C   SER A 119      66.529  80.109  85.285  1.00  0.00           C
ATOM   1961  O   SER A 119      66.131  79.319  84.435  1.00  0.00           O
ATOM   1962  N   GLY A 120      65.679  80.799  86.045  1.00  0.00           N
ATOM   1964  CA  GLY A 120      64.239  80.689  85.885  1.00  0.00           C
ATOM   1967  C   GLY A 120      63.570  81.909  86.405  1.00  0.00           C
ATOM   1968  O   GLY A 120      64.210  82.910  86.755  1.00  0.00           O
ATOM   1969  N   GLU A 121      62.239  81.850  86.495  1.00  0.00           N
ATOM   1971  CA  GLU A 121      61.469  82.910  87.085  1.00  0.00           C
ATOM   1973  CB  GLU A 121      60.989  83.919  86.025  1.00  0.00           C
ATOM   1976  CG  GLU A 121      60.310  85.180  86.605  1.00  0.00           C
ATOM   1979  CD  GLU A 121      60.060  86.219  85.525  1.00  0.00           C
ATOM   1980  OE1 GLU A 121      60.319  85.961  84.325  1.00  0.00           O
ATOM   1981  OE2 GLU A 121      59.580  87.319  85.875  1.00  0.00           O
ATOM   1982  C   GLU A 121      60.271  82.329  87.785  1.00  0.00           C
ATOM   1983  O   GLU A 121      59.681  81.349  87.335  1.00  0.00           O
ATOM   1984  N   TRP A 122      59.939  82.889  88.955  1.00  0.00           N
ATOM   1986  CA  TRP A 122      58.880  82.369  89.775  1.00  0.00           C
ATOM   1988  CB  TRP A 122      59.439  81.939  91.155  1.00  0.00           C
ATOM   1991  CG  TRP A 122      60.219  80.659  91.045  1.00  0.00           C
ATOM   1992  CD1 TRP A 122      59.689  79.460  91.425  1.00  0.00           C
ATOM   1994  NE1 TRP A 122      60.569  78.449  91.165  1.00  0.00           N
ATOM   1996  CE2 TRP A 122      61.689  78.959  90.625  1.00  0.00           C
ATOM   1997  CD2 TRP A 122      61.529  80.369  90.515  1.00  0.00           C
ATOM   1998  CE3 TRP A 122      62.570  81.130  89.975  1.00  0.00           C
ATOM   2000  CZ3 TRP A 122      63.759  80.490  89.655  1.00  0.00           C
ATOM   2002  CZ2 TRP A 122      62.859  78.329  90.265  1.00  0.00           C
ATOM   2004  CH2 TRP A 122      63.899  79.119  89.825  1.00  0.00           C
ATOM   2006  C   TRP A 122      57.779  83.399  89.915  1.00  0.00           C
ATOM   2007  O   TRP A 122      58.050  84.570  90.165  1.00  0.00           O
ATOM   2008  N   LEU A 123      56.500  82.999  89.755  1.00  0.00           N
ATOM   2010  CA  LEU A 123      55.369  83.889  89.935  1.00  0.00           C
ATOM   2012  CB  LEU A 123      54.759  84.380  88.595  1.00  0.00           C
ATOM   2015  CG  LEU A 123      55.730  85.189  87.695  1.00  0.00           C
ATOM   2017  CD1 LEU A 123      56.459  84.320  86.665  1.00  0.00           C
ATOM   2021  CD2 LEU A 123      54.990  86.319  86.955  1.00  0.00           C
ATOM   2025  C   LEU A 123      54.300  83.159  90.725  1.00  0.00           C
ATOM   2026  O   LEU A 123      54.259  81.930  90.725  1.00  0.00           O
ATOM   2027  N   LEU A 124      53.410  83.870  91.455  1.00  0.00           N
ATOM   2029  CA  LEU A 124      52.579  83.189  92.455  1.00  0.00           C
ATOM   2031  CB  LEU A 124      52.859  83.741  93.875  1.00  0.00           C
ATOM   2034  CG  LEU A 124      53.899  82.889  94.635  1.00  0.00           C
ATOM   2036  CD1 LEU A 124      55.340  83.350  94.365  1.00  0.00           C
ATOM   2040  CD2 LEU A 124      53.561  82.889  96.135  1.00  0.00           C
ATOM   2044  C   LEU A 124      51.079  83.140  92.245  1.00  0.00           C
ATOM   2045  O   LEU A 124      50.369  82.590  93.085  1.00  0.00           O
ATOM   2046  N   ASN A 125      50.529  83.660  91.125  1.00  0.00           N
ATOM   2048  CA  ASN A 125      49.139  83.439  90.785  1.00  0.00           C
ATOM   2050  CB  ASN A 125      48.109  84.350  91.525  1.00  0.00           C
ATOM   2053  CG  ASN A 125      47.929  83.969  92.985  1.00  0.00           C
ATOM   2054  OD1 ASN A 125      47.479  82.879  93.335  1.00  0.00           O
ATOM   2055  ND2 ASN A 125      48.200  84.920  93.905  1.00  0.00           N
ATOM   2058  C   ASN A 125      48.959  83.741  89.325  1.00  0.00           C
ATOM   2059  O   ASN A 125      49.689  84.549  88.765  1.00  0.00           O
ATOM   2060  N   HIS A 126      47.919  83.159  88.695  1.00  0.00           N
ATOM   2062  CA  HIS A 126      47.410  83.630  87.425  1.00  0.00           C
ATOM   2064  CB  HIS A 126      46.420  82.590  86.845  1.00  0.00           C
ATOM   2067  ND1 HIS A 126      48.230  81.039  86.135  1.00  0.00           N
ATOM   2068  CG  HIS A 126      47.050  81.230  86.835  1.00  0.00           C
ATOM   2069  CE1 HIS A 126      48.570  79.779  86.375  1.00  0.00           C
ATOM   2071  NE2 HIS A 126      47.689  79.169  87.195  1.00  0.00           N
ATOM   2073  CD2 HIS A 126      46.709  80.089  87.495  1.00  0.00           C
ATOM   2075  C   HIS A 126      46.770  85.009  87.525  1.00  0.00           C
ATOM   2076  O   HIS A 126      46.910  85.859  86.645  1.00  0.00           O
ATOM   2077  N   GLN A 127      46.040  85.239  88.635  1.00  0.00           N
ATOM   2079  CA  GLN A 127      44.970  86.219  88.685  1.00  0.00           C
ATOM   2081  CB  GLN A 127      43.660  85.469  89.075  1.00  0.00           C
ATOM   2084  CG  GLN A 127      42.789  85.119  87.855  1.00  0.00           C
ATOM   2087  CD  GLN A 127      41.299  84.980  88.195  1.00  0.00           C
ATOM   2088  OE1 GLN A 127      40.819  85.119  89.325  1.00  0.00           O
ATOM   2089  NE2 GLN A 127      40.509  84.789  87.115  1.00  0.00           N
ATOM   2092  C   GLN A 127      45.200  87.429  89.595  1.00  0.00           C
ATOM   2093  O   GLN A 127      44.300  88.250  89.785  1.00  0.00           O
ATOM   2094  N   GLY A 128      46.390  87.569  90.185  1.00  0.00           N
ATOM   2096  CA  GLY A 128      46.579  88.539  91.255  1.00  0.00           C
ATOM   2099  C   GLY A 128      47.939  88.320  91.805  1.00  0.00           C
ATOM   2100  O   GLY A 128      48.169  87.459  92.665  1.00  0.00           O
ATOM   2101  N   GLN A 129      48.910  89.049  91.275  1.00  0.00           N
ATOM   2103  CA  GLN A 129      50.319  88.770  91.435  1.00  0.00           C
ATOM   2105  CB  GLN A 129      51.040  89.630  90.375  1.00  0.00           C
ATOM   2108  CG  GLN A 129      52.549  89.381  90.195  1.00  0.00           C
ATOM   2111  CD  GLN A 129      53.020  89.979  88.865  1.00  0.00           C
ATOM   2112  OE1 GLN A 129      52.259  90.540  88.065  1.00  0.00           O
ATOM   2113  NE2 GLN A 129      54.319  89.829  88.565  1.00  0.00           N
ATOM   2116  C   GLN A 129      50.789  89.049  92.855  1.00  0.00           C
ATOM   2117  O   GLN A 129      50.599  90.149  93.365  1.00  0.00           O
ATOM   2118  N   LEU A 130      51.390  88.049  93.545  1.00  0.00           N
ATOM   2120  CA  LEU A 130      52.020  88.309  94.835  1.00  0.00           C
ATOM   2122  CB  LEU A 130      51.989  87.059  95.745  1.00  0.00           C
ATOM   2125  CG  LEU A 130      50.569  86.570  96.095  1.00  0.00           C
ATOM   2127  CD1 LEU A 130      50.639  85.329  96.995  1.00  0.00           C
ATOM   2131  CD2 LEU A 130      49.699  87.639  96.765  1.00  0.00           C
ATOM   2135  C   LEU A 130      53.449  88.810  94.685  1.00  0.00           C
ATOM   2136  O   LEU A 130      53.950  89.559  95.525  1.00  0.00           O
ATOM   2137  N   ILE A 131      54.099  88.469  93.555  1.00  0.00           N
ATOM   2139  CA  ILE A 131      55.489  88.759  93.265  1.00  0.00           C
ATOM   2141  CB  ILE A 131      56.521  88.510  94.385  1.00  0.00           C
ATOM   2143  CG2 ILE A 131      56.649  87.021  94.745  1.00  0.00           C
ATOM   2147  CG1 ILE A 131      57.899  89.149  94.065  1.00  0.00           C
ATOM   2150  CD  ILE A 131      58.729  89.369  95.325  1.00  0.00           C
ATOM   2154  C   ILE A 131      55.840  88.009  91.995  1.00  0.00           C
ATOM   2155  O   ILE A 131      55.219  87.000  91.635  1.00  0.00           O
ATOM   2156  N   LYS A 132      56.819  88.539  91.225  1.00  0.00           N
ATOM   2158  CA  LYS A 132      57.649  87.739  90.375  1.00  0.00           C
ATOM   2160  CB  LYS A 132      57.490  88.119  88.885  1.00  0.00           C
ATOM   2163  CG  LYS A 132      57.789  89.590  88.555  1.00  0.00           C
ATOM   2166  CD  LYS A 132      57.610  89.900  87.075  1.00  0.00           C
ATOM   2169  CE  LYS A 132      58.000  91.340  86.705  1.00  0.00           C
ATOM   2172  NZ  LYS A 132      57.819  91.579  85.255  1.00  0.00           N
ATOM   2176  C   LYS A 132      59.079  87.969  90.795  1.00  0.00           C
ATOM   2177  O   LYS A 132      59.480  89.090  91.095  1.00  0.00           O
ATOM   2178  N   ARG A 133      59.899  86.919  90.845  1.00  0.00           N
ATOM   2180  CA  ARG A 133      61.329  87.130  90.925  1.00  0.00           C
ATOM   2182  CB  ARG A 133      61.849  87.009  92.375  1.00  0.00           C
ATOM   2185  CG  ARG A 133      63.361  87.260  92.505  1.00  0.00           C
ATOM   2188  CD  ARG A 133      63.899  87.229  93.935  1.00  0.00           C
ATOM   2191  NE  ARG A 133      63.410  88.469  94.605  1.00  0.00           N
ATOM   2193  CZ  ARG A 133      63.500  88.619  95.915  1.00  0.00           C
ATOM   2194  NH1 ARG A 133      64.359  87.929  96.635  1.00  0.00           N
ATOM   2197  NH2 ARG A 133      62.779  89.539  96.505  1.00  0.00           N
ATOM   2200  C   ARG A 133      62.029  86.160  90.005  1.00  0.00           C
ATOM   2201  O   ARG A 133      61.840  84.939  90.145  1.00  0.00           O
ATOM   2202  N   PRO A 134      62.810  86.609  89.045  1.00  0.00           N
ATOM   2203  CD  PRO A 134      62.670  87.910  88.375  1.00  0.00           C
ATOM   2206  CA  PRO A 134      63.860  85.809  88.435  1.00  0.00           C
ATOM   2208  CB  PRO A 134      64.460  86.710  87.345  1.00  0.00           C
ATOM   2211  CG  PRO A 134      63.340  87.710  87.025  1.00  0.00           C
ATOM   2214  C   PRO A 134      64.899  85.359  89.445  1.00  0.00           C
ATOM   2215  O   PRO A 134      65.480  86.200  90.125  1.00  0.00           O
ATOM   2216  N   PHE A 135      65.200  84.059  89.525  1.00  0.00           N
ATOM   2218  CA  PHE A 135      66.369  83.619  90.265  1.00  0.00           C
ATOM   2220  CB  PHE A 135      66.149  82.609  91.425  1.00  0.00           C
ATOM   2223  CG  PHE A 135      65.340  83.169  92.565  1.00  0.00           C
ATOM   2224  CD1 PHE A 135      65.859  83.149  93.875  1.00  0.00           C
ATOM   2226  CE1 PHE A 135      65.040  83.429  94.985  1.00  0.00           C
ATOM   2228  CZ  PHE A 135      63.689  83.730  94.785  1.00  0.00           C
ATOM   2230  CD2 PHE A 135      64.000  83.549  92.395  1.00  0.00           C
ATOM   2232  CE2 PHE A 135      63.169  83.819  93.495  1.00  0.00           C
ATOM   2234  C   PHE A 135      67.329  83.079  89.245  1.00  0.00           C
ATOM   2235  O   PHE A 135      66.939  82.590  88.185  1.00  0.00           O
ATOM   2236  N   ARG A 136      68.619  83.280  89.515  1.00  0.00           N
ATOM   2238  CA  ARG A 136      69.679  82.771  88.695  1.00  0.00           C
ATOM   2240  CB  ARG A 136      70.320  83.889  87.865  1.00  0.00           C
ATOM   2243  CG  ARG A 136      69.450  84.380  86.695  1.00  0.00           C
ATOM   2246  CD  ARG A 136      70.310  85.139  85.695  1.00  0.00           C
ATOM   2249  NE  ARG A 136      69.390  85.771  84.715  1.00  0.00           N
ATOM   2251  CZ  ARG A 136      69.829  86.539  83.735  1.00  0.00           C
ATOM   2252  NH1 ARG A 136      71.109  86.799  83.585  1.00  0.00           N
ATOM   2255  NH2 ARG A 136      68.980  87.049  82.875  1.00  0.00           N
ATOM   2258  C   ARG A 136      70.780  82.211  89.555  1.00  0.00           C
ATOM   2259  O   ARG A 136      71.399  82.949  90.335  1.00  0.00           O
ATOM   2260  N   LEU A 137      71.119  80.929  89.375  1.00  0.00           N
ATOM   2262  CA  LEU A 137      72.189  80.311  90.105  1.00  0.00           C
ATOM   2264  CB  LEU A 137      71.660  79.359  91.185  1.00  0.00           C
ATOM   2267  CG  LEU A 137      72.740  78.670  92.025  1.00  0.00           C
ATOM   2269  CD1 LEU A 137      73.740  79.619  92.715  1.00  0.00           C
ATOM   2273  CD2 LEU A 137      72.039  77.820  93.065  1.00  0.00           C
ATOM   2277  C   LEU A 137      73.140  79.609  89.185  1.00  0.00           C
ATOM   2278  O   LEU A 137      72.779  78.999  88.175  1.00  0.00           O
ATOM   2279  N   GLU A 138      74.421  79.709  89.525  1.00  0.00           N
ATOM   2281  CA  GLU A 138      75.500  79.160  88.775  1.00  0.00           C
ATOM   2283  CB  GLU A 138      75.899  80.210  87.705  1.00  0.00           C
ATOM   2286  CG  GLU A 138      77.219  79.929  86.955  1.00  0.00           C
ATOM   2289  CD  GLU A 138      77.740  81.170  86.235  1.00  0.00           C
ATOM   2290  OE1 GLU A 138      77.779  82.240  86.915  1.00  0.00           O
ATOM   2291  OE2 GLU A 138      78.200  81.049  85.065  1.00  0.00           O
ATOM   2292  C   GLU A 138      76.619  78.740  89.725  1.00  0.00           C
ATOM   2293  O   GLU A 138      77.050  79.509  90.595  1.00  0.00           O
ATOM   2294  N   GLY A 139      77.100  77.479  89.615  1.00  0.00           N
ATOM   2296  CA  GLY A 139      78.039  76.869  90.555  1.00  0.00           C
ATOM   2299  C   GLY A 139      79.119  76.109  89.845  1.00  0.00           C
ATOM   2300  O   GLY A 139      78.829  75.299  88.965  1.00  0.00           O
ATOM   2301  N   VAL A 140      80.399  76.329  90.225  1.00  0.00           N
ATOM   2303  CA  VAL A 140      81.590  75.771  89.565  1.00  0.00           C
ATOM   2305  CB  VAL A 140      82.939  76.319  90.045  1.00  0.00           C
ATOM   2307  CG1 VAL A 140      83.110  77.771  89.605  1.00  0.00           C
ATOM   2311  CG2 VAL A 140      83.100  76.249  91.575  1.00  0.00           C
ATOM   2315  C   VAL A 140      81.720  74.259  89.525  1.00  0.00           C
ATOM   2316  O   VAL A 140      81.810  73.569  90.545  1.00  0.00           O
ATOM   2317  N   GLN A 141      81.860  73.689  88.315  1.00  0.00           N
ATOM   2319  CA  GLN A 141      82.319  72.329  88.155  1.00  0.00           C
ATOM   2321  CB  GLN A 141      82.021  71.689  86.765  1.00  0.00           C
ATOM   2324  CG  GLN A 141      80.900  72.350  85.915  1.00  0.00           C
ATOM   2327  CD  GLN A 141      81.430  73.029  84.635  1.00  0.00           C
ATOM   2328  OE1 GLN A 141      81.170  74.201  84.395  1.00  0.00           O
ATOM   2329  NE2 GLN A 141      82.150  72.259  83.795  1.00  0.00           N
ATOM   2332  C   GLN A 141      83.829  72.350  88.415  1.00  0.00           C
ATOM   2333  O   GLN A 141      84.509  73.329  88.115  1.00  0.00           O
ATOM   2334  N   THR A 142      84.381  71.289  89.005  1.00  0.00           N
ATOM   2336  CA  THR A 142      85.820  71.149  89.155  1.00  0.00           C
ATOM   2338  CB  THR A 142      86.150  70.189  90.305  1.00  0.00           C
ATOM   2340  OG1 THR A 142      87.540  69.979  90.485  1.00  0.00           O
ATOM   2342  CG2 THR A 142      85.500  68.819  90.105  1.00  0.00           C
ATOM   2346  C   THR A 142      86.499  70.789  87.845  1.00  0.00           C
ATOM   2347  O   THR A 142      87.599  71.219  87.525  1.00  0.00           O
ATOM   2348  N   GLN A 143      85.820  69.979  87.015  1.00  0.00           N
ATOM   2350  CA  GLN A 143      86.399  69.419  85.835  1.00  0.00           C
ATOM   2352  CB  GLN A 143      87.009  68.020  86.105  1.00  0.00           C
ATOM   2355  CG  GLN A 143      88.029  67.899  87.285  1.00  0.00           C
ATOM   2358  CD  GLN A 143      89.460  68.410  87.055  1.00  0.00           C
ATOM   2359  OE1 GLN A 143      90.410  67.820  87.595  1.00  0.00           O
ATOM   2360  NE2 GLN A 143      89.670  69.460  86.235  1.00  0.00           N
ATOM   2363  C   GLN A 143      85.329  69.340  84.755  1.00  0.00           C
ATOM   2364  O   GLN A 143      84.139  69.460  85.025  1.00  0.00           O
ATOM   2365  N   ASP A 144      85.771  69.189  83.485  1.00  0.00           N
ATOM   2367  CA  ASP A 144      84.990  69.139  82.255  1.00  0.00           C
ATOM   2369  CB  ASP A 144      85.949  69.179  81.025  1.00  0.00           C
ATOM   2372  CG  ASP A 144      86.779  70.439  80.975  1.00  0.00           C
ATOM   2373  OD1 ASP A 144      86.520  71.369  81.785  1.00  0.00           O
ATOM   2374  OD2 ASP A 144      87.740  70.469  80.155  1.00  0.00           O
ATOM   2375  C   ASP A 144      84.160  67.889  82.125  1.00  0.00           C
ATOM   2376  O   ASP A 144      83.131  67.869  81.465  1.00  0.00           O
ATOM   2377  N   GLY A 145      84.620  66.779  82.755  1.00  0.00           N
ATOM   2379  CA  GLY A 145      83.939  65.499  82.735  1.00  0.00           C
ATOM   2382  C   GLY A 145      82.529  65.569  83.235  1.00  0.00           C
ATOM   2383  O   GLY A 145      82.249  66.109  84.305  1.00  0.00           O
ATOM   2384  N   TYR A 146      81.570  65.020  82.465  1.00  0.00           N
ATOM   2386  CA  TYR A 146      80.180  65.359  82.675  1.00  0.00           C
ATOM   2388  CB  TYR A 146      79.289  64.859  81.505  1.00  0.00           C
ATOM   2391  CG  TYR A 146      79.679  65.419  80.165  1.00  0.00           C
ATOM   2392  CD1 TYR A 146      79.771  66.809  79.955  1.00  0.00           C
ATOM   2394  CE1 TYR A 146      79.910  67.329  78.655  1.00  0.00           C
ATOM   2396  CZ  TYR A 146      79.951  66.459  77.555  1.00  0.00           C
ATOM   2397  OH  TYR A 146      79.889  66.979  76.245  1.00  0.00           O
ATOM   2399  CD2 TYR A 146      79.780  64.569  79.055  1.00  0.00           C
ATOM   2401  CE2 TYR A 146      79.929  65.079  77.755  1.00  0.00           C
ATOM   2403  C   TYR A 146      79.619  64.819  83.985  1.00  0.00           C
ATOM   2404  O   TYR A 146      78.619  65.329  84.505  1.00  0.00           O
ATOM   2405  N   ASP A 147      80.271  63.799  84.565  1.00  0.00           N
ATOM   2407  CA  ASP A 147      80.070  63.329  85.925  1.00  0.00           C
ATOM   2409  CB  ASP A 147      80.999  62.099  86.135  1.00  0.00           C
ATOM   2412  CG  ASP A 147      80.759  61.059  85.055  1.00  0.00           C
ATOM   2413  OD1 ASP A 147      79.590  60.649  84.865  1.00  0.00           O
ATOM   2414  OD2 ASP A 147      81.741  60.669  84.365  1.00  0.00           O
ATOM   2415  C   ASP A 147      80.340  64.399  87.005  1.00  0.00           C
ATOM   2416  O   ASP A 147      79.530  64.649  87.895  1.00  0.00           O
ATOM   2417  N   GLU A 148      81.450  65.149  86.875  1.00  0.00           N
ATOM   2419  CA  GLU A 148      81.829  66.219  87.785  1.00  0.00           C
ATOM   2421  CB  GLU A 148      83.350  66.570  87.645  1.00  0.00           C
ATOM   2424  CG  GLU A 148      84.310  65.389  87.985  1.00  0.00           C
ATOM   2427  CD  GLU A 148      84.810  65.311  89.425  1.00  0.00           C
ATOM   2428  OE1 GLU A 148      83.950  65.410  90.335  1.00  0.00           O
ATOM   2429  OE2 GLU A 148      86.040  65.131  89.665  1.00  0.00           O
ATOM   2430  C   GLU A 148      80.990  67.469  87.535  1.00  0.00           C
ATOM   2431  O   GLU A 148      80.750  68.289  88.415  1.00  0.00           O
ATOM   2432  N   MET A 149      80.439  67.631  86.305  1.00  0.00           N
ATOM   2434  CA  MET A 149      79.359  68.560  86.055  1.00  0.00           C
ATOM   2436  CB  MET A 149      79.079  68.759  84.545  1.00  0.00           C
ATOM   2439  CG  MET A 149      80.359  69.201  83.795  1.00  0.00           C
ATOM   2442  SD  MET A 149      80.149  69.920  82.145  1.00  0.00           S
ATOM   2443  CE  MET A 149      79.109  71.349  82.575  1.00  0.00           C
ATOM   2447  C   MET A 149      78.070  68.229  86.795  1.00  0.00           C
ATOM   2448  O   MET A 149      77.439  69.099  87.385  1.00  0.00           O
ATOM   2449  N   VAL A 150      77.670  66.949  86.845  1.00  0.00           N
ATOM   2451  CA  VAL A 150      76.480  66.570  87.605  1.00  0.00           C
ATOM   2453  CB  VAL A 150      75.671  65.419  87.035  1.00  0.00           C
ATOM   2455  CG1 VAL A 150      75.200  65.850  85.635  1.00  0.00           C
ATOM   2459  CG2 VAL A 150      76.469  64.109  86.995  1.00  0.00           C
ATOM   2463  C   VAL A 150      76.719  66.430  89.085  1.00  0.00           C
ATOM   2464  O   VAL A 150      75.771  66.459  89.855  1.00  0.00           O
ATOM   2465  N   LYS A 151      77.969  66.419  89.585  1.00  0.00           N
ATOM   2467  CA  LYS A 151      78.230  66.869  90.945  1.00  0.00           C
ATOM   2469  CB  LYS A 151      79.701  66.710  91.385  1.00  0.00           C
ATOM   2472  CG  LYS A 151      80.249  65.271  91.385  1.00  0.00           C
ATOM   2475  CD  LYS A 151      79.289  64.210  91.945  1.00  0.00           C
ATOM   2478  CE  LYS A 151      78.639  64.469  93.315  1.00  0.00           C
ATOM   2481  NZ  LYS A 151      77.329  63.789  93.355  1.00  0.00           N
ATOM   2485  C   LYS A 151      77.800  68.299  91.235  1.00  0.00           C
ATOM   2486  O   LYS A 151      77.271  68.589  92.305  1.00  0.00           O
ATOM   2487  N   VAL A 152      78.000  69.259  90.305  1.00  0.00           N
ATOM   2489  CA  VAL A 152      77.680  70.640  90.625  1.00  0.00           C
ATOM   2491  CB  VAL A 152      78.689  71.599  90.035  1.00  0.00           C
ATOM   2493  CG1 VAL A 152      78.350  72.119  88.625  1.00  0.00           C
ATOM   2497  CG2 VAL A 152      78.840  72.739  91.045  1.00  0.00           C
ATOM   2501  C   VAL A 152      76.230  71.009  90.295  1.00  0.00           C
ATOM   2502  O   VAL A 152      75.689  71.979  90.825  1.00  0.00           O
ATOM   2503  N   LEU A 153      75.509  70.149  89.535  1.00  0.00           N
ATOM   2505  CA  LEU A 153      74.060  70.219  89.465  1.00  0.00           C
ATOM   2507  CB  LEU A 153      73.399  69.270  88.415  1.00  0.00           C
ATOM   2510  CG  LEU A 153      73.280  69.819  86.975  1.00  0.00           C
ATOM   2512  CD1 LEU A 153      72.660  71.219  86.895  1.00  0.00           C
ATOM   2516  CD2 LEU A 153      74.600  69.719  86.215  1.00  0.00           C
ATOM   2520  C   LEU A 153      73.359  70.069  90.805  1.00  0.00           C
ATOM   2521  O   LEU A 153      72.381  70.749  91.075  1.00  0.00           O
ATOM   2522  N   ALA A 154      73.869  69.219  91.725  1.00  0.00           N
ATOM   2524  CA  ALA A 154      73.340  69.130  93.075  1.00  0.00           C
ATOM   2526  CB  ALA A 154      74.139  68.090  93.875  1.00  0.00           C
ATOM   2530  C   ALA A 154      73.410  70.451  93.815  1.00  0.00           C
ATOM   2531  O   ALA A 154      72.439  70.889  94.435  1.00  0.00           O
ATOM   2532  N   GLY A 155      74.561  71.139  93.685  1.00  0.00           N
ATOM   2534  CA  GLY A 155      74.780  72.469  94.215  1.00  0.00           C
ATOM   2537  C   GLY A 155      73.771  73.479  93.765  1.00  0.00           C
ATOM   2538  O   GLY A 155      73.140  74.149  94.585  1.00  0.00           O
ATOM   2539  N   VAL A 156      73.579  73.600  92.435  1.00  0.00           N
ATOM   2541  CA  VAL A 156      72.579  74.521  91.915  1.00  0.00           C
ATOM   2543  CB  VAL A 156      72.810  74.969  90.475  1.00  0.00           C
ATOM   2545  CG1 VAL A 156      74.259  75.479  90.335  1.00  0.00           C
ATOM   2549  CG2 VAL A 156      72.540  73.849  89.465  1.00  0.00           C
ATOM   2553  C   VAL A 156      71.139  74.099  92.205  1.00  0.00           C
ATOM   2554  O   VAL A 156      70.329  74.920  92.635  1.00  0.00           O
ATOM   2555  N   TRP A 157      70.771  72.811  92.075  1.00  0.00           N
ATOM   2557  CA  TRP A 157      69.421  72.369  92.385  1.00  0.00           C
ATOM   2559  CB  TRP A 157      69.210  70.859  92.145  1.00  0.00           C
ATOM   2562  CG  TRP A 157      69.369  70.410  90.745  1.00  0.00           C
ATOM   2563  CD1 TRP A 157      69.590  71.160  89.625  1.00  0.00           C
ATOM   2565  NE1 TRP A 157      69.639  70.340  88.535  1.00  0.00           N
ATOM   2567  CE2 TRP A 157      69.469  69.049  88.915  1.00  0.00           C
ATOM   2568  CD2 TRP A 157      69.270  69.049  90.305  1.00  0.00           C
ATOM   2569  CE3 TRP A 157      69.021  67.849  90.965  1.00  0.00           C
ATOM   2571  CZ3 TRP A 157      68.899  66.689  90.205  1.00  0.00           C
ATOM   2573  CZ2 TRP A 157      69.429  67.889  88.165  1.00  0.00           C
ATOM   2575  CH2 TRP A 157      69.109  66.710  88.825  1.00  0.00           C
ATOM   2577  C   TRP A 157      69.009  72.619  93.805  1.00  0.00           C
ATOM   2578  O   TRP A 157      67.929  73.129  94.075  1.00  0.00           O
ATOM   2579  N   SER A 158      69.899  72.259  94.755  1.00  0.00           N
ATOM   2581  CA  SER A 158      69.649  72.389  96.175  1.00  0.00           C
ATOM   2583  CB  SER A 158      70.789  71.710  96.985  1.00  0.00           C
ATOM   2586  OG  SER A 158      70.529  71.759  98.395  1.00  0.00           O
ATOM   2588  C   SER A 158      69.561  73.829  96.635  1.00  0.00           C
ATOM   2589  O   SER A 158      68.590  74.249  97.255  1.00  0.00           O
ATOM   2590  N   GLN A 159      70.579  74.649  96.285  1.00  0.00           N
ATOM   2592  CA  GLN A 159      70.619  76.039  96.655  1.00  0.00           C
ATOM   2594  CB  GLN A 159      72.030  76.639  96.425  1.00  0.00           C
ATOM   2597  CG  GLN A 159      72.131  78.179  96.545  1.00  0.00           C
ATOM   2600  CD  GLN A 159      73.521  78.660  96.135  1.00  0.00           C
ATOM   2601  OE1 GLN A 159      74.421  77.880  95.795  1.00  0.00           O
ATOM   2602  NE2 GLN A 159      73.719  79.990  96.135  1.00  0.00           N
ATOM   2605  C   GLN A 159      69.530  76.859  96.005  1.00  0.00           C
ATOM   2606  O   GLN A 159      68.899  77.669  96.675  1.00  0.00           O
ATOM   2607  N   GLU A 160      69.270  76.649  94.705  1.00  0.00           N
ATOM   2609  CA  GLU A 160      68.179  77.319  94.015  1.00  0.00           C
ATOM   2611  CB  GLU A 160      68.219  77.090  92.485  1.00  0.00           C
ATOM   2614  CG  GLU A 160      67.311  78.049  91.675  1.00  0.00           C
ATOM   2617  CD  GLU A 160      67.910  79.449  91.585  1.00  0.00           C
ATOM   2618  OE1 GLU A 160      68.029  79.959  90.435  1.00  0.00           O
ATOM   2619  OE2 GLU A 160      68.230  80.029  92.645  1.00  0.00           O
ATOM   2620  C   GLU A 160      66.829  76.899  94.565  1.00  0.00           C
ATOM   2621  O   GLU A 160      65.979  77.729  94.875  1.00  0.00           O
ATOM   2622  N   ALA A 161      66.609  75.600  94.815  1.00  0.00           N
ATOM   2624  CA  ALA A 161      65.410  75.160  95.505  1.00  0.00           C
ATOM   2626  CB  ALA A 161      65.300  73.619  95.495  1.00  0.00           C
ATOM   2630  C   ALA A 161      65.249  75.729  96.905  1.00  0.00           C
ATOM   2631  O   ALA A 161      64.160  76.130  97.305  1.00  0.00           O
ATOM   2632  N   ALA A 162      66.321  75.829  97.705  1.00  0.00           N
ATOM   2634  CA  ALA A 162      66.300  76.549  98.965  1.00  0.00           C
ATOM   2636  CB  ALA A 162      67.649  76.359  99.665  1.00  0.00           C
ATOM   2640  C   ALA A 162      65.960  78.039  98.865  1.00  0.00           C
ATOM   2641  O   ALA A 162      65.160  78.560  99.645  1.00  0.00           O
ATOM   2642  N   SER A 163      66.529  78.740  97.865  1.00  0.00           N
ATOM   2644  CA  SER A 163      66.179  80.109  97.535  1.00  0.00           C
ATOM   2646  CB  SER A 163      67.061  80.700  96.405  1.00  0.00           C
ATOM   2649  OG  SER A 163      68.429  80.829  96.815  1.00  0.00           O
ATOM   2651  C   SER A 163      64.719  80.311  97.145  1.00  0.00           C
ATOM   2652  O   SER A 163      64.090  81.230  97.675  1.00  0.00           O
ATOM   2653  N   ILE A 164      64.139  79.410  96.295  1.00  0.00           N
ATOM   2655  CA  ILE A 164      62.700  79.329  96.025  1.00  0.00           C
ATOM   2657  CB  ILE A 164      62.311  78.119  95.155  1.00  0.00           C
ATOM   2659  CG2 ILE A 164      60.779  78.100  94.905  1.00  0.00           C
ATOM   2663  CG1 ILE A 164      63.009  78.079  93.785  1.00  0.00           C
ATOM   2666  CD  ILE A 164      63.059  76.689  93.155  1.00  0.00           C
ATOM   2670  C   ILE A 164      61.869  79.229  97.295  1.00  0.00           C
ATOM   2671  O   ILE A 164      61.019  80.049  97.605  1.00  0.00           O
ATOM   2672  N   ALA A 165      62.119  78.169  98.095  1.00  0.00           N
ATOM   2674  CA  ALA A 165      61.250  77.779  99.185  1.00  0.00           C
ATOM   2676  CB  ALA A 165      61.739  76.479  99.845  1.00  0.00           C
ATOM   2680  C   ALA A 165      61.119  78.849 100.245  1.00  0.00           C
ATOM   2681  O   ALA A 165      60.021  79.139 100.725  1.00  0.00           O
ATOM   2682  N   GLN A 166      62.229  79.499 100.615  1.00  0.00           N
ATOM   2684  CA  GLN A 166      62.210  80.630 101.515  1.00  0.00           C
ATOM   2686  CB  GLN A 166      63.649  81.089 101.855  1.00  0.00           C
ATOM   2689  CG  GLN A 166      64.429  80.060 102.715  1.00  0.00           C
ATOM   2692  CD  GLN A 166      65.789  80.589 103.195  1.00  0.00           C
ATOM   2693  OE1 GLN A 166      66.050  81.790 103.305  1.00  0.00           O
ATOM   2694  NE2 GLN A 166      66.679  79.639 103.575  1.00  0.00           N
ATOM   2697  C   GLN A 166      61.380  81.839 101.055  1.00  0.00           C
ATOM   2698  O   GLN A 166      60.649  82.439 101.855  1.00  0.00           O
ATOM   2699  N   GLU A 167      61.480  82.219  99.765  1.00  0.00           N
ATOM   2701  CA  GLU A 167      60.709  83.309  99.195  1.00  0.00           C
ATOM   2703  CB  GLU A 167      61.149  83.639  97.755  1.00  0.00           C
ATOM   2706  CG  GLU A 167      60.240  84.670  97.025  1.00  0.00           C
ATOM   2709  CD  GLU A 167      60.989  85.639  96.125  1.00  0.00           C
ATOM   2710  OE1 GLU A 167      62.139  85.999  96.485  1.00  0.00           O
ATOM   2711  OE2 GLU A 167      60.389  86.119  95.145  1.00  0.00           O
ATOM   2712  C   GLU A 167      59.200  83.149  99.225  1.00  0.00           C
ATOM   2713  O   GLU A 167      58.489  84.079  99.575  1.00  0.00           O
ATOM   2714  N   ILE A 168      58.701  81.950  98.855  1.00  0.00           N
ATOM   2716  CA  ILE A 168      57.280  81.609  98.845  1.00  0.00           C
ATOM   2718  CB  ILE A 168      57.020  80.280  98.125  1.00  0.00           C
ATOM   2720  CG2 ILE A 168      55.639  79.709  98.465  1.00  0.00           C
ATOM   2724  CG1 ILE A 168      57.059  80.449  96.585  1.00  0.00           C
ATOM   2727  CD  ILE A 168      58.379  80.910  95.945  1.00  0.00           C
ATOM   2731  C   ILE A 168      56.679  81.660 100.245  1.00  0.00           C
ATOM   2732  O   ILE A 168      55.559  82.130 100.465  1.00  0.00           O
ATOM   2733  N   LYS A 169      57.439  81.209 101.255  1.00  0.00           N
ATOM   2735  CA  LYS A 169      57.039  81.219 102.655  1.00  0.00           C
ATOM   2737  CB  LYS A 169      57.980  80.289 103.475  1.00  0.00           C
ATOM   2740  CG  LYS A 169      57.869  78.799 103.115  1.00  0.00           C
ATOM   2743  CD  LYS A 169      56.430  78.280 103.185  1.00  0.00           C
ATOM   2746  CE  LYS A 169      56.290  76.770 102.965  1.00  0.00           C
ATOM   2749  NZ  LYS A 169      54.869  76.399 103.135  1.00  0.00           N
ATOM   2753  C   LYS A 169      57.020  82.599 103.285  1.00  0.00           C
ATOM   2754  O   LYS A 169      56.439  82.799 104.355  1.00  0.00           O
ATOM   2755  N   ARG A 170      57.649  83.589 102.645  1.00  0.00           N
ATOM   2757  CA  ARG A 170      57.640  84.959 103.085  1.00  0.00           C
ATOM   2759  CB  ARG A 170      59.069  85.490 102.885  1.00  0.00           C
ATOM   2762  CG  ARG A 170      59.239  86.951 103.305  1.00  0.00           C
ATOM   2765  CD  ARG A 170      60.639  87.491 103.005  1.00  0.00           C
ATOM   2768  NE  ARG A 170      60.539  88.979 103.135  1.00  0.00           N
ATOM   2770  CZ  ARG A 170      60.149  89.799 102.165  1.00  0.00           C
ATOM   2771  NH1 ARG A 170      59.959  89.360 100.945  1.00  0.00           N
ATOM   2774  NH2 ARG A 170      60.000  91.069 102.465  1.00  0.00           N
ATOM   2777  C   ARG A 170      56.590  85.809 102.315  1.00  0.00           C
ATOM   2778  OT1 ARG A 170      55.480  85.989 102.885  1.00  0.00           O
ATOM   2779  OT2 ARG A 170      56.880  86.310 101.195  1.00  0.00           O
ATOM   2780  NH3 POPEB 171     103.449  81.200  69.975  1.00  0.00           N
ATOM   2784  C12 POPEB 171     102.021  80.729  70.075  1.00  0.00           C
ATOM   2787  C11 POPEB 171     101.290  80.700  68.715  1.00  0.00           C
ATOM   2790  P   POPEB 171     101.799  83.079  67.725  1.00  0.00           P
ATOM   2791  O13 POPEB 171     101.639  84.240  68.635  1.00  0.00           O
ATOM   2792  O14 POPEB 171     103.169  82.529  67.625  1.00  0.00           O
ATOM   2793  O11 POPEB 171     101.240  83.370  66.285  1.00  0.00           O
ATOM   2794  O12 POPEB 171     100.809  81.979  68.285  1.00  0.00           O
ATOM   2795  C1  POPEB 171      99.939  83.919  66.115  1.00  0.00           C
ATOM   2798  C2  POPEB 171      99.710  84.320  64.635  1.00  0.00           C
ATOM   2800  O21 POPEB 171      98.950  83.309  63.915  1.00  0.00           O
ATOM   2801  C21 POPEB 171      99.539  82.369  63.215  1.00  0.00           C
ATOM   2802  O22 POPEB 171     100.730  82.179  63.055  1.00  0.00           O
ATOM   2803  C22 POPEB 171      98.449  81.570  62.495  1.00  0.00           C
ATOM   2806  C3  POPEB 171     101.010  84.859  63.945  1.00  0.00           C
ATOM   2809  O31 POPEB 171     100.759  85.149  62.555  1.00  0.00           O
ATOM   2810  C31 POPEB 171     101.741  84.789  61.725  1.00  0.00           C
ATOM   2811  O32 POPEB 171     102.889  84.539  62.035  1.00  0.00           O
ATOM   2812  C32 POPEB 171     101.139  84.630  60.345  1.00  0.00           C
ATOM   2815  C23 POPEB 171      97.970  82.270  61.205  1.00  0.00           C
ATOM   2818  C24 POPEB 171      96.779  81.570  60.525  1.00  0.00           C
ATOM   2821  C25 POPEB 171      97.150  80.271  59.785  1.00  0.00           C
ATOM   2824  C26 POPEB 171      97.900  80.519  58.465  1.00  0.00           C
ATOM   2827  C27 POPEB 171      98.271  79.219  57.735  1.00  0.00           C
ATOM   2830  C28 POPEB 171      98.980  79.469  56.385  1.00  0.00           C
ATOM   2833  C29 POPEB 171      99.460  78.210  55.725  1.00  0.00           C
ATOM   2835 0C21 POPEB 171      99.160  77.779  54.485  1.00  0.00           C
ATOM   2837 1C21 POPEB 171      98.219  78.459  53.515  1.00  0.00           C
ATOM   2840 2C21 POPEB 171      97.579  77.479  52.505  1.00  0.00           C
ATOM   2843 3C21 POPEB 171      98.560  76.969  51.435  1.00  0.00           C
ATOM   2846 4C21 POPEB 171      97.889  76.069  50.385  1.00  0.00           C
ATOM   2849 5C21 POPEB 171      97.319  74.779  50.965  1.00  0.00           C
ATOM   2852 6C21 POPEB 171      96.609  73.919  49.905  1.00  0.00           C
ATOM   2855 7C21 POPEB 171      95.890  72.729  50.545  1.00  0.00           C
ATOM   2858 8C21 POPEB 171      95.070  71.919  49.545  1.00  0.00           C
ATOM   2862  C33 POPEB 171     102.130  83.881  59.455  1.00  0.00           C
ATOM   2865  C34 POPEB 171     101.570  83.530  58.065  1.00  0.00           C
ATOM   2868  C35 POPEB 171     102.590  82.771  57.195  1.00  0.00           C
ATOM   2871  C36 POPEB 171     103.999  83.370  57.215  1.00  0.00           C
ATOM   2874  C37 POPEB 171     105.020  82.569  56.395  1.00  0.00           C
ATOM   2877  C38 POPEB 171     106.439  83.140  56.535  1.00  0.00           C
ATOM   2880  C39 POPEB 171     107.520  82.070  56.765  1.00  0.00           C
ATOM   2883 0C31 POPEB 171     107.649  81.039  55.635  1.00  0.00           C
ATOM   2886 1C31 POPEB 171     108.131  81.629  54.295  1.00  0.00           C
ATOM   2889 2C31 POPEB 171     108.240  80.600  53.165  1.00  0.00           C
ATOM   2892 3C31 POPEB 171     109.100  79.369  53.485  1.00  0.00           C
ATOM   2895 4C31 POPEB 171     110.549  79.719  53.855  1.00  0.00           C
ATOM   2898 5C31 POPEB 171     111.399  78.459  54.075  1.00  0.00           C
ATOM   2901 6C31 POPEB 171     112.840  78.749  54.525  1.00  0.00           C
ATOM   2905  NH3 POPEC 172     116.590 123.559  24.925  1.00  0.00           N
ATOM   2909  C12 POPEC 172     116.240 122.229  25.505  1.00  0.00           C
ATOM   2912  C11 POPEC 172     116.040 121.170  24.415  1.00  0.00           C
ATOM   2915  P   POPEC 172     116.539 118.930  25.595  1.00  0.00           P
ATOM   2916  O13 POPEC 172     116.960 118.049  24.465  1.00  0.00           O
ATOM   2917  O14 POPEC 172     117.579 119.669  26.325  1.00  0.00           O
ATOM   2918  O11 POPEC 172     115.600 118.149  26.625  1.00  0.00           O
ATOM   2919  O12 POPEC 172     115.520 119.969  24.985  1.00  0.00           O
ATOM   2920  C1  POPEC 172     116.069 117.710  27.905  1.00  0.00           C
ATOM   2923  C2  POPEC 172     116.030 118.779  29.055  1.00  0.00           C
ATOM   2925  O21 POPEC 172     116.160 118.061  30.295  1.00  0.00           O
ATOM   2926  C21 POPEC 172     117.140 118.399  31.115  1.00  0.00           C
ATOM   2927  O22 POPEC 172     117.960 119.290  30.945  1.00  0.00           O
ATOM   2928  C22 POPEC 172     117.120 117.410  32.285  1.00  0.00           C
ATOM   2931  C3  POPEC 172     114.660 119.539  29.065  1.00  0.00           C
ATOM   2934  O31 POPEC 172     114.630 120.680  29.945  1.00  0.00           O
ATOM   2935  C31 POPEC 172     113.670 120.890  30.855  1.00  0.00           C
ATOM   2936  O32 POPEC 172     113.390 121.990  31.295  1.00  0.00           O
ATOM   2937  C32 POPEC 172     112.960 119.630  31.385  1.00  0.00           C
ATOM   2940  C23 POPEC 172     117.920 117.869  33.525  1.00  0.00           C
ATOM   2943  C24 POPEC 172     117.310 117.309  34.825  1.00  0.00           C
ATOM   2946  C25 POPEC 172     118.049 117.780  36.085  1.00  0.00           C
ATOM   2949  C26 POPEC 172     117.280 117.420  37.355  1.00  0.00           C
ATOM   2952  C27 POPEC 172     118.029 117.749  38.655  1.00  0.00           C
ATOM   2955  C28 POPEC 172     117.199 117.499  39.925  1.00  0.00           C
ATOM   2958  C29 POPEC 172     116.079 118.499  40.095  1.00  0.00           C
ATOM   2960 0C21 POPEC 172     115.369 118.679  41.225  1.00  0.00           C
ATOM   2962 1C21 POPEC 172     115.529 117.910  42.515  1.00  0.00           C
ATOM   2965 2C21 POPEC 172     116.119 118.779  43.635  1.00  0.00           C
ATOM   2968 3C21 POPEC 172     115.140 119.829  44.175  1.00  0.00           C
ATOM   2971 4C21 POPEC 172     115.759 120.740  45.245  1.00  0.00           C
ATOM   2974 5C21 POPEC 172     114.679 121.430  46.085  1.00  0.00           C
ATOM   2977 6C21 POPEC 172     115.219 122.369  47.175  1.00  0.00           C
ATOM   2980 7C21 POPEC 172     114.279 122.450  48.385  1.00  0.00           C
ATOM   2983 8C21 POPEC 172     114.729 123.449  49.445  1.00  0.00           C
ATOM   2987  C33 POPEC 172     112.160 119.929  32.685  1.00  0.00           C
ATOM   2990  C34 POPEC 172     111.939 118.749  33.645  1.00  0.00           C
ATOM   2993  C35 POPEC 172     112.889 118.709  34.855  1.00  0.00           C
ATOM   2996  C36 POPEC 172     112.170 118.601  36.205  1.00  0.00           C
ATOM   2999  C37 POPEC 172     113.131 118.770  37.395  1.00  0.00           C
ATOM   3002  C38 POPEC 172     112.450 118.969  38.745  1.00  0.00           C
ATOM   3005  C39 POPEC 172     111.679 117.749  39.275  1.00  0.00           C
ATOM   3008 0C31 POPEC 172     110.230 117.669  38.755  1.00  0.00           C
ATOM   3011 1C31 POPEC 172     109.310 116.899  39.705  1.00  0.00           C
ATOM   3014 2C31 POPEC 172     107.829 117.239  39.455  1.00  0.00           C
ATOM   3017 3C31 POPEC 172     106.860 116.600  40.465  1.00  0.00           C
ATOM   3020 4C31 POPEC 172     107.340 116.719  41.915  1.00  0.00           C
ATOM   3023 5C31 POPEC 172     106.249 116.460  42.945  1.00  0.00           C
ATOM   3026 6C31 POPEC 172     106.759 116.460  44.385  1.00  0.00           C
ATOM   3030  NH3 POPED 173      95.470  99.329  28.705  1.00  0.00           N
ATOM   3034  C12 POPED 173      94.090  98.829  29.075  1.00  0.00           C
ATOM   3037  C11 POPED 173      93.100  99.079  27.925  1.00  0.00           C
ATOM   3040  P   POPED 173      92.369 100.919  26.225  1.00  0.00           P
ATOM   3041  O13 POPED 173      93.320 101.399  25.205  1.00  0.00           O
ATOM   3042  O14 POPED 173      91.399  99.889  25.785  1.00  0.00           O
ATOM   3043  O11 POPED 173      91.570 102.160  26.725  1.00  0.00           O
ATOM   3044  O12 POPED 173      93.169 100.429  27.495  1.00  0.00           O
ATOM   3045  C1  POPED 173      92.179 103.349  27.235  1.00  0.00           C
ATOM   3048  C2  POPED 173      92.249 103.299  28.775  1.00  0.00           C
ATOM   3050  O21 POPED 173      93.510 102.710  29.095  1.00  0.00           O
ATOM   3051  C21 POPED 173      94.079 102.631  30.285  1.00  0.00           C
ATOM   3052  O22 POPED 173      94.999 101.850  30.495  1.00  0.00           O
ATOM   3053  C22 POPED 173      93.619 103.650  31.345  1.00  0.00           C
ATOM   3056  C3  POPED 173      91.050 102.450  29.295  1.00  0.00           C
ATOM   3059  O31 POPED 173      90.859 102.631  30.695  1.00  0.00           O
ATOM   3060  C31 POPED 173      89.780 102.021  31.155  1.00  0.00           C
ATOM   3061  O32 POPED 173      89.480 100.859  30.955  1.00  0.00           O
ATOM   3062  C32 POPED 173      88.950 103.100  31.845  1.00  0.00           C
ATOM   3065  C23 POPED 173      93.990 103.159  32.775  1.00  0.00           C
ATOM   3068  C24 POPED 173      93.429 103.999  33.935  1.00  0.00           C
ATOM   3071  C25 POPED 173      93.670 103.299  35.285  1.00  0.00           C
ATOM   3074  C26 POPED 173      93.340 104.149  36.515  1.00  0.00           C
ATOM   3077  C27 POPED 173      94.439 105.169  36.865  1.00  0.00           C
ATOM   3080  C28 POPED 173      94.241 105.849  38.245  1.00  0.00           C
ATOM   3083  C29 POPED 173      94.850 105.049  39.365  1.00  0.00           C
ATOM   3085 0C21 POPED 173      94.650 105.169  40.685  1.00  0.00           C
ATOM   3087 1C21 POPED 173      93.749 106.160  41.385  1.00  0.00           C
ATOM   3090 2C21 POPED 173      92.789 105.490  42.385  1.00  0.00           C
ATOM   3093 3C21 POPED 173      91.660 104.711  41.705  1.00  0.00           C
ATOM   3096 4C21 POPED 173      90.520 104.269  42.635  1.00  0.00           C
ATOM   3099 5C21 POPED 173      90.890 103.169  43.635  1.00  0.00           C
ATOM   3102 6C21 POPED 173      91.090 103.670  45.075  1.00  0.00           C
ATOM   3105 7C21 POPED 173      91.320 102.520  46.065  1.00  0.00           C
ATOM   3108 8C21 POPED 173      91.399 102.960  47.525  1.00  0.00           C
ATOM   3112  C33 POPED 173      88.609 102.759  33.305  1.00  0.00           C
ATOM   3115  C34 POPED 173      88.140 104.030  34.025  1.00  0.00           C
ATOM   3118  C35 POPED 173      87.619 103.790  35.445  1.00  0.00           C
ATOM   3121  C36 POPED 173      88.609 103.009  36.315  1.00  0.00           C
ATOM   3124  C37 POPED 173      88.210 102.999  37.795  1.00  0.00           C
ATOM   3127  C38 POPED 173      89.030 102.029  38.665  1.00  0.00           C
ATOM   3130  C39 POPED 173      90.540 102.289  38.595  1.00  0.00           C
ATOM   3133 0C31 POPED 173      91.390 101.369  39.485  1.00  0.00           C
ATOM   3136 1C31 POPED 173      92.869 101.670  39.245  1.00  0.00           C
ATOM   3139 2C31 POPED 173      93.899 100.859  40.045  1.00  0.00           C
ATOM   3142 3C31 POPED 173      95.289 101.479  39.765  1.00  0.00           C
ATOM   3145 4C31 POPED 173      96.520 100.709  40.255  1.00  0.00           C
ATOM   3148 5C31 POPED 173      97.789 101.381  39.725  1.00  0.00           C
ATOM   3151 6C31 POPED 173      99.070 100.979  40.455  1.00  0.00           C
ATOM   3155  NH3 POPEE 174      58.130  37.879  30.045  1.00  0.00           N
ATOM   3159  C12 POPEE 174      57.181  37.449  28.955  1.00  0.00           C
ATOM   3162  C11 POPEE 174      57.700  36.209  28.195  1.00  0.00           C
ATOM   3165  P   POPEE 174      57.020  33.819  29.135  1.00  0.00           P
ATOM   3166  O13 POPEE 174      57.800  32.559  29.135  1.00  0.00           O
ATOM   3167  O14 POPEE 174      55.931  33.929  28.145  1.00  0.00           O
ATOM   3168  O11 POPEE 174      56.369  33.969  30.585  1.00  0.00           O
ATOM   3169  O12 POPEE 174      57.969  35.089  29.065  1.00  0.00           O
ATOM   3170  C1  POPEE 174      56.560  32.869  31.495  1.00  0.00           C
ATOM   3173  C2  POPEE 174      55.800  33.049  32.845  1.00  0.00           C
ATOM   3175  O21 POPEE 174      56.360  32.079  33.765  1.00  0.00           O
ATOM   3176  C21 POPEE 174      56.450  32.509  35.015  1.00  0.00           C
ATOM   3177  O22 POPEE 174      56.049  33.590  35.405  1.00  0.00           O
ATOM   3178  C22 POPEE 174      57.069  31.449  35.905  1.00  0.00           C
ATOM   3181  C3  POPEE 174      54.239  32.889  32.685  1.00  0.00           C
ATOM   3184  O31 POPEE 174      53.479  33.349  33.845  1.00  0.00           O
ATOM   3185  C31 POPEE 174      53.319  32.449  34.825  1.00  0.00           C
ATOM   3186  O32 POPEE 174      53.631  31.279  34.755  1.00  0.00           O
ATOM   3187  C32 POPEE 174      52.810  33.109  36.105  1.00  0.00           C
ATOM   3190  C23 POPEE 174      56.809  31.789  37.385  1.00  0.00           C
ATOM   3193  C24 POPEE 174      57.250  30.679  38.335  1.00  0.00           C
ATOM   3196  C25 POPEE 174      57.139  31.099  39.805  1.00  0.00           C
ATOM   3199  C26 POPEE 174      55.730  31.059  40.385  1.00  0.00           C
ATOM   3202  C27 POPEE 174      55.749  31.459  41.865  1.00  0.00           C
ATOM   3205  C28 POPEE 174      54.450  31.099  42.595  1.00  0.00           C
ATOM   3208  C29 POPEE 174      54.559  31.339  44.075  1.00  0.00           C
ATOM   3210 0C21 POPEE 174      54.250  30.429  45.025  1.00  0.00           C
ATOM   3212 1C21 POPEE 174      53.720  29.049  44.755  1.00  0.00           C
ATOM   3215 2C21 POPEE 174      53.840  28.099  45.965  1.00  0.00           C
ATOM   3218 3C21 POPEE 174      55.289  27.939  46.455  1.00  0.00           C
ATOM   3221 4C21 POPEE 174      55.520  26.759  47.405  1.00  0.00           C
ATOM   3224 5C21 POPEE 174      55.749  25.439  46.665  1.00  0.00           C
ATOM   3227 6C21 POPEE 174      56.390  24.369  47.555  1.00  0.00           C
ATOM   3230 7C21 POPEE 174      56.619  23.039  46.815  1.00  0.00           C
ATOM   3233 8C21 POPEE 174      57.340  21.989  47.665  1.00  0.00           C
ATOM   3237  C33 POPEE 174      52.709  32.079  37.275  1.00  0.00           C
ATOM   3240  C34 POPEE 174      51.439  31.219  37.205  1.00  0.00           C
ATOM   3243  C35 POPEE 174      51.619  29.779  37.745  1.00  0.00           C
ATOM   3246  C36 POPEE 174      52.069  29.669  39.205  1.00  0.00           C
ATOM   3249  C37 POPEE 174      51.929  28.229  39.735  1.00  0.00           C
ATOM   3252  C38 POPEE 174      52.459  28.039  41.165  1.00  0.00           C
ATOM   3255  C39 POPEE 174      52.119  26.649  41.745  1.00  0.00           C
ATOM   3258 0C31 POPEE 174      50.689  26.539  42.305  1.00  0.00           C
ATOM   3261 1C31 POPEE 174      50.539  27.249  43.665  1.00  0.00           C
ATOM   3264 2C31 POPEE 174      49.239  26.929  44.425  1.00  0.00           C
ATOM   3267 3C31 POPEE 174      48.000  27.729  43.995  1.00  0.00           C
ATOM   3270 4C31 POPEE 174      47.381  27.269  42.675  1.00  0.00           C
ATOM   3273 5C31 POPEE 174      45.889  27.609  42.585  1.00  0.00           C
ATOM   3276 6C31 POPEE 174      45.209  27.059  41.335  1.00  0.00           C
ATOM   3280  NH3 POPEF 175      27.209  53.629  27.505  1.00  0.00           N
ATOM   3284  C12 POPEF 175      28.349  52.959  28.235  1.00  0.00           C
ATOM   3287  C11 POPEF 175      29.379  53.979  28.775  1.00  0.00           C
ATOM   3290  P   POPEF 175      30.479  52.700  30.835  1.00  0.00           P
ATOM   3291  O13 POPEF 175      30.829  51.269  30.715  1.00  0.00           O
ATOM   3292  O14 POPEF 175      31.319  53.540  31.705  1.00  0.00           O
ATOM   3293  O11 POPEF 175      28.949  52.799  31.215  1.00  0.00           O
ATOM   3294  O12 POPEF 175      30.499  53.340  29.395  1.00  0.00           O
ATOM   3295  C1  POPEF 175      28.449  53.499  32.355  1.00  0.00           C
ATOM   3298  C2  POPEF 175      28.129  52.549  33.545  1.00  0.00           C
ATOM   3300  O21 POPEF 175      29.179  52.539  34.525  1.00  0.00           O
ATOM   3301  C21 POPEF 175      29.100  53.540  35.395  1.00  0.00           C
ATOM   3302  O22 POPEF 175      28.269  54.429  35.355  1.00  0.00           O
ATOM   3303  C22 POPEF 175      30.139  53.319  36.495  1.00  0.00           C
ATOM   3306  C3  POPEF 175      27.869  51.089  33.115  1.00  0.00           C
ATOM   3309  O31 POPEF 175      27.520  50.340  34.305  1.00  0.00           O
ATOM   3310  C31 POPEF 175      28.229  49.249  34.515  1.00  0.00           C
ATOM   3311  O32 POPEF 175      28.879  48.639  33.675  1.00  0.00           O
ATOM   3312  C32 POPEF 175      28.119  48.859  35.985  1.00  0.00           C
ATOM   3315  C23 POPEF 175      30.129  51.910  37.135  1.00  0.00           C
ATOM   3318  C24 POPEF 175      31.019  51.849  38.395  1.00  0.00           C
ATOM   3321  C25 POPEF 175      30.899  50.539  39.195  1.00  0.00           C
ATOM   3324  C26 POPEF 175      31.689  50.619  40.515  1.00  0.00           C
ATOM   3327  C27 POPEF 175      31.579  49.379  41.435  1.00  0.00           C
ATOM   3330  C28 POPEF 175      30.299  49.289  42.285  1.00  0.00           C
ATOM   3333  C29 POPEF 175      29.149  48.529  41.665  1.00  0.00           C
ATOM   3335 0C21 POPEF 175      28.449  47.529  42.225  1.00  0.00           C
ATOM   3337 1C21 POPEF 175      28.629  46.949  43.615  1.00  0.00           C
ATOM   3340 2C21 POPEF 175      28.269  47.899  44.775  1.00  0.00           C
ATOM   3343 3C21 POPEF 175      26.849  48.489  44.705  1.00  0.00           C
ATOM   3346 4C21 POPEF 175      26.429  49.249  45.965  1.00  0.00           C
ATOM   3349 5C21 POPEF 175      27.160  50.590  46.165  1.00  0.00           C
ATOM   3352 6C21 POPEF 175      26.619  51.389  47.355  1.00  0.00           C
ATOM   3355 7C21 POPEF 175      27.049  52.859  47.345  1.00  0.00           C
ATOM   3358 8C21 POPEF 175      26.529  53.639  48.545  1.00  0.00           C
ATOM   3362  C33 POPEF 175      27.019  47.810  36.255  1.00  0.00           C
ATOM   3365  C34 POPEF 175      26.910  47.500  37.745  1.00  0.00           C
ATOM   3368  C35 POPEF 175      25.509  47.739  38.335  1.00  0.00           C
ATOM   3371  C36 POPEF 175      25.450  47.229  39.785  1.00  0.00           C
ATOM   3374  C37 POPEF 175      24.029  47.020  40.315  1.00  0.00           C
ATOM   3377  C38 POPEF 175      24.029  46.049  41.505  1.00  0.00           C
ATOM   3380  C39 POPEF 175      22.639  45.829  42.115  1.00  0.00           C
ATOM   3383 0C31 POPEF 175      22.360  46.689  43.355  1.00  0.00           C
ATOM   3386 1C31 POPEF 175      23.149  46.250  44.595  1.00  0.00           C
ATOM   3389 2C31 POPEF 175      22.750  47.039  45.845  1.00  0.00           C
ATOM   3392 3C31 POPEF 175      23.349  46.459  47.135  1.00  0.00           C
ATOM   3395 4C31 POPEF 175      22.889  47.220  48.385  1.00  0.00           C
ATOM   3398 5C31 POPEF 175      23.109  46.430  49.675  1.00  0.00           C
ATOM   3401 6C31 POPEF 175      22.679  47.179  50.945  1.00  0.00           C
ATOM   3405  NH3 POPEG 176      76.240 107.459  28.985  1.00  0.00           N
ATOM   3409  C12 POPEG 176      76.469 108.209  27.685  1.00  0.00           C
ATOM   3412  C11 POPEG 176      77.950 108.559  27.445  1.00  0.00           C
ATOM   3415  P   POPEG 176      80.271 107.380  27.105  1.00  0.00           P
ATOM   3416  O13 POPEG 176      80.669 105.989  26.805  1.00  0.00           O
ATOM   3417  O14 POPEG 176      80.719 108.439  26.195  1.00  0.00           O
ATOM   3418  O11 POPEG 176      80.590 107.749  28.625  1.00  0.00           O
ATOM   3419  O12 POPEG 176      78.679 107.380  27.145  1.00  0.00           O
ATOM   3420  C1  POPEG 176      81.439 108.819  29.055  1.00  0.00           C
ATOM   3423  C2  POPEG 176      80.809 109.529  30.285  1.00  0.00           C
ATOM   3425  O21 POPEG 176      81.570 110.709  30.675  1.00  0.00           O
ATOM   3426  C21 POPEG 176      80.850 111.600  31.395  1.00  0.00           C
ATOM   3427  O22 POPEG 176      79.639 111.629  31.425  1.00  0.00           O
ATOM   3428  C22 POPEG 176      81.770 112.540  32.185  1.00  0.00           C
ATOM   3431  C3  POPEG 176      80.750 108.530  31.485  1.00  0.00           C
ATOM   3434  O31 POPEG 176      79.980 109.030  32.595  1.00  0.00           O
ATOM   3435  C31 POPEG 176      78.670 108.899  32.425  1.00  0.00           C
ATOM   3436  O32 POPEG 176      78.119 108.320  31.505  1.00  0.00           O
ATOM   3437  C32 POPEG 176      77.950 109.640  33.555  1.00  0.00           C
ATOM   3440  C23 POPEG 176      81.130 113.009  33.515  1.00  0.00           C
ATOM   3443  C24 POPEG 176      82.070 113.859  34.395  1.00  0.00           C
ATOM   3446  C25 POPEG 176      81.480 114.139  35.785  1.00  0.00           C
ATOM   3449  C26 POPEG 176      82.329 115.049  36.685  1.00  0.00           C
ATOM   3452  C27 POPEG 176      81.799 115.079  38.125  1.00  0.00           C
ATOM   3455  C28 POPEG 176      82.310 116.259  38.975  1.00  0.00           C
ATOM   3458  C29 POPEG 176      81.710 116.219  40.365  1.00  0.00           C
ATOM   3460 0C21 POPEG 176      82.350 116.410  41.535  1.00  0.00           C
ATOM   3462 1C21 POPEG 176      83.820 116.699  41.715  1.00  0.00           C
ATOM   3465 2C21 POPEG 176      84.310 116.450  43.155  1.00  0.00           C
ATOM   3468 3C21 POPEG 176      84.590 114.969  43.435  1.00  0.00           C
ATOM   3471 4C21 POPEG 176      85.119 114.679  44.845  1.00  0.00           C
ATOM   3474 5C21 POPEG 176      84.051 114.780  45.945  1.00  0.00           C
ATOM   3477 6C21 POPEG 176      84.360 113.869  47.145  1.00  0.00           C
ATOM   3480 7C21 POPEG 176      83.271 113.939  48.215  1.00  0.00           C
ATOM   3483 8C21 POPEG 176      83.490 112.990  49.395  1.00  0.00           C
ATOM   3487  C33 POPEG 176      77.711 108.719  34.765  1.00  0.00           C
ATOM   3490  C34 POPEG 176      77.319 109.451  36.055  1.00  0.00           C
ATOM   3493  C35 POPEG 176      77.311 108.469  37.235  1.00  0.00           C
ATOM   3496  C36 POPEG 176      77.240 109.139  38.615  1.00  0.00           C
ATOM   3499  C37 POPEG 176      75.819 109.529  39.065  1.00  0.00           C
ATOM   3502  C38 POPEG 176      75.811 110.329  40.385  1.00  0.00           C
ATOM   3505  C39 POPEG 176      75.910 109.500  41.685  1.00  0.00           C
ATOM   3508 0C31 POPEG 176      77.259 108.819  41.945  1.00  0.00           C
ATOM   3511 1C31 POPEG 176      77.459 108.479  43.425  1.00  0.00           C
ATOM   3514 2C31 POPEG 176      78.800 107.771  43.685  1.00  0.00           C
ATOM   3517 3C31 POPEG 176      79.130 107.660  45.175  1.00  0.00           C
ATOM   3520 4C31 POPEG 176      80.399 106.819  45.435  1.00  0.00           C
ATOM   3523 5C31 POPEG 176      80.730 106.660  46.915  1.00  0.00           C
ATOM   3526 6C31 POPEG 176      82.059 105.939  47.155  1.00  0.00           C
ATOM   3530  NH3 POPEH 177       0.230  92.280  28.965  1.00  0.00           N
ATOM   3534  C12 POPEH 177       0.629  93.719  28.895  1.00  0.00           C
ATOM   3537  C11 POPEH 177      -0.140  94.439  27.785  1.00  0.00           C
ATOM   3540  P   POPEH 177       1.279  96.570  27.155  1.00  0.00           P
ATOM   3541  O13 POPEH 177       0.989  96.710  25.705  1.00  0.00           O
ATOM   3542  O14 POPEH 177       2.539  95.890  27.535  1.00  0.00           O
ATOM   3543  O11 POPEH 177       1.259  97.979  27.875  1.00  0.00           O
ATOM   3544  O12 POPEH 177       0.080  95.840  27.855  1.00  0.00           O
ATOM   3545  C1  POPEH 177       0.030  98.609  28.265  1.00  0.00           C
ATOM   3548  C2  POPEH 177      -0.130  98.829  29.805  1.00  0.00           C
ATOM   3550  O21 POPEH 177       0.799  99.851  30.255  1.00  0.00           O
ATOM   3551  C21 POPEH 177       0.429 100.490  31.365  1.00  0.00           C
ATOM   3552  O22 POPEH 177      -0.570 100.229  32.015  1.00  0.00           O
ATOM   3553  C22 POPEH 177       1.359 101.649  31.705  1.00  0.00           C
ATOM   3556  C3  POPEH 177       0.020  97.479  30.585  1.00  0.00           C
ATOM   3559  O31 POPEH 177      -0.750  97.479  31.805  1.00  0.00           O
ATOM   3560  C31 POPEH 177      -1.280  96.310  32.165  1.00  0.00           C
ATOM   3561  O32 POPEH 177      -0.950  95.210  31.735  1.00  0.00           O
ATOM   3562  C32 POPEH 177      -2.460  96.549  33.095  1.00  0.00           C
ATOM   3565  C23 POPEH 177       1.029 102.199  33.115  1.00  0.00           C
ATOM   3568  C24 POPEH 177       1.789 103.489  33.445  1.00  0.00           C
ATOM   3571  C25 POPEH 177       1.629 103.939  34.905  1.00  0.00           C
ATOM   3574  C26 POPEH 177       2.439 105.200  35.225  1.00  0.00           C
ATOM   3577  C27 POPEH 177       2.579 105.399  36.745  1.00  0.00           C
ATOM   3580  C28 POPEH 177       3.149 106.769  37.135  1.00  0.00           C
ATOM   3583  C29 POPEH 177       4.559 106.990  36.675  1.00  0.00           C
ATOM   3585 0C21 POPEH 177       5.209 108.159  36.765  1.00  0.00           C
ATOM   3587 1C21 POPEH 177       4.689 109.439  37.365  1.00  0.00           C
ATOM   3590 2C21 POPEH 177       5.479 109.839  38.605  1.00  0.00           C
ATOM   3593 3C21 POPEH 177       4.909 111.079  39.275  1.00  0.00           C
ATOM   3596 4C21 POPEH 177       5.479 111.259  40.685  1.00  0.00           C
ATOM   3599 5C21 POPEH 177       4.799 112.389  41.455  1.00  0.00           C
ATOM   3602 6C21 POPEH 177       5.269 112.400  42.905  1.00  0.00           C
ATOM   3605 7C21 POPEH 177       4.539 113.449  43.725  1.00  0.00           C
ATOM   3608 8C21 POPEH 177       4.879 113.329  45.205  1.00  0.00           C
ATOM   3612  C33 POPEH 177      -2.200  96.130  34.545  1.00  0.00           C
ATOM   3615  C34 POPEH 177      -1.540  97.229  35.375  1.00  0.00           C
ATOM   3618  C35 POPEH 177      -1.400  96.779  36.825  1.00  0.00           C
ATOM   3621  C36 POPEH 177      -0.820  97.879  37.705  1.00  0.00           C
ATOM   3624  C37 POPEH 177      -0.680  97.429  39.155  1.00  0.00           C
ATOM   3627  C38 POPEH 177      -0.070  98.549  40.005  1.00  0.00           C
ATOM   3630  C39 POPEH 177      -0.090  98.259  41.505  1.00  0.00           C
ATOM   3633 0C31 POPEH 177       0.699  99.319  42.275  1.00  0.00           C
ATOM   3636 1C31 POPEH 177       0.359  99.360  43.765  1.00  0.00           C
ATOM   3639 2C31 POPEH 177       1.409 100.160  44.545  1.00  0.00           C
ATOM   3642 3C31 POPEH 177       0.879 100.859  45.795  1.00  0.00           C
ATOM   3645 4C31 POPEH 177       0.220  99.910  46.805  1.00  0.00           C
ATOM   3648 5C31 POPEH 177      -0.090 100.631  48.115  1.00  0.00           C
ATOM   3651 6C31 POPEH 177      -0.690  99.699  49.175  1.00  0.00           C
ATOM   3655  NH3 POPEI 178     102.640  54.200  23.915  1.00  0.00           N
ATOM   3659  C12 POPEI 178     104.039  54.079  23.365  1.00  0.00           C
ATOM   3662  C11 POPEI 178     105.099  54.949  24.085  1.00  0.00           C
ATOM   3665  P   POPEI 178     107.740  55.069  23.435  1.00  0.00           P
ATOM   3666  O13 POPEI 178     108.100  54.669  22.055  1.00  0.00           O
ATOM   3667  O14 POPEI 178     107.671  56.520  23.745  1.00  0.00           O
ATOM   3668  O11 POPEI 178     108.740  54.389  24.485  1.00  0.00           O
ATOM   3669  O12 POPEI 178     106.380  54.389  23.845  1.00  0.00           O
ATOM   3670  C1  POPEI 178     108.200  54.160  25.815  1.00  0.00           C
ATOM   3673  C2  POPEI 178     109.241  53.919  26.975  1.00  0.00           C
ATOM   3675  O21 POPEI 178     110.529  53.559  26.475  1.00  0.00           O
ATOM   3676  C21 POPEI 178     111.390  54.539  26.275  1.00  0.00           C
ATOM   3677  O22 POPEI 178     111.200  55.729  26.505  1.00  0.00           O
ATOM   3678  C22 POPEI 178     112.700  53.959  25.765  1.00  0.00           C
ATOM   3681  C3  POPEI 178     108.749  52.759  27.885  1.00  0.00           C
ATOM   3684  O31 POPEI 178     109.579  52.449  29.035  1.00  0.00           O
ATOM   3685  C31 POPEI 178     109.179  53.020  30.175  1.00  0.00           C
ATOM   3686  O32 POPEI 178     108.320  53.880  30.265  1.00  0.00           O
ATOM   3687  C32 POPEI 178     109.819  52.329  31.375  1.00  0.00           C
ATOM   3690  C23 POPEI 178     113.890  54.309  26.675  1.00  0.00           C
ATOM   3693  C24 POPEI 178     113.880  53.479  27.965  1.00  0.00           C
ATOM   3696  C25 POPEI 178     115.099  53.759  28.845  1.00  0.00           C
ATOM   3699  C26 POPEI 178     115.180  55.219  29.305  1.00  0.00           C
ATOM   3702  C27 POPEI 178     116.160  55.380  30.465  1.00  0.00           C
ATOM   3705  C28 POPEI 178     116.150  56.779  31.115  1.00  0.00           C
ATOM   3708  C29 POPEI 178     116.850  57.869  30.325  1.00  0.00           C
ATOM   3710 0C21 POPEI 178     118.119  58.299  30.465  1.00  0.00           C
ATOM   3712 1C21 POPEI 178     119.201  57.739  31.355  1.00  0.00           C
ATOM   3715 2C21 POPEI 178     119.399  58.419  32.725  1.00  0.00           C
ATOM   3718 3C21 POPEI 178     118.210  58.270  33.675  1.00  0.00           C
ATOM   3721 4C21 POPEI 178     118.479  58.779  35.105  1.00  0.00           C
ATOM   3724 5C21 POPEI 178     117.340  58.429  36.065  1.00  0.00           C
ATOM   3727 6C21 POPEI 178     117.560  58.950  37.495  1.00  0.00           C
ATOM   3730 7C21 POPEI 178     116.490  58.439  38.465  1.00  0.00           C
ATOM   3733 8C21 POPEI 178     116.539  59.090  39.845  1.00  0.00           C
ATOM   3737  C33 POPEI 178     111.329  52.630  31.605  1.00  0.00           C
ATOM   3740  C34 POPEI 178     111.720  52.569  33.095  1.00  0.00           C
ATOM   3743  C35 POPEI 178     111.209  51.319  33.835  1.00  0.00           C
ATOM   3746  C36 POPEI 178     111.650  51.250  35.305  1.00  0.00           C
ATOM   3749  C37 POPEI 178     113.060  50.669  35.455  1.00  0.00           C
ATOM   3752  C38 POPEI 178     113.520  50.499  36.915  1.00  0.00           C
ATOM   3755  C39 POPEI 178     114.329  51.709  37.435  1.00  0.00           C
ATOM   3758 0C31 POPEI 178     114.859  51.489  38.855  1.00  0.00           C
ATOM   3761 1C31 POPEI 178     115.829  52.579  39.335  1.00  0.00           C
ATOM   3764 2C31 POPEI 178     116.290  52.329  40.785  1.00  0.00           C
ATOM   3767 3C31 POPEI 178     117.570  53.090  41.195  1.00  0.00           C
ATOM   3770 4C31 POPEI 178     117.410  54.599  41.365  1.00  0.00           C
ATOM   3773 5C31 POPEI 178     118.609  55.229  42.085  1.00  0.00           C
ATOM   3776 6C31 POPEI 178     118.490  56.739  42.325  1.00  0.00           C
ATOM   3780  NH3 POPEJ 179     107.680  77.459  67.585  1.00  0.00           N
ATOM   3784  C12 POPEJ 179     108.420  77.090  68.845  1.00  0.00           C
ATOM   3787  C11 POPEJ 179     107.509  76.489  69.935  1.00  0.00           C
ATOM   3790  P   POPEJ 179     105.240  77.719  70.295  1.00  0.00           P
ATOM   3791  O13 POPEJ 179     104.509  76.590  70.905  1.00  0.00           O
ATOM   3792  O14 POPEJ 179     104.819  79.070  70.725  1.00  0.00           O
ATOM   3793  O11 POPEJ 179     105.259  77.639  68.715  1.00  0.00           O
ATOM   3794  O12 POPEJ 179     106.770  77.509  70.585  1.00  0.00           O
ATOM   3795  C1  POPEJ 179     104.119  78.049  67.955  1.00  0.00           C
ATOM   3798  C2  POPEJ 179     103.630  76.899  67.045  1.00  0.00           C
ATOM   3800  O21 POPEJ 179     102.430  77.399  66.455  1.00  0.00           O
ATOM   3801  C21 POPEJ 179     102.260  77.149  65.165  1.00  0.00           C
ATOM   3802  O22 POPEJ 179     103.020  76.529  64.445  1.00  0.00           O
ATOM   3803  C22 POPEJ 179     100.949  77.820  64.725  1.00  0.00           C
ATOM   3806  C3  POPEJ 179     103.370  75.590  67.875  1.00  0.00           C
ATOM   3809  O31 POPEJ 179     102.900  74.499  67.045  1.00  0.00           O
ATOM   3810  C31 POPEJ 179     103.429  73.299  67.275  1.00  0.00           C
ATOM   3811  O32 POPEJ 179     104.320  73.029  68.075  1.00  0.00           O
ATOM   3812  C32 POPEJ 179     102.869  72.299  66.265  1.00  0.00           C
ATOM   3815  C23 POPEJ 179     100.420  77.410  63.335  1.00  0.00           C
ATOM   3818  C24 POPEJ 179     101.240  77.989  62.165  1.00  0.00           C
ATOM   3821  C25 POPEJ 179     100.669  77.631  60.785  1.00  0.00           C
ATOM   3824  C26 POPEJ 179     100.429  76.119  60.615  1.00  0.00           C
ATOM   3827  C27 POPEJ 179     100.230  75.660  59.165  1.00  0.00           C
ATOM   3830  C28 POPEJ 179      98.790  75.209  58.865  1.00  0.00           C
ATOM   3833  C29 POPEJ 179      98.689  74.340  57.645  1.00  0.00           C
ATOM   3835 0C21 POPEJ 179      97.850  74.449  56.595  1.00  0.00           C
ATOM   3837 1C21 POPEJ 179      96.779  75.479  56.375  1.00  0.00           C
ATOM   3840 2C21 POPEJ 179      95.420  74.819  56.145  1.00  0.00           C
ATOM   3843 3C21 POPEJ 179      94.381  75.829  55.645  1.00  0.00           C
ATOM   3846 4C21 POPEJ 179      93.000  75.189  55.425  1.00  0.00           C
ATOM   3849 5C21 POPEJ 179      91.930  76.189  54.965  1.00  0.00           C
ATOM   3852 6C21 POPEJ 179      91.570  77.249  56.025  1.00  0.00           C
ATOM   3855 7C21 POPEJ 179      90.311  78.039  55.675  1.00  0.00           C
ATOM   3858 8C21 POPEJ 179      90.529  79.479  55.215  1.00  0.00           C
ATOM   3862  C33 POPEJ 179     101.329  72.219  66.285  1.00  0.00           C
ATOM   3865  C34 POPEJ 179     100.809  71.489  65.045  1.00  0.00           C
ATOM   3868  C35 POPEJ 179     100.700  72.410  63.815  1.00  0.00           C
ATOM   3871  C36 POPEJ 179     100.590  71.630  62.495  1.00  0.00           C
ATOM   3874  C37 POPEJ 179     100.509  72.549  61.265  1.00  0.00           C
ATOM   3877  C38 POPEJ 179     100.311  71.770  59.965  1.00  0.00           C
ATOM   3880  C39 POPEJ 179      98.859  71.319  59.735  1.00  0.00           C
ATOM   3883 0C31 POPEJ 179      98.730  70.320  58.575  1.00  0.00           C
ATOM   3886 1C31 POPEJ 179      97.430  70.509  57.785  1.00  0.00           C
ATOM   3889 2C31 POPEJ 179      97.000  69.270  56.995  1.00  0.00           C
ATOM   3892 3C31 POPEJ 179      96.439  68.129  57.865  1.00  0.00           C
ATOM   3895 4C31 POPEJ 179      95.070  68.410  58.505  1.00  0.00           C
ATOM   3898 5C31 POPEJ 179      94.710  67.369  59.575  1.00  0.00           C
ATOM   3901 6C31 POPEJ 179      93.329  67.560  60.215  1.00  0.00           C
ATOM   3905  NH3 POPEK 180      27.430  20.939  24.455  1.00  0.00           N
ATOM   3909  C12 POPEK 180      28.729  20.639  23.785  1.00  0.00           C
ATOM   3912  C11 POPEK 180      29.890  20.669  24.775  1.00  0.00           C
ATOM   3915  P   POPEK 180      32.200  21.740  24.235  1.00  0.00           P
ATOM   3916  O13 POPEK 180      33.099  21.799  23.065  1.00  0.00           O
ATOM   3917  O14 POPEK 180      31.559  23.029  24.635  1.00  0.00           O
ATOM   3918  O11 POPEK 180      33.069  21.250  25.455  1.00  0.00           O
ATOM   3919  O12 POPEK 180      31.119  20.590  24.045  1.00  0.00           O
ATOM   3920  C1  POPEK 180      33.009  19.979  26.095  1.00  0.00           C
ATOM   3923  C2  POPEK 180      32.979  20.249  27.615  1.00  0.00           C
ATOM   3925  O21 POPEK 180      33.039  19.029  28.375  1.00  0.00           O
ATOM   3926  C21 POPEK 180      34.250  18.759  28.835  1.00  0.00           C
ATOM   3927  O22 POPEK 180      35.300  19.189  28.365  1.00  0.00           O
ATOM   3928  C22 POPEK 180      34.129  17.979  30.135  1.00  0.00           C
ATOM   3931  C3  POPEK 180      31.740  21.039  28.045  1.00  0.00           C
ATOM   3934  O31 POPEK 180      31.919  21.499  29.405  1.00  0.00           O
ATOM   3935  C31 POPEK 180      30.929  22.289  29.785  1.00  0.00           C
ATOM   3936  O32 POPEK 180      30.020  22.669  29.055  1.00  0.00           O
ATOM   3937  C32 POPEK 180      31.049  22.589  31.275  1.00  0.00           C
ATOM   3940  C23 POPEK 180      34.759  18.749  31.325  1.00  0.00           C
ATOM   3943  C24 POPEK 180      34.169  18.339  32.675  1.00  0.00           C
ATOM   3946  C25 POPEK 180      34.759  19.129  33.845  1.00  0.00           C
ATOM   3949  C26 POPEK 180      33.889  19.089  35.115  1.00  0.00           C
ATOM   3952  C27 POPEK 180      34.449  19.999  36.225  1.00  0.00           C
ATOM   3955  C28 POPEK 180      33.450  20.289  37.355  1.00  0.00           C
ATOM   3958  C29 POPEK 180      33.259  19.119  38.285  1.00  0.00           C
ATOM   3960 0C21 POPEK 180      33.279  19.169  39.635  1.00  0.00           C
ATOM   3962 1C21 POPEK 180      33.459  20.399  40.485  1.00  0.00           C
ATOM   3965 2C21 POPEK 180      33.980  20.119  41.905  1.00  0.00           C
ATOM   3968 3C21 POPEK 180      35.509  20.099  42.015  1.00  0.00           C
ATOM   3971 4C21 POPEK 180      35.999  19.779  43.435  1.00  0.00           C
ATOM   3974 5C21 POPEK 180      36.040  18.269  43.725  1.00  0.00           C
ATOM   3977 6C21 POPEK 180      37.369  17.639  43.335  1.00  0.00           C
ATOM   3980 7C21 POPEK 180      37.349  16.109  43.465  1.00  0.00           C
ATOM   3983 8C21 POPEK 180      38.740  15.479  43.425  1.00  0.00           C
ATOM   3987  C33 POPEK 180      30.769  21.319  32.125  1.00  0.00           C
ATOM   3990  C34 POPEK 180      29.769  21.589  33.265  1.00  0.00           C
ATOM   3993  C35 POPEK 180      30.189  20.969  34.595  1.00  0.00           C
ATOM   3996  C36 POPEK 180      29.089  21.119  35.645  1.00  0.00           C
ATOM   3999  C37 POPEK 180      29.509  20.759  37.075  1.00  0.00           C
ATOM   4002  C38 POPEK 180      28.289  20.629  37.995  1.00  0.00           C
ATOM   4005  C39 POPEK 180      28.399  21.379  39.325  1.00  0.00           C
ATOM   4008 0C31 POPEK 180      29.379  20.769  40.335  1.00  0.00           C
ATOM   4011 1C31 POPEK 180      29.229  21.389  41.735  1.00  0.00           C
ATOM   4014 2C31 POPEK 180      30.269  20.879  42.745  1.00  0.00           C
ATOM   4017 3C31 POPEK 180      29.890  21.149  44.215  1.00  0.00           C
ATOM   4020 4C31 POPEK 180      29.569  22.619  44.525  1.00  0.00           C
ATOM   4023 5C31 POPEK 180      29.219  22.839  46.005  1.00  0.00           C
ATOM   4026 6C31 POPEK 180      28.740  24.269  46.295  1.00  0.00           C
ATOM   4030  NH3 POPEL 181      76.321  94.049  29.225  1.00  0.00           N
ATOM   4034  C12 POPEL 181      76.021  92.749  28.525  1.00  0.00           C
ATOM   4037  C11 POPEL 181      77.119  91.710  28.805  1.00  0.00           C
ATOM   4040  P   POPEL 181      76.100  89.259  28.955  1.00  0.00           P
ATOM   4041  O13 POPEL 181      74.670  89.570  29.115  1.00  0.00           O
ATOM   4042  O14 POPEL 181      76.380  87.960  28.295  1.00  0.00           O
ATOM   4043  O11 POPEL 181      76.820  89.279  30.375  1.00  0.00           O
ATOM   4044  O12 POPEL 181      76.800  90.449  28.185  1.00  0.00           O
ATOM   4045  C1  POPEL 181      78.249  89.119  30.475  1.00  0.00           C
ATOM   4048  C2  POPEL 181      78.701  89.030  31.965  1.00  0.00           C
ATOM   4050  O21 POPEL 181      79.499  90.180  32.335  1.00  0.00           O
ATOM   4051  C21 POPEL 181      79.410  90.519  33.615  1.00  0.00           C
ATOM   4052  O22 POPEL 181      78.469  90.249  34.345  1.00  0.00           O
ATOM   4053  C22 POPEL 181      80.660  91.270  34.095  1.00  0.00           C
ATOM   4056  C3  POPEL 181      79.530  87.739  32.225  1.00  0.00           C
ATOM   4059  O31 POPEL 181      79.811  87.590  33.635  1.00  0.00           O
ATOM   4060  C31 POPEL 181      78.930  86.869  34.325  1.00  0.00           C
ATOM   4061  O32 POPEL 181      78.090  86.109  33.855  1.00  0.00           O
ATOM   4062  C32 POPEL 181      79.029  87.270  35.805  1.00  0.00           C
ATOM   4065  C23 POPEL 181      81.079  90.809  35.515  1.00  0.00           C
ATOM   4068  C24 POPEL 181      82.210  91.629  36.155  1.00  0.00           C
ATOM   4071  C25 POPEL 181      81.770  92.969  36.765  1.00  0.00           C
ATOM   4074  C26 POPEL 181      82.929  93.719  37.435  1.00  0.00           C
ATOM   4077  C27 POPEL 181      82.490  94.729  38.505  1.00  0.00           C
ATOM   4080  C28 POPEL 181      83.619  95.701  38.935  1.00  0.00           C
ATOM   4083  C29 POPEL 181      83.271  96.521  40.145  1.00  0.00           C
ATOM   4085 0C21 POPEL 181      83.921  97.631  40.545  1.00  0.00           C
ATOM   4087 1C21 POPEL 181      85.109  98.240  39.855  1.00  0.00           C
ATOM   4090 2C21 POPEL 181      84.819  99.620  39.255  1.00  0.00           C
ATOM   4093 3C21 POPEL 181      84.850 100.759  40.295  1.00  0.00           C
ATOM   4096 4C21 POPEL 181      84.710 102.140  39.645  1.00  0.00           C
ATOM   4099 5C21 POPEL 181      85.270 103.271  40.515  1.00  0.00           C
ATOM   4102 6C21 POPEL 181      85.289 104.620  39.795  1.00  0.00           C
ATOM   4105 7C21 POPEL 181      85.939 105.729  40.645  1.00  0.00           C
ATOM   4108 8C21 POPEL 181      85.880 107.099  39.965  1.00  0.00           C
ATOM   4112  C33 POPEL 181      79.561  86.150  36.725  1.00  0.00           C
ATOM   4115  C34 POPEL 181      79.609  86.590  38.205  1.00  0.00           C
ATOM   4118  C35 POPEL 181      80.789  87.529  38.485  1.00  0.00           C
ATOM   4121  C36 POPEL 181      80.780  88.119  39.905  1.00  0.00           C
ATOM   4124  C37 POPEL 181      81.590  89.419  39.975  1.00  0.00           C
ATOM   4127  C38 POPEL 181      81.539  90.060  41.365  1.00  0.00           C
ATOM   4130  C39 POPEL 181      82.199  91.439  41.455  1.00  0.00           C
ATOM   4133 0C31 POPEL 181      83.650  91.450  40.975  1.00  0.00           C
ATOM   4136 1C31 POPEL 181      84.369  92.771  41.245  1.00  0.00           C
ATOM   4139 2C31 POPEL 181      85.719  92.820  40.525  1.00  0.00           C
ATOM   4142 3C31 POPEL 181      86.609  93.989  40.965  1.00  0.00           C
ATOM   4145 4C31 POPEL 181      87.130  93.819  42.395  1.00  0.00           C
ATOM   4148 5C31 POPEL 181      88.160  94.889  42.745  1.00  0.00           C
ATOM   4151 6C31 POPEL 181      88.660  94.809  44.175  1.00  0.00           C
ATOM   4155  NH3 POPEM 182      43.660  85.309  26.825  1.00  0.00           N
ATOM   4159  C12 POPEM 182      43.090  83.930  26.935  1.00  0.00           C
ATOM   4162  C11 POPEM 182      44.230  82.889  26.955  1.00  0.00           C
ATOM   4165  P   POPEM 182      45.639  81.839  28.895  1.00  0.00           P
ATOM   4166  O13 POPEM 182      44.550  80.829  28.905  1.00  0.00           O
ATOM   4167  O14 POPEM 182      46.969  81.410  28.405  1.00  0.00           O
ATOM   4168  O11 POPEM 182      45.800  82.459  30.345  1.00  0.00           O
ATOM   4169  O12 POPEM 182      45.140  83.079  28.055  1.00  0.00           O
ATOM   4170  C1  POPEM 182      45.359  81.799  31.525  1.00  0.00           C
ATOM   4173  C2  POPEM 182      46.439  80.859  32.155  1.00  0.00           C
ATOM   4175  O21 POPEM 182      45.979  80.379  33.435  1.00  0.00           O
ATOM   4176  C21 POPEM 182      46.070  81.219  34.445  1.00  0.00           C
ATOM   4177  O22 POPEM 182      46.310  82.410  34.365  1.00  0.00           O
ATOM   4178  C22 POPEM 182      46.009  80.420  35.745  1.00  0.00           C
ATOM   4181  C3  POPEM 182      47.859  81.549  32.165  1.00  0.00           C
ATOM   4184  O31 POPEM 182      48.750  81.189  33.265  1.00  0.00           O
ATOM   4185  C31 POPEM 182      49.230  79.929  33.255  1.00  0.00           C
ATOM   4186  O32 POPEM 182      49.029  79.109  32.385  1.00  0.00           O
ATOM   4187  C32 POPEM 182      50.200  79.759  34.435  1.00  0.00           C
ATOM   4190  C23 POPEM 182      46.910  81.069  36.825  1.00  0.00           C
ATOM   4193  C24 POPEM 182      47.570  80.060  37.765  1.00  0.00           C
ATOM   4196  C25 POPEM 182      48.300  80.719  38.945  1.00  0.00           C
ATOM   4199  C26 POPEM 182      49.349  81.779  38.565  1.00  0.00           C
ATOM   4202  C27 POPEM 182      50.009  82.420  39.805  1.00  0.00           C
ATOM   4205  C28 POPEM 182      50.989  81.499  40.555  1.00  0.00           C
ATOM   4208  C29 POPEM 182      52.269  81.270  39.795  1.00  0.00           C
ATOM   4210 0C21 POPEM 182      53.419  80.771  40.275  1.00  0.00           C
ATOM   4212 1C21 POPEM 182      53.709  80.259  41.665  1.00  0.00           C
ATOM   4215 2C21 POPEM 182      52.670  79.369  42.395  1.00  0.00           C
ATOM   4218 3C21 POPEM 182      52.299  78.090  41.635  1.00  0.00           C
ATOM   4221 4C21 POPEM 182      51.399  77.119  42.435  1.00  0.00           C
ATOM   4224 5C21 POPEM 182      52.160  76.109  43.315  1.00  0.00           C
ATOM   4227 6C21 POPEM 182      52.610  76.639  44.685  1.00  0.00           C
ATOM   4230 7C21 POPEM 182      53.230  75.549  45.565  1.00  0.00           C
ATOM   4233 8C21 POPEM 182      53.680  76.049  46.945  1.00  0.00           C
ATOM   4237  C33 POPEM 182      51.170  78.579  34.175  1.00  0.00           C
ATOM   4240  C34 POPEM 182      52.069  78.199  35.365  1.00  0.00           C
ATOM   4243  C35 POPEM 182      53.361  78.999  35.555  1.00  0.00           C
ATOM   4246  C36 POPEM 182      54.359  78.179  36.405  1.00  0.00           C
ATOM   4249  C37 POPEM 182      55.340  79.021  37.225  1.00  0.00           C
ATOM   4252  C38 POPEM 182      56.609  78.249  37.625  1.00  0.00           C
ATOM   4255  C39 POPEM 182      56.459  77.139  38.675  1.00  0.00           C
ATOM   4258 0C31 POPEM 182      56.220  77.700  40.075  1.00  0.00           C
ATOM   4261 1C31 POPEM 182      56.550  76.689  41.185  1.00  0.00           C
ATOM   4264 2C31 POPEM 182      56.110  77.189  42.565  1.00  0.00           C
ATOM   4267 3C31 POPEM 182      56.579  76.349  43.765  1.00  0.00           C
ATOM   4270 4C31 POPEM 182      58.069  76.509  44.095  1.00  0.00           C
ATOM   4273 5C31 POPEM 182      58.470  75.699  45.335  1.00  0.00           C
ATOM   4276 6C31 POPEM 182      59.951  75.829  45.705  1.00  0.00           C
ATOM   4280  NH3 POPEN 183       6.639  50.679  69.925  1.00  0.00           N
ATOM   4284  C12 POPEN 183       7.639  49.619  69.545  1.00  0.00           C
ATOM   4287  C11 POPEN 183       8.809  49.520  70.565  1.00  0.00           C
ATOM   4290  P   POPEN 183       9.289  46.989  70.315  1.00  0.00           P
ATOM   4291  O13 POPEN 183      10.479  46.100  70.275  1.00  0.00           O
ATOM   4292  O14 POPEN 183       8.349  46.829  71.435  1.00  0.00           O
ATOM   4293  O11 POPEN 183       8.569  46.899  68.905  1.00  0.00           O
ATOM   4294  O12 POPEN 183       9.769  48.489  70.255  1.00  0.00           O
ATOM   4295  C1  POPEN 183       9.379  47.309  67.785  1.00  0.00           C
ATOM   4298  C2  POPEN 183       8.599  47.090  66.475  1.00  0.00           C
ATOM   4300  O21 POPEN 183       9.459  46.819  65.355  1.00  0.00           O
ATOM   4301  C21 POPEN 183      10.179  45.729  65.325  1.00  0.00           C
ATOM   4302  O22 POPEN 183      10.389  44.939  66.235  1.00  0.00           O
ATOM   4303  C22 POPEN 183      10.699  45.649  63.895  1.00  0.00           C
ATOM   4306  C3  POPEN 183       7.729  48.329  66.125  1.00  0.00           C
ATOM   4309  O31 POPEN 183       7.009  48.160  64.885  1.00  0.00           O
ATOM   4310  C31 POPEN 183       5.959  47.360  65.005  1.00  0.00           C
ATOM   4311  O32 POPEN 183       5.609  46.819  66.045  1.00  0.00           O
ATOM   4312  C32 POPEN 183       5.259  47.249  63.635  1.00  0.00           C
ATOM   4315  C23 POPEN 183      11.849  44.669  63.685  1.00  0.00           C
ATOM   4318  C24 POPEN 183      12.139  44.529  62.185  1.00  0.00           C
ATOM   4321  C25 POPEN 183      13.239  43.519  61.865  1.00  0.00           C
ATOM   4324  C26 POPEN 183      13.319  43.259  60.365  1.00  0.00           C
ATOM   4327  C27 POPEN 183      14.240  42.090  60.005  1.00  0.00           C
ATOM   4330  C28 POPEN 183      14.189  41.819  58.495  1.00  0.00           C
ATOM   4333  C29 POPEN 183      14.949  40.599  58.065  1.00  0.00           C
ATOM   4335 0C21 POPEN 183      14.769  39.969  56.885  1.00  0.00           C
ATOM   4337 1C21 POPEN 183      13.799  40.399  55.815  1.00  0.00           C
ATOM   4340 2C21 POPEN 183      14.409  40.429  54.395  1.00  0.00           C
ATOM   4343 3C21 POPEN 183      14.809  39.039  53.885  1.00  0.00           C
ATOM   4346 4C21 POPEN 183      14.739  38.899  52.355  1.00  0.00           C
ATOM   4349 5C21 POPEN 183      15.649  39.849  51.565  1.00  0.00           C
ATOM   4352 6C21 POPEN 183      14.949  41.100  51.005  1.00  0.00           C
ATOM   4355 7C21 POPEN 183      15.799  41.829  49.955  1.00  0.00           C
ATOM   4358 8C21 POPEN 183      15.139  43.069  49.355  1.00  0.00           C
ATOM   4362  C33 POPEN 183       5.779  46.089  62.745  1.00  0.00           C
ATOM   4365  C34 POPEN 183       6.799  46.489  61.655  1.00  0.00           C
ATOM   4368  C35 POPEN 183       6.309  47.509  60.605  1.00  0.00           C
ATOM   4371  C36 POPEN 183       4.969  47.179  59.915  1.00  0.00           C
ATOM   4374  C37 POPEN 183       5.009  45.949  58.995  1.00  0.00           C
ATOM   4377  C38 POPEN 183       3.619  45.649  58.425  1.00  0.00           C
ATOM   4380  C39 POPEN 183       3.599  44.590  57.315  1.00  0.00           C
ATOM   4383 0C31 POPEN 183       3.799  45.169  55.905  1.00  0.00           C
ATOM   4386 1C31 POPEN 183       3.489  44.139  54.805  1.00  0.00           C
ATOM   4389 2C31 POPEN 183       3.399  44.729  53.395  1.00  0.00           C
ATOM   4392 3C31 POPEN 183       4.679  45.410  52.885  1.00  0.00           C
ATOM   4395 4C31 POPEN 183       5.879  44.439  52.775  1.00  0.00           C
ATOM   4398 5C31 POPEN 183       7.139  45.139  52.255  1.00  0.00           C
ATOM   4401 6C31 POPEN 183       8.339  44.200  52.165  1.00  0.00           C
ATOM   4405  NH3 POPEO 184      77.249  14.339  68.385  1.00  0.00           N
ATOM   4409  C12 POPEO 184      76.201  14.669  69.405  1.00  0.00           C
ATOM   4412  C11 POPEO 184      76.209  13.659  70.575  1.00  0.00           C
ATOM   4415  P   POPEO 184      78.790  13.269  71.005  1.00  0.00           P
ATOM   4416  O13 POPEO 184      79.460  14.359  70.275  1.00  0.00           O
ATOM   4417  O14 POPEO 184      79.460  12.639  72.155  1.00  0.00           O
ATOM   4418  O11 POPEO 184      78.460  12.149  69.935  1.00  0.00           O
ATOM   4419  O12 POPEO 184      77.359  13.789  71.435  1.00  0.00           O
ATOM   4420  C1  POPEO 184      79.530  11.609  69.135  1.00  0.00           C
ATOM   4423  C2  POPEO 184      79.050  10.839  67.865  1.00  0.00           C
ATOM   4425  O21 POPEO 184      79.241  11.659  66.685  1.00  0.00           O
ATOM   4426  C21 POPEO 184      79.450  10.949  65.565  1.00  0.00           C
ATOM   4427  O22 POPEO 184      79.729   9.769  65.525  1.00  0.00           O
ATOM   4428  C22 POPEO 184      79.169  11.839  64.355  1.00  0.00           C
ATOM   4431  C3  POPEO 184      77.571  10.399  67.935  1.00  0.00           C
ATOM   4434  O31 POPEO 184      76.710  11.549  67.835  1.00  0.00           O
ATOM   4435  C31 POPEO 184      75.899  11.809  66.795  1.00  0.00           C
ATOM   4436  O32 POPEO 184      75.310  12.869  66.715  1.00  0.00           O
ATOM   4437  C32 POPEO 184      75.771  10.689  65.765  1.00  0.00           C
ATOM   4440  C23 POPEO 184      79.219  11.099  62.995  1.00  0.00           C
ATOM   4443  C24 POPEO 184      78.451  11.879  61.915  1.00  0.00           C
ATOM   4446  C25 POPEO 184      78.810  11.479  60.475  1.00  0.00           C
ATOM   4449  C26 POPEO 184      78.109  12.399  59.465  1.00  0.00           C
ATOM   4452  C27 POPEO 184      78.569  12.219  58.015  1.00  0.00           C
ATOM   4455  C28 POPEO 184      78.101  13.399  57.145  1.00  0.00           C
ATOM   4458  C29 POPEO 184      78.429  13.309  55.685  1.00  0.00           C
ATOM   4460 0C21 POPEO 184      77.560  13.079  54.695  1.00  0.00           C
ATOM   4462 1C21 POPEO 184      76.090  12.789  54.885  1.00  0.00           C
ATOM   4465 2C21 POPEO 184      75.520  11.929  53.745  1.00  0.00           C
ATOM   4468 3C21 POPEO 184      75.380  12.719  52.435  1.00  0.00           C
ATOM   4471 4C21 POPEO 184      74.649  11.919  51.345  1.00  0.00           C
ATOM   4474 5C21 POPEO 184      74.300  12.759  50.105  1.00  0.00           C
ATOM   4477 6C21 POPEO 184      73.300  13.899  50.405  1.00  0.00           C
ATOM   4480 7C21 POPEO 184      72.800  14.589  49.135  1.00  0.00           C
ATOM   4483 8C21 POPEO 184      71.609  15.519  49.365  1.00  0.00           C
ATOM   4487  C33 POPEO 184      74.929  11.059  64.515  1.00  0.00           C
ATOM   4490  C34 POPEO 184      74.139   9.859  63.995  1.00  0.00           C
ATOM   4493  C35 POPEO 184      74.969   8.639  63.575  1.00  0.00           C
ATOM   4496  C36 POPEO 184      75.139   8.539  62.055  1.00  0.00           C
ATOM   4499  C37 POPEO 184      75.759   7.209  61.635  1.00  0.00           C
ATOM   4502  C38 POPEO 184      75.579   6.879  60.145  1.00  0.00           C
ATOM   4505  C39 POPEO 184      76.329   7.829  59.195  1.00  0.00           C
ATOM   4508 0C31 POPEO 184      75.979   7.519  57.735  1.00  0.00           C
ATOM   4511 1C31 POPEO 184      76.539   8.529  56.725  1.00  0.00           C
ATOM   4514 2C31 POPEO 184      76.069   8.269  55.285  1.00  0.00           C
ATOM   4517 3C31 POPEO 184      74.561   8.449  55.095  1.00  0.00           C
ATOM   4520 4C31 POPEO 184      74.060   8.159  53.675  1.00  0.00           C
ATOM   4523 5C31 POPEO 184      72.529   8.079  53.625  1.00  0.00           C
ATOM   4526 6C31 POPEO 184      71.950   7.769  52.245  1.00  0.00           C
ATOM   4530  NH3 POPEP 185      68.179 110.961  29.935  1.00  0.00           N
ATOM   4534  C12 POPEP 185      67.521 110.169  28.835  1.00  0.00           C
ATOM   4537  C11 POPEP 185      67.560 108.650  29.115  1.00  0.00           C
ATOM   4540  P   POPEP 185      67.359 107.949  31.675  1.00  0.00           P
ATOM   4541  O13 POPEP 185      66.279 107.380  32.505  1.00  0.00           O
ATOM   4542  O14 POPEP 185      68.631 107.199  31.545  1.00  0.00           O
ATOM   4543  O11 POPEP 185      67.689 109.419  32.175  1.00  0.00           O
ATOM   4544  O12 POPEP 185      66.770 108.289  30.245  1.00  0.00           O
ATOM   4545  C1  POPEP 185      68.701 109.729  33.145  1.00  0.00           C
ATOM   4548  C2  POPEP 185      68.140 110.350  34.465  1.00  0.00           C
ATOM   4550  O21 POPEP 185      69.250 110.779  35.285  1.00  0.00           O
ATOM   4551  C21 POPEP 185      69.800 111.939  34.965  1.00  0.00           C
ATOM   4552  O22 POPEP 185      69.469 112.660  34.025  1.00  0.00           O
ATOM   4553  C22 POPEP 185      70.889 112.260  35.985  1.00  0.00           C
ATOM   4556  C3  POPEP 185      67.280 109.319  35.275  1.00  0.00           C
ATOM   4559  O31 POPEP 185      67.410 109.399  36.715  1.00  0.00           O
ATOM   4560  C31 POPEP 185      66.789 110.350  37.385  1.00  0.00           C
ATOM   4561  O32 POPEP 185      66.109 111.241  36.915  1.00  0.00           O
ATOM   4562  C32 POPEP 185      67.039 110.090  38.885  1.00  0.00           C
ATOM   4565  C23 POPEP 185      70.640 113.650  36.585  1.00  0.00           C
ATOM   4568  C24 POPEP 185      69.491 113.639  37.595  1.00  0.00           C
ATOM   4571  C25 POPEP 185      68.790 114.999  37.635  1.00  0.00           C
ATOM   4574  C26 POPEP 185      68.101 115.271  38.965  1.00  0.00           C
ATOM   4577  C27 POPEP 185      69.101 115.750  40.015  1.00  0.00           C
ATOM   4580  C28 POPEP 185      68.420 116.290  41.275  1.00  0.00           C
ATOM   4583  C29 POPEP 185      67.840 115.189  42.125  1.00  0.00           C
ATOM   4585 0C21 POPEP 185      67.689 115.280  43.455  1.00  0.00           C
ATOM   4587 1C21 POPEP 185      68.000 116.530  44.235  1.00  0.00           C
ATOM   4590 2C21 POPEP 185      67.319 116.530  45.615  1.00  0.00           C
ATOM   4593 3C21 POPEP 185      68.020 115.589  46.605  1.00  0.00           C
ATOM   4596 4C21 POPEP 185      67.369 115.659  47.995  1.00  0.00           C
ATOM   4599 5C21 POPEP 185      66.119 114.799  48.145  1.00  0.00           C
ATOM   4602 6C21 POPEP 185      66.439 113.329  48.465  1.00  0.00           C
ATOM   4605 7C21 POPEP 185      65.211 112.540  48.905  1.00  0.00           C
ATOM   4608 8C21 POPEP 185      65.550 111.150  49.455  1.00  0.00           C
ATOM   4612  C33 POPEP 185      66.420 111.109  39.865  1.00  0.00           C
ATOM   4615  C34 POPEP 185      66.249 110.579  41.305  1.00  0.00           C
ATOM   4618  C35 POPEP 185      67.499 109.920  41.915  1.00  0.00           C
ATOM   4621  C36 POPEP 185      68.679 110.870  42.155  1.00  0.00           C
ATOM   4624  C37 POPEP 185      68.689 111.460  43.585  1.00  0.00           C
ATOM   4627  C38 POPEP 185      69.929 112.319  43.905  1.00  0.00           C
ATOM   4630  C39 POPEP 185      71.249 111.590  43.605  1.00  0.00           C
ATOM   4633 0C31 POPEP 185      72.381 111.829  44.625  1.00  0.00           C
ATOM   4636 1C31 POPEP 185      73.561 110.880  44.355  1.00  0.00           C
ATOM   4639 2C31 POPEP 185      74.609 110.840  45.475  1.00  0.00           C
ATOM   4642 3C31 POPEP 185      75.289 112.179  45.765  1.00  0.00           C
ATOM   4645 4C31 POPEP 185      76.131 112.700  44.585  1.00  0.00           C
ATOM   4648 5C31 POPEP 185      76.710 114.079  44.865  1.00  0.00           C
ATOM   4651 6C31 POPEP 185      77.480 114.669  43.685  1.00  0.00           C
ATOM   4655  NH3 POPEQ 186      43.680  82.771  68.835  1.00  0.00           N
ATOM   4659  C12 POPEQ 186      43.149  84.150  69.045  1.00  0.00           C
ATOM   4662  C11 POPEQ 186      41.660  84.129  69.425  1.00  0.00           C
ATOM   4665  P   POPEQ 186      39.410  82.969  69.125  1.00  0.00           P
ATOM   4666  O13 POPEQ 186      38.709  84.021  68.365  1.00  0.00           O
ATOM   4667  O14 POPEQ 186      39.209  82.929  70.605  1.00  0.00           O
ATOM   4668  O11 POPEQ 186      39.020  81.559  68.525  1.00  0.00           O
ATOM   4669  O12 POPEQ 186      40.970  83.019  68.815  1.00  0.00           O
ATOM   4670  C1  POPEQ 186      37.720  81.340  67.975  1.00  0.00           C
ATOM   4673  C2  POPEQ 186      37.619  81.779  66.495  1.00  0.00           C
ATOM   4675  O21 POPEQ 186      36.410  81.200  65.965  1.00  0.00           O
ATOM   4676  C21 POPEQ 186      35.950  81.489  64.745  1.00  0.00           C
ATOM   4677  O22 POPEQ 186      35.369  80.689  64.035  1.00  0.00           O
ATOM   4678  C22 POPEQ 186      36.090  82.949  64.315  1.00  0.00           C
ATOM   4681  C3  POPEQ 186      38.880  81.310  65.705  1.00  0.00           C
ATOM   4684  O31 POPEQ 186      38.980  81.899  64.385  1.00  0.00           O
ATOM   4685  C31 POPEQ 186      40.219  82.021  63.935  1.00  0.00           C
ATOM   4686  O32 POPEQ 186      41.220  81.609  64.495  1.00  0.00           O
ATOM   4687  C32 POPEQ 186      40.189  82.689  62.565  1.00  0.00           C
ATOM   4690  C23 POPEQ 186      35.500  83.130  62.895  1.00  0.00           C
ATOM   4693  C24 POPEQ 186      35.579  84.570  62.385  1.00  0.00           C
ATOM   4696  C25 POPEQ 186      34.869  84.780  61.035  1.00  0.00           C
ATOM   4699  C26 POPEQ 186      35.639  84.259  59.815  1.00  0.00           C
ATOM   4702  C27 POPEQ 186      34.879  84.570  58.515  1.00  0.00           C
ATOM   4705  C28 POPEQ 186      35.569  84.119  57.215  1.00  0.00           C
ATOM   4708  C29 POPEQ 186      34.669  84.350  56.025  1.00  0.00           C
ATOM   4710 0C21 POPEQ 186      34.930  85.069  54.915  1.00  0.00           C
ATOM   4712 1C21 POPEQ 186      36.199  85.799  54.565  1.00  0.00           C
ATOM   4715 2C21 POPEQ 186      36.050  87.339  54.585  1.00  0.00           C
ATOM   4718 3C21 POPEQ 186      35.169  87.920  53.475  1.00  0.00           C
ATOM   4721 4C21 POPEQ 186      35.290  89.451  53.395  1.00  0.00           C
ATOM   4724 5C21 POPEQ 186      34.519  90.109  52.245  1.00  0.00           C
ATOM   4727 6C21 POPEQ 186      33.000  90.119  52.435  1.00  0.00           C
ATOM   4730 7C21 POPEQ 186      32.299  91.101  51.475  1.00  0.00           C
ATOM   4733 8C21 POPEQ 186      30.779  91.179  51.685  1.00  0.00           C
ATOM   4737  C33 POPEQ 186      41.590  83.119  62.105  1.00  0.00           C
ATOM   4740  C34 POPEQ 186      41.709  83.359  60.605  1.00  0.00           C
ATOM   4743  C35 POPEQ 186      40.770  84.450  60.055  1.00  0.00           C
ATOM   4746  C36 POPEQ 186      41.180  84.839  58.635  1.00  0.00           C
ATOM   4749  C37 POPEQ 186      40.259  85.849  57.925  1.00  0.00           C
ATOM   4752  C38 POPEQ 186      40.970  86.419  56.695  1.00  0.00           C
ATOM   4755  C39 POPEQ 186      40.020  86.969  55.615  1.00  0.00           C
ATOM   4758 0C31 POPEQ 186      40.789  87.469  54.385  1.00  0.00           C
ATOM   4761 1C31 POPEQ 186      40.009  87.260  53.075  1.00  0.00           C
ATOM   4764 2C31 POPEQ 186      40.849  87.491  51.815  1.00  0.00           C
ATOM   4767 3C31 POPEQ 186      41.209  88.960  51.565  1.00  0.00           C
ATOM   4770 4C31 POPEQ 186      41.809  89.189  50.165  1.00  0.00           C
ATOM   4773 5C31 POPEQ 186      41.980  90.669  49.815  1.00  0.00           C
ATOM   4776 6C31 POPEQ 186      42.479  90.899  48.385  1.00  0.00           C
ATOM   4780  NH3 POPER 187      95.509  79.419  70.485  1.00  0.00           N
ATOM   4784  C12 POPER 187      94.381  78.420  70.425  1.00  0.00           C
ATOM   4787  C11 POPER 187      93.719  78.359  69.025  1.00  0.00           C
ATOM   4790  P   POPER 187      92.070  76.340  69.315  1.00  0.00           P
ATOM   4791  O13 POPER 187      93.119  75.799  70.205  1.00  0.00           O
ATOM   4792  O14 POPER 187      90.669  76.209  69.765  1.00  0.00           O
ATOM   4793  O11 POPER 187      92.199  75.699  67.895  1.00  0.00           O
ATOM   4794  O12 POPER 187      92.369  77.889  69.075  1.00  0.00           O
ATOM   4795  C1  POPER 187      92.570  76.381  66.705  1.00  0.00           C
ATOM   4798  C2  POPER 187      91.910  75.699  65.485  1.00  0.00           C
ATOM   4800  O21 POPER 187      90.631  76.299  65.255  1.00  0.00           O
ATOM   4801  C21 POPER 187      89.550  75.959  65.935  1.00  0.00           C
ATOM   4802  O22 POPER 187      89.450  75.069  66.765  1.00  0.00           O
ATOM   4803  C22 POPER 187      88.390  76.859  65.475  1.00  0.00           C
ATOM   4806  C3  POPER 187      91.960  74.139  65.635  1.00  0.00           C
ATOM   4809  O31 POPER 187      91.230  73.459  64.585  1.00  0.00           O
ATOM   4810  C31 POPER 187      90.451  72.469  64.975  1.00  0.00           C
ATOM   4811  O32 POPER 187      90.219  72.139  66.125  1.00  0.00           O
ATOM   4812  C32 POPER 187      89.959  71.719  63.745  1.00  0.00           C
ATOM   4815  C23 POPER 187      87.359  76.179  64.545  1.00  0.00           C
ATOM   4818  C24 POPER 187      87.079  76.979  63.255  1.00  0.00           C
ATOM   4821  C25 POPER 187      86.421  78.350  63.505  1.00  0.00           C
ATOM   4824  C26 POPER 187      85.820  78.950  62.225  1.00  0.00           C
ATOM   4827  C27 POPER 187      85.189  80.329  62.415  1.00  0.00           C
ATOM   4830  C28 POPER 187      84.480  80.820  61.135  1.00  0.00           C
ATOM   4833  C29 POPER 187      83.911  82.211  61.235  1.00  0.00           C
ATOM   4835 0C21 POPER 187      84.020  83.200  60.315  1.00  0.00           C
ATOM   4837 1C21 POPER 187      84.719  83.140  58.975  1.00  0.00           C
ATOM   4840 2C21 POPER 187      83.770  82.990  57.775  1.00  0.00           C
ATOM   4843 3C21 POPER 187      84.490  83.180  56.435  1.00  0.00           C
ATOM   4846 4C21 POPER 187      83.579  83.040  55.205  1.00  0.00           C
ATOM   4849 5C21 POPER 187      83.320  81.579  54.785  1.00  0.00           C
ATOM   4852 6C21 POPER 187      82.490  81.469  53.495  1.00  0.00           C
ATOM   4855 7C21 POPER 187      82.270  80.009  53.055  1.00  0.00           C
ATOM   4858 8C21 POPER 187      81.520  79.889  51.725  1.00  0.00           C
ATOM   4862  C33 POPER 187      89.150  72.619  62.795  1.00  0.00           C
ATOM   4865  C34 POPER 187      88.709  71.840  61.555  1.00  0.00           C
ATOM   4868  C35 POPER 187      88.009  72.719  60.515  1.00  0.00           C
ATOM   4871  C36 POPER 187      86.499  72.859  60.725  1.00  0.00           C
ATOM   4874  C37 POPER 187      85.859  73.660  59.585  1.00  0.00           C
ATOM   4877  C38 POPER 187      84.329  73.579  59.555  1.00  0.00           C
ATOM   4880  C39 POPER 187      83.709  74.460  58.455  1.00  0.00           C
ATOM   4883 0C31 POPER 187      83.930  73.939  57.025  1.00  0.00           C
ATOM   4886 1C31 POPER 187      83.329  74.889  55.975  1.00  0.00           C
ATOM   4889 2C31 POPER 187      83.530  74.429  54.525  1.00  0.00           C
ATOM   4892 3C31 POPER 187      82.329  73.679  53.915  1.00  0.00           C
ATOM   4895 4C31 POPER 187      81.040  74.509  53.915  1.00  0.00           C
ATOM   4898 5C31 POPER 187      79.929  73.881  53.075  1.00  0.00           C
ATOM   4901 6C31 POPER 187      78.590  74.569  53.305  1.00  0.00           C
ATOM   4905  NH3 POPES 188     123.009  81.790  26.155  1.00  0.00           N
ATOM   4909  C12 POPES 188     123.370  82.799  25.105  1.00  0.00           C
ATOM   4912  C11 POPES 188     123.049  82.270  23.695  1.00  0.00           C
ATOM   4915  P   POPES 188     120.429  81.850  23.695  1.00  0.00           P
ATOM   4916  O13 POPES 188     119.550  80.680  23.895  1.00  0.00           O
ATOM   4917  O14 POPES 188     120.140  82.700  22.515  1.00  0.00           O
ATOM   4918  O11 POPES 188     120.380  82.749  24.985  1.00  0.00           O
ATOM   4919  O12 POPES 188     121.930  81.389  23.695  1.00  0.00           O
ATOM   4920  C1  POPES 188     119.609  83.960  24.985  1.00  0.00           C
ATOM   4923  C2  POPES 188     118.650  84.059  26.215  1.00  0.00           C
ATOM   4925  O21 POPES 188     119.350  83.939  27.465  1.00  0.00           O
ATOM   4926  C21 POPES 188     120.090  84.980  27.745  1.00  0.00           C
ATOM   4927  O22 POPES 188     121.160  85.249  27.245  1.00  0.00           O
ATOM   4928  C22 POPES 188     119.310  85.859  28.745  1.00  0.00           C
ATOM   4931  C3  POPES 188     117.520  82.999  26.175  1.00  0.00           C
ATOM   4934  O31 POPES 188     117.090  82.669  27.525  1.00  0.00           O
ATOM   4935  C31 POPES 188     117.661  81.549  27.985  1.00  0.00           C
ATOM   4936  O32 POPES 188     118.230  80.729  27.295  1.00  0.00           O
ATOM   4937  C32 POPES 188     117.480  81.399  29.485  1.00  0.00           C
ATOM   4940  C23 POPES 188     119.530  85.479  30.235  1.00  0.00           C
ATOM   4943  C24 POPES 188     118.439  84.630  30.895  1.00  0.00           C
ATOM   4946  C25 POPES 188     118.149  85.009  32.365  1.00  0.00           C
ATOM   4949  C26 POPES 188     119.369  85.020  33.305  1.00  0.00           C
ATOM   4952  C27 POPES 188     118.969  85.169  34.785  1.00  0.00           C
ATOM   4955  C28 POPES 188     120.109  85.549  35.755  1.00  0.00           C
ATOM   4958  C29 POPES 188     121.139  84.460  35.935  1.00  0.00           C
ATOM   4960 0C21 POPES 188     122.100  84.450  36.885  1.00  0.00           C
ATOM   4962 1C21 POPES 188     122.359  85.509  37.925  1.00  0.00           C
ATOM   4965 2C21 POPES 188     122.130  85.029  39.365  1.00  0.00           C
ATOM   4968 3C21 POPES 188     123.070  83.889  39.805  1.00  0.00           C
ATOM   4971 4C21 POPES 188     123.309  83.840  41.325  1.00  0.00           C
ATOM   4974 5C21 POPES 188     122.079  83.429  42.155  1.00  0.00           C
ATOM   4977 6C21 POPES 188     122.310  83.689  43.655  1.00  0.00           C
ATOM   4980 7C21 POPES 188     121.240  83.060  44.555  1.00  0.00           C
ATOM   4983 8C21 POPES 188     121.390  83.429  46.025  1.00  0.00           C
ATOM   4987  C33 POPES 188     118.790  80.829  30.075  1.00  0.00           C
ATOM   4990  C34 POPES 188     118.680  80.289  31.505  1.00  0.00           C
ATOM   4993  C35 POPES 188     118.250  81.290  32.585  1.00  0.00           C
ATOM   4996  C36 POPES 188     118.259  80.610  33.955  1.00  0.00           C
ATOM   4999  C37 POPES 188     117.979  81.559  35.105  1.00  0.00           C
ATOM   5002  C38 POPES 188     117.910  80.829  36.445  1.00  0.00           C
ATOM   5005  C39 POPES 188     117.789  81.790  37.635  1.00  0.00           C
ATOM   5008 0C31 POPES 188     118.009  81.079  38.975  1.00  0.00           C
ATOM   5011 1C31 POPES 188     117.869  82.030  40.165  1.00  0.00           C
ATOM   5014 2C31 POPES 188     118.110  81.340  41.515  1.00  0.00           C
ATOM   5017 3C31 POPES 188     117.910  82.280  42.715  1.00  0.00           C
ATOM   5020 4C31 POPES 188     116.450  82.700  42.915  1.00  0.00           C
ATOM   5023 5C31 POPES 188     116.209  83.510  44.195  1.00  0.00           C
ATOM   5026 6C31 POPES 188     116.860  84.900  44.215  1.00  0.00           C
ATOM   5030  NH3 POPET 189      48.509  73.179  71.705  1.00  0.00           N
ATOM   5034  C12 POPET 189      49.179  71.999  71.035  1.00  0.00           C
ATOM   5037  C11 POPET 189      50.689  72.240  70.855  1.00  0.00           C
ATOM   5040  P   POPET 189      51.609  69.759  70.815  1.00  0.00           P
ATOM   5041  O13 POPET 189      53.020  69.439  70.555  1.00  0.00           O
ATOM   5042  O14 POPET 189      51.160  69.740  72.235  1.00  0.00           O
ATOM   5043  O11 POPET 189      50.669  68.779  70.025  1.00  0.00           O
ATOM   5044  O12 POPET 189      51.290  71.160  70.135  1.00  0.00           O
ATOM   5045  C1  POPET 189      50.271  68.989  68.675  1.00  0.00           C
ATOM   5048  C2  POPET 189      50.009  67.631  68.005  1.00  0.00           C
ATOM   5050  O21 POPET 189      49.369  67.859  66.725  1.00  0.00           O
ATOM   5051  C21 POPET 189      50.009  67.259  65.725  1.00  0.00           C
ATOM   5052  O22 POPET 189      51.079  66.679  65.815  1.00  0.00           O
ATOM   5053  C22 POPET 189      49.300  67.459  64.395  1.00  0.00           C
ATOM   5056  C3  POPET 189      49.109  66.710  68.885  1.00  0.00           C
ATOM   5059  O31 POPET 189      48.369  65.729  68.125  1.00  0.00           O
ATOM   5060  C31 POPET 189      47.039  65.829  67.995  1.00  0.00           C
ATOM   5061  O32 POPET 189      46.310  64.850  68.065  1.00  0.00           O
ATOM   5062  C32 POPET 189      46.490  67.259  67.935  1.00  0.00           C
ATOM   5065  C23 POPET 189      50.271  67.859  63.265  1.00  0.00           C
ATOM   5068  C24 POPET 189      49.611  67.759  61.885  1.00  0.00           C
ATOM   5071  C25 POPET 189      50.550  68.210  60.765  1.00  0.00           C
ATOM   5074  C26 POPET 189      51.529  67.100  60.355  1.00  0.00           C
ATOM   5077  C27 POPET 189      52.521  67.560  59.275  1.00  0.00           C
ATOM   5080  C28 POPET 189      53.549  66.479  58.885  1.00  0.00           C
ATOM   5083  C29 POPET 189      52.899  65.239  58.305  1.00  0.00           C
ATOM   5085 0C21 POPET 189      53.009  64.789  57.045  1.00  0.00           C
ATOM   5087 1C21 POPET 189      53.779  65.419  55.915  1.00  0.00           C
ATOM   5090 2C21 POPET 189      55.180  64.789  55.725  1.00  0.00           C
ATOM   5093 3C21 POPET 189      56.170  65.189  56.825  1.00  0.00           C
ATOM   5096 4C21 POPET 189      57.451  64.350  56.855  1.00  0.00           C
ATOM   5099 5C21 POPET 189      58.330  64.689  58.065  1.00  0.00           C
ATOM   5102 6C21 POPET 189      59.429  63.649  58.305  1.00  0.00           C
ATOM   5105 7C21 POPET 189      60.250  63.939  59.565  1.00  0.00           C
ATOM   5108 8C21 POPET 189      61.299  62.859  59.845  1.00  0.00           C
ATOM   5112  C33 POPET 189      45.639  67.499  66.675  1.00  0.00           C
ATOM   5115  C34 POPET 189      44.850  68.810  66.695  1.00  0.00           C
ATOM   5118  C35 POPET 189      43.740  68.819  65.645  1.00  0.00           C
ATOM   5121  C36 POPET 189      44.239  68.869  64.185  1.00  0.00           C
ATOM   5124  C37 POPET 189      43.139  68.429  63.205  1.00  0.00           C
ATOM   5127  C38 POPET 189      43.509  68.600  61.715  1.00  0.00           C
ATOM   5130  C39 POPET 189      43.200  70.009  61.195  1.00  0.00           C
ATOM   5133 0C31 POPET 189      43.279  70.160  59.675  1.00  0.00           C
ATOM   5136 1C31 POPET 189      42.810  71.549  59.215  1.00  0.00           C
ATOM   5139 2C31 POPET 189      43.160  71.879  57.755  1.00  0.00           C
ATOM   5142 3C31 POPET 189      42.350  71.069  56.735  1.00  0.00           C
ATOM   5145 4C31 POPET 189      42.771  71.419  55.295  1.00  0.00           C
ATOM   5148 5C31 POPET 189      42.111  70.520  54.255  1.00  0.00           C
ATOM   5151 6C31 POPET 189      42.521  70.859  52.825  1.00  0.00           C
ATOM   5155  NH3 POPEU 190      82.469  40.490  23.565  1.00  0.00           N
ATOM   5159  C12 POPEU 190      82.540  41.450  22.415  1.00  0.00           C
ATOM   5162  C11 POPEU 190      83.420  40.849  21.305  1.00  0.00           C
ATOM   5165  P   POPEU 190      85.710  39.569  21.535  1.00  0.00           P
ATOM   5166  O13 POPEU 190      85.020  38.329  21.935  1.00  0.00           O
ATOM   5167  O14 POPEU 190      86.259  39.599  20.175  1.00  0.00           O
ATOM   5168  O11 POPEU 190      86.850  39.819  22.625  1.00  0.00           O
ATOM   5169  O12 POPEU 190      84.770  40.819  21.755  1.00  0.00           O
ATOM   5170  C1  POPEU 190      86.259  39.899  23.935  1.00  0.00           C
ATOM   5173  C2  POPEU 190      87.229  40.419  25.015  1.00  0.00           C
ATOM   5175  O21 POPEU 190      86.561  40.799  26.235  1.00  0.00           O
ATOM   5176  C21 POPEU 190      85.359  40.380  26.605  1.00  0.00           C
ATOM   5177  O22 POPEU 190      84.521  39.789  25.945  1.00  0.00           O
ATOM   5178  C22 POPEU 190      85.210  40.649  28.095  1.00  0.00           C
ATOM   5181  C3  POPEU 190      88.049  41.619  24.495  1.00  0.00           C
ATOM   5184  O31 POPEU 190      88.790  42.279  25.545  1.00  0.00           O
ATOM   5185  C31 POPEU 190      89.950  41.740  25.855  1.00  0.00           C
ATOM   5186  O32 POPEU 190      90.420  40.729  25.355  1.00  0.00           O
ATOM   5187  C32 POPEU 190      90.631  42.599  26.915  1.00  0.00           C
ATOM   5190  C23 POPEU 190      84.469  39.479  28.755  1.00  0.00           C
ATOM   5193  C24 POPEU 190      84.259  39.669  30.245  1.00  0.00           C
ATOM   5196  C25 POPEU 190      83.390  38.539  30.815  1.00  0.00           C
ATOM   5199  C26 POPEU 190      82.970  38.789  32.265  1.00  0.00           C
ATOM   5202  C27 POPEU 190      82.210  37.609  32.865  1.00  0.00           C
ATOM   5205  C28 POPEU 190      81.639  37.879  34.265  1.00  0.00           C
ATOM   5208  C29 POPEU 190      80.509  38.859  34.215  1.00  0.00           C
ATOM   5210 0C21 POPEU 190      79.819  39.299  35.275  1.00  0.00           C
ATOM   5212 1C21 POPEU 190      80.040  38.889  36.715  1.00  0.00           C
ATOM   5215 2C21 POPEU 190      78.859  38.039  37.195  1.00  0.00           C
ATOM   5218 3C21 POPEU 190      78.939  37.729  38.695  1.00  0.00           C
ATOM   5221 4C21 POPEU 190      77.829  36.769  39.125  1.00  0.00           C
ATOM   5224 5C21 POPEU 190      77.869  36.429  40.615  1.00  0.00           C
ATOM   5227 6C21 POPEU 190      77.160  37.459  41.495  1.00  0.00           C
ATOM   5230 7C21 POPEU 190      77.131  37.049  42.975  1.00  0.00           C
ATOM   5233 8C21 POPEU 190      76.271  37.949  43.855  1.00  0.00           C
ATOM   5237  C33 POPEU 190      89.990  42.519  28.315  1.00  0.00           C
ATOM   5240  C34 POPEU 190      90.470  43.659  29.225  1.00  0.00           C
ATOM   5243  C35 POPEU 190      89.490  44.839  29.275  1.00  0.00           C
ATOM   5246  C36 POPEU 190      90.099  46.149  29.795  1.00  0.00           C
ATOM   5249  C37 POPEU 190      89.100  47.309  29.765  1.00  0.00           C
ATOM   5252  C38 POPEU 190      89.660  48.649  30.295  1.00  0.00           C
ATOM   5255  C39 POPEU 190      89.729  48.699  31.825  1.00  0.00           C
ATOM   5258 0C31 POPEU 190      90.099  50.089  32.395  1.00  0.00           C
ATOM   5261 1C31 POPEU 190      89.999  50.069  33.925  1.00  0.00           C
ATOM   5264 2C31 POPEU 190      90.590  51.279  34.645  1.00  0.00           C
ATOM   5267 3C31 POPEU 190      90.329  51.250  36.165  1.00  0.00           C
ATOM   5270 4C31 POPEU 190      90.840  49.969  36.865  1.00  0.00           C
ATOM   5273 5C31 POPEU 190      90.470  49.899  38.355  1.00  0.00           C
ATOM   5276 6C31 POPEU 190      90.910  48.589  39.015  1.00  0.00           C
ATOM   5280  NH3 POPEV 191      43.969  60.169  71.815  1.00  0.00           N
ATOM   5284  C12 POPEV 191      43.000  59.200  72.425  1.00  0.00           C
ATOM   5287  C11 POPEV 191      41.829  59.959  73.095  1.00  0.00           C
ATOM   5290  P   POPEV 191      40.819  62.259  72.205  1.00  0.00           P
ATOM   5291  O13 POPEV 191      39.369  62.449  71.975  1.00  0.00           O
ATOM   5292  O14 POPEV 191      41.380  62.849  73.435  1.00  0.00           O
ATOM   5293  O11 POPEV 191      41.649  62.729  70.935  1.00  0.00           O
ATOM   5294  O12 POPEV 191      41.100  60.699  72.125  1.00  0.00           O
ATOM   5295  C1  POPEV 191      40.949  62.579  69.685  1.00  0.00           C
ATOM   5298  C2  POPEV 191      41.869  62.700  68.455  1.00  0.00           C
ATOM   5300  O21 POPEV 191      41.271  61.999  67.365  1.00  0.00           O
ATOM   5301  C21 POPEV 191      41.369  60.689  67.305  1.00  0.00           C
ATOM   5302  O22 POPEV 191      41.869  59.949  68.125  1.00  0.00           O
ATOM   5303  C22 POPEV 191      40.739  60.259  65.975  1.00  0.00           C
ATOM   5306  C3  POPEV 191      43.379  62.350  68.695  1.00  0.00           C
ATOM   5309  O31 POPEV 191      44.090  61.899  67.515  1.00  0.00           O
ATOM   5310  C31 POPEV 191      44.109  62.739  66.485  1.00  0.00           C
ATOM   5311  O32 POPEV 191      43.619  63.859  66.475  1.00  0.00           O
ATOM   5312  C32 POPEV 191      44.681  61.989  65.285  1.00  0.00           C
ATOM   5315  C23 POPEV 191      41.220  58.880  65.465  1.00  0.00           C
ATOM   5318  C24 POPEV 191      40.819  58.680  63.995  1.00  0.00           C
ATOM   5321  C25 POPEV 191      41.000  57.249  63.475  1.00  0.00           C
ATOM   5324  C26 POPEV 191      39.879  56.289  63.905  1.00  0.00           C
ATOM   5327  C27 POPEV 191      39.700  55.139  62.895  1.00  0.00           C
ATOM   5330  C28 POPEV 191      38.590  54.149  63.325  1.00  0.00           C
ATOM   5333  C29 POPEV 191      37.989  53.410  62.155  1.00  0.00           C
ATOM   5335 0C21 POPEV 191      38.419  52.249  61.615  1.00  0.00           C
ATOM   5337 1C21 POPEV 191      39.630  51.450  62.035  1.00  0.00           C
ATOM   5340 2C21 POPEV 191      40.719  51.439  60.945  1.00  0.00           C
ATOM   5343 3C21 POPEV 191      40.410  50.529  59.745  1.00  0.00           C
ATOM   5346 4C21 POPEV 191      41.490  50.669  58.655  1.00  0.00           C
ATOM   5349 5C21 POPEV 191      41.390  49.639  57.525  1.00  0.00           C
ATOM   5352 6C21 POPEV 191      42.399  49.939  56.415  1.00  0.00           C
ATOM   5355 7C21 POPEV 191      42.490  48.839  55.355  1.00  0.00           C
ATOM   5358 8C21 POPEV 191      43.379  49.229  54.165  1.00  0.00           C
ATOM   5362  C33 POPEV 191      46.220  61.979  65.215  1.00  0.00           C
ATOM   5365  C34 POPEV 191      46.739  61.310  63.935  1.00  0.00           C
ATOM   5368  C35 POPEV 191      48.179  61.709  63.595  1.00  0.00           C
ATOM   5371  C36 POPEV 191      48.670  61.139  62.255  1.00  0.00           C
ATOM   5374  C37 POPEV 191      50.049  61.669  61.845  1.00  0.00           C
ATOM   5377  C38 POPEV 191      50.429  61.299  60.395  1.00  0.00           C
ATOM   5380  C39 POPEV 191      49.829  62.269  59.355  1.00  0.00           C
ATOM   5383 0C31 POPEV 191      49.951  61.749  57.925  1.00  0.00           C
ATOM   5386 1C31 POPEV 191      49.380  62.709  56.865  1.00  0.00           C
ATOM   5389 2C31 POPEV 191      49.219  62.029  55.495  1.00  0.00           C
ATOM   5392 3C31 POPEV 191      48.439  62.869  54.465  1.00  0.00           C
ATOM   5395 4C31 POPEV 191      49.329  63.779  53.605  1.00  0.00           C
ATOM   5398 5C31 POPEV 191      48.540  64.530  52.525  1.00  0.00           C
ATOM   5401 6C31 POPEV 191      49.419  65.311  51.555  1.00  0.00           C
ATOM   5405  NH3 POPEW 192      27.169  48.059  72.535  1.00  0.00           N
ATOM   5409  C12 POPEW 192      26.479  49.309  73.015  1.00  0.00           C
ATOM   5412  C11 POPEW 192      24.959  49.139  73.005  1.00  0.00           C
ATOM   5415  P   POPEW 192      22.809  50.299  73.775  1.00  0.00           P
ATOM   5416  O13 POPEW 192      22.449  49.200  74.685  1.00  0.00           O
ATOM   5417  O14 POPEW 192      22.260  51.619  74.125  1.00  0.00           O
ATOM   5418  O11 POPEW 192      22.239  50.019  72.325  1.00  0.00           O
ATOM   5419  O12 POPEW 192      24.379  50.329  73.545  1.00  0.00           O
ATOM   5420  C1  POPEW 192      22.539  50.999  71.315  1.00  0.00           C
ATOM   5423  C2  POPEW 192      21.969  50.549  69.945  1.00  0.00           C
ATOM   5425  O21 POPEW 192      22.750  51.110  68.875  1.00  0.00           O
ATOM   5426  C21 POPEW 192      22.739  52.399  68.685  1.00  0.00           C
ATOM   5427  O22 POPEW 192      22.069  53.239  69.265  1.00  0.00           O
ATOM   5428  C22 POPEW 192      23.799  52.689  67.605  1.00  0.00           C
ATOM   5431  C3  POPEW 192      20.429  50.789  69.815  1.00  0.00           C
ATOM   5434  O31 POPEW 192      19.969  50.739  68.445  1.00  0.00           O
ATOM   5435  C31 POPEW 192      19.819  49.509  67.965  1.00  0.00           C
ATOM   5436  O32 POPEW 192      19.829  48.479  68.605  1.00  0.00           O
ATOM   5437  C32 POPEW 192      19.539  49.590  66.465  1.00  0.00           C
ATOM   5440  C23 POPEW 192      23.410  53.810  66.615  1.00  0.00           C
ATOM   5443  C24 POPEW 192      24.669  54.479  66.055  1.00  0.00           C
ATOM   5446  C25 POPEW 192      24.389  55.719  65.195  1.00  0.00           C
ATOM   5449  C26 POPEW 192      25.529  56.739  65.315  1.00  0.00           C
ATOM   5452  C27 POPEW 192      25.369  57.939  64.375  1.00  0.00           C
ATOM   5455  C28 POPEW 192      26.329  59.099  64.725  1.00  0.00           C
ATOM   5458  C29 POPEW 192      27.779  58.729  64.585  1.00  0.00           C
ATOM   5460 0C21 POPEW 192      28.540  58.849  63.485  1.00  0.00           C
ATOM   5462 1C21 POPEW 192      28.080  59.359  62.135  1.00  0.00           C
ATOM   5465 2C21 POPEW 192      28.169  58.249  61.075  1.00  0.00           C
ATOM   5468 3C21 POPEW 192      27.789  58.759  59.675  1.00  0.00           C
ATOM   5471 4C21 POPEW 192      27.839  57.680  58.595  1.00  0.00           C
ATOM   5474 5C21 POPEW 192      29.179  56.919  58.555  1.00  0.00           C
ATOM   5477 6C21 POPEW 192      29.289  55.989  57.345  1.00  0.00           C
ATOM   5480 7C21 POPEW 192      30.529  55.089  57.445  1.00  0.00           C
ATOM   5483 8C21 POPEW 192      30.580  54.060  56.325  1.00  0.00           C
ATOM   5487  C33 POPEW 192      20.799  49.340  65.605  1.00  0.00           C
ATOM   5490  C34 POPEW 192      20.550  49.629  64.115  1.00  0.00           C
ATOM   5493  C35 POPEW 192      20.559  51.129  63.775  1.00  0.00           C
ATOM   5496  C36 POPEW 192      20.450  51.399  62.265  1.00  0.00           C
ATOM   5499  C37 POPEW 192      20.629  52.889  61.915  1.00  0.00           C
ATOM   5502  C38 POPEW 192      20.689  53.169  60.405  1.00  0.00           C
ATOM   5505  C39 POPEW 192      21.899  52.500  59.735  1.00  0.00           C
ATOM   5508 0C31 POPEW 192      22.219  53.029  58.335  1.00  0.00           C
ATOM   5511 1C31 POPEW 192      23.439  52.329  57.735  1.00  0.00           C
ATOM   5514 2C31 POPEW 192      23.099  51.279  56.675  1.00  0.00           C
ATOM   5517 3C31 POPEW 192      22.750  51.899  55.315  1.00  0.00           C
ATOM   5520 4C31 POPEW 192      23.779  51.549  54.225  1.00  0.00           C
ATOM   5523 5C31 POPEW 192      23.379  52.090  52.845  1.00  0.00           C
ATOM   5526 6C31 POPEW 192      24.349  51.669  51.745  1.00  0.00           C
ATOM   5530  NH3 POPEX 193      97.570  63.969  69.125  1.00  0.00           N
ATOM   5534  C12 POPEX 193      96.119  63.589  69.115  1.00  0.00           C
ATOM   5537  C11 POPEX 193      95.969  62.199  69.725  1.00  0.00           C
ATOM   5540  P   POPEX 193      94.220  60.349  70.015  1.00  0.00           P
ATOM   5541  O13 POPEX 193      95.090  59.939  71.135  1.00  0.00           O
ATOM   5542  O14 POPEX 193      92.770  60.299  70.265  1.00  0.00           O
ATOM   5543  O11 POPEX 193      94.550  59.479  68.755  1.00  0.00           O
ATOM   5544  O12 POPEX 193      94.609  61.799  69.535  1.00  0.00           O
ATOM   5545  C1  POPEX 193      94.109  59.839  67.445  1.00  0.00           C
ATOM   5548  C2  POPEX 193      95.200  60.590  66.625  1.00  0.00           C
ATOM   5550  O21 POPEX 193      94.490  61.119  65.495  1.00  0.00           O
ATOM   5551  C21 POPEX 193      94.840  62.339  65.135  1.00  0.00           C
ATOM   5552  O22 POPEX 193      95.809  62.979  65.515  1.00  0.00           O
ATOM   5553  C22 POPEX 193      93.680  62.929  64.315  1.00  0.00           C
ATOM   5556  C3  POPEX 193      96.380  59.660  66.215  1.00  0.00           C
ATOM   5559  O31 POPEX 193      96.720  59.799  64.815  1.00  0.00           O
ATOM   5560  C31 POPEX 193      96.619  58.719  64.055  1.00  0.00           C
ATOM   5561  O32 POPEX 193      96.421  57.579  64.425  1.00  0.00           O
ATOM   5562  C32 POPEX 193      96.770  59.090  62.575  1.00  0.00           C
ATOM   5565  C23 POPEX 193      93.709  62.479  62.845  1.00  0.00           C
ATOM   5568  C24 POPEX 193      94.780  63.169  62.005  1.00  0.00           C
ATOM   5571  C25 POPEX 193      94.740  62.719  60.545  1.00  0.00           C
ATOM   5574  C26 POPEX 193      93.540  63.289  59.785  1.00  0.00           C
ATOM   5577  C27 POPEX 193      92.991  62.329  58.725  1.00  0.00           C
ATOM   5580  C28 POPEX 193      91.679  62.829  58.085  1.00  0.00           C
ATOM   5583  C29 POPEX 193      91.869  64.200  57.475  1.00  0.00           C
ATOM   5585 0C21 POPEX 193      92.059  64.469  56.185  1.00  0.00           C
ATOM   5587 1C21 POPEX 193      92.109  63.470  55.055  1.00  0.00           C
ATOM   5590 2C21 POPEX 193      90.740  63.340  54.375  1.00  0.00           C
ATOM   5593 3C21 POPEX 193      90.219  64.660  53.785  1.00  0.00           C
ATOM   5596 4C21 POPEX 193      88.969  64.469  52.925  1.00  0.00           C
ATOM   5599 5C21 POPEX 193      88.340  65.799  52.495  1.00  0.00           C
ATOM   5602 6C21 POPEX 193      87.170  65.609  51.515  1.00  0.00           C
ATOM   5605 7C21 POPEX 193      86.530  66.939  51.085  1.00  0.00           C
ATOM   5608 8C21 POPEX 193      85.070  67.069  51.515  1.00  0.00           C
ATOM   5612  C33 POPEX 193      95.520  58.709  61.745  1.00  0.00           C
ATOM   5615  C34 POPEX 193      95.870  58.299  60.305  1.00  0.00           C
ATOM   5618  C35 POPEX 193      96.290  59.459  59.395  1.00  0.00           C
ATOM   5621  C36 POPEX 193      97.439  59.069  58.455  1.00  0.00           C
ATOM   5624  C37 POPEX 193      97.759  60.149  57.415  1.00  0.00           C
ATOM   5627  C38 POPEX 193      99.220  60.169  56.915  1.00  0.00           C
ATOM   5630  C39 POPEX 193      99.760  58.889  56.255  1.00  0.00           C
ATOM   5633 0C31 POPEX 193     101.240  59.060  55.885  1.00  0.00           C
ATOM   5636 1C31 POPEX 193     101.899  57.789  55.335  1.00  0.00           C
ATOM   5639 2C31 POPEX 193     103.300  58.029  54.755  1.00  0.00           C
ATOM   5642 3C31 POPEX 193     104.340  58.569  55.755  1.00  0.00           C
ATOM   5645 4C31 POPEX 193     105.730  58.699  55.105  1.00  0.00           C
ATOM   5648 5C31 POPEX 193     106.829  59.160  56.085  1.00  0.00           C
ATOM   5651 6C31 POPEX 193     108.219  59.189  55.445  1.00  0.00           C
ATOM   5655  NH3 POPEY 194      69.631  99.509  29.745  1.00  0.00           N
ATOM   5659  C12 POPEY 194      70.859 100.350  29.545  1.00  0.00           C
ATOM   5662  C11 POPEY 194      71.509 100.109  28.165  1.00  0.00           C
ATOM   5665  P   POPEY 194      73.719 100.540  26.825  1.00  0.00           P
ATOM   5666  O13 POPEY 194      72.910 101.089  25.715  1.00  0.00           O
ATOM   5667  O14 POPEY 194      74.329  99.219  26.605  1.00  0.00           O
ATOM   5668  O11 POPEY 194      74.889 101.559  27.185  1.00  0.00           O
ATOM   5669  O12 POPEY 194      72.869 100.529  28.175  1.00  0.00           O
ATOM   5670  C1  POPEY 194      74.840 102.429  28.325  1.00  0.00           C
ATOM   5673  C2  POPEY 194      76.139 102.400  29.165  1.00  0.00           C
ATOM   5675  O21 POPEY 194      75.910 103.279  30.275  1.00  0.00           O
ATOM   5676  C21 POPEY 194      76.450 102.939  31.435  1.00  0.00           C
ATOM   5677  O22 POPEY 194      77.061 101.919  31.695  1.00  0.00           O
ATOM   5678  C22 POPEY 194      76.300 104.149  32.365  1.00  0.00           C
ATOM   5681  C3  POPEY 194      77.350 102.879  28.305  1.00  0.00           C
ATOM   5684  O31 POPEY 194      78.569 103.159  29.045  1.00  0.00           O
ATOM   5685  C31 POPEY 194      78.730 104.419  29.435  1.00  0.00           C
ATOM   5686  O32 POPEY 194      77.889 105.299  29.365  1.00  0.00           O
ATOM   5687  C32 POPEY 194      80.130 104.609  30.015  1.00  0.00           C
ATOM   5690  C23 POPEY 194      76.679 103.910  33.845  1.00  0.00           C
ATOM   5693  C24 POPEY 194      76.590 105.229  34.635  1.00  0.00           C
ATOM   5696  C25 POPEY 194      75.771 105.160  35.935  1.00  0.00           C
ATOM   5699  C26 POPEY 194      76.579 104.789  37.185  1.00  0.00           C
ATOM   5702  C27 POPEY 194      75.749 104.991  38.455  1.00  0.00           C
ATOM   5705  C28 POPEY 194      76.609 105.029  39.735  1.00  0.00           C
ATOM   5708  C29 POPEY 194      75.819 105.449  40.945  1.00  0.00           C
ATOM   5710 0C21 POPEY 194      75.741 104.851  42.145  1.00  0.00           C
ATOM   5712 1C21 POPEY 194      76.450 103.589  42.595  1.00  0.00           C
ATOM   5715 2C21 POPEY 194      77.991 103.559  42.475  1.00  0.00           C
ATOM   5718 3C21 POPEY 194      78.619 102.719  43.595  1.00  0.00           C
ATOM   5721 4C21 POPEY 194      80.149 102.579  43.515  1.00  0.00           C
ATOM   5724 5C21 POPEY 194      80.700 101.819  44.725  1.00  0.00           C
ATOM   5727 6C21 POPEY 194      82.199 101.469  44.625  1.00  0.00           C
ATOM   5730 7C21 POPEY 194      82.680 100.680  45.845  1.00  0.00           C
ATOM   5733 8C21 POPEY 194      84.150 100.229  45.735  1.00  0.00           C
ATOM   5737  C33 POPEY 194      80.399 103.799  31.315  1.00  0.00           C
ATOM   5740  C34 POPEY 194      81.530 102.789  31.115  1.00  0.00           C
ATOM   5743  C35 POPEY 194      82.430 102.599  32.355  1.00  0.00           C
ATOM   5746  C36 POPEY 194      83.700 101.819  31.995  1.00  0.00           C
ATOM   5749  C37 POPEY 194      84.819 101.969  33.035  1.00  0.00           C
ATOM   5752  C38 POPEY 194      84.689 100.999  34.215  1.00  0.00           C
ATOM   5755  C39 POPEY 194      85.249  99.609  33.895  1.00  0.00           C
ATOM   5758 0C31 POPEY 194      85.020  98.601  35.025  1.00  0.00           C
ATOM   5761 1C31 POPEY 194      85.780  97.299  34.775  1.00  0.00           C
ATOM   5764 2C31 POPEY 194      85.410  96.170  35.735  1.00  0.00           C
ATOM   5767 3C31 POPEY 194      86.139  94.851  35.415  1.00  0.00           C
ATOM   5770 4C31 POPEY 194      87.450  94.679  36.185  1.00  0.00           C
ATOM   5773 5C31 POPEY 194      88.131  93.320  35.915  1.00  0.00           C
ATOM   5776 6C31 POPEY 194      89.250  92.979  36.895  1.00  0.00           C
ATOM   5780  NH3 POPEZ 195      97.560  56.719  24.385  1.00  0.00           N
ATOM   5784  C12 POPEZ 195      97.400  55.369  25.025  1.00  0.00           C
ATOM   5787  C11 POPEZ 195      96.270  55.389  26.065  1.00  0.00           C
ATOM   5790  P   POPEZ 195      94.729  53.239  26.255  1.00  0.00           P
ATOM   5791  O13 POPEZ 195      93.980  53.799  25.105  1.00  0.00           O
ATOM   5792  O14 POPEZ 195      95.090  51.799  26.175  1.00  0.00           O
ATOM   5793  O11 POPEZ 195      93.911  53.489  27.595  1.00  0.00           O
ATOM   5794  O12 POPEZ 195      96.050  54.069  26.525  1.00  0.00           O
ATOM   5795  C1  POPEZ 195      94.250  52.700  28.745  1.00  0.00           C
ATOM   5798  C2  POPEZ 195      93.131  52.739  29.825  1.00  0.00           C
ATOM   5800  O21 POPEZ 195      93.271  51.619  30.735  1.00  0.00           O
ATOM   5801  C21 POPEZ 195      94.299  51.679  31.545  1.00  0.00           C
ATOM   5802  O22 POPEZ 195      95.009  52.649  31.725  1.00  0.00           O
ATOM   5803  C22 POPEZ 195      94.439  50.310  32.205  1.00  0.00           C
ATOM   5806  C3  POPEZ 195      91.710  52.619  29.215  1.00  0.00           C
ATOM   5809  O31 POPEZ 195      90.669  52.819  30.205  1.00  0.00           O
ATOM   5810  C31 POPEZ 195      90.400  54.079  30.515  1.00  0.00           C
ATOM   5811  O32 POPEZ 195      90.929  55.069  30.045  1.00  0.00           O
ATOM   5812  C32 POPEZ 195      89.369  54.069  31.645  1.00  0.00           C
ATOM   5815  C23 POPEZ 195      95.590  50.239  33.225  1.00  0.00           C
ATOM   5818  C24 POPEZ 195      95.311  51.040  34.505  1.00  0.00           C
ATOM   5821  C25 POPEZ 195      96.209  50.639  35.685  1.00  0.00           C
ATOM   5824  C26 POPEZ 195      95.809  49.279  36.275  1.00  0.00           C
ATOM   5827  C27 POPEZ 195      96.679  48.859  37.465  1.00  0.00           C
ATOM   5830  C28 POPEZ 195      96.259  47.500  38.055  1.00  0.00           C
ATOM   5833  C29 POPEZ 195      95.040  47.609  38.935  1.00  0.00           C
ATOM   5835 0C21 POPEZ 195      94.749  46.789  39.955  1.00  0.00           C
ATOM   5837 1C21 POPEZ 195      95.560  45.590  40.385  1.00  0.00           C
ATOM   5840 2C21 POPEZ 195      96.639  45.919  41.425  1.00  0.00           C
ATOM   5843 3C21 POPEZ 195      97.280  44.669  42.045  1.00  0.00           C
ATOM   5846 4C21 POPEZ 195      98.410  45.000  43.025  1.00  0.00           C
ATOM   5849 5C21 POPEZ 195      98.749  43.859  43.995  1.00  0.00           C
ATOM   5852 6C21 POPEZ 195      97.689  43.689  45.105  1.00  0.00           C
ATOM   5855 7C21 POPEZ 195      98.131  42.719  46.205  1.00  0.00           C
ATOM   5858 8C21 POPEZ 195      97.120  42.639  47.355  1.00  0.00           C
ATOM   5862  C33 POPEZ 195      88.859  55.479  32.055  1.00  0.00           C
ATOM   5865  C34 POPEZ 195      89.259  55.889  33.475  1.00  0.00           C
ATOM   5868  C35 POPEZ 195      88.550  55.079  34.575  1.00  0.00           C
ATOM   5871  C36 POPEZ 195      88.921  55.579  35.985  1.00  0.00           C
ATOM   5874  C37 POPEZ 195      88.380  54.699  37.115  1.00  0.00           C
ATOM   5877  C38 POPEZ 195      88.810  55.189  38.505  1.00  0.00           C
ATOM   5880  C39 POPEZ 195      88.719  54.119  39.595  1.00  0.00           C
ATOM   5883 0C31 POPEZ 195      87.329  53.479  39.725  1.00  0.00           C
ATOM   5886 1C31 POPEZ 195      87.260  52.439  40.865  1.00  0.00           C
ATOM   5889 2C31 POPEZ 195      85.880  51.749  40.925  1.00  0.00           C
ATOM   5892 3C31 POPEZ 195      85.780  50.599  41.925  1.00  0.00           C
ATOM   5895 4C31 POPEZ 195      85.669  51.009  43.405  1.00  0.00           C
ATOM   5898 5C31 POPEZ 195      85.050  49.879  44.255  1.00  0.00           C
ATOM   5901 6C31 POPEZ 195      84.980  50.159  45.755  1.00  0.00           C
ATOM   5905  NH3 POPEa 196      78.259  31.419  68.035  1.00  0.00           N
ATOM   5909  C12 POPEa 196      77.381  31.919  69.145  1.00  0.00           C
ATOM   5912  C11 POPEa 196      76.759  30.719  69.895  1.00  0.00           C
ATOM   5915  P   POPEa 196      74.189  31.069  70.175  1.00  0.00           P
ATOM   5916  O13 POPEa 196      74.109  29.919  69.265  1.00  0.00           O
ATOM   5917  O14 POPEa 196      73.249  31.139  71.315  1.00  0.00           O
ATOM   5918  O11 POPEa 196      74.090  32.429  69.375  1.00  0.00           O
ATOM   5919  O12 POPEa 196      75.679  31.119  70.735  1.00  0.00           O
ATOM   5920  C1  POPEa 196      72.899  32.799  68.645  1.00  0.00           C
ATOM   5923  C2  POPEa 196      73.249  33.249  67.195  1.00  0.00           C
ATOM   5925  O21 POPEa 196      72.219  32.860  66.275  1.00  0.00           O
ATOM   5926  C21 POPEa 196      71.170  33.639  66.185  1.00  0.00           C
ATOM   5927  O22 POPEa 196      70.811  34.479  67.005  1.00  0.00           O
ATOM   5928  C22 POPEa 196      70.529  33.469  64.795  1.00  0.00           C
ATOM   5931  C3  POPEa 196      74.590  32.589  66.745  1.00  0.00           C
ATOM   5934  O31 POPEa 196      74.719  32.389  65.325  1.00  0.00           O
ATOM   5935  C31 POPEa 196      75.889  31.879  65.015  1.00  0.00           C
ATOM   5936  O32 POPEa 196      76.859  31.829  65.765  1.00  0.00           O
ATOM   5937  C32 POPEa 196      75.811  31.239  63.625  1.00  0.00           C
ATOM   5940  C23 POPEa 196      70.640  32.059  64.165  1.00  0.00           C
ATOM   5943  C24 POPEa 196      70.359  32.039  62.655  1.00  0.00           C
ATOM   5946  C25 POPEa 196      71.420  32.799  61.835  1.00  0.00           C
ATOM   5949  C26 POPEa 196      70.969  34.209  61.405  1.00  0.00           C
ATOM   5952  C27 POPEa 196      72.139  35.099  60.965  1.00  0.00           C
ATOM   5955  C28 POPEa 196      71.730  36.569  60.755  1.00  0.00           C
ATOM   5958  C29 POPEa 196      70.749  36.699  59.615  1.00  0.00           C
ATOM   5960 0C21 POPEa 196      70.889  37.419  58.485  1.00  0.00           C
ATOM   5962 1C21 POPEa 196      72.050  38.309  58.105  1.00  0.00           C
ATOM   5965 2C21 POPEa 196      71.550  39.739  57.845  1.00  0.00           C
ATOM   5968 3C21 POPEa 196      70.771  39.869  56.525  1.00  0.00           C
ATOM   5971 4C21 POPEa 196      70.050  41.209  56.335  1.00  0.00           C
ATOM   5974 5C21 POPEa 196      69.169  41.250  55.075  1.00  0.00           C
ATOM   5977 6C21 POPEa 196      69.939  40.910  53.795  1.00  0.00           C
ATOM   5980 7C21 POPEa 196      69.070  41.049  52.545  1.00  0.00           C
ATOM   5983 8C21 POPEa 196      69.859  40.799  51.255  1.00  0.00           C
ATOM   5987  C33 POPEa 196      75.329  32.200  62.525  1.00  0.00           C
ATOM   5990  C34 POPEa 196      76.469  33.000  61.885  1.00  0.00           C
ATOM   5993  C35 POPEa 196      76.710  32.589  60.425  1.00  0.00           C
ATOM   5996  C36 POPEa 196      75.619  33.069  59.465  1.00  0.00           C
ATOM   5999  C37 POPEa 196      75.811  32.519  58.045  1.00  0.00           C
ATOM   6002  C38 POPEa 196      75.079  33.329  56.955  1.00  0.00           C
ATOM   6005  C39 POPEa 196      73.550  33.319  57.055  1.00  0.00           C
ATOM   6008 0C31 POPEa 196      72.919  34.229  55.995  1.00  0.00           C
ATOM   6011 1C31 POPEa 196      71.399  34.410  56.175  1.00  0.00           C
ATOM   6014 2C31 POPEa 196      70.829  35.529  55.285  1.00  0.00           C
ATOM   6017 3C31 POPEa 196      70.741  35.159  53.795  1.00  0.00           C
ATOM   6020 4C31 POPEa 196      70.230  36.319  52.945  1.00  0.00           C
ATOM   6023 5C31 POPEa 196      69.800  35.879  51.545  1.00  0.00           C
ATOM   6026 6C31 POPEa 196      69.369  37.039  50.635  1.00  0.00           C
ATOM   6030  NH3 POPEb 197      83.340 113.910  68.325  1.00  0.00           N
ATOM   6034  C12 POPEb 197      81.990 113.279  68.095  1.00  0.00           C
ATOM   6037  C11 POPEb 197      80.920 114.290  67.595  1.00  0.00           C
ATOM   6040  P   POPEb 197      81.499 116.570  68.885  1.00  0.00           P
ATOM   6041  O13 POPEb 197      80.680 117.689  69.355  1.00  0.00           O
ATOM   6042  O14 POPEb 197      82.630 116.059  69.695  1.00  0.00           O
ATOM   6043  O11 POPEb 197      82.100 116.889  67.455  1.00  0.00           O
ATOM   6044  O12 POPEb 197      80.590 115.320  68.525  1.00  0.00           O
ATOM   6045  C1  POPEb 197      81.300 117.369  66.375  1.00  0.00           C
ATOM   6048  C2  POPEb 197      82.039 118.489  65.595  1.00  0.00           C
ATOM   6050  O21 POPEb 197      82.369 117.949  64.305  1.00  0.00           O
ATOM   6051  C21 POPEb 197      82.240 118.790  63.295  1.00  0.00           C
ATOM   6052  O22 POPEb 197      81.919 119.950  63.345  1.00  0.00           O
ATOM   6053  C22 POPEb 197      82.439 117.969  62.015  1.00  0.00           C
ATOM   6056  C3  POPEb 197      83.309 118.999  66.325  1.00  0.00           C
ATOM   6059  O31 POPEb 197      83.930 120.040  65.535  1.00  0.00           O
ATOM   6060  C31 POPEb 197      85.189 119.869  65.195  1.00  0.00           C
ATOM   6061  O32 POPEb 197      85.999 119.160  65.765  1.00  0.00           O
ATOM   6062  C32 POPEb 197      85.439 120.659  63.905  1.00  0.00           C
ATOM   6065  C23 POPEb 197      82.240 118.790  60.725  1.00  0.00           C
ATOM   6068  C24 POPEb 197      82.140 117.889  59.485  1.00  0.00           C
ATOM   6071  C25 POPEb 197      82.389 118.679  58.195  1.00  0.00           C
ATOM   6074  C26 POPEb 197      82.140 117.869  56.915  1.00  0.00           C
ATOM   6077  C27 POPEb 197      80.809 118.189  56.215  1.00  0.00           C
ATOM   6080  C28 POPEb 197      80.880 119.350  55.205  1.00  0.00           C
ATOM   6083  C29 POPEb 197      81.160 120.701  55.815  1.00  0.00           C
ATOM   6085 0C21 POPEb 197      80.240 121.530  56.345  1.00  0.00           C
ATOM   6087 1C21 POPEb 197      78.759 121.299  56.455  1.00  0.00           C
ATOM   6090 2C21 POPEb 197      78.241 121.430  57.905  1.00  0.00           C
ATOM   6093 3C21 POPEb 197      76.851 120.799  58.065  1.00  0.00           C
ATOM   6096 4C21 POPEb 197      76.100 121.179  59.355  1.00  0.00           C
ATOM   6099 5C21 POPEb 197      76.881 120.969  60.655  1.00  0.00           C
ATOM   6102 6C21 POPEb 197      77.420 119.539  60.815  1.00  0.00           C
ATOM   6105 7C21 POPEb 197      78.200 119.339  62.115  1.00  0.00           C
ATOM   6108 8C21 POPEb 197      78.859 117.969  62.175  1.00  0.00           C
ATOM   6112  C33 POPEb 197      86.910 120.619  63.425  1.00  0.00           C
ATOM   6115  C34 POPEb 197      87.120 121.130  61.985  1.00  0.00           C
ATOM   6118  C35 POPEb 197      86.359 120.359  60.885  1.00  0.00           C
ATOM   6121  C36 POPEb 197      86.939 120.589  59.475  1.00  0.00           C
ATOM   6124  C37 POPEb 197      86.020 120.099  58.355  1.00  0.00           C
ATOM   6127  C38 POPEb 197      86.701 120.040  56.965  1.00  0.00           C
ATOM   6130  C39 POPEb 197      87.649 118.840  56.805  1.00  0.00           C
ATOM   6133 0C31 POPEb 197      87.400 118.029  55.525  1.00  0.00           C
ATOM   6136 1C31 POPEb 197      88.259 116.749  55.485  1.00  0.00           C
ATOM   6139 2C31 POPEb 197      88.049 115.880  54.235  1.00  0.00           C
ATOM   6142 3C31 POPEb 197      86.759 115.040  54.285  1.00  0.00           C
ATOM   6145 4C31 POPEb 197      86.710 113.989  53.165  1.00  0.00           C
ATOM   6148 5C31 POPEb 197      85.491 113.061  53.255  1.00  0.00           C
ATOM   6151 6C31 POPEb 197      85.570 111.860  52.305  1.00  0.00           C
ATOM   6155  NH3 POPEc 198      63.219  42.549  27.575  1.00  0.00           N
ATOM   6159  C12 POPEc 198      61.869  42.609  26.915  1.00  0.00           C
ATOM   6162  C11 POPEc 198      60.900  41.669  27.635  1.00  0.00           C
ATOM   6165  P   POPEc 198      60.099  41.439  30.115  1.00  0.00           P
ATOM   6166  O13 POPEc 198      58.990  42.389  29.945  1.00  0.00           O
ATOM   6167  O14 POPEc 198      59.769  40.000  30.115  1.00  0.00           O
ATOM   6168  O11 POPEc 198      60.931  41.840  31.415  1.00  0.00           O
ATOM   6169  O12 POPEc 198      61.180  41.689  29.035  1.00  0.00           O
ATOM   6170  C1  POPEc 198      61.250  40.989  32.515  1.00  0.00           C
ATOM   6173  C2  POPEc 198      60.719  41.619  33.835  1.00  0.00           C
ATOM   6175  O21 POPEc 198      61.779  41.789  34.795  1.00  0.00           O
ATOM   6176  C21 POPEc 198      62.320  40.749  35.395  1.00  0.00           C
ATOM   6177  O22 POPEc 198      62.010  39.569  35.275  1.00  0.00           O
ATOM   6178  C22 POPEc 198      63.470  41.279  36.245  1.00  0.00           C
ATOM   6181  C3  POPEc 198      59.459  40.910  34.375  1.00  0.00           C
ATOM   6184  O31 POPEc 198      58.729  41.689  35.345  1.00  0.00           O
ATOM   6185  C31 POPEc 198      58.849  41.299  36.605  1.00  0.00           C
ATOM   6186  O32 POPEc 198      59.780  40.660  37.065  1.00  0.00           O
ATOM   6187  C32 POPEc 198      57.579  41.660  37.405  1.00  0.00           C
ATOM   6190  C23 POPEc 198      63.219  41.139  37.765  1.00  0.00           C
ATOM   6193  C24 POPEc 198      64.309  41.859  38.585  1.00  0.00           C
ATOM   6196  C25 POPEc 198      64.771  41.059  39.805  1.00  0.00           C
ATOM   6199  C26 POPEc 198      63.810  41.040  40.995  1.00  0.00           C
ATOM   6202  C27 POPEc 198      64.490  40.319  42.165  1.00  0.00           C
ATOM   6205  C28 POPEc 198      63.759  40.410  43.505  1.00  0.00           C
ATOM   6208  C29 POPEc 198      64.719  40.060  44.625  1.00  0.00           C
ATOM   6210 0C21 POPEc 198      64.729  38.929  45.345  1.00  0.00           C
ATOM   6212 1C21 POPEc 198      63.771  37.789  45.205  1.00  0.00           C
ATOM   6215 2C21 POPEc 198      63.930  36.759  46.345  1.00  0.00           C
ATOM   6218 3C21 POPEc 198      65.240  35.969  46.245  1.00  0.00           C
ATOM   6221 4C21 POPEc 198      65.480  35.109  47.485  1.00  0.00           C
ATOM   6224 5C21 POPEc 198      66.869  34.459  47.525  1.00  0.00           C
ATOM   6227 6C21 POPEc 198      67.109  33.450  46.395  1.00  0.00           C
ATOM   6230 7C21 POPEc 198      68.329  32.549  46.635  1.00  0.00           C
ATOM   6233 8C21 POPEc 198      68.609  31.589  45.485  1.00  0.00           C
ATOM   6237  C33 POPEc 198      57.840  41.959  38.905  1.00  0.00           C
ATOM   6240  C34 POPEc 198      56.800  41.339  39.865  1.00  0.00           C
ATOM   6243  C35 POPEc 198      56.969  39.829  40.075  1.00  0.00           C
ATOM   6246  C36 POPEc 198      55.919  39.209  41.025  1.00  0.00           C
ATOM   6249  C37 POPEc 198      56.049  37.679  41.135  1.00  0.00           C
ATOM   6252  C38 POPEc 198      54.820  36.959  41.715  1.00  0.00           C
ATOM   6255  C39 POPEc 198      54.660  37.099  43.235  1.00  0.00           C
ATOM   6258 0C31 POPEc 198      53.579  36.139  43.745  1.00  0.00           C
ATOM   6261 1C31 POPEc 198      53.470  36.069  45.275  1.00  0.00           C
ATOM   6264 2C31 POPEc 198      52.610  34.879  45.725  1.00  0.00           C
ATOM   6267 3C31 POPEc 198      52.610  34.669  47.245  1.00  0.00           C
ATOM   6270 4C31 POPEc 198      51.529  35.489  47.965  1.00  0.00           C
ATOM   6273 5C31 POPEc 198      51.599  35.289  49.485  1.00  0.00           C
ATOM   6276 6C31 POPEc 198      50.359  35.799  50.235  1.00  0.00           C
ATOM   6280  NH3 POPEd 199     112.120   9.879  22.385  1.00  0.00           N
ATOM   6284  C12 POPEd 199     111.130  10.909  21.935  1.00  0.00           C
ATOM   6287  C11 POPEd 199     111.439  11.459  20.545  1.00  0.00           C
ATOM   6290  P   POPEd 199     110.210  13.289  19.115  1.00  0.00           P
ATOM   6291  O13 POPEd 199     111.380  13.999  18.535  1.00  0.00           O
ATOM   6292  O14 POPEd 199     109.539  12.219  18.355  1.00  0.00           O
ATOM   6293  O11 POPEd 199     109.210  14.389  19.675  1.00  0.00           O
ATOM   6294  O12 POPEd 199     110.700  12.659  20.465  1.00  0.00           O
ATOM   6295  C1  POPEd 199     109.819  15.319  20.615  1.00  0.00           C
ATOM   6298  C2  POPEd 199     108.820  15.769  21.695  1.00  0.00           C
ATOM   6300  O21 POPEd 199     109.460  15.739  22.985  1.00  0.00           O
ATOM   6301  C21 POPEd 199     110.189  16.809  23.235  1.00  0.00           C
ATOM   6302  O22 POPEd 199     110.410  17.739  22.475  1.00  0.00           O
ATOM   6303  C22 POPEd 199     110.631  16.749  24.695  1.00  0.00           C
ATOM   6306  C3  POPEd 199     107.560  14.859  21.745  1.00  0.00           C
ATOM   6309  O31 POPEd 199     106.810  15.099  22.935  1.00  0.00           O
ATOM   6310  C31 POPEd 199     106.829  14.299  23.995  1.00  0.00           C
ATOM   6311  O32 POPEd 199     106.300  14.589  25.055  1.00  0.00           O
ATOM   6312  C32 POPEd 199     107.579  12.969  23.845  1.00  0.00           C
ATOM   6315  C23 POPEd 199     110.949  18.149  25.275  1.00  0.00           C
ATOM   6318  C24 POPEd 199     111.050  18.129  26.805  1.00  0.00           C
ATOM   6321  C25 POPEd 199     111.561  19.439  27.425  1.00  0.00           C
ATOM   6324  C26 POPEd 199     112.960  19.819  26.915  1.00  0.00           C
ATOM   6327  C27 POPEd 199     113.689  20.849  27.795  1.00  0.00           C
ATOM   6330  C28 POPEd 199     114.980  21.439  27.165  1.00  0.00           C
ATOM   6333  C29 POPEd 199     115.960  20.409  26.655  1.00  0.00           C
ATOM   6335 0C21 POPEd 199     117.300  20.490  26.655  1.00  0.00           C
ATOM   6337 1C21 POPEd 199     118.160  21.619  27.155  1.00  0.00           C
ATOM   6340 2C21 POPEd 199     119.241  21.089  28.105  1.00  0.00           C
ATOM   6343 3C21 POPEd 199     120.189  22.179  28.605  1.00  0.00           C
ATOM   6346 4C21 POPEd 199     121.090  21.719  29.755  1.00  0.00           C
ATOM   6349 5C21 POPEd 199     120.359  21.669  31.105  1.00  0.00           C
ATOM   6352 6C21 POPEd 199     121.279  21.259  32.265  1.00  0.00           C
ATOM   6355 7C21 POPEd 199     120.500  20.859  33.525  1.00  0.00           C
ATOM   6358 8C21 POPEd 199     121.399  20.419  34.685  1.00  0.00           C
ATOM   6362  C33 POPEd 199     107.509  12.159  25.165  1.00  0.00           C
ATOM   6365  C34 POPEd 199     108.149  10.769  25.075  1.00  0.00           C
ATOM   6368  C35 POPEd 199     107.780   9.869  26.265  1.00  0.00           C
ATOM   6371  C36 POPEd 199     108.309  10.389  27.605  1.00  0.00           C
ATOM   6374  C37 POPEd 199     108.259   9.339  28.725  1.00  0.00           C
ATOM   6377  C38 POPEd 199     108.921   9.819  30.035  1.00  0.00           C
ATOM   6380  C39 POPEd 199     108.060  10.789  30.865  1.00  0.00           C
ATOM   6383 0C31 POPEd 199     106.810  10.149  31.495  1.00  0.00           C
ATOM   6386 1C31 POPEd 199     106.369  10.869  32.775  1.00  0.00           C
ATOM   6389 2C31 POPEd 199     105.149  10.209  33.455  1.00  0.00           C
ATOM   6392 3C31 POPEd 199     104.699  10.929  34.735  1.00  0.00           C
ATOM   6395 4C31 POPEd 199     105.829  11.099  35.775  1.00  0.00           C
ATOM   6398 5C31 POPEd 199     105.359  11.599  37.155  1.00  0.00           C
ATOM   6401 6C31 POPEd 199     104.509  12.869  37.115  1.00  0.00           C
ATOM   6405  NH3 POPEe 200      76.921  84.559  29.565  1.00  0.00           N
ATOM   6409  C12 POPEe 200      76.061  84.799  30.785  1.00  0.00           C
ATOM   6412  C11 POPEe 200      74.561  84.851  30.405  1.00  0.00           C
ATOM   6415  P   POPEe 200      72.289  85.259  31.705  1.00  0.00           P
ATOM   6416  O13 POPEe 200      71.921  85.870  30.395  1.00  0.00           O
ATOM   6417  O14 POPEe 200      71.359  84.210  32.165  1.00  0.00           O
ATOM   6418  O11 POPEe 200      72.480  86.410  32.785  1.00  0.00           O
ATOM   6419  O12 POPEe 200      73.749  84.640  31.565  1.00  0.00           O
ATOM   6420  C1  POPEe 200      73.730  86.530  33.475  1.00  0.00           C
ATOM   6423  C2  POPEe 200      73.829  87.771  34.415  1.00  0.00           C
ATOM   6425  O21 POPEe 200      74.980  87.639  35.285  1.00  0.00           O
ATOM   6426  C21 POPEe 200      74.660  87.380  36.565  1.00  0.00           C
ATOM   6427  O22 POPEe 200      74.289  86.290  36.945  1.00  0.00           O
ATOM   6428  C22 POPEe 200      74.729  88.619  37.455  1.00  0.00           C
ATOM   6431  C3  POPEe 200      74.009  89.109  33.645  1.00  0.00           C
ATOM   6434  O31 POPEe 200      74.369  90.131  34.605  1.00  0.00           O
ATOM   6435  C31 POPEe 200      74.469  91.369  34.165  1.00  0.00           C
ATOM   6436  O32 POPEe 200      74.130  91.759  33.065  1.00  0.00           O
ATOM   6437  C32 POPEe 200      75.109  92.211  35.265  1.00  0.00           C
ATOM   6440  C23 POPEe 200      76.131  88.919  38.045  1.00  0.00           C
ATOM   6443  C24 POPEe 200      76.090  90.160  38.955  1.00  0.00           C
ATOM   6446  C25 POPEe 200      77.469  90.579  39.485  1.00  0.00           C
ATOM   6449  C26 POPEe 200      77.590  92.099  39.675  1.00  0.00           C
ATOM   6452  C27 POPEe 200      78.950  92.509  40.265  1.00  0.00           C
ATOM   6455  C28 POPEe 200      79.320  93.989  40.055  1.00  0.00           C
ATOM   6458  C29 POPEe 200      78.350  94.979  40.635  1.00  0.00           C
ATOM   6460 0C21 POPEe 200      78.530  95.789  41.695  1.00  0.00           C
ATOM   6462 1C21 POPEe 200      79.740  95.880  42.605  1.00  0.00           C
ATOM   6465 2C21 POPEe 200      79.539  95.200  43.975  1.00  0.00           C
ATOM   6468 3C21 POPEe 200      78.359  95.759  44.775  1.00  0.00           C
ATOM   6471 4C21 POPEe 200      78.020  94.969  46.045  1.00  0.00           C
ATOM   6474 5C21 POPEe 200      78.969  95.239  47.215  1.00  0.00           C
ATOM   6477 6C21 POPEe 200      78.389  94.739  48.545  1.00  0.00           C
ATOM   6480 7C21 POPEe 200      79.230  95.149  49.755  1.00  0.00           C
ATOM   6483 8C21 POPEe 200      78.609  94.729  51.085  1.00  0.00           C
ATOM   6487  C33 POPEe 200      74.109  92.609  36.375  1.00  0.00           C
ATOM   6490  C34 POPEe 200      74.619  93.770  37.235  1.00  0.00           C
ATOM   6493  C35 POPEe 200      73.590  94.240  38.265  1.00  0.00           C
ATOM   6496  C36 POPEe 200      73.569  93.410  39.565  1.00  0.00           C
ATOM   6499  C37 POPEe 200      72.571  93.989  40.575  1.00  0.00           C
ATOM   6502  C38 POPEe 200      72.579  93.320  41.955  1.00  0.00           C
ATOM   6505  C39 POPEe 200      73.719  93.749  42.895  1.00  0.00           C
ATOM   6508 0C31 POPEe 200      73.460  93.271  44.335  1.00  0.00           C
ATOM   6511 1C31 POPEe 200      74.561  93.670  45.335  1.00  0.00           C
ATOM   6514 2C31 POPEe 200      74.289  93.159  46.765  1.00  0.00           C
ATOM   6517 3C31 POPEe 200      74.660  91.670  46.965  1.00  0.00           C
ATOM   6520 4C31 POPEe 200      76.039  91.469  47.595  1.00  0.00           C
ATOM   6523 5C31 POPEe 200      76.369  89.991  47.835  1.00  0.00           C
ATOM   6526 6C31 POPEe 200      77.499  89.770  48.845  1.00  0.00           C
ATOM   6530  NH3 POPEf 201      18.109   5.519  26.535  1.00  0.00           N
ATOM   6534  C12 POPEf 201      16.660   5.699  26.895  1.00  0.00           C
ATOM   6537  C11 POPEf 201      15.759   4.760  26.085  1.00  0.00           C
ATOM   6540  P   POPEf 201      13.709   4.920  27.705  1.00  0.00           P
ATOM   6541  O13 POPEf 201      14.089   3.630  28.315  1.00  0.00           O
ATOM   6542  O14 POPEf 201      14.029   6.149  28.485  1.00  0.00           O
ATOM   6543  O11 POPEf 201      12.169   4.870  27.305  1.00  0.00           O
ATOM   6544  O12 POPEf 201      14.379   5.069  26.275  1.00  0.00           O
ATOM   6545  C1  POPEf 201      11.199   5.749  27.885  1.00  0.00           C
ATOM   6548  C2  POPEf 201      10.209   4.970  28.805  1.00  0.00           C
ATOM   6550  O21 POPEf 201       9.369   5.859  29.565  1.00  0.00           O
ATOM   6551  C21 POPEf 201       9.889   6.579  30.525  1.00  0.00           C
ATOM   6552  O22 POPEf 201      11.069   6.639  30.835  1.00  0.00           O
ATOM   6553  C22 POPEf 201       8.819   7.419  31.215  1.00  0.00           C
ATOM   6556  C3  POPEf 201      10.909   3.890  29.675  1.00  0.00           C
ATOM   6559  O31 POPEf 201      10.049   3.500  30.755  1.00  0.00           O
ATOM   6560  C31 POPEf 201      10.409   2.430  31.425  1.00  0.00           C
ATOM   6561  O32 POPEf 201      11.289   1.640  31.115  1.00  0.00           O
ATOM   6562  C32 POPEf 201       9.599   2.370  32.715  1.00  0.00           C
ATOM   6565  C23 POPEf 201       9.419   8.309  32.335  1.00  0.00           C
ATOM   6568  C24 POPEf 201       8.589   9.559  32.615  1.00  0.00           C
ATOM   6571  C25 POPEf 201       7.329   9.329  33.465  1.00  0.00           C
ATOM   6574  C26 POPEf 201       7.639   8.789  34.875  1.00  0.00           C
ATOM   6577  C27 POPEf 201       6.909   9.579  35.975  1.00  0.00           C
ATOM   6580  C28 POPEf 201       7.209   9.039  37.385  1.00  0.00           C
ATOM   6583  C29 POPEf 201       6.469   9.839  38.425  1.00  0.00           C
ATOM   6585 0C21 POPEf 201       6.399   9.519  39.725  1.00  0.00           C
ATOM   6587 1C21 POPEf 201       7.069   8.339  40.385  1.00  0.00           C
ATOM   6590 2C21 POPEf 201       7.579   8.689  41.785  1.00  0.00           C
ATOM   6593 3C21 POPEf 201       8.029   7.439  42.575  1.00  0.00           C
ATOM   6596 4C21 POPEf 201       8.519   7.749  43.995  1.00  0.00           C
ATOM   6599 5C21 POPEf 201       7.419   8.309  44.905  1.00  0.00           C
ATOM   6602 6C21 POPEf 201       7.899   8.559  46.335  1.00  0.00           C
ATOM   6605 7C21 POPEf 201       6.729   8.879  47.295  1.00  0.00           C
ATOM   6608 8C21 POPEf 201       6.059  10.229  47.055  1.00  0.00           C
ATOM   6612  C33 POPEf 201       9.219   3.760  33.285  1.00  0.00           C
ATOM   6615  C34 POPEf 201       8.429   3.650  34.585  1.00  0.00           C
ATOM   6618  C35 POPEf 201       9.329   3.490  35.815  1.00  0.00           C
ATOM   6621  C36 POPEf 201       9.149   4.650  36.815  1.00  0.00           C
ATOM   6624  C37 POPEf 201      10.090   4.530  38.015  1.00  0.00           C
ATOM   6627  C38 POPEf 201       9.869   5.689  39.005  1.00  0.00           C
ATOM   6630  C39 POPEf 201      10.819   5.659  40.205  1.00  0.00           C
ATOM   6633 0C31 POPEf 201      10.509   4.550  41.215  1.00  0.00           C
ATOM   6636 1C31 POPEf 201      11.369   4.680  42.485  1.00  0.00           C
ATOM   6639 2C31 POPEf 201      10.789   3.940  43.695  1.00  0.00           C
ATOM   6642 3C31 POPEf 201      11.579   4.230  44.975  1.00  0.00           C
ATOM   6645 4C31 POPEf 201      10.879   3.760  46.255  1.00  0.00           C
ATOM   6648 5C31 POPEf 201      11.679   4.150  47.505  1.00  0.00           C
ATOM   6651 6C31 POPEf 201      10.979   3.820  48.825  1.00  0.00           C
ATOM   6655  NH3 POPEg 202      55.469  69.070  69.465  1.00  0.00           N
ATOM   6659  C12 POPEg 202      56.380  69.639  70.515  1.00  0.00           C
ATOM   6662  C11 POPEg 202      57.840  69.579  70.045  1.00  0.00           C
ATOM   6665  P   POPEg 202      59.790  67.989  69.475  1.00  0.00           P
ATOM   6666  O13 POPEg 202      60.630  69.021  70.115  1.00  0.00           O
ATOM   6667  O14 POPEg 202      60.170  66.570  69.705  1.00  0.00           O
ATOM   6668  O11 POPEg 202      59.729  68.289  67.925  1.00  0.00           O
ATOM   6669  O12 POPEg 202      58.260  68.229  69.865  1.00  0.00           O
ATOM   6670  C1  POPEg 202      60.529  69.309  67.315  1.00  0.00           C
ATOM   6673  C2  POPEg 202      59.629  70.509  66.915  1.00  0.00           C
ATOM   6675  O21 POPEg 202      59.951  70.949  65.575  1.00  0.00           O
ATOM   6676  C21 POPEg 202      59.539  70.119  64.615  1.00  0.00           C
ATOM   6677  O22 POPEg 202      58.779  69.179  64.755  1.00  0.00           O
ATOM   6678  C22 POPEg 202      60.180  70.559  63.285  1.00  0.00           C
ATOM   6681  C3  POPEg 202      59.710  71.701  67.935  1.00  0.00           C
ATOM   6684  O31 POPEg 202      58.460  72.429  67.995  1.00  0.00           O
ATOM   6685  C31 POPEg 202      58.160  73.479  67.245  1.00  0.00           C
ATOM   6686  O32 POPEg 202      57.059  74.009  67.205  1.00  0.00           O
ATOM   6687  C32 POPEg 202      59.319  73.989  66.385  1.00  0.00           C
ATOM   6690  C23 POPEg 202      60.579  69.359  62.395  1.00  0.00           C
ATOM   6693  C24 POPEg 202      61.500  69.719  61.225  1.00  0.00           C
ATOM   6696  C25 POPEg 202      61.789  68.490  60.345  1.00  0.00           C
ATOM   6699  C26 POPEg 202      62.500  68.829  59.035  1.00  0.00           C
ATOM   6702  C27 POPEg 202      62.630  67.599  58.125  1.00  0.00           C
ATOM   6705  C28 POPEg 202      63.149  67.960  56.715  1.00  0.00           C
ATOM   6708  C29 POPEg 202      63.340  66.729  55.865  1.00  0.00           C
ATOM   6710 0C21 POPEg 202      63.660  66.701  54.555  1.00  0.00           C
ATOM   6712 1C21 POPEg 202      63.840  67.880  53.635  1.00  0.00           C
ATOM   6715 2C21 POPEg 202      63.020  67.700  52.345  1.00  0.00           C
ATOM   6718 3C21 POPEg 202      61.509  67.820  52.575  1.00  0.00           C
ATOM   6721 4C21 POPEg 202      60.649  66.990  51.605  1.00  0.00           C
ATOM   6724 5C21 POPEg 202      59.369  66.459  52.275  1.00  0.00           C
ATOM   6727 6C21 POPEg 202      58.431  67.569  52.765  1.00  0.00           C
ATOM   6730 7C21 POPEg 202      57.210  67.030  53.515  1.00  0.00           C
ATOM   6733 8C21 POPEg 202      56.240  68.140  53.955  1.00  0.00           C
ATOM   6737  C33 POPEg 202      58.920  75.180  65.475  1.00  0.00           C
ATOM   6740  C34 POPEg 202      59.899  75.299  64.305  1.00  0.00           C
ATOM   6743  C35 POPEg 202      59.590  74.319  63.165  1.00  0.00           C
ATOM   6746  C36 POPEg 202      58.519  74.839  62.175  1.00  0.00           C
ATOM   6749  C37 POPEg 202      58.050  73.770  61.175  1.00  0.00           C
ATOM   6752  C38 POPEg 202      57.169  74.329  60.045  1.00  0.00           C
ATOM   6755  C39 POPEg 202      57.939  75.131  58.985  1.00  0.00           C
ATOM   6758 0C31 POPEg 202      57.029  75.660  57.865  1.00  0.00           C
ATOM   6761 1C31 POPEg 202      57.750  76.549  56.835  1.00  0.00           C
ATOM   6764 2C31 POPEg 202      58.799  75.809  55.995  1.00  0.00           C
ATOM   6767 3C31 POPEg 202      60.219  75.899  56.555  1.00  0.00           C
ATOM   6770 4C31 POPEg 202      61.149  76.739  55.665  1.00  0.00           C
ATOM   6773 5C31 POPEg 202      62.540  76.960  56.285  1.00  0.00           C
ATOM   6776 6C31 POPEg 202      63.509  77.669  55.335  1.00  0.00           C
ATOM   6780  NH3 POPEh 203      49.790  16.299  68.075  1.00  0.00           N
ATOM   6784  C12 POPEh 203      50.359  15.459  66.975  1.00  0.00           C
ATOM   6787  C11 POPEh 203      50.480  13.959  67.345  1.00  0.00           C
ATOM   6790  P   POPEh 203      48.020  13.159  67.905  1.00  0.00           P
ATOM   6791  O13 POPEh 203      47.340  14.449  67.705  1.00  0.00           O
ATOM   6792  O14 POPEh 203      47.509  12.239  68.935  1.00  0.00           O
ATOM   6793  O11 POPEh 203      48.160  12.349  66.555  1.00  0.00           O
ATOM   6794  O12 POPEh 203      49.499  13.519  68.285  1.00  0.00           O
ATOM   6795  C1  POPEh 203      47.439  12.739  65.375  1.00  0.00           C
ATOM   6798  C2  POPEh 203      47.640  11.759  64.165  1.00  0.00           C
ATOM   6800  O21 POPEh 203      46.750  10.649  64.225  1.00  0.00           O
ATOM   6801  C21 POPEh 203      47.139   9.519  64.755  1.00  0.00           C
ATOM   6802  O22 POPEh 203      47.869   9.369  65.735  1.00  0.00           O
ATOM   6803  C22 POPEh 203      46.609   8.369  63.895  1.00  0.00           C
ATOM   6806  C3  POPEh 203      49.119  11.379  63.915  1.00  0.00           C
ATOM   6809  O31 POPEh 203      49.829  12.519  63.395  1.00  0.00           O
ATOM   6810  C31 POPEh 203      49.790  12.619  62.065  1.00  0.00           C
ATOM   6811  O32 POPEh 203      49.219  11.839  61.315  1.00  0.00           O
ATOM   6812  C32 POPEh 203      50.539  13.879  61.645  1.00  0.00           C
ATOM   6815  C23 POPEh 203      47.199   8.299  62.455  1.00  0.00           C
ATOM   6818  C24 POPEh 203      46.329   7.479  61.485  1.00  0.00           C
ATOM   6821  C25 POPEh 203      46.619   7.739  60.005  1.00  0.00           C
ATOM   6824  C26 POPEh 203      47.880   7.019  59.505  1.00  0.00           C
ATOM   6827  C27 POPEh 203      48.079   7.209  57.995  1.00  0.00           C
ATOM   6830  C28 POPEh 203      49.270   6.429  57.405  1.00  0.00           C
ATOM   6833  C29 POPEh 203      49.079   4.950  57.555  1.00  0.00           C
ATOM   6835 0C21 POPEh 203      48.509   4.130  56.655  1.00  0.00           C
ATOM   6837 1C21 POPEh 203      47.959   4.510  55.305  1.00  0.00           C
ATOM   6840 2C21 POPEh 203      48.920   4.140  54.145  1.00  0.00           C
ATOM   6843 3C21 POPEh 203      49.590   2.770  54.335  1.00  0.00           C
ATOM   6846 4C21 POPEh 203      50.289   2.240  53.085  1.00  0.00           C
ATOM   6849 5C21 POPEh 203      51.259   1.090  53.395  1.00  0.00           C
ATOM   6852 6C21 POPEh 203      50.709   0.070  54.405  1.00  0.00           C
ATOM   6855 7C21 POPEh 203      51.669  -1.090  54.665  1.00  0.00           C
ATOM   6858 8C21 POPEh 203      51.149  -2.060  55.735  1.00  0.00           C
ATOM   6862  C33 POPEh 203      50.060  14.409  60.275  1.00  0.00           C
ATOM   6865  C34 POPEh 203      51.110  15.259  59.565  1.00  0.00           C
ATOM   6868  C35 POPEh 203      50.910  15.329  58.055  1.00  0.00           C
ATOM   6871  C36 POPEh 203      51.160  13.989  57.345  1.00  0.00           C
ATOM   6874  C37 POPEh 203      51.131  14.119  55.825  1.00  0.00           C
ATOM   6877  C38 POPEh 203      51.639  12.859  55.105  1.00  0.00           C
ATOM   6880  C39 POPEh 203      51.590  12.989  53.585  1.00  0.00           C
ATOM   6883 0C31 POPEh 203      52.579  14.039  53.095  1.00  0.00           C
ATOM   6886 1C31 POPEh 203      52.680  14.179  51.575  1.00  0.00           C
ATOM   6889 2C31 POPEh 203      53.959  14.929  51.225  1.00  0.00           C
ATOM   6892 3C31 POPEh 203      54.009  15.409  49.785  1.00  0.00           C
ATOM   6895 4C31 POPEh 203      55.399  15.959  49.445  1.00  0.00           C
ATOM   6898 5C31 POPEh 203      55.480  16.479  48.015  1.00  0.00           C
ATOM   6901 6C31 POPEh 203      56.899  16.879  47.595  1.00  0.00           C
ATOM   6905  NH3 POPEi 204     105.680  42.549  23.775  1.00  0.00           N
ATOM   6909  C12 POPEi 204     105.759  41.059  23.515  1.00  0.00           C
ATOM   6912  C11 POPEi 204     105.960  40.209  24.795  1.00  0.00           C
ATOM   6915  P   POPEi 204     105.820  37.729  25.635  1.00  0.00           P
ATOM   6916  O13 POPEi 204     104.939  36.599  25.255  1.00  0.00           O
ATOM   6917  O14 POPEi 204     107.179  37.319  26.085  1.00  0.00           O
ATOM   6918  O11 POPEi 204     105.109  38.439  26.845  1.00  0.00           O
ATOM   6919  O12 POPEi 204     105.890  38.809  24.475  1.00  0.00           O
ATOM   6920  C1  POPEi 204     105.119  37.840  28.145  1.00  0.00           C
ATOM   6923  C2  POPEi 204     103.689  37.509  28.675  1.00  0.00           C
ATOM   6925  O21 POPEi 204     103.700  36.149  29.175  1.00  0.00           O
ATOM   6926  C21 POPEi 204     103.309  36.059  30.455  1.00  0.00           C
ATOM   6927  O22 POPEi 204     102.960  36.969  31.165  1.00  0.00           O
ATOM   6928  C22 POPEi 204     103.469  34.599  30.895  1.00  0.00           C
ATOM   6931  C3  POPEi 204     102.560  37.679  27.625  1.00  0.00           C
ATOM   6934  O31 POPEi 204     101.290  37.249  28.165  1.00  0.00           O
ATOM   6935  C31 POPEi 204     100.560  38.199  28.745  1.00  0.00           C
ATOM   6936  O32 POPEi 204     100.910  39.359  28.885  1.00  0.00           O
ATOM   6937  C32 POPEi 204      99.250  37.599  29.255  1.00  0.00           C
ATOM   6940  C23 POPEi 204     103.320  34.410  32.425  1.00  0.00           C
ATOM   6943  C24 POPEi 204     101.860  34.239  32.885  1.00  0.00           C
ATOM   6946  C25 POPEi 204     101.679  34.489  34.395  1.00  0.00           C
ATOM   6949  C26 POPEi 204     102.480  33.529  35.285  1.00  0.00           C
ATOM   6952  C27 POPEi 204     102.599  33.979  36.745  1.00  0.00           C
ATOM   6955  C28 POPEi 204     103.370  32.979  37.635  1.00  0.00           C
ATOM   6958  C29 POPEi 204     104.829  32.869  37.265  1.00  0.00           C
ATOM   6960 0C21 POPEi 204     105.859  32.679  38.115  1.00  0.00           C
ATOM   6962 1C21 POPEi 204     105.780  32.519  39.615  1.00  0.00           C
ATOM   6965 2C21 POPEi 204     104.980  31.299  40.105  1.00  0.00           C
ATOM   6968 3C21 POPEi 204     105.149  31.059  41.605  1.00  0.00           C
ATOM   6971 4C21 POPEi 204     104.381  32.049  42.495  1.00  0.00           C
ATOM   6974 5C21 POPEi 204     104.800  31.949  43.965  1.00  0.00           C
ATOM   6977 6C21 POPEi 204     103.650  32.200  44.955  1.00  0.00           C
ATOM   6980 7C21 POPEi 204     104.139  32.319  46.395  1.00  0.00           C
ATOM   6983 8C21 POPEi 204     103.000  32.419  47.415  1.00  0.00           C
ATOM   6987  C33 POPEi 204      99.450  36.319  30.105  1.00  0.00           C
ATOM   6990  C34 POPEi 204      98.840  36.419  31.515  1.00  0.00           C
ATOM   6993  C35 POPEi 204      99.490  37.479  32.405  1.00  0.00           C
ATOM   6996  C36 POPEi 204      99.119  37.289  33.885  1.00  0.00           C
ATOM   6999  C37 POPEi 204      99.559  38.479  34.745  1.00  0.00           C
ATOM   7002  C38 POPEi 204      99.360  38.249  36.245  1.00  0.00           C
ATOM   7005  C39 POPEi 204     100.529  37.500  36.915  1.00  0.00           C
ATOM   7008 0C31 POPEi 204     100.249  37.189  38.385  1.00  0.00           C
ATOM   7011 1C31 POPEi 204     101.490  36.699  39.145  1.00  0.00           C
ATOM   7014 2C31 POPEi 204     101.180  36.289  40.595  1.00  0.00           C
ATOM   7017 3C31 POPEi 204     102.450  36.059  41.425  1.00  0.00           C
ATOM   7020 4C31 POPEi 204     102.160  35.829  42.915  1.00  0.00           C
ATOM   7023 5C31 POPEi 204     103.410  36.009  43.785  1.00  0.00           C
ATOM   7026 6C31 POPEi 204     103.090  36.029  45.285  1.00  0.00           C
ATOM   7030  NH3 POPEj 205      29.660  47.969  30.915  1.00  0.00           N
ATOM   7034  C12 POPEj 205      28.419  48.459  30.175  1.00  0.00           C
ATOM   7037  C11 POPEj 205      27.079  47.989  30.775  1.00  0.00           C
ATOM   7040  P   POPEj 205      26.529  45.529  29.985  1.00  0.00           P
ATOM   7041  O13 POPEj 205      25.189  45.949  29.505  1.00  0.00           O
ATOM   7042  O14 POPEj 205      27.579  45.279  28.975  1.00  0.00           O
ATOM   7043  O11 POPEj 205      26.439  44.259  30.935  1.00  0.00           O
ATOM   7044  O12 POPEj 205      27.069  46.590  31.035  1.00  0.00           O
ATOM   7045  C1  POPEj 205      27.660  43.549  31.255  1.00  0.00           C
ATOM   7048  C2  POPEj 205      27.629  43.020  32.725  1.00  0.00           C
ATOM   7050  O21 POPEj 205      28.959  42.849  33.265  1.00  0.00           O
ATOM   7051  C21 POPEj 205      29.729  41.929  32.725  1.00  0.00           C
ATOM   7052  O22 POPEj 205      29.430  41.159  31.825  1.00  0.00           O
ATOM   7053  C22 POPEj 205      31.119  42.029  33.335  1.00  0.00           C
ATOM   7056  C3  POPEj 205      26.749  41.779  32.945  1.00  0.00           C
ATOM   7059  O31 POPEj 205      26.919  41.339  34.315  1.00  0.00           O
ATOM   7060  C31 POPEj 205      27.169  40.069  34.545  1.00  0.00           C
ATOM   7061  O32 POPEj 205      27.239  39.180  33.705  1.00  0.00           O
ATOM   7062  C32 POPEj 205      27.269  39.869  36.055  1.00  0.00           C
ATOM   7065  C23 POPEj 205      31.219  41.399  34.745  1.00  0.00           C
ATOM   7068  C24 POPEj 205      30.529  42.220  35.835  1.00  0.00           C
ATOM   7071  C25 POPEj 205      31.180  42.039  37.225  1.00  0.00           C
ATOM   7074  C26 POPEj 205      31.149  40.590  37.745  1.00  0.00           C
ATOM   7077  C27 POPEj 205      32.279  40.299  38.735  1.00  0.00           C
ATOM   7080  C28 POPEj 205      32.349  38.809  39.125  1.00  0.00           C
ATOM   7083  C29 POPEj 205      33.680  38.509  39.775  1.00  0.00           C
ATOM   7085 0C21 POPEj 205      33.899  38.149  41.045  1.00  0.00           C
ATOM   7087 1C21 POPEj 205      32.849  37.910  42.105  1.00  0.00           C
ATOM   7090 2C21 POPEj 205      33.289  36.879  43.165  1.00  0.00           C
ATOM   7093 3C21 POPEj 205      33.829  35.559  42.585  1.00  0.00           C
ATOM   7096 4C21 POPEj 205      34.149  34.509  43.655  1.00  0.00           C
ATOM   7099 5C21 POPEj 205      32.919  33.719  44.115  1.00  0.00           C
ATOM   7102 6C21 POPEj 205      33.250  32.749  45.265  1.00  0.00           C
ATOM   7105 7C21 POPEj 205      32.109  31.759  45.545  1.00  0.00           C
ATOM   7108 8C21 POPEj 205      32.379  30.859  46.745  1.00  0.00           C
ATOM   7112  C33 POPEj 205      28.119  38.679  36.485  1.00  0.00           C
ATOM   7115  C34 POPEj 205      27.859  38.349  37.955  1.00  0.00           C
ATOM   7118  C35 POPEj 205      28.269  36.910  38.255  1.00  0.00           C
ATOM   7121  C36 POPEj 205      28.439  36.629  39.745  1.00  0.00           C
ATOM   7124  C37 POPEj 205      28.989  35.209  39.955  1.00  0.00           C
ATOM   7127  C38 POPEj 205      29.509  34.969  41.375  1.00  0.00           C
ATOM   7130  C39 POPEj 205      28.410  35.069  42.445  1.00  0.00           C
ATOM   7133 0C31 POPEj 205      28.979  34.759  43.825  1.00  0.00           C
ATOM   7136 1C31 POPEj 205      27.929  34.799  44.925  1.00  0.00           C
ATOM   7139 2C31 POPEj 205      28.479  34.349  46.285  1.00  0.00           C
ATOM   7142 3C31 POPEj 205      29.509  35.319  46.885  1.00  0.00           C
ATOM   7145 4C31 POPEj 205      30.269  34.729  48.085  1.00  0.00           C
ATOM   7148 5C31 POPEj 205      31.140  35.799  48.765  1.00  0.00           C
ATOM   7151 6C31 POPEj 205      32.069  35.219  49.835  1.00  0.00           C
ATOM   7155  NH3 POPEk 206     107.960  14.169  64.185  1.00  0.00           N
ATOM   7159  C12 POPEk 206     108.829  14.559  65.345  1.00  0.00           C
ATOM   7162  C11 POPEk 206     108.550  16.009  65.795  1.00  0.00           C
ATOM   7165  P   POPEk 206     106.689  17.549  66.825  1.00  0.00           P
ATOM   7166  O13 POPEk 206     105.610  17.369  67.825  1.00  0.00           O
ATOM   7167  O14 POPEk 206     107.850  18.399  67.175  1.00  0.00           O
ATOM   7168  O11 POPEk 206     105.999  18.119  65.515  1.00  0.00           O
ATOM   7169  O12 POPEk 206     107.199  16.159  66.255  1.00  0.00           O
ATOM   7170  C1  POPEk 206     105.789  19.519  65.305  1.00  0.00           C
ATOM   7173  C2  POPEk 206     105.969  19.959  63.815  1.00  0.00           C
ATOM   7175  O21 POPEk 206     107.189  19.419  63.245  1.00  0.00           O
ATOM   7176  C21 POPEk 206     107.021  18.189  62.725  1.00  0.00           C
ATOM   7177  O22 POPEk 206     106.010  17.529  62.815  1.00  0.00           O
ATOM   7178  C22 POPEk 206     108.329  17.729  62.055  1.00  0.00           C
ATOM   7181  C3  POPEk 206     105.969  21.519  63.695  1.00  0.00           C
ATOM   7184  O31 POPEk 206     106.160  22.029  62.355  1.00  0.00           O
ATOM   7185  C31 POPEk 206     105.109  21.879  61.555  1.00  0.00           C
ATOM   7186  O32 POPEk 206     104.090  21.279  61.825  1.00  0.00           O
ATOM   7187  C32 POPEk 206     105.380  22.629  60.245  1.00  0.00           C
ATOM   7190  C23 POPEk 206     108.131  16.589  61.015  1.00  0.00           C
ATOM   7193  C24 POPEk 206     109.410  15.799  60.655  1.00  0.00           C
ATOM   7196  C25 POPEk 206     110.369  16.469  59.645  1.00  0.00           C
ATOM   7199  C26 POPEk 206     111.430  15.499  59.095  1.00  0.00           C
ATOM   7202  C27 POPEk 206     112.439  16.169  58.145  1.00  0.00           C
ATOM   7205  C28 POPEk 206     113.540  15.199  57.655  1.00  0.00           C
ATOM   7208  C29 POPEk 206     114.530  15.879  56.745  1.00  0.00           C
ATOM   7210 0C21 POPEk 206     114.740  15.639  55.435  1.00  0.00           C
ATOM   7212 1C21 POPEk 206     114.051  14.609  54.565  1.00  0.00           C
ATOM   7215 2C21 POPEk 206     113.049  15.229  53.575  1.00  0.00           C
ATOM   7218 3C21 POPEk 206     113.609  16.339  52.665  1.00  0.00           C
ATOM   7221 4C21 POPEk 206     112.630  16.709  51.545  1.00  0.00           C
ATOM   7224 5C21 POPEk 206     112.970  18.019  50.805  1.00  0.00           C
ATOM   7227 6C21 POPEk 206     114.410  18.079  50.285  1.00  0.00           C
ATOM   7230 7C21 POPEk 206     114.609  19.209  49.275  1.00  0.00           C
ATOM   7233 8C21 POPEk 206     116.069  19.359  48.825  1.00  0.00           C
ATOM   7237  C33 POPEk 206     104.399  22.229  59.115  1.00  0.00           C
ATOM   7240  C34 POPEk 206     104.650  22.939  57.765  1.00  0.00           C
ATOM   7243  C35 POPEk 206     106.109  22.969  57.295  1.00  0.00           C
ATOM   7246  C36 POPEk 206     106.750  21.579  57.085  1.00  0.00           C
ATOM   7249  C37 POPEk 206     106.810  21.179  55.605  1.00  0.00           C
ATOM   7252  C38 POPEk 206     107.459  19.809  55.415  1.00  0.00           C
ATOM   7255  C39 POPEk 206     107.550  19.369  53.945  1.00  0.00           C
ATOM   7258 0C31 POPEk 206     108.329  20.339  53.055  1.00  0.00           C
ATOM   7261 1C31 POPEk 206     108.639  19.759  51.665  1.00  0.00           C
ATOM   7264 2C31 POPEk 206     109.469  20.739  50.825  1.00  0.00           C
ATOM   7267 3C31 POPEk 206     109.880  20.189  49.455  1.00  0.00           C
ATOM   7270 4C31 POPEk 206     110.900  21.119  48.775  1.00  0.00           C
ATOM   7273 5C31 POPEk 206     111.430  20.569  47.455  1.00  0.00           C
ATOM   7276 6C31 POPEk 206     112.509  21.449  46.835  1.00  0.00           C
ATOM   7280  NH3 POPEl 207      25.539  79.530  29.245  1.00  0.00           N
ATOM   7284  C12 POPEl 207      26.809  79.359  28.465  1.00  0.00           C
ATOM   7287  C11 POPEl 207      27.779  80.519  28.735  1.00  0.00           C
ATOM   7290  P   POPEl 207      28.680  82.540  27.435  1.00  0.00           P
ATOM   7291  O13 POPEl 207      29.649  81.710  26.685  1.00  0.00           O
ATOM   7292  O14 POPEl 207      28.219  83.819  26.865  1.00  0.00           O
ATOM   7293  O11 POPEl 207      29.349  82.829  28.865  1.00  0.00           O
ATOM   7294  O12 POPEl 207      27.469  81.639  27.885  1.00  0.00           O
ATOM   7295  C1  POPEl 207      28.729  83.810  29.695  1.00  0.00           C
ATOM   7298  C2  POPEl 207      29.229  83.730  31.155  1.00  0.00           C
ATOM   7300  O21 POPEl 207      28.640  84.851  31.825  1.00  0.00           O
ATOM   7301  C21 POPEl 207      28.699  84.939  33.155  1.00  0.00           C
ATOM   7302  O22 POPEl 207      28.799  86.010  33.735  1.00  0.00           O
ATOM   7303  C22 POPEl 207      28.410  83.601  33.845  1.00  0.00           C
ATOM   7306  C3  POPEl 207      30.779  83.779  31.295  1.00  0.00           C
ATOM   7309  O31 POPEl 207      31.229  83.630  32.665  1.00  0.00           O
ATOM   7310  C31 POPEl 207      32.459  83.140  32.795  1.00  0.00           C
ATOM   7311  O32 POPEl 207      33.169  82.780  31.875  1.00  0.00           O
ATOM   7312  C32 POPEl 207      32.939  83.210  34.235  1.00  0.00           C
ATOM   7315  C23 POPEl 207      28.379  83.700  35.385  1.00  0.00           C
ATOM   7318  C24 POPEl 207      29.749  83.420  36.015  1.00  0.00           C
ATOM   7321  C25 POPEl 207      29.649  83.049  37.495  1.00  0.00           C
ATOM   7324  C26 POPEl 207      29.100  81.619  37.685  1.00  0.00           C
ATOM   7327  C27 POPEl 207      28.709  81.359  39.135  1.00  0.00           C
ATOM   7330  C28 POPEl 207      28.160  79.950  39.375  1.00  0.00           C
ATOM   7333  C29 POPEl 207      29.209  78.881  39.205  1.00  0.00           C
ATOM   7335 0C21 POPEl 207      30.160  78.579  40.105  1.00  0.00           C
ATOM   7337 1C21 POPEl 207      30.329  79.259  41.435  1.00  0.00           C
ATOM   7340 2C21 POPEl 207      29.509  78.539  42.515  1.00  0.00           C
ATOM   7343 3C21 POPEl 207      30.119  77.179  42.885  1.00  0.00           C
ATOM   7346 4C21 POPEl 207      30.279  76.999  44.395  1.00  0.00           C
ATOM   7349 5C21 POPEl 207      31.359  77.929  44.975  1.00  0.00           C
ATOM   7352 6C21 POPEl 207      31.250  78.090  46.495  1.00  0.00           C
ATOM   7355 7C21 POPEl 207      32.200  79.139  47.055  1.00  0.00           C
ATOM   7358 8C21 POPEl 207      32.000  79.390  48.545  1.00  0.00           C
ATOM   7362  C33 POPEl 207      34.050  84.269  34.365  1.00  0.00           C
ATOM   7365  C34 POPEl 207      34.689  84.249  35.755  1.00  0.00           C
ATOM   7368  C35 POPEl 207      33.849  84.880  36.865  1.00  0.00           C
ATOM   7371  C36 POPEl 207      34.669  85.069  38.145  1.00  0.00           C
ATOM   7374  C37 POPEl 207      33.859  85.750  39.255  1.00  0.00           C
ATOM   7377  C38 POPEl 207      34.730  86.109  40.475  1.00  0.00           C
ATOM   7380  C39 POPEl 207      33.919  86.759  41.605  1.00  0.00           C
ATOM   7383 0C31 POPEl 207      33.599  85.809  42.785  1.00  0.00           C
ATOM   7386 1C31 POPEl 207      32.809  84.549  42.405  1.00  0.00           C
ATOM   7389 2C31 POPEl 207      32.569  83.619  43.615  1.00  0.00           C
ATOM   7392 3C31 POPEl 207      31.600  84.199  44.645  1.00  0.00           C
ATOM   7395 4C31 POPEl 207      31.439  83.320  45.895  1.00  0.00           C
ATOM   7398 5C31 POPEl 207      30.509  83.969  46.935  1.00  0.00           C
ATOM   7401 6C31 POPEl 207      30.429  83.200  48.255  1.00  0.00           C
ATOM   7405  NH3 POPEm 208      72.210  89.451  73.885  1.00  0.00           N
ATOM   7409  C12 POPEm 208      71.779  89.900  75.255  1.00  0.00           C
ATOM   7412  C11 POPEm 208      70.300  89.590  75.505  1.00  0.00           C
ATOM   7415  P   POPEm 208      68.300  91.229  74.905  1.00  0.00           P
ATOM   7416  O13 POPEm 208      67.079  90.610  74.325  1.00  0.00           O
ATOM   7417  O14 POPEm 208      68.271  91.450  76.365  1.00  0.00           O
ATOM   7418  O11 POPEm 208      68.539  92.619  74.185  1.00  0.00           O
ATOM   7419  O12 POPEm 208      69.509  90.289  74.535  1.00  0.00           O
ATOM   7420  C1  POPEm 208      69.689  92.939  73.395  1.00  0.00           C
ATOM   7423  C2  POPEm 208      69.359  92.859  71.875  1.00  0.00           C
ATOM   7425  O21 POPEm 208      70.570  92.669  71.105  1.00  0.00           O
ATOM   7426  C21 POPEm 208      71.039  91.439  71.175  1.00  0.00           C
ATOM   7427  O22 POPEm 208      70.539  90.519  71.785  1.00  0.00           O
ATOM   7428  C22 POPEm 208      72.311  91.340  70.365  1.00  0.00           C
ATOM   7431  C3  POPEm 208      68.609  94.109  71.335  1.00  0.00           C
ATOM   7434  O31 POPEm 208      68.670  94.160  69.895  1.00  0.00           O
ATOM   7435  C31 POPEm 208      67.771  93.410  69.265  1.00  0.00           C
ATOM   7436  O32 POPEm 208      66.809  92.869  69.785  1.00  0.00           O
ATOM   7437  C32 POPEm 208      68.149  93.271  67.795  1.00  0.00           C
ATOM   7440  C23 POPEm 208      72.700  89.880  70.055  1.00  0.00           C
ATOM   7443  C24 POPEm 208      72.039  89.319  68.785  1.00  0.00           C
ATOM   7446  C25 POPEm 208      72.939  88.279  68.105  1.00  0.00           C
ATOM   7449  C26 POPEm 208      72.350  87.710  66.815  1.00  0.00           C
ATOM   7452  C27 POPEm 208      73.369  86.829  66.075  1.00  0.00           C
ATOM   7455  C28 POPEm 208      72.779  86.130  64.845  1.00  0.00           C
ATOM   7458  C29 POPEm 208      73.790  85.229  64.185  1.00  0.00           C
ATOM   7460 0C21 POPEm 208      73.590  84.509  63.065  1.00  0.00           C
ATOM   7462 1C21 POPEm 208      72.300  84.450  62.295  1.00  0.00           C
ATOM   7465 2C21 POPEm 208      72.381  84.939  60.835  1.00  0.00           C
ATOM   7468 3C21 POPEm 208      73.340  84.129  59.955  1.00  0.00           C
ATOM   7471 4C21 POPEm 208      73.090  84.380  58.465  1.00  0.00           C
ATOM   7474 5C21 POPEm 208      74.289  83.999  57.595  1.00  0.00           C
ATOM   7477 6C21 POPEm 208      74.109  84.469  56.155  1.00  0.00           C
ATOM   7480 7C21 POPEm 208      75.439  84.570  55.395  1.00  0.00           C
ATOM   7483 8C21 POPEm 208      75.259  85.210  54.015  1.00  0.00           C
ATOM   7487  C33 POPEm 208      66.969  92.979  66.845  1.00  0.00           C
ATOM   7490  C34 POPEm 208      67.420  92.639  65.415  1.00  0.00           C
ATOM   7493  C35 POPEm 208      68.399  93.660  64.815  1.00  0.00           C
ATOM   7496  C36 POPEm 208      68.550  93.539  63.295  1.00  0.00           C
ATOM   7499  C37 POPEm 208      69.320  94.719  62.695  1.00  0.00           C
ATOM   7502  C38 POPEm 208      69.259  94.760  61.155  1.00  0.00           C
ATOM   7505  C39 POPEm 208      70.021  93.609  60.485  1.00  0.00           C
ATOM   7508 0C31 POPEm 208      70.130  93.749  58.965  1.00  0.00           C
ATOM   7511 1C31 POPEm 208      70.951  92.599  58.365  1.00  0.00           C
ATOM   7514 2C31 POPEm 208      71.279  92.719  56.875  1.00  0.00           C
ATOM   7517 3C31 POPEm 208      72.170  93.919  56.505  1.00  0.00           C
ATOM   7520 4C31 POPEm 208      73.590  93.881  57.085  1.00  0.00           C
ATOM   7523 5C31 POPEm 208      74.390  95.149  56.745  1.00  0.00           C
ATOM   7526 6C31 POPEm 208      75.889  95.029  57.015  1.00  0.00           C
ATOM   7530  NH3 POPEn 209     129.729  29.969  24.615  1.00  0.00           N
ATOM   7534  C12 POPEn 209     128.980  31.149  24.075  1.00  0.00           C
ATOM   7537  C11 POPEn 209     127.811  31.579  24.965  1.00  0.00           C
ATOM   7540  P   POPEn 209     126.030  33.479  25.075  1.00  0.00           P
ATOM   7541  O13 POPEn 209     126.109  34.910  24.695  1.00  0.00           O
ATOM   7542  O14 POPEn 209     124.760  32.779  24.785  1.00  0.00           O
ATOM   7543  O11 POPEn 209     126.430  33.259  26.595  1.00  0.00           O
ATOM   7544  O12 POPEn 209     127.199  32.700  24.335  1.00  0.00           O
ATOM   7545  C1  POPEn 209     125.429  33.399  27.605  1.00  0.00           C
ATOM   7548  C2  POPEn 209     125.710  32.519  28.865  1.00  0.00           C
ATOM   7550  O21 POPEn 209     126.630  33.139  29.775  1.00  0.00           O
ATOM   7551  C21 POPEn 209     126.079  34.090  30.515  1.00  0.00           C
ATOM   7552  O22 POPEn 209     124.999  34.619  30.325  1.00  0.00           O
ATOM   7553  C22 POPEn 209     126.930  34.299  31.765  1.00  0.00           C
ATOM   7556  C3  POPEn 209     126.219  31.089  28.545  1.00  0.00           C
ATOM   7559  O31 POPEn 209     125.649  30.129  29.465  1.00  0.00           O
ATOM   7560  C31 POPEn 209     126.411  29.769  30.505  1.00  0.00           C
ATOM   7561  O32 POPEn 209     127.490  30.239  30.795  1.00  0.00           O
ATOM   7562  C32 POPEn 209     125.759  28.579  31.235  1.00  0.00           C
ATOM   7565  C23 POPEn 209     126.180  33.789  33.015  1.00  0.00           C
ATOM   7568  C24 POPEn 209     127.021  33.869  34.285  1.00  0.00           C
ATOM   7571  C25 POPEn 209     126.390  33.109  35.455  1.00  0.00           C
ATOM   7574  C26 POPEn 209     125.329  33.899  36.225  1.00  0.00           C
ATOM   7577  C27 POPEn 209     124.770  33.079  37.405  1.00  0.00           C
ATOM   7580  C28 POPEn 209     123.810  33.869  38.305  1.00  0.00           C
ATOM   7583  C29 POPEn 209     124.530  34.819  39.235  1.00  0.00           C
ATOM   7585 0C21 POPEn 209     124.381  34.949  40.565  1.00  0.00           C
ATOM   7587 1C21 POPEn 209     123.420  34.180  41.445  1.00  0.00           C
ATOM   7590 2C21 POPEn 209     124.150  33.409  42.565  1.00  0.00           C
ATOM   7593 3C21 POPEn 209     123.380  32.159  43.005  1.00  0.00           C
ATOM   7596 4C21 POPEn 209     124.051  31.449  44.185  1.00  0.00           C
ATOM   7599 5C21 POPEn 209     123.579  30.009  44.415  1.00  0.00           C
ATOM   7602 6C21 POPEn 209     124.410  29.299  45.495  1.00  0.00           C
ATOM   7605 7C21 POPEn 209     123.890  27.899  45.835  1.00  0.00           C
ATOM   7608 8C21 POPEn 209     124.749  27.169  46.865  1.00  0.00           C
ATOM   7612  C33 POPEn 209     125.809  28.679  32.785  1.00  0.00           C
ATOM   7615  C34 POPEn 209     124.530  29.279  33.395  1.00  0.00           C
ATOM   7618  C35 POPEn 209     124.660  29.529  34.905  1.00  0.00           C
ATOM   7621  C36 POPEn 209     123.569  28.909  35.795  1.00  0.00           C
ATOM   7624  C37 POPEn 209     123.921  29.099  37.285  1.00  0.00           C
ATOM   7627  C38 POPEn 209     122.960  28.419  38.275  1.00  0.00           C
ATOM   7630  C39 POPEn 209     121.561  29.029  38.335  1.00  0.00           C
ATOM   7633 0C31 POPEn 209     120.880  28.689  39.665  1.00  0.00           C
ATOM   7636 1C31 POPEn 209     119.360  28.899  39.685  1.00  0.00           C
ATOM   7639 2C31 POPEn 209     118.820  28.750  41.115  1.00  0.00           C
ATOM   7642 3C31 POPEn 209     117.290  28.709  41.205  1.00  0.00           C
ATOM   7645 4C31 POPEn 209     116.679  27.459  40.555  1.00  0.00           C
ATOM   7648 5C31 POPEn 209     115.359  27.049  41.205  1.00  0.00           C
ATOM   7651 6C31 POPEn 209     114.850  25.689  40.715  1.00  0.00           C
ATOM   7655  NH3 POPEo 210      67.820  72.689  30.575  1.00  0.00           N
ATOM   7659  C12 POPEo 210      66.939  71.929  29.625  1.00  0.00           C
ATOM   7662  C11 POPEo 210      66.090  70.869  30.355  1.00  0.00           C
ATOM   7665  P   POPEo 210      66.630  68.639  31.625  1.00  0.00           P
ATOM   7666  O13 POPEo 210      65.180  68.359  31.625  1.00  0.00           O
ATOM   7667  O14 POPEo 210      67.509  67.859  30.715  1.00  0.00           O
ATOM   7668  O11 POPEo 210      67.189  68.520  33.095  1.00  0.00           O
ATOM   7669  O12 POPEo 210      66.881  70.169  31.315  1.00  0.00           O
ATOM   7670  C1  POPEo 210      66.380  68.039  34.185  1.00  0.00           C
ATOM   7673  C2  POPEo 210      66.859  66.660  34.705  1.00  0.00           C
ATOM   7675  O21 POPEo 210      66.290  66.430  36.015  1.00  0.00           O
ATOM   7676  C21 POPEo 210      65.969  65.180  36.335  1.00  0.00           C
ATOM   7677  O22 POPEo 210      66.021  64.219  35.595  1.00  0.00           O
ATOM   7678  C22 POPEo 210      65.380  65.139  37.755  1.00  0.00           C
ATOM   7681  C3  POPEo 210      68.410  66.619  34.775  1.00  0.00           C
ATOM   7684  O31 POPEo 210      68.829  65.320  35.165  1.00  0.00           O
ATOM   7685  C31 POPEo 210      69.189  64.479  34.215  1.00  0.00           C
ATOM   7686  O32 POPEo 210      69.421  64.770  33.045  1.00  0.00           O
ATOM   7687  C32 POPEo 210      69.381  63.109  34.895  1.00  0.00           C
ATOM   7690  C23 POPEo 210      66.310  65.499  38.935  1.00  0.00           C
ATOM   7693  C24 POPEo 210      65.550  65.349  40.265  1.00  0.00           C
ATOM   7696  C25 POPEo 210      66.450  65.200  41.495  1.00  0.00           C
ATOM   7699  C26 POPEo 210      65.640  64.880  42.765  1.00  0.00           C
ATOM   7702  C27 POPEo 210      66.529  64.600  43.985  1.00  0.00           C
ATOM   7705  C28 POPEo 210      65.759  64.329  45.285  1.00  0.00           C
ATOM   7708  C29 POPEo 210      65.050  62.989  45.305  1.00  0.00           C
ATOM   7710 0C21 POPEo 210      65.130  62.029  46.245  1.00  0.00           C
ATOM   7712 1C21 POPEo 210      65.960  62.029  47.505  1.00  0.00           C
ATOM   7715 2C21 POPEo 210      66.601  60.660  47.805  1.00  0.00           C
ATOM   7718 3C21 POPEo 210      67.459  60.669  49.075  1.00  0.00           C
ATOM   7721 4C21 POPEo 210      68.119  59.309  49.375  1.00  0.00           C
ATOM   7724 5C21 POPEo 210      69.410  59.079  48.575  1.00  0.00           C
ATOM   7727 6C21 POPEo 210      69.789  57.589  48.525  1.00  0.00           C
ATOM   7730 7C21 POPEo 210      71.069  57.309  47.725  1.00  0.00           C
ATOM   7733 8C21 POPEo 210      71.389  55.819  47.595  1.00  0.00           C
ATOM   7737  C33 POPEo 210      68.619  61.929  34.255  1.00  0.00           C
ATOM   7740  C34 POPEo 210      69.270  61.409  32.955  1.00  0.00           C
ATOM   7743  C35 POPEo 210      70.759  61.040  33.075  1.00  0.00           C
ATOM   7746  C36 POPEo 210      71.069  60.039  34.195  1.00  0.00           C
ATOM   7749  C37 POPEo 210      72.439  59.349  34.045  1.00  0.00           C
ATOM   7752  C38 POPEo 210      73.280  59.270  35.325  1.00  0.00           C
ATOM   7755  C39 POPEo 210      74.550  58.429  35.115  1.00  0.00           C
ATOM   7758 0C31 POPEo 210      75.389  58.239  36.375  1.00  0.00           C
ATOM   7761 1C31 POPEo 210      76.329  57.029  36.225  1.00  0.00           C
ATOM   7764 2C31 POPEo 210      77.021  56.590  37.525  1.00  0.00           C
ATOM   7767 3C31 POPEo 210      77.771  55.250  37.415  1.00  0.00           C
ATOM   7770 4C31 POPEo 210      76.890  54.119  36.855  1.00  0.00           C
ATOM   7773 5C31 POPEo 210      77.560  52.750  36.935  1.00  0.00           C
ATOM   7776 6C31 POPEo 210      76.700  51.689  36.255  1.00  0.00           C
ATOM   7780  NH3 POPEp 211     100.520  16.809  22.945  1.00  0.00           N
ATOM   7784  C12 POPEp 211     101.950  17.239  22.985  1.00  0.00           C
ATOM   7787  C11 POPEp 211     102.420  17.679  21.595  1.00  0.00           C
ATOM   7790  P   POPEp 211     104.679  18.849  22.125  1.00  0.00           P
ATOM   7791  O13 POPEp 211     106.069  18.709  21.645  1.00  0.00           O
ATOM   7792  O14 POPEp 211     104.030  20.139  21.845  1.00  0.00           O
ATOM   7793  O11 POPEp 211     104.600  18.659  23.695  1.00  0.00           O
ATOM   7794  O12 POPEp 211     103.840  17.649  21.545  1.00  0.00           O
ATOM   7795  C1  POPEp 211     105.700  18.219  24.475  1.00  0.00           C
ATOM   7798  C2  POPEp 211     106.450  19.419  25.145  1.00  0.00           C
ATOM   7800  O21 POPEp 211     105.520  20.239  25.885  1.00  0.00           O
ATOM   7801  C21 POPEp 211     105.009  19.939  27.105  1.00  0.00           C
ATOM   7802  O22 POPEp 211     103.980  20.439  27.525  1.00  0.00           O
ATOM   7803  C22 POPEp 211     105.820  18.899  27.895  1.00  0.00           C
ATOM   7806  C3  POPEp 211     107.219  20.289  24.115  1.00  0.00           C
ATOM   7809  O31 POPEp 211     108.049  21.259  24.765  1.00  0.00           O
ATOM   7810  C31 POPEp 211     107.459  22.409  25.085  1.00  0.00           C
ATOM   7811  O32 POPEp 211     106.279  22.669  24.925  1.00  0.00           O
ATOM   7812  C32 POPEp 211     108.479  23.309  25.765  1.00  0.00           C
ATOM   7815  C23 POPEp 211     105.809  19.039  29.435  1.00  0.00           C
ATOM   7818  C24 POPEp 211     107.210  19.299  30.025  1.00  0.00           C
ATOM   7821  C25 POPEp 211     107.420  20.719  30.565  1.00  0.00           C
ATOM   7824  C26 POPEp 211     106.799  20.889  31.965  1.00  0.00           C
ATOM   7827  C27 POPEp 211     107.249  22.179  32.665  1.00  0.00           C
ATOM   7830  C28 POPEp 211     106.881  22.159  34.155  1.00  0.00           C
ATOM   7833  C29 POPEp 211     107.310  23.429  34.855  1.00  0.00           C
ATOM   7835 0C21 POPEp 211     107.730  23.519  36.135  1.00  0.00           C
ATOM   7837 1C21 POPEp 211     107.789  22.379  37.125  1.00  0.00           C
ATOM   7840 2C21 POPEp 211     107.199  22.729  38.495  1.00  0.00           C
ATOM   7843 3C21 POPEp 211     108.070  23.679  39.345  1.00  0.00           C
ATOM   7846 4C21 POPEp 211     107.740  23.559  40.845  1.00  0.00           C
ATOM   7849 5C21 POPEp 211     108.650  24.359  41.775  1.00  0.00           C
ATOM   7852 6C21 POPEp 211     108.569  23.859  43.225  1.00  0.00           C
ATOM   7855 7C21 POPEp 211     109.410  24.699  44.205  1.00  0.00           C
ATOM   7858 8C21 POPEp 211     109.539  24.059  45.585  1.00  0.00           C
ATOM   7862  C33 POPEp 211     108.800  22.869  27.215  1.00  0.00           C
ATOM   7865  C34 POPEp 211     109.930  23.689  27.855  1.00  0.00           C
ATOM   7868  C35 POPEp 211     109.969  23.579  29.385  1.00  0.00           C
ATOM   7871  C36 POPEp 211     111.200  24.259  29.985  1.00  0.00           C
ATOM   7874  C37 POPEp 211     111.160  24.399  31.515  1.00  0.00           C
ATOM   7877  C38 POPEp 211     112.380  25.189  32.015  1.00  0.00           C
ATOM   7880  C39 POPEp 211     112.350  25.559  33.505  1.00  0.00           C
ATOM   7883 0C31 POPEp 211     113.550  26.439  33.875  1.00  0.00           C
ATOM   7886 1C31 POPEp 211     113.530  26.969  35.315  1.00  0.00           C
ATOM   7889 2C31 POPEp 211     114.800  27.779  35.635  1.00  0.00           C
ATOM   7892 3C31 POPEp 211     114.880  28.259  37.095  1.00  0.00           C
ATOM   7895 4C31 POPEp 211     114.051  29.519  37.385  1.00  0.00           C
ATOM   7898 5C31 POPEp 211     114.150  29.939  38.855  1.00  0.00           C
ATOM   7901 6C31 POPEp 211     113.609  31.349  39.135  1.00  0.00           C
ATOM   7905  NH3 POPEq 212     128.370  18.129  22.155  1.00  0.00           N
ATOM   7909  C12 POPEq 212     127.021  17.569  22.535  1.00  0.00           C
ATOM   7912  C11 POPEq 212     127.120  16.139  23.105  1.00  0.00           C
ATOM   7915  P   POPEq 212     125.590  14.309  24.195  1.00  0.00           P
ATOM   7916  O13 POPEq 212     124.950  13.439  23.185  1.00  0.00           O
ATOM   7917  O14 POPEq 212     126.829  13.829  24.855  1.00  0.00           O
ATOM   7918  O11 POPEq 212     124.579  14.629  25.385  1.00  0.00           O
ATOM   7919  O12 POPEq 212     125.850  15.779  23.645  1.00  0.00           O
ATOM   7920  C1  POPEq 212     123.689  13.599  25.815  1.00  0.00           C
ATOM   7923  C2  POPEq 212     122.759  14.119  26.955  1.00  0.00           C
ATOM   7925  O21 POPEq 212     122.540  13.039  27.895  1.00  0.00           O
ATOM   7926  C21 POPEq 212     122.789  13.399  29.145  1.00  0.00           C
ATOM   7927  O22 POPEq 212     122.189  14.229  29.795  1.00  0.00           O
ATOM   7928  C22 POPEq 212     124.150  12.789  29.545  1.00  0.00           C
ATOM   7931  C3  POPEq 212     121.450  14.709  26.405  1.00  0.00           C
ATOM   7934  O31 POPEq 212     120.689  15.319  27.455  1.00  0.00           O
ATOM   7935  C31 POPEq 212     119.660  16.009  26.995  1.00  0.00           C
ATOM   7936  O32 POPEq 212     119.399  16.239  25.825  1.00  0.00           O
ATOM   7937  C32 POPEq 212     118.950  16.629  28.175  1.00  0.00           C
ATOM   7940  C23 POPEq 212     124.100  11.869  30.775  1.00  0.00           C
ATOM   7943  C24 POPEq 212     124.130  12.629  32.095  1.00  0.00           C
ATOM   7946  C25 POPEq 212     124.340  11.709  33.305  1.00  0.00           C
ATOM   7949  C26 POPEq 212     123.359  10.529  33.375  1.00  0.00           C
ATOM   7952  C27 POPEq 212     123.420   9.829  34.745  1.00  0.00           C
ATOM   7955  C28 POPEq 212     122.359   8.739  34.925  1.00  0.00           C
ATOM   7958  C29 POPEq 212     120.979   9.319  35.185  1.00  0.00           C
ATOM   7960 0C21 POPEq 212     120.429   9.549  36.385  1.00  0.00           C
ATOM   7962 1C21 POPEq 212     121.060   9.319  37.735  1.00  0.00           C
ATOM   7965 2C21 POPEq 212     120.369   8.199  38.535  1.00  0.00           C
ATOM   7968 3C21 POPEq 212     120.509   6.819  37.875  1.00  0.00           C
ATOM   7971 4C21 POPEq 212     120.009   5.669  38.755  1.00  0.00           C
ATOM   7974 5C21 POPEq 212     120.270   4.310  38.095  1.00  0.00           C
ATOM   7977 6C21 POPEq 212     119.840   3.110  38.935  1.00  0.00           C
ATOM   7980 7C21 POPEq 212     119.840   1.840  38.075  1.00  0.00           C
ATOM   7983 8C21 POPEq 212     119.419   0.570  38.805  1.00  0.00           C
ATOM   7987  C33 POPEq 212     117.439  16.759  27.935  1.00  0.00           C
ATOM   7990  C34 POPEq 212     116.679  16.859  29.245  1.00  0.00           C
ATOM   7993  C35 POPEq 212     115.189  17.159  29.015  1.00  0.00           C
ATOM   7996  C36 POPEq 212     114.381  16.739  30.235  1.00  0.00           C
ATOM   7999  C37 POPEq 212     112.970  17.319  30.295  1.00  0.00           C
ATOM   8002  C38 POPEq 212     112.329  16.919  31.625  1.00  0.00           C
ATOM   8005  C39 POPEq 212     110.960  17.539  31.865  1.00  0.00           C
ATOM   8008 0C31 POPEq 212     110.560  17.409  33.345  1.00  0.00           C
ATOM   8011 1C31 POPEq 212     109.109  17.809  33.575  1.00  0.00           C
ATOM   8014 2C31 POPEq 212     108.770  17.939  35.055  1.00  0.00           C
ATOM   8017 3C31 POPEq 212     107.260  17.879  35.295  1.00  0.00           C
ATOM   8020 4C31 POPEq 212     106.869  18.099  36.765  1.00  0.00           C
ATOM   8023 5C31 POPEq 212     105.359  18.019  36.965  1.00  0.00           C
ATOM   8026 6C31 POPEq 212     104.910  18.279  38.395  1.00  0.00           C
ATOM   8030  NH3 POPEr 213      -2.010  46.329  25.115  1.00  0.00           N
ATOM   8034  C12 POPEr 213      -1.360  46.119  23.795  1.00  0.00           C
ATOM   8037  C11 POPEr 213      -0.560  44.809  23.735  1.00  0.00           C
ATOM   8040  P   POPEr 213       1.189  43.319  24.825  1.00  0.00           P
ATOM   8041  O13 POPEr 213       0.270  42.179  24.985  1.00  0.00           O
ATOM   8042  O14 POPEr 213       2.049  43.279  23.625  1.00  0.00           O
ATOM   8043  O11 POPEr 213       2.149  43.429  26.085  1.00  0.00           O
ATOM   8044  O12 POPEr 213       0.379  44.699  24.825  1.00  0.00           O
ATOM   8045  C1  POPEr 213       2.719  44.699  26.435  1.00  0.00           C
ATOM   8048  C2  POPEr 213       2.309  45.259  27.835  1.00  0.00           C
ATOM   8050  O21 POPEr 213       2.569  44.259  28.835  1.00  0.00           O
ATOM   8051  C21 POPEr 213       1.659  43.369  29.135  1.00  0.00           C
ATOM   8052  O22 POPEr 213       0.549  43.229  28.645  1.00  0.00           O
ATOM   8053  C22 POPEr 213       2.159  42.560  30.325  1.00  0.00           C
ATOM   8056  C3  POPEr 213       0.929  46.009  27.905  1.00  0.00           C
ATOM   8059  O31 POPEr 213       0.719  46.679  29.175  1.00  0.00           O
ATOM   8060  C31 POPEr 213       0.969  47.999  29.225  1.00  0.00           C
ATOM   8061  O32 POPEr 213       1.349  48.689  28.295  1.00  0.00           O
ATOM   8062  C32 POPEr 213       0.749  48.489  30.675  1.00  0.00           C
ATOM   8065  C23 POPEr 213       0.979  42.209  31.265  1.00  0.00           C
ATOM   8068  C24 POPEr 213       1.389  41.409  32.505  1.00  0.00           C
ATOM   8071  C25 POPEr 213       0.190  41.139  33.425  1.00  0.00           C
ATOM   8074  C26 POPEr 213       0.549  40.389  34.715  1.00  0.00           C
ATOM   8077  C27 POPEr 213       1.079  41.319  35.815  1.00  0.00           C
ATOM   8080  C28 POPEr 213       1.499  40.609  37.115  1.00  0.00           C
ATOM   8083  C29 POPEr 213       0.339  39.919  37.785  1.00  0.00           C
ATOM   8085 0C21 POPEr 213      -0.160  40.130  39.015  1.00  0.00           C
ATOM   8087 1C21 POPEr 213       0.309  41.089  40.085  1.00  0.00           C
ATOM   8090 2C21 POPEr 213       0.549  40.380  41.425  1.00  0.00           C
ATOM   8093 3C21 POPEr 213      -0.690  39.619  41.945  1.00  0.00           C
ATOM   8096 4C21 POPEr 213      -0.510  39.039  43.355  1.00  0.00           C
ATOM   8099 5C21 POPEr 213      -1.640  38.059  43.715  1.00  0.00           C
ATOM   8102 6C21 POPEr 213      -1.470  37.439  45.095  1.00  0.00           C
ATOM   8105 7C21 POPEr 213      -2.540  36.389  45.405  1.00  0.00           C
ATOM   8108 8C21 POPEr 213      -2.390  35.769  46.785  1.00  0.00           C
ATOM   8112  C33 POPEr 213       1.249  49.930  30.945  1.00  0.00           C
ATOM   8115  C34 POPEr 213       1.509  50.229  32.435  1.00  0.00           C
ATOM   8118  C35 POPEr 213       2.699  49.449  33.045  1.00  0.00           C
ATOM   8121  C36 POPEr 213       3.129  49.959  34.435  1.00  0.00           C
ATOM   8124  C37 POPEr 213       4.149  49.029  35.135  1.00  0.00           C
ATOM   8127  C38 POPEr 213       4.629  49.539  36.505  1.00  0.00           C
ATOM   8130  C39 POPEr 213       5.319  48.429  37.315  1.00  0.00           C
ATOM   8133 0C31 POPEr 213       5.959  48.889  38.645  1.00  0.00           C
ATOM   8136 1C31 POPEr 213       6.369  47.709  39.535  1.00  0.00           C
ATOM   8139 2C31 POPEr 213       7.189  48.059  40.795  1.00  0.00           C
ATOM   8142 3C31 POPEr 213       6.529  49.099  41.715  1.00  0.00           C
ATOM   8145 4C31 POPEr 213       7.369  49.340  42.985  1.00  0.00           C
ATOM   8148 5C31 POPEr 213       6.849  50.509  43.825  1.00  0.00           C
ATOM   8151 6C31 POPEr 213       7.719  50.819  45.045  1.00  0.00           C
ATOM   8155  NH3 POPEs 214       3.279 106.170  67.415  1.00  0.00           N
ATOM   8159  C12 POPEs 214       4.399 107.140  67.715  1.00  0.00           C
ATOM   8162  C11 POPEs 214       5.409 106.679  68.785  1.00  0.00           C
ATOM   8165  P   POPEs 214       6.439 104.409  69.575  1.00  0.00           P
ATOM   8166  O13 POPEs 214       7.389 105.210  70.385  1.00  0.00           O
ATOM   8167  O14 POPEs 214       5.919 103.139  70.105  1.00  0.00           O
ATOM   8168  O11 POPEs 214       6.999 104.259  68.145  1.00  0.00           O
ATOM   8169  O12 POPEs 214       5.189 105.329  69.235  1.00  0.00           O
ATOM   8170  C1  POPEs 214       6.489 103.320  67.215  1.00  0.00           C
ATOM   8173  C2  POPEs 214       6.989 103.749  65.825  1.00  0.00           C
ATOM   8175  O21 POPEs 214       8.419 103.719  65.835  1.00  0.00           O
ATOM   8176  C21 POPEs 214       9.099 104.139  64.795  1.00  0.00           C
ATOM   8177  O22 POPEs 214      10.109 104.819  64.855  1.00  0.00           O
ATOM   8178  C22 POPEs 214       8.599 103.499  63.485  1.00  0.00           C
ATOM   8181  C3  POPEs 214       6.449 105.180  65.515  1.00  0.00           C
ATOM   8184  O31 POPEs 214       6.829 105.680  64.225  1.00  0.00           O
ATOM   8185  C31 POPEs 214       5.849 106.089  63.415  1.00  0.00           C
ATOM   8186  O32 POPEs 214       4.659 105.870  63.595  1.00  0.00           O
ATOM   8187  C32 POPEs 214       6.469 106.850  62.245  1.00  0.00           C
ATOM   8190  C23 POPEs 214       9.089 104.299  62.265  1.00  0.00           C
ATOM   8193  C24 POPEs 214       8.639 103.601  60.985  1.00  0.00           C
ATOM   8196  C25 POPEs 214       8.979 104.419  59.745  1.00  0.00           C
ATOM   8199  C26 POPEs 214       9.119 103.569  58.485  1.00  0.00           C
ATOM   8202  C27 POPEs 214       9.399 104.459  57.265  1.00  0.00           C
ATOM   8205  C28 POPEs 214       9.999 103.679  56.085  1.00  0.00           C
ATOM   8208  C29 POPEs 214       9.059 102.631  55.535  1.00  0.00           C
ATOM   8210 0C21 POPEs 214       9.129 102.140  54.285  1.00  0.00           C
ATOM   8212 1C21 POPEs 214      10.189 102.520  53.295  1.00  0.00           C
ATOM   8215 2C21 POPEs 214      10.709 101.349  52.445  1.00  0.00           C
ATOM   8218 3C21 POPEs 214      11.259 100.189  53.295  1.00  0.00           C
ATOM   8221 4C21 POPEs 214      12.269  99.311  52.535  1.00  0.00           C
ATOM   8224 5C21 POPEs 214      11.789  98.849  51.155  1.00  0.00           C
ATOM   8227 6C21 POPEs 214      12.759  97.829  50.535  1.00  0.00           C
ATOM   8230 7C21 POPEs 214      12.279  97.309  49.175  1.00  0.00           C
ATOM   8233 8C21 POPEs 214      13.149  96.179  48.625  1.00  0.00           C
ATOM   8237  C33 POPEs 214       5.589 108.019  61.755  1.00  0.00           C
ATOM   8240  C34 POPEs 214       5.789 108.359  60.275  1.00  0.00           C
ATOM   8243  C35 POPEs 214       4.619 109.210  59.755  1.00  0.00           C
ATOM   8246  C36 POPEs 214       4.659 109.409  58.235  1.00  0.00           C
ATOM   8249  C37 POPEs 214       3.339 109.920  57.635  1.00  0.00           C
ATOM   8252  C38 POPEs 214       3.389 109.950  56.105  1.00  0.00           C
ATOM   8255  C39 POPEs 214       2.079 110.399  55.445  1.00  0.00           C
ATOM   8258 0C31 POPEs 214       2.109 110.280  53.915  1.00  0.00           C
ATOM   8261 1C31 POPEs 214       2.989 111.359  53.245  1.00  0.00           C
ATOM   8264 2C31 POPEs 214       3.839 110.820  52.085  1.00  0.00           C
ATOM   8267 3C31 POPEs 214       5.029 111.749  51.765  1.00  0.00           C
ATOM   8270 4C31 POPEs 214       4.619 113.119  51.205  1.00  0.00           C
ATOM   8273 5C31 POPEs 214       5.729 114.179  51.335  1.00  0.00           C
ATOM   8276 6C31 POPEs 214       7.109 113.741  50.855  1.00  0.00           C
ATOM   8280  NH3 POPEt 215      37.430  89.851  26.815  1.00  0.00           N
ATOM   8284  C12 POPEt 215      38.849  90.289  26.905  1.00  0.00           C
ATOM   8287  C11 POPEt 215      39.849  89.199  26.435  1.00  0.00           C
ATOM   8290  P   POPEt 215      40.439  86.660  26.645  1.00  0.00           P
ATOM   8291  O13 POPEt 215      40.020  85.439  25.935  1.00  0.00           O
ATOM   8292  O14 POPEt 215      41.759  87.189  26.245  1.00  0.00           O
ATOM   8293  O11 POPEt 215      40.520  86.399  28.205  1.00  0.00           O
ATOM   8294  O12 POPEt 215      39.349  87.850  26.515  1.00  0.00           O
ATOM   8295  C1  POPEt 215      39.959  87.280  29.165  1.00  0.00           C
ATOM   8298  C2  POPEt 215      39.599  86.499  30.455  1.00  0.00           C
ATOM   8300  O21 POPEt 215      39.660  87.380  31.585  1.00  0.00           O
ATOM   8301  C21 POPEt 215      38.699  88.240  31.765  1.00  0.00           C
ATOM   8302  O22 POPEt 215      37.709  88.399  31.075  1.00  0.00           O
ATOM   8303  C22 POPEt 215      39.110  89.139  32.935  1.00  0.00           C
ATOM   8306  C3  POPEt 215      40.599  85.350  30.745  1.00  0.00           C
ATOM   8309  O31 POPEt 215      40.480  84.869  32.105  1.00  0.00           O
ATOM   8310  C31 POPEt 215      41.030  83.700  32.395  1.00  0.00           C
ATOM   8311  O32 POPEt 215      41.380  82.840  31.605  1.00  0.00           O
ATOM   8312  C32 POPEt 215      41.220  83.579  33.905  1.00  0.00           C
ATOM   8315  C23 POPEt 215      40.649  89.259  33.085  1.00  0.00           C
ATOM   8318  C24 POPEt 215      41.110  90.131  34.255  1.00  0.00           C
ATOM   8321  C25 POPEt 215      41.450  89.319  35.505  1.00  0.00           C
ATOM   8324  C26 POPEt 215      40.230  88.670  36.165  1.00  0.00           C
ATOM   8327  C27 POPEt 215      40.559  88.040  37.525  1.00  0.00           C
ATOM   8330  C28 POPEt 215      39.300  87.469  38.205  1.00  0.00           C
ATOM   8333  C29 POPEt 215      39.459  86.469  39.325  1.00  0.00           C
ATOM   8335 0C21 POPEt 215      40.369  86.450  40.315  1.00  0.00           C
ATOM   8337 1C21 POPEt 215      41.439  87.450  40.645  1.00  0.00           C
ATOM   8340 2C21 POPEt 215      41.560  87.729  42.155  1.00  0.00           C
ATOM   8343 3C21 POPEt 215      41.869  86.479  42.985  1.00  0.00           C
ATOM   8346 4C21 POPEt 215      42.129  86.790  44.465  1.00  0.00           C
ATOM   8349 5C21 POPEt 215      43.549  87.309  44.725  1.00  0.00           C
ATOM   8352 6C21 POPEt 215      43.829  87.420  46.225  1.00  0.00           C
ATOM   8355 7C21 POPEt 215      45.289  87.749  46.545  1.00  0.00           C
ATOM   8358 8C21 POPEt 215      45.590  87.579  48.035  1.00  0.00           C
ATOM   8362  C33 POPEt 215      40.529  84.640  34.805  1.00  0.00           C
ATOM   8365  C34 POPEt 215      40.919  84.460  36.275  1.00  0.00           C
ATOM   8368  C35 POPEt 215      40.520  83.110  36.885  1.00  0.00           C
ATOM   8371  C36 POPEt 215      40.840  83.040  38.395  1.00  0.00           C
ATOM   8374  C37 POPEt 215      40.219  81.810  39.075  1.00  0.00           C
ATOM   8377  C38 POPEt 215      38.750  82.030  39.445  1.00  0.00           C
ATOM   8380  C39 POPEt 215      38.509  82.631  40.835  1.00  0.00           C
ATOM   8383 0C31 POPEt 215      39.140  81.820  41.965  1.00  0.00           C
ATOM   8386 1C31 POPEt 215      38.369  81.899  43.285  1.00  0.00           C
ATOM   8389 2C31 POPEt 215      39.279  82.149  44.505  1.00  0.00           C
ATOM   8392 3C31 POPEt 215      39.609  83.630  44.685  1.00  0.00           C
ATOM   8395 4C31 POPEt 215      38.469  84.409  45.365  1.00  0.00           C
ATOM   8398 5C31 POPEt 215      38.709  85.929  45.385  1.00  0.00           C
ATOM   8401 6C31 POPEt 215      37.590  86.699  46.085  1.00  0.00           C
ATOM   8405  NH3 POPEu 216     130.038 119.559  22.965  1.00  0.00           N
ATOM   8409  C12 POPEu 216     128.969 118.630  22.465  1.00  0.00           C
ATOM   8412  C11 POPEu 216     127.740 119.439  22.025  1.00  0.00           C
ATOM   8415  P   POPEu 216     126.170 117.450  21.315  1.00  0.00           P
ATOM   8416  O13 POPEu 216     124.850 117.599  20.665  1.00  0.00           O
ATOM   8417  O14 POPEu 216     127.009 116.310  20.875  1.00  0.00           O
ATOM   8418  O11 POPEu 216     126.060 117.309  22.905  1.00  0.00           O
ATOM   8419  O12 POPEu 216     126.990 118.770  21.035  1.00  0.00           O
ATOM   8420  C1  POPEu 216     124.760 117.249  23.515  1.00  0.00           C
ATOM   8423  C2  POPEu 216     124.640 116.419  24.855  1.00  0.00           C
ATOM   8425  O21 POPEu 216     125.500 116.969  25.875  1.00  0.00           O
ATOM   8426  C21 POPEu 216     124.980 116.881  27.105  1.00  0.00           C
ATOM   8427  O22 POPEu 216     123.890 116.410  27.385  1.00  0.00           O
ATOM   8428  C22 POPEu 216     125.920 117.499  28.135  1.00  0.00           C
ATOM   8431  C3  POPEu 216     124.920 114.889  24.695  1.00  0.00           C
ATOM   8434  O31 POPEu 216     124.999 114.210  25.975  1.00  0.00           O
ATOM   8435  C31 POPEu 216     124.450 113.019  26.065  1.00  0.00           C
ATOM   8436  O32 POPEu 216     123.950 112.410  25.125  1.00  0.00           O
ATOM   8437  C32 POPEu 216     124.559 112.450  27.485  1.00  0.00           C
ATOM   8440  C23 POPEu 216     125.060 118.100  29.275  1.00  0.00           C
ATOM   8443  C24 POPEu 216     125.859 118.810  30.365  1.00  0.00           C
ATOM   8446  C25 POPEu 216     126.310 117.879  31.495  1.00  0.00           C
ATOM   8449  C26 POPEu 216     126.369 118.619  32.835  1.00  0.00           C
ATOM   8452  C27 POPEu 216     127.120 117.829  33.905  1.00  0.00           C
ATOM   8455  C28 POPEu 216     126.950 118.461  35.295  1.00  0.00           C
ATOM   8458  C29 POPEu 216     128.070 118.019  36.185  1.00  0.00           C
ATOM   8460 0C21 POPEu 216     128.010 117.729  37.495  1.00  0.00           C
ATOM   8462 1C21 POPEu 216     126.810 117.850  38.395  1.00  0.00           C
ATOM   8465 2C21 POPEu 216     127.240 118.219  39.825  1.00  0.00           C
ATOM   8468 3C21 POPEu 216     128.079 117.120  40.495  1.00  0.00           C
ATOM   8471 4C21 POPEu 216     128.421 117.400  41.955  1.00  0.00           C
ATOM   8474 5C21 POPEu 216     129.079 116.209  42.665  1.00  0.00           C
ATOM   8477 6C21 POPEu 216     128.300 114.889  42.525  1.00  0.00           C
ATOM   8480 7C21 POPEu 216     128.829 113.779  43.435  1.00  0.00           C
ATOM   8483 8C21 POPEu 216     128.079 112.459  43.315  1.00  0.00           C
ATOM   8487  C33 POPEu 216     123.630 113.119  28.535  1.00  0.00           C
ATOM   8490  C34 POPEu 216     124.419 113.770  29.685  1.00  0.00           C
ATOM   8493  C35 POPEu 216     123.550 114.609  30.645  1.00  0.00           C
ATOM   8496  C36 POPEu 216     122.579 113.819  31.545  1.00  0.00           C
ATOM   8499  C37 POPEu 216     121.279 114.609  31.775  1.00  0.00           C
ATOM   8502  C38 POPEu 216     120.311 113.950  32.765  1.00  0.00           C
ATOM   8505  C39 POPEu 216     120.429 114.469  34.205  1.00  0.00           C
ATOM   8508 0C31 POPEu 216     119.579 113.609  35.155  1.00  0.00           C
ATOM   8511 1C31 POPEu 216     119.509 114.139  36.595  1.00  0.00           C
ATOM   8514 2C31 POPEu 216     118.689 113.180  37.475  1.00  0.00           C
ATOM   8517 3C31 POPEu 216     118.380 113.709  38.885  1.00  0.00           C
ATOM   8520 4C31 POPEu 216     119.620 113.960  39.745  1.00  0.00           C
ATOM   8523 5C31 POPEu 216     119.229 114.279  41.195  1.00  0.00           C
ATOM   8526 6C31 POPEu 216     120.410 114.439  42.135  1.00  0.00           C
ATOM   8530  NH3 POPEv 217      25.669 112.759  71.125  1.00  0.00           N
ATOM   8534  C12 POPEv 217      24.969 114.009  71.625  1.00  0.00           C
ATOM   8537  C11 POPEv 217      23.419 113.930  71.635  1.00  0.00           C
ATOM   8540  P   POPEv 217      21.199 115.160  72.275  1.00  0.00           P
ATOM   8541  O13 POPEv 217      20.550 113.930  72.795  1.00  0.00           O
ATOM   8542  O14 POPEv 217      20.750 116.489  72.705  1.00  0.00           O
ATOM   8543  O11 POPEv 217      20.999 115.131  70.725  1.00  0.00           O
ATOM   8544  O12 POPEv 217      22.789 115.029  72.365  1.00  0.00           O
ATOM   8545  C1  POPEv 217      19.779 115.519  70.105  1.00  0.00           C
ATOM   8548  C2  POPEv 217      20.089 115.789  68.625  1.00  0.00           C
ATOM   8550  O21 POPEv 217      21.059 116.839  68.585  1.00  0.00           O
ATOM   8551  C21 POPEv 217      21.989 116.759  67.615  1.00  0.00           C
ATOM   8552  O22 POPEv 217      22.249 117.729  66.905  1.00  0.00           O
ATOM   8553  C22 POPEv 217      22.729 115.429  67.535  1.00  0.00           C
ATOM   8556  C3  POPEv 217      18.859 116.200  67.775  1.00  0.00           C
ATOM   8559  O31 POPEv 217      19.199 116.299  66.365  1.00  0.00           O
ATOM   8560  C31 POPEv 217      18.129 116.489  65.575  1.00  0.00           C
ATOM   8561  O32 POPEv 217      17.039 116.839  66.005  1.00  0.00           O
ATOM   8562  C32 POPEv 217      18.459 116.189  64.115  1.00  0.00           C
ATOM   8565  C23 POPEv 217      24.039 115.479  66.705  1.00  0.00           C
ATOM   8568  C24 POPEv 217      23.740 115.771  65.225  1.00  0.00           C
ATOM   8571  C25 POPEv 217      24.579 115.040  64.185  1.00  0.00           C
ATOM   8574  C26 POPEv 217      24.369 115.600  62.765  1.00  0.00           C
ATOM   8577  C27 POPEv 217      24.489 114.549  61.645  1.00  0.00           C
ATOM   8580  C28 POPEv 217      23.979 115.079  60.285  1.00  0.00           C
ATOM   8583  C29 POPEv 217      24.000 114.009  59.205  1.00  0.00           C
ATOM   8585 0C21 POPEv 217      23.649 114.189  57.915  1.00  0.00           C
ATOM   8587 1C21 POPEv 217      23.250 115.499  57.285  1.00  0.00           C
ATOM   8590 2C21 POPEv 217      23.829 115.659  55.865  1.00  0.00           C
ATOM   8593 3C21 POPEv 217      23.719 117.099  55.355  1.00  0.00           C
ATOM   8596 4C21 POPEv 217      24.509 117.380  54.065  1.00  0.00           C
ATOM   8599 5C21 POPEv 217      24.669 118.881  53.755  1.00  0.00           C
ATOM   8602 6C21 POPEv 217      25.590 119.609  54.745  1.00  0.00           C
ATOM   8605 7C21 POPEv 217      25.550 121.139  54.615  1.00  0.00           C
ATOM   8608 8C21 POPEv 217      26.270 121.850  55.755  1.00  0.00           C
ATOM   8612  C33 POPEv 217      17.629 116.959  63.065  1.00  0.00           C
ATOM   8615  C34 POPEv 217      18.479 117.479  61.885  1.00  0.00           C
ATOM   8618  C35 POPEv 217      18.529 116.570  60.645  1.00  0.00           C
ATOM   8621  C36 POPEv 217      19.379 115.299  60.795  1.00  0.00           C
ATOM   8624  C37 POPEv 217      19.139 114.249  59.695  1.00  0.00           C
ATOM   8627  C38 POPEv 217      19.969 112.969  59.915  1.00  0.00           C
ATOM   8630  C39 POPEv 217      19.429 111.769  59.125  1.00  0.00           C
ATOM   8633 0C31 POPEv 217      20.099 110.439  59.485  1.00  0.00           C
ATOM   8636 1C31 POPEv 217      19.299 109.229  58.975  1.00  0.00           C
ATOM   8639 2C31 POPEv 217      19.569 107.929  59.745  1.00  0.00           C
ATOM   8642 3C31 POPEv 217      20.899 107.239  59.425  1.00  0.00           C
ATOM   8645 4C31 POPEv 217      20.910 106.570  58.035  1.00  0.00           C
ATOM   8648 5C31 POPEv 217      22.160 105.709  57.825  1.00  0.00           C
ATOM   8651 6C31 POPEv 217      22.229 105.009  56.465  1.00  0.00           C
ATOM   8655  NH3 POPEw 218      23.540  33.549  70.405  1.00  0.00           N
ATOM   8659  C12 POPEw 218      24.369  34.700  70.885  1.00  0.00           C
ATOM   8662  C11 POPEw 218      25.550  34.959  69.925  1.00  0.00           C
ATOM   8665  P   POPEw 218      25.379  37.489  69.265  1.00  0.00           P
ATOM   8666  O13 POPEw 218      23.949  37.569  69.595  1.00  0.00           O
ATOM   8667  O14 POPEw 218      26.180  38.719  69.385  1.00  0.00           O
ATOM   8668  O11 POPEw 218      25.559  36.979  67.785  1.00  0.00           O
ATOM   8669  O12 POPEw 218      26.069  36.289  70.075  1.00  0.00           O
ATOM   8670  C1  POPEw 218      26.840  37.209  67.195  1.00  0.00           C
ATOM   8673  C2  POPEw 218      26.910  36.599  65.785  1.00  0.00           C
ATOM   8675  O21 POPEw 218      28.189  35.989  65.585  1.00  0.00           O
ATOM   8676  C21 POPEw 218      29.240  36.729  65.315  1.00  0.00           C
ATOM   8677  O22 POPEw 218      29.330  37.939  65.445  1.00  0.00           O
ATOM   8678  C22 POPEw 218      30.369  35.769  64.925  1.00  0.00           C
ATOM   8681  C3  POPEw 218      26.500  37.619  64.675  1.00  0.00           C
ATOM   8684  O31 POPEw 218      26.899  37.089  63.415  1.00  0.00           O
ATOM   8685  C31 POPEw 218      26.709  37.889  62.375  1.00  0.00           C
ATOM   8686  O32 POPEw 218      26.140  38.959  62.405  1.00  0.00           O
ATOM   8687  C32 POPEw 218      27.260  37.209  61.115  1.00  0.00           C
ATOM   8690  C23 POPEw 218      31.689  36.409  64.435  1.00  0.00           C
ATOM   8693  C24 POPEw 218      31.689  36.719  62.925  1.00  0.00           C
ATOM   8696  C25 POPEw 218      31.140  38.109  62.585  1.00  0.00           C
ATOM   8699  C26 POPEw 218      31.129  38.399  61.075  1.00  0.00           C
ATOM   8702  C27 POPEw 218      30.669  39.840  60.755  1.00  0.00           C
ATOM   8705  C28 POPEw 218      30.569  40.149  59.245  1.00  0.00           C
ATOM   8708  C29 POPEw 218      31.930  40.340  58.615  1.00  0.00           C
ATOM   8710 0C21 POPEw 218      32.200  41.029  57.495  1.00  0.00           C
ATOM   8712 1C21 POPEw 218      31.199  41.709  56.595  1.00  0.00           C
ATOM   8715 2C21 POPEw 218      30.420  40.709  55.725  1.00  0.00           C
ATOM   8718 3C21 POPEw 218      31.309  39.789  54.865  1.00  0.00           C
ATOM   8721 4C21 POPEw 218      30.499  38.750  54.075  1.00  0.00           C
ATOM   8724 5C21 POPEw 218      29.799  39.329  52.835  1.00  0.00           C
ATOM   8727 6C21 POPEw 218      30.729  39.489  51.625  1.00  0.00           C
ATOM   8730 7C21 POPEw 218      29.990  40.060  50.405  1.00  0.00           C
ATOM   8733 8C21 POPEw 218      30.889  40.180  49.165  1.00  0.00           C
ATOM   8737  C33 POPEw 218      27.579  35.709  61.355  1.00  0.00           C
ATOM   8740  C34 POPEw 218      28.319  35.059  60.195  1.00  0.00           C
ATOM   8743  C35 POPEw 218      28.589  33.579  60.485  1.00  0.00           C
ATOM   8746  C36 POPEw 218      29.719  33.049  59.605  1.00  0.00           C
ATOM   8749  C37 POPEw 218      29.819  31.519  59.585  1.00  0.00           C
ATOM   8752  C38 POPEw 218      31.040  31.059  58.785  1.00  0.00           C
ATOM   8755  C39 POPEw 218      30.979  29.579  58.375  1.00  0.00           C
ATOM   8758 0C31 POPEw 218      29.930  29.329  57.275  1.00  0.00           C
ATOM   8761 1C31 POPEw 218      30.459  28.429  56.155  1.00  0.00           C
ATOM   8764 2C31 POPEw 218      29.669  28.559  54.855  1.00  0.00           C
ATOM   8767 3C31 POPEw 218      28.299  27.879  54.835  1.00  0.00           C
ATOM   8770 4C31 POPEw 218      27.699  27.929  53.425  1.00  0.00           C
ATOM   8773 5C31 POPEw 218      26.519  26.989  53.195  1.00  0.00           C
ATOM   8776 6C31 POPEw 218      26.429  26.519  51.745  1.00  0.00           C
ATOM   8780  NH3 POPEx 219      39.589  36.099  69.125  1.00  0.00           N
ATOM   8784  C12 POPEx 219      39.819  37.569  69.055  1.00  0.00           C
ATOM   8787  C11 POPEx 219      39.689  38.160  70.465  1.00  0.00           C
ATOM   8790  P   POPEx 219      41.030  40.380  70.575  1.00  0.00           P
ATOM   8791  O13 POPEx 219      40.861  41.810  70.265  1.00  0.00           O
ATOM   8792  O14 POPEx 219      41.590  40.099  71.905  1.00  0.00           O
ATOM   8793  O11 POPEx 219      42.010  39.759  69.525  1.00  0.00           O
ATOM   8794  O12 POPEx 219      39.649  39.589  70.435  1.00  0.00           O
ATOM   8795  C1  POPEx 219      43.200  40.479  69.145  1.00  0.00           C
ATOM   8798  C2  POPEx 219      43.139  40.840  67.635  1.00  0.00           C
ATOM   8800  O21 POPEx 219      44.359  41.380  67.125  1.00  0.00           O
ATOM   8801  C21 POPEx 219      44.739  42.579  67.515  1.00  0.00           C
ATOM   8802  O22 POPEx 219      44.279  43.229  68.445  1.00  0.00           O
ATOM   8803  C22 POPEx 219      45.889  43.009  66.605  1.00  0.00           C
ATOM   8806  C3  POPEx 219      41.929  41.719  67.235  1.00  0.00           C
ATOM   8809  O31 POPEx 219      42.080  42.389  65.965  1.00  0.00           O
ATOM   8810  C31 POPEx 219      42.050  41.779  64.775  1.00  0.00           C
ATOM   8811  O32 POPEx 219      42.280  42.360  63.725  1.00  0.00           O
ATOM   8812  C32 POPEx 219      41.689  40.299  64.825  1.00  0.00           C
ATOM   8815  C23 POPEx 219      45.419  43.689  65.295  1.00  0.00           C
ATOM   8818  C24 POPEx 219      45.369  42.779  64.055  1.00  0.00           C
ATOM   8821  C25 POPEx 219      46.689  42.700  63.265  1.00  0.00           C
ATOM   8824  C26 POPEx 219      46.539  42.059  61.875  1.00  0.00           C
ATOM   8827  C27 POPEx 219      47.779  42.239  60.985  1.00  0.00           C
ATOM   8830  C28 POPEx 219      47.640  41.549  59.605  1.00  0.00           C
ATOM   8833  C29 POPEx 219      48.720  41.979  58.655  1.00  0.00           C
ATOM   8835 0C21 POPEx 219      48.600  42.919  57.695  1.00  0.00           C
ATOM   8837 1C21 POPEx 219      47.381  43.740  57.365  1.00  0.00           C
ATOM   8840 2C21 POPEx 219      46.919  43.559  55.905  1.00  0.00           C
ATOM   8843 3C21 POPEx 219      47.899  44.169  54.895  1.00  0.00           C
ATOM   8846 4C21 POPEx 219      47.470  44.009  53.435  1.00  0.00           C
ATOM   8849 5C21 POPEx 219      46.070  44.569  53.135  1.00  0.00           C
ATOM   8852 6C21 POPEx 219      45.861  44.829  51.645  1.00  0.00           C
ATOM   8855 7C21 POPEx 219      44.480  45.419  51.325  1.00  0.00           C
ATOM   8858 8C21 POPEx 219      44.410  45.910  49.885  1.00  0.00           C
ATOM   8862  C33 POPEx 219      41.410  39.689  63.435  1.00  0.00           C
ATOM   8865  C34 POPEx 219      41.459  38.160  63.465  1.00  0.00           C
ATOM   8868  C35 POPEx 219      41.320  37.539  62.075  1.00  0.00           C
ATOM   8871  C36 POPEx 219      39.879  37.429  61.605  1.00  0.00           C
ATOM   8874  C37 POPEx 219      39.790  36.799  60.215  1.00  0.00           C
ATOM   8877  C38 POPEx 219      38.419  37.029  59.605  1.00  0.00           C
ATOM   8880  C39 POPEx 219      38.229  36.380  58.235  1.00  0.00           C
ATOM   8883 0C31 POPEx 219      38.459  34.869  58.255  1.00  0.00           C
ATOM   8886 1C31 POPEx 219      37.750  34.180  57.095  1.00  0.00           C
ATOM   8889 2C31 POPEx 219      38.109  32.700  56.965  1.00  0.00           C
ATOM   8892 3C31 POPEx 219      37.340  32.049  55.815  1.00  0.00           C
ATOM   8895 4C31 POPEx 219      35.929  31.589  56.235  1.00  0.00           C
ATOM   8898 5C31 POPEx 219      34.990  31.439  55.035  1.00  0.00           C
ATOM   8901 6C31 POPEx 219      34.020  30.259  55.155  1.00  0.00           C
ATOM   8905  NH3 POPEy 220      23.680 105.589  69.635  1.00  0.00           N
ATOM   8909  C12 POPEy 220      23.929 105.740  71.125  1.00  0.00           C
ATOM   8912  C11 POPEy 220      25.209 106.521  71.475  1.00  0.00           C
ATOM   8915  P   POPEy 220      26.270 108.881  71.165  1.00  0.00           P
ATOM   8916  O13 POPEy 220      26.140 110.090  72.005  1.00  0.00           O
ATOM   8917  O14 POPEy 220      27.539 108.119  71.245  1.00  0.00           O
ATOM   8918  O11 POPEy 220      26.110 109.339  69.675  1.00  0.00           O
ATOM   8919  O12 POPEy 220      25.020 107.910  71.295  1.00  0.00           O
ATOM   8920  C1  POPEy 220      25.409 108.469  68.775  1.00  0.00           C
ATOM   8923  C2  POPEy 220      25.639 108.849  67.295  1.00  0.00           C
ATOM   8925  O21 POPEy 220      25.680 107.680  66.455  1.00  0.00           O
ATOM   8926  C21 POPEy 220      24.539 107.029  66.325  1.00  0.00           C
ATOM   8927  O22 POPEy 220      23.540 107.160  67.005  1.00  0.00           O
ATOM   8928  C22 POPEy 220      24.689 106.109  65.115  1.00  0.00           C
ATOM   8931  C3  POPEy 220      26.949 109.640  67.095  1.00  0.00           C
ATOM   8934  O31 POPEy 220      27.699 109.279  65.925  1.00  0.00           O
ATOM   8935  C31 POPEy 220      27.189 109.649  64.765  1.00  0.00           C
ATOM   8936  O32 POPEy 220      26.180 110.309  64.585  1.00  0.00           O
ATOM   8937  C32 POPEy 220      28.069 109.149  63.625  1.00  0.00           C
ATOM   8940  C23 POPEy 220      23.729 104.910  65.105  1.00  0.00           C
ATOM   8943  C24 POPEy 220      23.729 104.210  63.745  1.00  0.00           C
ATOM   8946  C25 POPEy 220      23.180 102.780  63.805  1.00  0.00           C
ATOM   8949  C26 POPEy 220      22.979 102.219  62.405  1.00  0.00           C
ATOM   8952  C27 POPEy 220      22.089 100.979  62.395  1.00  0.00           C
ATOM   8955  C28 POPEy 220      21.879 100.439  60.975  1.00  0.00           C
ATOM   8958  C29 POPEy 220      20.689  99.521  60.955  1.00  0.00           C
ATOM   8960 0C21 POPEy 220      19.459  99.880  60.545  1.00  0.00           C
ATOM   8962 1C21 POPEy 220      19.099 101.241  59.985  1.00  0.00           C
ATOM   8965 2C21 POPEy 220      18.689 102.211  61.105  1.00  0.00           C
ATOM   8968 3C21 POPEy 220      18.229 103.569  60.565  1.00  0.00           C
ATOM   8971 4C21 POPEy 220      18.429 104.729  61.555  1.00  0.00           C
ATOM   8974 5C21 POPEy 220      17.789 104.529  62.935  1.00  0.00           C
ATOM   8977 6C21 POPEy 220      16.289 104.839  63.005  1.00  0.00           C
ATOM   8980 7C21 POPEy 220      15.659 104.419  64.345  1.00  0.00           C
ATOM   8983 8C21 POPEy 220      14.299 105.069  64.595  1.00  0.00           C
ATOM   8987  C33 POPEy 220      29.489 108.700  64.015  1.00  0.00           C
ATOM   8990  C34 POPEy 220      30.199 107.969  62.875  1.00  0.00           C
ATOM   8993  C35 POPEy 220      30.119 108.650  61.505  1.00  0.00           C
ATOM   8996  C36 POPEy 220      30.809 107.799  60.435  1.00  0.00           C
ATOM   8999  C37 POPEy 220      30.639 108.399  59.035  1.00  0.00           C
ATOM   9002  C38 POPEy 220      31.199 107.491  57.935  1.00  0.00           C
ATOM   9005  C39 POPEy 220      31.099 108.159  56.555  1.00  0.00           C
ATOM   9008 0C31 POPEy 220      31.679 107.319  55.425  1.00  0.00           C
ATOM   9011 1C31 POPEy 220      31.639 108.079  54.085  1.00  0.00           C
ATOM   9014 2C31 POPEy 220      32.290 107.309  52.935  1.00  0.00           C
ATOM   9017 3C31 POPEy 220      32.329 108.119  51.635  1.00  0.00           C
ATOM   9020 4C31 POPEy 220      30.959 108.271  50.955  1.00  0.00           C
ATOM   9023 5C31 POPEy 220      31.019 109.219  49.745  1.00  0.00           C
ATOM   9026 6C31 POPEy 220      29.679 109.329  49.025  1.00  0.00           C
ATOM   9030  NH3 POPEz 221     108.200   7.339  64.405  1.00  0.00           N
ATOM   9034  C12 POPEz 221     108.180   8.829  64.265  1.00  0.00           C
ATOM   9037  C11 POPEz 221     108.600   9.229  62.855  1.00  0.00           C
ATOM   9040  P   POPEz 221     109.600  11.619  62.275  1.00  0.00           P
ATOM   9041  O13 POPEz 221     108.930  12.879  61.915  1.00  0.00           O
ATOM   9042  O14 POPEz 221     110.649  11.759  63.285  1.00  0.00           O
ATOM   9043  O11 POPEz 221     110.189  10.929  60.975  1.00  0.00           O
ATOM   9044  O12 POPEz 221     108.469  10.639  62.745  1.00  0.00           O
ATOM   9045  C1  POPEz 221     109.320  10.529  59.915  1.00  0.00           C
ATOM   9048  C2  POPEz 221     109.999   9.469  58.985  1.00  0.00           C
ATOM   9050  O21 POPEz 221     109.241   9.269  57.785  1.00  0.00           O
ATOM   9051  C21 POPEz 221     108.009   8.749  57.945  1.00  0.00           C
ATOM   9052  O22 POPEz 221     107.480   8.479  58.995  1.00  0.00           O
ATOM   9053  C22 POPEz 221     107.380   8.519  56.575  1.00  0.00           C
ATOM   9056  C3  POPEz 221     110.400   8.109  59.655  1.00  0.00           C
ATOM   9059  O31 POPEz 221     111.219   7.279  58.775  1.00  0.00           O
ATOM   9060  C31 POPEz 221     110.540   6.419  58.005  1.00  0.00           C
ATOM   9061  O32 POPEz 221     109.350   6.219  58.055  1.00  0.00           O
ATOM   9062  C32 POPEz 221     111.460   5.789  56.965  1.00  0.00           C
ATOM   9065  C23 POPEz 221     106.020   9.249  56.405  1.00  0.00           C
ATOM   9068  C24 POPEz 221     104.910   8.359  55.825  1.00  0.00           C
ATOM   9071  C25 POPEz 221     105.210   7.779  54.435  1.00  0.00           C
ATOM   9074  C26 POPEz 221     105.171   8.809  53.295  1.00  0.00           C
ATOM   9077  C27 POPEz 221     105.540   8.179  51.955  1.00  0.00           C
ATOM   9080  C28 POPEz 221     105.219   9.079  50.745  1.00  0.00           C
ATOM   9083  C29 POPEz 221     105.719   8.419  49.485  1.00  0.00           C
ATOM   9085 0C21 POPEz 221     105.009   8.039  48.405  1.00  0.00           C
ATOM   9087 1C21 POPEz 221     103.530   8.219  48.165  1.00  0.00           C
ATOM   9090 2C21 POPEz 221     103.300   9.189  46.995  1.00  0.00           C
ATOM   9093 3C21 POPEz 221     101.820   9.339  46.595  1.00  0.00           C
ATOM   9096 4C21 POPEz 221     100.979  10.079  47.635  1.00  0.00           C
ATOM   9099 5C21 POPEz 221      99.620  10.559  47.095  1.00  0.00           C
ATOM   9102 6C21 POPEz 221      99.740  11.709  46.075  1.00  0.00           C
ATOM   9105 7C21 POPEz 221      98.380  12.299  45.675  1.00  0.00           C
ATOM   9108 8C21 POPEz 221      98.499  13.659  44.995  1.00  0.00           C
ATOM   9112  C33 POPEz 221     110.680   5.289  55.725  1.00  0.00           C
ATOM   9115  C34 POPEz 221     111.600   5.199  54.495  1.00  0.00           C
ATOM   9118  C35 POPEz 221     110.949   4.810  53.165  1.00  0.00           C
ATOM   9121  C36 POPEz 221     110.429   3.380  53.145  1.00  0.00           C
ATOM   9124  C37 POPEz 221     110.289   2.820  51.725  1.00  0.00           C
ATOM   9127  C38 POPEz 221     111.630   2.280  51.205  1.00  0.00           C
ATOM   9130  C39 POPEz 221     111.551   1.760  49.775  1.00  0.00           C
ATOM   9133 0C31 POPEz 221     112.780   0.920  49.415  1.00  0.00           C
ATOM   9136 1C31 POPEz 221     112.770   0.430  47.965  1.00  0.00           C
ATOM   9139 2C31 POPEz 221     113.740  -0.730  47.725  1.00  0.00           C
ATOM   9142 3C31 POPEz 221     115.210  -0.390  48.005  1.00  0.00           C
ATOM   9145 4C31 POPEz 221     116.130  -1.580  47.695  1.00  0.00           C
ATOM   9148 5C31 POPEz 221     117.609  -1.170  47.585  1.00  0.00           C
ATOM   9151 6C31 POPEz 221     118.520  -2.340  47.215  1.00  0.00           C
ATOM   9155  NH3 POPE0 222      64.881   3.661  27.835  1.00  0.00           N
ATOM   9159  C12 POPE0 222      63.680   3.211  28.615  1.00  0.00           C
ATOM   9162  C11 POPE0 222      62.540   2.761  27.685  1.00  0.00           C
ATOM   9165  P   POPE0 222      60.469   4.151  28.445  1.00  0.00           P
ATOM   9166  O13 POPE0 222      61.229   5.210  27.755  1.00  0.00           O
ATOM   9167  O14 POPE0 222      59.099   3.860  27.965  1.00  0.00           O
ATOM   9168  O11 POPE0 222      60.419   4.461  29.985  1.00  0.00           O
ATOM   9169  O12 POPE0 222      61.290   2.781  28.385  1.00  0.00           O
ATOM   9170  C1  POPE0 222      60.399   3.340  30.865  1.00  0.00           C
ATOM   9173  C2  POPE0 222      60.399   3.801  32.325  1.00  0.00           C
ATOM   9175  O21 POPE0 222      60.520   2.591  33.075  1.00  0.00           O
ATOM   9176  C21 POPE0 222      59.951   2.571  34.255  1.00  0.00           C
ATOM   9177  O22 POPE0 222      58.829   2.171  34.495  1.00  0.00           O
ATOM   9178  C22 POPE0 222      60.960   3.120  35.285  1.00  0.00           C
ATOM   9181  C3  POPE0 222      59.189   4.730  32.675  1.00  0.00           C
ATOM   9184  O31 POPE0 222      59.399   5.439  33.915  1.00  0.00           O
ATOM   9185  C31 POPE0 222      58.939   6.689  33.935  1.00  0.00           C
ATOM   9186  O32 POPE0 222      58.489   7.279  32.975  1.00  0.00           O
ATOM   9187  C32 POPE0 222      59.029   7.279  35.355  1.00  0.00           C
ATOM   9190  C23 POPE0 222      60.329   3.681  36.575  1.00  0.00           C
ATOM   9193  C24 POPE0 222      61.340   4.531  37.375  1.00  0.00           C
ATOM   9196  C25 POPE0 222      60.949   4.730  38.845  1.00  0.00           C
ATOM   9199  C26 POPE0 222      61.149   3.471  39.705  1.00  0.00           C
ATOM   9202  C27 POPE0 222      60.410   3.530  41.055  1.00  0.00           C
ATOM   9205  C28 POPE0 222      61.119   4.381  42.115  1.00  0.00           C
ATOM   9208  C29 POPE0 222      60.170   4.881  43.175  1.00  0.00           C
ATOM   9210 0C21 POPE0 222      59.970   4.391  44.405  1.00  0.00           C
ATOM   9212 1C21 POPE0 222      60.609   3.170  45.035  1.00  0.00           C
ATOM   9215 2C21 POPE0 222      59.559   2.171  45.565  1.00  0.00           C
ATOM   9218 3C21 POPE0 222      58.729   2.680  46.755  1.00  0.00           C
ATOM   9221 4C21 POPE0 222      57.529   1.780  47.075  1.00  0.00           C
ATOM   9224 5C21 POPE0 222      57.810   0.600  48.025  1.00  0.00           C
ATOM   9227 6C21 POPE0 222      58.050   1.041  49.475  1.00  0.00           C
ATOM   9230 7C21 POPE0 222      57.950  -0.130  50.465  1.00  0.00           C
ATOM   9233 8C21 POPE0 222      58.209   0.261  51.915  1.00  0.00           C
ATOM   9237  C33 POPE0 222      58.470   8.730  35.405  1.00  0.00           C
ATOM   9240  C34 POPE0 222      58.439   9.390  36.795  1.00  0.00           C
ATOM   9243  C35 POPE0 222      57.719   8.599  37.895  1.00  0.00           C
ATOM   9246  C36 POPE0 222      57.280   9.510  39.055  1.00  0.00           C
ATOM   9249  C37 POPE0 222      57.470   8.900  40.455  1.00  0.00           C
ATOM   9252  C38 POPE0 222      58.939   8.859  40.875  1.00  0.00           C
ATOM   9255  C39 POPE0 222      59.090   8.649  42.385  1.00  0.00           C
ATOM   9258 0C31 POPE0 222      60.520   8.800  42.895  1.00  0.00           C
ATOM   9261 1C31 POPE0 222      60.590   8.579  44.415  1.00  0.00           C
ATOM   9264 2C31 POPE0 222      62.010   8.689  44.995  1.00  0.00           C
ATOM   9267 3C31 POPE0 222      62.980   7.690  44.365  1.00  0.00           C
ATOM   9270 4C31 POPE0 222      64.250   7.480  45.205  1.00  0.00           C
ATOM   9273 5C31 POPE0 222      65.200   6.479  44.565  1.00  0.00           C
ATOM   9276 6C31 POPE0 222      66.279   5.959  45.515  1.00  0.00           C
ATOM   9280  NH3 POPE1 223     109.039  89.469  23.615  1.00  0.00           N
ATOM   9284  C12 POPE1 223     109.550  90.880  23.865  1.00  0.00           C
ATOM   9287  C11 POPE1 223     109.061  91.521  25.175  1.00  0.00           C
ATOM   9290  P   POPE1 223     108.609  94.119  25.055  1.00  0.00           P
ATOM   9291  O13 POPE1 223     109.299  94.439  23.785  1.00  0.00           O
ATOM   9292  O14 POPE1 223     107.450  94.939  25.465  1.00  0.00           O
ATOM   9293  O11 POPE1 223     109.650  94.079  26.245  1.00  0.00           O
ATOM   9294  O12 POPE1 223     108.160  92.599  24.955  1.00  0.00           O
ATOM   9295  C1  POPE1 223     110.929  94.699  26.095  1.00  0.00           C
ATOM   9298  C2  POPE1 223     111.930  94.210  27.165  1.00  0.00           C
ATOM   9300  O21 POPE1 223     112.900  95.259  27.285  1.00  0.00           O
ATOM   9301  C21 POPE1 223     113.700  95.259  28.345  1.00  0.00           C
ATOM   9302  O22 POPE1 223     114.900  95.499  28.305  1.00  0.00           O
ATOM   9303  C22 POPE1 223     112.939  94.991  29.645  1.00  0.00           C
ATOM   9306  C3  POPE1 223     112.671  92.889  26.825  1.00  0.00           C
ATOM   9309  O31 POPE1 223     111.840  91.740  27.045  1.00  0.00           O
ATOM   9310  C31 POPE1 223     112.380  90.579  26.715  1.00  0.00           C
ATOM   9311  O32 POPE1 223     113.520  90.410  26.315  1.00  0.00           O
ATOM   9312  C32 POPE1 223     111.349  89.451  26.875  1.00  0.00           C
ATOM   9315  C23 POPE1 223     113.660  95.540  30.895  1.00  0.00           C
ATOM   9318  C24 POPE1 223     112.619  95.829  31.975  1.00  0.00           C
ATOM   9321  C25 POPE1 223     113.200  96.450  33.245  1.00  0.00           C
ATOM   9324  C26 POPE1 223     114.009  95.479  34.095  1.00  0.00           C
ATOM   9327  C27 POPE1 223     114.480  96.119  35.405  1.00  0.00           C
ATOM   9330  C28 POPE1 223     114.760  95.090  36.515  1.00  0.00           C
ATOM   9333  C29 POPE1 223     115.840  94.109  36.135  1.00  0.00           C
ATOM   9335 0C21 POPE1 223     116.310  93.159  36.955  1.00  0.00           C
ATOM   9337 1C21 POPE1 223     115.859  92.960  38.375  1.00  0.00           C
ATOM   9340 2C21 POPE1 223     114.550  92.169  38.495  1.00  0.00           C
ATOM   9343 3C21 POPE1 223     114.279  91.740  39.945  1.00  0.00           C
ATOM   9346 4C21 POPE1 223     112.869  91.200  40.175  1.00  0.00           C
ATOM   9349 5C21 POPE1 223     112.599  90.890  41.645  1.00  0.00           C
ATOM   9352 6C21 POPE1 223     111.249  90.219  41.885  1.00  0.00           C
ATOM   9355 7C21 POPE1 223     110.969  89.959  43.365  1.00  0.00           C
ATOM   9358 8C21 POPE1 223     109.819  88.989  43.585  1.00  0.00           C
ATOM   9362  C33 POPE1 223     110.140  89.729  27.805  1.00  0.00           C
ATOM   9365  C34 POPE1 223     110.350  89.389  29.285  1.00  0.00           C
ATOM   9368  C35 POPE1 223     111.259  90.379  30.015  1.00  0.00           C
ATOM   9371  C36 POPE1 223     111.639  89.869  31.405  1.00  0.00           C
ATOM   9374  C37 POPE1 223     112.480  90.880  32.195  1.00  0.00           C
ATOM   9377  C38 POPE1 223     113.020  90.299  33.505  1.00  0.00           C
ATOM   9380  C39 POPE1 223     114.009  89.129  33.335  1.00  0.00           C
ATOM   9383 0C31 POPE1 223     113.490  87.840  34.005  1.00  0.00           C
ATOM   9386 1C31 POPE1 223     114.509  86.689  34.015  1.00  0.00           C
ATOM   9389 2C31 POPE1 223     114.390  85.750  35.235  1.00  0.00           C
ATOM   9392 3C31 POPE1 223     114.490  86.499  36.575  1.00  0.00           C
ATOM   9395 4C31 POPE1 223     115.210  85.729  37.695  1.00  0.00           C
ATOM   9398 5C31 POPE1 223     115.500  86.629  38.905  1.00  0.00           C
ATOM   9401 6C31 POPE1 223     116.320  85.979  40.015  1.00  0.00           C
ATOM   9405  NH3 POPE2 224     108.289 116.089  67.055  1.00  0.00           N
ATOM   9409  C12 POPE2 224     108.730 115.289  68.235  1.00  0.00           C
ATOM   9412  C11 POPE2 224     107.499 114.959  69.105  1.00  0.00           C
ATOM   9415  P   POPE2 224     105.420 116.549  69.535  1.00  0.00           P
ATOM   9416  O13 POPE2 224     104.570 115.899  70.545  1.00  0.00           O
ATOM   9417  O14 POPE2 224     105.311 118.019  69.485  1.00  0.00           O
ATOM   9418  O11 POPE2 224     105.029 116.010  68.095  1.00  0.00           O
ATOM   9419  O12 POPE2 224     106.939 116.139  69.655  1.00  0.00           O
ATOM   9420  C1  POPE2 224     103.730 116.229  67.545  1.00  0.00           C
ATOM   9423  C2  POPE2 224     103.749 115.680  66.105  1.00  0.00           C
ATOM   9425  O21 POPE2 224     102.499 115.919  65.425  1.00  0.00           O
ATOM   9426  C21 POPE2 224     102.350 117.149  64.945  1.00  0.00           C
ATOM   9427  O22 POPE2 224     103.189 118.029  64.985  1.00  0.00           O
ATOM   9428  C22 POPE2 224     100.900 117.329  64.465  1.00  0.00           C
ATOM   9431  C3  POPE2 224     104.061 114.160  66.195  1.00  0.00           C
ATOM   9434  O31 POPE2 224     104.609 113.579  64.995  1.00  0.00           O
ATOM   9435  C31 POPE2 224     105.840 113.999  64.695  1.00  0.00           C
ATOM   9436  O32 POPE2 224     106.539 114.711  65.395  1.00  0.00           O
ATOM   9437  C32 POPE2 224     106.219 113.429  63.335  1.00  0.00           C
ATOM   9440  C23 POPE2 224     100.809 117.789  62.995  1.00  0.00           C
ATOM   9443  C24 POPE2 224     100.610 116.600  62.035  1.00  0.00           C
ATOM   9446  C25 POPE2 224      99.130 116.279  61.795  1.00  0.00           C
ATOM   9449  C26 POPE2 224      98.939 115.131  60.795  1.00  0.00           C
ATOM   9452  C27 POPE2 224      97.469 114.979  60.365  1.00  0.00           C
ATOM   9455  C28 POPE2 224      97.210 113.719  59.525  1.00  0.00           C
ATOM   9458  C29 POPE2 224      97.939 113.790  58.205  1.00  0.00           C
ATOM   9460 0C21 POPE2 224      97.420 114.070  56.995  1.00  0.00           C
ATOM   9462 1C21 POPE2 224      95.979 114.339  56.625  1.00  0.00           C
ATOM   9465 2C21 POPE2 224      95.410 113.309  55.625  1.00  0.00           C
ATOM   9468 3C21 POPE2 224      96.090 113.309  54.255  1.00  0.00           C
ATOM   9471 4C21 POPE2 224      95.439 112.289  53.315  1.00  0.00           C
ATOM   9474 5C21 POPE2 224      96.069 112.339  51.915  1.00  0.00           C
ATOM   9477 6C21 POPE2 224      95.451 111.319  50.955  1.00  0.00           C
ATOM   9480 7C21 POPE2 224      96.069 111.430  49.565  1.00  0.00           C
ATOM   9483 8C21 POPE2 224      95.429 110.499  48.545  1.00  0.00           C
ATOM   9487  C33 POPE2 224     107.671 113.779  62.945  1.00  0.00           C
ATOM   9490  C34 POPE2 224     108.100 113.271  61.565  1.00  0.00           C
ATOM   9493  C35 POPE2 224     107.199 113.810  60.435  1.00  0.00           C
ATOM   9496  C36 POPE2 224     107.900 113.779  59.065  1.00  0.00           C
ATOM   9499  C37 POPE2 224     106.969 113.790  57.835  1.00  0.00           C
ATOM   9502  C38 POPE2 224     107.780 113.660  56.535  1.00  0.00           C
ATOM   9505  C39 POPE2 224     106.950 113.259  55.295  1.00  0.00           C
ATOM   9508 0C31 POPE2 224     105.999 114.350  54.755  1.00  0.00           C
ATOM   9511 1C31 POPE2 224     105.700 114.119  53.265  1.00  0.00           C
ATOM   9514 2C31 POPE2 224     104.660 115.090  52.675  1.00  0.00           C
ATOM   9517 3C31 POPE2 224     104.930 115.449  51.205  1.00  0.00           C
ATOM   9520 4C31 POPE2 224     104.829 114.269  50.225  1.00  0.00           C
ATOM   9523 5C31 POPE2 224     105.210 114.660  48.795  1.00  0.00           C
ATOM   9526 6C31 POPE2 224     105.171 113.479  47.815  1.00  0.00           C
ATOM   9530  NH3 POPE3 225      55.329  87.729  72.525  1.00  0.00           N
ATOM   9534  C12 POPE3 225      55.279  88.520  73.805  1.00  0.00           C
ATOM   9537  C11 POPE3 225      56.360  89.609  73.775  1.00  0.00           C
ATOM   9540  P   POPE3 225      56.759  91.909  74.975  1.00  0.00           P
ATOM   9541  O13 POPE3 225      55.550  92.749  74.825  1.00  0.00           O
ATOM   9542  O14 POPE3 225      57.709  92.179  76.065  1.00  0.00           O
ATOM   9543  O11 POPE3 225      57.630  91.979  73.665  1.00  0.00           O
ATOM   9544  O12 POPE3 225      56.329  90.379  74.985  1.00  0.00           O
ATOM   9545  C1  POPE3 225      57.210  92.840  72.605  1.00  0.00           C
ATOM   9548  C2  POPE3 225      58.020  92.599  71.315  1.00  0.00           C
ATOM   9550  O21 POPE3 225      57.069  92.660  70.245  1.00  0.00           O
ATOM   9551  C21 POPE3 225      57.439  93.329  69.175  1.00  0.00           C
ATOM   9552  O22 POPE3 225      58.400  94.079  69.075  1.00  0.00           O
ATOM   9553  C22 POPE3 225      56.450  92.979  68.055  1.00  0.00           C
ATOM   9556  C3  POPE3 225      58.750  91.219  71.235  1.00  0.00           C
ATOM   9559  O31 POPE3 225      60.079  91.359  70.705  1.00  0.00           O
ATOM   9560  C31 POPE3 225      60.240  91.179  69.405  1.00  0.00           C
ATOM   9561  O32 POPE3 225      59.369  90.799  68.635  1.00  0.00           O
ATOM   9562  C32 POPE3 225      61.679  91.559  69.035  1.00  0.00           C
ATOM   9565  C23 POPE3 225      57.160  92.820  66.705  1.00  0.00           C
ATOM   9568  C24 POPE3 225      56.189  92.491  65.565  1.00  0.00           C
ATOM   9571  C25 POPE3 225      56.899  91.759  64.415  1.00  0.00           C
ATOM   9574  C26 POPE3 225      58.109  92.540  63.885  1.00  0.00           C
ATOM   9577  C27 POPE3 225      58.771  91.881  62.665  1.00  0.00           C
ATOM   9580  C28 POPE3 225      60.110  92.540  62.315  1.00  0.00           C
ATOM   9583  C29 POPE3 225      59.990  93.999  61.955  1.00  0.00           C
ATOM   9585 0C21 POPE3 225      59.639  94.479  60.755  1.00  0.00           C
ATOM   9587 1C21 POPE3 225      59.239  93.670  59.545  1.00  0.00           C
ATOM   9590 2C21 POPE3 225      60.289  93.670  58.425  1.00  0.00           C
ATOM   9593 3C21 POPE3 225      61.480  92.729  58.695  1.00  0.00           C
ATOM   9596 4C21 POPE3 225      62.390  92.590  57.465  1.00  0.00           C
ATOM   9599 5C21 POPE3 225      63.561  91.600  57.625  1.00  0.00           C
ATOM   9602 6C21 POPE3 225      64.561  92.039  58.695  1.00  0.00           C
ATOM   9605 7C21 POPE3 225      65.869  91.249  58.635  1.00  0.00           C
ATOM   9608 8C21 POPE3 225      66.890  91.699  59.685  1.00  0.00           C
ATOM   9612  C33 POPE3 225      61.950  91.410  67.535  1.00  0.00           C
ATOM   9615  C34 POPE3 225      63.379  91.769  67.115  1.00  0.00           C
ATOM   9618  C35 POPE3 225      63.549  91.839  65.585  1.00  0.00           C
ATOM   9621  C36 POPE3 225      63.790  90.469  64.935  1.00  0.00           C
ATOM   9624  C37 POPE3 225      63.610  90.490  63.405  1.00  0.00           C
ATOM   9627  C38 POPE3 225      63.790  89.100  62.795  1.00  0.00           C
ATOM   9630  C39 POPE3 225      63.519  89.021  61.285  1.00  0.00           C
ATOM   9633 0C31 POPE3 225      63.729  87.579  60.785  1.00  0.00           C
ATOM   9636 1C31 POPE3 225      63.479  87.400  59.275  1.00  0.00           C
ATOM   9639 2C31 POPE3 225      63.729  85.949  58.835  1.00  0.00           C
ATOM   9642 3C31 POPE3 225      63.209  85.631  57.425  1.00  0.00           C
ATOM   9645 4C31 POPE3 225      63.849  86.509  56.355  1.00  0.00           C
ATOM   9648 5C31 POPE3 225      63.379  86.179  54.935  1.00  0.00           C
ATOM   9651 6C31 POPE3 225      63.930  87.160  53.905  1.00  0.00           C
ATOM   9655  NH3 POPE4 226      86.240  35.689  66.415  1.00  0.00           N
ATOM   9659  C12 POPE4 226      86.439  35.059  65.055  1.00  0.00           C
ATOM   9662  C11 POPE4 226      87.229  33.739  65.145  1.00  0.00           C
ATOM   9665  P   POPE4 226      88.510  33.609  62.895  1.00  0.00           P
ATOM   9666  O13 POPE4 226      88.329  35.049  62.635  1.00  0.00           O
ATOM   9667  O14 POPE4 226      89.800  33.179  63.445  1.00  0.00           O
ATOM   9668  O11 POPE4 226      88.219  32.809  61.575  1.00  0.00           O
ATOM   9669  O12 POPE4 226      87.350  33.119  63.865  1.00  0.00           O
ATOM   9670  C1  POPE4 226      88.140  33.569  60.375  1.00  0.00           C
ATOM   9673  C2  POPE4 226      87.900  32.589  59.215  1.00  0.00           C
ATOM   9675  O21 POPE4 226      88.639  32.949  58.045  1.00  0.00           O
ATOM   9676  C21 POPE4 226      88.390  34.129  57.505  1.00  0.00           C
ATOM   9677  O22 POPE4 226      87.710  35.019  57.965  1.00  0.00           O
ATOM   9678  C22 POPE4 226      89.090  34.149  56.165  1.00  0.00           C
ATOM   9681  C3  POPE4 226      86.399  32.329  58.915  1.00  0.00           C
ATOM   9684  O31 POPE4 226      86.270  31.219  58.015  1.00  0.00           O
ATOM   9685  C31 POPE4 226      85.820  30.099  58.525  1.00  0.00           C
ATOM   9686  O32 POPE4 226      85.060  29.939  59.455  1.00  0.00           O
ATOM   9687  C32 POPE4 226      86.469  28.949  57.765  1.00  0.00           C
ATOM   9690  C23 POPE4 226      88.180  33.729  54.985  1.00  0.00           C
ATOM   9693  C24 POPE4 226      87.199  32.579  55.265  1.00  0.00           C
ATOM   9696  C25 POPE4 226      86.630  31.929  53.995  1.00  0.00           C
ATOM   9699  C26 POPE4 226      86.270  32.910  52.865  1.00  0.00           C
ATOM   9702  C27 POPE4 226      85.470  32.239  51.745  1.00  0.00           C
ATOM   9705  C28 POPE4 226      85.149  33.160  50.545  1.00  0.00           C
ATOM   9708  C29 POPE4 226      86.380  33.629  49.795  1.00  0.00           C
ATOM   9710 0C21 POPE4 226      86.930  33.019  48.735  1.00  0.00           C
ATOM   9712 1C21 POPE4 226      86.490  31.709  48.135  1.00  0.00           C
ATOM   9715 2C21 POPE4 226      87.671  30.729  47.915  1.00  0.00           C
ATOM   9718 3C21 POPE4 226      88.479  30.429  49.185  1.00  0.00           C
ATOM   9721 4C21 POPE4 226      89.590  29.379  48.985  1.00  0.00           C
ATOM   9724 5C21 POPE4 226      90.669  29.809  47.985  1.00  0.00           C
ATOM   9727 6C21 POPE4 226      91.860  28.839  47.915  1.00  0.00           C
ATOM   9730 7C21 POPE4 226      92.979  29.319  46.985  1.00  0.00           C
ATOM   9733 8C21 POPE4 226      93.770  28.169  46.345  1.00  0.00           C
ATOM   9737  C33 POPE4 226      87.979  28.949  58.065  1.00  0.00           C
ATOM   9740  C34 POPE4 226      88.770  28.009  57.155  1.00  0.00           C
ATOM   9743  C35 POPE4 226      88.869  28.419  55.675  1.00  0.00           C
ATOM   9746  C36 POPE4 226      89.939  27.559  55.015  1.00  0.00           C
ATOM   9749  C37 POPE4 226      90.249  27.839  53.545  1.00  0.00           C
ATOM   9752  C38 POPE4 226      91.490  27.019  53.135  1.00  0.00           C
ATOM   9755  C39 POPE4 226      91.980  27.339  51.725  1.00  0.00           C
ATOM   9758 0C31 POPE4 226      91.450  26.359  50.665  1.00  0.00           C
ATOM   9761 1C31 POPE4 226      92.150  24.989  50.755  1.00  0.00           C
ATOM   9764 2C31 POPE4 226      91.980  24.129  49.495  1.00  0.00           C
ATOM   9767 3C31 POPE4 226      92.640  24.729  48.245  1.00  0.00           C
ATOM   9770 4C31 POPE4 226      92.960  23.659  47.185  1.00  0.00           C
ATOM   9773 5C31 POPE4 226      93.609  24.240  45.935  1.00  0.00           C
ATOM   9776 6C31 POPE4 226      94.090  23.160  44.955  1.00  0.00           C
ATOM   9780  NH3 POPE5 227      30.299 120.289  69.115  1.00  0.00           N
ATOM   9784  C12 POPE5 227      29.599 118.979  69.355  1.00  0.00           C
ATOM   9787  C11 POPE5 227      30.299 117.850  68.605  1.00  0.00           C
ATOM   9790  P   POPE5 227      30.000 115.469  69.655  1.00  0.00           P
ATOM   9791  O13 POPE5 227      30.359 116.020  70.975  1.00  0.00           O
ATOM   9792  O14 POPE5 227      28.929 114.439  69.625  1.00  0.00           O
ATOM   9793  O11 POPE5 227      31.319 114.991  68.905  1.00  0.00           O
ATOM   9794  O12 POPE5 227      29.519 116.660  68.735  1.00  0.00           O
ATOM   9795  C1  POPE5 227      31.379 114.729  67.495  1.00  0.00           C
ATOM   9798  C2  POPE5 227      32.500 115.529  66.785  1.00  0.00           C
ATOM   9800  O21 POPE5 227      32.529 115.090  65.405  1.00  0.00           O
ATOM   9801  C21 POPE5 227      32.879 116.030  64.535  1.00  0.00           C
ATOM   9802  O22 POPE5 227      33.310 117.130  64.805  1.00  0.00           O
ATOM   9803  C22 POPE5 227      32.750 115.490  63.095  1.00  0.00           C
ATOM   9806  C3  POPE5 227      33.840 115.249  67.535  1.00  0.00           C
ATOM   9809  O31 POPE5 227      34.939 116.079  67.095  1.00  0.00           O
ATOM   9810  C31 POPE5 227      35.669 115.561  66.105  1.00  0.00           C
ATOM   9811  O32 POPE5 227      35.539 114.439  65.655  1.00  0.00           O
ATOM   9812  C32 POPE5 227      36.669 116.609  65.615  1.00  0.00           C
ATOM   9815  C23 POPE5 227      33.129 116.559  62.035  1.00  0.00           C
ATOM   9818  C24 POPE5 227      33.180 116.010  60.595  1.00  0.00           C
ATOM   9821  C25 POPE5 227      33.849 116.990  59.615  1.00  0.00           C
ATOM   9824  C26 POPE5 227      34.050 116.399  58.215  1.00  0.00           C
ATOM   9827  C27 POPE5 227      35.079 117.189  57.375  1.00  0.00           C
ATOM   9830  C28 POPE5 227      35.290 116.639  55.945  1.00  0.00           C
ATOM   9833  C29 POPE5 227      35.859 115.239  55.915  1.00  0.00           C
ATOM   9835 0C21 POPE5 227      36.380 114.620  54.845  1.00  0.00           C
ATOM   9837 1C21 POPE5 227      36.480 115.189  53.455  1.00  0.00           C
ATOM   9840 2C21 POPE5 227      37.890 115.750  53.175  1.00  0.00           C
ATOM   9843 3C21 POPE5 227      38.029 116.329  51.765  1.00  0.00           C
ATOM   9846 4C21 POPE5 227      39.319 117.149  51.605  1.00  0.00           C
ATOM   9849 5C21 POPE5 227      39.649 117.499  50.145  1.00  0.00           C
ATOM   9852 6C21 POPE5 227      38.579 118.349  49.435  1.00  0.00           C
ATOM   9855 7C21 POPE5 227      39.079 118.869  48.085  1.00  0.00           C
ATOM   9858 8C21 POPE5 227      38.029 119.660  47.305  1.00  0.00           C
ATOM   9862  C33 POPE5 227      36.800 116.629  64.065  1.00  0.00           C
ATOM   9865  C34 POPE5 227      37.779 115.600  63.515  1.00  0.00           C
ATOM   9868  C35 POPE5 227      38.029 115.689  61.995  1.00  0.00           C
ATOM   9871  C36 POPE5 227      38.299 117.090  61.435  1.00  0.00           C
ATOM   9874  C37 POPE5 227      38.729 117.029  59.965  1.00  0.00           C
ATOM   9877  C38 POPE5 227      39.040 118.399  59.345  1.00  0.00           C
ATOM   9880  C39 POPE5 227      39.439 118.309  57.865  1.00  0.00           C
ATOM   9883 0C31 POPE5 227      40.840 117.710  57.665  1.00  0.00           C
ATOM   9886 1C31 POPE5 227      41.110 117.339  56.205  1.00  0.00           C
ATOM   9889 2C31 POPE5 227      42.470 116.670  56.025  1.00  0.00           C
ATOM   9892 3C31 POPE5 227      42.630 116.069  54.625  1.00  0.00           C
ATOM   9895 4C31 POPE5 227      43.849 115.139  54.535  1.00  0.00           C
ATOM   9898 5C31 POPE5 227      43.701 114.070  53.455  1.00  0.00           C
ATOM   9901 6C31 POPE5 227      44.689 112.920  53.665  1.00  0.00           C
ATOM   9905  NH3 POPE6 228      84.061 123.110  26.215  1.00  0.00           N
ATOM   9909  C12 POPE6 228      82.759 122.759  26.865  1.00  0.00           C
ATOM   9912  C11 POPE6 228      81.960 121.881  25.915  1.00  0.00           C
ATOM   9915  P   POPE6 228      80.210 120.169  26.785  1.00  0.00           P
ATOM   9916  O13 POPE6 228      78.749 120.210  27.005  1.00  0.00           O
ATOM   9917  O14 POPE6 228      80.759 119.269  25.745  1.00  0.00           O
ATOM   9918  O11 POPE6 228      80.949 119.939  28.155  1.00  0.00           O
ATOM   9919  O12 POPE6 228      80.660 121.649  26.435  1.00  0.00           O
ATOM   9920  C1  POPE6 228      80.280 119.979  29.415  1.00  0.00           C
ATOM   9923  C2  POPE6 228      80.710 121.219  30.235  1.00  0.00           C
ATOM   9925  O21 POPE6 228      80.311 121.020  31.605  1.00  0.00           O
ATOM   9926  C21 POPE6 228      81.230 121.399  32.485  1.00  0.00           C
ATOM   9927  O22 POPE6 228      82.350 121.790  32.215  1.00  0.00           O
ATOM   9928  C22 POPE6 228      80.689 121.279  33.905  1.00  0.00           C
ATOM   9931  C3  POPE6 228      80.060 122.509  29.675  1.00  0.00           C
ATOM   9934  O31 POPE6 228      80.130 123.609  30.595  1.00  0.00           O
ATOM   9935  C31 POPE6 228      81.240 124.329  30.595  1.00  0.00           C
ATOM   9936  O32 POPE6 228      82.240 124.119  29.925  1.00  0.00           O
ATOM   9937  C32 POPE6 228      81.090 125.469  31.615  1.00  0.00           C
ATOM   9940  C23 POPE6 228      81.810 120.849  34.885  1.00  0.00           C
ATOM   9943  C24 POPE6 228      81.399 121.049  36.345  1.00  0.00           C
ATOM   9946  C25 POPE6 228      82.430 120.509  37.345  1.00  0.00           C
ATOM   9949  C26 POPE6 228      82.009 120.799  38.785  1.00  0.00           C
ATOM   9952  C27 POPE6 228      82.859 120.079  39.835  1.00  0.00           C
ATOM   9955  C28 POPE6 228      82.290 120.219  41.255  1.00  0.00           C
ATOM   9958  C29 POPE6 228      82.740 121.479  41.965  1.00  0.00           C
ATOM   9960 0C21 POPE6 228      82.820 121.609  43.305  1.00  0.00           C
ATOM   9962 1C21 POPE6 228      82.410 120.549  44.305  1.00  0.00           C
ATOM   9965 2C21 POPE6 228      83.609 119.770  44.895  1.00  0.00           C
ATOM   9968 3C21 POPE6 228      84.410 120.561  45.935  1.00  0.00           C
ATOM   9971 4C21 POPE6 228      83.730 120.549  47.315  1.00  0.00           C
ATOM   9974 5C21 POPE6 228      84.299 121.600  48.275  1.00  0.00           C
ATOM   9977 6C21 POPE6 228      83.560 121.619  49.625  1.00  0.00           C
ATOM   9980 7C21 POPE6 228      83.469 123.009  50.255  1.00  0.00           C
ATOM   9983 8C21 POPE6 228      82.710 123.019  51.575  1.00  0.00           C
ATOM   9987  C33 POPE6 228      81.720 125.099  32.975  1.00  0.00           C
ATOM   9990  C34 POPE6 228      81.240 125.949  34.155  1.00  0.00           C
ATOM   9993  C35 POPE6 228      82.009 125.549  35.435  1.00  0.00           C
ATOM   9996  C36 POPE6 228      81.490 126.170  36.735  1.00  0.00           C
ATOM   9999  C37 POPE6 228      82.630 126.310  37.755  1.00  0.00           C
ATOM  10002  C38 POPE6 228      82.170 126.570  39.195  1.00  0.00           C
ATOM  10005  C39 POPE6 228      83.300 127.070  40.115  1.00  0.00           C
ATOM  10008 0C31 POPE6 228      84.490 126.109  40.255  1.00  0.00           C
ATOM  10011 1C31 POPE6 228      85.649 126.670  41.085  1.00  0.00           C
ATOM  10014 2C31 POPE6 228      85.289 127.099  42.525  1.00  0.00           C
ATOM  10017 3C31 POPE6 228      84.630 125.989  43.345  1.00  0.00           C
ATOM  10020 4C31 POPE6 228      84.521 126.340  44.835  1.00  0.00           C
ATOM  10023 5C31 POPE6 228      83.790 125.249  45.645  1.00  0.00           C
ATOM  10026 6C31 POPE6 228      83.689 125.579  47.135  1.00  0.00           C
ATOM  10030  NH3 POPE7 229      63.670 107.179  73.785  1.00  0.00           N
ATOM  10034  C12 POPE7 229      62.549 106.349  74.365  1.00  0.00           C
ATOM  10037  C11 POPE7 229      61.750 107.140  75.405  1.00  0.00           C
ATOM  10040  P   POPE7 229      60.669 105.271  76.935  1.00  0.00           P
ATOM  10041  O13 POPE7 229      61.639 105.680  77.975  1.00  0.00           O
ATOM  10042  O14 POPE7 229      59.250 105.020  77.295  1.00  0.00           O
ATOM  10043  O11 POPE7 229      61.250 104.109  76.045  1.00  0.00           O
ATOM  10044  O12 POPE7 229      60.619 106.410  75.835  1.00  0.00           O
ATOM  10045  C1  POPE7 229      60.489 103.559  74.965  1.00  0.00           C
ATOM  10048  C2  POPE7 229      61.490 102.899  73.985  1.00  0.00           C
ATOM  10050  O21 POPE7 229      61.140 103.149  72.605  1.00  0.00           O
ATOM  10051  C21 POPE7 229      60.000 102.660  72.165  1.00  0.00           C
ATOM  10052  O22 POPE7 229      59.289 101.850  72.695  1.00  0.00           O
ATOM  10053  C22 POPE7 229      59.720 103.329  70.805  1.00  0.00           C
ATOM  10056  C3  POPE7 229      61.800 101.419  74.325  1.00  0.00           C
ATOM  10059  O31 POPE7 229      62.889 100.929  73.505  1.00  0.00           O
ATOM  10060  C31 POPE7 229      62.549 100.069  72.575  1.00  0.00           C
ATOM  10061  O32 POPE7 229      61.430  99.630  72.385  1.00  0.00           O
ATOM  10062  C32 POPE7 229      63.750  99.699  71.725  1.00  0.00           C
ATOM  10065  C23 POPE7 229      59.169 102.380  69.715  1.00  0.00           C
ATOM  10068  C24 POPE7 229      58.771 103.159  68.465  1.00  0.00           C
ATOM  10071  C25 POPE7 229      58.009 102.329  67.415  1.00  0.00           C
ATOM  10074  C26 POPE7 229      56.560 102.009  67.815  1.00  0.00           C
ATOM  10077  C27 POPE7 229      55.819 101.229  66.725  1.00  0.00           C
ATOM  10080  C28 POPE7 229      54.309 101.079  66.985  1.00  0.00           C
ATOM  10083  C29 POPE7 229      53.540 102.351  66.755  1.00  0.00           C
ATOM  10085 0C21 POPE7 229      52.549 102.540  65.865  1.00  0.00           C
ATOM  10087 1C21 POPE7 229      52.020 101.530  64.885  1.00  0.00           C
ATOM  10090 2C21 POPE7 229      51.770 102.160  63.505  1.00  0.00           C
ATOM  10093 3C21 POPE7 229      51.369 101.150  62.425  1.00  0.00           C
ATOM  10096 4C21 POPE7 229      51.030 101.850  61.105  1.00  0.00           C
ATOM  10099 5C21 POPE7 229      50.949 100.910  59.905  1.00  0.00           C
ATOM  10102 6C21 POPE7 229      50.189 101.539  58.725  1.00  0.00           C
ATOM  10105 7C21 POPE7 229      50.310 100.729  57.435  1.00  0.00           C
ATOM  10108 8C21 POPE7 229      49.349 101.200  56.335  1.00  0.00           C
ATOM  10112  C33 POPE7 229      63.319  99.299  70.295  1.00  0.00           C
ATOM  10115  C34 POPE7 229      64.410  98.469  69.595  1.00  0.00           C
ATOM  10118  C35 POPE7 229      63.959  97.049  69.255  1.00  0.00           C
ATOM  10121  C36 POPE7 229      63.029  96.969  68.035  1.00  0.00           C
ATOM  10124  C37 POPE7 229      62.750  95.509  67.615  1.00  0.00           C
ATOM  10127  C38 POPE7 229      62.210  95.350  66.185  1.00  0.00           C
ATOM  10130  C39 POPE7 229      63.279  95.669  65.125  1.00  0.00           C
ATOM  10133 0C31 POPE7 229      62.929  95.309  63.675  1.00  0.00           C
ATOM  10136 1C31 POPE7 229      64.079  95.729  62.755  1.00  0.00           C
ATOM  10139 2C31 POPE7 229      63.959  95.189  61.325  1.00  0.00           C
ATOM  10142 3C31 POPE7 229      65.200  95.479  60.455  1.00  0.00           C
ATOM  10145 4C31 POPE7 229      65.539  96.969  60.295  1.00  0.00           C
ATOM  10148 5C31 POPE7 229      66.730  97.199  59.345  1.00  0.00           C
ATOM  10151 6C31 POPE7 229      67.069  98.670  59.115  1.00  0.00           C
ATOM  10155  NH3 POPE8 230     117.400  70.959  29.925  1.00  0.00           N
ATOM  10159  C12 POPE8 230     118.210  71.139  28.665  1.00  0.00           C
ATOM  10162  C11 POPE8 230     119.710  71.229  28.995  1.00  0.00           C
ATOM  10165  P   POPE8 230     119.880  73.639  30.155  1.00  0.00           P
ATOM  10166  O13 POPE8 230     121.030  73.849  31.055  1.00  0.00           O
ATOM  10167  O14 POPE8 230     119.179  74.799  29.565  1.00  0.00           O
ATOM  10168  O11 POPE8 230     118.790  72.859  30.975  1.00  0.00           O
ATOM  10169  O12 POPE8 230     120.210  72.569  29.015  1.00  0.00           O
ATOM  10170  C1  POPE8 230     118.131  73.469  32.075  1.00  0.00           C
ATOM  10173  C2  POPE8 230     118.439  72.649  33.335  1.00  0.00           C
ATOM  10175  O21 POPE8 230     117.920  73.329  34.475  1.00  0.00           O
ATOM  10176  C21 POPE8 230     116.619  73.199  34.645  1.00  0.00           C
ATOM  10177  O22 POPE8 230     115.850  72.599  33.915  1.00  0.00           O
ATOM  10178  C22 POPE8 230     116.300  73.779  36.015  1.00  0.00           C
ATOM  10181  C3  POPE8 230     119.959  72.450  33.535  1.00  0.00           C
ATOM  10184  O31 POPE8 230     120.249  71.850  34.815  1.00  0.00           O
ATOM  10185  C31 POPE8 230     120.040  70.549  34.875  1.00  0.00           C
ATOM  10186  O32 POPE8 230     119.780  69.810  33.945  1.00  0.00           O
ATOM  10187  C32 POPE8 230     120.050  70.149  36.345  1.00  0.00           C
ATOM  10190  C23 POPE8 230     116.899  72.869  37.115  1.00  0.00           C
ATOM  10193  C24 POPE8 230     116.750  73.469  38.505  1.00  0.00           C
ATOM  10196  C25 POPE8 230     117.490  72.639  39.565  1.00  0.00           C
ATOM  10199  C26 POPE8 230     117.249  73.160  40.995  1.00  0.00           C
ATOM  10202  C27 POPE8 230     116.790  72.049  41.955  1.00  0.00           C
ATOM  10205  C28 POPE8 230     116.329  72.590  43.315  1.00  0.00           C
ATOM  10208  C29 POPE8 230     115.570  71.521  44.065  1.00  0.00           C
ATOM  10210 0C21 POPE8 230     115.719  71.139  45.345  1.00  0.00           C
ATOM  10212 1C21 POPE8 230     116.670  71.701  46.365  1.00  0.00           C
ATOM  10215 2C21 POPE8 230     117.599  70.600  46.915  1.00  0.00           C
ATOM  10218 3C21 POPE8 230     118.650  70.149  45.895  1.00  0.00           C
ATOM  10221 4C21 POPE8 230     119.570  69.029  46.415  1.00  0.00           C
ATOM  10224 5C21 POPE8 230     118.869  67.660  46.505  1.00  0.00           C
ATOM  10227 6C21 POPE8 230     119.829  66.539  46.895  1.00  0.00           C
ATOM  10230 7C21 POPE8 230     119.119  65.200  47.155  1.00  0.00           C
ATOM  10233 8C21 POPE8 230     120.079  64.049  47.465  1.00  0.00           C
ATOM  10237  C33 POPE8 230     120.649  68.749  36.605  1.00  0.00           C
ATOM  10240  C34 POPE8 230     120.669  68.389  38.095  1.00  0.00           C
ATOM  10243  C35 POPE8 230     119.320  68.649  38.775  1.00  0.00           C
ATOM  10246  C36 POPE8 230     119.229  68.189  40.235  1.00  0.00           C
ATOM  10249  C37 POPE8 230     117.859  68.569  40.805  1.00  0.00           C
ATOM  10252  C38 POPE8 230     117.609  68.240  42.275  1.00  0.00           C
ATOM  10255  C39 POPE8 230     117.070  66.819  42.505  1.00  0.00           C
ATOM  10258 0C31 POPE8 230     115.910  66.799  43.505  1.00  0.00           C
ATOM  10261 1C31 POPE8 230     115.289  65.410  43.685  1.00  0.00           C
ATOM  10264 2C31 POPE8 230     114.030  65.429  44.555  1.00  0.00           C
ATOM  10267 3C31 POPE8 230     113.439  64.029  44.765  1.00  0.00           C
ATOM  10270 4C31 POPE8 230     112.270  64.020  45.755  1.00  0.00           C
ATOM  10273 5C31 POPE8 230     111.910  62.609  46.265  1.00  0.00           C
ATOM  10276 6C31 POPE8 230     110.710  62.599  47.215  1.00  0.00           C
ATOM  10280  NH3 POPE9 231      80.560  92.120  72.315  1.00  0.00           N
ATOM  10284  C12 POPE9 231      79.369  91.200  72.445  1.00  0.00           C
ATOM  10287  C11 POPE9 231      78.530  91.179  71.165  1.00  0.00           C
ATOM  10290  P   POPE9 231      75.990  91.119  71.695  1.00  0.00           P
ATOM  10291  O13 POPE9 231      75.029  90.169  72.295  1.00  0.00           O
ATOM  10292  O14 POPE9 231      76.290  92.319  72.495  1.00  0.00           O
ATOM  10293  O11 POPE9 231      75.450  91.570  70.295  1.00  0.00           O
ATOM  10294  O12 POPE9 231      77.359  90.379  71.355  1.00  0.00           O
ATOM  10295  C1  POPE9 231      76.009  91.299  69.025  1.00  0.00           C
ATOM  10298  C2  POPE9 231      75.300  92.160  67.955  1.00  0.00           C
ATOM  10300  O21 POPE9 231      76.030  92.000  66.735  1.00  0.00           O
ATOM  10301  C21 POPE9 231      75.631  91.130  65.825  1.00  0.00           C
ATOM  10302  O22 POPE9 231      76.380  90.359  65.245  1.00  0.00           O
ATOM  10303  C22 POPE9 231      74.139  91.249  65.485  1.00  0.00           C
ATOM  10306  C3  POPE9 231      75.289  93.660  68.365  1.00  0.00           C
ATOM  10309  O31 POPE9 231      74.139  94.389  67.875  1.00  0.00           O
ATOM  10310  C31 POPE9 231      74.270  94.929  66.675  1.00  0.00           C
ATOM  10311  O32 POPE9 231      75.211  94.729  65.915  1.00  0.00           O
ATOM  10312  C32 POPE9 231      73.109  95.880  66.355  1.00  0.00           C
ATOM  10315  C23 POPE9 231      73.939  90.961  63.975  1.00  0.00           C
ATOM  10318  C24 POPE9 231      72.490  91.079  63.465  1.00  0.00           C
ATOM  10321  C25 POPE9 231      72.410  91.179  61.925  1.00  0.00           C
ATOM  10324  C26 POPE9 231      73.200  90.090  61.185  1.00  0.00           C
ATOM  10327  C27 POPE9 231      73.329  90.320  59.685  1.00  0.00           C
ATOM  10330  C28 POPE9 231      74.480  89.521  59.045  1.00  0.00           C
ATOM  10333  C29 POPE9 231      74.710  89.991  57.625  1.00  0.00           C
ATOM  10335 0C21 POPE9 231      74.241  89.419  56.515  1.00  0.00           C
ATOM  10337 1C21 POPE9 231      73.399  88.180  56.425  1.00  0.00           C
ATOM  10340 2C21 POPE9 231      71.881  88.449  56.415  1.00  0.00           C
ATOM  10343 3C21 POPE9 231      71.399  89.170  55.145  1.00  0.00           C
ATOM  10346 4C21 POPE9 231      69.881  89.311  55.115  1.00  0.00           C
ATOM  10349 5C21 POPE9 231      69.390  90.099  53.895  1.00  0.00           C
ATOM  10352 6C21 POPE9 231      67.869  90.029  53.745  1.00  0.00           C
ATOM  10355 7C21 POPE9 231      67.350  90.820  52.545  1.00  0.00           C
ATOM  10358 8C21 POPE9 231      65.829  90.799  52.385  1.00  0.00           C
ATOM  10362  C33 POPE9 231      73.701  97.239  65.925  1.00  0.00           C
ATOM  10365  C34 POPE9 231      72.680  98.380  65.765  1.00  0.00           C
ATOM  10368  C35 POPE9 231      71.700  98.201  64.605  1.00  0.00           C
ATOM  10371  C36 POPE9 231      71.209  99.559  64.075  1.00  0.00           C
ATOM  10374  C37 POPE9 231      70.109  99.451  63.015  1.00  0.00           C
ATOM  10377  C38 POPE9 231      70.601  98.910  61.655  1.00  0.00           C
ATOM  10380  C39 POPE9 231      71.389  99.950  60.845  1.00  0.00           C
ATOM  10383 0C31 POPE9 231      70.491 100.820  59.945  1.00  0.00           C
ATOM  10386 1C31 POPE9 231      71.279 101.939  59.245  1.00  0.00           C
ATOM  10389 2C31 POPE9 231      70.469 102.789  58.255  1.00  0.00           C
ATOM  10392 3C31 POPE9 231      70.590 102.329  56.795  1.00  0.00           C
ATOM  10395 4C31 POPE9 231      69.789 101.059  56.465  1.00  0.00           C
ATOM  10398 5C31 POPE9 231      69.789 100.771  54.955  1.00  0.00           C
ATOM  10401 6C31 POPE9 231      68.759  99.711  54.535  1.00  0.00           C
ATOM  10405  NH3 POPE  232      14.219  63.919  70.615  1.00  0.00           N
ATOM  10409  C12 POPE  232      13.059  63.099  71.145  1.00  0.00           C
ATOM  10412  C11 POPE  232      13.389  61.599  71.305  1.00  0.00           C
ATOM  10415  P   POPE  232      11.169  60.149  71.155  1.00  0.00           P
ATOM  10416  O13 POPE  232      11.679  58.880  70.625  1.00  0.00           O
ATOM  10417  O14 POPE  232      10.099  60.069  72.175  1.00  0.00           O
ATOM  10418  O11 POPE  232      10.819  61.110  69.945  1.00  0.00           O
ATOM  10419  O12 POPE  232      12.329  60.879  71.935  1.00  0.00           O
ATOM  10420  C1  POPE  232       9.749  60.770  69.035  1.00  0.00           C
ATOM  10423  C2  POPE  232      10.160  60.949  67.545  1.00  0.00           C
ATOM  10425  O21 POPE  232       9.679  59.839  66.745  1.00  0.00           O
ATOM  10426  C21 POPE  232       8.739  60.119  65.855  1.00  0.00           C
ATOM  10427  O22 POPE  232       8.219  61.219  65.705  1.00  0.00           O
ATOM  10428  C22 POPE  232       8.429  58.859  65.045  1.00  0.00           C
ATOM  10431  C3  POPE  232      11.709  61.019  67.415  1.00  0.00           C
ATOM  10434  O31 POPE  232      12.129  61.369  66.075  1.00  0.00           O
ATOM  10435  C31 POPE  232      12.249  60.359  65.225  1.00  0.00           C
ATOM  10436  O32 POPE  232      12.219  59.179  65.515  1.00  0.00           O
ATOM  10437  C32 POPE  232      12.239  60.959  63.815  1.00  0.00           C
ATOM  10440  C23 POPE  232       7.129  58.950  64.215  1.00  0.00           C
ATOM  10443  C24 POPE  232       7.309  59.679  62.875  1.00  0.00           C
ATOM  10446  C25 POPE  232       7.999  58.829  61.805  1.00  0.00           C
ATOM  10449  C26 POPE  232       8.249  59.599  60.505  1.00  0.00           C
ATOM  10452  C27 POPE  232       8.499  58.659  59.325  1.00  0.00           C
ATOM  10455  C28 POPE  232       9.149  59.329  58.095  1.00  0.00           C
ATOM  10458  C29 POPE  232       8.279  60.349  57.415  1.00  0.00           C
ATOM  10460 0C21 POPE  232       8.639  61.590  57.025  1.00  0.00           C
ATOM  10462 1C21 POPE  232       9.999  62.239  57.195  1.00  0.00           C
ATOM  10465 2C21 POPE  232      10.859  62.229  55.915  1.00  0.00           C
ATOM  10468 3C21 POPE  232      11.969  63.279  55.975  1.00  0.00           C
ATOM  10471 4C21 POPE  232      12.999  63.179  54.835  1.00  0.00           C
ATOM  10474 5C21 POPE  232      14.119  62.169  55.125  1.00  0.00           C
ATOM  10477 6C21 POPE  232      15.229  62.179  54.065  1.00  0.00           C
ATOM  10480 7C21 POPE  232      16.579  61.729  54.615  1.00  0.00           C
ATOM  10483 8C21 POPE  232      17.709  61.719  53.575  1.00  0.00           C
ATOM  10487  C33 POPE  232      11.819  59.979  62.695  1.00  0.00           C
ATOM  10490  C34 POPE  232      13.009  59.359  61.965  1.00  0.00           C
ATOM  10493  C35 POPE  232      12.599  58.729  60.625  1.00  0.00           C
ATOM  10496  C36 POPE  232      13.779  58.259  59.775  1.00  0.00           C
ATOM  10499  C37 POPE  232      13.509  58.399  58.275  1.00  0.00           C
ATOM  10502  C38 POPE  232      14.579  57.739  57.395  1.00  0.00           C
ATOM  10505  C39 POPE  232      14.449  58.090  55.905  1.00  0.00           C
ATOM  10508 0C31 POPE  232      13.019  57.910  55.355  1.00  0.00           C
ATOM  10511 1C31 POPE  232      12.899  58.189  53.845  1.00  0.00           C
ATOM  10514 2C31 POPE  232      13.779  57.269  52.995  1.00  0.00           C
ATOM  10517 3C31 POPE  232      15.089  57.929  52.535  1.00  0.00           C
ATOM  10520 4C31 POPE  232      16.149  56.899  52.145  1.00  0.00           C
ATOM  10523 5C31 POPE  232      17.379  57.539  51.485  1.00  0.00           C
ATOM  10526 6C31 POPE  232      18.439  56.509  51.085  1.00  0.00           C
ATOM  10530  NH3 POPE  233       1.659  57.680  25.545  1.00  0.00           N
ATOM  10534  C12 POPE  233       2.329  57.259  24.265  1.00  0.00           C
ATOM  10537  C11 POPE  233       3.669  56.539  24.555  1.00  0.00           C
ATOM  10540  P   POPE  233       3.629  54.399  23.105  1.00  0.00           P
ATOM  10541  O13 POPE  233       2.169  54.399  22.885  1.00  0.00           O
ATOM  10542  O14 POPE  233       4.469  53.709  22.095  1.00  0.00           O
ATOM  10543  O11 POPE  233       3.859  53.589  24.425  1.00  0.00           O
ATOM  10544  O12 POPE  233       4.179  55.840  23.415  1.00  0.00           O
ATOM  10545  C1  POPE  233       5.099  53.549  25.135  1.00  0.00           C
ATOM  10548  C2  POPE  233       4.769  53.270  26.605  1.00  0.00           C
ATOM  10550  O21 POPE  233       5.979  53.479  27.375  1.00  0.00           O
ATOM  10551  C21 POPE  233       5.719  54.130  28.515  1.00  0.00           C
ATOM  10552  O22 POPE  233       4.619  54.549  28.855  1.00  0.00           O
ATOM  10553  C22 POPE  233       6.989  54.229  29.335  1.00  0.00           C
ATOM  10556  C3  POPE  233       4.169  51.840  26.815  1.00  0.00           C
ATOM  10559  O31 POPE  233       4.229  51.439  28.205  1.00  0.00           O
ATOM  10560  C31 POPE  233       4.959  50.349  28.445  1.00  0.00           C
ATOM  10561  O32 POPE  233       5.359  49.559  27.605  1.00  0.00           O
ATOM  10562  C32 POPE  233       5.369  50.349  29.915  1.00  0.00           C
ATOM  10565  C23 POPE  233       6.709  54.549  30.825  1.00  0.00           C
ATOM  10568  C24 POPE  233       7.999  54.729  31.635  1.00  0.00           C
ATOM  10571  C25 POPE  233       7.839  55.599  32.895  1.00  0.00           C
ATOM  10574  C26 POPE  233       8.769  55.200  34.055  1.00  0.00           C
ATOM  10577  C27 POPE  233       9.109  56.369  34.985  1.00  0.00           C
ATOM  10580  C28 POPE  233       9.769  55.949  36.315  1.00  0.00           C
ATOM  10583  C29 POPE  233      10.479  57.090  36.995  1.00  0.00           C
ATOM  10585 0C21 POPE  233      10.149  57.770  38.115  1.00  0.00           C
ATOM  10587 1C21 POPE  233       8.979  57.549  39.045  1.00  0.00           C
ATOM  10590 2C21 POPE  233       8.089  58.789  39.235  1.00  0.00           C
ATOM  10593 3C21 POPE  233       6.959  58.519  40.245  1.00  0.00           C
ATOM  10596 4C21 POPE  233       6.149  59.759  40.655  1.00  0.00           C
ATOM  10599 5C21 POPE  233       5.309  60.369  39.515  1.00  0.00           C
ATOM  10602 6C21 POPE  233       4.299  61.409  40.035  1.00  0.00           C
ATOM  10605 7C21 POPE  233       3.379  61.969  38.945  1.00  0.00           C
ATOM  10608 8C21 POPE  233       2.219  62.799  39.485  1.00  0.00           C
ATOM  10612  C33 POPE  233       6.659  49.509  30.125  1.00  0.00           C
ATOM  10615  C34 POPE  233       7.379  49.829  31.445  1.00  0.00           C
ATOM  10618  C35 POPE  233       8.819  49.299  31.455  1.00  0.00           C
ATOM  10621  C36 POPE  233       9.749  50.119  32.365  1.00  0.00           C
ATOM  10624  C37 POPE  233      11.219  50.049  31.935  1.00  0.00           C
ATOM  10627  C38 POPE  233      12.129  50.959  32.755  1.00  0.00           C
ATOM  10630  C39 POPE  233      12.329  50.459  34.195  1.00  0.00           C
ATOM  10633 0C31 POPE  233      13.759  49.949  34.455  1.00  0.00           C
ATOM  10636 1C31 POPE  233      13.989  49.599  35.935  1.00  0.00           C
ATOM  10639 2C31 POPE  233      15.399  49.039  36.165  1.00  0.00           C
ATOM  10642 3C31 POPE  233      15.809  49.009  37.645  1.00  0.00           C
ATOM  10645 4C31 POPE  233      14.869  48.169  38.515  1.00  0.00           C
ATOM  10648 5C31 POPE  233      15.439  47.929  39.925  1.00  0.00           C
ATOM  10651 6C31 POPE  233      14.549  47.020  40.775  1.00  0.00           C
ATOM  10655  NH3 POPE  234      22.920  32.599  28.135  1.00  0.00           N
ATOM  10659  C12 POPE  234      21.519  32.109  27.855  1.00  0.00           C
ATOM  10662  C11 POPE  234      21.529  31.199  26.625  1.00  0.00           C
ATOM  10665  P   POPE  234      19.919  29.279  27.305  1.00  0.00           P
ATOM  10666  O13 POPE  234      18.789  28.549  26.685  1.00  0.00           O
ATOM  10667  O14 POPE  234      21.149  28.569  27.695  1.00  0.00           O
ATOM  10668  O11 POPE  234      19.309  29.979  28.575  1.00  0.00           O
ATOM  10669  O12 POPE  234      20.269  30.549  26.435  1.00  0.00           O
ATOM  10670  C1  POPE  234      19.379  29.319  29.835  1.00  0.00           C
ATOM  10673  C2  POPE  234      18.329  29.949  30.785  1.00  0.00           C
ATOM  10675  O21 POPE  234      18.729  29.639  32.125  1.00  0.00           O
ATOM  10676  C21 POPE  234      19.169  30.549  33.005  1.00  0.00           C
ATOM  10677  O22 POPE  234      19.839  30.249  33.975  1.00  0.00           O
ATOM  10678  C22 POPE  234      18.719  31.989  32.685  1.00  0.00           C
ATOM  10681  C3  POPE  234      16.920  29.389  30.455  1.00  0.00           C
ATOM  10684  O31 POPE  234      15.869  30.069  31.175  1.00  0.00           O
ATOM  10685  C31 POPE  234      15.179  29.489  32.185  1.00  0.00           C
ATOM  10686  O32 POPE  234      14.139  29.939  32.615  1.00  0.00           O
ATOM  10687  C32 POPE  234      15.819  28.239  32.765  1.00  0.00           C
ATOM  10690  C23 POPE  234      18.839  32.959  33.885  1.00  0.00           C
ATOM  10693  C24 POPE  234      20.279  33.329  34.235  1.00  0.00           C
ATOM  10696  C25 POPE  234      20.419  34.410  35.325  1.00  0.00           C
ATOM  10699  C26 POPE  234      19.750  34.020  36.655  1.00  0.00           C
ATOM  10702  C27 POPE  234      20.209  34.929  37.805  1.00  0.00           C
ATOM  10705  C28 POPE  234      19.429  34.739  39.115  1.00  0.00           C
ATOM  10708  C29 POPE  234      18.149  35.549  39.095  1.00  0.00           C
ATOM  10710 0C21 POPE  234      17.809  36.499  39.985  1.00  0.00           C
ATOM  10712 1C21 POPE  234      18.589  36.859  41.225  1.00  0.00           C
ATOM  10715 2C21 POPE  234      17.829  37.860  42.115  1.00  0.00           C
ATOM  10718 3C21 POPE  234      18.419  37.979  43.525  1.00  0.00           C
ATOM  10721 4C21 POPE  234      17.749  39.090  44.345  1.00  0.00           C
ATOM  10724 5C21 POPE  234      18.199  39.149  45.815  1.00  0.00           C
ATOM  10727 6C21 POPE  234      17.689  37.989  46.665  1.00  0.00           C
ATOM  10730 7C21 POPE  234      18.109  38.109  48.135  1.00  0.00           C
ATOM  10733 8C21 POPE  234      17.389  37.139  49.075  1.00  0.00           C
ATOM  10737  C33 POPE  234      15.419  28.039  34.235  1.00  0.00           C
ATOM  10740  C34 POPE  234      16.059  26.779  34.835  1.00  0.00           C
ATOM  10743  C35 POPE  234      16.579  26.969  36.265  1.00  0.00           C
ATOM  10746  C36 POPE  234      17.789  27.909  36.355  1.00  0.00           C
ATOM  10749  C37 POPE  234      18.399  27.879  37.745  1.00  0.00           C
ATOM  10752  C38 POPE  234      19.499  28.919  37.965  1.00  0.00           C
ATOM  10755  C39 POPE  234      20.149  28.799  39.345  1.00  0.00           C
ATOM  10758 0C31 POPE  234      19.219  29.199  40.505  1.00  0.00           C
ATOM  10761 1C31 POPE  234      19.229  30.709  40.795  1.00  0.00           C
ATOM  10764 2C31 POPE  234      19.829  31.069  42.155  1.00  0.00           C
ATOM  10767 3C31 POPE  234      21.279  30.590  42.345  1.00  0.00           C
ATOM  10770 4C31 POPE  234      21.879  31.029  43.685  1.00  0.00           C
ATOM  10773 5C31 POPE  234      23.339  30.609  43.855  1.00  0.00           C
ATOM  10776 6C31 POPE  234      23.959  31.099  45.155  1.00  0.00           C
ATOM  10780  NH3 POPE  235     117.759 121.509  65.735  1.00  0.00           N
ATOM  10784  C12 POPE  235     117.480 120.631  66.925  1.00  0.00           C
ATOM  10787  C11 POPE  235     116.060 120.870  67.475  1.00  0.00           C
ATOM  10790  P   POPE  235     114.959 118.510  67.855  1.00  0.00           P
ATOM  10791  O13 POPE  235     115.509 117.299  68.505  1.00  0.00           O
ATOM  10792  O14 POPE  235     113.490 118.709  67.895  1.00  0.00           O
ATOM  10793  O11 POPE  235     115.380 118.510  66.335  1.00  0.00           O
ATOM  10794  O12 POPE  235     115.669 119.839  68.385  1.00  0.00           O
ATOM  10795  C1  POPE  235     115.369 117.280  65.595  1.00  0.00           C
ATOM  10798  C2  POPE  235     115.649 117.579  64.105  1.00  0.00           C
ATOM  10800  O21 POPE  235     115.640 116.381  63.325  1.00  0.00           O
ATOM  10801  C21 POPE  235     116.701 115.619  63.155  1.00  0.00           C
ATOM  10802  O22 POPE  235     117.801 115.759  63.665  1.00  0.00           O
ATOM  10803  C22 POPE  235     116.270 114.469  62.255  1.00  0.00           C
ATOM  10806  C3  POPE  235     116.919 118.461  63.945  1.00  0.00           C
ATOM  10809  O31 POPE  235     117.260 118.619  62.565  1.00  0.00           O
ATOM  10810  C31 POPE  235     118.280 119.451  62.415  1.00  0.00           C
ATOM  10811  O32 POPE  235     118.840 120.040  63.325  1.00  0.00           O
ATOM  10812  C32 POPE  235     118.630 119.549  60.935  1.00  0.00           C
ATOM  10815  C23 POPE  235     117.400 113.499  61.855  1.00  0.00           C
ATOM  10818  C24 POPE  235     116.799 112.270  61.145  1.00  0.00           C
ATOM  10821  C25 POPE  235     117.520 111.869  59.855  1.00  0.00           C
ATOM  10824  C26 POPE  235     117.329 112.879  58.715  1.00  0.00           C
ATOM  10827  C27 POPE  235     118.000 112.429  57.415  1.00  0.00           C
ATOM  10830  C28 POPE  235     118.189 113.601  56.435  1.00  0.00           C
ATOM  10833  C29 POPE  235     119.030 113.180  55.265  1.00  0.00           C
ATOM  10835 0C21 POPE  235     118.969 113.700  54.035  1.00  0.00           C
ATOM  10837 1C21 POPE  235     118.100 114.839  53.575  1.00  0.00           C
ATOM  10840 2C21 POPE  235     118.950 115.939  52.915  1.00  0.00           C
ATOM  10843 3C21 POPE  235     119.439 115.540  51.515  1.00  0.00           C
ATOM  10846 4C21 POPE  235     120.669 116.340  51.065  1.00  0.00           C
ATOM  10849 5C21 POPE  235     121.320 115.759  49.805  1.00  0.00           C
ATOM  10852 6C21 POPE  235     120.389 115.750  48.595  1.00  0.00           C
ATOM  10855 7C21 POPE  235     121.040 115.131  47.355  1.00  0.00           C
ATOM  10858 8C21 POPE  235     120.090 115.069  46.155  1.00  0.00           C
ATOM  10862  C33 POPE  235     119.250 120.919  60.605  1.00  0.00           C
ATOM  10865  C34 POPE  235     119.900 120.969  59.225  1.00  0.00           C
ATOM  10868  C35 POPE  235     121.069 119.991  59.055  1.00  0.00           C
ATOM  10871  C36 POPE  235     122.219 120.569  58.215  1.00  0.00           C
ATOM  10874  C37 POPE  235     123.100 119.521  57.545  1.00  0.00           C
ATOM  10877  C38 POPE  235     124.119 120.210  56.635  1.00  0.00           C
ATOM  10880  C39 POPE  235     124.980 119.229  55.825  1.00  0.00           C
ATOM  10883 0C31 POPE  235     126.170 119.950  55.195  1.00  0.00           C
ATOM  10886 1C31 POPE  235     127.130 118.999  54.475  1.00  0.00           C
ATOM  10889 2C31 POPE  235     128.469 119.679  54.145  1.00  0.00           C
ATOM  10892 3C31 POPE  235     128.380 120.709  53.015  1.00  0.00           C
ATOM  10895 4C31 POPE  235     128.700 120.109  51.645  1.00  0.00           C
ATOM  10898 5C31 POPE  235     128.710 121.170  50.535  1.00  0.00           C
ATOM  10901 6C31 POPE  235     129.169 120.610  49.195  1.00  0.00           C
ATOM  10905  NH3 POPE  236      89.999  73.380  69.035  1.00  0.00           N
ATOM  10909  C12 POPE  236      89.869  72.049  69.745  1.00  0.00           C
ATOM  10912  C11 POPE  236      88.849  72.090  70.905  1.00  0.00           C
ATOM  10915  P   POPE  236      87.499  69.869  70.995  1.00  0.00           P
ATOM  10916  O13 POPE  236      87.469  68.660  71.845  1.00  0.00           O
ATOM  10917  O14 POPE  236      86.230  70.629  70.925  1.00  0.00           O
ATOM  10918  O11 POPE  236      87.960  69.479  69.535  1.00  0.00           O
ATOM  10919  O12 POPE  236      88.670  70.799  71.485  1.00  0.00           O
ATOM  10920  C1  POPE  236      86.960  69.359  68.505  1.00  0.00           C
ATOM  10923  C2  POPE  236      87.609  69.029  67.145  1.00  0.00           C
ATOM  10925  O21 POPE  236      86.509  68.889  66.215  1.00  0.00           O
ATOM  10926  C21 POPE  236      86.799  68.829  64.935  1.00  0.00           C
ATOM  10927  O22 POPE  236      87.889  68.969  64.425  1.00  0.00           O
ATOM  10928  C22 POPE  236      85.509  68.609  64.145  1.00  0.00           C
ATOM  10931  C3  POPE  236      88.490  67.729  67.285  1.00  0.00           C
ATOM  10934  O31 POPE  236      89.369  67.450  66.175  1.00  0.00           O
ATOM  10935  C31 POPE  236      90.560  68.049  66.235  1.00  0.00           C
ATOM  10936  O32 POPE  236      90.910  68.889  67.045  1.00  0.00           O
ATOM  10937  C32 POPE  236      91.469  67.450  65.165  1.00  0.00           C
ATOM  10940  C23 POPE  236      85.099  69.869  63.345  1.00  0.00           C
ATOM  10943  C24 POPE  236      84.419  69.559  62.005  1.00  0.00           C
ATOM  10946  C25 POPE  236      85.359  68.939  60.965  1.00  0.00           C
ATOM  10949  C26 POPE  236      84.679  68.770  59.605  1.00  0.00           C
ATOM  10952  C27 POPE  236      85.619  68.160  58.555  1.00  0.00           C
ATOM  10955  C28 POPE  236      84.910  67.919  57.215  1.00  0.00           C
ATOM  10958  C29 POPE  236      85.840  67.599  56.075  1.00  0.00           C
ATOM  10960 0C21 POPE  236      86.040  68.389  55.005  1.00  0.00           C
ATOM  10962 1C21 POPE  236      85.369  69.729  54.795  1.00  0.00           C
ATOM  10965 2C21 POPE  236      85.800  70.469  53.515  1.00  0.00           C
ATOM  10968 3C21 POPE  236      87.280  70.859  53.495  1.00  0.00           C
ATOM  10971 4C21 POPE  236      87.579  71.890  52.385  1.00  0.00           C
ATOM  10974 5C21 POPE  236      88.999  72.459  52.465  1.00  0.00           C
ATOM  10977 6C21 POPE  236      89.201  73.670  51.525  1.00  0.00           C
ATOM  10980 7C21 POPE  236      90.359  74.590  51.915  1.00  0.00           C
ATOM  10983 8C21 POPE  236      90.460  75.859  51.065  1.00  0.00           C
ATOM  10987  C33 POPE  236      92.900  68.029  65.245  1.00  0.00           C
ATOM  10990  C34 POPE  236      93.950  67.289  64.395  1.00  0.00           C
ATOM  10993  C35 POPE  236      95.289  68.039  64.425  1.00  0.00           C
ATOM  10996  C36 POPE  236      96.520  67.199  64.075  1.00  0.00           C
ATOM  10999  C37 POPE  236      97.840  67.979  64.265  1.00  0.00           C
ATOM  11002  C38 POPE  236      99.130  67.149  64.205  1.00  0.00           C
ATOM  11005  C39 POPE  236      99.660  66.899  62.785  1.00  0.00           C
ATOM  11008 0C31 POPE  236     101.200  66.809  62.705  1.00  0.00           C
ATOM  11011 1C31 POPE  236     101.779  65.469  63.165  1.00  0.00           C
ATOM  11014 2C31 POPE  236     103.320  65.410  63.105  1.00  0.00           C
ATOM  11017 3C31 POPE  236     103.890  64.000  63.355  1.00  0.00           C
ATOM  11020 4C31 POPE  236     105.429  64.029  63.435  1.00  0.00           C
ATOM  11023 5C31 POPE  236     106.060  62.669  63.755  1.00  0.00           C
ATOM  11026 6C31 POPE  236     107.509  62.770  64.235  1.00  0.00           C
ATOM  11030  NH3 POPE  237      60.219 129.089  29.365  1.00  0.00           N
ATOM  11034  C12 POPE  237      60.879 128.930  30.705  1.00  0.00           C
ATOM  11037  C11 POPE  237      62.410 128.999  30.595  1.00  0.00           C
ATOM  11040  P   POPE  237      62.849 126.539  29.815  1.00  0.00           P
ATOM  11041  O13 POPE  237      61.700 126.039  29.025  1.00  0.00           O
ATOM  11042  O14 POPE  237      64.189 125.961  29.535  1.00  0.00           O
ATOM  11043  O11 POPE  237      62.479 126.410  31.355  1.00  0.00           O
ATOM  11044  O12 POPE  237      62.910 128.100  29.615  1.00  0.00           O
ATOM  11045  C1  POPE  237      63.519 126.089  32.285  1.00  0.00           C
ATOM  11048  C2  POPE  237      63.099 126.369  33.755  1.00  0.00           C
ATOM  11050  O21 POPE  237      63.829 125.410  34.535  1.00  0.00           O
ATOM  11051  C21 POPE  237      64.419 125.829  35.625  1.00  0.00           C
ATOM  11052  O22 POPE  237      64.250 126.899  36.185  1.00  0.00           O
ATOM  11053  C22 POPE  237      65.460 124.760  36.015  1.00  0.00           C
ATOM  11056  C3  POPE  237      61.569 126.189  33.965  1.00  0.00           C
ATOM  11059  O31 POPE  237      61.170 126.329  35.355  1.00  0.00           O
ATOM  11060  C31 POPE  237      61.061 127.579  35.795  1.00  0.00           C
ATOM  11061  O32 POPE  237      61.201 128.579  35.115  1.00  0.00           O
ATOM  11062  C32 POPE  237      60.749 127.529  37.285  1.00  0.00           C
ATOM  11065  C23 POPE  237      66.639 125.289  36.865  1.00  0.00           C
ATOM  11068  C24 POPE  237      66.521 124.959  38.365  1.00  0.00           C
ATOM  11071  C25 POPE  237      65.320 125.639  39.015  1.00  0.00           C
ATOM  11074  C26 POPE  237      65.271 125.490  40.545  1.00  0.00           C
ATOM  11077  C27 POPE  237      66.069 126.579  41.285  1.00  0.00           C
ATOM  11080  C28 POPE  237      65.920 126.469  42.805  1.00  0.00           C
ATOM  11083  C29 POPE  237      66.550 127.639  43.515  1.00  0.00           C
ATOM  11085 0C21 POPE  237      65.979 128.510  44.365  1.00  0.00           C
ATOM  11087 1C21 POPE  237      64.561 128.499  44.875  1.00  0.00           C
ATOM  11090 2C21 POPE  237      64.530 128.499  46.415  1.00  0.00           C
ATOM  11093 3C21 POPE  237      65.119 127.219  47.045  1.00  0.00           C
ATOM  11096 4C21 POPE  237      64.969 127.169  48.575  1.00  0.00           C
ATOM  11099 5C21 POPE  237      66.179 127.719  49.365  1.00  0.00           C
ATOM  11102 6C21 POPE  237      67.429 126.839  49.275  1.00  0.00           C
ATOM  11105 7C21 POPE  237      68.460 127.179  50.365  1.00  0.00           C
ATOM  11108 8C21 POPE  237      69.740 126.340  50.285  1.00  0.00           C
ATOM  11112  C33 POPE  237      60.329 128.889  37.895  1.00  0.00           C
ATOM  11115  C34 POPE  237      59.569 128.719  39.235  1.00  0.00           C
ATOM  11118  C35 POPE  237      60.429 128.150  40.365  1.00  0.00           C
ATOM  11121  C36 POPE  237      59.650 127.929  41.675  1.00  0.00           C
ATOM  11124  C37 POPE  237      60.539 127.369  42.795  1.00  0.00           C
ATOM  11127  C38 POPE  237      59.890 127.439  44.185  1.00  0.00           C
ATOM  11130  C39 POPE  237      58.660 126.549  44.345  1.00  0.00           C
ATOM  11133 0C31 POPE  237      58.119 126.590  45.785  1.00  0.00           C
ATOM  11136 1C31 POPE  237      57.050 125.519  46.065  1.00  0.00           C
ATOM  11139 2C31 POPE  237      56.509 125.549  47.505  1.00  0.00           C
ATOM  11142 3C31 POPE  237      57.590 125.299  48.565  1.00  0.00           C
ATOM  11145 4C31 POPE  237      57.050 125.350  49.995  1.00  0.00           C
ATOM  11148 5C31 POPE  237      58.149 125.149  51.045  1.00  0.00           C
ATOM  11151 6C31 POPE  237      57.689 125.429  52.475  1.00  0.00           C
ATOM  11155  NH3 POPE  238      41.480 108.169  70.625  1.00  0.00           N
ATOM  11159  C12 POPE  238      40.119 107.529  70.465  1.00  0.00           C
ATOM  11162  C11 POPE  238      40.160 105.989  70.635  1.00  0.00           C
ATOM  11165  P   POPE  238      38.209 104.529  71.765  1.00  0.00           P
ATOM  11166  O13 POPE  238      39.239 104.090  72.725  1.00  0.00           O
ATOM  11167  O14 POPE  238      37.060 105.259  72.335  1.00  0.00           O
ATOM  11168  O11 POPE  238      37.730 103.309  70.885  1.00  0.00           O
ATOM  11169  O12 POPE  238      38.840 105.479  70.655  1.00  0.00           O
ATOM  11170  C1  POPE  238      38.669 102.569  70.075  1.00  0.00           C
ATOM  11173  C2  POPE  238      38.219 102.469  68.585  1.00  0.00           C
ATOM  11175  O21 POPE  238      39.009 101.489  67.835  1.00  0.00           O
ATOM  11176  C21 POPE  238      39.419 101.769  66.605  1.00  0.00           C
ATOM  11177  O22 POPE  238      40.060 102.759  66.285  1.00  0.00           O
ATOM  11178  C22 POPE  238      39.059 100.669  65.615  1.00  0.00           C
ATOM  11181  C3  POPE  238      38.020 103.849  67.905  1.00  0.00           C
ATOM  11184  O31 POPE  238      37.300 103.650  66.675  1.00  0.00           O
ATOM  11185  C31 POPE  238      36.229 104.399  66.505  1.00  0.00           C
ATOM  11186  O32 POPE  238      35.079 103.999  66.485  1.00  0.00           O
ATOM  11187  C32 POPE  238      36.680 105.820  66.195  1.00  0.00           C
ATOM  11190  C23 POPE  238      38.009 101.179  64.595  1.00  0.00           C
ATOM  11193  C24 POPE  238      37.549 100.109  63.605  1.00  0.00           C
ATOM  11196  C25 POPE  238      36.750  98.979  64.275  1.00  0.00           C
ATOM  11199  C26 POPE  238      37.209  97.569  63.855  1.00  0.00           C
ATOM  11202  C27 POPE  238      38.680  97.270  64.195  1.00  0.00           C
ATOM  11205  C28 POPE  238      39.119  95.809  63.935  1.00  0.00           C
ATOM  11208  C29 POPE  238      38.810  95.369  62.525  1.00  0.00           C
ATOM  11210 0C21 POPE  238      39.669  94.959  61.575  1.00  0.00           C
ATOM  11212 1C21 POPE  238      41.170  94.829  61.685  1.00  0.00           C
ATOM  11215 2C21 POPE  238      41.929  95.659  60.635  1.00  0.00           C
ATOM  11218 3C21 POPE  238      41.999  97.169  60.955  1.00  0.00           C
ATOM  11221 4C21 POPE  238      43.050  97.929  60.125  1.00  0.00           C
ATOM  11224 5C21 POPE  238      44.469  97.389  60.315  1.00  0.00           C
ATOM  11227 6C21 POPE  238      45.569  98.320  59.805  1.00  0.00           C
ATOM  11230 7C21 POPE  238      46.929  97.599  59.765  1.00  0.00           C
ATOM  11233 8C21 POPE  238      48.090  98.479  59.295  1.00  0.00           C
ATOM  11237  C33 POPE  238      37.619 105.849  64.965  1.00  0.00           C
ATOM  11240  C34 POPE  238      37.989 107.280  64.575  1.00  0.00           C
ATOM  11243  C35 POPE  238      38.770 107.400  63.265  1.00  0.00           C
ATOM  11246  C36 POPE  238      37.899 107.149  62.025  1.00  0.00           C
ATOM  11249  C37 POPE  238      38.489 107.789  60.755  1.00  0.00           C
ATOM  11252  C38 POPE  238      37.560 107.739  59.525  1.00  0.00           C
ATOM  11255  C39 POPE  238      37.369 106.349  58.905  1.00  0.00           C
ATOM  11258 0C31 POPE  238      38.629 105.849  58.165  1.00  0.00           C
ATOM  11261 1C31 POPE  238      38.520 104.381  57.725  1.00  0.00           C
ATOM  11264 2C31 POPE  238      38.359 104.179  56.205  1.00  0.00           C
ATOM  11267 3C31 POPE  238      39.619 104.570  55.415  1.00  0.00           C
ATOM  11270 4C31 POPE  238      39.519 104.219  53.925  1.00  0.00           C
ATOM  11273 5C31 POPE  238      40.819 104.539  53.165  1.00  0.00           C
ATOM  11276 6C31 POPE  238      40.709 104.389  51.645  1.00  0.00           C
ATOM  11280  NH3 POPE  239     107.420  41.419  63.225  1.00  0.00           N
ATOM  11284  C12 POPE  239     108.280  40.749  64.265  1.00  0.00           C
ATOM  11287  C11 POPE  239     109.630  41.469  64.375  1.00  0.00           C
ATOM  11290  P   POPE  239     112.079  40.729  64.945  1.00  0.00           P
ATOM  11291  O13 POPE  239     112.719  39.679  65.765  1.00  0.00           O
ATOM  11292  O14 POPE  239     112.540  42.109  65.205  1.00  0.00           O
ATOM  11293  O11 POPE  239     112.219  40.479  63.385  1.00  0.00           O
ATOM  11294  O12 POPE  239     110.509  40.700  65.195  1.00  0.00           O
ATOM  11295  C1  POPE  239     112.910  39.369  62.795  1.00  0.00           C
ATOM  11298  C2  POPE  239     112.850  39.410  61.225  1.00  0.00           C
ATOM  11300  O21 POPE  239     114.109  39.059  60.635  1.00  0.00           O
ATOM  11301  C21 POPE  239     114.500  37.799  60.645  1.00  0.00           C
ATOM  11302  O22 POPE  239     113.921  36.869  61.185  1.00  0.00           O
ATOM  11303  C22 POPE  239     115.850  37.679  59.925  1.00  0.00           C
ATOM  11306  C3  POPE  239     112.509  40.849  60.715  1.00  0.00           C
ATOM  11309  O31 POPE  239     112.430  40.910  59.275  1.00  0.00           O
ATOM  11310  C31 POPE  239     112.229  42.139  58.775  1.00  0.00           C
ATOM  11311  O32 POPE  239     112.070  43.149  59.445  1.00  0.00           O
ATOM  11312  C32 POPE  239     112.130  42.020  57.245  1.00  0.00           C
ATOM  11315  C23 POPE  239     115.759  36.840  58.625  1.00  0.00           C
ATOM  11318  C24 POPE  239     117.120  36.629  57.925  1.00  0.00           C
ATOM  11321  C25 POPE  239     117.079  36.929  56.425  1.00  0.00           C
ATOM  11324  C26 POPE  239     118.250  36.329  55.615  1.00  0.00           C
ATOM  11327  C27 POPE  239     118.400  36.979  54.225  1.00  0.00           C
ATOM  11330  C28 POPE  239     119.369  36.250  53.285  1.00  0.00           C
ATOM  11333  C29 POPE  239     118.719  35.119  52.515  1.00  0.00           C
ATOM  11335 0C21 POPE  239     118.800  34.889  51.185  1.00  0.00           C
ATOM  11337 1C21 POPE  239     119.559  35.699  50.175  1.00  0.00           C
ATOM  11340 2C21 POPE  239     118.939  35.689  48.765  1.00  0.00           C
ATOM  11343 3C21 POPE  239     117.540  36.319  48.675  1.00  0.00           C
ATOM  11346 4C21 POPE  239     117.120  36.610  47.225  1.00  0.00           C
ATOM  11349 5C21 POPE  239     115.880  37.500  47.105  1.00  0.00           C
ATOM  11352 6C21 POPE  239     115.600  37.930  45.655  1.00  0.00           C
ATOM  11355 7C21 POPE  239     114.469  38.969  45.565  1.00  0.00           C
ATOM  11358 8C21 POPE  239     114.051  39.309  44.135  1.00  0.00           C
ATOM  11362  C33 POPE  239     113.180  42.799  56.395  1.00  0.00           C
ATOM  11365  C34 POPE  239     112.840  42.729  54.895  1.00  0.00           C
ATOM  11368  C35 POPE  239     113.700  43.610  53.965  1.00  0.00           C
ATOM  11371  C36 POPE  239     115.050  43.029  53.505  1.00  0.00           C
ATOM  11374  C37 POPE  239     115.640  43.859  52.345  1.00  0.00           C
ATOM  11377  C38 POPE  239     117.100  43.540  51.995  1.00  0.00           C
ATOM  11380  C39 POPE  239     117.661  44.389  50.845  1.00  0.00           C
ATOM  11383 0C31 POPE  239     119.201  44.349  50.745  1.00  0.00           C
ATOM  11386 1C31 POPE  239     119.729  45.139  49.535  1.00  0.00           C
ATOM  11389 2C31 POPE  239     121.259  45.239  49.455  1.00  0.00           C
ATOM  11392 3C31 POPE  239     121.980  43.889  49.305  1.00  0.00           C
ATOM  11395 4C31 POPE  239     123.460  44.069  48.905  1.00  0.00           C
ATOM  11398 5C31 POPE  239     124.241  42.750  48.835  1.00  0.00           C
ATOM  11401 6C31 POPE  239     125.710  42.939  48.435  1.00  0.00           C
ATOM  11405  NH3 POPE  240      68.821  45.959  26.315  1.00  0.00           N
ATOM  11409  C12 POPE  240      68.420  46.459  24.965  1.00  0.00           C
ATOM  11412  C11 POPE  240      67.399  45.489  24.325  1.00  0.00           C
ATOM  11415  P   POPE  240      65.380  44.039  25.235  1.00  0.00           P
ATOM  11416  O13 POPE  240      63.930  44.299  25.355  1.00  0.00           O
ATOM  11417  O14 POPE  240      65.771  43.039  24.225  1.00  0.00           O
ATOM  11418  O11 POPE  240      65.780  43.519  26.665  1.00  0.00           O
ATOM  11419  O12 POPE  240      66.230  45.369  25.125  1.00  0.00           O
ATOM  11420  C1  POPE  240      65.730  44.459  27.755  1.00  0.00           C
ATOM  11423  C2  POPE  240      66.461  43.859  28.975  1.00  0.00           C
ATOM  11425  O21 POPE  240      66.529  44.850  30.025  1.00  0.00           O
ATOM  11426  C21 POPE  240      67.311  45.889  29.865  1.00  0.00           C
ATOM  11427  O22 POPE  240      68.160  46.029  29.005  1.00  0.00           O
ATOM  11428  C22 POPE  240      66.929  46.979  30.885  1.00  0.00           C
ATOM  11431  C3  POPE  240      67.810  43.200  28.505  1.00  0.00           C
ATOM  11434  O31 POPE  240      68.800  43.049  29.555  1.00  0.00           O
ATOM  11435  C31 POPE  240      70.050  43.200  29.145  1.00  0.00           C
ATOM  11436  O32 POPE  240      70.429  43.340  27.995  1.00  0.00           O
ATOM  11437  C32 POPE  240      70.969  43.160  30.355  1.00  0.00           C
ATOM  11440  C23 POPE  240      67.759  46.899  32.185  1.00  0.00           C
ATOM  11443  C24 POPE  240      67.381  47.959  33.235  1.00  0.00           C
ATOM  11446  C25 POPE  240      66.061  47.649  33.955  1.00  0.00           C
ATOM  11449  C26 POPE  240      65.700  48.610  35.105  1.00  0.00           C
ATOM  11452  C27 POPE  240      64.350  48.209  35.735  1.00  0.00           C
ATOM  11455  C28 POPE  240      63.720  49.189  36.745  1.00  0.00           C
ATOM  11458  C29 POPE  240      63.270  50.479  36.105  1.00  0.00           C
ATOM  11460 0C21 POPE  240      62.399  51.369  36.605  1.00  0.00           C
ATOM  11462 1C21 POPE  240      61.660  51.289  37.915  1.00  0.00           C
ATOM  11465 2C21 POPE  240      62.069  52.389  38.915  1.00  0.00           C
ATOM  11468 3C21 POPE  240      61.420  52.199  40.295  1.00  0.00           C
ATOM  11471 4C21 POPE  240      61.899  53.239  41.315  1.00  0.00           C
ATOM  11474 5C21 POPE  240      61.439  52.939  42.755  1.00  0.00           C
ATOM  11477 6C21 POPE  240      61.779  54.079  43.715  1.00  0.00           C
ATOM  11480 7C21 POPE  240      61.509  53.750  45.185  1.00  0.00           C
ATOM  11483 8C21 POPE  240      61.829  54.899  46.135  1.00  0.00           C
ATOM  11487  C33 POPE  240      70.550  44.209  31.405  1.00  0.00           C
ATOM  11490  C34 POPE  240      71.601  44.329  32.515  1.00  0.00           C
ATOM  11493  C35 POPE  240      71.119  45.099  33.755  1.00  0.00           C
ATOM  11496  C36 POPE  240      71.649  44.520  35.075  1.00  0.00           C
ATOM  11499  C37 POPE  240      72.880  45.250  35.615  1.00  0.00           C
ATOM  11502  C38 POPE  240      73.631  44.539  36.755  1.00  0.00           C
ATOM  11505  C39 POPE  240      72.789  44.209  37.995  1.00  0.00           C
ATOM  11508 0C31 POPE  240      73.410  44.779  39.285  1.00  0.00           C
ATOM  11511 1C31 POPE  240      72.429  44.689  40.465  1.00  0.00           C
ATOM  11514 2C31 POPE  240      72.980  45.279  41.765  1.00  0.00           C
ATOM  11517 3C31 POPE  240      71.899  45.259  42.855  1.00  0.00           C
ATOM  11520 4C31 POPE  240      72.389  45.709  44.235  1.00  0.00           C
ATOM  11523 5C31 POPE  240      71.271  45.649  45.275  1.00  0.00           C
ATOM  11526 6C31 POPE  240      71.719  45.979  46.705  1.00  0.00           C
ATOM  11530  NH3 POPE  241      47.570 101.010  29.835  1.00  0.00           N
ATOM  11534  C12 POPE  241      46.950 100.639  28.515  1.00  0.00           C
ATOM  11537  C11 POPE  241      45.429 100.389  28.685  1.00  0.00           C
ATOM  11540  P   POPE  241      44.869  97.859  29.075  1.00  0.00           P
ATOM  11541  O13 POPE  241      43.439  97.771  28.725  1.00  0.00           O
ATOM  11542  O14 POPE  241      45.819  97.491  28.005  1.00  0.00           O
ATOM  11543  O11 POPE  241      45.099  96.951  30.345  1.00  0.00           O
ATOM  11544  O12 POPE  241      45.160  99.329  29.605  1.00  0.00           O
ATOM  11545  C1  POPE  241      44.009  96.779  31.275  1.00  0.00           C
ATOM  11548  C2  POPE  241      44.539  96.590  32.705  1.00  0.00           C
ATOM  11550  O21 POPE  241      43.470  96.799  33.665  1.00  0.00           O
ATOM  11551  C21 POPE  241      43.169  95.701  34.365  1.00  0.00           C
ATOM  11552  O22 POPE  241      43.369  94.559  33.995  1.00  0.00           O
ATOM  11553  C22 POPE  241      42.570  96.069  35.715  1.00  0.00           C
ATOM  11556  C3  POPE  241      45.660  97.619  32.995  1.00  0.00           C
ATOM  11559  O31 POPE  241      46.019  97.599  34.385  1.00  0.00           O
ATOM  11560  C31 POPE  241      46.899  98.549  34.675  1.00  0.00           C
ATOM  11561  O32 POPE  241      47.269  99.409  33.895  1.00  0.00           O
ATOM  11562  C32 POPE  241      47.290  98.449  36.135  1.00  0.00           C
ATOM  11565  C23 POPE  241      43.619  95.919  36.845  1.00  0.00           C
ATOM  11568  C24 POPE  241      43.090  96.349  38.225  1.00  0.00           C
ATOM  11571  C25 POPE  241      44.200  96.381  39.285  1.00  0.00           C
ATOM  11574  C26 POPE  241      43.820  97.179  40.555  1.00  0.00           C
ATOM  11577  C27 POPE  241      43.500  96.329  41.795  1.00  0.00           C
ATOM  11580  C28 POPE  241      43.419  97.199  43.055  1.00  0.00           C
ATOM  11583  C29 POPE  241      43.000  96.419  44.275  1.00  0.00           C
ATOM  11585 0C21 POPE  241      43.750  96.200  45.375  1.00  0.00           C
ATOM  11587 1C21 POPE  241      45.149  96.710  45.605  1.00  0.00           C
ATOM  11590 2C21 POPE  241      45.539  96.649  47.095  1.00  0.00           C
ATOM  11593 3C21 POPE  241      45.819  95.219  47.595  1.00  0.00           C
ATOM  11596 4C21 POPE  241      45.861  95.119  49.135  1.00  0.00           C
ATOM  11599 5C21 POPE  241      44.450  95.210  49.735  1.00  0.00           C
ATOM  11602 6C21 POPE  241      44.419  95.189  51.265  1.00  0.00           C
ATOM  11605 7C21 POPE  241      43.000  95.359  51.795  1.00  0.00           C
ATOM  11608 8C21 POPE  241      42.880  95.219  53.315  1.00  0.00           C
ATOM  11612  C33 POPE  241      48.020  97.130  36.445  1.00  0.00           C
ATOM  11615  C34 POPE  241      49.090  97.309  37.525  1.00  0.00           C
ATOM  11618  C35 POPE  241      48.579  97.219  38.965  1.00  0.00           C
ATOM  11621  C36 POPE  241      48.090  98.530  39.585  1.00  0.00           C
ATOM  11624  C37 POPE  241      47.700  98.299  41.055  1.00  0.00           C
ATOM  11627  C38 POPE  241      47.439  99.579  41.855  1.00  0.00           C
ATOM  11630  C39 POPE  241      47.360  99.279  43.365  1.00  0.00           C
ATOM  11633 0C31 POPE  241      48.740  99.100  44.005  1.00  0.00           C
ATOM  11636 1C31 POPE  241      48.689  98.499  45.415  1.00  0.00           C
ATOM  11639 2C31 POPE  241      49.780  97.439  45.645  1.00  0.00           C
ATOM  11642 3C31 POPE  241      49.689  96.769  47.015  1.00  0.00           C
ATOM  11645 4C31 POPE  241      50.119  97.680  48.165  1.00  0.00           C
ATOM  11648 5C31 POPE  241      49.639  97.179  49.535  1.00  0.00           C
ATOM  11651 6C31 POPE  241      50.110  98.079  50.685  1.00  0.00           C
ATOM  11655  NH3 POPE  242      64.429  76.649  31.455  1.00  0.00           N
ATOM  11659  C12 POPE  242      63.130  76.229  30.815  1.00  0.00           C
ATOM  11662  C11 POPE  242      62.010  76.189  31.875  1.00  0.00           C
ATOM  11665  P   POPE  242      59.799  77.079  30.715  1.00  0.00           P
ATOM  11666  O13 POPE  242      59.469  78.140  31.705  1.00  0.00           O
ATOM  11667  O14 POPE  242      60.380  77.660  29.485  1.00  0.00           O
ATOM  11668  O11 POPE  242      58.509  76.240  30.355  1.00  0.00           O
ATOM  11669  O12 POPE  242      60.739  75.949  31.295  1.00  0.00           O
ATOM  11670  C1  POPE  242      57.410  76.049  31.255  1.00  0.00           C
ATOM  11673  C2  POPE  242      57.340  74.679  32.025  1.00  0.00           C
ATOM  11675  O21 POPE  242      56.310  74.749  33.015  1.00  0.00           O
ATOM  11676  C21 POPE  242      55.060  74.649  32.655  1.00  0.00           C
ATOM  11677  O22 POPE  242      54.629  74.410  31.535  1.00  0.00           O
ATOM  11678  C22 POPE  242      54.179  75.009  33.865  1.00  0.00           C
ATOM  11681  C3  POPE  242      58.619  74.279  32.815  1.00  0.00           C
ATOM  11684  O31 POPE  242      58.309  73.129  33.655  1.00  0.00           O
ATOM  11685  C31 POPE  242      58.249  73.319  34.965  1.00  0.00           C
ATOM  11686  O32 POPE  242      58.840  74.189  35.605  1.00  0.00           O
ATOM  11687  C32 POPE  242      57.329  72.279  35.605  1.00  0.00           C
ATOM  11690  C23 POPE  242      52.759  74.359  33.895  1.00  0.00           C
ATOM  11693  C24 POPE  242      52.509  73.429  35.105  1.00  0.00           C
ATOM  11696  C25 POPE  242      52.590  74.090  36.495  1.00  0.00           C
ATOM  11699  C26 POPE  242      51.480  75.109  36.795  1.00  0.00           C
ATOM  11702  C27 POPE  242      50.189  74.499  37.375  1.00  0.00           C
ATOM  11705  C28 POPE  242      49.169  75.590  37.755  1.00  0.00           C
ATOM  11708  C29 POPE  242      47.829  74.999  38.125  1.00  0.00           C
ATOM  11710 0C21 POPE  242      47.269  74.939  39.345  1.00  0.00           C
ATOM  11712 1C21 POPE  242      47.880  75.399  40.645  1.00  0.00           C
ATOM  11715 2C21 POPE  242      47.181  74.729  41.845  1.00  0.00           C
ATOM  11718 3C21 POPE  242      47.829  75.060  43.205  1.00  0.00           C
ATOM  11721 4C21 POPE  242      47.020  74.521  44.395  1.00  0.00           C
ATOM  11724 5C21 POPE  242      47.700  74.789  45.745  1.00  0.00           C
ATOM  11727 6C21 POPE  242      46.919  74.259  46.955  1.00  0.00           C
ATOM  11730 7C21 POPE  242      47.619  74.590  48.285  1.00  0.00           C
ATOM  11733 8C21 POPE  242      46.919  74.021  49.525  1.00  0.00           C
ATOM  11737  C33 POPE  242      57.969  71.689  36.885  1.00  0.00           C
ATOM  11740  C34 POPE  242      57.080  70.689  37.635  1.00  0.00           C
ATOM  11743  C35 POPE  242      57.859  69.990  38.765  1.00  0.00           C
ATOM  11746  C36 POPE  242      56.969  69.201  39.725  1.00  0.00           C
ATOM  11749  C37 POPE  242      57.779  68.619  40.895  1.00  0.00           C
ATOM  11752  C38 POPE  242      56.889  68.029  42.005  1.00  0.00           C
ATOM  11755  C39 POPE  242      56.420  69.070  43.025  1.00  0.00           C
ATOM  11758 0C31 POPE  242      57.479  69.419  44.085  1.00  0.00           C
ATOM  11761 1C31 POPE  242      56.980  70.439  45.115  1.00  0.00           C
ATOM  11764 2C31 POPE  242      57.680  70.329  46.485  1.00  0.00           C
ATOM  11767 3C31 POPE  242      59.209  70.529  46.435  1.00  0.00           C
ATOM  11770 4C31 POPE  242      59.799  70.451  47.855  1.00  0.00           C
ATOM  11773 5C31 POPE  242      61.320  70.629  47.935  1.00  0.00           C
ATOM  11776 6C31 POPE  242      61.829  70.479  49.375  1.00  0.00           C
ATOM  11780  NH3 POPE  243     112.009 130.650  23.835  1.00  0.00           N
ATOM  11784  C12 POPE  243     113.169 129.779  24.275  1.00  0.00           C
ATOM  11787  C11 POPE  243     113.730 128.850  23.175  1.00  0.00           C
ATOM  11790  P   POPE  243     114.959 126.539  23.085  1.00  0.00           P
ATOM  11791  O13 POPE  243     114.699 126.450  21.625  1.00  0.00           O
ATOM  11792  O14 POPE  243     116.320 126.919  23.515  1.00  0.00           O
ATOM  11793  O11 POPE  243     114.620 125.169  23.805  1.00  0.00           O
ATOM  11794  O12 POPE  243     113.899 127.529  23.725  1.00  0.00           O
ATOM  11795  C1  POPE  243     113.289 124.829  24.235  1.00  0.00           C
ATOM  11798  C2  POPE  243     113.070 124.910  25.775  1.00  0.00           C
ATOM  11800  O21 POPE  243     112.090 123.919  26.155  1.00  0.00           O
ATOM  11801  C21 POPE  243     112.450 123.079  27.115  1.00  0.00           C
ATOM  11802  O22 POPE  243     113.579 122.829  27.455  1.00  0.00           O
ATOM  11803  C22 POPE  243     111.230 122.479  27.815  1.00  0.00           C
ATOM  11806  C3  POPE  243     112.560 126.299  26.255  1.00  0.00           C
ATOM  11809  O31 POPE  243     112.350 126.249  27.675  1.00  0.00           O
ATOM  11810  C31 POPE  243     111.980 127.369  28.275  1.00  0.00           C
ATOM  11811  O32 POPE  243     111.869 128.469  27.745  1.00  0.00           O
ATOM  11812  C32 POPE  243     111.790 127.029  29.745  1.00  0.00           C
ATOM  11815  C23 POPE  243     110.079 123.510  27.995  1.00  0.00           C
ATOM  11818  C24 POPE  243     109.160 123.201  29.175  1.00  0.00           C
ATOM  11821  C25 POPE  243     109.880 123.131  30.525  1.00  0.00           C
ATOM  11824  C26 POPE  243     108.990 123.609  31.685  1.00  0.00           C
ATOM  11827  C27 POPE  243     109.419 123.049  33.035  1.00  0.00           C
ATOM  11830  C28 POPE  243     108.670 123.689  34.215  1.00  0.00           C
ATOM  11833  C29 POPE  243     109.430 124.851  34.815  1.00  0.00           C
ATOM  11835 0C21 POPE  243     110.020 124.829  36.025  1.00  0.00           C
ATOM  11837 1C21 POPE  243     109.980 123.660  36.965  1.00  0.00           C
ATOM  11840 2C21 POPE  243     110.529 123.950  38.375  1.00  0.00           C
ATOM  11843 3C21 POPE  243     110.570 122.669  39.215  1.00  0.00           C
ATOM  11846 4C21 POPE  243     110.780 122.920  40.715  1.00  0.00           C
ATOM  11849 5C21 POPE  243     110.730 121.619  41.525  1.00  0.00           C
ATOM  11852 6C21 POPE  243     110.509 121.860  43.025  1.00  0.00           C
ATOM  11855 7C21 POPE  243     110.180 120.569  43.795  1.00  0.00           C
ATOM  11858 8C21 POPE  243     109.660 120.809  45.215  1.00  0.00           C
ATOM  11862  C33 POPE  243     111.100 128.119  30.585  1.00  0.00           C
ATOM  11865  C34 POPE  243     111.490 127.969  32.055  1.00  0.00           C
ATOM  11868  C35 POPE  243     110.689 128.869  32.995  1.00  0.00           C
ATOM  11871  C36 POPE  243     111.150 128.689  34.445  1.00  0.00           C
ATOM  11874  C37 POPE  243     110.350 129.469  35.485  1.00  0.00           C
ATOM  11877  C38 POPE  243     110.829 129.130  36.895  1.00  0.00           C
ATOM  11880  C39 POPE  243     110.149 129.929  38.015  1.00  0.00           C
ATOM  11883 0C31 POPE  243     110.680 129.490  39.395  1.00  0.00           C
ATOM  11886 1C31 POPE  243     110.119 130.271  40.585  1.00  0.00           C
ATOM  11889 2C31 POPE  243     111.010 131.439  41.055  1.00  0.00           C
ATOM  11892 3C31 POPE  243     111.189 132.520  39.995  1.00  0.00           C
ATOM  11895 4C31 POPE  243     111.840 133.819  40.495  1.00  0.00           C
ATOM  11898 5C31 POPE  243     111.860 134.888  39.395  1.00  0.00           C
ATOM  11901 6C31 POPE  243     112.290 136.288  39.855  1.00  0.00           C
ATOM  11905  NH3 POPE  244      49.399 119.009  26.465  1.00  0.00           N
ATOM  11909  C12 POPE  244      50.279 119.409  25.295  1.00  0.00           C
ATOM  11912  C11 POPE  244      51.730 119.770  25.735  1.00  0.00           C
ATOM  11915  P   POPE  244      51.310 121.979  27.085  1.00  0.00           P
ATOM  11916  O13 POPE  244      52.340 122.759  27.815  1.00  0.00           O
ATOM  11917  O14 POPE  244      50.110 122.700  26.585  1.00  0.00           O
ATOM  11918  O11 POPE  244      50.719 120.799  27.975  1.00  0.00           O
ATOM  11919  O12 POPE  244      51.950 121.179  25.875  1.00  0.00           O
ATOM  11920  C1  POPE  244      51.369 120.449  29.205  1.00  0.00           C
ATOM  11923  C2  POPE  244      50.700 121.200  30.375  1.00  0.00           C
ATOM  11925  O21 POPE  244      51.450 120.919  31.565  1.00  0.00           O
ATOM  11926  C21 POPE  244      51.201 121.689  32.615  1.00  0.00           C
ATOM  11927  O22 POPE  244      50.349 122.560  32.665  1.00  0.00           O
ATOM  11928  C22 POPE  244      52.080 121.219  33.765  1.00  0.00           C
ATOM  11931  C3  POPE  244      49.189 120.809  30.455  1.00  0.00           C
ATOM  11934  O31 POPE  244      49.000 119.409  30.755  1.00  0.00           O
ATOM  11935  C31 POPE  244      48.750 118.950  31.995  1.00  0.00           C
ATOM  11936  O32 POPE  244      48.950 117.799  32.345  1.00  0.00           O
ATOM  11937  C32 POPE  244      48.050 119.979  32.855  1.00  0.00           C
ATOM  11940  C23 POPE  244      51.550 121.660  35.145  1.00  0.00           C
ATOM  11943  C24 POPE  244      52.529 121.290  36.265  1.00  0.00           C
ATOM  11946  C25 POPE  244      52.020 121.670  37.665  1.00  0.00           C
ATOM  11949  C26 POPE  244      53.079 121.430  38.745  1.00  0.00           C
ATOM  11952  C27 POPE  244      52.490 121.369  40.155  1.00  0.00           C
ATOM  11955  C28 POPE  244      53.561 121.089  41.225  1.00  0.00           C
ATOM  11958  C29 POPE  244      52.919 120.929  42.575  1.00  0.00           C
ATOM  11960 0C21 POPE  244      53.319 121.530  43.715  1.00  0.00           C
ATOM  11962 1C21 POPE  244      54.539 122.389  43.885  1.00  0.00           C
ATOM  11965 2C21 POPE  244      55.049 122.369  45.335  1.00  0.00           C
ATOM  11968 3C21 POPE  244      55.380 120.949  45.815  1.00  0.00           C
ATOM  11971 4C21 POPE  244      56.490 120.890  46.865  1.00  0.00           C
ATOM  11974 5C21 POPE  244      56.919 119.451  47.165  1.00  0.00           C
ATOM  11977 6C21 POPE  244      56.090 118.790  48.275  1.00  0.00           C
ATOM  11980 7C21 POPE  244      56.550 117.359  48.595  1.00  0.00           C
ATOM  11983 8C21 POPE  244      55.789 116.719  49.765  1.00  0.00           C
ATOM  11987  C33 POPE  244      47.640 119.521  34.265  1.00  0.00           C
ATOM  11990  C34 POPE  244      47.250 120.809  34.985  1.00  0.00           C
ATOM  11993  C35 POPE  244      46.679 120.649  36.385  1.00  0.00           C
ATOM  11996  C36 POPE  244      47.689 120.840  37.515  1.00  0.00           C
ATOM  11999  C37 POPE  244      46.980 121.229  38.805  1.00  0.00           C
ATOM  12002  C38 POPE  244      47.929 121.609  39.935  1.00  0.00           C
ATOM  12005  C39 POPE  244      47.150 121.881  41.225  1.00  0.00           C
ATOM  12008 0C31 POPE  244      48.020 122.459  42.345  1.00  0.00           C
ATOM  12011 1C31 POPE  244      47.210 122.669  43.625  1.00  0.00           C
ATOM  12014 2C31 POPE  244      48.020 123.380  44.715  1.00  0.00           C
ATOM  12017 3C31 POPE  244      47.189 123.660  45.965  1.00  0.00           C
ATOM  12020 4C31 POPE  244      46.910 122.410  46.815  1.00  0.00           C
ATOM  12023 5C31 POPE  244      46.079 122.749  48.055  1.00  0.00           C
ATOM  12026 6C31 POPE  244      45.949 121.590  49.045  1.00  0.00           C
ATOM  12030  NH3 POPE  245      70.719  45.189  72.815  1.00  0.00           N
ATOM  12034  C12 POPE  245      71.039  43.759  72.465  1.00  0.00           C
ATOM  12037  C11 POPE  245      71.310  43.619  70.965  1.00  0.00           C
ATOM  12040  P   POPE  245      73.039  41.950  69.895  1.00  0.00           P
ATOM  12041  O13 POPE  245      74.179  42.509  70.645  1.00  0.00           O
ATOM  12042  O14 POPE  245      73.059  40.499  69.595  1.00  0.00           O
ATOM  12043  O11 POPE  245      72.779  42.739  68.545  1.00  0.00           O
ATOM  12044  O12 POPE  245      71.700  42.269  70.695  1.00  0.00           O
ATOM  12045  C1  POPE  245      71.539  42.449  67.885  1.00  0.00           C
ATOM  12048  C2  POPE  245      71.290  43.429  66.715  1.00  0.00           C
ATOM  12050  O21 POPE  245      70.060  43.029  66.075  1.00  0.00           O
ATOM  12051  C21 POPE  245      68.990  43.779  66.375  1.00  0.00           C
ATOM  12052  O22 POPE  245      68.969  44.669  67.205  1.00  0.00           O
ATOM  12053  C22 POPE  245      67.829  43.340  65.455  1.00  0.00           C
ATOM  12056  C3  POPE  245      72.469  43.349  65.715  1.00  0.00           C
ATOM  12059  O31 POPE  245      72.069  43.859  64.425  1.00  0.00           O
ATOM  12060  C31 POPE  245      72.800  44.809  63.885  1.00  0.00           C
ATOM  12061  O32 POPE  245      73.899  45.180  64.275  1.00  0.00           O
ATOM  12062  C32 POPE  245      72.061  45.380  62.675  1.00  0.00           C
ATOM  12065  C23 POPE  245      66.509  44.160  65.565  1.00  0.00           C
ATOM  12068  C24 POPE  245      65.310  43.529  64.825  1.00  0.00           C
ATOM  12071  C25 POPE  245      64.070  44.459  64.775  1.00  0.00           C
ATOM  12074  C26 POPE  245      63.920  45.239  63.455  1.00  0.00           C
ATOM  12077  C27 POPE  245      62.479  45.699  63.155  1.00  0.00           C
ATOM  12080  C28 POPE  245      62.181  45.819  61.645  1.00  0.00           C
ATOM  12083  C29 POPE  245      60.789  46.339  61.345  1.00  0.00           C
ATOM  12085 0C21 POPE  245      60.399  46.899  60.175  1.00  0.00           C
ATOM  12087 1C21 POPE  245      61.271  47.059  58.965  1.00  0.00           C
ATOM  12090 2C21 POPE  245      60.509  47.609  57.735  1.00  0.00           C
ATOM  12093 3C21 POPE  245      60.180  49.109  57.815  1.00  0.00           C
ATOM  12096 4C21 POPE  245      59.029  49.529  56.885  1.00  0.00           C
ATOM  12099 5C21 POPE  245      58.740  51.040  56.935  1.00  0.00           C
ATOM  12102 6C21 POPE  245      57.399  51.439  56.305  1.00  0.00           C
ATOM  12105 7C21 POPE  245      57.390  51.369  54.775  1.00  0.00           C
ATOM  12108 8C21 POPE  245      56.049  51.739  54.145  1.00  0.00           C
ATOM  12112  C33 POPE  245      70.619  45.819  63.065  1.00  0.00           C
ATOM  12115  C34 POPE  245      69.740  46.250  61.875  1.00  0.00           C
ATOM  12118  C35 POPE  245      69.351  45.079  60.955  1.00  0.00           C
ATOM  12121  C36 POPE  245      68.149  45.410  60.045  1.00  0.00           C
ATOM  12124  C37 POPE  245      67.711  44.200  59.205  1.00  0.00           C
ATOM  12127  C38 POPE  245      66.469  44.429  58.345  1.00  0.00           C
ATOM  12130  C39 POPE  245      66.050  43.160  57.595  1.00  0.00           C
ATOM  12133 0C31 POPE  245      65.060  43.449  56.455  1.00  0.00           C
ATOM  12136 1C31 POPE  245      64.561  42.169  55.765  1.00  0.00           C
ATOM  12139 2C31 POPE  245      63.810  42.469  54.455  1.00  0.00           C
ATOM  12142 3C31 POPE  245      63.130  41.250  53.835  1.00  0.00           C
ATOM  12145 4C31 POPE  245      61.919  40.749  54.635  1.00  0.00           C
ATOM  12148 5C31 POPE  245      61.110  39.679  53.895  1.00  0.00           C
ATOM  12151 6C31 POPE  245      59.689  39.509  54.435  1.00  0.00           C
ATOM  12155  NH3 POPE  246      96.551  18.889  65.685  1.00  0.00           N
ATOM  12159  C12 POPE  246      95.109  18.699  65.315  1.00  0.00           C
ATOM  12162  C11 POPE  246      94.189  19.559  66.205  1.00  0.00           C
ATOM  12165  P   POPE  246      92.270  20.939  65.095  1.00  0.00           P
ATOM  12166  O13 POPE  246      91.890  21.889  66.165  1.00  0.00           O
[truncated: 1,742,989 more chars]
