# Supplementary material for: Characterizing Membrane Association and Periplasmic Transfer of Bacterial Lipoproteins through Molecular Dynamics Simulations
Source: Structure. 2020 Apr 7;28(4):475–487.e3. doi: 10.1016/j.str.2020.01.012 (PMC7139219; doi:10.1016/j.str.2020.01.012)
Supplement: Data S3. Final Coordinates from Simulations (M–X), Related to Figure 3 [file mmc5.zip › M-X/PQIC-4-atomistic.pdb]

TITLE     Protein
REMARK    THIS IS A SIMULATION BOX
CRYST1  129.034  129.034  133.042  90.00  90.00  90.00 P 1           1
MODEL        1
ATOM      1  N   CYSTA   1      68.477  50.417  69.766  1.00  0.00           N
ATOM      3  CA  CYSTA   1      68.637  49.007  69.436  1.00  0.00           C
ATOM      5  C   CYSTA   1      70.017  48.377  69.566  1.00  0.00           C
ATOM      6  O   CYSTA   1      70.487  47.667  68.676  1.00  0.00           O
ATOM      7  CB  CYSTA   1      67.917  48.597  68.136  1.00  0.00           C
ATOM     10  SG  CYSTA   1      66.127  48.947  68.236  1.00  0.00           S
ATOM     11  C1  CYSTA   1      65.467  47.597  67.196  1.00  0.00           C
ATOM     14  CA1 CYSTA   1      69.257  51.487  69.636  1.00  0.00           C
ATOM     15  OA1 CYSTA   1      68.737  52.517  70.026  1.00  0.00           O
ATOM     16  CA2 CYSTA   1      70.687  51.517  69.176  1.00  0.00           C
ATOM     19  C11 CYSTA   1      65.107  47.927  65.726  1.00  0.00           C
ATOM     21  O11 CYSTA   1      66.297  48.127  64.956  1.00  0.00           O
ATOM     22  CX1 CYSTA   1      66.757  47.027  64.406  1.00  0.00           C
ATOM     23  OX1 CYSTA   1      66.417  45.887  64.706  1.00  0.00           O
ATOM     24  CX2 CYSTA   1      67.677  47.407  63.266  1.00  0.00           C
ATOM     27  C12 CYSTA   1      64.187  49.157  65.576  1.00  0.00           C
ATOM     30  O12 CYSTA   1      64.097  49.527  64.176  1.00  0.00           O
ATOM     31  CD1 CYSTA   1      64.717  50.667  63.856  1.00  0.00           C
ATOM     32  OD1 CYSTA   1      65.147  51.487  64.646  1.00  0.00           O
ATOM     33  CD2 CYSTA   1      64.967  50.677  62.356  1.00  0.00           C
ATOM     36  CA3 CYSTA   1      70.887  51.157  67.686  1.00  0.00           C
ATOM     39  CA4 CYSTA   1      72.387  51.107  67.376  1.00  0.00           C
ATOM     42  CA5 CYSTA   1      72.717  51.307  65.896  1.00  0.00           C
ATOM     45  CA6 CYSTA   1      72.367  50.107  65.006  1.00  0.00           C
ATOM     48  CA7 CYSTA   1      72.887  50.307  63.586  1.00  0.00           C
ATOM     51  CA8 CYSTA   1      72.667  49.087  62.676  1.00  0.00           C
ATOM     54  CA9 CYSTA   1      73.097  49.377  61.226  1.00  0.00           C
ATOM     57 0CA1 CYSTA   1      74.617  49.367  60.986  1.00  0.00           C
ATOM     60 1CA1 CYSTA   1      75.357  48.027  60.986  1.00  0.00           C
ATOM     63 2CA1 CYSTA   1      76.837  48.217  60.616  1.00  0.00           C
ATOM     66 3CA1 CYSTA   1      77.597  46.887  60.456  1.00  0.00           C
ATOM     69 4CA1 CYSTA   1      79.097  47.057  60.126  1.00  0.00           C
ATOM     72 5CA1 CYSTA   1      79.377  47.767  58.806  1.00  0.00           C
ATOM     75 6CA1 CYSTA   1      80.867  47.817  58.436  1.00  0.00           C
ATOM     79  CD3 CYSTA   1      65.077  52.097  61.766  1.00  0.00           C
ATOM     82  CD4 CYSTA   1      63.707  52.767  61.576  1.00  0.00           C
ATOM     85  CD5 CYSTA   1      63.767  53.947  60.586  1.00  0.00           C
ATOM     88  CD6 CYSTA   1      63.757  53.467  59.126  1.00  0.00           C
ATOM     91  CD7 CYSTA   1      63.857  54.587  58.096  1.00  0.00           C
ATOM     94  CD8 CYSTA   1      63.647  54.047  56.676  1.00  0.00           C
ATOM     97  CD9 CYSTA   1      63.677  55.137  55.586  1.00  0.00           C
ATOM    100 0CD1 CYSTA   1      62.757  54.827  54.406  1.00  0.00           C
ATOM    103 1CD1 CYSTA   1      61.277  55.107  54.726  1.00  0.00           C
ATOM    106 2CD1 CYSTA   1      60.317  54.597  53.646  1.00  0.00           C
ATOM    109 3CD1 CYSTA   1      58.837  54.847  54.006  1.00  0.00           C
ATOM    112 4CD1 CYSTA   1      58.367  56.287  53.766  1.00  0.00           C
ATOM    115 5CD1 CYSTA   1      58.237  56.637  52.276  1.00  0.00           C
ATOM    118 6CD1 CYSTA   1      57.707  58.047  52.026  1.00  0.00           C
ATOM    122  CX3 CYSTA   1      67.357  46.567  62.016  1.00  0.00           C
ATOM    125  CX4 CYSTA   1      65.927  46.747  61.466  1.00  0.00           C
ATOM    128  CX5 CYSTA   1      65.877  46.887  59.936  1.00  0.00           C
ATOM    131  CX6 CYSTA   1      66.457  45.707  59.146  1.00  0.00           C
ATOM    134  CX7 CYSTA   1      66.497  45.977  57.636  1.00  0.00           C
ATOM    137  CX8 CYSTA   1      67.237  44.877  56.856  1.00  0.00           C
ATOM    140  CX9 CYSTA   1      67.337  45.247  55.396  1.00  0.00           C
ATOM    142 0CX1 CYSTA   1      68.467  45.447  54.696  1.00  0.00           C
ATOM    144 1CX1 CYSTA   1      69.877  45.307  55.226  1.00  0.00           C
ATOM    147 2CX1 CYSTA   1      70.937  45.807  54.236  1.00  0.00           C
ATOM    150 3CX1 CYSTA   1      70.937  47.337  54.076  1.00  0.00           C
ATOM    153 4CX1 CYSTA   1      72.007  47.827  53.086  1.00  0.00           C
ATOM    156 5CX1 CYSTA   1      72.337  49.317  53.246  1.00  0.00           C
ATOM    159 6CX1 CYSTA   1      71.137  50.227  53.006  1.00  0.00           C
ATOM    162 7CX1 CYSTA   1      71.437  51.707  53.236  1.00  0.00           C
ATOM    165 8CX1 CYSTA   1      70.157  52.537  53.346  1.00  0.00           C
ATOM    169  N   SER A   2      70.637  48.537  70.756  1.00  0.00           N
ATOM    171  CA  SER A   2      71.567  47.547  71.316  1.00  0.00           C
ATOM    173  CB  SER A   2      72.937  48.117  71.756  1.00  0.00           C
ATOM    176  OG  SER A   2      73.857  47.077  72.086  1.00  0.00           O
ATOM    178  C   SER A   2      70.837  46.857  72.456  1.00  0.00           C
ATOM    179  O   SER A   2      71.327  46.617  73.566  1.00  0.00           O
ATOM    180  N   SER A   3      69.587  46.477  72.146  1.00  0.00           N
ATOM    182  CA  SER A   3      69.087  45.157  72.446  1.00  0.00           C
ATOM    184  CB  SER A   3      67.597  45.007  72.036  1.00  0.00           C
ATOM    187  OG  SER A   3      66.737  45.887  72.766  1.00  0.00           O
ATOM    189  C   SER A   3      69.957  44.147  71.666  1.00  0.00           C
ATOM    190  O   SER A   3      70.207  44.347  70.486  1.00  0.00           O
ATOM    191  N   GLY A   4      70.527  43.087  72.276  1.00  0.00           N
ATOM    193  CA  GLY A   4      70.247  42.567  73.606  1.00  0.00           C
ATOM    196  C   GLY A   4      71.307  42.797  74.646  1.00  0.00           C
ATOM    197  O   GLY A   4      71.197  42.237  75.736  1.00  0.00           O
ATOM    198  N   GLU A   5      72.337  43.627  74.416  1.00  0.00           N
ATOM    200  CA  GLU A   5      73.397  43.917  75.386  1.00  0.00           C
ATOM    202  CB  GLU A   5      74.757  44.217  74.686  1.00  0.00           C
ATOM    205  CG  GLU A   5      76.007  44.167  75.606  1.00  0.00           C
ATOM    208  CD  GLU A   5      77.357  44.327  74.906  1.00  0.00           C
ATOM    209  OE1 GLU A   5      78.337  43.737  75.426  1.00  0.00           O
ATOM    210  OE2 GLU A   5      77.487  45.077  73.896  1.00  0.00           O
ATOM    211  C   GLU A   5      72.957  45.027  76.356  1.00  0.00           C
ATOM    212  O   GLU A   5      73.757  45.797  76.886  1.00  0.00           O
ATOM    213  N   ILE A   6      71.637  45.087  76.646  1.00  0.00           N
ATOM    215  CA  ILE A   6      71.087  45.867  77.736  1.00  0.00           C
ATOM    217  CB  ILE A   6      71.317  45.167  79.086  1.00  0.00           C
ATOM    219  CG2 ILE A   6      71.657  46.097  80.266  1.00  0.00           C
ATOM    223  CG1 ILE A   6      70.097  44.247  79.386  1.00  0.00           C
ATOM    226  CD  ILE A   6      70.067  43.667  80.806  1.00  0.00           C
ATOM    230  C   ILE A   6      71.327  47.377  77.566  1.00  0.00           C
ATOM    231  O   ILE A   6      72.147  48.017  78.236  1.00  0.00           O
ATOM    232  N   ASN A   7      70.627  47.927  76.536  1.00  0.00           N
ATOM    234  CA  ASN A   7      70.877  49.167  75.816  1.00  0.00           C
ATOM    236  CB  ASN A   7      69.707  50.177  75.866  1.00  0.00           C
ATOM    239  CG  ASN A   7      68.667  49.797  74.836  1.00  0.00           C
ATOM    240  OD1 ASN A   7      67.517  49.497  75.126  1.00  0.00           O
ATOM    241  ND2 ASN A   7      69.107  49.797  73.556  1.00  0.00           N
ATOM    244  C   ASN A   7      72.177  49.877  76.066  1.00  0.00           C
ATOM    245  O   ASN A   7      72.347  50.637  77.006  1.00  0.00           O
ATOM    246  N   LYS A   8      73.177  49.607  75.206  1.00  0.00           N
ATOM    248  CA  LYS A   8      74.547  49.817  75.566  1.00  0.00           C
ATOM    250  CB  LYS A   8      75.487  48.837  74.836  1.00  0.00           C
ATOM    253  CG  LYS A   8      76.887  49.317  74.416  1.00  0.00           C
ATOM    256  CD  LYS A   8      77.717  48.067  74.046  1.00  0.00           C
ATOM    259  CE  LYS A   8      79.147  48.317  73.566  1.00  0.00           C
ATOM    262  NZ  LYS A   8      79.837  47.027  73.396  1.00  0.00           N
ATOM    266  C   LYS A   8      74.957  51.287  75.556  1.00  0.00           C
ATOM    267  O   LYS A   8      74.867  51.947  74.516  1.00  0.00           O
ATOM    268  N   ASN A   9      75.357  51.857  76.706  1.00  0.00           N
ATOM    270  CA  ASN A   9      75.567  51.237  78.006  1.00  0.00           C
ATOM    272  CB  ASN A   9      77.127  51.107  78.226  1.00  0.00           C
ATOM    275  CG  ASN A   9      77.817  51.597  79.506  1.00  0.00           C
ATOM    276  OD1 ASN A   9      77.287  51.577  80.616  1.00  0.00           O
ATOM    277  ND2 ASN A   9      79.107  52.007  79.336  1.00  0.00           N
ATOM    280  C   ASN A   9      74.607  51.907  79.006  1.00  0.00           C
ATOM    281  O   ASN A   9      74.657  53.127  79.186  1.00  0.00           O
ATOM    282  N   TYR A  10      73.647  51.097  79.576  1.00  0.00           N
ATOM    284  CA  TYR A  10      72.757  51.497  80.676  1.00  0.00           C
ATOM    286  CB  TYR A  10      71.867  50.367  81.376  1.00  0.00           C
ATOM    289  CG  TYR A  10      70.607  49.687  80.866  1.00  0.00           C
ATOM    290  CD1 TYR A  10      70.027  49.707  79.586  1.00  0.00           C
ATOM    292  CE1 TYR A  10      68.897  48.897  79.296  1.00  0.00           C
ATOM    294  CZ  TYR A  10      68.327  48.077  80.286  1.00  0.00           C
ATOM    295  OH  TYR A  10      67.217  47.227  80.046  1.00  0.00           O
ATOM    297  CD2 TYR A  10      69.987  48.877  81.836  1.00  0.00           C
ATOM    299  CE2 TYR A  10      68.867  48.087  81.566  1.00  0.00           C
ATOM    301  C   TYR A  10      73.597  51.937  81.846  1.00  0.00           C
ATOM    302  O   TYR A  10      74.357  51.147  82.416  1.00  0.00           O
ATOM    303  N   TYR A  11      73.407  53.167  82.316  1.00  0.00           N
ATOM    305  CA  TYR A  11      73.857  53.477  83.656  1.00  0.00           C
ATOM    307  CB  TYR A  11      74.507  54.847  83.816  1.00  0.00           C
ATOM    310  CG  TYR A  11      75.317  55.207  82.616  1.00  0.00           C
ATOM    311  CD1 TYR A  11      76.407  54.427  82.206  1.00  0.00           C
ATOM    313  CE1 TYR A  11      77.427  55.007  81.436  1.00  0.00           C
ATOM    315  CZ  TYR A  11      77.317  56.347  81.086  1.00  0.00           C
ATOM    316  OH  TYR A  11      78.467  57.087  80.816  1.00  0.00           O
ATOM    318  CD2 TYR A  11      75.127  56.477  82.056  1.00  0.00           C
ATOM    320  CE2 TYR A  11      76.137  57.057  81.306  1.00  0.00           C
ATOM    322  C   TYR A  11      72.697  53.387  84.616  1.00  0.00           C
ATOM    323  O   TYR A  11      71.617  53.957  84.436  1.00  0.00           O
ATOM    324  N   GLN A  12      72.967  52.647  85.686  1.00  0.00           N
ATOM    326  CA  GLN A  12      72.057  52.447  86.766  1.00  0.00           C
ATOM    328  CB  GLN A  12      71.687  50.967  86.856  1.00  0.00           C
ATOM    331  CG  GLN A  12      70.667  50.577  87.956  1.00  0.00           C
ATOM    334  CD  GLN A  12      69.597  51.647  88.166  1.00  0.00           C
ATOM    335  OE1 GLN A  12      69.047  52.257  87.256  1.00  0.00           O
ATOM    336  NE2 GLN A  12      69.307  51.977  89.446  1.00  0.00           N
ATOM    339  C   GLN A  12      72.757  52.867  88.016  1.00  0.00           C
ATOM    340  O   GLN A  12      73.477  52.127  88.686  1.00  0.00           O
ATOM    341  N   LEU A  13      72.567  54.137  88.326  1.00  0.00           N
ATOM    343  CA  LEU A  13      73.177  54.747  89.456  1.00  0.00           C
ATOM    345  CB  LEU A  13      73.207  56.267  89.256  1.00  0.00           C
ATOM    348  CG  LEU A  13      74.537  56.787  88.696  1.00  0.00           C
ATOM    350  CD1 LEU A  13      74.427  58.307  88.646  1.00  0.00           C
ATOM    354  CD2 LEU A  13      75.687  56.347  89.596  1.00  0.00           C
ATOM    358  C   LEU A  13      72.417  54.407  90.716  1.00  0.00           C
ATOM    359  O   LEU A  13      71.197  54.567  90.746  1.00  0.00           O
ATOM    360  N   PRO A  14      73.087  53.957  91.776  1.00  0.00           N
ATOM    361  CD  PRO A  14      74.527  53.677  91.846  1.00  0.00           C
ATOM    364  CA  PRO A  14      72.417  53.677  93.006  1.00  0.00           C
ATOM    366  CB  PRO A  14      73.357  52.697  93.696  1.00  0.00           C
ATOM    369  CG  PRO A  14      74.777  53.017  93.196  1.00  0.00           C
ATOM    372  C   PRO A  14      72.307  54.937  93.816  1.00  0.00           C
ATOM    373  O   PRO A  14      73.287  55.437  94.366  1.00  0.00           O
ATOM    374  N   VAL A  15      71.087  55.477  93.936  1.00  0.00           N
ATOM    376  CA  VAL A  15      70.847  56.617  94.796  1.00  0.00           C
ATOM    378  CB  VAL A  15      69.917  57.677  94.216  1.00  0.00           C
ATOM    380  CG1 VAL A  15      70.427  59.097  94.536  1.00  0.00           C
ATOM    384  CG2 VAL A  15      69.777  57.407  92.706  1.00  0.00           C
ATOM    388  C   VAL A  15      70.257  55.957  95.996  1.00  0.00           C
ATOM    389  O   VAL A  15      69.107  55.517  96.016  1.00  0.00           O
ATOM    390  N   VAL A  16      71.087  55.847  97.026  1.00  0.00           N
ATOM    392  CA  VAL A  16      70.727  55.147  98.226  1.00  0.00           C
ATOM    394  CB  VAL A  16      71.897  54.477  98.906  1.00  0.00           C
ATOM    396  CG1 VAL A  16      72.447  53.467  97.906  1.00  0.00           C
ATOM    400  CG2 VAL A  16      72.967  55.487  99.346  1.00  0.00           C
ATOM    404  C   VAL A  16      70.047  56.087  99.176  1.00  0.00           C
ATOM    405  O   VAL A  16      70.107  57.307  99.016  1.00  0.00           O
ATOM    406  N   GLN A  17      69.397  55.467 100.176  1.00  0.00           N
ATOM    408  CA  GLN A  17      68.367  55.967 101.066  1.00  0.00           C
ATOM    410  CB  GLN A  17      68.207  54.967 102.246  1.00  0.00           C
ATOM    413  CG  GLN A  17      67.617  53.577 101.846  1.00  0.00           C
ATOM    416  CD  GLN A  17      68.577  52.557 101.216  1.00  0.00           C
ATOM    417  OE1 GLN A  17      68.257  51.827 100.286  1.00  0.00           O
ATOM    418  NE2 GLN A  17      69.807  52.487 101.746  1.00  0.00           N
ATOM    421  C   GLN A  17      68.417  57.387 101.606  1.00  0.00           C
ATOM    422  O   GLN A  17      67.397  57.897 102.076  1.00  0.00           O
ATOM    423  N   SER A  18      69.597  58.047 101.566  1.00  0.00           N
ATOM    425  CA  SER A  18      69.817  59.437 101.936  1.00  0.00           C
ATOM    427  CB  SER A  18      68.997  60.527 101.166  1.00  0.00           C
ATOM    430  OG  SER A  18      69.497  60.747  99.836  1.00  0.00           O
ATOM    432  C   SER A  18      69.737  59.587 103.416  1.00  0.00           C
ATOM    433  O   SER A  18      68.657  59.617 104.016  1.00  0.00           O
ATOM    434  N   GLY A  19      70.927  59.687 104.056  1.00  0.00           N
ATOM    436  CA  GLY A  19      71.077  59.717 105.496  1.00  0.00           C
ATOM    439  C   GLY A  19      70.157  60.657 106.176  1.00  0.00           C
ATOM    440  O   GLY A  19      70.177  61.867 105.956  1.00  0.00           O
ATOM    441  N   THR A  20      69.317  60.057 107.026  1.00  0.00           N
ATOM    443  CA  THR A  20      68.277  60.697 107.766  1.00  0.00           C
ATOM    445  CB  THR A  20      67.317  59.667 108.366  1.00  0.00           C
ATOM    447  OG1 THR A  20      67.867  59.037 109.506  1.00  0.00           O
ATOM    449  CG2 THR A  20      67.057  58.527 107.346  1.00  0.00           C
ATOM    453  C   THR A  20      68.887  61.657 108.786  1.00  0.00           C
ATOM    454  O   THR A  20      69.787  61.347 109.566  1.00  0.00           O
ATOM    455  N   GLN A  21      68.437  62.917 108.726  1.00  0.00           N
ATOM    457  CA  GLN A  21      69.047  63.947 109.526  1.00  0.00           C
ATOM    459  CB  GLN A  21      69.067  65.267 108.726  1.00  0.00           C
ATOM    462  CG  GLN A  21      69.827  66.427 109.406  1.00  0.00           C
ATOM    465  CD  GLN A  21      71.297  66.137 109.616  1.00  0.00           C
ATOM    466  OE1 GLN A  21      72.027  65.927 108.646  1.00  0.00           O
ATOM    467  NE2 GLN A  21      71.787  66.187 110.876  1.00  0.00           N
ATOM    470  C   GLN A  21      68.257  64.107 110.796  1.00  0.00           C
ATOM    471  O   GLN A  21      67.047  64.297 110.776  1.00  0.00           O
ATOM    472  N   SER A  22      68.917  64.037 111.976  1.00  0.00           N
ATOM    474  CA  SER A  22      68.187  63.907 113.246  1.00  0.00           C
ATOM    476  CB  SER A  22      69.147  63.487 114.376  1.00  0.00           C
ATOM    479  OG  SER A  22      68.437  63.127 115.556  1.00  0.00           O
ATOM    481  C   SER A  22      67.457  65.187 113.646  1.00  0.00           C
ATOM    482  O   SER A  22      66.457  65.197 114.366  1.00  0.00           O
ATOM    483  N   THR A  23      67.907  66.307 113.066  1.00  0.00           N
ATOM    485  CA  THR A  23      67.297  67.617 113.136  1.00  0.00           C
ATOM    487  CB  THR A  23      68.247  68.667 112.536  1.00  0.00           C
ATOM    489  OG1 THR A  23      69.557  68.487 113.046  1.00  0.00           O
ATOM    491  CG2 THR A  23      67.827  70.117 112.816  1.00  0.00           C
ATOM    495  C   THR A  23      65.967  67.667 112.396  1.00  0.00           C
ATOM    496  O   THR A  23      65.117  68.497 112.716  1.00  0.00           O
ATOM    497  N   ALA A  24      65.747  66.777 111.386  1.00  0.00           N
ATOM    499  CA  ALA A  24      64.597  66.847 110.506  1.00  0.00           C
ATOM    501  CB  ALA A  24      64.747  65.987 109.226  1.00  0.00           C
ATOM    505  C   ALA A  24      63.297  66.507 111.196  1.00  0.00           C
ATOM    506  O   ALA A  24      63.117  65.447 111.806  1.00  0.00           O
ATOM    507  N   SER A  25      62.327  67.437 111.126  1.00  0.00           N
ATOM    509  CA  SER A  25      61.087  67.387 111.856  1.00  0.00           C
ATOM    511  CB  SER A  25      60.267  68.707 111.766  1.00  0.00           C
ATOM    514  OG  SER A  25      61.057  69.857 112.106  1.00  0.00           O
ATOM    516  C   SER A  25      60.167  66.287 111.356  1.00  0.00           C
ATOM    517  O   SER A  25      59.677  66.327 110.226  1.00  0.00           O
ATOM    518  N   GLN A  26      59.837  65.317 112.246  1.00  0.00           N
ATOM    520  CA  GLN A  26      58.717  64.407 112.036  1.00  0.00           C
ATOM    522  CB  GLN A  26      58.617  63.387 113.206  1.00  0.00           C
ATOM    525  CG  GLN A  26      57.587  62.257 112.966  1.00  0.00           C
ATOM    528  CD  GLN A  26      57.607  61.197 114.076  1.00  0.00           C
ATOM    529  OE1 GLN A  26      58.357  61.257 115.066  1.00  0.00           O
ATOM    530  NE2 GLN A  26      56.757  60.157 113.896  1.00  0.00           N
ATOM    533  C   GLN A  26      57.427  65.177 111.866  1.00  0.00           C
ATOM    534  O   GLN A  26      57.167  66.127 112.586  1.00  0.00           O
ATOM    535  N   GLY A  27      56.617  64.807 110.856  1.00  0.00           N
ATOM    537  CA  GLY A  27      55.327  65.437 110.646  1.00  0.00           C
ATOM    540  C   GLY A  27      54.247  64.407 110.466  1.00  0.00           C
ATOM    541  O   GLY A  27      54.457  63.197 110.506  1.00  0.00           O
ATOM    542  N   ASN A  28      53.027  64.907 110.246  1.00  0.00           N
ATOM    544  CA  ASN A  28      51.847  64.147 109.896  1.00  0.00           C
ATOM    546  CB  ASN A  28      50.847  64.237 111.076  1.00  0.00           C
ATOM    549  CG  ASN A  28      50.347  65.667 111.316  1.00  0.00           C
ATOM    550  OD1 ASN A  28      50.997  66.677 111.036  1.00  0.00           O
ATOM    551  ND2 ASN A  28      49.107  65.757 111.836  1.00  0.00           N
ATOM    554  C   ASN A  28      51.177  64.677 108.626  1.00  0.00           C
ATOM    555  O   ASN A  28      50.147  64.167 108.176  1.00  0.00           O
ATOM    556  N   ARG A  29      51.747  65.737 108.036  1.00  0.00           N
ATOM    558  CA  ARG A  29      51.277  66.367 106.816  1.00  0.00           C
ATOM    560  CB  ARG A  29      51.997  67.727 106.616  1.00  0.00           C
ATOM    563  CG  ARG A  29      51.527  68.537 105.386  1.00  0.00           C
ATOM    566  CD  ARG A  29      50.127  69.157 105.486  1.00  0.00           C
ATOM    569  NE  ARG A  29      50.237  70.497 106.166  1.00  0.00           N
ATOM    571  CZ  ARG A  29      50.347  71.667 105.536  1.00  0.00           C
ATOM    572  NH1 ARG A  29      50.267  71.787 104.236  1.00  0.00           N
ATOM    575  NH2 ARG A  29      50.467  72.787 106.216  1.00  0.00           N
ATOM    578  C   ARG A  29      51.537  65.437 105.636  1.00  0.00           C
ATOM    579  O   ARG A  29      52.667  64.987 105.436  1.00  0.00           O
ATOM    580  N   LEU A  30      50.507  65.117 104.836  1.00  0.00           N
ATOM    582  CA  LEU A  30      50.657  64.277 103.666  1.00  0.00           C
ATOM    584  CB  LEU A  30      49.277  63.767 103.216  1.00  0.00           C
ATOM    587  CG  LEU A  30      49.227  62.397 102.496  1.00  0.00           C
ATOM    589  CD1 LEU A  30      47.777  62.107 102.076  1.00  0.00           C
ATOM    593  CD2 LEU A  30      50.187  62.237 101.296  1.00  0.00           C
ATOM    597  C   LEU A  30      51.347  65.007 102.516  1.00  0.00           C
ATOM    598  O   LEU A  30      50.887  66.047 102.036  1.00  0.00           O
ATOM    599  N   LEU A  31      52.477  64.457 102.046  1.00  0.00           N
ATOM    601  CA  LEU A  31      53.257  65.067 100.996  1.00  0.00           C
ATOM    603  CB  LEU A  31      54.757  65.057 101.386  1.00  0.00           C
ATOM    606  CG  LEU A  31      55.727  65.687 100.376  1.00  0.00           C
ATOM    608  CD1 LEU A  31      55.437  67.177 100.176  1.00  0.00           C
ATOM    612  CD2 LEU A  31      57.167  65.447 100.826  1.00  0.00           C
ATOM    616  C   LEU A  31      53.077  64.277  99.726  1.00  0.00           C
ATOM    617  O   LEU A  31      53.107  63.047  99.696  1.00  0.00           O
ATOM    618  N   TRP A  32      52.927  64.997  98.616  1.00  0.00           N
ATOM    620  CA  TRP A  32      52.957  64.397  97.306  1.00  0.00           C
ATOM    622  CB  TRP A  32      51.637  64.767  96.596  1.00  0.00           C
ATOM    625  CG  TRP A  32      51.537  64.377  95.146  1.00  0.00           C
ATOM    626  CD1 TRP A  32      51.537  63.117  94.616  1.00  0.00           C
ATOM    628  NE1 TRP A  32      51.437  63.207  93.246  1.00  0.00           N
ATOM    630  CE2 TRP A  32      51.397  64.507  92.866  1.00  0.00           C
ATOM    631  CD2 TRP A  32      51.457  65.277  94.046  1.00  0.00           C
ATOM    632  CE3 TRP A  32      51.437  66.657  93.946  1.00  0.00           C
ATOM    634  CZ3 TRP A  32      51.387  67.267  92.696  1.00  0.00           C
ATOM    636  CZ2 TRP A  32      51.347  65.087  91.616  1.00  0.00           C
ATOM    638  CH2 TRP A  32      51.357  66.477  91.556  1.00  0.00           C
ATOM    640  C   TRP A  32      54.167  64.887  96.536  1.00  0.00           C
ATOM    641  O   TRP A  32      54.417  66.077  96.456  1.00  0.00           O
ATOM    642  N   VAL A  33      54.937  63.957  95.926  1.00  0.00           N
ATOM    644  CA  VAL A  33      55.937  64.317  94.946  1.00  0.00           C
ATOM    646  CB  VAL A  33      57.137  63.337  94.876  1.00  0.00           C
ATOM    648  CG1 VAL A  33      57.097  62.377  93.666  1.00  0.00           C
ATOM    652  CG2 VAL A  33      58.447  64.137  94.836  1.00  0.00           C
ATOM    656  C   VAL A  33      55.197  64.367  93.636  1.00  0.00           C
ATOM    657  O   VAL A  33      54.437  63.467  93.276  1.00  0.00           O
ATOM    658  N   GLU A  34      55.377  65.447  92.876  1.00  0.00           N
ATOM    660  CA  GLU A  34      54.817  65.507  91.556  1.00  0.00           C
ATOM    662  CB  GLU A  34      54.327  66.907  91.156  1.00  0.00           C
ATOM    665  CG  GLU A  34      55.297  67.997  90.696  1.00  0.00           C
ATOM    668  CD  GLU A  34      54.437  69.197  90.316  1.00  0.00           C
ATOM    669  OE1 GLU A  34      54.167  70.067  91.176  1.00  0.00           O
ATOM    670  OE2 GLU A  34      53.947  69.207  89.156  1.00  0.00           O
ATOM    671  C   GLU A  34      55.717  64.897  90.536  1.00  0.00           C
ATOM    672  O   GLU A  34      56.737  64.247  90.786  1.00  0.00           O
ATOM    673  N   GLN A  35      55.287  65.007  89.286  1.00  0.00           N
ATOM    675  CA  GLN A  35      56.177  64.817  88.176  1.00  0.00           C
ATOM    677  CB  GLN A  35      55.347  64.557  86.916  1.00  0.00           C
ATOM    680  CG  GLN A  35      54.557  63.247  87.006  1.00  0.00           C
ATOM    683  CD  GLN A  35      54.017  62.847  85.636  1.00  0.00           C
ATOM    684  OE1 GLN A  35      53.597  61.717  85.436  1.00  0.00           O
ATOM    685  NE2 GLN A  35      54.057  63.757  84.646  1.00  0.00           N
ATOM    688  C   GLN A  35      56.937  66.087  87.956  1.00  0.00           C
ATOM    689  O   GLN A  35      56.357  67.077  87.526  1.00  0.00           O
ATOM    690  N   VAL A  36      58.257  66.077  88.206  1.00  0.00           N
ATOM    692  CA  VAL A  36      59.117  67.167  87.806  1.00  0.00           C
ATOM    694  CB  VAL A  36      60.577  66.797  88.076  1.00  0.00           C
ATOM    696  CG1 VAL A  36      61.017  65.527  87.336  1.00  0.00           C
ATOM    700  CG2 VAL A  36      61.497  67.947  87.676  1.00  0.00           C
ATOM    704  C   VAL A  36      58.907  67.677  86.376  1.00  0.00           C
ATOM    705  O   VAL A  36      58.717  66.877  85.456  1.00  0.00           O
ATOM    706  N   THR A  37      58.867  69.017  86.156  1.00  0.00           N
ATOM    708  CA  THR A  37      58.767  69.587  84.816  1.00  0.00           C
ATOM    710  CB  THR A  37      57.797  70.747  84.626  1.00  0.00           C
ATOM    712  OG1 THR A  37      58.137  71.897  85.406  1.00  0.00           O
ATOM    714  CG2 THR A  37      56.407  70.257  85.066  1.00  0.00           C
ATOM    718  C   THR A  37      60.107  69.937  84.256  1.00  0.00           C
ATOM    719  O   THR A  37      60.977  70.497  84.926  1.00  0.00           O
ATOM    720  N   VAL A  38      60.347  69.537  82.996  1.00  0.00           N
ATOM    722  CA  VAL A  38      61.647  69.647  82.366  1.00  0.00           C
ATOM    724  CB  VAL A  38      62.487  68.377  82.466  1.00  0.00           C
ATOM    726  CG1 VAL A  38      62.747  68.027  83.926  1.00  0.00           C
ATOM    730  CG2 VAL A  38      61.807  67.167  81.796  1.00  0.00           C
ATOM    734  C   VAL A  38      61.377  69.957  80.896  1.00  0.00           C
ATOM    735  O   VAL A  38      60.297  69.637  80.416  1.00  0.00           O
ATOM    736  N   PRO A  39      62.267  70.607  80.156  1.00  0.00           N
ATOM    737  CD  PRO A  39      63.357  71.387  80.726  1.00  0.00           C
ATOM    740  CA  PRO A  39      62.397  70.487  78.706  1.00  0.00           C
ATOM    742  CB  PRO A  39      63.557  71.427  78.386  1.00  0.00           C
ATOM    745  CG  PRO A  39      64.417  71.387  79.636  1.00  0.00           C
ATOM    748  C   PRO A  39      62.697  69.077  78.236  1.00  0.00           C
ATOM    749  O   PRO A  39      63.337  68.327  78.976  1.00  0.00           O
ATOM    750  N   ASP A  40      62.307  68.717  76.986  1.00  0.00           N
ATOM    752  CA  ASP A  40      62.397  67.377  76.416  1.00  0.00           C
ATOM    754  CB  ASP A  40      61.737  67.377  75.006  1.00  0.00           C
ATOM    757  CG  ASP A  40      61.097  66.047  74.646  1.00  0.00           C
ATOM    758  OD1 ASP A  40      61.157  65.107  75.466  1.00  0.00           O
ATOM    759  OD2 ASP A  40      60.437  65.997  73.566  1.00  0.00           O
ATOM    760  C   ASP A  40      63.817  66.837  76.366  1.00  0.00           C
ATOM    761  O   ASP A  40      64.127  65.717  76.726  1.00  0.00           O
ATOM    762  N   TYR A  41      64.777  67.717  76.016  1.00  0.00           N
ATOM    764  CA  TYR A  41      66.187  67.407  76.096  1.00  0.00           C
ATOM    766  CB  TYR A  41      67.017  68.637  75.696  1.00  0.00           C
ATOM    769  CG  TYR A  41      66.697  69.037  74.296  1.00  0.00           C
ATOM    770  CD1 TYR A  41      67.187  68.277  73.226  1.00  0.00           C
ATOM    772  CE1 TYR A  41      66.957  68.667  71.906  1.00  0.00           C
ATOM    774  CZ  TYR A  41      66.227  69.827  71.636  1.00  0.00           C
ATOM    775  OH  TYR A  41      65.977  70.197  70.306  1.00  0.00           O
ATOM    777  CD2 TYR A  41      65.957  70.207  74.026  1.00  0.00           C
ATOM    779  CE2 TYR A  41      65.727  70.597  72.696  1.00  0.00           C
ATOM    781  C   TYR A  41      66.697  66.937  77.456  1.00  0.00           C
ATOM    782  O   TYR A  41      67.657  66.167  77.516  1.00  0.00           O
ATOM    783  N   LEU A  42      66.077  67.377  78.576  1.00  0.00           N
ATOM    785  CA  LEU A  42      66.367  66.817  79.876  1.00  0.00           C
ATOM    787  CB  LEU A  42      66.507  67.897  80.996  1.00  0.00           C
ATOM    790  CG  LEU A  42      67.267  69.207  80.716  1.00  0.00           C
ATOM    792  CD1 LEU A  42      67.017  70.157  81.896  1.00  0.00           C
ATOM    796  CD2 LEU A  42      68.777  68.997  80.526  1.00  0.00           C
ATOM    800  C   LEU A  42      65.297  65.817  80.336  1.00  0.00           C
ATOM    801  O   LEU A  42      65.287  65.407  81.506  1.00  0.00           O
ATOM    802  N   ALA A  43      64.357  65.377  79.476  1.00  0.00           N
ATOM    804  CA  ALA A  43      63.317  64.427  79.816  1.00  0.00           C
ATOM    806  CB  ALA A  43      62.017  64.837  79.116  1.00  0.00           C
ATOM    810  C   ALA A  43      63.647  63.027  79.336  1.00  0.00           C
ATOM    811  O   ALA A  43      62.927  62.067  79.596  1.00  0.00           O
ATOM    812  N   GLY A  44      64.767  62.887  78.606  1.00  0.00           N
ATOM    814  CA  GLY A  44      65.147  61.647  77.956  1.00  0.00           C
ATOM    817  C   GLY A  44      66.147  60.847  78.726  1.00  0.00           C
ATOM    818  O   GLY A  44      66.567  61.167  79.846  1.00  0.00           O
ATOM    819  N   ASN A  45      66.597  59.757  78.106  1.00  0.00           N
ATOM    821  CA  ASN A  45      67.547  58.837  78.676  1.00  0.00           C
ATOM    823  CB  ASN A  45      67.147  57.397  78.286  1.00  0.00           C
ATOM    826  CG  ASN A  45      67.107  57.187  76.766  1.00  0.00           C
ATOM    827  OD1 ASN A  45      66.327  57.847  76.076  1.00  0.00           O
ATOM    828  ND2 ASN A  45      67.947  56.277  76.236  1.00  0.00           N
ATOM    831  C   ASN A  45      68.957  59.157  78.196  1.00  0.00           C
ATOM    832  O   ASN A  45      69.917  58.577  78.696  1.00  0.00           O
ATOM    833  N   GLY A  46      69.107  60.097  77.246  1.00  0.00           N
ATOM    835  CA  GLY A  46      70.417  60.567  76.806  1.00  0.00           C
ATOM    838  C   GLY A  46      71.007  61.527  77.786  1.00  0.00           C
ATOM    839  O   GLY A  46      70.517  62.637  77.976  1.00  0.00           O
ATOM    840  N   VAL A  47      72.107  61.157  78.436  1.00  0.00           N
ATOM    842  CA  VAL A  47      73.037  62.077  79.066  1.00  0.00           C
ATOM    844  CB  VAL A  47      74.357  61.387  79.356  1.00  0.00           C
ATOM    846  CG1 VAL A  47      74.357  60.587  80.656  1.00  0.00           C
ATOM    850  CG2 VAL A  47      74.697  60.447  78.186  1.00  0.00           C
ATOM    854  C   VAL A  47      73.357  63.377  78.286  1.00  0.00           C
ATOM    855  O   VAL A  47      73.777  63.347  77.126  1.00  0.00           O
ATOM    856  N   VAL A  48      73.237  64.537  78.936  1.00  0.00           N
ATOM    858  CA  VAL A  48      73.447  65.827  78.306  1.00  0.00           C
ATOM    860  CB  VAL A  48      72.377  66.837  78.706  1.00  0.00           C
ATOM    862  CG1 VAL A  48      72.587  68.187  78.006  1.00  0.00           C
ATOM    866  CG2 VAL A  48      70.987  66.257  78.366  1.00  0.00           C
ATOM    870  C   VAL A  48      74.797  66.357  78.716  1.00  0.00           C
ATOM    871  O   VAL A  48      75.217  66.187  79.866  1.00  0.00           O
ATOM    872  N   TYR A  49      75.547  66.987  77.806  1.00  0.00           N
ATOM    874  CA  TYR A  49      76.837  67.567  78.126  1.00  0.00           C
ATOM    876  CB  TYR A  49      78.027  66.737  77.566  1.00  0.00           C
ATOM    879  CG  TYR A  49      77.957  65.347  78.136  1.00  0.00           C
ATOM    880  CD1 TYR A  49      77.147  64.387  77.506  1.00  0.00           C
ATOM    882  CE1 TYR A  49      77.017  63.117  78.046  1.00  0.00           C
ATOM    884  CZ  TYR A  49      77.697  62.767  79.206  1.00  0.00           C
ATOM    885  OH  TYR A  49      77.547  61.487  79.776  1.00  0.00           O
ATOM    887  CD2 TYR A  49      78.647  64.997  79.306  1.00  0.00           C
ATOM    889  CE2 TYR A  49      78.507  63.707  79.836  1.00  0.00           C
ATOM    891  C   TYR A  49      76.907  68.977  77.586  1.00  0.00           C
ATOM    892  O   TYR A  49      76.287  69.317  76.586  1.00  0.00           O
ATOM    893  N   GLN A  50      77.727  69.807  78.246  1.00  0.00           N
ATOM    895  CA  GLN A  50      78.247  71.007  77.636  1.00  0.00           C
ATOM    897  CB  GLN A  50      78.077  72.247  78.536  1.00  0.00           C
ATOM    900  CG  GLN A  50      76.627  72.757  78.676  1.00  0.00           C
ATOM    903  CD  GLN A  50      76.597  73.987  79.586  1.00  0.00           C
ATOM    904  OE1 GLN A  50      77.477  74.187  80.426  1.00  0.00           O
ATOM    905  NE2 GLN A  50      75.577  74.867  79.406  1.00  0.00           N
ATOM    908  C   GLN A  50      79.717  70.837  77.306  1.00  0.00           C
ATOM    909  O   GLN A  50      80.557  70.757  78.206  1.00  0.00           O
ATOM    910  N   THR A  51      80.097  70.827  76.016  1.00  0.00           N
ATOM    912  CA  THR A  51      81.477  70.967  75.536  1.00  0.00           C
ATOM    914  CB  THR A  51      81.577  70.617  74.036  1.00  0.00           C
ATOM    916  OG1 THR A  51      82.867  70.847  73.476  1.00  0.00           O
ATOM    918  CG2 THR A  51      80.587  71.457  73.216  1.00  0.00           C
ATOM    922  C   THR A  51      82.047  72.357  75.806  1.00  0.00           C
ATOM    923  O   THR A  51      83.247  72.557  75.996  1.00  0.00           O
ATOM    924  N   SER A  52      81.157  73.357  75.866  1.00  0.00           N
ATOM    926  CA  SER A  52      81.437  74.767  75.966  1.00  0.00           C
ATOM    928  CB  SER A  52      81.647  75.387  74.556  1.00  0.00           C
ATOM    931  OG  SER A  52      81.957  76.787  74.566  1.00  0.00           O
ATOM    933  C   SER A  52      80.177  75.337  76.586  1.00  0.00           C
ATOM    934  O   SER A  52      79.107  74.767  76.406  1.00  0.00           O
ATOM    935  N   ASP A  53      80.277  76.487  77.286  1.00  0.00           N
ATOM    937  CA  ASP A  53      79.187  77.227  77.916  1.00  0.00           C
ATOM    939  CB  ASP A  53      79.837  78.527  78.456  1.00  0.00           C
ATOM    942  CG  ASP A  53      78.927  79.397  79.296  1.00  0.00           C
ATOM    943  OD1 ASP A  53      77.967  78.887  79.926  1.00  0.00           O
ATOM    944  OD2 ASP A  53      79.277  80.607  79.436  1.00  0.00           O
ATOM    945  C   ASP A  53      77.997  77.487  76.986  1.00  0.00           C
ATOM    946  O   ASP A  53      76.837  77.557  77.396  1.00  0.00           O
ATOM    947  N   VAL A  54      78.257  77.597  75.666  1.00  0.00           N
ATOM    949  CA  VAL A  54      77.247  77.907  74.666  1.00  0.00           C
ATOM    951  CB  VAL A  54      77.807  78.947  73.696  1.00  0.00           C
ATOM    953  CG1 VAL A  54      78.297  80.127  74.546  1.00  0.00           C
ATOM    957  CG2 VAL A  54      78.947  78.397  72.816  1.00  0.00           C
ATOM    961  C   VAL A  54      76.817  76.707  73.846  1.00  0.00           C
ATOM    962  O   VAL A  54      76.307  76.837  72.736  1.00  0.00           O
ATOM    963  N   LYS A  55      77.077  75.477  74.316  1.00  0.00           N
ATOM    965  CA  LYS A  55      76.757  74.297  73.536  1.00  0.00           C
ATOM    967  CB  LYS A  55      77.917  73.767  72.656  1.00  0.00           C
ATOM    970  CG  LYS A  55      77.907  74.307  71.236  1.00  0.00           C
ATOM    973  CD  LYS A  55      76.677  73.917  70.396  1.00  0.00           C
ATOM    976  CE  LYS A  55      76.687  72.507  69.786  1.00  0.00           C
ATOM    979  NZ  LYS A  55      75.427  72.237  69.046  1.00  0.00           N
ATOM    983  C   LYS A  55      76.317  73.147  74.346  1.00  0.00           C
ATOM    984  O   LYS A  55      76.947  72.767  75.316  1.00  0.00           O
ATOM    985  N   TYR A  56      75.277  72.477  73.826  1.00  0.00           N
ATOM    987  CA  TYR A  56      74.847  71.207  74.316  1.00  0.00           C
ATOM    989  CB  TYR A  56      73.387  71.277  74.756  1.00  0.00           C
ATOM    992  CG  TYR A  56      73.237  72.237  75.906  1.00  0.00           C
ATOM    993  CD1 TYR A  56      72.927  73.587  75.696  1.00  0.00           C
ATOM    995  CE1 TYR A  56      72.627  74.437  76.766  1.00  0.00           C
ATOM    997  CZ  TYR A  56      72.637  73.937  78.076  1.00  0.00           C
ATOM    998  OH  TYR A  56      72.237  74.767  79.136  1.00  0.00           O
ATOM   1000  CD2 TYR A  56      73.327  71.767  77.236  1.00  0.00           C
ATOM   1002  CE2 TYR A  56      73.027  72.617  78.306  1.00  0.00           C
ATOM   1004  C   TYR A  56      75.047  70.137  73.256  1.00  0.00           C
ATOM   1005  O   TYR A  56      74.837  70.347  72.056  1.00  0.00           O
ATOM   1006  N   VAL A  57      75.497  68.957  73.716  1.00  0.00           N
ATOM   1008  CA  VAL A  57      75.697  67.757  72.926  1.00  0.00           C
ATOM   1010  CB  VAL A  57      77.157  67.597  72.476  1.00  0.00           C
ATOM   1012  CG1 VAL A  57      77.537  68.747  71.536  1.00  0.00           C
ATOM   1016  CG2 VAL A  57      78.127  67.497  73.666  1.00  0.00           C
ATOM   1020  C   VAL A  57      75.247  66.577  73.786  1.00  0.00           C
ATOM   1021  O   VAL A  57      75.087  66.707  75.006  1.00  0.00           O
ATOM   1022  N   ILE A  58      75.007  65.407  73.176  1.00  0.00           N
ATOM   1024  CA  ILE A  58      74.657  64.187  73.886  1.00  0.00           C
ATOM   1026  CB  ILE A  58      73.367  63.547  73.376  1.00  0.00           C
ATOM   1028  CG2 ILE A  58      72.997  62.287  74.196  1.00  0.00           C
ATOM   1032  CG1 ILE A  58      72.207  64.547  73.486  1.00  0.00           C
ATOM   1035  CD  ILE A  58      70.917  64.057  72.836  1.00  0.00           C
ATOM   1039  C   ILE A  58      75.807  63.237  73.646  1.00  0.00           C
ATOM   1040  O   ILE A  58      76.327  63.177  72.536  1.00  0.00           O
ATOM   1041  N   ALA A  59      76.227  62.467  74.676  1.00  0.00           N
ATOM   1043  CA  ALA A  59      77.167  61.387  74.486  1.00  0.00           C
ATOM   1045  CB  ALA A  59      77.707  60.817  75.806  1.00  0.00           C
ATOM   1049  C   ALA A  59      76.627  60.227  73.666  1.00  0.00           C
ATOM   1050  O   ALA A  59      75.527  59.717  73.896  1.00  0.00           O
ATOM   1051  N   ASN A  60      77.447  59.737  72.736  1.00  0.00           N
ATOM   1053  CA  ASN A  60      77.147  58.547  71.976  1.00  0.00           C
ATOM   1055  CB  ASN A  60      77.987  58.527  70.686  1.00  0.00           C
ATOM   1058  CG  ASN A  60      77.737  59.757  69.826  1.00  0.00           C
ATOM   1059  OD1 ASN A  60      76.677  60.387  69.826  1.00  0.00           O
ATOM   1060  ND2 ASN A  60      78.767  60.117  69.026  1.00  0.00           N
ATOM   1063  C   ASN A  60      77.467  57.287  72.776  1.00  0.00           C
ATOM   1064  O   ASN A  60      78.457  57.237  73.496  1.00  0.00           O
ATOM   1065  N   ASN A  61      76.607  56.237  72.666  1.00  0.00           N
ATOM   1067  CA  ASN A  61      76.817  54.907  73.256  1.00  0.00           C
ATOM   1069  CB  ASN A  61      78.187  54.227  72.936  1.00  0.00           C
ATOM   1072  CG  ASN A  61      78.247  53.747  71.486  1.00  0.00           C
ATOM   1073  OD1 ASN A  61      78.477  52.557  71.236  1.00  0.00           O
ATOM   1074  ND2 ASN A  61      78.037  54.647  70.516  1.00  0.00           N
ATOM   1077  C   ASN A  61      76.507  54.867  74.756  1.00  0.00           C
ATOM   1078  O   ASN A  61      77.047  54.087  75.536  1.00  0.00           O
ATOM   1079  N   ASN A  62      75.617  55.777  75.176  1.00  0.00           N
ATOM   1081  CA  ASN A  62      75.667  56.307  76.516  1.00  0.00           C
ATOM   1083  CB  ASN A  62      76.597  57.537  76.466  1.00  0.00           C
ATOM   1086  CG  ASN A  62      77.567  57.457  77.626  1.00  0.00           C
ATOM   1087  OD1 ASN A  62      78.387  56.547  77.726  1.00  0.00           O
ATOM   1088  ND2 ASN A  62      77.437  58.397  78.566  1.00  0.00           N
ATOM   1091  C   ASN A  62      74.277  56.737  76.966  1.00  0.00           C
ATOM   1092  O   ASN A  62      73.677  57.637  76.376  1.00  0.00           O
ATOM   1093  N   LEU A  63      73.737  56.127  78.036  1.00  0.00           N
ATOM   1095  CA  LEU A  63      72.367  56.407  78.426  1.00  0.00           C
ATOM   1097  CB  LEU A  63      71.357  55.727  77.476  1.00  0.00           C
ATOM   1100  CG  LEU A  63      71.407  54.187  77.426  1.00  0.00           C
ATOM   1102  CD1 LEU A  63      70.377  53.527  78.356  1.00  0.00           C
ATOM   1106  CD2 LEU A  63      71.227  53.717  75.976  1.00  0.00           C
ATOM   1110  C   LEU A  63      72.037  56.027  79.846  1.00  0.00           C
ATOM   1111  O   LEU A  63      72.677  55.207  80.496  1.00  0.00           O
ATOM   1112  N   TRP A  64      70.937  56.597  80.346  1.00  0.00           N
ATOM   1114  CA  TRP A  64      70.327  56.267  81.616  1.00  0.00           C
ATOM   1116  CB  TRP A  64      69.587  57.497  82.186  1.00  0.00           C
ATOM   1119  CG  TRP A  64      70.527  58.627  82.396  1.00  0.00           C
ATOM   1120  CD1 TRP A  64      70.627  59.797  81.696  1.00  0.00           C
ATOM   1122  NE1 TRP A  64      71.697  60.497  82.176  1.00  0.00           N
ATOM   1124  CE2 TRP A  64      72.327  59.777  83.146  1.00  0.00           C
ATOM   1125  CD2 TRP A  64      71.597  58.587  83.336  1.00  0.00           C
ATOM   1126  CE3 TRP A  64      71.987  57.667  84.306  1.00  0.00           C
ATOM   1128  CZ3 TRP A  64      73.097  57.977  85.086  1.00  0.00           C
ATOM   1130  CZ2 TRP A  64      73.437  60.077  83.926  1.00  0.00           C
ATOM   1132  CH2 TRP A  64      73.787  59.157  84.916  1.00  0.00           C
ATOM   1134  C   TRP A  64      69.327  55.147  81.536  1.00  0.00           C
ATOM   1135  O   TRP A  64      68.537  55.037  80.596  1.00  0.00           O
ATOM   1136  N   ALA A  65      69.297  54.317  82.606  1.00  0.00           N
ATOM   1138  CA  ALA A  65      68.287  53.307  82.856  1.00  0.00           C
ATOM   1140  CB  ALA A  65      68.667  52.647  84.186  1.00  0.00           C
ATOM   1144  C   ALA A  65      66.837  53.827  82.936  1.00  0.00           C
ATOM   1145  O   ALA A  65      65.907  53.247  82.376  1.00  0.00           O
ATOM   1146  N   SER A  66      66.607  54.977  83.586  1.00  0.00           N
ATOM   1148  CA  SER A  66      65.347  55.697  83.466  1.00  0.00           C
ATOM   1150  CB  SER A  66      64.477  55.717  84.756  1.00  0.00           C
ATOM   1153  OG  SER A  66      65.057  56.417  85.866  1.00  0.00           O
ATOM   1155  C   SER A  66      65.677  57.107  83.066  1.00  0.00           C
ATOM   1156  O   SER A  66      66.767  57.587  83.406  1.00  0.00           O
ATOM   1157  N   PRO A  67      64.797  57.827  82.386  1.00  0.00           N
ATOM   1158  CD  PRO A  67      63.627  57.267  81.696  1.00  0.00           C
ATOM   1161  CA  PRO A  67      64.827  59.287  82.286  1.00  0.00           C
ATOM   1163  CB  PRO A  67      63.387  59.627  81.886  1.00  0.00           C
ATOM   1166  CG  PRO A  67      62.967  58.457  81.006  1.00  0.00           C
ATOM   1169  C   PRO A  67      65.267  60.057  83.506  1.00  0.00           C
ATOM   1170  O   PRO A  67      65.017  59.627  84.636  1.00  0.00           O
ATOM   1171  N   LEU A  68      65.917  61.217  83.296  1.00  0.00           N
ATOM   1173  CA  LEU A  68      66.417  62.127  84.326  1.00  0.00           C
ATOM   1175  CB  LEU A  68      66.977  63.417  83.666  1.00  0.00           C
ATOM   1178  CG  LEU A  68      67.937  63.187  82.466  1.00  0.00           C
ATOM   1180  CD1 LEU A  68      68.477  64.497  81.916  1.00  0.00           C
ATOM   1184  CD2 LEU A  68      69.107  62.367  82.926  1.00  0.00           C
ATOM   1188  C   LEU A  68      65.297  62.557  85.256  1.00  0.00           C
ATOM   1189  O   LEU A  68      65.377  62.497  86.476  1.00  0.00           O
ATOM   1190  N   ASP A  69      64.177  62.927  84.606  1.00  0.00           N
ATOM   1192  CA  ASP A  69      62.917  63.347  85.166  1.00  0.00           C
ATOM   1194  CB  ASP A  69      62.057  63.677  83.896  1.00  0.00           C
ATOM   1197  CG  ASP A  69      60.547  63.727  84.036  1.00  0.00           C
ATOM   1198  OD1 ASP A  69      59.927  62.697  84.416  1.00  0.00           O
ATOM   1199  OD2 ASP A  69      59.947  64.767  83.676  1.00  0.00           O
ATOM   1200  C   ASP A  69      62.327  62.307  86.116  1.00  0.00           C
ATOM   1201  O   ASP A  69      62.037  62.557  87.286  1.00  0.00           O
ATOM   1202  N   GLN A  70      62.277  61.047  85.646  1.00  0.00           N
ATOM   1204  CA  GLN A  70      61.897  59.907  86.436  1.00  0.00           C
ATOM   1206  CB  GLN A  70      61.807  58.617  85.586  1.00  0.00           C
ATOM   1209  CG  GLN A  70      60.547  58.627  84.696  1.00  0.00           C
ATOM   1212  CD  GLN A  70      60.317  57.307  83.966  1.00  0.00           C
ATOM   1213  OE1 GLN A  70      61.047  56.317  84.086  1.00  0.00           O
ATOM   1214  NE2 GLN A  70      59.237  57.307  83.156  1.00  0.00           N
ATOM   1217  C   GLN A  70      62.807  59.617  87.596  1.00  0.00           C
ATOM   1218  O   GLN A  70      62.377  59.317  88.706  1.00  0.00           O
ATOM   1219  N   GLN A  71      64.117  59.687  87.346  1.00  0.00           N
ATOM   1221  CA  GLN A  71      65.117  59.407  88.336  1.00  0.00           C
ATOM   1223  CB  GLN A  71      66.507  59.287  87.706  1.00  0.00           C
ATOM   1226  CG  GLN A  71      67.537  58.607  88.626  1.00  0.00           C
ATOM   1229  CD  GLN A  71      67.077  57.197  88.986  1.00  0.00           C
ATOM   1230  OE1 GLN A  71      67.297  56.257  88.226  1.00  0.00           O
ATOM   1231  NE2 GLN A  71      66.457  57.027  90.176  1.00  0.00           N
ATOM   1234  C   GLN A  71      65.137  60.397  89.466  1.00  0.00           C
ATOM   1235  O   GLN A  71      65.137  59.967  90.616  1.00  0.00           O
ATOM   1236  N   LEU A  72      65.027  61.717  89.206  1.00  0.00           N
ATOM   1238  CA  LEU A  72      64.687  62.667  90.256  1.00  0.00           C
ATOM   1240  CB  LEU A  72      64.547  64.127  89.726  1.00  0.00           C
ATOM   1243  CG  LEU A  72      65.837  64.987  89.616  1.00  0.00           C
ATOM   1245  CD1 LEU A  72      66.677  64.967  90.896  1.00  0.00           C
ATOM   1249  CD2 LEU A  72      66.687  64.647  88.386  1.00  0.00           C
ATOM   1253  C   LEU A  72      63.387  62.297  90.966  1.00  0.00           C
ATOM   1254  O   LEU A  72      63.337  62.247  92.196  1.00  0.00           O
ATOM   1255  N   ARG A  73      62.307  61.967  90.256  1.00  0.00           N
ATOM   1257  CA  ARG A  73      61.077  61.587  90.926  1.00  0.00           C
ATOM   1259  CB  ARG A  73      59.947  61.517  89.866  1.00  0.00           C
ATOM   1262  CG  ARG A  73      58.537  61.347  90.446  1.00  0.00           C
ATOM   1265  CD  ARG A  73      58.087  59.927  90.806  1.00  0.00           C
ATOM   1268  NE  ARG A  73      57.557  59.287  89.556  1.00  0.00           N
ATOM   1270  CZ  ARG A  73      58.267  58.637  88.646  1.00  0.00           C
ATOM   1271  NH1 ARG A  73      59.527  58.307  88.766  1.00  0.00           N
ATOM   1274  NH2 ARG A  73      57.677  58.167  87.586  1.00  0.00           N
ATOM   1277  C   ARG A  73      61.197  60.347  91.826  1.00  0.00           C
ATOM   1278  O   ARG A  73      60.677  60.317  92.936  1.00  0.00           O
ATOM   1279  N   ASN A  74      61.897  59.287  91.366  1.00  0.00           N
ATOM   1281  CA  ASN A  74      62.297  58.127  92.156  1.00  0.00           C
ATOM   1283  CB  ASN A  74      63.047  57.087  91.276  1.00  0.00           C
ATOM   1286  CG  ASN A  74      62.117  56.537  90.226  1.00  0.00           C
ATOM   1287  OD1 ASN A  74      60.887  56.527  90.376  1.00  0.00           O
ATOM   1288  ND2 ASN A  74      62.687  56.097  89.076  1.00  0.00           N
ATOM   1291  C   ASN A  74      63.217  58.417  93.336  1.00  0.00           C
ATOM   1292  O   ASN A  74      62.997  57.887  94.426  1.00  0.00           O
ATOM   1293  N   THR A  75      64.267  59.257  93.156  1.00  0.00           N
ATOM   1295  CA  THR A  75      65.177  59.597  94.246  1.00  0.00           C
ATOM   1297  CB  THR A  75      66.437  60.397  93.906  1.00  0.00           C
ATOM   1299  OG1 THR A  75      66.207  61.647  93.286  1.00  0.00           O
ATOM   1301  CG2 THR A  75      67.267  59.577  92.936  1.00  0.00           C
ATOM   1305  C   THR A  75      64.477  60.337  95.346  1.00  0.00           C
ATOM   1306  O   THR A  75      64.637  60.027  96.516  1.00  0.00           O
ATOM   1307  N   LEU A  76      63.647  61.337  94.976  1.00  0.00           N
ATOM   1309  CA  LEU A  76      62.907  62.117  95.936  1.00  0.00           C
ATOM   1311  CB  LEU A  76      62.107  63.287  95.296  1.00  0.00           C
ATOM   1314  CG  LEU A  76      62.887  64.597  95.036  1.00  0.00           C
ATOM   1316  CD1 LEU A  76      63.807  64.587  93.816  1.00  0.00           C
ATOM   1320  CD2 LEU A  76      61.897  65.747  94.946  1.00  0.00           C
ATOM   1324  C   LEU A  76      61.957  61.287  96.786  1.00  0.00           C
ATOM   1325  O   LEU A  76      62.037  61.297  98.006  1.00  0.00           O
ATOM   1326  N   VAL A  77      61.097  60.487  96.146  1.00  0.00           N
ATOM   1328  CA  VAL A  77      60.147  59.657  96.876  1.00  0.00           C
ATOM   1330  CB  VAL A  77      59.237  58.907  95.926  1.00  0.00           C
ATOM   1332  CG1 VAL A  77      58.367  57.857  96.646  1.00  0.00           C
ATOM   1336  CG2 VAL A  77      58.317  59.947  95.296  1.00  0.00           C
ATOM   1340  C   VAL A  77      60.777  58.637  97.766  1.00  0.00           C
ATOM   1341  O   VAL A  77      60.417  58.527  98.936  1.00  0.00           O
ATOM   1342  N   ALA A  78      61.757  57.887  97.216  1.00  0.00           N
ATOM   1344  CA  ALA A  78      62.397  56.807  97.916  1.00  0.00           C
ATOM   1346  CB  ALA A  78      63.377  56.087  96.996  1.00  0.00           C
ATOM   1350  C   ALA A  78      63.097  57.287  99.166  1.00  0.00           C
ATOM   1351  O   ALA A  78      62.937  56.687 100.216  1.00  0.00           O
ATOM   1352  N   ASN A  79      63.817  58.427  99.046  1.00  0.00           N
ATOM   1354  CA  ASN A  79      64.427  59.137 100.156  1.00  0.00           C
ATOM   1356  CB  ASN A  79      65.127  60.417  99.626  1.00  0.00           C
ATOM   1359  CG  ASN A  79      66.427  60.037  98.956  1.00  0.00           C
ATOM   1360  OD1 ASN A  79      67.017  58.987  99.216  1.00  0.00           O
ATOM   1361  ND2 ASN A  79      66.967  60.937  98.096  1.00  0.00           N
ATOM   1364  C   ASN A  79      63.437  59.587 101.216  1.00  0.00           C
ATOM   1365  O   ASN A  79      63.667  59.477 102.416  1.00  0.00           O
ATOM   1366  N   LEU A  80      62.287  60.137 100.816  1.00  0.00           N
ATOM   1368  CA  LEU A  80      61.197  60.477 101.706  1.00  0.00           C
ATOM   1370  CB  LEU A  80      60.077  61.237 100.966  1.00  0.00           C
ATOM   1373  CG  LEU A  80      60.557  62.577 100.406  1.00  0.00           C
ATOM   1375  CD1 LEU A  80      59.577  63.057  99.346  1.00  0.00           C
ATOM   1379  CD2 LEU A  80      60.747  63.627 101.486  1.00  0.00           C
ATOM   1383  C   LEU A  80      60.557  59.307 102.416  1.00  0.00           C
ATOM   1384  O   LEU A  80      60.207  59.407 103.586  1.00  0.00           O
ATOM   1385  N   SER A  81      60.357  58.157 101.736  1.00  0.00           N
ATOM   1387  CA  SER A  81      59.937  56.927 102.386  1.00  0.00           C
ATOM   1389  CB  SER A  81      59.737  55.737 101.416  1.00  0.00           C
ATOM   1392  OG  SER A  81      58.647  55.947 100.536  1.00  0.00           O
ATOM   1394  C   SER A  81      60.907  56.447 103.446  1.00  0.00           C
ATOM   1395  O   SER A  81      60.517  56.097 104.546  1.00  0.00           O
ATOM   1396  N   THR A  82      62.207  56.427 103.116  1.00  0.00           N
ATOM   1398  CA  THR A  82      63.287  55.817 103.906  1.00  0.00           C
ATOM   1400  CB  THR A  82      64.547  55.597 103.076  1.00  0.00           C
ATOM   1402  OG1 THR A  82      64.867  56.717 102.266  1.00  0.00           O
ATOM   1404  CG2 THR A  82      64.247  54.457 102.086  1.00  0.00           C
ATOM   1408  C   THR A  82      63.677  56.597 105.126  1.00  0.00           C
ATOM   1409  O   THR A  82      64.187  56.027 106.096  1.00  0.00           O
ATOM   1410  N   GLN A  83      63.407  57.917 105.116  1.00  0.00           N
ATOM   1412  CA  GLN A  83      63.717  58.837 106.176  1.00  0.00           C
ATOM   1414  CB  GLN A  83      63.267  60.287 105.796  1.00  0.00           C
ATOM   1417  CG  GLN A  83      64.347  61.127 105.076  1.00  0.00           C
ATOM   1420  CD  GLN A  83      63.797  62.537 104.796  1.00  0.00           C
ATOM   1421  OE1 GLN A  83      62.637  62.767 104.466  1.00  0.00           O
ATOM   1422  NE2 GLN A  83      64.677  63.547 104.966  1.00  0.00           N
ATOM   1425  C   GLN A  83      63.127  58.507 107.536  1.00  0.00           C
ATOM   1426  O   GLN A  83      63.837  58.577 108.546  1.00  0.00           O
ATOM   1427  N   LEU A  84      61.817  58.197 107.576  1.00  0.00           N
ATOM   1429  CA  LEU A  84      61.017  58.077 108.786  1.00  0.00           C
ATOM   1431  CB  LEU A  84      61.647  57.257 109.946  1.00  0.00           C
ATOM   1434  CG  LEU A  84      62.257  55.877 109.576  1.00  0.00           C
ATOM   1436  CD1 LEU A  84      62.807  55.227 110.846  1.00  0.00           C
ATOM   1440  CD2 LEU A  84      61.287  54.927 108.866  1.00  0.00           C
ATOM   1444  C   LEU A  84      60.377  59.367 109.356  1.00  0.00           C
ATOM   1445  O   LEU A  84      59.467  59.187 110.176  1.00  0.00           O
ATOM   1446  N   PRO A  85      60.657  60.667 109.056  1.00  0.00           N
ATOM   1447  CD  PRO A  85      62.007  61.197 109.266  1.00  0.00           C
ATOM   1450  CA  PRO A  85      59.757  61.757 109.446  1.00  0.00           C
ATOM   1452  CB  PRO A  85      60.537  63.057 109.136  1.00  0.00           C
ATOM   1455  CG  PRO A  85      61.937  62.607 108.706  1.00  0.00           C
ATOM   1458  C   PRO A  85      58.407  61.787 108.766  1.00  0.00           C
ATOM   1459  O   PRO A  85      57.467  62.347 109.336  1.00  0.00           O
ATOM   1460  N   GLY A  86      58.287  61.277 107.526  1.00  0.00           N
ATOM   1462  CA  GLY A  86      57.007  61.177 106.856  1.00  0.00           C
ATOM   1465  C   GLY A  86      56.497  59.777 106.876  1.00  0.00           C
ATOM   1466  O   GLY A  86      57.257  58.837 106.636  1.00  0.00           O
ATOM   1467  N   TRP A  87      55.187  59.647 107.146  1.00  0.00           N
ATOM   1469  CA  TRP A  87      54.457  58.387 107.116  1.00  0.00           C
ATOM   1471  CB  TRP A  87      53.287  58.437 108.126  1.00  0.00           C
ATOM   1474  CG  TRP A  87      53.677  58.317 109.566  1.00  0.00           C
ATOM   1475  CD1 TRP A  87      53.847  59.307 110.506  1.00  0.00           C
ATOM   1477  NE1 TRP A  87      54.107  58.737 111.736  1.00  0.00           N
ATOM   1479  CE2 TRP A  87      54.137  57.367 111.596  1.00  0.00           C
ATOM   1480  CD2 TRP A  87      53.857  57.067 110.246  1.00  0.00           C
ATOM   1481  CE3 TRP A  87      53.787  55.737 109.836  1.00  0.00           C
ATOM   1483  CZ3 TRP A  87      53.997  54.727 110.786  1.00  0.00           C
ATOM   1485  CZ2 TRP A  87      54.387  56.367 112.526  1.00  0.00           C
ATOM   1487  CH2 TRP A  87      54.317  55.037 112.106  1.00  0.00           C
ATOM   1489  C   TRP A  87      53.897  58.127 105.746  1.00  0.00           C
ATOM   1490  O   TRP A  87      53.957  57.017 105.216  1.00  0.00           O
ATOM   1491  N   VAL A  88      53.327  59.167 105.116  1.00  0.00           N
ATOM   1493  CA  VAL A  88      52.717  59.057 103.816  1.00  0.00           C
ATOM   1495  CB  VAL A  88      51.257  59.507 103.816  1.00  0.00           C
ATOM   1497  CG1 VAL A  88      50.597  59.087 102.496  1.00  0.00           C
ATOM   1501  CG2 VAL A  88      50.497  58.857 104.996  1.00  0.00           C
ATOM   1505  C   VAL A  88      53.527  59.927 102.866  1.00  0.00           C
ATOM   1506  O   VAL A  88      53.777  61.107 103.126  1.00  0.00           O
ATOM   1507  N   VAL A  89      53.947  59.327 101.746  1.00  0.00           N
ATOM   1509  CA  VAL A  89      54.357  60.027 100.556  1.00  0.00           C
ATOM   1511  CB  VAL A  89      55.877  60.167 100.426  1.00  0.00           C
ATOM   1513  CG1 VAL A  89      56.597  58.827 100.176  1.00  0.00           C
ATOM   1517  CG2 VAL A  89      56.227  61.167  99.306  1.00  0.00           C
ATOM   1521  C   VAL A  89      53.737  59.207  99.446  1.00  0.00           C
ATOM   1522  O   VAL A  89      53.427  58.037  99.626  1.00  0.00           O
ATOM   1523  N   ALA A  90      53.507  59.817  98.286  1.00  0.00           N
ATOM   1525  CA  ALA A  90      53.037  59.117  97.126  1.00  0.00           C
ATOM   1527  CB  ALA A  90      51.517  58.867  97.176  1.00  0.00           C
ATOM   1531  C   ALA A  90      53.357  59.947  95.906  1.00  0.00           C
ATOM   1532  O   ALA A  90      53.687  61.137  96.006  1.00  0.00           O
ATOM   1533  N   SER A  91      53.247  59.337  94.716  1.00  0.00           N
ATOM   1535  CA  SER A  91      53.097  60.047  93.456  1.00  0.00           C
ATOM   1537  CB  SER A  91      54.037  59.397  92.416  1.00  0.00           C
ATOM   1540  OG  SER A  91      53.847  57.987  92.346  1.00  0.00           O
ATOM   1542  C   SER A  91      51.627  60.037  93.036  1.00  0.00           C
ATOM   1543  O   SER A  91      50.777  59.857  93.906  1.00  0.00           O
ATOM   1544  N   GLN A  92      51.297  60.267  91.726  1.00  0.00           N
ATOM   1546  CA  GLN A  92      49.987  60.127  91.036  1.00  0.00           C
ATOM   1548  CB  GLN A  92      48.707  59.927  91.926  1.00  0.00           C
ATOM   1551  CG  GLN A  92      48.107  61.197  92.566  1.00  0.00           C
ATOM   1554  CD  GLN A  92      46.827  60.867  93.346  1.00  0.00           C
ATOM   1555  OE1 GLN A  92      46.687  59.807  93.956  1.00  0.00           O
ATOM   1556  NE2 GLN A  92      45.847  61.807  93.356  1.00  0.00           N
ATOM   1559  C   GLN A  92      49.897  61.327  90.056  1.00  0.00           C
ATOM   1560  O   GLN A  92      50.797  62.157  90.126  1.00  0.00           O
ATOM   1561  N   PRO A  93      48.967  61.467  89.086  1.00  0.00           N
ATOM   1562  CD  PRO A  93      48.037  60.407  88.686  1.00  0.00           C
ATOM   1565  CA  PRO A  93      48.467  62.717  88.496  1.00  0.00           C
ATOM   1567  CB  PRO A  93      46.977  62.597  88.846  1.00  0.00           C
ATOM   1570  CG  PRO A  93      46.687  61.127  88.536  1.00  0.00           C
ATOM   1573  C   PRO A  93      49.007  64.107  88.806  1.00  0.00           C
ATOM   1574  O   PRO A  93      50.147  64.437  88.466  1.00  0.00           O
ATOM   1575  N   LEU A  94      48.157  64.957  89.396  1.00  0.00           N
ATOM   1577  CA  LEU A  94      48.487  66.247  89.926  1.00  0.00           C
ATOM   1579  CB  LEU A  94      48.317  67.437  88.936  1.00  0.00           C
ATOM   1582  CG  LEU A  94      48.587  68.867  89.476  1.00  0.00           C
ATOM   1584  CD1 LEU A  94      49.117  69.787  88.376  1.00  0.00           C
ATOM   1588  CD2 LEU A  94      47.327  69.527  90.036  1.00  0.00           C
ATOM   1592  C   LEU A  94      47.727  66.407  91.216  1.00  0.00           C
ATOM   1593  O   LEU A  94      46.647  65.827  91.386  1.00  0.00           O
ATOM   1594  N   GLY A  95      48.317  67.127  92.186  1.00  0.00           N
ATOM   1596  CA  GLY A  95      47.697  67.687  93.376  1.00  0.00           C
ATOM   1599  C   GLY A  95      47.197  66.727  94.406  1.00  0.00           C
ATOM   1600  O   GLY A  95      46.247  67.057  95.116  1.00  0.00           O
ATOM   1601  N   SER A  96      47.857  65.557  94.566  1.00  0.00           N
ATOM   1603  CA  SER A  96      47.357  64.387  95.296  1.00  0.00           C
ATOM   1605  CB  SER A  96      48.447  63.297  95.446  1.00  0.00           C
ATOM   1608  OG  SER A  96      47.897  62.037  95.846  1.00  0.00           O
ATOM   1610  C   SER A  96      46.857  64.667  96.696  1.00  0.00           C
ATOM   1611  O   SER A  96      45.887  64.087  97.166  1.00  0.00           O
ATOM   1612  N   ALA A  97      47.557  65.557  97.416  1.00  0.00           N
ATOM   1614  CA  ALA A  97      47.487  65.607  98.836  1.00  0.00           C
ATOM   1616  CB  ALA A  97      48.627  64.777  99.446  1.00  0.00           C
ATOM   1620  C   ALA A  97      47.577  67.037  99.286  1.00  0.00           C
ATOM   1621  O   ALA A  97      47.557  67.957  98.466  1.00  0.00           O
ATOM   1622  N   GLN A  98      47.587  67.247 100.606  1.00  0.00           N
ATOM   1624  CA  GLN A  98      47.557  68.547 101.236  1.00  0.00           C
ATOM   1626  CB  GLN A  98      47.447  68.307 102.756  1.00  0.00           C
ATOM   1629  CG  GLN A  98      47.207  69.567 103.616  1.00  0.00           C
ATOM   1632  CD  GLN A  98      45.907  70.257 103.256  1.00  0.00           C
ATOM   1633  OE1 GLN A  98      44.857  70.027 103.866  1.00  0.00           O
ATOM   1634  NE2 GLN A  98      45.977  71.207 102.296  1.00  0.00           N
ATOM   1637  C   GLN A  98      48.717  69.487 100.936  1.00  0.00           C
ATOM   1638  O   GLN A  98      48.487  70.647 100.586  1.00  0.00           O
ATOM   1639  N   ASP A  99      49.987  69.007 101.006  1.00  0.00           N
ATOM   1641  CA  ASP A  99      51.127  69.757 100.476  1.00  0.00           C
ATOM   1643  CB  ASP A  99      52.097  70.417 101.516  1.00  0.00           C
ATOM   1646  CG  ASP A  99      52.987  69.577 102.426  1.00  0.00           C
ATOM   1647  OD1 ASP A  99      53.127  68.347 102.256  1.00  0.00           O
ATOM   1648  OD2 ASP A  99      53.607  70.197 103.336  1.00  0.00           O
ATOM   1649  C   ASP A  99      51.797  68.947  99.386  1.00  0.00           C
ATOM   1650  O   ASP A  99      51.707  67.727  99.286  1.00  0.00           O
ATOM   1651  N   THR A 100      52.377  69.677  98.436  1.00  0.00           N
ATOM   1653  CA  THR A 100      52.807  69.117  97.186  1.00  0.00           C
ATOM   1655  CB  THR A 100      52.007  69.597  95.976  1.00  0.00           C
ATOM   1657  OG1 THR A 100      52.017  71.007  95.776  1.00  0.00           O
ATOM   1659  CG2 THR A 100      50.527  69.207  96.186  1.00  0.00           C
ATOM   1663  C   THR A 100      54.247  69.507  97.096  1.00  0.00           C
ATOM   1664  O   THR A 100      54.697  70.437  97.736  1.00  0.00           O
ATOM   1665  N   LEU A 101      55.017  68.747  96.326  1.00  0.00           N
ATOM   1667  CA  LEU A 101      56.367  69.127  96.026  1.00  0.00           C
ATOM   1669  CB  LEU A 101      57.337  68.077  96.636  1.00  0.00           C
ATOM   1672  CG  LEU A 101      58.837  68.377  96.506  1.00  0.00           C
ATOM   1674  CD1 LEU A 101      59.407  67.947  95.156  1.00  0.00           C
ATOM   1678  CD2 LEU A 101      59.127  69.857  96.786  1.00  0.00           C
ATOM   1682  C   LEU A 101      56.477  69.217  94.526  1.00  0.00           C
ATOM   1683  O   LEU A 101      56.477  68.207  93.836  1.00  0.00           O
ATOM   1684  N   ASN A 102      56.607  70.457  94.016  1.00  0.00           N
ATOM   1686  CA  ASN A 102      56.907  70.767  92.636  1.00  0.00           C
ATOM   1688  CB  ASN A 102      56.247  72.117  92.246  1.00  0.00           C
ATOM   1691  CG  ASN A 102      56.247  72.447  90.756  1.00  0.00           C
ATOM   1692  OD1 ASN A 102      56.837  71.787  89.886  1.00  0.00           O
ATOM   1693  ND2 ASN A 102      55.537  73.547  90.406  1.00  0.00           N
ATOM   1696  C   ASN A 102      58.417  70.777  92.466  1.00  0.00           C
ATOM   1697  O   ASN A 102      59.157  71.267  93.316  1.00  0.00           O
ATOM   1698  N   VAL A 103      58.897  70.227  91.336  1.00  0.00           N
ATOM   1700  CA  VAL A 103      60.267  70.427  90.916  1.00  0.00           C
ATOM   1702  CB  VAL A 103      61.097  69.147  90.896  1.00  0.00           C
ATOM   1704  CG1 VAL A 103      62.587  69.477  90.676  1.00  0.00           C
ATOM   1708  CG2 VAL A 103      60.887  68.387  92.206  1.00  0.00           C
ATOM   1712  C   VAL A 103      60.187  70.957  89.506  1.00  0.00           C
ATOM   1713  O   VAL A 103      59.407  70.467  88.696  1.00  0.00           O
ATOM   1714  N   THR A 104      61.047  71.927  89.176  1.00  0.00           N
ATOM   1716  CA  THR A 104      61.387  72.187  87.786  1.00  0.00           C
ATOM   1718  CB  THR A 104      61.047  73.607  87.336  1.00  0.00           C
ATOM   1720  OG1 THR A 104      61.847  74.637  87.906  1.00  0.00           O
ATOM   1722  CG2 THR A 104      59.597  73.927  87.736  1.00  0.00           C
ATOM   1726  C   THR A 104      62.867  71.877  87.716  1.00  0.00           C
ATOM   1727  O   THR A 104      63.627  72.337  88.556  1.00  0.00           O
ATOM   1728  N   VAL A 105      63.327  71.047  86.736  1.00  0.00           N
ATOM   1730  CA  VAL A 105      64.777  70.957  86.496  1.00  0.00           C
ATOM   1732  CB  VAL A 105      65.337  69.607  86.046  1.00  0.00           C
ATOM   1734  CG1 VAL A 105      66.877  69.577  86.186  1.00  0.00           C
ATOM   1738  CG2 VAL A 105      64.767  68.467  86.896  1.00  0.00           C
ATOM   1742  C   VAL A 105      65.107  71.987  85.436  1.00  0.00           C
ATOM   1743  O   VAL A 105      64.397  72.117  84.446  1.00  0.00           O
ATOM   1744  N   THR A 106      66.207  72.737  85.626  1.00  0.00           N
ATOM   1746  CA  THR A 106      66.687  73.757  84.696  1.00  0.00           C
ATOM   1748  CB  THR A 106      67.097  75.017  85.436  1.00  0.00           C
ATOM   1750  OG1 THR A 106      65.967  75.587  86.076  1.00  0.00           O
ATOM   1752  CG2 THR A 106      67.607  76.117  84.506  1.00  0.00           C
ATOM   1756  C   THR A 106      67.887  73.227  83.946  1.00  0.00           C
ATOM   1757  O   THR A 106      68.067  73.387  82.736  1.00  0.00           O
ATOM   1758  N   GLU A 107      68.767  72.537  84.686  1.00  0.00           N
ATOM   1760  CA  GLU A 107      69.947  71.947  84.096  1.00  0.00           C
ATOM   1762  CB  GLU A 107      71.247  72.737  84.366  1.00  0.00           C
ATOM   1765  CG  GLU A 107      71.277  74.117  83.676  1.00  0.00           C
ATOM   1768  CD  GLU A 107      72.557  74.927  83.906  1.00  0.00           C
ATOM   1769  OE1 GLU A 107      73.397  74.477  84.716  1.00  0.00           O
ATOM   1770  OE2 GLU A 107      72.687  76.017  83.296  1.00  0.00           O
ATOM   1771  C   GLU A 107      70.097  70.557  84.636  1.00  0.00           C
ATOM   1772  O   GLU A 107      70.147  70.327  85.836  1.00  0.00           O
ATOM   1773  N   PHE A 108      70.227  69.597  83.726  1.00  0.00           N
ATOM   1775  CA  PHE A 108      70.857  68.347  84.046  1.00  0.00           C
ATOM   1777  CB  PHE A 108      69.787  67.247  84.026  1.00  0.00           C
ATOM   1780  CG  PHE A 108      70.347  65.957  84.556  1.00  0.00           C
ATOM   1781  CD1 PHE A 108      71.237  65.177  83.796  1.00  0.00           C
ATOM   1783  CE1 PHE A 108      71.787  64.007  84.326  1.00  0.00           C
ATOM   1785  CZ  PHE A 108      71.417  63.607  85.616  1.00  0.00           C
ATOM   1787  CD2 PHE A 108      69.937  65.507  85.816  1.00  0.00           C
ATOM   1789  CE2 PHE A 108      70.467  64.337  86.346  1.00  0.00           C
ATOM   1791  C   PHE A 108      71.887  68.157  82.956  1.00  0.00           C
ATOM   1792  O   PHE A 108      71.547  67.917  81.806  1.00  0.00           O
ATOM   1793  N   ASN A 109      73.197  68.287  83.266  1.00  0.00           N
ATOM   1795  CA  ASN A 109      74.207  68.137  82.236  1.00  0.00           C
ATOM   1797  CB  ASN A 109      74.277  69.337  81.236  1.00  0.00           C
ATOM   1800  CG  ASN A 109      74.917  70.607  81.806  1.00  0.00           C
ATOM   1801  OD1 ASN A 109      75.997  70.987  81.366  1.00  0.00           O
ATOM   1802  ND2 ASN A 109      74.267  71.237  82.806  1.00  0.00           N
ATOM   1805  C   ASN A 109      75.567  67.877  82.856  1.00  0.00           C
ATOM   1806  O   ASN A 109      75.817  68.167  84.016  1.00  0.00           O
ATOM   1807  N   GLY A 110      76.497  67.297  82.066  1.00  0.00           N
ATOM   1809  CA  GLY A 110      77.907  67.167  82.386  1.00  0.00           C
ATOM   1812  C   GLY A 110      78.657  68.267  81.736  1.00  0.00           C
ATOM   1813  O   GLY A 110      78.737  68.297  80.506  1.00  0.00           O
ATOM   1814  N   ARG A 111      79.207  69.217  82.496  1.00  0.00           N
ATOM   1816  CA  ARG A 111      79.687  70.427  81.866  1.00  0.00           C
ATOM   1818  CB  ARG A 111      78.937  71.657  82.426  1.00  0.00           C
ATOM   1821  CG  ARG A 111      79.607  72.567  83.466  1.00  0.00           C
ATOM   1824  CD  ARG A 111      78.877  73.907  83.496  1.00  0.00           C
ATOM   1827  NE  ARG A 111      79.347  74.687  84.696  1.00  0.00           N
ATOM   1829  CZ  ARG A 111      78.627  75.707  85.136  1.00  0.00           C
ATOM   1830  NH1 ARG A 111      77.817  76.347  84.336  1.00  0.00           N
ATOM   1833  NH2 ARG A 111      78.677  75.997  86.416  1.00  0.00           N
ATOM   1836  C   ARG A 111      81.197  70.487  81.976  1.00  0.00           C
ATOM   1837  O   ARG A 111      81.827  70.217  82.996  1.00  0.00           O
ATOM   1838  N   TYR A 112      81.827  70.887  80.866  1.00  0.00           N
ATOM   1840  CA  TYR A 112      83.267  70.957  80.766  1.00  0.00           C
ATOM   1842  CB  TYR A 112      83.727  70.537  79.346  1.00  0.00           C
ATOM   1845  CG  TYR A 112      83.667  69.037  79.216  1.00  0.00           C
ATOM   1846  CD1 TYR A 112      84.627  68.237  79.856  1.00  0.00           C
ATOM   1848  CE1 TYR A 112      84.637  66.837  79.686  1.00  0.00           C
ATOM   1850  CZ  TYR A 112      83.657  66.237  78.876  1.00  0.00           C
ATOM   1851  OH  TYR A 112      83.707  64.867  78.586  1.00  0.00           O
ATOM   1853  CD2 TYR A 112      82.707  68.407  78.396  1.00  0.00           C
ATOM   1855  CE2 TYR A 112      82.697  67.017  78.236  1.00  0.00           C
ATOM   1857  C   TYR A 112      83.787  72.337  81.156  1.00  0.00           C
ATOM   1858  O   TYR A 112      84.977  72.607  81.146  1.00  0.00           O
ATOM   1859  N   ASP A 113      82.867  73.207  81.606  1.00  0.00           N
ATOM   1861  CA  ASP A 113      83.107  74.507  82.196  1.00  0.00           C
ATOM   1863  CB  ASP A 113      81.917  75.397  81.756  1.00  0.00           C
ATOM   1866  CG  ASP A 113      82.177  76.877  81.876  1.00  0.00           C
ATOM   1867  OD1 ASP A 113      83.357  77.297  81.816  1.00  0.00           O
ATOM   1868  OD2 ASP A 113      81.187  77.637  81.906  1.00  0.00           O
ATOM   1869  C   ASP A 113      83.157  74.347  83.726  1.00  0.00           C
ATOM   1870  O   ASP A 113      83.137  75.267  84.536  1.00  0.00           O
ATOM   1871  N   GLY A 114      83.207  73.077  84.146  1.00  0.00           N
ATOM   1873  CA  GLY A 114      83.257  72.707  85.526  1.00  0.00           C
ATOM   1876  C   GLY A 114      83.047  71.237  85.596  1.00  0.00           C
ATOM   1877  O   GLY A 114      83.937  70.447  85.316  1.00  0.00           O
ATOM   1878  N   LYS A 115      81.847  70.857  86.016  1.00  0.00           N
ATOM   1880  CA  LYS A 115      81.597  69.557  86.556  1.00  0.00           C
ATOM   1882  CB  LYS A 115      81.567  69.687  88.086  1.00  0.00           C
ATOM   1885  CG  LYS A 115      82.847  70.217  88.766  1.00  0.00           C
ATOM   1888  CD  LYS A 115      82.927  71.737  89.016  1.00  0.00           C
ATOM   1891  CE  LYS A 115      84.307  72.217  89.476  1.00  0.00           C
ATOM   1894  NZ  LYS A 115      84.317  73.677  89.626  1.00  0.00           N
ATOM   1898  C   LYS A 115      80.247  69.067  86.066  1.00  0.00           C
ATOM   1899  O   LYS A 115      79.557  69.737  85.306  1.00  0.00           O
ATOM   1900  N   VAL A 116      79.777  67.867  86.496  1.00  0.00           N
ATOM   1902  CA  VAL A 116      78.367  67.557  86.366  1.00  0.00           C
ATOM   1904  CB  VAL A 116      78.027  66.097  86.626  1.00  0.00           C
ATOM   1906  CG1 VAL A 116      77.557  65.827  88.076  1.00  0.00           C
ATOM   1910  CG2 VAL A 116      76.907  65.727  85.646  1.00  0.00           C
ATOM   1914  C   VAL A 116      77.477  68.467  87.186  1.00  0.00           C
ATOM   1915  O   VAL A 116      77.867  68.857  88.286  1.00  0.00           O
ATOM   1916  N   ILE A 117      76.287  68.817  86.666  1.00  0.00           N
ATOM   1918  CA  ILE A 117      75.377  69.767  87.286  1.00  0.00           C
ATOM   1920  CB  ILE A 117      75.417  71.127  86.616  1.00  0.00           C
ATOM   1922  CG2 ILE A 117      74.517  72.147  87.356  1.00  0.00           C
ATOM   1926  CG1 ILE A 117      76.887  71.557  86.606  1.00  0.00           C
ATOM   1929  CD  ILE A 117      77.107  73.017  86.306  1.00  0.00           C
ATOM   1933  C   ILE A 117      73.967  69.267  87.236  1.00  0.00           C
ATOM   1934  O   ILE A 117      73.457  68.897  86.176  1.00  0.00           O
ATOM   1935  N   VAL A 118      73.297  69.357  88.396  1.00  0.00           N
ATOM   1937  CA  VAL A 118      71.857  69.347  88.486  1.00  0.00           C
ATOM   1939  CB  VAL A 118      71.347  68.167  89.326  1.00  0.00           C
ATOM   1941  CG1 VAL A 118      69.807  68.147  89.376  1.00  0.00           C
ATOM   1945  CG2 VAL A 118      71.837  66.867  88.666  1.00  0.00           C
ATOM   1949  C   VAL A 118      71.477  70.707  89.056  1.00  0.00           C
ATOM   1950  O   VAL A 118      71.967  71.147  90.096  1.00  0.00           O
ATOM   1951  N   SER A 119      70.627  71.457  88.316  1.00  0.00           N
ATOM   1953  CA  SER A 119      70.097  72.737  88.746  1.00  0.00           C
ATOM   1955  CB  SER A 119      70.487  73.967  87.856  1.00  0.00           C
ATOM   1958  OG  SER A 119      71.877  74.297  87.906  1.00  0.00           O
ATOM   1960  C   SER A 119      68.597  72.647  88.656  1.00  0.00           C
ATOM   1961  O   SER A 119      68.057  72.357  87.596  1.00  0.00           O
ATOM   1962  N   GLY A 120      67.877  72.937  89.756  1.00  0.00           N
ATOM   1964  CA  GLY A 120      66.427  72.817  89.806  1.00  0.00           C
ATOM   1967  C   GLY A 120      65.857  73.837  90.746  1.00  0.00           C
ATOM   1968  O   GLY A 120      66.597  74.547  91.426  1.00  0.00           O
ATOM   1969  N   GLU A 121      64.527  73.917  90.826  1.00  0.00           N
ATOM   1971  CA  GLU A 121      63.827  74.837  91.686  1.00  0.00           C
ATOM   1973  CB  GLU A 121      63.327  76.107  90.946  1.00  0.00           C
ATOM   1976  CG  GLU A 121      62.607  77.197  91.786  1.00  0.00           C
ATOM   1979  CD  GLU A 121      62.227  78.407  90.936  1.00  0.00           C
ATOM   1980  OE1 GLU A 121      62.477  78.397  89.696  1.00  0.00           O
ATOM   1981  OE2 GLU A 121      61.727  79.407  91.486  1.00  0.00           O
ATOM   1982  C   GLU A 121      62.677  74.087  92.246  1.00  0.00           C
ATOM   1983  O   GLU A 121      61.997  73.327  91.546  1.00  0.00           O
ATOM   1984  N   TRP A 122      62.467  74.247  93.546  1.00  0.00           N
ATOM   1986  CA  TRP A 122      61.467  73.527  94.276  1.00  0.00           C
ATOM   1988  CB  TRP A 122      62.117  72.667  95.386  1.00  0.00           C
ATOM   1991  CG  TRP A 122      62.807  71.457  94.826  1.00  0.00           C
ATOM   1992  CD1 TRP A 122      62.227  70.227  94.836  1.00  0.00           C
ATOM   1994  NE1 TRP A 122      63.037  69.327  94.216  1.00  0.00           N
ATOM   1996  CE2 TRP A 122      64.137  69.937  93.756  1.00  0.00           C
ATOM   1997  CD2 TRP A 122      64.047  71.297  94.116  1.00  0.00           C
ATOM   1998  CE3 TRP A 122      65.077  72.167  93.746  1.00  0.00           C
ATOM   2000  CZ3 TRP A 122      66.217  71.627  93.136  1.00  0.00           C
ATOM   2002  CZ2 TRP A 122      65.207  69.427  93.056  1.00  0.00           C
ATOM   2004  CH2 TRP A 122      66.277  70.277  92.806  1.00  0.00           C
ATOM   2006  C   TRP A 122      60.467  74.507  94.816  1.00  0.00           C
ATOM   2007  O   TRP A 122      60.817  75.587  95.306  1.00  0.00           O
ATOM   2008  N   LEU A 123      59.177  74.167  94.646  1.00  0.00           N
ATOM   2010  CA  LEU A 123      58.047  74.957  95.076  1.00  0.00           C
ATOM   2012  CB  LEU A 123      57.387  75.757  93.916  1.00  0.00           C
ATOM   2015  CG  LEU A 123      58.287  76.807  93.236  1.00  0.00           C
ATOM   2017  CD1 LEU A 123      59.027  76.287  92.006  1.00  0.00           C
ATOM   2021  CD2 LEU A 123      57.457  78.017  92.816  1.00  0.00           C
ATOM   2025  C   LEU A 123      57.007  74.017  95.646  1.00  0.00           C
ATOM   2026  O   LEU A 123      56.977  72.847  95.296  1.00  0.00           O
ATOM   2027  N   LEU A 124      56.137  74.497  96.566  1.00  0.00           N
ATOM   2029  CA  LEU A 124      55.267  73.597  97.316  1.00  0.00           C
ATOM   2031  CB  LEU A 124      55.567  73.687  98.836  1.00  0.00           C
ATOM   2034  CG  LEU A 124      56.637  72.667  99.306  1.00  0.00           C
ATOM   2036  CD1 LEU A 124      58.067  73.217  99.146  1.00  0.00           C
ATOM   2040  CD2 LEU A 124      56.367  72.217 100.746  1.00  0.00           C
ATOM   2044  C   LEU A 124      53.757  73.707  97.106  1.00  0.00           C
ATOM   2045  O   LEU A 124      53.017  72.977  97.756  1.00  0.00           O
ATOM   2046  N   ASN A 125      53.207  74.557  96.206  1.00  0.00           N
ATOM   2048  CA  ASN A 125      51.777  74.497  95.906  1.00  0.00           C
ATOM   2050  CB  ASN A 125      50.847  75.147  96.996  1.00  0.00           C
ATOM   2053  CG  ASN A 125      50.567  74.267  98.216  1.00  0.00           C
ATOM   2054  OD1 ASN A 125      49.737  73.347  98.166  1.00  0.00           O
ATOM   2055  ND2 ASN A 125      51.117  74.647  99.396  1.00  0.00           N
ATOM   2058  C   ASN A 125      51.437  75.177  94.576  1.00  0.00           C
ATOM   2059  O   ASN A 125      52.197  75.997  94.056  1.00  0.00           O
ATOM   2060  N   HIS A 126      50.247  74.867  94.016  1.00  0.00           N
ATOM   2062  CA  HIS A 126      49.627  75.657  92.946  1.00  0.00           C
ATOM   2064  CB  HIS A 126      48.587  74.787  92.186  1.00  0.00           C
ATOM   2067  ND1 HIS A 126      49.887  73.267  90.666  1.00  0.00           N
ATOM   2068  CG  HIS A 126      49.157  73.437  91.826  1.00  0.00           C
ATOM   2069  CE1 HIS A 126      50.347  72.037  90.726  1.00  0.00           C
ATOM   2071  NE2 HIS A 126      49.907  71.387  91.826  1.00  0.00           N
ATOM   2073  CD2 HIS A 126      49.117  72.267  92.526  1.00  0.00           C
ATOM   2075  C   HIS A 126      48.907  76.907  93.456  1.00  0.00           C
ATOM   2076  O   HIS A 126      48.767  77.907  92.746  1.00  0.00           O
ATOM   2077  N   GLN A 127      48.407  76.867  94.716  1.00  0.00           N
ATOM   2079  CA  GLN A 127      47.507  77.897  95.226  1.00  0.00           C
ATOM   2081  CB  GLN A 127      46.107  77.297  95.546  1.00  0.00           C
ATOM   2084  CG  GLN A 127      45.297  76.917  94.286  1.00  0.00           C
ATOM   2087  CD  GLN A 127      43.867  76.497  94.656  1.00  0.00           C
ATOM   2088  OE1 GLN A 127      43.477  76.407  95.826  1.00  0.00           O
ATOM   2089  NE2 GLN A 127      43.047  76.237  93.616  1.00  0.00           N
ATOM   2092  C   GLN A 127      47.977  78.667  96.456  1.00  0.00           C
ATOM   2093  O   GLN A 127      47.527  79.787  96.656  1.00  0.00           O
ATOM   2094  N   GLY A 128      48.897  78.137  97.286  1.00  0.00           N
ATOM   2096  CA  GLY A 128      49.407  78.867  98.446  1.00  0.00           C
ATOM   2099  C   GLY A 128      50.867  78.597  98.636  1.00  0.00           C
ATOM   2100  O   GLY A 128      51.247  77.547  99.146  1.00  0.00           O
ATOM   2101  N   GLN A 129      51.757  79.517  98.216  1.00  0.00           N
ATOM   2103  CA  GLN A 129      53.177  79.267  98.266  1.00  0.00           C
ATOM   2105  CB  GLN A 129      53.947  80.297  97.406  1.00  0.00           C
ATOM   2108  CG  GLN A 129      55.457  79.997  97.266  1.00  0.00           C
ATOM   2111  CD  GLN A 129      56.157  81.137  96.556  1.00  0.00           C
ATOM   2112  OE1 GLN A 129      55.637  82.237  96.366  1.00  0.00           O
ATOM   2113  NE2 GLN A 129      57.427  80.927  96.146  1.00  0.00           N
ATOM   2116  C   GLN A 129      53.767  79.247  99.676  1.00  0.00           C
ATOM   2117  O   GLN A 129      53.797  80.247 100.386  1.00  0.00           O
ATOM   2118  N   LEU A 130      54.287  78.067 100.106  1.00  0.00           N
ATOM   2120  CA  LEU A 130      54.977  77.947 101.376  1.00  0.00           C
ATOM   2122  CB  LEU A 130      54.977  76.467 101.816  1.00  0.00           C
ATOM   2125  CG  LEU A 130      53.587  75.837 102.116  1.00  0.00           C
ATOM   2127  CD1 LEU A 130      53.747  74.367 102.506  1.00  0.00           C
ATOM   2131  CD2 LEU A 130      52.867  76.577 103.246  1.00  0.00           C
ATOM   2135  C   LEU A 130      56.427  78.437 101.336  1.00  0.00           C
ATOM   2136  O   LEU A 130      56.967  78.907 102.336  1.00  0.00           O
ATOM   2137  N   ILE A 131      57.057  78.327 100.156  1.00  0.00           N
ATOM   2139  CA  ILE A 131      58.417  78.757  99.846  1.00  0.00           C
ATOM   2141  CB  ILE A 131      59.517  78.157 100.736  1.00  0.00           C
ATOM   2143  CG2 ILE A 131      59.617  76.627 100.526  1.00  0.00           C
ATOM   2147  CG1 ILE A 131      60.877  78.877 100.536  1.00  0.00           C
ATOM   2150  CD  ILE A 131      61.897  78.647 101.656  1.00  0.00           C
ATOM   2154  C   ILE A 131      58.637  78.437  98.366  1.00  0.00           C
ATOM   2155  O   ILE A 131      57.897  77.657  97.766  1.00  0.00           O
ATOM   2156  N   LYS A 132      59.647  79.067  97.726  1.00  0.00           N
ATOM   2158  CA  LYS A 132      60.317  78.537  96.556  1.00  0.00           C
ATOM   2160  CB  LYS A 132      60.047  79.347  95.256  1.00  0.00           C
ATOM   2163  CG  LYS A 132      60.427  80.837  95.326  1.00  0.00           C
ATOM   2166  CD  LYS A 132      60.177  81.567  93.986  1.00  0.00           C
ATOM   2169  CE  LYS A 132      60.497  83.067  94.036  1.00  0.00           C
ATOM   2172  NZ  LYS A 132      60.457  83.627  92.666  1.00  0.00           N
ATOM   2176  C   LYS A 132      61.797  78.587  96.836  1.00  0.00           C
ATOM   2177  O   LYS A 132      62.277  79.547  97.446  1.00  0.00           O
ATOM   2178  N   ARG A 133      62.567  77.577  96.406  1.00  0.00           N
ATOM   2180  CA  ARG A 133      64.007  77.697  96.396  1.00  0.00           C
ATOM   2182  CB  ARG A 133      64.627  77.187  97.716  1.00  0.00           C
ATOM   2185  CG  ARG A 133      66.117  77.537  97.836  1.00  0.00           C
ATOM   2188  CD  ARG A 133      66.767  77.117  99.156  1.00  0.00           C
ATOM   2191  NE  ARG A 133      66.267  77.977 100.286  1.00  0.00           N
ATOM   2193  CZ  ARG A 133      66.597  77.717 101.536  1.00  0.00           C
ATOM   2194  NH1 ARG A 133      67.537  76.837 101.776  1.00  0.00           N
ATOM   2197  NH2 ARG A 133      66.007  78.277 102.566  1.00  0.00           N
ATOM   2200  C   ARG A 133      64.637  76.967  95.196  1.00  0.00           C
ATOM   2201  O   ARG A 133      64.467  75.757  95.026  1.00  0.00           O
ATOM   2202  N   PRO A 134      65.387  77.657  94.336  1.00  0.00           N
ATOM   2203  CD  PRO A 134      65.237  79.087  94.076  1.00  0.00           C
ATOM   2206  CA  PRO A 134      66.437  77.077  93.506  1.00  0.00           C
ATOM   2208  CB  PRO A 134      67.057  78.287  92.776  1.00  0.00           C
ATOM   2211  CG  PRO A 134      65.917  79.307  92.726  1.00  0.00           C
ATOM   2214  C   PRO A 134      67.497  76.347  94.286  1.00  0.00           C
ATOM   2215  O   PRO A 134      68.097  76.967  95.156  1.00  0.00           O
ATOM   2216  N   PHE A 135      67.797  75.087  93.946  1.00  0.00           N
ATOM   2218  CA  PHE A 135      69.007  74.427  94.376  1.00  0.00           C
ATOM   2220  CB  PHE A 135      68.847  73.147  95.236  1.00  0.00           C
ATOM   2223  CG  PHE A 135      68.097  73.347  96.526  1.00  0.00           C
ATOM   2224  CD1 PHE A 135      68.737  73.177  97.766  1.00  0.00           C
ATOM   2226  CE1 PHE A 135      67.997  73.197  98.956  1.00  0.00           C
ATOM   2228  CZ  PHE A 135      66.607  73.367  98.916  1.00  0.00           C
ATOM   2230  CD2 PHE A 135      66.707  73.557  96.506  1.00  0.00           C
ATOM   2232  CE2 PHE A 135      65.967  73.567  97.686  1.00  0.00           C
ATOM   2234  C   PHE A 135      69.787  74.097  93.126  1.00  0.00           C
ATOM   2235  O   PHE A 135      69.257  73.657  92.106  1.00  0.00           O
ATOM   2236  N   ARG A 136      71.087  74.387  93.176  1.00  0.00           N
ATOM   2238  CA  ARG A 136      72.027  73.957  92.186  1.00  0.00           C
ATOM   2240  CB  ARG A 136      72.767  75.127  91.486  1.00  0.00           C
ATOM   2243  CG  ARG A 136      71.837  76.137  90.796  1.00  0.00           C
ATOM   2246  CD  ARG A 136      72.617  77.297  90.176  1.00  0.00           C
ATOM   2249  NE  ARG A 136      71.587  78.137  89.486  1.00  0.00           N
ATOM   2251  CZ  ARG A 136      71.877  79.067  88.596  1.00  0.00           C
ATOM   2252  NH1 ARG A 136      73.037  79.637  88.546  1.00  0.00           N
ATOM   2255  NH2 ARG A 136      70.957  79.367  87.706  1.00  0.00           N
ATOM   2258  C   ARG A 136      73.037  73.137  92.926  1.00  0.00           C
ATOM   2259  O   ARG A 136      73.507  73.517  94.006  1.00  0.00           O
ATOM   2260  N   LEU A 137      73.487  72.067  92.286  1.00  0.00           N
ATOM   2262  CA  LEU A 137      74.607  71.297  92.736  1.00  0.00           C
ATOM   2264  CB  LEU A 137      74.157  70.067  93.516  1.00  0.00           C
ATOM   2267  CG  LEU A 137      75.317  69.197  94.036  1.00  0.00           C
ATOM   2269  CD1 LEU A 137      76.317  69.927  94.946  1.00  0.00           C
ATOM   2273  CD2 LEU A 137      74.707  68.047  94.806  1.00  0.00           C
ATOM   2277  C   LEU A 137      75.447  70.897  91.546  1.00  0.00           C
ATOM   2278  O   LEU A 137      74.967  70.637  90.446  1.00  0.00           O
ATOM   2279  N   GLU A 138      76.767  70.937  91.766  1.00  0.00           N
ATOM   2281  CA  GLU A 138      77.757  70.787  90.756  1.00  0.00           C
ATOM   2283  CB  GLU A 138      78.167  72.227  90.306  1.00  0.00           C
ATOM   2286  CG  GLU A 138      79.327  72.307  89.306  1.00  0.00           C
ATOM   2289  CD  GLU A 138      79.517  73.667  88.646  1.00  0.00           C
ATOM   2290  OE1 GLU A 138      78.747  74.617  88.956  1.00  0.00           O
ATOM   2291  OE2 GLU A 138      80.437  73.787  87.786  1.00  0.00           O
ATOM   2292  C   GLU A 138      78.877  69.997  91.416  1.00  0.00           C
ATOM   2293  O   GLU A 138      79.337  70.407  92.476  1.00  0.00           O
ATOM   2294  N   GLY A 139      79.317  68.817  90.876  1.00  0.00           N
ATOM   2296  CA  GLY A 139      80.237  67.907  91.566  1.00  0.00           C
ATOM   2299  C   GLY A 139      81.307  67.317  90.676  1.00  0.00           C
ATOM   2300  O   GLY A 139      81.007  66.797  89.596  1.00  0.00           O
ATOM   2301  N   VAL A 140      82.597  67.377  91.096  1.00  0.00           N
ATOM   2303  CA  VAL A 140      83.747  67.047  90.266  1.00  0.00           C
ATOM   2305  CB  VAL A 140      85.097  67.537  90.816  1.00  0.00           C
ATOM   2307  CG1 VAL A 140      85.187  69.057  90.766  1.00  0.00           C
ATOM   2311  CG2 VAL A 140      85.357  67.117  92.266  1.00  0.00           C
ATOM   2315  C   VAL A 140      83.897  65.587  89.866  1.00  0.00           C
ATOM   2316  O   VAL A 140      84.167  64.697  90.676  1.00  0.00           O
ATOM   2317  N   GLN A 141      83.797  65.337  88.536  1.00  0.00           N
ATOM   2319  CA  GLN A 141      84.227  64.117  87.866  1.00  0.00           C
ATOM   2321  CB  GLN A 141      84.027  64.147  86.326  1.00  0.00           C
ATOM   2324  CG  GLN A 141      82.747  64.857  85.796  1.00  0.00           C
ATOM   2327  CD  GLN A 141      83.067  65.737  84.586  1.00  0.00           C
ATOM   2328  OE1 GLN A 141      82.587  66.867  84.526  1.00  0.00           O
ATOM   2329  NE2 GLN A 141      83.847  65.207  83.606  1.00  0.00           N
ATOM   2332  C   GLN A 141      85.727  63.977  88.076  1.00  0.00           C
ATOM   2333  O   GLN A 141      86.437  64.977  88.196  1.00  0.00           O
ATOM   2334  N   THR A 142      86.277  62.757  88.136  1.00  0.00           N
ATOM   2336  CA  THR A 142      87.727  62.627  88.136  1.00  0.00           C
ATOM   2338  CB  THR A 142      88.177  61.417  88.926  1.00  0.00           C
ATOM   2340  OG1 THR A 142      89.587  61.277  88.946  1.00  0.00           O
ATOM   2342  CG2 THR A 142      87.577  60.127  88.356  1.00  0.00           C
ATOM   2346  C   THR A 142      88.327  62.657  86.736  1.00  0.00           C
ATOM   2347  O   THR A 142      89.467  63.067  86.526  1.00  0.00           O
ATOM   2348  N   GLN A 143      87.527  62.267  85.726  1.00  0.00           N
ATOM   2350  CA  GLN A 143      87.997  62.037  84.386  1.00  0.00           C
ATOM   2352  CB  GLN A 143      88.577  60.597  84.206  1.00  0.00           C
ATOM   2355  CG  GLN A 143      89.897  60.277  84.956  1.00  0.00           C
ATOM   2358  CD  GLN A 143      91.147  60.897  84.336  1.00  0.00           C
ATOM   2359  OE1 GLN A 143      92.067  60.167  83.926  1.00  0.00           O
ATOM   2360  NE2 GLN A 143      91.207  62.237  84.216  1.00  0.00           N
ATOM   2363  C   GLN A 143      86.857  62.227  83.416  1.00  0.00           C
ATOM   2364  O   GLN A 143      85.677  62.237  83.776  1.00  0.00           O
ATOM   2365  N   ASP A 144      87.217  62.407  82.136  1.00  0.00           N
ATOM   2367  CA  ASP A 144      86.337  62.857  81.096  1.00  0.00           C
ATOM   2369  CB  ASP A 144      87.167  63.497  79.956  1.00  0.00           C
ATOM   2372  CG  ASP A 144      88.017  64.687  80.406  1.00  0.00           C
ATOM   2373  OD1 ASP A 144      88.037  65.037  81.616  1.00  0.00           O
ATOM   2374  OD2 ASP A 144      88.687  65.247  79.496  1.00  0.00           O
ATOM   2375  C   ASP A 144      85.527  61.697  80.546  1.00  0.00           C
ATOM   2376  O   ASP A 144      84.487  61.877  79.926  1.00  0.00           O
ATOM   2377  N   GLY A 145      85.987  60.447  80.816  1.00  0.00           N
ATOM   2379  CA  GLY A 145      85.217  59.247  80.526  1.00  0.00           C
ATOM   2382  C   GLY A 145      83.827  59.287  81.106  1.00  0.00           C
ATOM   2383  O   GLY A 145      83.627  59.537  82.296  1.00  0.00           O
ATOM   2384  N   TYR A 146      82.817  59.007  80.266  1.00  0.00           N
ATOM   2386  CA  TYR A 146      81.437  59.097  80.656  1.00  0.00           C
ATOM   2388  CB  TYR A 146      80.507  58.937  79.426  1.00  0.00           C
ATOM   2391  CG  TYR A 146      80.847  59.877  78.286  1.00  0.00           C
ATOM   2392  CD1 TYR A 146      81.147  61.237  78.526  1.00  0.00           C
ATOM   2394  CE1 TYR A 146      81.397  62.117  77.466  1.00  0.00           C
ATOM   2396  CZ  TYR A 146      81.337  61.667  76.146  1.00  0.00           C
ATOM   2397  OH  TYR A 146      81.517  62.607  75.116  1.00  0.00           O
ATOM   2399  CD2 TYR A 146      80.807  59.437  76.956  1.00  0.00           C
ATOM   2401  CE2 TYR A 146      81.047  60.317  75.886  1.00  0.00           C
ATOM   2403  C   TYR A 146      81.057  58.177  81.826  1.00  0.00           C
ATOM   2404  O   TYR A 146      80.227  58.537  82.656  1.00  0.00           O
ATOM   2405  N   ASP A 147      81.677  56.987  81.966  1.00  0.00           N
ATOM   2407  CA  ASP A 147      81.567  56.147  83.146  1.00  0.00           C
ATOM   2409  CB  ASP A 147      82.337  54.817  82.956  1.00  0.00           C
ATOM   2412  CG  ASP A 147      82.047  54.187  81.606  1.00  0.00           C
ATOM   2413  OD1 ASP A 147      81.157  53.297  81.476  1.00  0.00           O
ATOM   2414  OD2 ASP A 147      82.707  54.657  80.636  1.00  0.00           O
ATOM   2415  C   ASP A 147      82.007  56.857  84.456  1.00  0.00           C
ATOM   2416  O   ASP A 147      81.367  56.737  85.506  1.00  0.00           O
ATOM   2417  N   GLU A 148      83.087  57.667  84.436  1.00  0.00           N
ATOM   2419  CA  GLU A 148      83.537  58.447  85.596  1.00  0.00           C
ATOM   2421  CB  GLU A 148      85.027  58.847  85.446  1.00  0.00           C
ATOM   2424  CG  GLU A 148      86.007  57.637  85.466  1.00  0.00           C
ATOM   2427  CD  GLU A 148      86.647  57.337  86.826  1.00  0.00           C
ATOM   2428  OE1 GLU A 148      85.887  57.097  87.806  1.00  0.00           O
ATOM   2429  OE2 GLU A 148      87.907  57.337  86.906  1.00  0.00           O
ATOM   2430  C   GLU A 148      82.687  59.697  85.856  1.00  0.00           C
ATOM   2431  O   GLU A 148      82.527  60.157  86.986  1.00  0.00           O
ATOM   2432  N   MET A 149      82.077  60.267  84.786  1.00  0.00           N
ATOM   2434  CA  MET A 149      81.017  61.247  84.936  1.00  0.00           C
ATOM   2436  CB  MET A 149      80.607  61.887  83.586  1.00  0.00           C
ATOM   2439  CG  MET A 149      81.837  62.497  82.886  1.00  0.00           C
ATOM   2442  SD  MET A 149      81.547  63.707  81.566  1.00  0.00           S
ATOM   2443  CE  MET A 149      80.547  64.907  82.496  1.00  0.00           C
ATOM   2447  C   MET A 149      79.797  60.707  85.646  1.00  0.00           C
ATOM   2448  O   MET A 149      79.267  61.327  86.556  1.00  0.00           O
ATOM   2449  N   VAL A 150      79.347  59.487  85.306  1.00  0.00           N
ATOM   2451  CA  VAL A 150      78.217  58.927  86.016  1.00  0.00           C
ATOM   2453  CB  VAL A 150      77.377  57.957  85.216  1.00  0.00           C
ATOM   2455  CG1 VAL A 150      76.827  58.747  84.016  1.00  0.00           C
ATOM   2459  CG2 VAL A 150      78.167  56.727  84.766  1.00  0.00           C
ATOM   2463  C   VAL A 150      78.547  58.477  87.416  1.00  0.00           C
ATOM   2464  O   VAL A 150      77.687  58.507  88.286  1.00  0.00           O
ATOM   2465  N   LYS A 151      79.827  58.237  87.766  1.00  0.00           N
ATOM   2467  CA  LYS A 151      80.187  58.227  89.176  1.00  0.00           C
ATOM   2469  CB  LYS A 151      81.687  57.927  89.426  1.00  0.00           C
ATOM   2472  CG  LYS A 151      82.217  56.537  89.026  1.00  0.00           C
ATOM   2475  CD  LYS A 151      81.247  55.367  89.236  1.00  0.00           C
ATOM   2478  CE  LYS A 151      80.657  55.237  90.646  1.00  0.00           C
ATOM   2481  NZ  LYS A 151      79.617  54.207  90.646  1.00  0.00           N
ATOM   2485  C   LYS A 151      79.857  59.497  89.966  1.00  0.00           C
ATOM   2486  O   LYS A 151      79.447  59.437  91.116  1.00  0.00           O
ATOM   2487  N   VAL A 152      80.027  60.687  89.366  1.00  0.00           N
ATOM   2489  CA  VAL A 152      79.767  61.917  90.076  1.00  0.00           C
ATOM   2491  CB  VAL A 152      80.797  62.967  89.716  1.00  0.00           C
ATOM   2493  CG1 VAL A 152      80.447  63.777  88.456  1.00  0.00           C
ATOM   2497  CG2 VAL A 152      80.957  63.877  90.936  1.00  0.00           C
ATOM   2501  C   VAL A 152      78.317  62.397  89.946  1.00  0.00           C
ATOM   2502  O   VAL A 152      77.817  63.127  90.796  1.00  0.00           O
ATOM   2503  N   LEU A 153      77.547  61.857  88.976  1.00  0.00           N
ATOM   2505  CA  LEU A 153      76.087  61.937  88.946  1.00  0.00           C
ATOM   2507  CB  LEU A 153      75.447  61.257  87.706  1.00  0.00           C
ATOM   2510  CG  LEU A 153      75.267  62.107  86.436  1.00  0.00           C
ATOM   2512  CD1 LEU A 153      74.567  63.427  86.736  1.00  0.00           C
ATOM   2516  CD2 LEU A 153      76.527  62.307  85.596  1.00  0.00           C
ATOM   2520  C   LEU A 153      75.447  61.367  90.216  1.00  0.00           C
ATOM   2521  O   LEU A 153      74.527  61.967  90.776  1.00  0.00           O
ATOM   2522  N   ALA A 154      75.967  60.237  90.746  1.00  0.00           N
ATOM   2524  CA  ALA A 154      75.557  59.707  92.026  1.00  0.00           C
ATOM   2526  CB  ALA A 154      76.387  58.477  92.426  1.00  0.00           C
ATOM   2530  C   ALA A 154      75.737  60.687  93.156  1.00  0.00           C
ATOM   2531  O   ALA A 154      74.897  60.787  94.056  1.00  0.00           O
ATOM   2532  N   GLY A 155      76.877  61.417  93.116  1.00  0.00           N
ATOM   2534  CA  GLY A 155      77.247  62.447  94.066  1.00  0.00           C
ATOM   2537  C   GLY A 155      76.297  63.607  94.056  1.00  0.00           C
ATOM   2538  O   GLY A 155      75.787  64.007  95.096  1.00  0.00           O
ATOM   2539  N   VAL A 156      76.017  64.177  92.866  1.00  0.00           N
ATOM   2541  CA  VAL A 156      75.037  65.247  92.756  1.00  0.00           C
ATOM   2543  CB  VAL A 156      75.117  66.097  91.486  1.00  0.00           C
ATOM   2545  CG1 VAL A 156      76.557  66.647  91.326  1.00  0.00           C
ATOM   2549  CG2 VAL A 156      74.707  65.317  90.246  1.00  0.00           C
ATOM   2553  C   VAL A 156      73.607  64.827  93.076  1.00  0.00           C
ATOM   2554  O   VAL A 156      72.897  65.497  93.816  1.00  0.00           O
ATOM   2555  N   TRP A 157      73.117  63.667  92.576  1.00  0.00           N
ATOM   2557  CA  TRP A 157      71.777  63.227  92.916  1.00  0.00           C
ATOM   2559  CB  TRP A 157      71.367  61.917  92.216  1.00  0.00           C
ATOM   2562  CG  TRP A 157      71.387  61.967  90.736  1.00  0.00           C
ATOM   2563  CD1 TRP A 157      71.597  63.017  89.896  1.00  0.00           C
ATOM   2565  NE1 TRP A 157      71.777  62.537  88.626  1.00  0.00           N
ATOM   2567  CE2 TRP A 157      71.617  61.187  88.626  1.00  0.00           C
ATOM   2568  CD2 TRP A 157      71.317  60.797  89.936  1.00  0.00           C
ATOM   2569  CE3 TRP A 157      71.047  59.467  90.216  1.00  0.00           C
ATOM   2571  CZ3 TRP A 157      70.937  58.577  89.156  1.00  0.00           C
ATOM   2573  CZ2 TRP A 157      71.717  60.267  87.616  1.00  0.00           C
ATOM   2575  CH2 TRP A 157      71.277  58.967  87.866  1.00  0.00           C
ATOM   2577  C   TRP A 157      71.587  62.957  94.386  1.00  0.00           C
ATOM   2578  O   TRP A 157      70.637  63.427  94.986  1.00  0.00           O
ATOM   2579  N   SER A 158      72.507  62.207  95.016  1.00  0.00           N
ATOM   2581  CA  SER A 158      72.367  61.847  96.416  1.00  0.00           C
ATOM   2583  CB  SER A 158      73.397  60.777  96.876  1.00  0.00           C
ATOM   2586  OG  SER A 158      73.057  60.217  98.156  1.00  0.00           O
ATOM   2588  C   SER A 158      72.447  63.057  97.326  1.00  0.00           C
ATOM   2589  O   SER A 158      71.637  63.217  98.226  1.00  0.00           O
ATOM   2590  N   GLN A 159      73.417  63.967  97.066  1.00  0.00           N
ATOM   2592  CA  GLN A 159      73.487  65.217  97.796  1.00  0.00           C
ATOM   2594  CB  GLN A 159      74.847  65.927  97.566  1.00  0.00           C
ATOM   2597  CG  GLN A 159      74.947  67.337  98.216  1.00  0.00           C
ATOM   2600  CD  GLN A 159      76.297  68.047  98.016  1.00  0.00           C
ATOM   2601  OE1 GLN A 159      77.317  67.517  97.556  1.00  0.00           O
ATOM   2602  NE2 GLN A 159      76.297  69.347  98.396  1.00  0.00           N
ATOM   2605  C   GLN A 159      72.327  66.167  97.546  1.00  0.00           C
ATOM   2606  O   GLN A 159      71.727  66.667  98.496  1.00  0.00           O
ATOM   2607  N   GLU A 160      71.957  66.447  96.276  1.00  0.00           N
ATOM   2609  CA  GLU A 160      70.847  67.347  95.966  1.00  0.00           C
ATOM   2611  CB  GLU A 160      70.727  67.647  94.446  1.00  0.00           C
ATOM   2614  CG  GLU A 160      69.837  68.877  94.096  1.00  0.00           C
ATOM   2617  CD  GLU A 160      70.437  70.227  94.476  1.00  0.00           C
ATOM   2618  OE1 GLU A 160      70.517  71.107  93.576  1.00  0.00           O
ATOM   2619  OE2 GLU A 160      70.797  70.437  95.666  1.00  0.00           O
ATOM   2620  C   GLU A 160      69.537  66.797  96.486  1.00  0.00           C
ATOM   2621  O   GLU A 160      68.737  67.477  97.116  1.00  0.00           O
ATOM   2622  N   ALA A 161      69.307  65.487  96.316  1.00  0.00           N
ATOM   2624  CA  ALA A 161      68.157  64.817  96.876  1.00  0.00           C
ATOM   2626  CB  ALA A 161      68.097  63.377  96.336  1.00  0.00           C
ATOM   2630  C   ALA A 161      68.077  64.907  98.406  1.00  0.00           C
ATOM   2631  O   ALA A 161      67.007  65.107  98.976  1.00  0.00           O
ATOM   2632  N   ALA A 162      69.207  64.817  99.106  1.00  0.00           N
ATOM   2634  CA  ALA A 162      69.267  65.177 100.506  1.00  0.00           C
ATOM   2636  CB  ALA A 162      70.657  64.897 101.056  1.00  0.00           C
ATOM   2640  C   ALA A 162      68.917  66.637 100.826  1.00  0.00           C
ATOM   2641  O   ALA A 162      68.167  66.887 101.766  1.00  0.00           O
ATOM   2642  N   SER A 163      69.427  67.607 100.016  1.00  0.00           N
ATOM   2644  CA  SER A 163      69.137  69.037 100.146  1.00  0.00           C
ATOM   2646  CB  SER A 163      69.817  69.957  99.066  1.00  0.00           C
ATOM   2649  OG  SER A 163      71.247  69.897  98.986  1.00  0.00           O
ATOM   2651  C   SER A 163      67.647  69.327 100.016  1.00  0.00           C
ATOM   2652  O   SER A 163      67.077  70.067 100.816  1.00  0.00           O
ATOM   2653  N   ILE A 164      66.967  68.727  99.016  1.00  0.00           N
ATOM   2655  CA  ILE A 164      65.517  68.807  98.856  1.00  0.00           C
ATOM   2657  CB  ILE A 164      65.067  67.977  97.646  1.00  0.00           C
ATOM   2659  CG2 ILE A 164      63.537  68.037  97.456  1.00  0.00           C
ATOM   2663  CG1 ILE A 164      65.777  68.387  96.346  1.00  0.00           C
ATOM   2666  CD  ILE A 164      65.687  67.277  95.296  1.00  0.00           C
ATOM   2670  C   ILE A 164      64.747  68.297 100.056  1.00  0.00           C
ATOM   2671  O   ILE A 164      63.917  68.987 100.646  1.00  0.00           O
ATOM   2672  N   ALA A 165      65.007  67.037 100.466  1.00  0.00           N
ATOM   2674  CA  ALA A 165      64.157  66.327 101.406  1.00  0.00           C
ATOM   2676  CB  ALA A 165      64.627  64.877 101.556  1.00  0.00           C
ATOM   2680  C   ALA A 165      64.077  66.997 102.756  1.00  0.00           C
ATOM   2681  O   ALA A 165      63.007  67.147 103.346  1.00  0.00           O
ATOM   2682  N   GLN A 166      65.237  67.477 103.246  1.00  0.00           N
ATOM   2684  CA  GLN A 166      65.337  68.297 104.446  1.00  0.00           C
ATOM   2686  CB  GLN A 166      66.827  68.627 104.716  1.00  0.00           C
ATOM   2689  CG  GLN A 166      67.687  67.407 105.146  1.00  0.00           C
ATOM   2692  CD  GLN A 166      69.107  67.847 105.496  1.00  0.00           C
ATOM   2693  OE1 GLN A 166      69.397  69.037 105.576  1.00  0.00           O
ATOM   2694  NE2 GLN A 166      70.007  66.867 105.766  1.00  0.00           N
ATOM   2697  C   GLN A 166      64.557  69.597 104.426  1.00  0.00           C
ATOM   2698  O   GLN A 166      63.867  69.917 105.406  1.00  0.00           O
ATOM   2699  N   GLU A 167      64.617  70.367 103.316  1.00  0.00           N
ATOM   2701  CA  GLU A 167      63.867  71.597 103.196  1.00  0.00           C
ATOM   2703  CB  GLU A 167      64.237  72.387 101.906  1.00  0.00           C
ATOM   2706  CG  GLU A 167      63.317  73.617 101.696  1.00  0.00           C
ATOM   2709  CD  GLU A 167      63.957  74.807 101.006  1.00  0.00           C
ATOM   2710  OE1 GLU A 167      65.047  75.217 101.476  1.00  0.00           O
ATOM   2711  OE2 GLU A 167      63.307  75.367 100.086  1.00  0.00           O
ATOM   2712  C   GLU A 167      62.367  71.427 103.286  1.00  0.00           C
ATOM   2713  O   GLU A 167      61.707  72.117 104.056  1.00  0.00           O
ATOM   2714  N   ILE A 168      61.817  70.447 102.546  1.00  0.00           N
ATOM   2716  CA  ILE A 168      60.397  70.117 102.546  1.00  0.00           C
ATOM   2718  CB  ILE A 168      60.077  69.127 101.406  1.00  0.00           C
ATOM   2720  CG2 ILE A 168      58.657  68.547 101.546  1.00  0.00           C
ATOM   2724  CG1 ILE A 168      60.097  69.777  99.996  1.00  0.00           C
ATOM   2727  CD  ILE A 168      61.417  70.357  99.456  1.00  0.00           C
ATOM   2731  C   ILE A 168      59.897  69.627 103.916  1.00  0.00           C
ATOM   2732  O   ILE A 168      58.787  69.937 104.386  1.00  0.00           O
ATOM   2733  N   LYS A 169      60.727  68.857 104.656  1.00  0.00           N
ATOM   2735  CA  LYS A 169      60.447  68.507 106.036  1.00  0.00           C
ATOM   2737  CB  LYS A 169      61.447  67.447 106.596  1.00  0.00           C
ATOM   2740  CG  LYS A 169      61.367  66.027 105.976  1.00  0.00           C
ATOM   2743  CD  LYS A 169      59.947  65.427 105.936  1.00  0.00           C
ATOM   2746  CE  LYS A 169      59.857  64.047 105.276  1.00  0.00           C
ATOM   2749  NZ  LYS A 169      58.427  63.717 105.036  1.00  0.00           N
ATOM   2753  C   LYS A 169      60.317  69.707 106.986  1.00  0.00           C
ATOM   2754  O   LYS A 169      59.387  69.767 107.796  1.00  0.00           O
ATOM   2755  N   ARG A 170      61.187  70.727 106.876  1.00  0.00           N
ATOM   2757  CA  ARG A 170      61.237  71.867 107.776  1.00  0.00           C
ATOM   2759  CB  ARG A 170      62.567  72.607 107.466  1.00  0.00           C
ATOM   2762  CG  ARG A 170      62.927  73.807 108.366  1.00  0.00           C
ATOM   2765  CD  ARG A 170      64.257  74.467 107.956  1.00  0.00           C
ATOM   2768  NE  ARG A 170      64.357  75.777 108.666  1.00  0.00           N
ATOM   2770  CZ  ARG A 170      63.897  76.927 108.196  1.00  0.00           C
ATOM   2771  NH1 ARG A 170      63.547  77.067 106.936  1.00  0.00           N
ATOM   2774  NH2 ARG A 170      63.887  78.007 108.946  1.00  0.00           N
ATOM   2777  C   ARG A 170      59.997  72.827 107.686  1.00  0.00           C
ATOM   2778  OT1 ARG A 170      59.217  72.927 108.676  1.00  0.00           O
ATOM   2779  OT2 ARG A 170      59.797  73.497 106.636  1.00  0.00           O
ATOM   2780  NH3 POPEB 171     120.937  64.087  62.736  1.00  0.00           N
ATOM   2784  C12 POPEB 171     120.957  65.587  62.616  1.00  0.00           C
ATOM   2787  C11 POPEB 171     119.687  66.127  63.296  1.00  0.00           C
ATOM   2790  P   POPEB 171     118.247  65.387  65.376  1.00  0.00           P
ATOM   2791  O13 POPEB 171     118.017  63.927  65.436  1.00  0.00           O
ATOM   2792  O14 POPEB 171     118.357  66.117  66.656  1.00  0.00           O
ATOM   2793  O11 POPEB 171     117.157  66.057  64.436  1.00  0.00           O
ATOM   2794  O12 POPEB 171     119.597  65.597  64.616  1.00  0.00           O
ATOM   2795  C1  POPEB 171     116.307  65.207  63.656  1.00  0.00           C
ATOM   2798  C2  POPEB 171     115.647  66.017  62.506  1.00  0.00           C
ATOM   2800  O21 POPEB 171     116.617  66.277  61.466  1.00  0.00           O
ATOM   2801  C21 POPEB 171     116.557  65.457  60.416  1.00  0.00           C
ATOM   2802  O22 POPEB 171     115.697  64.617  60.216  1.00  0.00           O
ATOM   2803  C22 POPEB 171     117.747  65.727  59.486  1.00  0.00           C
ATOM   2806  C3  POPEB 171     115.127  67.367  63.076  1.00  0.00           C
ATOM   2809  O31 POPEB 171     114.407  68.087  62.066  1.00  0.00           O
ATOM   2810  C31 POPEB 171     114.937  69.227  61.646  1.00  0.00           C
ATOM   2811  O32 POPEB 171     115.827  69.847  62.206  1.00  0.00           O
ATOM   2812  C32 POPEB 171     114.387  69.537  60.246  1.00  0.00           C
ATOM   2815  C23 POPEB 171     117.297  65.827  58.016  1.00  0.00           C
ATOM   2818  C24 POPEB 171     118.357  66.307  57.006  1.00  0.00           C
ATOM   2821  C25 POPEB 171     117.707  66.597  55.646  1.00  0.00           C
ATOM   2824  C26 POPEB 171     118.657  67.037  54.536  1.00  0.00           C
ATOM   2827  C27 POPEB 171     117.887  67.367  53.236  1.00  0.00           C
ATOM   2830  C28 POPEB 171     118.707  68.127  52.176  1.00  0.00           C
ATOM   2833  C29 POPEB 171     119.947  67.387  51.746  1.00  0.00           C
ATOM   2835 0C21 POPEB 171     120.067  66.577  50.676  1.00  0.00           C
ATOM   2837 1C21 POPEB 171     118.997  66.237  49.676  1.00  0.00           C
ATOM   2840 2C21 POPEB 171     118.377  64.857  49.956  1.00  0.00           C
ATOM   2843 3C21 POPEB 171     117.297  64.477  48.936  1.00  0.00           C
ATOM   2846 4C21 POPEB 171     117.347  62.987  48.566  1.00  0.00           C
ATOM   2849 5C21 POPEB 171     116.047  62.477  47.936  1.00  0.00           C
ATOM   2852 6C21 POPEB 171     116.177  61.027  47.466  1.00  0.00           C
ATOM   2855 7C21 POPEB 171     114.897  60.527  46.806  1.00  0.00           C
ATOM   2858 8C21 POPEB 171     114.997  59.077  46.326  1.00  0.00           C
ATOM   2862  C33 POPEB 171     114.387  68.307  59.316  1.00  0.00           C
ATOM   2865  C34 POPEB 171     113.917  68.607  57.886  1.00  0.00           C
ATOM   2868  C35 POPEB 171     113.767  67.337  57.046  1.00  0.00           C
ATOM   2871  C36 POPEB 171     113.597  67.617  55.546  1.00  0.00           C
ATOM   2874  C37 POPEB 171     113.607  66.327  54.696  1.00  0.00           C
ATOM   2877  C38 POPEB 171     113.117  66.567  53.256  1.00  0.00           C
ATOM   2880  C39 POPEB 171     114.007  67.497  52.426  1.00  0.00           C
ATOM   2883 0C31 POPEB 171     113.257  68.097  51.206  1.00  0.00           C
ATOM   2886 1C31 POPEB 171     112.717  67.037  50.246  1.00  0.00           C
ATOM   2889 2C31 POPEB 171     111.817  67.627  49.146  1.00  0.00           C
ATOM   2892 3C31 POPEB 171     111.037  66.557  48.366  1.00  0.00           C
ATOM   2895 4C31 POPEB 171     111.947  65.617  47.556  1.00  0.00           C
ATOM   2898 5C31 POPEB 171     111.157  64.477  46.896  1.00  0.00           C
ATOM   2901 6C31 POPEB 171     112.037  63.537  46.066  1.00  0.00           C
ATOM   2905  NH3 POPEC 172     106.127   3.657  30.506  1.00  0.00           N
ATOM   2909  C12 POPEC 172     106.717   4.877  31.156  1.00  0.00           C
ATOM   2912  C11 POPEC 172     105.677   6.007  31.296  1.00  0.00           C
ATOM   2915  P   POPEC 172     103.167   5.147  31.176  1.00  0.00           P
ATOM   2916  O13 POPEC 172     103.497   4.017  30.276  1.00  0.00           O
ATOM   2917  O14 POPEC 172     102.647   6.397  30.606  1.00  0.00           O
ATOM   2918  O11 POPEC 172     102.257   4.707  32.376  1.00  0.00           O
ATOM   2919  O12 POPEC 172     104.497   5.527  31.936  1.00  0.00           O
ATOM   2920  C1  POPEC 172     102.827   4.177  33.566  1.00  0.00           C
ATOM   2923  C2  POPEC 172     103.217   5.307  34.546  1.00  0.00           C
ATOM   2925  O21 POPEC 172     104.127   4.747  35.506  1.00  0.00           O
ATOM   2926  C21 POPEC 172     105.417   4.897  35.266  1.00  0.00           C
ATOM   2927  O22 POPEC 172     105.937   5.767  34.596  1.00  0.00           O
ATOM   2928  C22 POPEC 172     106.187   3.817  36.016  1.00  0.00           C
ATOM   2931  C3  POPEC 172     101.937   5.897  35.206  1.00  0.00           C
ATOM   2934  O31 POPEC 172     102.167   6.887  36.226  1.00  0.00           O
ATOM   2935  C31 POPEC 172     102.847   7.987  35.946  1.00  0.00           C
ATOM   2936  O32 POPEC 172     103.387   8.287  34.896  1.00  0.00           O
ATOM   2937  C32 POPEC 172     102.907   8.797  37.256  1.00  0.00           C
ATOM   2940  C23 POPEC 172     107.427   4.327  36.766  1.00  0.00           C
ATOM   2943  C24 POPEC 172     108.057   3.167  37.546  1.00  0.00           C
ATOM   2946  C25 POPEC 172     109.147   3.607  38.526  1.00  0.00           C
ATOM   2949  C26 POPEC 172     109.047   2.877  39.866  1.00  0.00           C
ATOM   2952  C27 POPEC 172     110.087   3.407  40.856  1.00  0.00           C
ATOM   2955  C28 POPEC 172     110.037   2.727  42.226  1.00  0.00           C
ATOM   2958  C29 POPEC 172     110.987   3.447  43.156  1.00  0.00           C
ATOM   2960 0C21 POPEC 172     111.897   2.917  43.986  1.00  0.00           C
ATOM   2962 1C21 POPEC 172     112.117   1.447  44.266  1.00  0.00           C
ATOM   2965 2C21 POPEC 172     113.117   1.267  45.436  1.00  0.00           C
ATOM   2968 3C21 POPEC 172     112.627   1.867  46.766  1.00  0.00           C
ATOM   2971 4C21 POPEC 172     113.737   2.107  47.796  1.00  0.00           C
ATOM   2974 5C21 POPEC 172     113.387   3.267  48.746  1.00  0.00           C
ATOM   2977 6C21 POPEC 172     114.177   3.257  50.056  1.00  0.00           C
ATOM   2980 7C21 POPEC 172     113.797   4.437  50.966  1.00  0.00           C
ATOM   2983 8C21 POPEC 172     114.257   4.257  52.416  1.00  0.00           C
ATOM   2987  C33 POPEC 172     102.647  10.317  37.106  1.00  0.00           C
ATOM   2990  C34 POPEC 172     102.497  11.007  38.476  1.00  0.00           C
ATOM   2993  C35 POPEC 172     101.127  10.747  39.106  1.00  0.00           C
ATOM   2996  C36 POPEC 172     101.017  11.067  40.606  1.00  0.00           C
ATOM   2999  C37 POPEC 172      99.577  10.797  41.066  1.00  0.00           C
ATOM   3002  C38 POPEC 172      99.417  10.187  42.476  1.00  0.00           C
ATOM   3005  C39 POPEC 172      99.217  11.217  43.596  1.00  0.00           C
ATOM   3008 0C31 POPEC 172      98.737  10.537  44.886  1.00  0.00           C
ATOM   3011 1C31 POPEC 172      98.577  11.507  46.066  1.00  0.00           C
ATOM   3014 2C31 POPEC 172      98.227  10.807  47.396  1.00  0.00           C
ATOM   3017 3C31 POPEC 172      96.907  10.027  47.346  1.00  0.00           C
ATOM   3020 4C31 POPEC 172      96.557   9.367  48.686  1.00  0.00           C
ATOM   3023 5C31 POPEC 172      95.277   8.527  48.616  1.00  0.00           C
ATOM   3026 6C31 POPEC 172      94.007   9.307  48.966  1.00  0.00           C
ATOM   3030  NH3 POPED 173       8.067  38.557  20.536  1.00  0.00           N
ATOM   3034  C12 POPED 173       7.907  37.157  20.036  1.00  0.00           C
ATOM   3037  C11 POPED 173       7.537  36.227  21.196  1.00  0.00           C
ATOM   3040  P   POPED 173       9.967  36.207  22.216  1.00  0.00           P
ATOM   3041  O13 POPED 173      10.267  35.067  21.326  1.00  0.00           O
ATOM   3042  O14 POPED 173      10.477  37.537  21.826  1.00  0.00           O
ATOM   3043  O11 POPED 173      10.377  35.897  23.686  1.00  0.00           O
ATOM   3044  O12 POPED 173       8.397  36.357  22.326  1.00  0.00           O
ATOM   3045  C1  POPED 173      11.557  35.197  24.016  1.00  0.00           C
ATOM   3048  C2  POPED 173      11.787  35.307  25.546  1.00  0.00           C
ATOM   3050  O21 POPED 173      10.787  34.537  26.256  1.00  0.00           O
ATOM   3051  C21 POPED 173       9.587  35.037  26.486  1.00  0.00           C
ATOM   3052  O22 POPED 173       9.167  36.147  26.196  1.00  0.00           O
ATOM   3053  C22 POPED 173       8.787  34.067  27.356  1.00  0.00           C
ATOM   3056  C3  POPED 173      11.937  36.817  25.956  1.00  0.00           C
ATOM   3059  O31 POPED 173      11.707  37.037  27.366  1.00  0.00           O
ATOM   3060  C31 POPED 173      11.457  38.327  27.646  1.00  0.00           C
ATOM   3061  O32 POPED 173      11.817  39.277  26.986  1.00  0.00           O
ATOM   3062  C32 POPED 173      10.607  38.347  28.916  1.00  0.00           C
ATOM   3065  C23 POPED 173       7.567  34.747  28.036  1.00  0.00           C
ATOM   3068  C24 POPED 173       6.817  33.817  29.006  1.00  0.00           C
ATOM   3071  C25 POPED 173       6.797  34.327  30.456  1.00  0.00           C
ATOM   3074  C26 POPED 173       6.137  33.347  31.436  1.00  0.00           C
ATOM   3077  C27 POPED 173       5.707  34.017  32.756  1.00  0.00           C
ATOM   3080  C28 POPED 173       5.097  33.017  33.756  1.00  0.00           C
ATOM   3083  C29 POPED 173       4.457  33.667  34.966  1.00  0.00           C
ATOM   3085 0C21 POPED 173       3.183  34.087  35.056  1.00  0.00           C
ATOM   3087 1C21 POPED 173       2.163  34.057  33.936  1.00  0.00           C
ATOM   3090 2C21 POPED 173       1.063  32.987  34.096  1.00  0.00           C
ATOM   3093 3C21 POPED 173       0.303  32.817  32.776  1.00  0.00           C
ATOM   3096 4C21 POPED 173      -0.837  31.797  32.756  1.00  0.00           C
ATOM   3099 5C21 POPED 173      -1.217  31.447  31.306  1.00  0.00           C
ATOM   3102 6C21 POPED 173      -2.487  30.607  31.146  1.00  0.00           C
ATOM   3105 7C21 POPED 173      -2.707  30.187  29.686  1.00  0.00           C
ATOM   3108 8C21 POPED 173      -3.947  29.327  29.476  1.00  0.00           C
ATOM   3112  C33 POPED 173       9.637  39.537  29.036  1.00  0.00           C
ATOM   3115  C34 POPED 173       8.457  39.177  29.946  1.00  0.00           C
ATOM   3118  C35 POPED 173       7.727  40.377  30.566  1.00  0.00           C
ATOM   3121  C36 POPED 173       8.567  41.017  31.676  1.00  0.00           C
ATOM   3124  C37 POPED 173       7.847  42.097  32.496  1.00  0.00           C
ATOM   3127  C38 POPED 173       8.827  42.737  33.496  1.00  0.00           C
ATOM   3130  C39 POPED 173       8.267  43.967  34.206  1.00  0.00           C
ATOM   3133 0C31 POPED 173       9.387  44.747  34.926  1.00  0.00           C
ATOM   3136 1C31 POPED 173       8.887  46.037  35.586  1.00  0.00           C
ATOM   3139 2C31 POPED 173       9.947  46.687  36.496  1.00  0.00           C
ATOM   3142 3C31 POPED 173      10.147  45.917  37.806  1.00  0.00           C
ATOM   3145 4C31 POPED 173      11.247  46.517  38.686  1.00  0.00           C
ATOM   3148 5C31 POPED 173      11.517  45.677  39.936  1.00  0.00           C
ATOM   3151 6C31 POPED 173      12.667  46.217  40.786  1.00  0.00           C
ATOM   3155  NH3 POPEE 174      80.097  97.237  31.446  1.00  0.00           N
ATOM   3159  C12 POPEE 174      79.267  98.047  30.496  1.00  0.00           C
ATOM   3162  C11 POPEE 174      79.807  99.497  30.356  1.00  0.00           C
ATOM   3165  P   POPEE 174      81.437 100.117  32.346  1.00  0.00           P
ATOM   3166  O13 POPEE 174      82.227  99.047  31.696  1.00  0.00           O
ATOM   3167  O14 POPEE 174      81.957 101.497  32.316  1.00  0.00           O
ATOM   3168  O11 POPEE 174      81.127  99.647  33.816  1.00  0.00           O
ATOM   3169  O12 POPEE 174      80.027 100.137  31.616  1.00  0.00           O
ATOM   3170  C1  POPEE 174      82.247  99.287  34.656  1.00  0.00           C
ATOM   3173  C2  POPEE 174      82.087  97.867  35.256  1.00  0.00           C
ATOM   3175  O21 POPEE 174      82.847  97.727  36.456  1.00  0.00           O
ATOM   3176  C21 POPEE 174      84.157  97.577  36.406  1.00  0.00           C
ATOM   3177  O22 POPEE 174      84.857  97.587  35.416  1.00  0.00           O
ATOM   3178  C22 POPEE 174      84.587  97.367  37.856  1.00  0.00           C
ATOM   3181  C3  POPEE 174      82.307  96.707  34.226  1.00  0.00           C
ATOM   3184  O31 POPEE 174      82.377  95.387  34.816  1.00  0.00           O
ATOM   3185  C31 POPEE 174      81.317  94.957  35.486  1.00  0.00           C
ATOM   3186  O32 POPEE 174      80.237  95.507  35.596  1.00  0.00           O
ATOM   3187  C32 POPEE 174      81.687  93.647  36.156  1.00  0.00           C
ATOM   3190  C23 POPEE 174      86.037  96.927  38.086  1.00  0.00           C
ATOM   3193  C24 POPEE 174      87.027  98.087  38.196  1.00  0.00           C
ATOM   3196  C25 POPEE 174      88.227  97.787  39.096  1.00  0.00           C
ATOM   3199  C26 POPEE 174      87.867  97.737  40.586  1.00  0.00           C
ATOM   3202  C27 POPEE 174      89.077  97.927  41.506  1.00  0.00           C
ATOM   3205  C28 POPEE 174      88.657  98.087  42.976  1.00  0.00           C
ATOM   3208  C29 POPEE 174      89.757  98.657  43.836  1.00  0.00           C
ATOM   3210 0C21 POPEE 174      90.077  98.277  45.086  1.00  0.00           C
ATOM   3212 1C21 POPEE 174      89.397  97.197  45.896  1.00  0.00           C
ATOM   3215 2C21 POPEE 174      88.447  97.787  46.956  1.00  0.00           C
ATOM   3218 3C21 POPEE 174      87.637  96.697  47.646  1.00  0.00           C
ATOM   3221 4C21 POPEE 174      86.717  97.207  48.776  1.00  0.00           C
ATOM   3224 5C21 POPEE 174      87.467  97.787  49.986  1.00  0.00           C
ATOM   3227 6C21 POPEE 174      88.357  96.757  50.696  1.00  0.00           C
ATOM   3230 7C21 POPEE 174      89.037  97.317  51.946  1.00  0.00           C
ATOM   3233 8C21 POPEE 174      89.907  96.287  52.686  1.00  0.00           C
ATOM   3237  C33 POPEE 174      81.797  93.837  37.686  1.00  0.00           C
ATOM   3240  C34 POPEE 174      82.857  92.937  38.336  1.00  0.00           C
ATOM   3243  C35 POPEE 174      82.867  93.037  39.866  1.00  0.00           C
ATOM   3246  C36 POPEE 174      83.327  94.397  40.386  1.00  0.00           C
ATOM   3249  C37 POPEE 174      83.467  94.427  41.906  1.00  0.00           C
ATOM   3252  C38 POPEE 174      83.767  95.827  42.446  1.00  0.00           C
ATOM   3255  C39 POPEE 174      83.657  95.957  43.976  1.00  0.00           C
ATOM   3258 0C31 POPEE 174      84.797  95.287  44.766  1.00  0.00           C
ATOM   3261 1C31 POPEE 174      84.517  93.827  45.116  1.00  0.00           C
ATOM   3264 2C31 POPEE 174      85.537  93.197  46.076  1.00  0.00           C
ATOM   3267 3C31 POPEE 174      85.267  93.557  47.546  1.00  0.00           C
ATOM   3270 4C31 POPEE 174      86.407  93.097  48.466  1.00  0.00           C
ATOM   3273 5C31 POPEE 174      86.027  93.227  49.946  1.00  0.00           C
ATOM   3276 6C31 POPEE 174      87.127  92.837  50.936  1.00  0.00           C
ATOM   3280  NH3 POPEF 175      35.027 100.947  27.276  1.00  0.00           N
ATOM   3284  C12 POPEF 175      36.307 100.767  28.066  1.00  0.00           C
ATOM   3287  C11 POPEF 175      36.867 102.137  28.526  1.00  0.00           C
ATOM   3290  P   POPEF 175      34.977 103.437  29.776  1.00  0.00           P
ATOM   3291  O13 POPEF 175      35.257 104.817  29.326  1.00  0.00           O
ATOM   3292  O14 POPEF 175      33.987 102.657  29.006  1.00  0.00           O
ATOM   3293  O11 POPEF 175      34.627 103.387  31.316  1.00  0.00           O
ATOM   3294  O12 POPEF 175      36.317 102.607  29.756  1.00  0.00           O
ATOM   3295  C1  POPEF 175      33.787 104.367  31.926  1.00  0.00           C
ATOM   3298  C2  POPEF 175      33.217 103.857  33.276  1.00  0.00           C
ATOM   3300  O21 POPEF 175      34.327 103.367  34.056  1.00  0.00           O
ATOM   3301  C21 POPEF 175      34.247 102.467  34.996  1.00  0.00           C
ATOM   3302  O22 POPEF 175      33.297 101.807  35.356  1.00  0.00           O
ATOM   3303  C22 POPEF 175      35.597 102.427  35.736  1.00  0.00           C
ATOM   3306  C3  POPEF 175      32.007 102.897  33.006  1.00  0.00           C
ATOM   3309  O31 POPEF 175      31.137 102.527  34.106  1.00  0.00           O
ATOM   3310  C31 POPEF 175      30.597 103.467  34.856  1.00  0.00           C
ATOM   3311  O32 POPEF 175      30.707 104.667  34.676  1.00  0.00           O
ATOM   3312  C32 POPEF 175      29.737 102.847  35.966  1.00  0.00           C
ATOM   3315  C23 POPEF 175      35.367 102.567  37.256  1.00  0.00           C
ATOM   3318  C24 POPEF 175      36.527 103.237  38.016  1.00  0.00           C
ATOM   3321  C25 POPEF 175      37.697 102.277  38.266  1.00  0.00           C
ATOM   3324  C26 POPEF 175      38.447 102.517  39.586  1.00  0.00           C
ATOM   3327  C27 POPEF 175      39.917 102.047  39.576  1.00  0.00           C
ATOM   3330  C28 POPEF 175      40.577 102.037  40.966  1.00  0.00           C
ATOM   3333  C29 POPEF 175      40.037 100.927  41.826  1.00  0.00           C
ATOM   3335 0C21 POPEF 175      40.427 100.667  43.086  1.00  0.00           C
ATOM   3337 1C21 POPEF 175      41.447 101.457  43.866  1.00  0.00           C
ATOM   3340 2C21 POPEF 175      40.877 101.977  45.206  1.00  0.00           C
ATOM   3343 3C21 POPEF 175      40.527 100.847  46.176  1.00  0.00           C
ATOM   3346 4C21 POPEF 175      39.987 101.337  47.526  1.00  0.00           C
ATOM   3349 5C21 POPEF 175      39.787 100.197  48.526  1.00  0.00           C
ATOM   3352 6C21 POPEF 175      38.717  99.177  48.096  1.00  0.00           C
ATOM   3355 7C21 POPEF 175      38.317  98.227  49.236  1.00  0.00           C
ATOM   3358 8C21 POPEF 175      37.227  97.227  48.846  1.00  0.00           C
ATOM   3362  C33 POPEF 175      30.297 103.067  37.396  1.00  0.00           C
ATOM   3365  C34 POPEF 175      29.427 102.347  38.436  1.00  0.00           C
ATOM   3368  C35 POPEF 175      30.027 102.257  39.846  1.00  0.00           C
ATOM   3371  C36 POPEF 175      29.367 103.197  40.866  1.00  0.00           C
ATOM   3374  C37 POPEF 175      29.837 102.927  42.306  1.00  0.00           C
ATOM   3377  C38 POPEF 175      29.197 103.897  43.296  1.00  0.00           C
ATOM   3380  C39 POPEF 175      29.487 103.577  44.776  1.00  0.00           C
ATOM   3383 0C31 POPEF 175      28.887 104.657  45.686  1.00  0.00           C
ATOM   3386 1C31 POPEF 175      28.977 104.327  47.176  1.00  0.00           C
ATOM   3389 2C31 POPEF 175      28.687 105.527  48.096  1.00  0.00           C
ATOM   3392 3C31 POPEF 175      27.197 105.807  48.376  1.00  0.00           C
ATOM   3395 4C31 POPEF 175      26.367 106.237  47.156  1.00  0.00           C
ATOM   3398 5C31 POPEF 175      25.027 106.867  47.556  1.00  0.00           C
ATOM   3401 6C31 POPEF 175      24.137 107.197  46.356  1.00  0.00           C
ATOM   3405  NH3 POPEG 176     107.267  44.597  26.146  1.00  0.00           N
ATOM   3409  C12 POPEG 176     108.307  44.247  25.126  1.00  0.00           C
ATOM   3412  C11 POPEG 176     109.667  44.867  25.446  1.00  0.00           C
ATOM   3415  P   POPEG 176     110.657  47.327  25.216  1.00  0.00           P
ATOM   3416  O13 POPEG 176     111.487  46.707  24.166  1.00  0.00           O
ATOM   3417  O14 POPEG 176     109.927  48.567  24.806  1.00  0.00           O
ATOM   3418  O11 POPEG 176     111.517  47.587  26.496  1.00  0.00           O
ATOM   3419  O12 POPEG 176     109.547  46.277  25.666  1.00  0.00           O
ATOM   3420  C1  POPEG 176     111.887  46.577  27.426  1.00  0.00           C
ATOM   3423  C2  POPEG 176     113.387  46.197  27.316  1.00  0.00           C
ATOM   3425  O21 POPEG 176     113.787  45.737  28.626  1.00  0.00           O
ATOM   3426  C21 POPEG 176     113.787  44.417  28.786  1.00  0.00           C
ATOM   3427  O22 POPEG 176     113.657  43.607  27.886  1.00  0.00           O
ATOM   3428  C22 POPEG 176     113.857  44.037  30.266  1.00  0.00           C
ATOM   3431  C3  POPEG 176     114.237  47.437  26.876  1.00  0.00           C
ATOM   3434  O31 POPEG 176     115.527  47.447  27.506  1.00  0.00           O
ATOM   3435  C31 POPEG 176     115.687  48.027  28.716  1.00  0.00           C
ATOM   3436  O32 POPEG 176     116.727  47.957  29.366  1.00  0.00           O
ATOM   3437  C32 POPEG 176     114.467  48.817  29.196  1.00  0.00           C
ATOM   3440  C23 POPEG 176     112.967  44.937  31.156  1.00  0.00           C
ATOM   3443  C24 POPEG 176     112.677  44.347  32.546  1.00  0.00           C
ATOM   3446  C25 POPEG 176     111.497  43.347  32.556  1.00  0.00           C
ATOM   3449  C26 POPEG 176     111.147  42.837  33.976  1.00  0.00           C
ATOM   3452  C27 POPEG 176     110.277  41.577  33.946  1.00  0.00           C
ATOM   3455  C28 POPEG 176     109.637  41.187  35.296  1.00  0.00           C
ATOM   3458  C29 POPEG 176     110.557  40.527  36.316  1.00  0.00           C
ATOM   3460 0C21 POPEG 176     110.757  40.947  37.576  1.00  0.00           C
ATOM   3462 1C21 POPEG 176     110.137  42.197  38.156  1.00  0.00           C
ATOM   3465 2C21 POPEG 176     110.557  42.557  39.596  1.00  0.00           C
ATOM   3468 3C21 POPEG 176     109.517  42.197  40.676  1.00  0.00           C
ATOM   3471 4C21 POPEG 176     109.597  43.177  41.866  1.00  0.00           C
ATOM   3474 5C21 POPEG 176     108.527  42.987  42.946  1.00  0.00           C
ATOM   3477 6C21 POPEG 176     108.667  44.057  44.036  1.00  0.00           C
ATOM   3480 7C21 POPEG 176     107.797  43.847  45.286  1.00  0.00           C
ATOM   3483 8C21 POPEG 176     108.187  44.777  46.436  1.00  0.00           C
ATOM   3487  C33 POPEG 176     114.527  49.287  30.656  1.00  0.00           C
ATOM   3490  C34 POPEG 176     113.397  50.307  30.866  1.00  0.00           C
ATOM   3493  C35 POPEG 176     113.127  50.717  32.316  1.00  0.00           C
ATOM   3496  C36 POPEG 176     114.377  50.817  33.176  1.00  0.00           C
ATOM   3499  C37 POPEG 176     114.017  51.187  34.616  1.00  0.00           C
ATOM   3502  C38 POPEG 176     115.127  50.817  35.606  1.00  0.00           C
ATOM   3505  C39 POPEG 176     114.757  51.257  37.016  1.00  0.00           C
ATOM   3508 0C31 POPEG 176     115.727  50.737  38.076  1.00  0.00           C
ATOM   3511 1C31 POPEG 176     115.217  51.057  39.486  1.00  0.00           C
ATOM   3514 2C31 POPEG 176     116.037  50.437  40.616  1.00  0.00           C
ATOM   3517 3C31 POPEG 176     115.157  50.237  41.846  1.00  0.00           C
ATOM   3520 4C31 POPEG 176     115.907  49.727  43.086  1.00  0.00           C
ATOM   3523 5C31 POPEG 176     114.917  49.237  44.156  1.00  0.00           C
ATOM   3526 6C31 POPEG 176     115.327  49.547  45.596  1.00  0.00           C
ATOM   3530  NH3 POPEH 177      94.657  51.537  28.386  1.00  0.00           N
ATOM   3534  C12 POPEH 177      95.607  52.657  28.066  1.00  0.00           C
ATOM   3537  C11 POPEH 177      94.847  53.837  27.436  1.00  0.00           C
ATOM   3540  P   POPEH 177      92.557  53.067  26.306  1.00  0.00           P
ATOM   3541  O13 POPEH 177      91.767  53.957  25.426  1.00  0.00           O
ATOM   3542  O14 POPEH 177      92.437  51.597  26.136  1.00  0.00           O
ATOM   3543  O11 POPEH 177      92.147  53.327  27.816  1.00  0.00           O
ATOM   3544  O12 POPEH 177      94.087  53.437  26.296  1.00  0.00           O
ATOM   3545  C1  POPEH 177      90.757  53.227  28.156  1.00  0.00           C
ATOM   3548  C2  POPEH 177      90.487  52.117  29.206  1.00  0.00           C
ATOM   3550  O21 POPEH 177      90.617  52.677  30.526  1.00  0.00           O
ATOM   3551  C21 POPEH 177      91.787  52.787  31.086  1.00  0.00           C
ATOM   3552  O22 POPEH 177      92.887  52.597  30.566  1.00  0.00           O
ATOM   3553  C22 POPEH 177      91.537  52.997  32.586  1.00  0.00           C
ATOM   3556  C3  POPEH 177      91.237  50.777  28.956  1.00  0.00           C
ATOM   3559  O31 POPEH 177      91.257  49.937  30.126  1.00  0.00           O
ATOM   3560  C31 POPEH 177      91.877  48.777  29.986  1.00  0.00           C
ATOM   3561  O32 POPEH 177      92.497  48.407  29.006  1.00  0.00           O
ATOM   3562  C32 POPEH 177      91.717  48.007  31.296  1.00  0.00           C
ATOM   3565  C23 POPEH 177      92.627  52.407  33.516  1.00  0.00           C
ATOM   3568  C24 POPEH 177      92.117  52.127  34.936  1.00  0.00           C
ATOM   3571  C25 POPEH 177      93.217  51.647  35.916  1.00  0.00           C
ATOM   3574  C26 POPEH 177      92.697  51.457  37.356  1.00  0.00           C
ATOM   3577  C27 POPEH 177      93.797  51.677  38.416  1.00  0.00           C
ATOM   3580  C28 POPEH 177      93.297  51.597  39.876  1.00  0.00           C
ATOM   3583  C29 POPEH 177      94.187  52.337  40.846  1.00  0.00           C
ATOM   3585 0C21 POPEH 177      94.807  51.827  41.926  1.00  0.00           C
ATOM   3587 1C21 POPEH 177      94.757  50.387  42.366  1.00  0.00           C
ATOM   3590 2C21 POPEH 177      95.927  49.987  43.276  1.00  0.00           C
ATOM   3593 3C21 POPEH 177      95.987  48.457  43.466  1.00  0.00           C
ATOM   3596 4C21 POPEH 177      97.137  48.007  44.376  1.00  0.00           C
ATOM   3599 5C21 POPEH 177      96.767  47.997  45.866  1.00  0.00           C
ATOM   3602 6C21 POPEH 177      95.757  46.887  46.236  1.00  0.00           C
ATOM   3605 7C21 POPEH 177      95.837  46.507  47.716  1.00  0.00           C
ATOM   3608 8C21 POPEH 177      95.007  45.287  48.096  1.00  0.00           C
ATOM   3612  C33 POPEH 177      90.247  47.617  31.576  1.00  0.00           C
ATOM   3615  C34 POPEH 177      89.687  48.257  32.856  1.00  0.00           C
ATOM   3618  C35 POPEH 177      90.417  47.877  34.156  1.00  0.00           C
ATOM   3621  C36 POPEH 177      90.747  46.377  34.266  1.00  0.00           C
ATOM   3624  C37 POPEH 177      91.007  45.947  35.716  1.00  0.00           C
ATOM   3627  C38 POPEH 177      90.067  44.827  36.166  1.00  0.00           C
ATOM   3630  C39 POPEH 177      90.207  44.487  37.646  1.00  0.00           C
ATOM   3633 0C31 POPEH 177      91.487  43.697  37.946  1.00  0.00           C
ATOM   3636 1C31 POPEH 177      91.887  43.827  39.416  1.00  0.00           C
ATOM   3639 2C31 POPEH 177      93.077  42.957  39.806  1.00  0.00           C
ATOM   3642 3C31 POPEH 177      93.417  43.097  41.296  1.00  0.00           C
ATOM   3645 4C31 POPEH 177      94.387  42.027  41.816  1.00  0.00           C
ATOM   3648 5C31 POPEH 177      95.727  41.987  41.076  1.00  0.00           C
ATOM   3651 6C31 POPEH 177      96.697  40.937  41.616  1.00  0.00           C
ATOM   3655  NH3 POPEI 178     102.067  17.267  26.996  1.00  0.00           N
ATOM   3659  C12 POPEI 178     102.597  15.847  26.956  1.00  0.00           C
ATOM   3662  C11 POPEI 178     103.657  15.587  28.056  1.00  0.00           C
ATOM   3665  P   POPEI 178     106.037  16.377  27.236  1.00  0.00           P
ATOM   3666  O13 POPEI 178     106.577  15.007  27.376  1.00  0.00           O
ATOM   3667  O14 POPEI 178     105.787  16.857  25.866  1.00  0.00           O
ATOM   3668  O11 POPEI 178     107.057  17.377  27.886  1.00  0.00           O
ATOM   3669  O12 POPEI 178     104.707  16.547  28.066  1.00  0.00           O
ATOM   3670  C1  POPEI 178     106.597  18.557  28.536  1.00  0.00           C
ATOM   3673  C2  POPEI 178     107.247  18.607  29.916  1.00  0.00           C
ATOM   3675  O21 POPEI 178     106.457  19.477  30.726  1.00  0.00           O
ATOM   3676  C21 POPEI 178     106.787  20.597  31.266  1.00  0.00           C
ATOM   3677  O22 POPEI 178     107.827  21.227  31.126  1.00  0.00           O
ATOM   3678  C22 POPEI 178     105.617  20.977  32.166  1.00  0.00           C
ATOM   3681  C3  POPEI 178     108.787  18.797  29.686  1.00  0.00           C
ATOM   3684  O31 POPEI 178     109.627  19.257  30.756  1.00  0.00           O
ATOM   3685  C31 POPEI 178     109.567  18.637  31.916  1.00  0.00           C
ATOM   3686  O32 POPEI 178     108.877  17.687  32.206  1.00  0.00           O
ATOM   3687  C32 POPEI 178     110.577  19.287  32.846  1.00  0.00           C
ATOM   3690  C23 POPEI 178     105.907  22.097  33.196  1.00  0.00           C
ATOM   3693  C24 POPEI 178     104.847  22.027  34.306  1.00  0.00           C
ATOM   3696  C25 POPEI 178     104.857  23.187  35.306  1.00  0.00           C
ATOM   3699  C26 POPEI 178     106.187  23.337  36.056  1.00  0.00           C
ATOM   3702  C27 POPEI 178     106.017  24.077  37.396  1.00  0.00           C
ATOM   3705  C28 POPEI 178     107.357  24.337  38.096  1.00  0.00           C
ATOM   3708  C29 POPEI 178     107.187  24.787  39.526  1.00  0.00           C
ATOM   3710 0C21 POPEI 178     107.327  26.047  39.986  1.00  0.00           C
ATOM   3712 1C21 POPEI 178     107.627  27.287  39.186  1.00  0.00           C
ATOM   3715 2C21 POPEI 178     109.097  27.727  39.176  1.00  0.00           C
ATOM   3718 3C21 POPEI 178     109.717  27.867  40.576  1.00  0.00           C
ATOM   3721 4C21 POPEI 178     110.947  28.787  40.636  1.00  0.00           C
ATOM   3724 5C21 POPEI 178     112.087  28.387  39.696  1.00  0.00           C
ATOM   3727 6C21 POPEI 178     112.237  29.327  38.486  1.00  0.00           C
ATOM   3730 7C21 POPEI 178     113.277  28.837  37.466  1.00  0.00           C
ATOM   3733 8C21 POPEI 178     113.897  29.967  36.656  1.00  0.00           C
ATOM   3737  C33 POPEI 178     110.387  18.747  34.266  1.00  0.00           C
ATOM   3740  C34 POPEI 178     111.437  19.277  35.246  1.00  0.00           C
ATOM   3743  C35 POPEI 178     111.267  18.647  36.626  1.00  0.00           C
ATOM   3746  C36 POPEI 178     109.997  19.107  37.366  1.00  0.00           C
ATOM   3749  C37 POPEI 178     109.367  17.957  38.176  1.00  0.00           C
ATOM   3752  C38 POPEI 178     108.157  18.387  39.006  1.00  0.00           C
ATOM   3755  C39 POPEI 178     108.477  19.407  40.096  1.00  0.00           C
ATOM   3758 0C31 POPEI 178     109.417  18.897  41.196  1.00  0.00           C
ATOM   3761 1C31 POPEI 178     109.357  19.807  42.426  1.00  0.00           C
ATOM   3764 2C31 POPEI 178     110.227  19.367  43.606  1.00  0.00           C
ATOM   3767 3C31 POPEI 178     109.837  20.107  44.886  1.00  0.00           C
ATOM   3770 4C31 POPEI 178     110.877  19.977  45.996  1.00  0.00           C
ATOM   3773 5C31 POPEI 178     110.457  20.687  47.286  1.00  0.00           C
ATOM   3776 6C31 POPEI 178     111.477  20.537  48.416  1.00  0.00           C
ATOM   3780  NH3 POPEJ 179       2.343  14.297  67.456  1.00  0.00           N
ATOM   3784  C12 POPEJ 179       3.043  13.967  68.736  1.00  0.00           C
ATOM   3787  C11 POPEJ 179       4.557  13.917  68.486  1.00  0.00           C
ATOM   3790  P   POPEJ 179       5.197  16.397  68.836  1.00  0.00           P
ATOM   3791  O13 POPEJ 179       5.087  16.047  70.266  1.00  0.00           O
ATOM   3792  O14 POPEJ 179       6.317  17.277  68.416  1.00  0.00           O
ATOM   3793  O11 POPEJ 179       3.837  17.097  68.456  1.00  0.00           O
ATOM   3794  O12 POPEJ 179       5.077  15.117  67.916  1.00  0.00           O
ATOM   3795  C1  POPEJ 179       3.777  18.107  67.456  1.00  0.00           C
ATOM   3798  C2  POPEJ 179       3.383  17.487  66.096  1.00  0.00           C
ATOM   3800  O21 POPEJ 179       3.957  18.257  65.026  1.00  0.00           O
ATOM   3801  C21 POPEJ 179       5.177  17.947  64.636  1.00  0.00           C
ATOM   3802  O22 POPEJ 179       5.887  17.077  65.096  1.00  0.00           O
ATOM   3803  C22 POPEJ 179       5.527  18.827  63.436  1.00  0.00           C
ATOM   3806  C3  POPEJ 179       1.843  17.457  65.926  1.00  0.00           C
ATOM   3809  O31 POPEJ 179       1.493  16.717  64.746  1.00  0.00           O
ATOM   3810  C31 POPEJ 179       1.473  17.447  63.616  1.00  0.00           C
ATOM   3811  O32 POPEJ 179       1.413  18.657  63.566  1.00  0.00           O
ATOM   3812  C32 POPEJ 179       1.623  16.487  62.436  1.00  0.00           C
ATOM   3815  C23 POPEJ 179       6.997  18.677  62.986  1.00  0.00           C
ATOM   3818  C24 POPEJ 179       7.087  18.257  61.516  1.00  0.00           C
ATOM   3821  C25 POPEJ 179       8.537  18.137  61.046  1.00  0.00           C
ATOM   3824  C26 POPEJ 179       8.637  17.997  59.526  1.00  0.00           C
ATOM   3827  C27 POPEJ 179       8.397  19.337  58.796  1.00  0.00           C
ATOM   3830  C28 POPEJ 179       7.947  19.117  57.346  1.00  0.00           C
ATOM   3833  C29 POPEJ 179       8.237  20.327  56.486  1.00  0.00           C
ATOM   3835 0C21 POPEJ 179       9.427  20.587  55.926  1.00  0.00           C
ATOM   3837 1C21 POPEJ 179      10.667  19.737  56.076  1.00  0.00           C
ATOM   3840 2C21 POPEJ 179      11.047  18.967  54.796  1.00  0.00           C
ATOM   3843 3C21 POPEJ 179       9.997  17.937  54.346  1.00  0.00           C
ATOM   3846 4C21 POPEJ 179      10.447  17.207  53.076  1.00  0.00           C
ATOM   3849 5C21 POPEJ 179       9.537  16.037  52.666  1.00  0.00           C
ATOM   3852 6C21 POPEJ 179       9.917  15.507  51.286  1.00  0.00           C
ATOM   3855 7C21 POPEJ 179       9.247  14.177  50.936  1.00  0.00           C
ATOM   3858 8C21 POPEJ 179       9.687  13.667  49.566  1.00  0.00           C
ATOM   3862  C33 POPEJ 179       2.213  17.067  61.126  1.00  0.00           C
ATOM   3865  C34 POPEJ 179       1.113  17.447  60.126  1.00  0.00           C
ATOM   3868  C35 POPEJ 179       1.513  17.317  58.656  1.00  0.00           C
ATOM   3871  C36 POPEJ 179       0.303  17.607  57.766  1.00  0.00           C
ATOM   3874  C37 POPEJ 179       0.593  17.517  56.266  1.00  0.00           C
ATOM   3877  C38 POPEJ 179      -0.617  17.987  55.446  1.00  0.00           C
ATOM   3880  C39 POPEJ 179      -0.437  17.777  53.936  1.00  0.00           C
ATOM   3883 0C31 POPEJ 179       0.483  18.827  53.306  1.00  0.00           C
ATOM   3886 1C31 POPEJ 179       0.773  18.547  51.826  1.00  0.00           C
ATOM   3889 2C31 POPEJ 179       2.103  19.167  51.376  1.00  0.00           C
ATOM   3892 3C31 POPEJ 179       2.163  20.697  51.476  1.00  0.00           C
ATOM   3895 4C31 POPEJ 179       1.113  21.427  50.626  1.00  0.00           C
ATOM   3898 5C31 POPEJ 179       1.353  22.937  50.526  1.00  0.00           C
ATOM   3901 6C31 POPEJ 179       0.463  23.597  49.476  1.00  0.00           C
ATOM   3905  NH3 POPEK 180       3.513 113.877  26.326  1.00  0.00           N
ATOM   3909  C12 POPEK 180       4.467 113.347  27.356  1.00  0.00           C
ATOM   3912  C11 POPEK 180       5.907 113.687  26.966  1.00  0.00           C
ATOM   3915  P   POPEK 180       7.287 111.637  27.936  1.00  0.00           P
ATOM   3916  O13 POPEK 180       6.387 110.887  28.846  1.00  0.00           O
ATOM   3917  O14 POPEK 180       7.437 111.067  26.586  1.00  0.00           O
ATOM   3918  O11 POPEK 180       8.717 111.777  28.586  1.00  0.00           O
ATOM   3919  O12 POPEK 180       6.837 113.157  27.896  1.00  0.00           O
ATOM   3920  C1  POPEK 180       8.977 111.697  29.996  1.00  0.00           C
ATOM   3923  C2  POPEK 180       8.167 112.717  30.876  1.00  0.00           C
ATOM   3925  O21 POPEK 180       8.987 113.817  31.326  1.00  0.00           O
ATOM   3926  C21 POPEK 180       9.507 113.847  32.546  1.00  0.00           C
ATOM   3927  O22 POPEK 180       9.467 112.967  33.386  1.00  0.00           O
ATOM   3928  C22 POPEK 180      10.137 115.207  32.816  1.00  0.00           C
ATOM   3931  C3  POPEK 180       7.327 111.957  31.946  1.00  0.00           C
ATOM   3934  O31 POPEK 180       6.607 112.857  32.816  1.00  0.00           O
ATOM   3935  C31 POPEK 180       5.957 112.167  33.756  1.00  0.00           C
ATOM   3936  O32 POPEK 180       5.817 110.957  33.766  1.00  0.00           O
ATOM   3937  C32 POPEK 180       5.407 113.117  34.796  1.00  0.00           C
ATOM   3940  C23 POPEK 180       9.927 115.627  34.296  1.00  0.00           C
ATOM   3943  C24 POPEK 180      10.277 117.097  34.556  1.00  0.00           C
ATOM   3946  C25 POPEK 180      10.087 117.547  36.016  1.00  0.00           C
ATOM   3949  C26 POPEK 180      11.027 116.897  37.036  1.00  0.00           C
ATOM   3952  C27 POPEK 180      10.747 117.417  38.456  1.00  0.00           C
ATOM   3955  C28 POPEK 180      11.677 116.827  39.536  1.00  0.00           C
ATOM   3958  C29 POPEK 180      11.227 117.257  40.916  1.00  0.00           C
ATOM   3960 0C21 POPEK 180      11.857 118.117  41.736  1.00  0.00           C
ATOM   3962 1C21 POPEK 180      13.177 118.797  41.486  1.00  0.00           C
ATOM   3965 2C21 POPEK 180      13.987 118.957  42.786  1.00  0.00           C
ATOM   3968 3C21 POPEK 180      14.367 117.627  43.456  1.00  0.00           C
ATOM   3971 4C21 POPEK 180      15.297 117.797  44.676  1.00  0.00           C
ATOM   3974 5C21 POPEK 180      14.577 118.347  45.916  1.00  0.00           C
ATOM   3977 6C21 POPEK 180      13.817 117.297  46.726  1.00  0.00           C
ATOM   3980 7C21 POPEK 180      13.087 117.897  47.946  1.00  0.00           C
ATOM   3983 8C21 POPEK 180      12.477 116.857  48.896  1.00  0.00           C
ATOM   3987  C33 POPEK 180       5.187 112.417  36.156  1.00  0.00           C
ATOM   3990  C34 POPEK 180       4.677 113.357  37.256  1.00  0.00           C
ATOM   3993  C35 POPEK 180       4.007 112.627  38.426  1.00  0.00           C
ATOM   3996  C36 POPEK 180       4.937 111.747  39.276  1.00  0.00           C
ATOM   3999  C37 POPEK 180       4.167 111.067  40.416  1.00  0.00           C
ATOM   4002  C38 POPEK 180       5.047 110.127  41.246  1.00  0.00           C
ATOM   4005  C39 POPEK 180       4.457 109.777  42.616  1.00  0.00           C
ATOM   4008 0C31 POPEK 180       5.477 109.037  43.486  1.00  0.00           C
ATOM   4011 1C31 POPEK 180       5.017 108.837  44.936  1.00  0.00           C
ATOM   4014 2C31 POPEK 180       6.177 108.537  45.896  1.00  0.00           C
ATOM   4017 3C31 POPEK 180       5.737 108.577  47.366  1.00  0.00           C
ATOM   4020 4C31 POPEK 180       6.897 108.737  48.356  1.00  0.00           C
ATOM   4023 5C31 POPEK 180       6.377 108.987  49.776  1.00  0.00           C
ATOM   4026 6C31 POPEK 180       7.467 109.247  50.826  1.00  0.00           C
ATOM   4030  NH3 POPEL 181      67.887 110.117  27.136  1.00  0.00           N
ATOM   4034  C12 POPEL 181      66.627 110.837  27.556  1.00  0.00           C
ATOM   4037  C11 POPEL 181      66.847 112.347  27.566  1.00  0.00           C
ATOM   4040  P   POPEL 181      67.177 113.837  29.696  1.00  0.00           P
ATOM   4041  O13 POPEL 181      68.577 113.367  29.626  1.00  0.00           O
ATOM   4042  O14 POPEL 181      66.967 115.267  29.436  1.00  0.00           O
ATOM   4043  O11 POPEL 181      66.687 113.407  31.136  1.00  0.00           O
ATOM   4044  O12 POPEL 181      66.297 112.927  28.746  1.00  0.00           O
ATOM   4045  C1  POPEL 181      66.047 114.367  31.986  1.00  0.00           C
ATOM   4048  C2  POPEL 181      67.027 115.467  32.476  1.00  0.00           C
ATOM   4050  O21 POPEL 181      67.237 115.317  33.886  1.00  0.00           O
ATOM   4051  C21 POPEL 181      68.297 114.687  34.296  1.00  0.00           C
ATOM   4052  O22 POPEL 181      69.137 114.137  33.606  1.00  0.00           O
ATOM   4053  C22 POPEL 181      68.357 114.857  35.816  1.00  0.00           C
ATOM   4056  C3  POPEL 181      66.497 116.907  32.186  1.00  0.00           C
ATOM   4059  O31 POPEL 181      66.327 117.657  33.416  1.00  0.00           O
ATOM   4060  C31 POPEL 181      65.167 117.357  34.006  1.00  0.00           C
ATOM   4061  O32 POPEL 181      64.237 116.757  33.476  1.00  0.00           O
ATOM   4062  C32 POPEL 181      65.167 117.877  35.436  1.00  0.00           C
ATOM   4065  C23 POPEL 181      69.077 113.687  36.506  1.00  0.00           C
ATOM   4068  C24 POPEL 181      69.027 113.767  38.036  1.00  0.00           C
ATOM   4071  C25 POPEL 181      69.697 112.547  38.676  1.00  0.00           C
ATOM   4074  C26 POPEL 181      69.877 112.687  40.186  1.00  0.00           C
ATOM   4077  C27 POPEL 181      70.797 111.597  40.756  1.00  0.00           C
ATOM   4080  C28 POPEL 181      71.017 111.707  42.276  1.00  0.00           C
ATOM   4083  C29 POPEL 181      69.827 111.167  43.036  1.00  0.00           C
ATOM   4085 0C21 POPEL 181      69.737 109.957  43.626  1.00  0.00           C
ATOM   4087 1C21 POPEL 181      70.807 108.887  43.656  1.00  0.00           C
ATOM   4090 2C21 POPEL 181      71.397 108.677  45.066  1.00  0.00           C
ATOM   4093 3C21 POPEL 181      70.447 107.967  46.056  1.00  0.00           C
ATOM   4096 4C21 POPEL 181      71.147 107.677  47.396  1.00  0.00           C
ATOM   4099 5C21 POPEL 181      70.327 106.807  48.376  1.00  0.00           C
ATOM   4102 6C21 POPEL 181      69.147 107.547  49.016  1.00  0.00           C
ATOM   4105 7C21 POPEL 181      68.497 106.727  50.146  1.00  0.00           C
ATOM   4108 8C21 POPEL 181      67.177 107.327  50.626  1.00  0.00           C
ATOM   4112  C33 POPEL 181      63.977 117.307  36.226  1.00  0.00           C
ATOM   4115  C34 POPEL 181      63.837 117.877  37.636  1.00  0.00           C
ATOM   4118  C35 POPEL 181      64.457 116.977  38.716  1.00  0.00           C
ATOM   4121  C36 POPEL 181      65.967 117.187  38.886  1.00  0.00           C
ATOM   4124  C37 POPEL 181      66.527 116.337  40.026  1.00  0.00           C
ATOM   4127  C38 POPEL 181      67.937 116.777  40.446  1.00  0.00           C
ATOM   4130  C39 POPEL 181      68.527 115.927  41.586  1.00  0.00           C
ATOM   4133 0C31 POPEL 181      67.537 115.647  42.726  1.00  0.00           C
ATOM   4136 1C31 POPEL 181      68.217 114.987  43.936  1.00  0.00           C
ATOM   4139 2C31 POPEL 181      68.947 116.017  44.806  1.00  0.00           C
ATOM   4142 3C31 POPEL 181      69.607 115.417  46.056  1.00  0.00           C
ATOM   4145 4C31 POPEL 181      70.307 116.507  46.876  1.00  0.00           C
ATOM   4148 5C31 POPEL 181      70.677 116.047  48.286  1.00  0.00           C
ATOM   4151 6C31 POPEL 181      71.327 117.147  49.126  1.00  0.00           C
ATOM   4155  NH3 POPEM 182      56.997 123.727  26.626  1.00  0.00           N
ATOM   4159  C12 POPEM 182      56.687 122.367  27.216  1.00  0.00           C
ATOM   4162  C11 POPEM 182      55.177 122.077  27.236  1.00  0.00           C
ATOM   4165  P   POPEM 182      54.907 119.487  27.626  1.00  0.00           P
ATOM   4166  O13 POPEM 182      53.737 119.217  26.746  1.00  0.00           O
ATOM   4167  O14 POPEM 182      56.247 119.137  27.116  1.00  0.00           O
ATOM   4168  O11 POPEM 182      54.677 118.647  28.926  1.00  0.00           O
ATOM   4169  O12 POPEM 182      54.887 120.987  28.116  1.00  0.00           O
ATOM   4170  C1  POPEM 182      54.817 119.147  30.256  1.00  0.00           C
ATOM   4173  C2  POPEM 182      56.217 118.867  30.856  1.00  0.00           C
ATOM   4175  O21 POPEM 182      56.147 118.807  32.286  1.00  0.00           O
ATOM   4176  C21 POPEM 182      55.837 119.907  32.916  1.00  0.00           C
ATOM   4177  O22 POPEM 182      55.487 120.967  32.426  1.00  0.00           O
ATOM   4178  C22 POPEM 182      56.157 119.717  34.396  1.00  0.00           C
ATOM   4181  C3  POPEM 182      57.387 119.797  30.386  1.00  0.00           C
ATOM   4184  O31 POPEM 182      58.627 119.347  30.986  1.00  0.00           O
ATOM   4185  C31 POPEM 182      59.337 120.207  31.716  1.00  0.00           C
ATOM   4186  O32 POPEM 182      59.167 121.417  31.756  1.00  0.00           O
ATOM   4187  C32 POPEM 182      60.417 119.457  32.506  1.00  0.00           C
ATOM   4190  C23 POPEM 182      56.997 120.907  34.916  1.00  0.00           C
ATOM   4193  C24 POPEM 182      58.117 120.477  35.856  1.00  0.00           C
ATOM   4196  C25 POPEM 182      57.697 120.317  37.326  1.00  0.00           C
ATOM   4199  C26 POPEM 182      58.787 119.667  38.186  1.00  0.00           C
ATOM   4202  C27 POPEM 182      58.567 119.887  39.686  1.00  0.00           C
ATOM   4205  C28 POPEM 182      59.567 119.117  40.586  1.00  0.00           C
ATOM   4208  C29 POPEM 182      60.977 119.677  40.536  1.00  0.00           C
ATOM   4210 0C21 POPEM 182      61.777 119.967  41.576  1.00  0.00           C
ATOM   4212 1C21 POPEM 182      61.457 119.817  43.046  1.00  0.00           C
ATOM   4215 2C21 POPEM 182      61.887 121.037  43.896  1.00  0.00           C
ATOM   4218 3C21 POPEM 182      61.947 120.717  45.406  1.00  0.00           C
ATOM   4221 4C21 POPEM 182      60.617 120.217  46.006  1.00  0.00           C
ATOM   4224 5C21 POPEM 182      60.757 119.867  47.496  1.00  0.00           C
ATOM   4227 6C21 POPEM 182      59.437 119.477  48.166  1.00  0.00           C
ATOM   4230 7C21 POPEM 182      59.677 118.827  49.536  1.00  0.00           C
ATOM   4233 8C21 POPEM 182      58.387 118.437  50.266  1.00  0.00           C
ATOM   4237  C33 POPEM 182      61.707 120.297  32.706  1.00  0.00           C
ATOM   4240  C34 POPEM 182      62.507 119.907  33.946  1.00  0.00           C
ATOM   4243  C35 POPEM 182      61.897 120.347  35.296  1.00  0.00           C
ATOM   4246  C36 POPEM 182      61.697 121.867  35.386  1.00  0.00           C
ATOM   4249  C37 POPEM 182      61.327 122.347  36.796  1.00  0.00           C
ATOM   4252  C38 POPEM 182      61.447 123.867  36.926  1.00  0.00           C
ATOM   4255  C39 POPEM 182      61.347 124.347  38.376  1.00  0.00           C
ATOM   4258 0C31 POPEM 182      59.977 124.107  39.036  1.00  0.00           C
ATOM   4261 1C31 POPEM 182      59.997 124.557  40.506  1.00  0.00           C
ATOM   4264 2C31 POPEM 182      58.637 124.487  41.206  1.00  0.00           C
ATOM   4267 3C31 POPEM 182      58.527 123.287  42.156  1.00  0.00           C
ATOM   4270 4C31 POPEM 182      57.247 123.327  43.006  1.00  0.00           C
ATOM   4273 5C31 POPEM 182      57.157 122.167  43.996  1.00  0.00           C
ATOM   4276 6C31 POPEM 182      56.017 122.327  45.006  1.00  0.00           C
ATOM   4280  NH3 POPEN 183      21.257  39.657  66.636  1.00  0.00           N
ATOM   4284  C12 POPEN 183      20.377  38.547  67.146  1.00  0.00           C
ATOM   4287  C11 POPEN 183      18.917  38.997  67.306  1.00  0.00           C
ATOM   4290  P   POPEN 183      18.217  41.297  66.236  1.00  0.00           P
ATOM   4291  O13 POPEN 183      19.477  41.897  66.686  1.00  0.00           O
ATOM   4292  O14 POPEN 183      16.947  41.657  66.906  1.00  0.00           O
ATOM   4293  O11 POPEN 183      18.017  41.477  64.696  1.00  0.00           O
ATOM   4294  O12 POPEN 183      18.437  39.737  66.186  1.00  0.00           O
ATOM   4295  C1  POPEN 183      18.267  42.607  63.896  1.00  0.00           C
ATOM   4298  C2  POPEN 183      19.567  42.457  63.056  1.00  0.00           C
ATOM   4300  O21 POPEN 183      19.427  43.347  61.936  1.00  0.00           O
ATOM   4301  C21 POPEN 183      20.547  43.797  61.406  1.00  0.00           C
ATOM   4302  O22 POPEN 183      21.667  43.657  61.836  1.00  0.00           O
ATOM   4303  C22 POPEN 183      20.237  44.567  60.126  1.00  0.00           C
ATOM   4306  C3  POPEN 183      19.837  40.997  62.566  1.00  0.00           C
ATOM   4309  O31 POPEN 183      21.257  40.757  62.476  1.00  0.00           O
ATOM   4310  C31 POPEN 183      21.827  40.827  61.286  1.00  0.00           C
ATOM   4311  O32 POPEN 183      21.227  40.777  60.216  1.00  0.00           O
ATOM   4312  C32 POPEN 183      23.327  41.087  61.426  1.00  0.00           C
ATOM   4315  C23 POPEN 183      21.037  43.977  58.936  1.00  0.00           C
ATOM   4318  C24 POPEN 183      21.077  44.897  57.716  1.00  0.00           C
ATOM   4321  C25 POPEN 183      21.727  44.257  56.486  1.00  0.00           C
ATOM   4324  C26 POPEN 183      20.897  43.117  55.886  1.00  0.00           C
ATOM   4327  C27 POPEN 183      21.337  42.717  54.476  1.00  0.00           C
ATOM   4330  C28 POPEN 183      20.427  41.627  53.876  1.00  0.00           C
ATOM   4333  C29 POPEN 183      20.477  41.607  52.366  1.00  0.00           C
ATOM   4335 0C21 POPEN 183      21.217  40.797  51.586  1.00  0.00           C
ATOM   4337 1C21 POPEN 183      22.167  39.707  52.026  1.00  0.00           C
ATOM   4340 2C21 POPEN 183      21.867  38.347  51.376  1.00  0.00           C
ATOM   4343 3C21 POPEN 183      22.137  38.317  49.856  1.00  0.00           C
ATOM   4346 4C21 POPEN 183      22.017  36.897  49.266  1.00  0.00           C
ATOM   4349 5C21 POPEN 183      22.257  36.827  47.756  1.00  0.00           C
ATOM   4352 6C21 POPEN 183      21.117  37.427  46.926  1.00  0.00           C
ATOM   4355 7C21 POPEN 183      21.357  37.277  45.416  1.00  0.00           C
ATOM   4358 8C21 POPEN 183      20.187  37.757  44.556  1.00  0.00           C
ATOM   4362  C33 POPEN 183      23.987  41.597  60.106  1.00  0.00           C
ATOM   4365  C34 POPEN 183      24.927  42.787  60.266  1.00  0.00           C
ATOM   4368  C35 POPEN 183      25.967  42.917  59.126  1.00  0.00           C
ATOM   4371  C36 POPEN 183      25.377  42.907  57.706  1.00  0.00           C
ATOM   4374  C37 POPEN 183      26.497  42.827  56.656  1.00  0.00           C
ATOM   4377  C38 POPEN 183      25.977  42.897  55.216  1.00  0.00           C
ATOM   4380  C39 POPEN 183      25.437  44.287  54.846  1.00  0.00           C
ATOM   4383 0C31 POPEN 183      24.827  44.287  53.446  1.00  0.00           C
ATOM   4386 1C31 POPEN 183      24.077  45.587  53.126  1.00  0.00           C
ATOM   4389 2C31 POPEN 183      23.487  45.557  51.706  1.00  0.00           C
ATOM   4392 3C31 POPEN 183      24.497  45.937  50.616  1.00  0.00           C
ATOM   4395 4C31 POPEN 183      24.387  47.427  50.246  1.00  0.00           C
ATOM   4398 5C31 POPEN 183      25.347  47.827  49.126  1.00  0.00           C
ATOM   4401 6C31 POPEN 183      24.907  49.107  48.406  1.00  0.00           C
ATOM   4405  NH3 POPEO 184      35.917 110.757  73.136  1.00  0.00           N
ATOM   4409  C12 POPEO 184      37.237 110.987  72.466  1.00  0.00           C
ATOM   4412  C11 POPEO 184      38.257 111.587  73.446  1.00  0.00           C
ATOM   4415  P   POPEO 184      38.937 109.417  74.806  1.00  0.00           P
ATOM   4416  O13 POPEO 184      37.757 108.537  74.886  1.00  0.00           O
ATOM   4417  O14 POPEO 184      39.927 109.377  75.906  1.00  0.00           O
ATOM   4418  O11 POPEO 184      39.717 109.197  73.426  1.00  0.00           O
ATOM   4419  O12 POPEO 184      38.357 110.887  74.686  1.00  0.00           O
ATOM   4420  C1  POPEO 184      41.047 109.757  73.316  1.00  0.00           C
ATOM   4423  C2  POPEO 184      41.467 110.137  71.856  1.00  0.00           C
ATOM   4425  O21 POPEO 184      41.927 108.967  71.146  1.00  0.00           O
ATOM   4426  C21 POPEO 184      41.317 108.687  70.006  1.00  0.00           C
ATOM   4427  O22 POPEO 184      40.307 109.217  69.576  1.00  0.00           O
ATOM   4428  C22 POPEO 184      42.177 107.647  69.286  1.00  0.00           C
ATOM   4431  C3  POPEO 184      42.637 111.177  71.886  1.00  0.00           C
ATOM   4434  O31 POPEO 184      43.267 111.407  70.606  1.00  0.00           O
ATOM   4435  C31 POPEO 184      42.587 112.227  69.796  1.00  0.00           C
ATOM   4436  O32 POPEO 184      41.547 112.787  70.076  1.00  0.00           O
ATOM   4437  C32 POPEO 184      43.397 112.457  68.516  1.00  0.00           C
ATOM   4440  C23 POPEO 184      41.777 107.407  67.816  1.00  0.00           C
ATOM   4443  C24 POPEO 184      42.997 107.377  66.906  1.00  0.00           C
ATOM   4446  C25 POPEO 184      42.597 107.207  65.436  1.00  0.00           C
ATOM   4449  C26 POPEO 184      43.807 107.057  64.506  1.00  0.00           C
ATOM   4452  C27 POPEO 184      43.367 106.847  63.056  1.00  0.00           C
ATOM   4455  C28 POPEO 184      44.407 107.297  62.016  1.00  0.00           C
ATOM   4458  C29 POPEO 184      45.637 106.437  62.126  1.00  0.00           C
ATOM   4460 0C21 POPEO 184      46.447 106.107  61.106  1.00  0.00           C
ATOM   4462 1C21 POPEO 184      46.327 106.567  59.686  1.00  0.00           C
ATOM   4465 2C21 POPEO 184      47.207 105.697  58.756  1.00  0.00           C
ATOM   4468 3C21 POPEO 184      47.217 106.227  57.316  1.00  0.00           C
ATOM   4471 4C21 POPEO 184      48.477 105.837  56.536  1.00  0.00           C
ATOM   4474 5C21 POPEO 184      49.747 106.537  57.056  1.00  0.00           C
ATOM   4477 6C21 POPEO 184      50.897 106.547  56.046  1.00  0.00           C
ATOM   4480 7C21 POPEO 184      52.027 107.507  56.436  1.00  0.00           C
ATOM   4483 8C21 POPEO 184      53.097 107.647  55.366  1.00  0.00           C
ATOM   4487  C33 POPEO 184      42.577 113.097  67.366  1.00  0.00           C
ATOM   4490  C34 POPEO 184      41.827 112.067  66.516  1.00  0.00           C
ATOM   4493  C35 POPEO 184      41.157 112.667  65.266  1.00  0.00           C
ATOM   4496  C36 POPEO 184      42.097 113.047  64.106  1.00  0.00           C
ATOM   4499  C37 POPEO 184      41.257 113.417  62.876  1.00  0.00           C
ATOM   4502  C38 POPEO 184      41.937 113.457  61.496  1.00  0.00           C
ATOM   4505  C39 POPEO 184      40.887 113.677  60.386  1.00  0.00           C
ATOM   4508 0C31 POPEO 184      41.437 113.867  58.966  1.00  0.00           C
ATOM   4511 1C31 POPEO 184      40.297 114.147  57.956  1.00  0.00           C
ATOM   4514 2C31 POPEO 184      40.717 115.047  56.776  1.00  0.00           C
ATOM   4517 3C31 POPEO 184      41.667 114.387  55.776  1.00  0.00           C
ATOM   4520 4C31 POPEO 184      40.947 113.887  54.516  1.00  0.00           C
ATOM   4523 5C31 POPEO 184      41.907 113.247  53.496  1.00  0.00           C
ATOM   4526 6C31 POPEO 184      41.197 112.637  52.286  1.00  0.00           C
ATOM   4530  NH3 POPEP 185      59.767 117.707  28.856  1.00  0.00           N
ATOM   4534  C12 POPEP 185      60.837 118.467  28.116  1.00  0.00           C
ATOM   4537  C11 POPEP 185      61.317 119.747  28.866  1.00  0.00           C
ATOM   4540  P   POPEP 185      60.647 121.857  27.526  1.00  0.00           P
ATOM   4541  O13 POPEP 185      60.817 121.087  26.286  1.00  0.00           O
ATOM   4542  O14 POPEP 185      59.617 122.937  27.506  1.00  0.00           O
ATOM   4543  O11 POPEP 185      62.017 122.557  27.836  1.00  0.00           O
ATOM   4544  O12 POPEP 185      60.417 120.867  28.746  1.00  0.00           O
ATOM   4545  C1  POPEP 185      62.247 123.427  28.946  1.00  0.00           C
ATOM   4548  C2  POPEP 185      63.387 122.897  29.826  1.00  0.00           C
ATOM   4550  O21 POPEP 185      64.037 123.987  30.476  1.00  0.00           O
ATOM   4551  C21 POPEP 185      63.547 124.377  31.626  1.00  0.00           C
ATOM   4552  O22 POPEP 185      62.497 123.977  32.116  1.00  0.00           O
ATOM   4553  C22 POPEP 185      64.527 125.447  32.156  1.00  0.00           C
ATOM   4556  C3  POPEP 185      64.437 122.177  28.946  1.00  0.00           C
ATOM   4559  O31 POPEP 185      65.647 121.847  29.666  1.00  0.00           O
ATOM   4560  C31 POPEP 185      65.567 120.807  30.486  1.00  0.00           C
ATOM   4561  O32 POPEP 185      64.577 120.117  30.666  1.00  0.00           O
ATOM   4562  C32 POPEP 185      66.917 120.637  31.166  1.00  0.00           C
ATOM   4565  C23 POPEP 185      65.447 124.957  33.296  1.00  0.00           C
ATOM   4568  C24 POPEP 185      65.077 125.647  34.606  1.00  0.00           C
ATOM   4571  C25 POPEP 185      65.707 124.987  35.826  1.00  0.00           C
ATOM   4574  C26 POPEP 185      65.467 125.847  37.066  1.00  0.00           C
ATOM   4577  C27 POPEP 185      66.107 125.257  38.336  1.00  0.00           C
ATOM   4580  C28 POPEP 185      65.817 126.077  39.606  1.00  0.00           C
ATOM   4583  C29 POPEP 185      64.337 126.317  39.776  1.00  0.00           C
ATOM   4585 0C21 POPEP 185      63.527 125.847  40.736  1.00  0.00           C
ATOM   4587 1C21 POPEP 185      63.917 125.027  41.936  1.00  0.00           C
ATOM   4590 2C21 POPEP 185      63.807 125.947  43.146  1.00  0.00           C
ATOM   4593 3C21 POPEP 185      64.157 125.277  44.476  1.00  0.00           C
ATOM   4596 4C21 POPEP 185      63.767 126.137  45.686  1.00  0.00           C
ATOM   4599 5C21 POPEP 185      62.257 126.317  45.896  1.00  0.00           C
ATOM   4602 6C21 POPEP 185      61.517 124.997  46.176  1.00  0.00           C
ATOM   4605 7C21 POPEP 185      60.007 125.177  46.316  1.00  0.00           C
ATOM   4608 8C21 POPEP 185      59.297 123.847  46.546  1.00  0.00           C
ATOM   4612  C33 POPEP 185      66.867 120.837  32.696  1.00  0.00           C
ATOM   4615  C34 POPEP 185      68.277 121.107  33.236  1.00  0.00           C
ATOM   4618  C35 POPEP 185      68.547 120.607  34.656  1.00  0.00           C
ATOM   4621  C36 POPEP 185      67.827 121.367  35.766  1.00  0.00           C
ATOM   4624  C37 POPEP 185      68.377 120.947  37.136  1.00  0.00           C
ATOM   4627  C38 POPEP 185      67.577 121.487  38.316  1.00  0.00           C
ATOM   4630  C39 POPEP 185      68.107 120.957  39.656  1.00  0.00           C
ATOM   4633 0C31 POPEP 185      67.237 121.337  40.856  1.00  0.00           C
ATOM   4636 1C31 POPEP 185      67.677 120.577  42.116  1.00  0.00           C
ATOM   4639 2C31 POPEP 185      66.967 121.027  43.406  1.00  0.00           C
ATOM   4642 3C31 POPEP 185      67.587 122.297  43.986  1.00  0.00           C
ATOM   4645 4C31 POPEP 185      67.017 122.657  45.366  1.00  0.00           C
ATOM   4648 5C31 POPEP 185      67.787 123.827  46.006  1.00  0.00           C
ATOM   4651 6C31 POPEP 185      67.207 124.277  47.346  1.00  0.00           C
ATOM   4655  NH3 POPEQ 186     131.147   6.157  70.886  1.00  0.00           N
ATOM   4659  C12 POPEQ 186     131.197   7.317  71.826  1.00  0.00           C
ATOM   4662  C11 POPEQ 186     130.797   8.577  71.066  1.00  0.00           C
ATOM   4665  P   POPEQ 186     131.247   9.917  68.926  1.00  0.00           P
ATOM   4666  O13 POPEQ 186     130.277  10.827  69.586  1.00  0.00           O
ATOM   4667  O14 POPEQ 186     132.537  10.507  68.536  1.00  0.00           O
ATOM   4668  O11 POPEQ 186     130.577   9.417  67.556  1.00  0.00           O
ATOM   4669  O12 POPEQ 186     131.487   8.627  69.806  1.00  0.00           O
ATOM   4670  C1  POPEQ 186     131.247   9.677  66.296  1.00  0.00           C
ATOM   4673  C2  POPEQ 186     130.317   9.527  65.046  1.00  0.00           C
ATOM   4675  O21 POPEQ 186     131.017   9.807  63.806  1.00  0.00           O
ATOM   4676  C21 POPEQ 186     131.357  11.037  63.476  1.00  0.00           C
ATOM   4677  O22 POPEQ 186     131.247  12.037  64.166  1.00  0.00           O
ATOM   4678  C22 POPEQ 186     132.007  10.997  62.076  1.00  0.00           C
ATOM   4681  C3  POPEQ 186     128.947  10.287  65.146  1.00  0.00           C
ATOM   4684  O31 POPEQ 186     128.167  10.167  63.946  1.00  0.00           O
ATOM   4685  C31 POPEQ 186     127.647   8.977  63.726  1.00  0.00           C
ATOM   4686  O32 POPEQ 186     127.547   8.087  64.546  1.00  0.00           O
ATOM   4687  C32 POPEQ 186     127.287   8.867  62.246  1.00  0.00           C
ATOM   4690  C23 POPEQ 186     131.837  12.217  61.126  1.00  0.00           C
ATOM   4693  C24 POPEQ 186     130.697  12.017  60.106  1.00  0.00           C
ATOM   4696  C25 POPEQ 186     130.457  13.157  59.106  1.00  0.00           C
ATOM   4699  C26 POPEQ 186     129.587  12.697  57.916  1.00  0.00           C
ATOM   4702  C27 POPEQ 186     129.107  13.827  56.996  1.00  0.00           C
ATOM   4705  C28 POPEQ 186     128.217  13.347  55.826  1.00  0.00           C
ATOM   4708  C29 POPEQ 186     129.037  12.667  54.756  1.00  0.00           C
ATOM   4710 0C21 POPEQ 186     128.837  12.677  53.426  1.00  0.00           C
ATOM   4712 1C21 POPEQ 186     127.697  13.327  52.666  1.00  0.00           C
ATOM   4715 2C21 POPEQ 186     128.187  14.427  51.696  1.00  0.00           C
ATOM   4718 3C21 POPEQ 186     127.057  14.937  50.786  1.00  0.00           C
ATOM   4721 4C21 POPEQ 186     127.417  16.237  50.056  1.00  0.00           C
ATOM   4724 5C21 POPEQ 186     126.327  16.667  49.066  1.00  0.00           C
ATOM   4727 6C21 POPEQ 186     126.747  17.857  48.196  1.00  0.00           C
ATOM   4730 7C21 POPEQ 186     125.707  18.187  47.106  1.00  0.00           C
ATOM   4733 8C21 POPEQ 186     126.187  19.257  46.116  1.00  0.00           C
ATOM   4737  C33 POPEQ 186     128.527   8.487  61.406  1.00  0.00           C
ATOM   4740  C34 POPEQ 186     128.187   8.107  59.966  1.00  0.00           C
ATOM   4743  C35 POPEQ 186     129.197   7.107  59.376  1.00  0.00           C
ATOM   4746  C36 POPEQ 186     128.797   6.547  58.006  1.00  0.00           C
ATOM   4749  C37 POPEQ 186     127.797   5.377  58.056  1.00  0.00           C
ATOM   4752  C38 POPEQ 186     127.427   4.897  56.646  1.00  0.00           C
ATOM   4755  C39 POPEQ 186     126.467   3.697  56.556  1.00  0.00           C
ATOM   4758 0C31 POPEQ 186     125.857   3.597  55.156  1.00  0.00           C
ATOM   4761 1C31 POPEQ 186     125.237   2.237  54.826  1.00  0.00           C
ATOM   4764 2C31 POPEQ 186     124.727   2.147  53.366  1.00  0.00           C
ATOM   4767 3C31 POPEQ 186     123.407   2.877  53.126  1.00  0.00           C
ATOM   4770 4C31 POPEQ 186     122.947   2.847  51.666  1.00  0.00           C
ATOM   4773 5C31 POPEQ 186     121.497   3.317  51.486  1.00  0.00           C
ATOM   4776 6C31 POPEQ 186     121.087   3.497  50.026  1.00  0.00           C
ATOM   4780  NH3 POPER 187      61.727  27.907  67.916  1.00  0.00           N
ATOM   4784  C12 POPER 187      62.957  28.197  68.736  1.00  0.00           C
ATOM   4787  C11 POPER 187      62.837  27.917  70.236  1.00  0.00           C
ATOM   4790  P   POPER 187      65.047  29.027  71.136  1.00  0.00           P
ATOM   4791  O13 POPER 187      64.197  30.227  71.026  1.00  0.00           O
ATOM   4792  O14 POPER 187      65.737  28.777  72.416  1.00  0.00           O
ATOM   4793  O11 POPER 187      66.157  29.007  69.986  1.00  0.00           O
ATOM   4794  O12 POPER 187      64.147  27.777  70.786  1.00  0.00           O
ATOM   4795  C1  POPER 187      66.127  29.897  68.876  1.00  0.00           C
ATOM   4798  C2  POPER 187      66.827  29.297  67.606  1.00  0.00           C
ATOM   4800  O21 POPER 187      66.197  29.887  66.456  1.00  0.00           O
ATOM   4801  C21 POPER 187      65.077  29.397  65.996  1.00  0.00           C
ATOM   4802  O22 POPER 187      64.527  28.367  66.346  1.00  0.00           O
ATOM   4803  C22 POPER 187      64.417  30.427  65.076  1.00  0.00           C
ATOM   4806  C3  POPER 187      66.907  27.727  67.636  1.00  0.00           C
ATOM   4809  O31 POPER 187      66.917  27.097  66.326  1.00  0.00           O
ATOM   4810  C31 POPER 187      66.337  25.897  66.356  1.00  0.00           C
ATOM   4811  O32 POPER 187      66.247  25.187  67.346  1.00  0.00           O
ATOM   4812  C32 POPER 187      65.587  25.517  65.086  1.00  0.00           C
ATOM   4815  C23 POPER 187      63.867  29.827  63.766  1.00  0.00           C
ATOM   4818  C24 POPER 187      63.017  30.867  63.016  1.00  0.00           C
ATOM   4821  C25 POPER 187      62.477  30.387  61.666  1.00  0.00           C
ATOM   4824  C26 POPER 187      63.507  30.487  60.526  1.00  0.00           C
ATOM   4827  C27 POPER 187      62.937  30.037  59.176  1.00  0.00           C
ATOM   4830  C28 POPER 187      63.917  30.257  57.996  1.00  0.00           C
ATOM   4833  C29 POPER 187      63.877  31.667  57.466  1.00  0.00           C
ATOM   4835 0C21 POPER 187      64.467  32.107  56.336  1.00  0.00           C
ATOM   4837 1C21 POPER 187      65.337  31.297  55.416  1.00  0.00           C
ATOM   4840 2C21 POPER 187      64.567  30.657  54.246  1.00  0.00           C
ATOM   4843 3C21 POPER 187      65.477  30.107  53.146  1.00  0.00           C
ATOM   4846 4C21 POPER 187      64.667  29.477  52.006  1.00  0.00           C
ATOM   4849 5C21 POPER 187      65.527  29.017  50.816  1.00  0.00           C
ATOM   4852 6C21 POPER 187      64.667  28.517  49.636  1.00  0.00           C
ATOM   4855 7C21 POPER 187      65.487  27.727  48.616  1.00  0.00           C
ATOM   4858 8C21 POPER 187      64.677  27.287  47.396  1.00  0.00           C
ATOM   4862  C33 POPER 187      66.437  25.257  63.826  1.00  0.00           C
ATOM   4865  C34 POPER 187      66.117  26.277  62.726  1.00  0.00           C
ATOM   4868  C35 POPER 187      67.047  27.477  62.716  1.00  0.00           C
ATOM   4871  C36 POPER 187      68.407  27.197  62.066  1.00  0.00           C
ATOM   4874  C37 POPER 187      69.197  28.487  61.806  1.00  0.00           C
ATOM   4877  C38 POPER 187      70.157  28.377  60.616  1.00  0.00           C
ATOM   4880  C39 POPER 187      69.417  28.447  59.276  1.00  0.00           C
ATOM   4883 0C31 POPER 187      70.347  28.617  58.066  1.00  0.00           C
ATOM   4886 1C31 POPER 187      69.547  28.937  56.796  1.00  0.00           C
ATOM   4889 2C31 POPER 187      70.407  28.987  55.526  1.00  0.00           C
ATOM   4892 3C31 POPER 187      69.547  29.357  54.306  1.00  0.00           C
ATOM   4895 4C31 POPER 187      70.147  28.927  52.956  1.00  0.00           C
ATOM   4898 5C31 POPER 187      69.087  28.937  51.846  1.00  0.00           C
ATOM   4901 6C31 POPER 187      69.577  28.397  50.506  1.00  0.00           C
ATOM   4905  NH3 POPES 188      42.487   2.877  28.426  1.00  0.00           N
ATOM   4909  C12 POPES 188      42.637   3.667  27.166  1.00  0.00           C
ATOM   4912  C11 POPES 188      42.237   2.887  25.886  1.00  0.00           C
ATOM   4915  P   POPES 188      39.597   2.797  25.916  1.00  0.00           P
ATOM   4916  O13 POPES 188      38.627   2.637  24.806  1.00  0.00           O
ATOM   4917  O14 POPES 188      39.857   1.627  26.786  1.00  0.00           O
ATOM   4918  O11 POPES 188      39.247   4.037  26.826  1.00  0.00           O
ATOM   4919  O12 POPES 188      40.977   3.297  25.346  1.00  0.00           O
ATOM   4920  C1  POPES 188      38.517   4.007  28.056  1.00  0.00           C
ATOM   4923  C2  POPES 188      39.407   4.357  29.286  1.00  0.00           C
ATOM   4925  O21 POPES 188      38.747   4.147  30.546  1.00  0.00           O
ATOM   4926  C21 POPES 188      39.097   3.077  31.246  1.00  0.00           C
ATOM   4927  O22 POPES 188      39.567   2.057  30.796  1.00  0.00           O
ATOM   4928  C22 POPES 188      39.057   3.457  32.746  1.00  0.00           C
ATOM   4931  C3  POPES 188      39.917   5.827  29.336  1.00  0.00           C
ATOM   4934  O31 POPES 188      40.427   6.187  30.646  1.00  0.00           O
ATOM   4935  C31 POPES 188      41.487   5.497  31.036  1.00  0.00           C
ATOM   4936  O32 POPES 188      42.127   4.737  30.326  1.00  0.00           O
ATOM   4937  C32 POPES 188      41.647   5.577  32.556  1.00  0.00           C
ATOM   4940  C23 POPES 188      38.117   2.657  33.676  1.00  0.00           C
ATOM   4943  C24 POPES 188      38.507   2.957  35.136  1.00  0.00           C
ATOM   4946  C25 POPES 188      37.417   2.677  36.186  1.00  0.00           C
ATOM   4949  C26 POPES 188      38.047   2.737  37.586  1.00  0.00           C
ATOM   4952  C27 POPES 188      37.067   2.497  38.746  1.00  0.00           C
ATOM   4955  C28 POPES 188      37.777   2.447  40.126  1.00  0.00           C
ATOM   4958  C29 POPES 188      38.517   3.717  40.466  1.00  0.00           C
ATOM   4960 0C21 POPES 188      38.537   4.377  41.636  1.00  0.00           C
ATOM   4962 1C21 POPES 188      37.857   3.977  42.916  1.00  0.00           C
ATOM   4965 2C21 POPES 188      36.497   4.677  43.086  1.00  0.00           C
ATOM   4968 3C21 POPES 188      35.987   4.637  44.536  1.00  0.00           C
ATOM   4971 4C21 POPES 188      34.577   5.217  44.726  1.00  0.00           C
ATOM   4974 5C21 POPES 188      34.467   6.717  44.376  1.00  0.00           C
ATOM   4977 6C21 POPES 188      33.117   7.317  44.796  1.00  0.00           C
ATOM   4980 7C21 POPES 188      32.917   8.747  44.296  1.00  0.00           C
ATOM   4983 8C21 POPES 188      31.587   9.377  44.706  1.00  0.00           C
ATOM   4987  C33 POPES 188      42.477   6.747  33.106  1.00  0.00           C
ATOM   4990  C34 POPES 188      42.807   6.557  34.596  1.00  0.00           C
ATOM   4993  C35 POPES 188      41.597   6.557  35.546  1.00  0.00           C
ATOM   4996  C36 POPES 188      41.997   6.377  37.026  1.00  0.00           C
ATOM   4999  C37 POPES 188      40.897   6.567  38.076  1.00  0.00           C
ATOM   5002  C38 POPES 188      41.287   6.037  39.476  1.00  0.00           C
ATOM   5005  C39 POPES 188      42.607   6.607  40.026  1.00  0.00           C
ATOM   5008 0C31 POPES 188      42.867   6.227  41.496  1.00  0.00           C
ATOM   5011 1C31 POPES 188      44.037   7.027  42.086  1.00  0.00           C
ATOM   5014 2C31 POPES 188      44.317   6.747  43.576  1.00  0.00           C
ATOM   5017 3C31 POPES 188      43.347   7.467  44.526  1.00  0.00           C
ATOM   5020 4C31 POPES 188      43.777   7.427  45.996  1.00  0.00           C
ATOM   5023 5C31 POPES 188      43.147   8.567  46.806  1.00  0.00           C
ATOM   5026 6C31 POPES 188      43.367   8.477  48.326  1.00  0.00           C
ATOM   5030  NH3 POPET 189      59.997  54.177  69.526  1.00  0.00           N
ATOM   5034  C12 POPET 189      59.167  52.997  69.926  1.00  0.00           C
ATOM   5037  C11 POPET 189      58.297  52.587  68.746  1.00  0.00           C
ATOM   5040  P   POPET 189      56.617  50.597  68.456  1.00  0.00           P
ATOM   5041  O13 POPET 189      57.637  50.167  67.466  1.00  0.00           O
ATOM   5042  O14 POPET 189      56.107  49.547  69.366  1.00  0.00           O
ATOM   5043  O11 POPET 189      55.427  51.147  67.596  1.00  0.00           O
ATOM   5044  O12 POPET 189      57.197  51.827  69.246  1.00  0.00           O
ATOM   5045  C1  POPET 189      55.177  52.497  67.226  1.00  0.00           C
ATOM   5048  C2  POPET 189      54.487  52.497  65.826  1.00  0.00           C
ATOM   5050  O21 POPET 189      55.227  52.877  64.646  1.00  0.00           O
ATOM   5051  C21 POPET 189      56.447  53.397  64.586  1.00  0.00           C
ATOM   5052  O22 POPET 189      57.017  54.047  65.446  1.00  0.00           O
ATOM   5053  C22 POPET 189      57.027  53.057  63.206  1.00  0.00           C
ATOM   5056  C3  POPET 189      53.017  53.017  65.836  1.00  0.00           C
ATOM   5059  O31 POPET 189      52.887  54.377  65.396  1.00  0.00           O
ATOM   5060  C31 POPET 189      52.827  54.717  64.096  1.00  0.00           C
ATOM   5061  O32 POPET 189      52.747  55.887  63.736  1.00  0.00           O
ATOM   5062  C32 POPET 189      52.767  53.557  63.066  1.00  0.00           C
ATOM   5065  C23 POPET 189      58.577  52.927  63.216  1.00  0.00           C
ATOM   5068  C24 POPET 189      59.187  52.227  61.986  1.00  0.00           C
ATOM   5071  C25 POPET 189      58.877  52.847  60.606  1.00  0.00           C
ATOM   5074  C26 POPET 189      59.487  54.237  60.396  1.00  0.00           C
ATOM   5077  C27 POPET 189      59.187  54.817  58.996  1.00  0.00           C
ATOM   5080  C28 POPET 189      59.437  56.337  58.916  1.00  0.00           C
ATOM   5083  C29 POPET 189      59.227  56.857  57.516  1.00  0.00           C
ATOM   5085 0C21 POPET 189      58.547  57.957  57.136  1.00  0.00           C
ATOM   5087 1C21 POPET 189      57.837  58.967  58.016  1.00  0.00           C
ATOM   5090 2C21 POPET 189      56.317  59.017  57.746  1.00  0.00           C
ATOM   5093 3C21 POPET 189      55.947  59.517  56.336  1.00  0.00           C
ATOM   5096 4C21 POPET 189      54.427  59.687  56.146  1.00  0.00           C
ATOM   5099 5C21 POPET 189      54.057  60.457  54.876  1.00  0.00           C
ATOM   5102 6C21 POPET 189      52.537  60.577  54.666  1.00  0.00           C
ATOM   5105 7C21 POPET 189      52.197  61.497  53.476  1.00  0.00           C
ATOM   5108 8C21 POPET 189      50.717  61.477  53.086  1.00  0.00           C
ATOM   5112  C33 POPET 189      53.457  53.907  61.716  1.00  0.00           C
ATOM   5115  C34 POPET 189      53.977  52.677  60.956  1.00  0.00           C
ATOM   5118  C35 POPET 189      54.697  53.047  59.646  1.00  0.00           C
ATOM   5121  C36 POPET 189      55.387  51.857  58.956  1.00  0.00           C
ATOM   5124  C37 POPET 189      56.137  52.267  57.686  1.00  0.00           C
ATOM   5127  C38 POPET 189      56.847  51.097  56.986  1.00  0.00           C
ATOM   5130  C39 POPET 189      57.867  51.547  55.926  1.00  0.00           C
ATOM   5133 0C31 POPET 189      58.717  50.387  55.376  1.00  0.00           C
ATOM   5136 1C31 POPET 189      59.987  50.867  54.666  1.00  0.00           C
ATOM   5139 2C31 POPET 189      61.247  50.027  54.966  1.00  0.00           C
ATOM   5142 3C31 POPET 189      61.657  50.107  56.446  1.00  0.00           C
ATOM   5145 4C31 POPET 189      63.157  49.917  56.696  1.00  0.00           C
ATOM   5148 5C31 POPET 189      63.497  49.887  58.186  1.00  0.00           C
ATOM   5151 6C31 POPET 189      64.997  49.887  58.466  1.00  0.00           C
ATOM   5155  NH3 POPEU 190       2.513  94.127  22.436  1.00  0.00           N
ATOM   5159  C12 POPEU 190       2.113  94.797  23.706  1.00  0.00           C
ATOM   5162  C11 POPEU 190       1.263  93.847  24.576  1.00  0.00           C
ATOM   5165  P   POPEU 190       0.203  95.777  25.946  1.00  0.00           P
ATOM   5166  O13 POPEU 190       1.203  96.857  26.056  1.00  0.00           O
ATOM   5167  O14 POPEU 190      -0.757  95.837  24.816  1.00  0.00           O
ATOM   5168  O11 POPEU 190      -0.597  95.597  27.296  1.00  0.00           O
ATOM   5169  O12 POPEU 190       0.993  94.407  25.866  1.00  0.00           O
ATOM   5170  C1  POPEU 190      -0.867  96.757  28.096  1.00  0.00           C
ATOM   5173  C2  POPEU 190       0.003  96.797  29.366  1.00  0.00           C
ATOM   5175  O21 POPEU 190      -0.517  97.907  30.116  1.00  0.00           O
ATOM   5176  C21 POPEU 190      -0.557  97.697  31.416  1.00  0.00           C
ATOM   5177  O22 POPEU 190      -0.137  96.707  31.996  1.00  0.00           O
ATOM   5178  C22 POPEU 190      -1.207  98.877  32.106  1.00  0.00           C
ATOM   5181  C3  POPEU 190       1.523  96.967  29.096  1.00  0.00           C
ATOM   5184  O31 POPEU 190       2.263  97.367  30.266  1.00  0.00           O
ATOM   5185  C31 POPEU 190       2.783  96.547  31.176  1.00  0.00           C
ATOM   5186  O32 POPEU 190       3.323  96.947  32.196  1.00  0.00           O
ATOM   5187  C32 POPEU 190       2.613  95.047  30.846  1.00  0.00           C
ATOM   5190  C23 POPEU 190      -2.117  98.437  33.276  1.00  0.00           C
ATOM   5193  C24 POPEU 190      -2.747  99.647  33.986  1.00  0.00           C
ATOM   5196  C25 POPEU 190      -1.747 100.517  34.786  1.00  0.00           C
ATOM   5199  C26 POPEU 190      -2.207 101.977  34.846  1.00  0.00           C
ATOM   5202  C27 POPEU 190      -1.357 102.907  35.716  1.00  0.00           C
ATOM   5205  C28 POPEU 190      -2.127 104.207  36.066  1.00  0.00           C
ATOM   5208  C29 POPEU 190      -3.067 104.057  37.236  1.00  0.00           C
ATOM   5210 0C21 POPEU 190      -3.557 105.057  37.976  1.00  0.00           C
ATOM   5212 1C21 POPEU 190      -3.307 106.527  37.726  1.00  0.00           C
ATOM   5215 2C21 POPEU 190      -2.077 107.067  38.486  1.00  0.00           C
ATOM   5218 3C21 POPEU 190      -2.267 107.197  39.996  1.00  0.00           C
ATOM   5221 4C21 POPEU 190      -0.977 107.647  40.706  1.00  0.00           C
ATOM   5224 5C21 POPEU 190      -1.177 107.987  42.186  1.00  0.00           C
ATOM   5227 6C21 POPEU 190       0.103 108.497  42.856  1.00  0.00           C
ATOM   5230 7C21 POPEU 190      -0.097 108.857  44.336  1.00  0.00           C
ATOM   5233 8C21 POPEU 190       1.213 109.147  45.076  1.00  0.00           C
ATOM   5237  C33 POPEU 190       2.913  94.097  32.026  1.00  0.00           C
ATOM   5240  C34 POPEU 190       4.417  93.857  32.246  1.00  0.00           C
ATOM   5243  C35 POPEU 190       4.757  93.287  33.626  1.00  0.00           C
ATOM   5246  C36 POPEU 190       4.367  91.817  33.806  1.00  0.00           C
ATOM   5249  C37 POPEU 190       4.327  91.447  35.296  1.00  0.00           C
ATOM   5252  C38 POPEU 190       4.007  89.967  35.556  1.00  0.00           C
ATOM   5255  C39 POPEU 190       3.767  89.717  37.046  1.00  0.00           C
ATOM   5258 0C31 POPEU 190       2.663  88.697  37.336  1.00  0.00           C
ATOM   5261 1C31 POPEU 190       2.293  88.717  38.826  1.00  0.00           C
ATOM   5264 2C31 POPEU 190       1.543  87.467  39.306  1.00  0.00           C
ATOM   5267 3C31 POPEU 190       0.163  87.307  38.656  1.00  0.00           C
ATOM   5270 4C31 POPEU 190      -0.637  86.177  39.306  1.00  0.00           C
ATOM   5273 5C31 POPEU 190      -1.977  85.917  38.616  1.00  0.00           C
ATOM   5276 6C31 POPEU 190      -2.797  84.817  39.286  1.00  0.00           C
ATOM   5280  NH3 POPEV 191     120.107  38.787  66.636  1.00  0.00           N
ATOM   5284  C12 POPEV 191     118.597  38.897  66.616  1.00  0.00           C
ATOM   5287  C11 POPEV 191     118.077  38.717  68.046  1.00  0.00           C
ATOM   5290  P   POPEV 191     115.917  39.467  69.356  1.00  0.00           P
ATOM   5291  O13 POPEV 191     116.847  40.027  70.356  1.00  0.00           O
ATOM   5292  O14 POPEV 191     114.837  38.617  69.896  1.00  0.00           O
ATOM   5293  O11 POPEV 191     115.187  40.717  68.696  1.00  0.00           O
ATOM   5294  O12 POPEV 191     116.647  38.837  68.096  1.00  0.00           O
ATOM   5295  C1  POPEV 191     115.767  41.347  67.536  1.00  0.00           C
ATOM   5298  C2  POPEV 191     115.037  40.937  66.216  1.00  0.00           C
ATOM   5300  O21 POPEV 191     115.787  41.327  65.026  1.00  0.00           O
ATOM   5301  C21 POPEV 191     115.587  40.557  63.956  1.00  0.00           C
ATOM   5302  O22 POPEV 191     115.147  39.417  63.986  1.00  0.00           O
ATOM   5303  C22 POPEV 191     115.827  41.327  62.636  1.00  0.00           C
ATOM   5306  C3  POPEV 191     113.657  41.657  66.226  1.00  0.00           C
ATOM   5309  O31 POPEV 191     112.637  40.977  65.486  1.00  0.00           O
ATOM   5310  C31 POPEV 191     112.427  41.377  64.236  1.00  0.00           C
ATOM   5311  O32 POPEV 191     112.987  42.317  63.696  1.00  0.00           O
ATOM   5312  C32 POPEV 191     111.317  40.557  63.636  1.00  0.00           C
ATOM   5315  C23 POPEV 191     115.707  40.427  61.376  1.00  0.00           C
ATOM   5318  C24 POPEV 191     115.367  41.157  60.056  1.00  0.00           C
ATOM   5321  C25 POPEV 191     115.657  40.287  58.826  1.00  0.00           C
ATOM   5324  C26 POPEV 191     115.047  40.777  57.496  1.00  0.00           C
ATOM   5327  C27 POPEV 191     115.617  40.027  56.266  1.00  0.00           C
ATOM   5330  C28 POPEV 191     115.147  40.557  54.896  1.00  0.00           C
ATOM   5333  C29 POPEV 191     113.737  40.147  54.556  1.00  0.00           C
ATOM   5335 0C21 POPEV 191     113.237  39.847  53.336  1.00  0.00           C
ATOM   5337 1C21 POPEV 191     113.927  39.887  51.996  1.00  0.00           C
ATOM   5340 2C21 POPEV 191     112.957  40.307  50.876  1.00  0.00           C
ATOM   5343 3C21 POPEV 191     113.447  39.907  49.466  1.00  0.00           C
ATOM   5346 4C21 POPEV 191     112.317  39.827  48.416  1.00  0.00           C
ATOM   5349 5C21 POPEV 191     111.857  41.177  47.846  1.00  0.00           C
ATOM   5352 6C21 POPEV 191     112.767  41.717  46.736  1.00  0.00           C
ATOM   5355 7C21 POPEV 191     112.087  42.787  45.866  1.00  0.00           C
ATOM   5358 8C21 POPEV 191     112.957  43.287  44.706  1.00  0.00           C
ATOM   5362  C33 POPEV 191     110.797  41.157  62.326  1.00  0.00           C
ATOM   5365  C34 POPEV 191     109.487  40.467  61.936  1.00  0.00           C
ATOM   5368  C35 POPEV 191     108.857  41.057  60.676  1.00  0.00           C
ATOM   5371  C36 POPEV 191     107.417  40.567  60.506  1.00  0.00           C
ATOM   5374  C37 POPEV 191     107.287  39.077  60.176  1.00  0.00           C
ATOM   5377  C38 POPEV 191     105.807  38.657  60.036  1.00  0.00           C
ATOM   5380  C39 POPEV 191     105.597  37.277  59.406  1.00  0.00           C
ATOM   5383 0C31 POPEV 191     106.027  37.197  57.936  1.00  0.00           C
ATOM   5386 1C31 POPEV 191     107.207  36.247  57.746  1.00  0.00           C
ATOM   5389 2C31 POPEV 191     107.507  35.997  56.256  1.00  0.00           C
ATOM   5392 3C31 POPEV 191     108.557  34.897  56.046  1.00  0.00           C
ATOM   5395 4C31 POPEV 191     108.017  33.477  56.326  1.00  0.00           C
ATOM   5398 5C31 POPEV 191     109.107  32.397  56.336  1.00  0.00           C
ATOM   5401 6C31 POPEV 191     109.967  32.357  55.076  1.00  0.00           C
ATOM   5405  NH3 POPEW 192      63.217 114.277  70.406  1.00  0.00           N
ATOM   5409  C12 POPEW 192      64.667 114.667  70.516  1.00  0.00           C
ATOM   5412  C11 POPEW 192      65.597 113.447  70.436  1.00  0.00           C
ATOM   5415  P   POPEW 192      67.927 112.727  69.536  1.00  0.00           P
ATOM   5416  O13 POPEW 192      68.937 113.167  68.556  1.00  0.00           O
ATOM   5417  O14 POPEW 192      68.407 112.457  70.906  1.00  0.00           O
ATOM   5418  O11 POPEW 192      67.227 111.407  69.016  1.00  0.00           O
ATOM   5419  O12 POPEW 192      66.737 113.767  69.626  1.00  0.00           O
ATOM   5420  C1  POPEW 192      67.877 110.137  69.176  1.00  0.00           C
ATOM   5423  C2  POPEW 192      68.457 109.617  67.836  1.00  0.00           C
ATOM   5425  O21 POPEW 192      68.407 108.187  67.906  1.00  0.00           O
ATOM   5426  C21 POPEW 192      68.057 107.357  66.916  1.00  0.00           C
ATOM   5427  O22 POPEW 192      67.957 106.157  67.106  1.00  0.00           O
ATOM   5428  C22 POPEW 192      67.717 108.037  65.576  1.00  0.00           C
ATOM   5431  C3  POPEW 192      69.917 110.107  67.606  1.00  0.00           C
ATOM   5434  O31 POPEW 192      70.337 109.967  66.236  1.00  0.00           O
ATOM   5435  C31 POPEW 192      70.527 110.997  65.386  1.00  0.00           C
ATOM   5436  O32 POPEW 192      70.987 110.847  64.266  1.00  0.00           O
ATOM   5437  C32 POPEW 192      70.107 112.367  65.916  1.00  0.00           C
ATOM   5440  C23 POPEW 192      67.667 107.037  64.396  1.00  0.00           C
ATOM   5443  C24 POPEW 192      66.997 107.617  63.136  1.00  0.00           C
ATOM   5446  C25 POPEW 192      67.107 106.677  61.926  1.00  0.00           C
ATOM   5449  C26 POPEW 192      66.137 107.067  60.796  1.00  0.00           C
ATOM   5452  C27 POPEW 192      66.247 106.147  59.566  1.00  0.00           C
ATOM   5455  C28 POPEW 192      65.297 106.537  58.416  1.00  0.00           C
ATOM   5458  C29 POPEW 192      63.847 106.507  58.836  1.00  0.00           C
ATOM   5460 0C21 POPEW 192      62.917 107.447  58.576  1.00  0.00           C
ATOM   5462 1C21 POPEW 192      63.097 108.667  57.706  1.00  0.00           C
ATOM   5465 2C21 POPEW 192      61.877 108.917  56.806  1.00  0.00           C
ATOM   5468 3C21 POPEW 192      62.207 109.697  55.526  1.00  0.00           C
ATOM   5471 4C21 POPEW 192      62.897 111.057  55.766  1.00  0.00           C
ATOM   5474 5C21 POPEW 192      63.087 111.847  54.466  1.00  0.00           C
ATOM   5477 6C21 POPEW 192      64.097 111.237  53.476  1.00  0.00           C
ATOM   5480 7C21 POPEW 192      64.037 111.947  52.116  1.00  0.00           C
ATOM   5483 8C21 POPEW 192      65.137 111.517  51.136  1.00  0.00           C
ATOM   5487  C33 POPEW 192      70.207 113.487  64.846  1.00  0.00           C
ATOM   5490  C34 POPEW 192      69.007 113.517  63.886  1.00  0.00           C
ATOM   5493  C35 POPEW 192      69.077 114.647  62.846  1.00  0.00           C
ATOM   5496  C36 POPEW 192      70.157 114.427  61.756  1.00  0.00           C
ATOM   5499  C37 POPEW 192      70.137 115.507  60.656  1.00  0.00           C
ATOM   5502  C38 POPEW 192      70.897 115.127  59.376  1.00  0.00           C
ATOM   5505  C39 POPEW 192      70.917 116.307  58.386  1.00  0.00           C
ATOM   5508 0C31 POPEW 192      71.337 115.967  56.956  1.00  0.00           C
ATOM   5511 1C31 POPEW 192      71.057 117.147  56.006  1.00  0.00           C
ATOM   5514 2C31 POPEW 192      71.417 116.867  54.536  1.00  0.00           C
ATOM   5517 3C31 POPEW 192      71.297 118.097  53.626  1.00  0.00           C
ATOM   5520 4C31 POPEW 192      69.867 118.667  53.516  1.00  0.00           C
ATOM   5523 5C31 POPEW 192      69.777 119.837  52.536  1.00  0.00           C
ATOM   5526 6C31 POPEW 192      68.397 120.517  52.526  1.00  0.00           C
ATOM   5530  NH3 POPEX 193     124.587  10.677  68.286  1.00  0.00           N
ATOM   5534  C12 POPEX 193     124.817   9.217  68.596  1.00  0.00           C
ATOM   5537  C11 POPEX 193     125.497   8.477  67.426  1.00  0.00           C
ATOM   5540  P   POPEX 193     125.447   5.887  68.046  1.00  0.00           P
ATOM   5541  O13 POPEX 193     126.367   4.827  67.526  1.00  0.00           O
ATOM   5542  O14 POPEX 193     124.967   5.787  69.436  1.00  0.00           O
ATOM   5543  O11 POPEX 193     124.157   5.937  67.146  1.00  0.00           O
ATOM   5544  O12 POPEX 193     126.147   7.287  67.866  1.00  0.00           O
ATOM   5545  C1  POPEX 193     123.857   4.967  66.126  1.00  0.00           C
ATOM   5548  C2  POPEX 193     123.907   5.637  64.736  1.00  0.00           C
ATOM   5550  O21 POPEX 193     122.927   5.107  63.816  1.00  0.00           O
ATOM   5551  C21 POPEX 193     123.087   3.857  63.376  1.00  0.00           C
ATOM   5552  O22 POPEX 193     123.907   3.057  63.796  1.00  0.00           O
ATOM   5553  C22 POPEX 193     122.167   3.627  62.176  1.00  0.00           C
ATOM   5556  C3  POPEX 193     125.327   5.687  64.116  1.00  0.00           C
ATOM   5559  O31 POPEX 193     125.237   6.347  62.846  1.00  0.00           O
ATOM   5560  C31 POPEX 193     125.737   5.847  61.706  1.00  0.00           C
ATOM   5561  O32 POPEX 193     125.327   6.177  60.606  1.00  0.00           O
ATOM   5562  C32 POPEX 193     126.907   4.877  61.896  1.00  0.00           C
ATOM   5565  C23 POPEX 193     122.507   4.537  60.956  1.00  0.00           C
ATOM   5568  C24 POPEX 193     121.697   4.237  59.666  1.00  0.00           C
ATOM   5571  C25 POPEX 193     122.137   2.917  59.006  1.00  0.00           C
ATOM   5574  C26 POPEX 193     121.587   2.597  57.616  1.00  0.00           C
ATOM   5577  C27 POPEX 193     121.977   1.157  57.226  1.00  0.00           C
ATOM   5580  C28 POPEX 193     121.297   0.667  55.926  1.00  0.00           C
ATOM   5583  C29 POPEX 193     121.807  -0.683  55.506  1.00  0.00           C
ATOM   5585 0C21 POPEX 193     121.117  -1.603  54.806  1.00  0.00           C
ATOM   5587 1C21 POPEX 193     119.717  -1.433  54.256  1.00  0.00           C
ATOM   5590 2C21 POPEX 193     119.757  -0.613  52.956  1.00  0.00           C
ATOM   5593 3C21 POPEX 193     118.427  -0.573  52.206  1.00  0.00           C
ATOM   5596 4C21 POPEX 193     118.557   0.287  50.936  1.00  0.00           C
ATOM   5599 5C21 POPEX 193     117.587  -0.073  49.806  1.00  0.00           C
ATOM   5602 6C21 POPEX 193     118.017   0.567  48.476  1.00  0.00           C
ATOM   5605 7C21 POPEX 193     117.137   0.187  47.286  1.00  0.00           C
ATOM   5608 8C21 POPEX 193     117.597   0.857  45.986  1.00  0.00           C
ATOM   5612  C33 POPEX 193     126.477   3.487  61.416  1.00  0.00           C
ATOM   5615  C34 POPEX 193     127.517   2.387  61.656  1.00  0.00           C
ATOM   5618  C35 POPEX 193     127.057   1.027  61.096  1.00  0.00           C
ATOM   5621  C36 POPEX 193     126.907   1.017  59.576  1.00  0.00           C
ATOM   5624  C37 POPEX 193     126.217  -0.243  59.036  1.00  0.00           C
ATOM   5627  C38 POPEX 193     126.347  -0.363  57.516  1.00  0.00           C
ATOM   5630  C39 POPEX 193     125.587  -1.563  56.956  1.00  0.00           C
ATOM   5633 0C31 POPEX 193     125.787  -1.687  55.436  1.00  0.00           C
ATOM   5636 1C31 POPEX 193     125.337  -3.037  54.876  1.00  0.00           C
ATOM   5639 2C31 POPEX 193     125.767  -3.197  53.416  1.00  0.00           C
ATOM   5642 3C31 POPEX 193     125.337  -4.527  52.786  1.00  0.00           C
ATOM   5645 4C31 POPEX 193     126.167  -5.757  53.196  1.00  0.00           C
ATOM   5648 5C31 POPEX 193     126.007  -6.907  52.196  1.00  0.00           C
ATOM   5651 6C31 POPEX 193     126.807  -8.167  52.556  1.00  0.00           C
ATOM   5655  NH3 POPEY 194      36.497 113.817  28.516  1.00  0.00           N
ATOM   5659  C12 POPEY 194      35.387 112.797  28.686  1.00  0.00           C
ATOM   5662  C11 POPEY 194      33.997 113.477  28.726  1.00  0.00           C
ATOM   5665  P   POPEY 194      31.497 112.797  27.996  1.00  0.00           P
ATOM   5666  O13 POPEY 194      31.697 112.737  26.526  1.00  0.00           O
ATOM   5667  O14 POPEY 194      30.487 111.847  28.516  1.00  0.00           O
ATOM   5668  O11 POPEY 194      31.067 114.257  28.426  1.00  0.00           O
ATOM   5669  O12 POPEY 194      32.917 112.537  28.686  1.00  0.00           O
ATOM   5670  C1  POPEY 194      31.587 114.967  29.556  1.00  0.00           C
ATOM   5673  C2  POPEY 194      30.597 115.977  30.156  1.00  0.00           C
ATOM   5675  O21 POPEY 194      31.227 116.487  31.346  1.00  0.00           O
ATOM   5676  C21 POPEY 194      31.347 117.797  31.466  1.00  0.00           C
ATOM   5677  O22 POPEY 194      30.907 118.617  30.676  1.00  0.00           O
ATOM   5678  C22 POPEY 194      32.107 118.117  32.766  1.00  0.00           C
ATOM   5681  C3  POPEY 194      29.247 115.317  30.526  1.00  0.00           C
ATOM   5684  O31 POPEY 194      28.347 116.297  31.076  1.00  0.00           O
ATOM   5685  C31 POPEY 194      28.247 116.487  32.386  1.00  0.00           C
ATOM   5686  O32 POPEY 194      28.117 117.597  32.896  1.00  0.00           O
ATOM   5687  C32 POPEY 194      28.067 115.187  33.156  1.00  0.00           C
ATOM   5690  C23 POPEY 194      31.817 119.477  33.416  1.00  0.00           C
ATOM   5693  C24 POPEY 194      32.747 119.787  34.606  1.00  0.00           C
ATOM   5696  C25 POPEY 194      32.497 118.927  35.866  1.00  0.00           C
ATOM   5699  C26 POPEY 194      33.127 119.527  37.136  1.00  0.00           C
ATOM   5702  C27 POPEY 194      33.237 118.547  38.316  1.00  0.00           C
ATOM   5705  C28 POPEY 194      33.887 119.197  39.556  1.00  0.00           C
ATOM   5708  C29 POPEY 194      34.177 118.197  40.656  1.00  0.00           C
ATOM   5710 0C21 POPEY 194      33.697 118.217  41.906  1.00  0.00           C
ATOM   5712 1C21 POPEY 194      32.757 119.247  42.486  1.00  0.00           C
ATOM   5715 2C21 POPEY 194      32.077 118.767  43.796  1.00  0.00           C
ATOM   5718 3C21 POPEY 194      33.067 118.477  44.936  1.00  0.00           C
ATOM   5721 4C21 POPEY 194      32.447 118.567  46.336  1.00  0.00           C
ATOM   5724 5C21 POPEY 194      31.297 117.587  46.596  1.00  0.00           C
ATOM   5727 6C21 POPEY 194      30.877 117.597  48.066  1.00  0.00           C
ATOM   5730 7C21 POPEY 194      29.917 116.467  48.456  1.00  0.00           C
ATOM   5733 8C21 POPEY 194      29.477 116.547  49.916  1.00  0.00           C
ATOM   5737  C33 POPEY 194      27.507 115.407  34.586  1.00  0.00           C
ATOM   5740  C34 POPEY 194      28.547 115.787  35.656  1.00  0.00           C
ATOM   5743  C35 POPEY 194      28.847 117.287  35.776  1.00  0.00           C
ATOM   5746  C36 POPEY 194      29.307 117.677  37.186  1.00  0.00           C
ATOM   5749  C37 POPEY 194      29.057 119.157  37.506  1.00  0.00           C
ATOM   5752  C38 POPEY 194      29.367 119.507  38.966  1.00  0.00           C
ATOM   5755  C39 POPEY 194      28.747 120.847  39.406  1.00  0.00           C
ATOM   5758 0C31 POPEY 194      28.767 121.017  40.926  1.00  0.00           C
ATOM   5761 1C31 POPEY 194      28.037 122.287  41.386  1.00  0.00           C
ATOM   5764 2C31 POPEY 194      27.907 122.387  42.916  1.00  0.00           C
ATOM   5767 3C31 POPEY 194      29.247 122.597  43.636  1.00  0.00           C
ATOM   5770 4C31 POPEY 194      29.087 122.917  45.126  1.00  0.00           C
ATOM   5773 5C31 POPEY 194      30.437 123.097  45.846  1.00  0.00           C
ATOM   5776 6C31 POPEY 194      30.307 123.307  47.356  1.00  0.00           C
ATOM   5780  NH3 POPEZ 195       7.337  88.107  24.286  1.00  0.00           N
ATOM   5784  C12 POPEZ 195       6.297  89.187  24.256  1.00  0.00           C
ATOM   5787  C11 POPEZ 195       6.947  90.547  24.496  1.00  0.00           C
ATOM   5790  P   POPEZ 195       5.757  92.777  23.766  1.00  0.00           P
ATOM   5791  O13 POPEZ 195       7.007  93.037  23.046  1.00  0.00           O
ATOM   5792  O14 POPEZ 195       4.567  92.537  22.906  1.00  0.00           O
ATOM   5793  O11 POPEZ 195       5.487  93.927  24.806  1.00  0.00           O
ATOM   5794  O12 POPEZ 195       5.937  91.527  24.706  1.00  0.00           O
ATOM   5795  C1  POPEZ 195       4.557  93.837  25.886  1.00  0.00           C
ATOM   5798  C2  POPEZ 195       5.207  93.517  27.266  1.00  0.00           C
ATOM   5800  O21 POPEZ 195       4.097  93.227  28.146  1.00  0.00           O
ATOM   5801  C21 POPEZ 195       3.997  91.957  28.486  1.00  0.00           C
ATOM   5802  O22 POPEZ 195       4.877  91.127  28.356  1.00  0.00           O
ATOM   5803  C22 POPEZ 195       2.623  91.657  29.066  1.00  0.00           C
ATOM   5806  C3  POPEZ 195       6.017  94.737  27.816  1.00  0.00           C
ATOM   5809  O31 POPEZ 195       6.857  94.407  28.956  1.00  0.00           O
ATOM   5810  C31 POPEZ 195       8.007  93.827  28.656  1.00  0.00           C
ATOM   5811  O32 POPEZ 195       8.347  93.467  27.536  1.00  0.00           O
ATOM   5812  C32 POPEZ 195       8.827  93.567  29.936  1.00  0.00           C
ATOM   5815  C23 POPEZ 195       2.693  90.457  30.026  1.00  0.00           C
ATOM   5818  C24 POPEZ 195       1.323  90.067  30.586  1.00  0.00           C
ATOM   5821  C25 POPEZ 195       1.413  89.627  32.046  1.00  0.00           C
ATOM   5824  C26 POPEZ 195       0.103  89.077  32.596  1.00  0.00           C
ATOM   5827  C27 POPEZ 195       0.253  88.637  34.056  1.00  0.00           C
ATOM   5830  C28 POPEZ 195      -1.057  88.147  34.706  1.00  0.00           C
ATOM   5833  C29 POPEZ 195      -1.637  86.977  33.946  1.00  0.00           C
ATOM   5835 0C21 POPEZ 195      -2.937  86.737  33.706  1.00  0.00           C
ATOM   5837 1C21 POPEZ 195      -4.117  87.527  34.216  1.00  0.00           C
ATOM   5840 2C21 POPEZ 195      -5.007  86.657  35.126  1.00  0.00           C
ATOM   5843 3C21 POPEZ 195      -5.807  85.587  34.356  1.00  0.00           C
ATOM   5846 4C21 POPEZ 195      -6.477  84.527  35.246  1.00  0.00           C
ATOM   5849 5C21 POPEZ 195      -5.517  83.477  35.816  1.00  0.00           C
ATOM   5852 6C21 POPEZ 195      -4.977  82.487  34.766  1.00  0.00           C
ATOM   5855 7C21 POPEZ 195      -3.937  81.517  35.336  1.00  0.00           C
ATOM   5858 8C21 POPEZ 195      -3.297  80.627  34.276  1.00  0.00           C
ATOM   5862  C33 POPEZ 195      10.207  94.277  29.996  1.00  0.00           C
ATOM   5865  C34 POPEZ 195      10.987  94.037  31.306  1.00  0.00           C
ATOM   5868  C35 POPEZ 195      10.517  94.847  32.526  1.00  0.00           C
ATOM   5871  C36 POPEZ 195      11.277  96.167  32.706  1.00  0.00           C
ATOM   5874  C37 POPEZ 195      10.997  96.847  34.046  1.00  0.00           C
ATOM   5877  C38 POPEZ 195      11.847  98.107  34.256  1.00  0.00           C
ATOM   5880  C39 POPEZ 195      13.007  97.937  35.256  1.00  0.00           C
ATOM   5883 0C31 POPEZ 195      12.517  97.867  36.706  1.00  0.00           C
ATOM   5886 1C31 POPEZ 195      13.617  98.067  37.756  1.00  0.00           C
ATOM   5889 2C31 POPEZ 195      13.047  98.067  39.176  1.00  0.00           C
ATOM   5892 3C31 POPEZ 195      14.097  97.977  40.286  1.00  0.00           C
ATOM   5895 4C31 POPEZ 195      15.017  99.207  40.376  1.00  0.00           C
ATOM   5898 5C31 POPEZ 195      15.947  99.117  41.596  1.00  0.00           C
ATOM   5901 6C31 POPEZ 195      16.877 100.307  41.776  1.00  0.00           C
ATOM   5905  NH3 POPEa 196      14.257  40.727  66.266  1.00  0.00           N
ATOM   5909  C12 POPEa 196      12.927  40.037  66.466  1.00  0.00           C
ATOM   5912  C11 POPEa 196      12.487  40.007  67.936  1.00  0.00           C
ATOM   5915  P   POPEa 196      12.577  37.587  68.886  1.00  0.00           P
ATOM   5916  O13 POPEa 196      11.687  36.457  69.236  1.00  0.00           O
ATOM   5917  O14 POPEa 196      13.457  38.097  69.946  1.00  0.00           O
ATOM   5918  O11 POPEa 196      13.497  37.117  67.686  1.00  0.00           O
ATOM   5919  O12 POPEa 196      11.767  38.797  68.226  1.00  0.00           O
ATOM   5920  C1  POPEa 196      13.217  35.877  67.026  1.00  0.00           C
ATOM   5923  C2  POPEa 196      14.057  35.747  65.736  1.00  0.00           C
ATOM   5925  O21 POPEa 196      13.467  34.767  64.856  1.00  0.00           O
ATOM   5926  C21 POPEa 196      13.667  33.477  65.046  1.00  0.00           C
ATOM   5927  O22 POPEa 196      14.277  32.947  65.956  1.00  0.00           O
ATOM   5928  C22 POPEa 196      13.037  32.677  63.906  1.00  0.00           C
ATOM   5931  C3  POPEa 196      15.597  35.587  65.976  1.00  0.00           C
ATOM   5934  O31 POPEa 196      16.377  35.917  64.806  1.00  0.00           O
ATOM   5935  C31 POPEa 196      16.567  37.217  64.666  1.00  0.00           C
ATOM   5936  O32 POPEa 196      16.007  38.087  65.316  1.00  0.00           O
ATOM   5937  C32 POPEa 196      17.627  37.517  63.626  1.00  0.00           C
ATOM   5940  C23 POPEa 196      13.977  32.587  62.686  1.00  0.00           C
ATOM   5943  C24 POPEa 196      14.137  33.937  61.966  1.00  0.00           C
ATOM   5946  C25 POPEa 196      14.667  33.807  60.536  1.00  0.00           C
ATOM   5949  C26 POPEa 196      16.127  33.347  60.436  1.00  0.00           C
ATOM   5952  C27 POPEa 196      16.537  33.027  58.996  1.00  0.00           C
ATOM   5955  C28 POPEa 196      17.887  32.287  58.916  1.00  0.00           C
ATOM   5958  C29 POPEa 196      18.907  32.877  57.976  1.00  0.00           C
ATOM   5960 0C21 POPEa 196      18.767  33.057  56.646  1.00  0.00           C
ATOM   5962 1C21 POPEa 196      17.577  32.687  55.796  1.00  0.00           C
ATOM   5965 2C21 POPEa 196      17.997  32.157  54.416  1.00  0.00           C
ATOM   5968 3C21 POPEa 196      18.407  30.687  54.406  1.00  0.00           C
ATOM   5971 4C21 POPEa 196      19.327  30.307  53.226  1.00  0.00           C
ATOM   5974 5C21 POPEa 196      18.877  30.797  51.836  1.00  0.00           C
ATOM   5977 6C21 POPEa 196      20.077  30.827  50.876  1.00  0.00           C
ATOM   5980 7C21 POPEa 196      19.807  31.567  49.556  1.00  0.00           C
ATOM   5983 8C21 POPEa 196      21.097  31.877  48.786  1.00  0.00           C
ATOM   5987  C33 POPEa 196      17.237  37.227  62.166  1.00  0.00           C
ATOM   5990  C34 POPEa 196      18.437  37.447  61.226  1.00  0.00           C
ATOM   5993  C35 POPEa 196      18.147  37.207  59.746  1.00  0.00           C
ATOM   5996  C36 POPEa 196      19.447  37.027  58.936  1.00  0.00           C
ATOM   5999  C37 POPEa 196      19.207  37.057  57.426  1.00  0.00           C
ATOM   6002  C38 POPEa 196      20.397  36.527  56.596  1.00  0.00           C
ATOM   6005  C39 POPEa 196      21.677  37.347  56.776  1.00  0.00           C
ATOM   6008 0C31 POPEa 196      22.757  37.097  55.716  1.00  0.00           C
ATOM   6011 1C31 POPEa 196      23.717  38.287  55.546  1.00  0.00           C
ATOM   6014 2C31 POPEa 196      24.677  38.087  54.366  1.00  0.00           C
ATOM   6017 3C31 POPEa 196      25.437  39.357  53.966  1.00  0.00           C
ATOM   6020 4C31 POPEa 196      26.137  39.197  52.606  1.00  0.00           C
ATOM   6023 5C31 POPEa 196      26.947  40.437  52.186  1.00  0.00           C
ATOM   6026 6C31 POPEa 196      27.507  40.327  50.756  1.00  0.00           C
ATOM   6030  NH3 POPEb 197      16.127  31.107  66.866  1.00  0.00           N
ATOM   6034  C12 POPEb 197      15.547  30.757  68.216  1.00  0.00           C
ATOM   6037  C11 POPEb 197      14.077  30.297  68.146  1.00  0.00           C
ATOM   6040  P   POPEb 197      12.747  28.137  67.396  1.00  0.00           P
ATOM   6041  O13 POPEb 197      13.367  26.827  67.706  1.00  0.00           O
ATOM   6042  O14 POPEb 197      11.677  28.637  68.286  1.00  0.00           O
ATOM   6043  O11 POPEb 197      12.187  28.117  65.926  1.00  0.00           O
ATOM   6044  O12 POPEb 197      13.917  29.207  67.246  1.00  0.00           O
ATOM   6045  C1  POPEb 197      11.697  26.977  65.226  1.00  0.00           C
ATOM   6048  C2  POPEb 197      11.757  27.267  63.706  1.00  0.00           C
ATOM   6050  O21 POPEb 197      11.437  26.107  62.906  1.00  0.00           O
ATOM   6051  C21 POPEb 197      12.357  25.187  62.656  1.00  0.00           C
ATOM   6052  O22 POPEb 197      13.457  25.107  63.156  1.00  0.00           O
ATOM   6053  C22 POPEb 197      11.777  24.167  61.656  1.00  0.00           C
ATOM   6056  C3  POPEb 197      13.107  27.967  63.316  1.00  0.00           C
ATOM   6059  O31 POPEb 197      13.287  28.087  61.886  1.00  0.00           O
ATOM   6060  C31 POPEb 197      14.457  28.657  61.586  1.00  0.00           C
ATOM   6061  O32 POPEb 197      15.197  29.187  62.396  1.00  0.00           O
ATOM   6062  C32 POPEb 197      14.707  28.647  60.086  1.00  0.00           C
ATOM   6065  C23 POPEb 197      12.327  24.287  60.216  1.00  0.00           C
ATOM   6068  C24 POPEb 197      11.897  23.117  59.326  1.00  0.00           C
ATOM   6071  C25 POPEb 197      12.387  23.227  57.866  1.00  0.00           C
ATOM   6074  C26 POPEb 197      11.367  23.867  56.916  1.00  0.00           C
ATOM   6077  C27 POPEb 197      11.957  24.047  55.506  1.00  0.00           C
ATOM   6080  C28 POPEb 197      10.977  24.717  54.526  1.00  0.00           C
ATOM   6083  C29 POPEb 197      11.697  25.217  53.296  1.00  0.00           C
ATOM   6085 0C21 POPEb 197      11.257  25.197  52.026  1.00  0.00           C
ATOM   6087 1C21 POPEb 197       9.917  24.717  51.526  1.00  0.00           C
ATOM   6090 2C21 POPEb 197       9.397  25.577  50.346  1.00  0.00           C
ATOM   6093 3C21 POPEb 197       8.197  24.937  49.636  1.00  0.00           C
ATOM   6096 4C21 POPEb 197       7.837  25.617  48.306  1.00  0.00           C
ATOM   6099 5C21 POPEb 197       6.617  25.007  47.576  1.00  0.00           C
ATOM   6102 6C21 POPEb 197       6.647  23.467  47.476  1.00  0.00           C
ATOM   6105 7C21 POPEb 197       5.477  22.857  46.696  1.00  0.00           C
ATOM   6108 8C21 POPEb 197       5.517  21.327  46.696  1.00  0.00           C
ATOM   6112  C33 POPEb 197      13.547  28.057  59.266  1.00  0.00           C
ATOM   6115  C34 POPEb 197      13.867  28.047  57.776  1.00  0.00           C
ATOM   6118  C35 POPEb 197      12.637  27.717  56.926  1.00  0.00           C
ATOM   6121  C36 POPEb 197      12.867  27.957  55.426  1.00  0.00           C
ATOM   6124  C37 POPEb 197      13.047  29.437  55.066  1.00  0.00           C
ATOM   6127  C38 POPEb 197      13.317  29.657  53.576  1.00  0.00           C
ATOM   6130  C39 POPEb 197      14.747  29.297  53.156  1.00  0.00           C
ATOM   6133 0C31 POPEb 197      14.877  29.047  51.656  1.00  0.00           C
ATOM   6136 1C31 POPEb 197      15.857  27.927  51.296  1.00  0.00           C
ATOM   6139 2C31 POPEb 197      15.557  27.287  49.936  1.00  0.00           C
ATOM   6142 3C31 POPEb 197      15.647  28.267  48.756  1.00  0.00           C
ATOM   6145 4C31 POPEb 197      15.117  27.667  47.446  1.00  0.00           C
ATOM   6148 5C31 POPEb 197      15.317  28.617  46.256  1.00  0.00           C
ATOM   6151 6C31 POPEb 197      14.577  28.167  44.986  1.00  0.00           C
ATOM   6155  NH3 POPEc 198      76.347  38.317  27.916  1.00  0.00           N
ATOM   6159  C12 POPEc 198      76.077  39.547  28.716  1.00  0.00           C
ATOM   6162  C11 POPEc 198      76.987  39.607  29.956  1.00  0.00           C
ATOM   6165  P   POPEc 198      79.397  39.077  29.046  1.00  0.00           P
ATOM   6166  O13 POPEc 198      78.927  39.307  27.666  1.00  0.00           O
ATOM   6167  O14 POPEc 198      80.127  40.157  29.716  1.00  0.00           O
ATOM   6168  O11 POPEc 198      80.207  37.727  29.106  1.00  0.00           O
ATOM   6169  O12 POPEc 198      78.117  38.727  29.916  1.00  0.00           O
ATOM   6170  C1  POPEc 198      81.037  37.357  30.216  1.00  0.00           C
ATOM   6173  C2  POPEc 198      80.387  36.307  31.176  1.00  0.00           C
ATOM   6175  O21 POPEc 198      80.067  36.897  32.456  1.00  0.00           O
ATOM   6176  C21 POPEc 198      81.077  37.187  33.256  1.00  0.00           C
ATOM   6177  O22 POPEc 198      82.267  37.117  32.986  1.00  0.00           O
ATOM   6178  C22 POPEc 198      80.517  37.737  34.566  1.00  0.00           C
ATOM   6181  C3  POPEc 198      81.247  35.007  31.326  1.00  0.00           C
ATOM   6184  O31 POPEc 198      80.917  34.277  32.536  1.00  0.00           O
ATOM   6185  C31 POPEc 198      81.957  33.697  33.146  1.00  0.00           C
ATOM   6186  O32 POPEc 198      83.067  33.557  32.686  1.00  0.00           O
ATOM   6187  C32 POPEc 198      81.507  33.177  34.516  1.00  0.00           C
ATOM   6190  C23 POPEc 198      81.537  37.737  35.736  1.00  0.00           C
ATOM   6193  C24 POPEc 198      80.957  38.377  37.026  1.00  0.00           C
ATOM   6196  C25 POPEc 198      80.617  37.327  38.096  1.00  0.00           C
ATOM   6199  C26 POPEc 198      80.247  37.927  39.456  1.00  0.00           C
ATOM   6202  C27 POPEc 198      79.727  36.847  40.426  1.00  0.00           C
ATOM   6205  C28 POPEc 198      80.387  36.837  41.816  1.00  0.00           C
ATOM   6208  C29 POPEc 198      80.087  38.037  42.676  1.00  0.00           C
ATOM   6210 0C21 POPEc 198      79.807  38.027  43.996  1.00  0.00           C
ATOM   6212 1C21 POPEc 198      79.757  36.807  44.886  1.00  0.00           C
ATOM   6215 2C21 POPEc 198      81.087  36.027  45.026  1.00  0.00           C
ATOM   6218 3C21 POPEc 198      82.237  36.797  45.696  1.00  0.00           C
ATOM   6221 4C21 POPEc 198      83.547  35.997  45.626  1.00  0.00           C
ATOM   6224 5C21 POPEc 198      84.457  36.187  46.846  1.00  0.00           C
ATOM   6227 6C21 POPEc 198      85.597  35.157  46.886  1.00  0.00           C
ATOM   6230 7C21 POPEc 198      86.367  35.167  48.216  1.00  0.00           C
ATOM   6233 8C21 POPEc 198      87.227  33.927  48.426  1.00  0.00           C
ATOM   6237  C33 POPEc 198      82.597  33.367  35.596  1.00  0.00           C
ATOM   6240  C34 POPEc 198      82.097  32.907  36.976  1.00  0.00           C
ATOM   6243  C35 POPEc 198      83.137  33.087  38.086  1.00  0.00           C
ATOM   6246  C36 POPEc 198      82.457  33.137  39.466  1.00  0.00           C
ATOM   6249  C37 POPEc 198      83.387  32.837  40.646  1.00  0.00           C
ATOM   6252  C38 POPEc 198      82.597  32.817  41.956  1.00  0.00           C
ATOM   6255  C39 POPEc 198      83.437  32.387  43.156  1.00  0.00           C
ATOM   6258 0C31 POPEc 198      82.587  32.297  44.426  1.00  0.00           C
ATOM   6261 1C31 POPEc 198      83.367  31.697  45.606  1.00  0.00           C
ATOM   6264 2C31 POPEc 198      82.687  31.977  46.946  1.00  0.00           C
ATOM   6267 3C31 POPEc 198      83.357  31.197  48.086  1.00  0.00           C
ATOM   6270 4C31 POPEc 198      82.907  31.687  49.466  1.00  0.00           C
ATOM   6273 5C31 POPEc 198      83.577  30.907  50.596  1.00  0.00           C
ATOM   6276 6C31 POPEc 198      83.527  31.647  51.936  1.00  0.00           C
ATOM   6280  NH3 POPEd 199      11.007  63.607  24.706  1.00  0.00           N
ATOM   6284  C12 POPEd 199      10.467  63.687  23.306  1.00  0.00           C
ATOM   6287  C11 POPEd 199      11.577  63.527  22.246  1.00  0.00           C
ATOM   6290  P   POPEd 199      10.837  61.757  20.476  1.00  0.00           P
ATOM   6291  O13 POPEd 199      12.097  61.027  20.616  1.00  0.00           O
ATOM   6292  O14 POPEd 199      10.227  61.747  19.126  1.00  0.00           O
ATOM   6293  O11 POPEd 199       9.807  61.187  21.536  1.00  0.00           O
ATOM   6294  O12 POPEd 199      11.037  63.267  20.946  1.00  0.00           O
ATOM   6295  C1  POPEd 199      10.417  60.337  22.546  1.00  0.00           C
ATOM   6298  C2  POPEd 199       9.487  60.027  23.726  1.00  0.00           C
ATOM   6300  O21 POPEd 199      10.247  59.367  24.756  1.00  0.00           O
ATOM   6301  C21 POPEd 199      10.547  60.097  25.806  1.00  0.00           C
ATOM   6302  O22 POPEd 199      10.497  61.317  25.846  1.00  0.00           O
ATOM   6303  C22 POPEd 199      10.967  59.207  26.966  1.00  0.00           C
ATOM   6306  C3  POPEd 199       8.357  59.077  23.306  1.00  0.00           C
ATOM   6309  O31 POPEd 199       7.827  58.477  24.506  1.00  0.00           O
ATOM   6310  C31 POPEd 199       7.257  57.327  24.216  1.00  0.00           C
ATOM   6311  O32 POPEd 199       6.957  56.967  23.086  1.00  0.00           O
ATOM   6312  C32 POPEd 199       6.917  56.557  25.496  1.00  0.00           C
ATOM   6315  C23 POPEd 199      10.767  59.897  28.336  1.00  0.00           C
ATOM   6318  C24 POPEd 199      11.067  58.967  29.516  1.00  0.00           C
ATOM   6321  C25 POPEd 199      10.827  59.607  30.896  1.00  0.00           C
ATOM   6324  C26 POPEd 199       9.347  59.877  31.206  1.00  0.00           C
ATOM   6327  C27 POPEd 199       8.997  59.537  32.666  1.00  0.00           C
ATOM   6330  C28 POPEd 199       7.587  59.997  33.086  1.00  0.00           C
ATOM   6333  C29 POPEd 199       7.517  61.487  33.276  1.00  0.00           C
ATOM   6335 0C21 POPEd 199       6.677  62.157  34.086  1.00  0.00           C
ATOM   6337 1C21 POPEd 199       5.567  61.587  34.936  1.00  0.00           C
ATOM   6340 2C21 POPEd 199       5.717  61.967  36.426  1.00  0.00           C
ATOM   6343 3C21 POPEd 199       4.387  61.897  37.196  1.00  0.00           C
ATOM   6346 4C21 POPEd 199       4.467  62.547  38.586  1.00  0.00           C
ATOM   6349 5C21 POPEd 199       5.117  61.657  39.646  1.00  0.00           C
ATOM   6352 6C21 POPEd 199       5.307  62.387  40.986  1.00  0.00           C
ATOM   6355 7C21 POPEd 199       5.817  61.467  42.096  1.00  0.00           C
ATOM   6358 8C21 POPEd 199       6.007  62.147  43.456  1.00  0.00           C
ATOM   6362  C33 POPEd 199       7.937  56.537  26.656  1.00  0.00           C
ATOM   6365  C34 POPEd 199       7.247  55.907  27.876  1.00  0.00           C
ATOM   6368  C35 POPEd 199       8.077  55.857  29.166  1.00  0.00           C
ATOM   6371  C36 POPEd 199       7.227  55.287  30.306  1.00  0.00           C
ATOM   6374  C37 POPEd 199       7.897  55.277  31.686  1.00  0.00           C
ATOM   6377  C38 POPEd 199       6.907  54.797  32.756  1.00  0.00           C
ATOM   6380  C39 POPEd 199       7.547  54.417  34.096  1.00  0.00           C
ATOM   6383 0C31 POPEd 199       8.047  55.617  34.916  1.00  0.00           C
ATOM   6386 1C31 POPEd 199       8.557  55.177  36.296  1.00  0.00           C
ATOM   6389 2C31 POPEd 199       8.837  56.347  37.246  1.00  0.00           C
ATOM   6392 3C31 POPEd 199       9.247  55.917  38.666  1.00  0.00           C
ATOM   6395 4C31 POPEd 199       8.197  55.007  39.346  1.00  0.00           C
ATOM   6398 5C31 POPEd 199       8.427  54.817  40.846  1.00  0.00           C
ATOM   6401 6C31 POPEd 199       7.267  55.347  41.696  1.00  0.00           C
ATOM   6405  NH3 POPEe 200     101.837 118.467  32.086  1.00  0.00           N
ATOM   6409  C12 POPEe 200     100.977 119.587  31.586  1.00  0.00           C
ATOM   6412  C11 POPEe 200     101.187 120.857  32.416  1.00  0.00           C
ATOM   6415  P   POPEe 200     100.167 123.297  32.116  1.00  0.00           P
ATOM   6416  O13 POPEe 200     101.367 123.837  32.786  1.00  0.00           O
ATOM   6417  O14 POPEe 200      99.887 123.737  30.736  1.00  0.00           O
ATOM   6418  O11 POPEe 200      98.917 123.657  33.006  1.00  0.00           O
ATOM   6419  O12 POPEe 200     100.107 121.737  32.146  1.00  0.00           O
ATOM   6420  C1  POPEe 200      98.657 122.817  34.136  1.00  0.00           C
ATOM   6423  C2  POPEe 200      97.487 123.347  34.976  1.00  0.00           C
ATOM   6425  O21 POPEe 200      97.157 122.287  35.866  1.00  0.00           O
ATOM   6426  C21 POPEe 200      97.727 122.267  37.036  1.00  0.00           C
ATOM   6427  O22 POPEe 200      98.447 123.127  37.516  1.00  0.00           O
ATOM   6428  C22 POPEe 200      97.357 120.937  37.676  1.00  0.00           C
ATOM   6431  C3  POPEe 200      96.207 123.637  34.176  1.00  0.00           C
ATOM   6434  O31 POPEe 200      95.287 124.347  35.036  1.00  0.00           O
ATOM   6435  C31 POPEe 200      94.547 123.607  35.846  1.00  0.00           C
ATOM   6436  O32 POPEe 200      94.307 122.417  35.706  1.00  0.00           O
ATOM   6437  C32 POPEe 200      94.177 124.457  37.066  1.00  0.00           C
ATOM   6440  C23 POPEe 200      97.577 120.847  39.186  1.00  0.00           C
ATOM   6443  C24 POPEe 200      97.117 119.477  39.676  1.00  0.00           C
ATOM   6446  C25 POPEe 200      97.387 119.187  41.156  1.00  0.00           C
ATOM   6449  C26 POPEe 200      96.317 119.787  42.076  1.00  0.00           C
ATOM   6452  C27 POPEe 200      96.487 119.397  43.556  1.00  0.00           C
ATOM   6455  C28 POPEe 200      95.677 120.257  44.546  1.00  0.00           C
ATOM   6458  C29 POPEe 200      95.927 119.807  45.966  1.00  0.00           C
ATOM   6460 0C21 POPEe 200      95.057 119.837  46.986  1.00  0.00           C
ATOM   6462 1C21 POPEe 200      93.657 120.397  46.946  1.00  0.00           C
ATOM   6465 2C21 POPEe 200      92.937 120.297  48.316  1.00  0.00           C
ATOM   6468 3C21 POPEe 200      92.537 118.867  48.696  1.00  0.00           C
ATOM   6471 4C21 POPEe 200      91.747 118.757  50.006  1.00  0.00           C
ATOM   6474 5C21 POPEe 200      90.237 119.027  49.846  1.00  0.00           C
ATOM   6477 6C21 POPEe 200      89.467 117.877  49.176  1.00  0.00           C
ATOM   6480 7C21 POPEe 200      88.007 118.237  48.926  1.00  0.00           C
ATOM   6483 8C21 POPEe 200      87.207 117.137  48.216  1.00  0.00           C
ATOM   6487  C33 POPEe 200      95.007 124.057  38.316  1.00  0.00           C
ATOM   6490  C34 POPEe 200      94.607 124.837  39.576  1.00  0.00           C
ATOM   6493  C35 POPEe 200      93.687 124.037  40.516  1.00  0.00           C
ATOM   6496  C36 POPEe 200      93.477 124.717  41.876  1.00  0.00           C
ATOM   6499  C37 POPEe 200      92.477 123.957  42.776  1.00  0.00           C
ATOM   6502  C38 POPEe 200      92.067 124.717  44.046  1.00  0.00           C
ATOM   6505  C39 POPEe 200      91.477 126.127  43.786  1.00  0.00           C
ATOM   6508 0C31 POPEe 200      90.327 126.127  42.776  1.00  0.00           C
ATOM   6511 1C31 POPEe 200      89.787 127.521  42.446  1.00  0.00           C
ATOM   6514 2C31 POPEe 200      89.177 128.241  43.656  1.00  0.00           C
ATOM   6517 3C31 POPEe 200      90.017 129.391  44.216  1.00  0.00           C
ATOM   6520 4C31 POPEe 200      90.017 130.651  43.336  1.00  0.00           C
ATOM   6523 5C31 POPEe 200      90.577 131.851  44.096  1.00  0.00           C
ATOM   6526 6C31 POPEe 200      90.717 133.101  43.236  1.00  0.00           C
ATOM   6530  NH3 POPEf 201       9.367  50.727  21.316  1.00  0.00           N
ATOM   6534  C12 POPEf 201       9.107  51.997  20.566  1.00  0.00           C
ATOM   6537  C11 POPEf 201       7.817  51.907  19.736  1.00  0.00           C
ATOM   6540  P   POPEf 201       6.817  53.477  17.806  1.00  0.00           P
ATOM   6541  O13 POPEf 201       7.327  52.557  16.756  1.00  0.00           O
ATOM   6542  O14 POPEf 201       6.917  54.907  17.486  1.00  0.00           O
ATOM   6543  O11 POPEf 201       5.307  53.107  18.046  1.00  0.00           O
ATOM   6544  O12 POPEf 201       7.577  53.177  19.146  1.00  0.00           O
ATOM   6545  C1  POPEf 201       4.837  51.827  18.466  1.00  0.00           C
ATOM   6548  C2  POPEf 201       4.197  51.987  19.856  1.00  0.00           C
ATOM   6550  O21 POPEf 201       3.987  50.667  20.416  1.00  0.00           O
ATOM   6551  C21 POPEf 201       4.207  50.627  21.736  1.00  0.00           C
ATOM   6552  O22 POPEf 201       4.627  51.577  22.386  1.00  0.00           O
ATOM   6553  C22 POPEf 201       3.867  49.257  22.296  1.00  0.00           C
ATOM   6556  C3  POPEf 201       2.863  52.797  19.736  1.00  0.00           C
ATOM   6559  O31 POPEf 201       2.093  52.757  20.956  1.00  0.00           O
ATOM   6560  C31 POPEf 201       1.783  53.907  21.526  1.00  0.00           C
ATOM   6561  O32 POPEf 201       1.983  55.027  21.086  1.00  0.00           O
ATOM   6562  C32 POPEf 201       1.203  53.607  22.906  1.00  0.00           C
ATOM   6565  C23 POPEf 201       3.887  49.247  23.846  1.00  0.00           C
ATOM   6568  C24 POPEf 201       2.483  49.407  24.446  1.00  0.00           C
ATOM   6571  C25 POPEf 201       1.743  48.057  24.466  1.00  0.00           C
ATOM   6574  C26 POPEf 201       0.253  48.177  24.786  1.00  0.00           C
ATOM   6577  C27 POPEf 201      -0.447  46.807  24.866  1.00  0.00           C
ATOM   6580  C28 POPEf 201      -1.717  46.827  25.736  1.00  0.00           C
ATOM   6583  C29 POPEf 201      -2.197  45.457  26.176  1.00  0.00           C
ATOM   6585 0C21 POPEf 201      -1.557  44.627  27.016  1.00  0.00           C
ATOM   6587 1C21 POPEf 201      -0.227  44.837  27.696  1.00  0.00           C
ATOM   6590 2C21 POPEf 201      -0.347  44.997  29.226  1.00  0.00           C
ATOM   6593 3C21 POPEf 201      -1.167  46.227  29.626  1.00  0.00           C
ATOM   6596 4C21 POPEf 201      -1.027  46.587  31.116  1.00  0.00           C
ATOM   6599 5C21 POPEf 201      -1.437  45.407  32.006  1.00  0.00           C
ATOM   6602 6C21 POPEf 201      -1.557  45.727  33.496  1.00  0.00           C
ATOM   6605 7C21 POPEf 201      -2.107  44.507  34.256  1.00  0.00           C
ATOM   6608 8C21 POPEf 201      -2.337  44.737  35.746  1.00  0.00           C
ATOM   6612  C33 POPEf 201       2.313  53.957  23.916  1.00  0.00           C
ATOM   6615  C34 POPEf 201       2.023  53.677  25.386  1.00  0.00           C
ATOM   6618  C35 POPEf 201       2.953  54.507  26.286  1.00  0.00           C
ATOM   6621  C36 POPEf 201       2.543  54.377  27.746  1.00  0.00           C
ATOM   6624  C37 POPEf 201       3.553  54.967  28.736  1.00  0.00           C
ATOM   6627  C38 POPEf 201       3.093  54.807  30.186  1.00  0.00           C
ATOM   6630  C39 POPEf 201       3.153  53.347  30.646  1.00  0.00           C
ATOM   6633 0C31 POPEf 201       2.223  53.037  31.806  1.00  0.00           C
ATOM   6636 1C31 POPEf 201       2.323  51.557  32.156  1.00  0.00           C
ATOM   6639 2C31 POPEf 201       1.193  51.057  33.056  1.00  0.00           C
ATOM   6642 3C31 POPEf 201       1.723  50.327  34.296  1.00  0.00           C
ATOM   6645 4C31 POPEf 201       2.543  49.077  33.966  1.00  0.00           C
ATOM   6648 5C31 POPEf 201       3.253  48.517  35.206  1.00  0.00           C
ATOM   6651 6C31 POPEf 201       4.137  47.307  34.906  1.00  0.00           C
ATOM   6655  NH3 POPEg 202       5.007  82.657  66.596  1.00  0.00           N
ATOM   6659  C12 POPEg 202       5.827  82.037  67.706  1.00  0.00           C
ATOM   6662  C11 POPEg 202       5.017  81.817  69.006  1.00  0.00           C
ATOM   6665  P   POPEg 202       2.573  81.057  68.556  1.00  0.00           P
ATOM   6666  O13 POPEg 202       1.823  81.477  69.766  1.00  0.00           O
ATOM   6667  O14 POPEg 202       2.573  81.997  67.406  1.00  0.00           O
ATOM   6668  O11 POPEg 202       1.993  79.677  68.086  1.00  0.00           O
ATOM   6669  O12 POPEg 202       4.067  80.747  68.896  1.00  0.00           O
ATOM   6670  C1  POPEg 202       2.723  78.987  67.086  1.00  0.00           C
ATOM   6673  C2  POPEg 202       1.943  77.717  66.656  1.00  0.00           C
ATOM   6675  O21 POPEg 202       2.793  76.717  66.086  1.00  0.00           O
ATOM   6676  C21 POPEg 202       3.493  77.057  65.006  1.00  0.00           C
ATOM   6677  O22 POPEg 202       3.637  78.177  64.566  1.00  0.00           O
ATOM   6678  C22 POPEg 202       4.097  75.807  64.376  1.00  0.00           C
ATOM   6681  C3  POPEg 202       0.743  78.067  65.716  1.00  0.00           C
ATOM   6684  O31 POPEg 202       0.043  76.867  65.336  1.00  0.00           O
ATOM   6685  C31 POPEg 202      -0.217  76.497  64.076  1.00  0.00           C
ATOM   6686  O32 POPEg 202      -0.347  75.327  63.746  1.00  0.00           O
ATOM   6687  C32 POPEg 202      -0.487  77.647  63.086  1.00  0.00           C
ATOM   6690  C23 POPEg 202       3.957  75.797  62.846  1.00  0.00           C
ATOM   6693  C24 POPEg 202       5.017  76.687  62.186  1.00  0.00           C
ATOM   6696  C25 POPEg 202       4.577  77.297  60.856  1.00  0.00           C
ATOM   6699  C26 POPEg 202       4.407  76.257  59.756  1.00  0.00           C
ATOM   6702  C27 POPEg 202       3.887  76.877  58.456  1.00  0.00           C
ATOM   6705  C28 POPEg 202       3.323  75.857  57.456  1.00  0.00           C
ATOM   6708  C29 POPEg 202       2.033  75.247  57.946  1.00  0.00           C
ATOM   6710 0C21 POPEg 202       0.873  75.167  57.266  1.00  0.00           C
ATOM   6712 1C21 POPEg 202       0.613  75.647  55.866  1.00  0.00           C
ATOM   6715 2C21 POPEg 202      -0.287  74.727  55.016  1.00  0.00           C
ATOM   6718 3C21 POPEg 202       0.483  73.647  54.246  1.00  0.00           C
ATOM   6721 4C21 POPEg 202      -0.277  73.217  52.986  1.00  0.00           C
ATOM   6724 5C21 POPEg 202       0.443  72.137  52.186  1.00  0.00           C
ATOM   6727 6C21 POPEg 202      -0.327  71.757  50.916  1.00  0.00           C
ATOM   6730 7C21 POPEg 202       0.453  70.797  50.016  1.00  0.00           C
ATOM   6733 8C21 POPEg 202      -0.347  70.337  48.796  1.00  0.00           C
ATOM   6737  C33 POPEg 202       0.153  77.437  61.686  1.00  0.00           C
ATOM   6740  C34 POPEg 202      -0.207  78.617  60.756  1.00  0.00           C
ATOM   6743  C35 POPEg 202       0.313  78.557  59.316  1.00  0.00           C
ATOM   6746  C36 POPEg 202      -0.327  79.657  58.446  1.00  0.00           C
ATOM   6749  C37 POPEg 202      -0.227  79.377  56.936  1.00  0.00           C
ATOM   6752  C38 POPEg 202      -1.097  80.307  56.076  1.00  0.00           C
ATOM   6755  C39 POPEg 202      -1.377  79.747  54.666  1.00  0.00           C
ATOM   6758 0C31 POPEg 202      -0.317  80.107  53.606  1.00  0.00           C
ATOM   6761 1C31 POPEg 202      -0.657  79.477  52.246  1.00  0.00           C
ATOM   6764 2C31 POPEg 202       0.383  79.787  51.146  1.00  0.00           C
ATOM   6767 3C31 POPEg 202       0.233  78.907  49.896  1.00  0.00           C
ATOM   6770 4C31 POPEg 202       0.643  77.447  50.156  1.00  0.00           C
ATOM   6773 5C31 POPEg 202       0.543  76.557  48.916  1.00  0.00           C
ATOM   6776 6C31 POPEg 202       1.003  75.127  49.186  1.00  0.00           C
ATOM   6780  NH3 POPEh 203      45.207  26.497  67.806  1.00  0.00           N
ATOM   6784  C12 POPEh 203      46.027  26.557  69.066  1.00  0.00           C
ATOM   6787  C11 POPEh 203      46.787  25.237  69.246  1.00  0.00           C
ATOM   6790  P   POPEh 203      49.377  25.417  69.866  1.00  0.00           P
ATOM   6791  O13 POPEh 203      49.797  26.737  69.326  1.00  0.00           O
ATOM   6792  O14 POPEh 203      50.117  24.907  71.016  1.00  0.00           O
ATOM   6793  O11 POPEh 203      49.567  24.357  68.706  1.00  0.00           O
ATOM   6794  O12 POPEh 203      47.837  25.387  70.166  1.00  0.00           O
ATOM   6795  C1  POPEh 203      49.557  24.827  67.356  1.00  0.00           C
ATOM   6798  C2  POPEh 203      49.267  23.647  66.396  1.00  0.00           C
ATOM   6800  O21 POPEh 203      49.497  24.057  65.046  1.00  0.00           O
ATOM   6801  C21 POPEh 203      48.787  25.047  64.546  1.00  0.00           C
ATOM   6802  O22 POPEh 203      47.847  25.617  65.066  1.00  0.00           O
ATOM   6803  C22 POPEh 203      49.397  25.347  63.176  1.00  0.00           C
ATOM   6806  C3  POPEh 203      47.877  22.967  66.606  1.00  0.00           C
ATOM   6809  O31 POPEh 203      47.847  21.597  66.176  1.00  0.00           O
ATOM   6810  C31 POPEh 203      47.637  21.367  64.886  1.00  0.00           C
ATOM   6811  O32 POPEh 203      47.497  22.227  64.026  1.00  0.00           O
ATOM   6812  C32 POPEh 203      47.597  19.857  64.646  1.00  0.00           C
ATOM   6815  C23 POPEh 203      48.727  26.407  62.286  1.00  0.00           C
ATOM   6818  C24 POPEh 203      49.187  26.177  60.846  1.00  0.00           C
ATOM   6821  C25 POPEh 203      48.487  27.027  59.786  1.00  0.00           C
ATOM   6824  C26 POPEh 203      49.127  26.797  58.416  1.00  0.00           C
ATOM   6827  C27 POPEh 203      48.297  27.347  57.256  1.00  0.00           C
ATOM   6830  C28 POPEh 203      48.867  26.967  55.876  1.00  0.00           C
ATOM   6833  C29 POPEh 203      50.247  27.527  55.626  1.00  0.00           C
ATOM   6835 0C21 POPEh 203      50.627  28.267  54.576  1.00  0.00           C
ATOM   6837 1C21 POPEh 203      49.767  28.667  53.406  1.00  0.00           C
ATOM   6840 2C21 POPEh 203      49.337  27.497  52.506  1.00  0.00           C
ATOM   6843 3C21 POPEh 203      50.487  26.657  51.946  1.00  0.00           C
ATOM   6846 4C21 POPEh 203      49.937  25.477  51.126  1.00  0.00           C
ATOM   6849 5C21 POPEh 203      51.007  24.617  50.456  1.00  0.00           C
ATOM   6852 6C21 POPEh 203      51.717  25.317  49.286  1.00  0.00           C
ATOM   6855 7C21 POPEh 203      52.407  24.317  48.346  1.00  0.00           C
ATOM   6858 8C21 POPEh 203      52.867  24.947  47.026  1.00  0.00           C
ATOM   6862  C33 POPEh 203      46.607  19.427  63.546  1.00  0.00           C
ATOM   6865  C34 POPEh 203      47.147  19.727  62.136  1.00  0.00           C
ATOM   6868  C35 POPEh 203      46.247  19.247  60.986  1.00  0.00           C
ATOM   6871  C36 POPEh 203      46.427  17.747  60.696  1.00  0.00           C
ATOM   6874  C37 POPEh 203      45.797  17.287  59.366  1.00  0.00           C
ATOM   6877  C38 POPEh 203      46.337  15.897  59.006  1.00  0.00           C
ATOM   6880  C39 POPEh 203      45.767  15.217  57.756  1.00  0.00           C
ATOM   6883 0C31 POPEh 203      46.367  13.807  57.636  1.00  0.00           C
ATOM   6886 1C31 POPEh 203      45.647  12.877  56.646  1.00  0.00           C
ATOM   6889 2C31 POPEh 203      46.247  12.847  55.236  1.00  0.00           C
ATOM   6892 3C31 POPEh 203      45.967  14.097  54.406  1.00  0.00           C
ATOM   6895 4C31 POPEh 203      46.237  13.857  52.906  1.00  0.00           C
ATOM   6898 5C31 POPEh 203      45.677  14.967  52.006  1.00  0.00           C
ATOM   6901 6C31 POPEh 203      45.787  14.617  50.526  1.00  0.00           C
ATOM   6905  NH3 POPEi 204      86.317 112.887  29.806  1.00  0.00           N
ATOM   6909  C12 POPEi 204      87.287 113.117  30.926  1.00  0.00           C
ATOM   6912  C11 POPEi 204      87.157 114.537  31.506  1.00  0.00           C
ATOM   6915  P   POPEi 204      88.387 116.777  31.886  1.00  0.00           P
ATOM   6916  O13 POPEi 204      88.837 117.717  30.826  1.00  0.00           O
ATOM   6917  O14 POPEi 204      87.127 117.057  32.596  1.00  0.00           O
ATOM   6918  O11 POPEi 204      89.537 116.577  32.946  1.00  0.00           O
ATOM   6919  O12 POPEi 204      88.317 115.327  31.216  1.00  0.00           O
ATOM   6920  C1  POPEi 204      89.447 115.537  33.936  1.00  0.00           C
ATOM   6923  C2  POPEi 204      89.897 116.007  35.346  1.00  0.00           C
ATOM   6925  O21 POPEi 204      89.687 114.887  36.236  1.00  0.00           O
ATOM   6926  C21 POPEi 204      90.637 114.637  37.116  1.00  0.00           C
ATOM   6927  O22 POPEi 204      91.767 115.087  37.116  1.00  0.00           O
ATOM   6928  C22 POPEi 204      90.027 113.767  38.206  1.00  0.00           C
ATOM   6931  C3  POPEi 204      89.037 117.207  35.856  1.00  0.00           C
ATOM   6934  O31 POPEi 204      89.567 117.807  37.056  1.00  0.00           O
ATOM   6935  C31 POPEi 204      89.057 117.467  38.226  1.00  0.00           C
ATOM   6936  O32 POPEi 204      88.097 116.727  38.396  1.00  0.00           O
ATOM   6937  C32 POPEi 204      89.837 118.147  39.336  1.00  0.00           C
ATOM   6940  C23 POPEi 204      90.907 113.547  39.466  1.00  0.00           C
ATOM   6943  C24 POPEi 204      90.107 112.837  40.566  1.00  0.00           C
ATOM   6946  C25 POPEi 204      90.927 111.907  41.466  1.00  0.00           C
ATOM   6949  C26 POPEi 204      92.207 112.467  42.096  1.00  0.00           C
ATOM   6952  C27 POPEi 204      92.837 111.387  42.996  1.00  0.00           C
ATOM   6955  C28 POPEi 204      94.067 111.847  43.796  1.00  0.00           C
ATOM   6958  C29 POPEi 204      94.597 110.687  44.616  1.00  0.00           C
ATOM   6960 0C21 POPEi 204      94.537 110.537  45.946  1.00  0.00           C
ATOM   6962 1C21 POPEi 204      93.907 111.507  46.916  1.00  0.00           C
ATOM   6965 2C21 POPEi 204      93.447 110.857  48.226  1.00  0.00           C
ATOM   6968 3C21 POPEi 204      93.187 111.937  49.296  1.00  0.00           C
ATOM   6971 4C21 POPEi 204      92.777 111.367  50.656  1.00  0.00           C
ATOM   6974 5C21 POPEi 204      93.187 112.287  51.826  1.00  0.00           C
ATOM   6977 6C21 POPEi 204      92.667 113.727  51.736  1.00  0.00           C
ATOM   6980 7C21 POPEi 204      93.147 114.577  52.916  1.00  0.00           C
ATOM   6983 8C21 POPEi 204      92.787 116.057  52.786  1.00  0.00           C
ATOM   6987  C33 POPEi 204      89.717 117.467  40.706  1.00  0.00           C
ATOM   6990  C34 POPEi 204      90.447 118.287  41.776  1.00  0.00           C
ATOM   6993  C35 POPEi 204      89.587 119.387  42.406  1.00  0.00           C
ATOM   6996  C36 POPEi 204      90.117 119.857  43.766  1.00  0.00           C
ATOM   6999  C37 POPEi 204      89.117 120.727  44.536  1.00  0.00           C
ATOM   7002  C38 POPEi 204      89.707 121.247  45.846  1.00  0.00           C
ATOM   7005  C39 POPEi 204      88.757 122.177  46.616  1.00  0.00           C
ATOM   7008 0C31 POPEi 204      89.427 122.727  47.876  1.00  0.00           C
ATOM   7011 1C31 POPEi 204      88.527 123.637  48.716  1.00  0.00           C
ATOM   7014 2C31 POPEi 204      89.207 124.047  50.026  1.00  0.00           C
ATOM   7017 3C31 POPEi 204      88.507 125.197  50.756  1.00  0.00           C
ATOM   7020 4C31 POPEi 204      87.067 124.877  51.176  1.00  0.00           C
ATOM   7023 5C31 POPEi 204      86.487 125.947  52.106  1.00  0.00           C
ATOM   7026 6C31 POPEi 204      85.067 125.637  52.566  1.00  0.00           C
ATOM   7030  NH3 POPEj 205     109.347  98.767  26.876  1.00  0.00           N
ATOM   7034  C12 POPEj 205     108.007  99.207  26.356  1.00  0.00           C
ATOM   7037  C11 POPEj 205     108.057 100.707  26.086  1.00  0.00           C
ATOM   7040  P   POPEj 205     109.477 102.447  24.796  1.00  0.00           P
ATOM   7041  O13 POPEj 205     110.037 102.287  23.436  1.00  0.00           O
ATOM   7042  O14 POPEj 205     108.247 103.257  24.996  1.00  0.00           O
ATOM   7043  O11 POPEj 205     110.597 103.037  25.746  1.00  0.00           O
ATOM   7044  O12 POPEj 205     109.267 101.007  25.376  1.00  0.00           O
ATOM   7045  C1  POPEj 205     111.767 102.297  26.096  1.00  0.00           C
ATOM   7048  C2  POPEj 205     111.877 102.017  27.636  1.00  0.00           C
ATOM   7050  O21 POPEj 205     112.007 100.597  27.816  1.00  0.00           O
ATOM   7051  C21 POPEj 205     112.657 100.007  28.856  1.00  0.00           C
ATOM   7052  O22 POPEj 205     112.427  98.867  29.206  1.00  0.00           O
ATOM   7053  C22 POPEj 205     113.617 100.947  29.606  1.00  0.00           C
ATOM   7056  C3  POPEj 205     110.637 102.577  28.406  1.00  0.00           C
ATOM   7059  O31 POPEj 205     110.587 102.157  29.786  1.00  0.00           O
ATOM   7060  C31 POPEj 205     109.907 101.017  29.996  1.00  0.00           C
ATOM   7061  O32 POPEj 205     109.277 100.397  29.156  1.00  0.00           O
ATOM   7062  C32 POPEj 205     110.097 100.577  31.436  1.00  0.00           C
ATOM   7065  C23 POPEj 205     114.527 100.197  30.616  1.00  0.00           C
ATOM   7068  C24 POPEj 205     115.067 101.107  31.746  1.00  0.00           C
ATOM   7071  C25 POPEj 205     114.337 100.867  33.076  1.00  0.00           C
ATOM   7074  C26 POPEj 205     114.937 101.657  34.246  1.00  0.00           C
ATOM   7077  C27 POPEj 205     114.317 101.267  35.606  1.00  0.00           C
ATOM   7080  C28 POPEj 205     115.337 100.857  36.686  1.00  0.00           C
ATOM   7083  C29 POPEj 205     116.157  99.637  36.366  1.00  0.00           C
ATOM   7085 0C21 POPEj 205     116.627  98.707  37.226  1.00  0.00           C
ATOM   7087 1C21 POPEj 205     116.437  98.627  38.726  1.00  0.00           C
ATOM   7090 2C21 POPEj 205     117.447  99.437  39.576  1.00  0.00           C
ATOM   7093 3C21 POPEj 205     116.997 100.887  39.786  1.00  0.00           C
ATOM   7096 4C21 POPEj 205     118.057 101.847  40.356  1.00  0.00           C
ATOM   7099 5C21 POPEj 205     118.577 101.507  41.746  1.00  0.00           C
ATOM   7102 6C21 POPEj 205     119.337 102.707  42.336  1.00  0.00           C
ATOM   7105 7C21 POPEj 205     119.937 102.447  43.716  1.00  0.00           C
ATOM   7108 8C21 POPEj 205     120.257 103.757  44.446  1.00  0.00           C
ATOM   7112  C33 POPEj 205     109.797  99.067  31.596  1.00  0.00           C
ATOM   7115  C34 POPEj 205     110.377  98.517  32.906  1.00  0.00           C
ATOM   7118  C35 POPEj 205     109.907  99.307  34.136  1.00  0.00           C
ATOM   7121  C36 POPEj 205     110.297  98.627  35.456  1.00  0.00           C
ATOM   7124  C37 POPEj 205     109.607  99.277  36.656  1.00  0.00           C
ATOM   7127  C38 POPEj 205     109.497  98.337  37.856  1.00  0.00           C
ATOM   7130  C39 POPEj 205     108.667  98.917  39.006  1.00  0.00           C
ATOM   7133 0C31 POPEj 205     108.627  97.947  40.196  1.00  0.00           C
ATOM   7136 1C31 POPEj 205     107.687  98.387  41.326  1.00  0.00           C
ATOM   7139 2C31 POPEj 205     107.817  97.457  42.546  1.00  0.00           C
ATOM   7142 3C31 POPEj 205     106.777  97.717  43.646  1.00  0.00           C
ATOM   7145 4C31 POPEj 205     106.917  99.097  44.296  1.00  0.00           C
ATOM   7148 5C31 POPEj 205     105.917  99.297  45.436  1.00  0.00           C
ATOM   7151 6C31 POPEj 205     106.037 100.657  46.116  1.00  0.00           C
ATOM   7155  NH3 POPEk 206     123.827  35.217  66.576  1.00  0.00           N
ATOM   7159  C12 POPEk 206     124.057  36.547  65.926  1.00  0.00           C
ATOM   7162  C11 POPEk 206     123.577  37.707  66.806  1.00  0.00           C
ATOM   7165  P   POPEk 206     123.327  40.297  66.546  1.00  0.00           P
ATOM   7166  O13 POPEk 206     121.917  40.737  66.496  1.00  0.00           O
ATOM   7167  O14 POPEk 206     124.027  40.347  67.856  1.00  0.00           O
ATOM   7168  O11 POPEk 206     124.227  41.117  65.536  1.00  0.00           O
ATOM   7169  O12 POPEk 206     123.387  38.837  65.966  1.00  0.00           O
ATOM   7170  C1  POPEk 206     123.817  41.807  64.366  1.00  0.00           C
ATOM   7173  C2  POPEk 206     124.057  41.007  63.046  1.00  0.00           C
ATOM   7175  O21 POPEk 206     124.797  41.737  62.046  1.00  0.00           O
ATOM   7176  C21 POPEk 206     126.107  41.747  62.226  1.00  0.00           C
ATOM   7177  O22 POPEk 206     126.677  42.067  63.256  1.00  0.00           O
ATOM   7178  C22 POPEk 206     126.817  41.187  60.976  1.00  0.00           C
ATOM   7181  C3  POPEk 206     122.717  40.527  62.426  1.00  0.00           C
ATOM   7184  O31 POPEk 206     122.817  40.337  60.986  1.00  0.00           O
ATOM   7185  C31 POPEk 206     121.617  40.127  60.456  1.00  0.00           C
ATOM   7186  O32 POPEk 206     120.597  39.907  61.096  1.00  0.00           O
ATOM   7187  C32 POPEk 206     121.637  40.387  58.946  1.00  0.00           C
ATOM   7190  C23 POPEk 206     126.357  41.687  59.586  1.00  0.00           C
ATOM   7193  C24 POPEk 206     126.137  40.537  58.576  1.00  0.00           C
ATOM   7196  C25 POPEk 206     127.307  39.567  58.366  1.00  0.00           C
ATOM   7199  C26 POPEk 206     128.537  40.177  57.676  1.00  0.00           C
ATOM   7202  C27 POPEk 206     129.637  39.137  57.426  1.00  0.00           C
ATOM   7205  C28 POPEk 206     130.817  39.667  56.586  1.00  0.00           C
ATOM   7208  C29 POPEk 206     131.817  38.567  56.326  1.00  0.00           C
ATOM   7210 0C21 POPEk 206     131.827  37.717  55.286  1.00  0.00           C
ATOM   7212 1C21 POPEk 206     130.867  37.707  54.116  1.00  0.00           C
ATOM   7215 2C21 POPEk 206     131.547  37.417  52.766  1.00  0.00           C
ATOM   7218 3C21 POPEk 206     132.671  38.397  52.376  1.00  0.00           C
ATOM   7221 4C21 POPEk 206     133.191  38.137  50.956  1.00  0.00           C
ATOM   7224 5C21 POPEk 206     134.341  39.067  50.546  1.00  0.00           C
ATOM   7227 6C21 POPEk 206     134.821  38.777  49.116  1.00  0.00           C
ATOM   7230 7C21 POPEk 206     135.871  39.767  48.586  1.00  0.00           C
ATOM   7233 8C21 POPEk 206     136.201  39.547  47.106  1.00  0.00           C
ATOM   7237  C33 POPEk 206     122.307  39.247  58.146  1.00  0.00           C
ATOM   7240  C34 POPEk 206     122.257  39.447  56.616  1.00  0.00           C
ATOM   7243  C35 POPEk 206     120.857  39.287  56.006  1.00  0.00           C
ATOM   7246  C36 POPEk 206     120.867  38.537  54.656  1.00  0.00           C
ATOM   7249  C37 POPEk 206     119.487  38.517  53.976  1.00  0.00           C
ATOM   7252  C38 POPEk 206     119.457  37.547  52.796  1.00  0.00           C
ATOM   7255  C39 POPEk 206     118.227  37.687  51.866  1.00  0.00           C
ATOM   7258 0C31 POPEk 206     118.257  38.967  51.036  1.00  0.00           C
ATOM   7261 1C31 POPEk 206     117.297  38.947  49.836  1.00  0.00           C
ATOM   7264 2C31 POPEk 206     117.507  40.117  48.856  1.00  0.00           C
ATOM   7267 3C31 POPEk 206     117.267  41.497  49.476  1.00  0.00           C
ATOM   7270 4C31 POPEk 206     117.557  42.647  48.496  1.00  0.00           C
ATOM   7273 5C31 POPEk 206     117.267  44.027  49.116  1.00  0.00           C
ATOM   7276 6C31 POPEk 206     117.657  45.207  48.216  1.00  0.00           C
ATOM   7280  NH3 POPEl 207      85.407  94.967  29.446  1.00  0.00           N
ATOM   7284  C12 POPEl 207      84.937  93.657  28.856  1.00  0.00           C
ATOM   7287  C11 POPEl 207      85.867  92.467  29.176  1.00  0.00           C
ATOM   7290  P   POPEl 207      85.677  89.837  29.176  1.00  0.00           P
ATOM   7291  O13 POPEl 207      84.447  89.027  29.376  1.00  0.00           O
ATOM   7292  O14 POPEl 207      86.787  89.247  28.396  1.00  0.00           O
ATOM   7293  O11 POPEl 207      86.187  90.147  30.636  1.00  0.00           O
ATOM   7294  O12 POPEl 207      85.287  91.277  28.646  1.00  0.00           O
ATOM   7295  C1  POPEl 207      87.547  89.987  31.016  1.00  0.00           C
ATOM   7298  C2  POPEl 207      87.667  90.347  32.496  1.00  0.00           C
ATOM   7300  O21 POPEl 207      89.057  90.317  32.826  1.00  0.00           O
ATOM   7301  C21 POPEl 207      89.297  90.887  33.986  1.00  0.00           C
ATOM   7302  O22 POPEl 207      88.487  91.497  34.666  1.00  0.00           O
ATOM   7303  C22 POPEl 207      90.747  90.597  34.376  1.00  0.00           C
ATOM   7306  C3  POPEl 207      86.797  89.387  33.396  1.00  0.00           C
ATOM   7309  O31 POPEl 207      87.537  88.727  34.456  1.00  0.00           O
ATOM   7310  C31 POPEl 207      88.097  87.577  34.116  1.00  0.00           C
ATOM   7311  O32 POPEl 207      88.007  87.047  33.026  1.00  0.00           O
ATOM   7312  C32 POPEl 207      88.857  86.997  35.316  1.00  0.00           C
ATOM   7315  C23 POPEl 207      91.227  91.477  35.546  1.00  0.00           C
ATOM   7318  C24 POPEl 207      92.037  90.717  36.606  1.00  0.00           C
ATOM   7321  C25 POPEl 207      91.217  89.677  37.396  1.00  0.00           C
ATOM   7324  C26 POPEl 207      91.817  89.427  38.786  1.00  0.00           C
ATOM   7327  C27 POPEl 207      91.057  88.357  39.586  1.00  0.00           C
ATOM   7330  C28 POPEl 207      91.357  88.377  41.096  1.00  0.00           C
ATOM   7333  C29 POPEl 207      92.787  88.027  41.406  1.00  0.00           C
ATOM   7335 0C21 POPEl 207      93.247  86.957  42.096  1.00  0.00           C
ATOM   7337 1C21 POPEl 207      92.437  85.847  42.706  1.00  0.00           C
ATOM   7340 2C21 POPEl 207      92.817  84.467  42.136  1.00  0.00           C
ATOM   7343 3C21 POPEl 207      92.557  84.347  40.626  1.00  0.00           C
ATOM   7346 4C21 POPEl 207      92.617  82.907  40.096  1.00  0.00           C
ATOM   7349 5C21 POPEl 207      92.587  82.887  38.556  1.00  0.00           C
ATOM   7352 6C21 POPEl 207      91.907  81.667  37.926  1.00  0.00           C
ATOM   7355 7C21 POPEl 207      92.187  81.637  36.416  1.00  0.00           C
ATOM   7358 8C21 POPEl 207      91.237  80.727  35.646  1.00  0.00           C
ATOM   7362  C33 POPEl 207      88.567  85.487  35.486  1.00  0.00           C
ATOM   7365  C34 POPEl 207      89.167  84.887  36.756  1.00  0.00           C
ATOM   7368  C35 POPEl 207      88.187  84.947  37.926  1.00  0.00           C
ATOM   7371  C36 POPEl 207      88.697  84.257  39.186  1.00  0.00           C
ATOM   7374  C37 POPEl 207      87.577  84.137  40.226  1.00  0.00           C
ATOM   7377  C38 POPEl 207      87.967  83.657  41.616  1.00  0.00           C
ATOM   7380  C39 POPEl 207      89.067  84.487  42.286  1.00  0.00           C
ATOM   7383 0C31 POPEl 207      88.697  84.957  43.696  1.00  0.00           C
ATOM   7386 1C31 POPEl 207      88.417  83.827  44.696  1.00  0.00           C
ATOM   7389 2C31 POPEl 207      87.917  84.387  46.026  1.00  0.00           C
ATOM   7392 3C31 POPEl 207      87.547  83.337  47.076  1.00  0.00           C
ATOM   7395 4C31 POPEl 207      88.767  82.747  47.796  1.00  0.00           C
ATOM   7398 5C31 POPEl 207      88.407  82.147  49.166  1.00  0.00           C
ATOM   7401 6C31 POPEl 207      89.607  81.597  49.936  1.00  0.00           C
ATOM   7405  NH3 POPEm 208      47.707  56.077  73.826  1.00  0.00           N
ATOM   7409  C12 POPEm 208      48.967  56.307  74.616  1.00  0.00           C
ATOM   7412  C11 POPEm 208      49.377  55.027  75.346  1.00  0.00           C
ATOM   7415  P   POPEm 208      49.157  53.037  73.596  1.00  0.00           P
ATOM   7416  O13 POPEm 208      49.267  51.717  74.246  1.00  0.00           O
ATOM   7417  O14 POPEm 208      47.777  53.517  73.366  1.00  0.00           O
ATOM   7418  O11 POPEm 208      49.867  53.117  72.186  1.00  0.00           O
ATOM   7419  O12 POPEm 208      49.947  54.127  74.416  1.00  0.00           O
ATOM   7420  C1  POPEm 208      49.917  54.397  71.536  1.00  0.00           C
ATOM   7423  C2  POPEm 208      50.107  54.307  69.986  1.00  0.00           C
ATOM   7425  O21 POPEm 208      49.907  55.617  69.416  1.00  0.00           O
ATOM   7426  C21 POPEm 208      50.927  56.427  69.606  1.00  0.00           C
ATOM   7427  O22 POPEm 208      51.927  56.157  70.236  1.00  0.00           O
ATOM   7428  C22 POPEm 208      50.657  57.767  68.936  1.00  0.00           C
ATOM   7431  C3  POPEm 208      49.107  53.347  69.286  1.00  0.00           C
ATOM   7434  O31 POPEm 208      48.777  53.787  67.936  1.00  0.00           O
ATOM   7435  C31 POPEm 208      49.597  53.337  66.986  1.00  0.00           C
ATOM   7436  O32 POPEm 208      50.327  52.367  67.086  1.00  0.00           O
ATOM   7437  C32 POPEm 208      49.627  54.337  65.816  1.00  0.00           C
ATOM   7440  C23 POPEm 208      51.947  58.347  68.316  1.00  0.00           C
ATOM   7443  C24 POPEm 208      51.977  58.187  66.786  1.00  0.00           C
ATOM   7446  C25 POPEm 208      53.287  58.687  66.156  1.00  0.00           C
ATOM   7449  C26 POPEm 208      54.527  57.967  66.686  1.00  0.00           C
ATOM   7452  C27 POPEm 208      55.787  58.147  65.826  1.00  0.00           C
ATOM   7455  C28 POPEm 208      56.337  59.587  65.736  1.00  0.00           C
ATOM   7458  C29 POPEm 208      55.747  60.387  64.596  1.00  0.00           C
ATOM   7460 0C21 POPEm 208      56.377  61.367  63.916  1.00  0.00           C
ATOM   7462 1C21 POPEm 208      57.747  61.927  64.216  1.00  0.00           C
ATOM   7465 2C21 POPEm 208      58.857  61.427  63.276  1.00  0.00           C
ATOM   7468 3C21 POPEm 208      58.697  61.867  61.816  1.00  0.00           C
ATOM   7471 4C21 POPEm 208      59.977  61.667  60.966  1.00  0.00           C
ATOM   7474 5C21 POPEm 208      60.517  60.227  61.006  1.00  0.00           C
ATOM   7477 6C21 POPEm 208      61.797  60.017  60.186  1.00  0.00           C
ATOM   7480 7C21 POPEm 208      62.477  58.677  60.496  1.00  0.00           C
ATOM   7483 8C21 POPEm 208      63.967  58.617  60.116  1.00  0.00           C
ATOM   7487  C33 POPEm 208      48.367  55.227  65.646  1.00  0.00           C
ATOM   7490  C34 POPEm 208      48.407  56.047  64.356  1.00  0.00           C
ATOM   7493  C35 POPEm 208      47.077  56.687  63.906  1.00  0.00           C
ATOM   7496  C36 POPEm 208      47.237  57.307  62.506  1.00  0.00           C
ATOM   7499  C37 POPEm 208      46.027  58.097  61.976  1.00  0.00           C
ATOM   7502  C38 POPEm 208      46.357  58.757  60.626  1.00  0.00           C
ATOM   7505  C39 POPEm 208      45.347  59.827  60.176  1.00  0.00           C
ATOM   7508 0C31 POPEm 208      44.067  59.267  59.516  1.00  0.00           C
ATOM   7511 1C31 POPEm 208      43.817  59.837  58.116  1.00  0.00           C
ATOM   7514 2C31 POPEm 208      42.787  59.057  57.276  1.00  0.00           C
ATOM   7517 3C31 POPEm 208      42.817  59.437  55.786  1.00  0.00           C
ATOM   7520 4C31 POPEm 208      42.267  60.837  55.486  1.00  0.00           C
ATOM   7523 5C31 POPEm 208      42.607  61.327  54.076  1.00  0.00           C
ATOM   7526 6C31 POPEm 208      42.087  62.747  53.806  1.00  0.00           C
ATOM   7530  NH3 POPEn 209      32.467  76.637  24.266  1.00  0.00           N
ATOM   7534  C12 POPEn 209      33.907  76.247  24.166  1.00  0.00           C
ATOM   7537  C11 POPEn 209      34.827  77.477  24.346  1.00  0.00           C
ATOM   7540  P   POPEn 209      36.667  78.857  23.216  1.00  0.00           P
ATOM   7541  O13 POPEn 209      37.607  78.627  22.106  1.00  0.00           O
ATOM   7542  O14 POPEn 209      35.957  80.157  23.236  1.00  0.00           O
ATOM   7543  O11 POPEn 209      37.377  78.647  24.586  1.00  0.00           O
ATOM   7544  O12 POPEn 209      35.647  77.647  23.196  1.00  0.00           O
ATOM   7545  C1  POPEn 209      38.767  78.737  24.846  1.00  0.00           C
ATOM   7548  C2  POPEn 209      38.967  79.337  26.256  1.00  0.00           C
ATOM   7550  O21 POPEn 209      38.357  78.437  27.196  1.00  0.00           O
ATOM   7551  C21 POPEn 209      38.847  78.547  28.426  1.00  0.00           C
ATOM   7552  O22 POPEn 209      39.757  79.297  28.746  1.00  0.00           O
ATOM   7553  C22 POPEn 209      38.037  77.667  29.376  1.00  0.00           C
ATOM   7556  C3  POPEn 209      38.317  80.757  26.326  1.00  0.00           C
ATOM   7559  O31 POPEn 209      38.597  81.457  27.566  1.00  0.00           O
ATOM   7560  C31 POPEn 209      37.587  81.487  28.436  1.00  0.00           C
ATOM   7561  O32 POPEn 209      36.447  81.137  28.216  1.00  0.00           O
ATOM   7562  C32 POPEn 209      38.137  81.897  29.796  1.00  0.00           C
ATOM   7565  C23 POPEn 209      38.617  77.577  30.806  1.00  0.00           C
ATOM   7568  C24 POPEn 209      37.627  76.887  31.756  1.00  0.00           C
ATOM   7571  C25 POPEn 209      38.197  76.567  33.146  1.00  0.00           C
ATOM   7574  C26 POPEn 209      37.107  76.047  34.096  1.00  0.00           C
ATOM   7577  C27 POPEn 209      37.597  75.787  35.526  1.00  0.00           C
ATOM   7580  C28 POPEn 209      37.917  74.307  35.826  1.00  0.00           C
ATOM   7583  C29 POPEn 209      36.757  73.527  36.416  1.00  0.00           C
ATOM   7585 0C21 POPEn 209      36.717  72.967  37.636  1.00  0.00           C
ATOM   7587 1C21 POPEn 209      37.837  72.977  38.646  1.00  0.00           C
ATOM   7590 2C21 POPEn 209      37.397  72.697  40.096  1.00  0.00           C
ATOM   7593 3C21 POPEn 209      37.027  73.967  40.876  1.00  0.00           C
ATOM   7596 4C21 POPEn 209      36.817  73.707  42.376  1.00  0.00           C
ATOM   7599 5C21 POPEn 209      37.427  74.817  43.246  1.00  0.00           C
ATOM   7602 6C21 POPEn 209      37.167  74.617  44.746  1.00  0.00           C
ATOM   7605 7C21 POPEn 209      37.937  75.647  45.596  1.00  0.00           C
ATOM   7608 8C21 POPEn 209      37.667  75.527  47.096  1.00  0.00           C
ATOM   7612  C33 POPEn 209      37.127  81.547  30.906  1.00  0.00           C
ATOM   7615  C34 POPEn 209      37.727  81.767  32.306  1.00  0.00           C
ATOM   7618  C35 POPEn 209      36.737  81.327  33.386  1.00  0.00           C
ATOM   7621  C36 POPEn 209      37.387  81.147  34.756  1.00  0.00           C
ATOM   7624  C37 POPEn 209      36.387  80.567  35.766  1.00  0.00           C
ATOM   7627  C38 POPEn 209      36.947  80.427  37.186  1.00  0.00           C
ATOM   7630  C39 POPEn 209      36.227  79.307  37.956  1.00  0.00           C
ATOM   7633 0C31 POPEn 209      36.357  79.457  39.486  1.00  0.00           C
ATOM   7636 1C31 POPEn 209      35.897  78.197  40.236  1.00  0.00           C
ATOM   7639 2C31 POPEn 209      35.917  78.357  41.766  1.00  0.00           C
ATOM   7642 3C31 POPEn 209      34.887  79.377  42.276  1.00  0.00           C
ATOM   7645 4C31 POPEn 209      34.767  79.407  43.806  1.00  0.00           C
ATOM   7648 5C31 POPEn 209      33.627  80.347  44.246  1.00  0.00           C
ATOM   7651 6C31 POPEn 209      33.467  80.517  45.756  1.00  0.00           C
ATOM   7655  NH3 POPEo 210      64.687  55.817  29.536  1.00  0.00           N
ATOM   7659  C12 POPEo 210      65.057  56.087  30.966  1.00  0.00           C
ATOM   7662  C11 POPEo 210      66.017  55.037  31.546  1.00  0.00           C
ATOM   7665  P   POPEo 210      67.737  54.077  29.796  1.00  0.00           P
ATOM   7666  O13 POPEo 210      66.657  54.137  28.786  1.00  0.00           O
ATOM   7667  O14 POPEo 210      69.127  54.387  29.366  1.00  0.00           O
ATOM   7668  O11 POPEo 210      67.657  52.697  30.576  1.00  0.00           O
ATOM   7669  O12 POPEo 210      67.307  55.097  30.926  1.00  0.00           O
ATOM   7670  C1  POPEo 210      68.707  52.447  31.516  1.00  0.00           C
ATOM   7673  C2  POPEo 210      68.647  51.007  32.066  1.00  0.00           C
ATOM   7675  O21 POPEo 210      69.917  50.757  32.716  1.00  0.00           O
ATOM   7676  C21 POPEo 210      69.937  49.917  33.756  1.00  0.00           C
ATOM   7677  O22 POPEo 210      70.637  48.917  33.826  1.00  0.00           O
ATOM   7678  C22 POPEo 210      69.107  50.447  34.936  1.00  0.00           C
ATOM   7681  C3  POPEo 210      68.357  49.957  30.956  1.00  0.00           C
ATOM   7684  O31 POPEo 210      68.607  48.567  31.286  1.00  0.00           O
ATOM   7685  C31 POPEo 210      67.927  48.017  32.286  1.00  0.00           C
ATOM   7686  O32 POPEo 210      67.187  48.607  33.046  1.00  0.00           O
ATOM   7687  C32 POPEo 210      68.247  46.527  32.286  1.00  0.00           C
ATOM   7690  C23 POPEo 210      68.777  49.367  35.986  1.00  0.00           C
ATOM   7693  C24 POPEo 210      68.037  49.977  37.176  1.00  0.00           C
ATOM   7696  C25 POPEo 210      67.927  48.967  38.316  1.00  0.00           C
ATOM   7699  C26 POPEo 210      67.157  49.457  39.536  1.00  0.00           C
ATOM   7702  C27 POPEo 210      67.287  48.497  40.736  1.00  0.00           C
ATOM   7705  C28 POPEo 210      66.547  49.037  41.966  1.00  0.00           C
ATOM   7708  C29 POPEo 210      66.677  48.157  43.186  1.00  0.00           C
ATOM   7710 0C21 POPEo 210      66.257  48.507  44.416  1.00  0.00           C
ATOM   7712 1C21 POPEo 210      65.587  49.817  44.756  1.00  0.00           C
ATOM   7715 2C21 POPEo 210      66.357  50.627  45.816  1.00  0.00           C
ATOM   7718 3C21 POPEo 210      66.257  50.027  47.226  1.00  0.00           C
ATOM   7721 4C21 POPEo 210      66.227  51.117  48.306  1.00  0.00           C
ATOM   7724 5C21 POPEo 210      67.557  51.867  48.446  1.00  0.00           C
ATOM   7727 6C21 POPEo 210      67.377  53.287  48.996  1.00  0.00           C
ATOM   7730 7C21 POPEo 210      68.587  54.187  48.696  1.00  0.00           C
ATOM   7733 8C21 POPEo 210      68.307  55.657  48.966  1.00  0.00           C
ATOM   7737  C33 POPEo 210      67.857  45.797  33.586  1.00  0.00           C
ATOM   7740  C34 POPEo 210      68.997  45.737  34.616  1.00  0.00           C
ATOM   7743  C35 POPEo 210      68.607  44.867  35.816  1.00  0.00           C
ATOM   7746  C36 POPEo 210      69.787  44.347  36.626  1.00  0.00           C
ATOM   7749  C37 POPEo 210      69.317  43.457  37.786  1.00  0.00           C
ATOM   7752  C38 POPEo 210      70.447  43.157  38.766  1.00  0.00           C
ATOM   7755  C39 POPEo 210      70.017  42.277  39.946  1.00  0.00           C
ATOM   7758 0C31 POPEo 210      71.247  41.697  40.646  1.00  0.00           C
ATOM   7761 1C31 POPEo 210      70.927  40.787  41.826  1.00  0.00           C
ATOM   7764 2C31 POPEo 210      72.197  40.167  42.406  1.00  0.00           C
ATOM   7767 3C31 POPEo 210      72.217  40.137  43.936  1.00  0.00           C
ATOM   7770 4C31 POPEo 210      71.267  39.097  44.536  1.00  0.00           C
ATOM   7773 5C31 POPEo 210      70.957  39.447  45.986  1.00  0.00           C
ATOM   7776 6C31 POPEo 210      70.297  38.307  46.766  1.00  0.00           C
ATOM   7780  NH3 POPEp 211      95.507  98.587  29.006  1.00  0.00           N
ATOM   7784  C12 POPEp 211      96.657  97.647  28.816  1.00  0.00           C
ATOM   7787  C11 POPEp 211      96.797  97.227  27.346  1.00  0.00           C
ATOM   7790  P   POPEp 211      99.377  97.567  27.166  1.00  0.00           P
ATOM   7791  O13 POPEp 211      98.997  98.987  27.006  1.00  0.00           O
ATOM   7792  O14 POPEp 211     100.427  97.037  26.266  1.00  0.00           O
ATOM   7793  O11 POPEp 211      99.737  97.227  28.676  1.00  0.00           O
ATOM   7794  O12 POPEp 211      98.077  96.677  27.026  1.00  0.00           O
ATOM   7795  C1  POPEp 211      99.617  95.887  29.206  1.00  0.00           C
ATOM   7798  C2  POPEp 211      99.167  95.807  30.706  1.00  0.00           C
ATOM   7800  O21 POPEp 211      99.927  96.717  31.516  1.00  0.00           O
ATOM   7801  C21 POPEp 211      99.427  97.917  31.696  1.00  0.00           C
ATOM   7802  O22 POPEp 211      98.317  98.317  31.346  1.00  0.00           O
ATOM   7803  C22 POPEp 211     100.437  98.767  32.486  1.00  0.00           C
ATOM   7806  C3  POPEp 211      99.327  94.327  31.226  1.00  0.00           C
ATOM   7809  O31 POPEp 211      99.477  94.097  32.636  1.00  0.00           O
ATOM   7810  C31 POPEp 211      98.537  94.527  33.466  1.00  0.00           C
ATOM   7811  O32 POPEp 211      97.687  95.357  33.216  1.00  0.00           O
ATOM   7812  C32 POPEp 211      98.647  93.787  34.806  1.00  0.00           C
ATOM   7815  C23 POPEp 211      99.797  99.527  33.676  1.00  0.00           C
ATOM   7818  C24 POPEp 211     100.087 101.037  33.656  1.00  0.00           C
ATOM   7821  C25 POPEp 211     101.387 101.467  34.346  1.00  0.00           C
ATOM   7824  C26 POPEp 211     101.337 101.267  35.866  1.00  0.00           C
ATOM   7827  C27 POPEp 211     102.557 101.827  36.616  1.00  0.00           C
ATOM   7830  C28 POPEp 211     102.327 103.217  37.226  1.00  0.00           C
ATOM   7833  C29 POPEp 211     103.507 103.647  38.056  1.00  0.00           C
ATOM   7835 0C21 POPEp 211     103.647 103.497  39.386  1.00  0.00           C
ATOM   7837 1C21 POPEp 211     102.647 102.877  40.336  1.00  0.00           C
ATOM   7840 2C21 POPEp 211     103.377 102.117  41.456  1.00  0.00           C
ATOM   7843 3C21 POPEp 211     102.437 101.587  42.556  1.00  0.00           C
ATOM   7846 4C21 POPEp 211     103.207 100.897  43.686  1.00  0.00           C
ATOM   7849 5C21 POPEp 211     102.367 100.557  44.926  1.00  0.00           C
ATOM   7852 6C21 POPEp 211     102.007 101.787  45.786  1.00  0.00           C
ATOM   7855 7C21 POPEp 211     101.567 101.397  47.206  1.00  0.00           C
ATOM   7858 8C21 POPEp 211     101.197 102.587  48.086  1.00  0.00           C
ATOM   7862  C33 POPEp 211      98.807  94.727  36.026  1.00  0.00           C
ATOM   7865  C34 POPEp 211      99.857  94.257  37.026  1.00  0.00           C
ATOM   7868  C35 POPEp 211     101.257  94.847  36.776  1.00  0.00           C
ATOM   7871  C36 POPEp 211     101.817  94.547  35.376  1.00  0.00           C
ATOM   7874  C37 POPEp 211     103.207  95.137  35.116  1.00  0.00           C
ATOM   7877  C38 POPEp 211     104.377  94.187  35.416  1.00  0.00           C
ATOM   7880  C39 POPEp 211     104.517  93.677  36.866  1.00  0.00           C
ATOM   7883 0C31 POPEp 211     104.787  94.757  37.916  1.00  0.00           C
ATOM   7886 1C31 POPEp 211     105.287  94.157  39.236  1.00  0.00           C
ATOM   7889 2C31 POPEp 211     105.617  95.217  40.296  1.00  0.00           C
ATOM   7892 3C31 POPEp 211     104.387  95.677  41.106  1.00  0.00           C
ATOM   7895 4C31 POPEp 211     104.227  94.897  42.416  1.00  0.00           C
ATOM   7898 5C31 POPEp 211     102.987  95.307  43.216  1.00  0.00           C
ATOM   7901 6C31 POPEp 211     102.947  94.707  44.616  1.00  0.00           C
ATOM   7905  NH3 POPEq 212      52.267  30.737  25.566  1.00  0.00           N
ATOM   7909  C12 POPEq 212      53.397  29.727  25.506  1.00  0.00           C
ATOM   7912  C11 POPEq 212      54.787  30.327  25.836  1.00  0.00           C
ATOM   7915  P   POPEq 212      56.097  28.207  26.766  1.00  0.00           P
ATOM   7916  O13 POPEq 212      55.197  27.057  26.516  1.00  0.00           O
ATOM   7917  O14 POPEq 212      57.547  27.957  26.906  1.00  0.00           O
ATOM   7918  O11 POPEq 212      55.597  28.917  28.066  1.00  0.00           O
ATOM   7919  O12 POPEq 212      55.807  29.327  25.686  1.00  0.00           O
ATOM   7920  C1  POPEq 212      55.027  28.177  29.136  1.00  0.00           C
ATOM   7923  C2  POPEq 212      54.087  29.117  29.906  1.00  0.00           C
ATOM   7925  O21 POPEq 212      53.887  28.647  31.246  1.00  0.00           O
ATOM   7926  C21 POPEq 212      53.157  27.557  31.356  1.00  0.00           C
ATOM   7927  O22 POPEq 212      52.777  26.837  30.456  1.00  0.00           O
ATOM   7928  C22 POPEq 212      52.817  27.357  32.816  1.00  0.00           C
ATOM   7931  C3  POPEq 212      52.757  29.407  29.146  1.00  0.00           C
ATOM   7934  O31 POPEq 212      51.787  30.007  30.016  1.00  0.00           O
ATOM   7935  C31 POPEq 212      51.977  31.307  30.216  1.00  0.00           C
ATOM   7936  O32 POPEq 212      52.667  32.027  29.526  1.00  0.00           O
ATOM   7937  C32 POPEq 212      51.277  31.757  31.486  1.00  0.00           C
ATOM   7940  C23 POPEq 212      51.297  27.197  32.946  1.00  0.00           C
ATOM   7943  C24 POPEq 212      50.827  27.147  34.396  1.00  0.00           C
ATOM   7946  C25 POPEq 212      50.727  28.497  35.116  1.00  0.00           C
ATOM   7949  C26 POPEq 212      50.337  28.327  36.596  1.00  0.00           C
ATOM   7952  C27 POPEq 212      49.977  29.627  37.306  1.00  0.00           C
ATOM   7955  C28 POPEq 212      50.417  29.607  38.786  1.00  0.00           C
ATOM   7958  C29 POPEq 212      49.817  30.737  39.576  1.00  0.00           C
ATOM   7960 0C21 POPEq 212      49.577  30.687  40.896  1.00  0.00           C
ATOM   7962 1C21 POPEq 212      49.957  29.527  41.786  1.00  0.00           C
ATOM   7965 2C21 POPEq 212      49.797  29.847  43.286  1.00  0.00           C
ATOM   7968 3C21 POPEq 212      48.357  29.637  43.796  1.00  0.00           C
ATOM   7971 4C21 POPEq 212      48.107  30.167  45.226  1.00  0.00           C
ATOM   7974 5C21 POPEq 212      49.237  29.837  46.216  1.00  0.00           C
ATOM   7977 6C21 POPEq 212      48.937  30.257  47.666  1.00  0.00           C
ATOM   7980 7C21 POPEq 212      50.167  30.097  48.576  1.00  0.00           C
ATOM   7983 8C21 POPEq 212      49.887  30.447  50.036  1.00  0.00           C
ATOM   7987  C33 POPEq 212      52.147  31.467  32.736  1.00  0.00           C
ATOM   7990  C34 POPEq 212      53.467  32.237  32.716  1.00  0.00           C
ATOM   7993  C35 POPEq 212      54.247  32.127  34.026  1.00  0.00           C
ATOM   7996  C36 POPEq 212      53.557  32.817  35.216  1.00  0.00           C
ATOM   7999  C37 POPEq 212      53.107  31.827  36.296  1.00  0.00           C
ATOM   8002  C38 POPEq 212      52.447  32.477  37.526  1.00  0.00           C
ATOM   8005  C39 POPEq 212      53.337  33.557  38.166  1.00  0.00           C
ATOM   8008 0C31 POPEq 212      53.347  33.557  39.706  1.00  0.00           C
ATOM   8011 1C31 POPEq 212      54.457  34.497  40.216  1.00  0.00           C
ATOM   8014 2C31 POPEq 212      54.757  34.437  41.716  1.00  0.00           C
ATOM   8017 3C31 POPEq 212      55.977  35.307  42.026  1.00  0.00           C
ATOM   8020 4C31 POPEq 212      56.367  35.347  43.516  1.00  0.00           C
ATOM   8023 5C31 POPEq 212      57.737  36.017  43.716  1.00  0.00           C
ATOM   8026 6C31 POPEq 212      58.177  36.067  45.176  1.00  0.00           C
ATOM   8030  NH3 POPEr 213      72.417  84.947  31.886  1.00  0.00           N
ATOM   8034  C12 POPEr 213      71.747  86.167  32.406  1.00  0.00           C
ATOM   8037  C11 POPEr 213      70.547  85.827  33.296  1.00  0.00           C
ATOM   8040  P   POPEr 213      68.727  87.537  32.716  1.00  0.00           P
ATOM   8041  O13 POPEr 213      69.327  88.307  31.606  1.00  0.00           O
ATOM   8042  O14 POPEr 213      67.837  86.397  32.386  1.00  0.00           O
ATOM   8043  O11 POPEr 213      67.907  88.637  33.526  1.00  0.00           O
ATOM   8044  O12 POPEr 213      69.867  87.027  33.686  1.00  0.00           O
ATOM   8045  C1  POPEr 213      66.787  88.127  34.266  1.00  0.00           C
ATOM   8048  C2  POPEr 213      66.137  89.187  35.206  1.00  0.00           C
ATOM   8050  O21 POPEr 213      67.067  90.107  35.816  1.00  0.00           O
ATOM   8051  C21 POPEr 213      68.017  89.577  36.556  1.00  0.00           C
ATOM   8052  O22 POPEr 213      68.207  88.387  36.756  1.00  0.00           O
ATOM   8053  C22 POPEr 213      68.827  90.677  37.246  1.00  0.00           C
ATOM   8056  C3  POPEr 213      65.217  88.437  36.216  1.00  0.00           C
ATOM   8059  O31 POPEr 213      64.637  89.257  37.236  1.00  0.00           O
ATOM   8060  C31 POPEr 213      63.617  90.017  36.866  1.00  0.00           C
ATOM   8061  O32 POPEr 213      63.207  90.147  35.726  1.00  0.00           O
ATOM   8062  C32 POPEr 213      63.077  90.747  38.086  1.00  0.00           C
ATOM   8065  C23 POPEr 213      68.637  90.657  38.786  1.00  0.00           C
ATOM   8068  C24 POPEr 213      69.667  91.557  39.486  1.00  0.00           C
ATOM   8071  C25 POPEr 213      69.437  91.747  40.986  1.00  0.00           C
ATOM   8074  C26 POPEr 213      69.467  90.467  41.826  1.00  0.00           C
ATOM   8077  C27 POPEr 213      69.427  90.737  43.336  1.00  0.00           C
ATOM   8080  C28 POPEr 213      69.397  89.467  44.206  1.00  0.00           C
ATOM   8083  C29 POPEr 213      70.577  88.557  43.986  1.00  0.00           C
ATOM   8085 0C21 POPEr 213      71.617  88.367  44.826  1.00  0.00           C
ATOM   8087 1C21 POPEr 213      71.867  89.067  46.136  1.00  0.00           C
ATOM   8090 2C21 POPEr 213      71.337  88.327  47.386  1.00  0.00           C
ATOM   8093 3C21 POPEr 213      71.767  86.847  47.486  1.00  0.00           C
ATOM   8096 4C21 POPEr 213      71.537  86.277  48.896  1.00  0.00           C
ATOM   8099 5C21 POPEr 213      71.847  84.777  49.036  1.00  0.00           C
ATOM   8102 6C21 POPEr 213      70.907  83.867  48.236  1.00  0.00           C
ATOM   8105 7C21 POPEr 213      71.237  82.377  48.386  1.00  0.00           C
ATOM   8108 8C21 POPEr 213      70.617  81.507  47.296  1.00  0.00           C
ATOM   8112  C33 POPEr 213      64.177  91.207  39.066  1.00  0.00           C
ATOM   8115  C34 POPEr 213      63.627  91.527  40.466  1.00  0.00           C
ATOM   8118  C35 POPEr 213      62.687  92.727  40.496  1.00  0.00           C
ATOM   8121  C36 POPEr 213      62.487  93.227  41.926  1.00  0.00           C
ATOM   8124  C37 POPEr 213      61.557  94.447  42.016  1.00  0.00           C
ATOM   8127  C38 POPEr 213      61.807  95.247  43.296  1.00  0.00           C
ATOM   8130  C39 POPEr 213      61.147  94.637  44.536  1.00  0.00           C
ATOM   8133 0C31 POPEr 213      61.607  95.337  45.816  1.00  0.00           C
ATOM   8136 1C31 POPEr 213      60.787  94.927  47.046  1.00  0.00           C
ATOM   8139 2C31 POPEr 213      61.397  95.407  48.376  1.00  0.00           C
ATOM   8142 3C31 POPEr 213      60.367  96.077  49.296  1.00  0.00           C
ATOM   8145 4C31 POPEr 213      60.857  96.237  50.746  1.00  0.00           C
ATOM   8148 5C31 POPEr 213      59.857  97.077  51.566  1.00  0.00           C
ATOM   8151 6C31 POPEr 213      59.797  96.817  53.076  1.00  0.00           C
ATOM   8155  NH3 POPEs 214      41.407  93.917  73.046  1.00  0.00           N
ATOM   8159  C12 POPEs 214      40.257  93.317  73.816  1.00  0.00           C
ATOM   8162  C11 POPEs 214      38.997  93.247  72.946  1.00  0.00           C
ATOM   8165  P   POPEs 214      36.547  92.427  72.886  1.00  0.00           P
ATOM   8166  O13 POPEs 214      35.697  91.387  73.526  1.00  0.00           O
ATOM   8167  O14 POPEs 214      35.977  93.777  72.716  1.00  0.00           O
ATOM   8168  O11 POPEs 214      37.027  91.877  71.506  1.00  0.00           O
ATOM   8169  O12 POPEs 214      37.937  92.577  73.656  1.00  0.00           O
ATOM   8170  C1  POPEs 214      36.897  92.627  70.306  1.00  0.00           C
ATOM   8173  C2  POPEs 214      37.427  91.747  69.156  1.00  0.00           C
ATOM   8175  O21 POPEs 214      37.147  92.447  67.946  1.00  0.00           O
ATOM   8176  C21 POPEs 214      37.767  92.207  66.786  1.00  0.00           C
ATOM   8177  O22 POPEs 214      37.767  92.997  65.856  1.00  0.00           O
ATOM   8178  C22 POPEs 214      38.557  90.887  66.636  1.00  0.00           C
ATOM   8181  C3  POPEs 214      36.787  90.327  69.266  1.00  0.00           C
ATOM   8184  O31 POPEs 214      36.177  89.857  68.046  1.00  0.00           O
ATOM   8185  C31 POPEs 214      34.867  90.007  67.966  1.00  0.00           C
ATOM   8186  O32 POPEs 214      34.167  90.597  68.786  1.00  0.00           O
ATOM   8187  C32 POPEs 214      34.367  89.297  66.696  1.00  0.00           C
ATOM   8190  C23 POPEs 214      38.017  89.977  65.496  1.00  0.00           C
ATOM   8193  C24 POPEs 214      38.177  88.467  65.766  1.00  0.00           C
ATOM   8196  C25 POPEs 214      38.247  87.607  64.496  1.00  0.00           C
ATOM   8199  C26 POPEs 214      37.047  87.677  63.526  1.00  0.00           C
ATOM   8202  C27 POPEs 214      37.517  87.367  62.096  1.00  0.00           C
ATOM   8205  C28 POPEs 214      36.417  87.007  61.076  1.00  0.00           C
ATOM   8208  C29 POPEs 214      36.987  86.997  59.686  1.00  0.00           C
ATOM   8210 0C21 POPEs 214      36.837  86.047  58.736  1.00  0.00           C
ATOM   8212 1C21 POPEs 214      36.057  84.767  58.846  1.00  0.00           C
ATOM   8215 2C21 POPEs 214      36.487  83.727  57.796  1.00  0.00           C
ATOM   8218 3C21 POPEs 214      36.027  84.117  56.386  1.00  0.00           C
ATOM   8221 4C21 POPEs 214      36.227  83.027  55.336  1.00  0.00           C
ATOM   8224 5C21 POPEs 214      35.637  83.457  53.986  1.00  0.00           C
ATOM   8227 6C21 POPEs 214      35.797  82.377  52.906  1.00  0.00           C
ATOM   8230 7C21 POPEs 214      35.337  82.877  51.526  1.00  0.00           C
ATOM   8233 8C21 POPEs 214      35.697  81.957  50.366  1.00  0.00           C
ATOM   8237  C33 POPEs 214      33.647  90.267  65.736  1.00  0.00           C
ATOM   8240  C34 POPEs 214      33.647  89.837  64.266  1.00  0.00           C
ATOM   8243  C35 POPEs 214      33.067  88.457  63.976  1.00  0.00           C
ATOM   8246  C36 POPEs 214      32.847  88.277  62.466  1.00  0.00           C
ATOM   8249  C37 POPEs 214      32.307  86.907  62.056  1.00  0.00           C
ATOM   8252  C38 POPEs 214      31.847  86.857  60.596  1.00  0.00           C
ATOM   8255  C39 POPEs 214      32.977  86.897  59.556  1.00  0.00           C
ATOM   8258 0C31 POPEs 214      32.417  86.797  58.136  1.00  0.00           C
ATOM   8261 1C31 POPEs 214      33.437  87.067  57.026  1.00  0.00           C
ATOM   8264 2C31 POPEs 214      32.837  86.807  55.646  1.00  0.00           C
ATOM   8267 3C31 POPEs 214      33.777  87.147  54.486  1.00  0.00           C
ATOM   8270 4C31 POPEs 214      33.227  86.697  53.126  1.00  0.00           C
ATOM   8273 5C31 POPEs 214      31.877  87.337  52.776  1.00  0.00           C
ATOM   8276 6C31 POPEs 214      31.287  86.817  51.466  1.00  0.00           C
ATOM   8280  NH3 POPEt 215      62.847  32.597  28.876  1.00  0.00           N
ATOM   8284  C12 POPEt 215      64.227  33.077  29.276  1.00  0.00           C
ATOM   8287  C11 POPEt 215      65.107  33.487  28.086  1.00  0.00           C
ATOM   8290  P   POPEt 215      67.247  35.127  28.286  1.00  0.00           P
ATOM   8291  O13 POPEt 215      68.147  34.947  27.116  1.00  0.00           O
ATOM   8292  O14 POPEt 215      66.287  36.247  28.236  1.00  0.00           O
ATOM   8293  O11 POPEt 215      68.187  35.297  29.556  1.00  0.00           O
ATOM   8294  O12 POPEt 215      66.447  33.777  28.516  1.00  0.00           O
ATOM   8295  C1  POPEt 215      68.057  34.437  30.696  1.00  0.00           C
ATOM   8298  C2  POPEt 215      67.477  35.177  31.936  1.00  0.00           C
ATOM   8300  O21 POPEt 215      67.467  34.287  33.066  1.00  0.00           O
ATOM   8301  C21 POPEt 215      66.677  33.217  32.966  1.00  0.00           C
ATOM   8302  O22 POPEt 215      65.787  33.047  32.166  1.00  0.00           O
ATOM   8303  C22 POPEt 215      67.117  32.157  33.976  1.00  0.00           C
ATOM   8306  C3  POPEt 215      66.137  35.937  31.716  1.00  0.00           C
ATOM   8309  O31 POPEt 215      65.937  36.937  32.746  1.00  0.00           O
ATOM   8310  C31 POPEt 215      66.307  38.167  32.436  1.00  0.00           C
ATOM   8311  O32 POPEt 215      66.877  38.497  31.406  1.00  0.00           O
ATOM   8312  C32 POPEt 215      65.877  39.117  33.536  1.00  0.00           C
ATOM   8315  C23 POPEt 215      65.967  31.677  34.886  1.00  0.00           C
ATOM   8318  C24 POPEt 215      66.457  30.877  36.096  1.00  0.00           C
ATOM   8321  C25 POPEt 215      67.267  31.737  37.066  1.00  0.00           C
ATOM   8324  C26 POPEt 215      67.907  30.937  38.206  1.00  0.00           C
ATOM   8327  C27 POPEt 215      68.767  31.827  39.116  1.00  0.00           C
ATOM   8330  C28 POPEt 215      68.127  32.117  40.486  1.00  0.00           C
ATOM   8333  C29 POPEt 215      68.027  30.847  41.286  1.00  0.00           C
ATOM   8335 0C21 POPEt 215      67.567  30.767  42.546  1.00  0.00           C
ATOM   8337 1C21 POPEt 215      67.107  31.917  43.406  1.00  0.00           C
ATOM   8340 2C21 POPEt 215      67.517  31.677  44.866  1.00  0.00           C
ATOM   8343 3C21 POPEt 215      66.977  32.737  45.836  1.00  0.00           C
ATOM   8346 4C21 POPEt 215      66.797  32.207  47.266  1.00  0.00           C
ATOM   8349 5C21 POPEt 215      68.057  31.607  47.926  1.00  0.00           C
ATOM   8352 6C21 POPEt 215      69.187  32.637  48.056  1.00  0.00           C
ATOM   8355 7C21 POPEt 215      70.387  32.187  48.896  1.00  0.00           C
ATOM   8358 8C21 POPEt 215      71.507  33.227  48.926  1.00  0.00           C
ATOM   8362  C33 POPEt 215      66.917  40.217  33.806  1.00  0.00           C
ATOM   8365  C34 POPEt 215      66.277  41.417  34.516  1.00  0.00           C
ATOM   8368  C35 POPEt 215      65.477  41.037  35.776  1.00  0.00           C
ATOM   8371  C36 POPEt 215      66.347  40.537  36.936  1.00  0.00           C
ATOM   8374  C37 POPEt 215      65.547  39.757  37.986  1.00  0.00           C
ATOM   8377  C38 POPEt 215      64.727  40.637  38.936  1.00  0.00           C
ATOM   8380  C39 POPEt 215      65.047  40.367  40.416  1.00  0.00           C
ATOM   8383 0C31 POPEt 215      63.927  40.847  41.346  1.00  0.00           C
ATOM   8386 1C31 POPEt 215      64.307  40.717  42.826  1.00  0.00           C
ATOM   8389 2C31 POPEt 215      63.097  40.377  43.706  1.00  0.00           C
ATOM   8392 3C31 POPEt 215      63.447  40.257  45.196  1.00  0.00           C
ATOM   8395 4C31 POPEt 215      62.237  39.767  46.006  1.00  0.00           C
ATOM   8398 5C31 POPEt 215      62.517  39.657  47.516  1.00  0.00           C
ATOM   8401 6C31 POPEt 215      61.347  39.027  48.286  1.00  0.00           C
ATOM   8405  NH3 POPEu 216      68.447  97.657  31.656  1.00  0.00           N
ATOM   8409  C12 POPEu 216      69.507  96.867  30.966  1.00  0.00           C
ATOM   8412  C11 POPEu 216      70.547  97.827  30.366  1.00  0.00           C
ATOM   8415  P   POPEu 216      72.727  96.487  31.066  1.00  0.00           P
ATOM   8416  O13 POPEu 216      74.067  97.077  30.826  1.00  0.00           O
ATOM   8417  O14 POPEu 216      72.617  95.037  30.796  1.00  0.00           O
ATOM   8418  O11 POPEu 216      72.127  96.877  32.476  1.00  0.00           O
ATOM   8419  O12 POPEu 216      71.757  97.177  30.016  1.00  0.00           O
ATOM   8420  C1  POPEu 216      72.617  97.937  33.306  1.00  0.00           C
ATOM   8423  C2  POPEu 216      71.447  98.797  33.866  1.00  0.00           C
ATOM   8425  O21 POPEu 216      71.917  99.737  34.846  1.00  0.00           O
ATOM   8426  C21 POPEu 216      72.447 100.847  34.346  1.00  0.00           C
ATOM   8427  O22 POPEu 216      72.697 101.017  33.156  1.00  0.00           O
ATOM   8428  C22 POPEu 216      72.487 101.947  35.406  1.00  0.00           C
ATOM   8431  C3  POPEu 216      70.317  97.947  34.526  1.00  0.00           C
ATOM   8434  O31 POPEu 216      69.027  98.617  34.406  1.00  0.00           O
ATOM   8435  C31 POPEu 216      68.217  98.527  35.466  1.00  0.00           C
ATOM   8436  O32 POPEu 216      68.377  97.807  36.436  1.00  0.00           O
ATOM   8437  C32 POPEu 216      66.987  99.407  35.276  1.00  0.00           C
ATOM   8440  C23 POPEu 216      71.387 101.797  36.486  1.00  0.00           C
ATOM   8443  C24 POPEu 216      70.847 103.137  36.986  1.00  0.00           C
ATOM   8446  C25 POPEu 216      69.747 102.987  38.046  1.00  0.00           C
ATOM   8449  C26 POPEu 216      70.317 102.677  39.446  1.00  0.00           C
ATOM   8452  C27 POPEu 216      69.217 102.527  40.506  1.00  0.00           C
ATOM   8455  C28 POPEu 216      69.737 101.987  41.846  1.00  0.00           C
ATOM   8458  C29 POPEu 216      70.577 102.967  42.626  1.00  0.00           C
ATOM   8460 0C21 POPEu 216      71.667 102.667  43.356  1.00  0.00           C
ATOM   8462 1C21 POPEu 216      72.267 101.297  43.576  1.00  0.00           C
ATOM   8465 2C21 POPEu 216      73.197 100.867  42.426  1.00  0.00           C
ATOM   8468 3C21 POPEu 216      74.037  99.617  42.726  1.00  0.00           C
ATOM   8471 4C21 POPEu 216      74.837  99.137  41.496  1.00  0.00           C
ATOM   8474 5C21 POPEu 216      75.787 100.187  40.896  1.00  0.00           C
ATOM   8477 6C21 POPEu 216      76.687  99.577  39.826  1.00  0.00           C
ATOM   8480 7C21 POPEu 216      77.547 100.577  39.056  1.00  0.00           C
ATOM   8483 8C21 POPEu 216      78.447  99.877  38.026  1.00  0.00           C
ATOM   8487  C33 POPEu 216      66.657 100.147  36.586  1.00  0.00           C
ATOM   8490  C34 POPEu 216      65.717 101.347  36.416  1.00  0.00           C
ATOM   8493  C35 POPEu 216      66.427 102.547  35.786  1.00  0.00           C
ATOM   8496  C36 POPEu 216      65.547 103.797  35.756  1.00  0.00           C
ATOM   8499  C37 POPEu 216      66.297 105.017  35.206  1.00  0.00           C
ATOM   8502  C38 POPEu 216      65.417 106.267  35.246  1.00  0.00           C
ATOM   8505  C39 POPEu 216      65.937 107.297  36.256  1.00  0.00           C
ATOM   8508 0C31 POPEu 216      64.897 108.387  36.566  1.00  0.00           C
ATOM   8511 1C31 POPEu 216      65.427 109.497  37.476  1.00  0.00           C
ATOM   8514 2C31 POPEu 216      65.357 109.217  38.976  1.00  0.00           C
ATOM   8517 3C31 POPEu 216      65.837 110.447  39.766  1.00  0.00           C
ATOM   8520 4C31 POPEu 216      65.417 110.447  41.246  1.00  0.00           C
ATOM   8523 5C31 POPEu 216      65.957 111.677  41.986  1.00  0.00           C
ATOM   8526 6C31 POPEu 216      65.037 112.157  43.116  1.00  0.00           C
ATOM   8530  NH3 POPEv 217      76.517 107.557  73.426  1.00  0.00           N
ATOM   8534  C12 POPEv 217      76.097 108.397  74.596  1.00  0.00           C
ATOM   8537  C11 POPEv 217      77.137 109.477  74.976  1.00  0.00           C
ATOM   8540  P   POPEv 217      77.997 111.837  74.256  1.00  0.00           P
ATOM   8541  O13 POPEv 217      77.677 112.347  75.606  1.00  0.00           O
ATOM   8542  O14 POPEv 217      79.437 111.667  73.926  1.00  0.00           O
ATOM   8543  O11 POPEv 217      77.337 112.797  73.166  1.00  0.00           O
ATOM   8544  O12 POPEv 217      77.257 110.467  73.956  1.00  0.00           O
ATOM   8545  C1  POPEv 217      77.407 112.437  71.786  1.00  0.00           C
ATOM   8548  C2  POPEv 217      77.317 113.667  70.816  1.00  0.00           C
ATOM   8550  O21 POPEv 217      77.897 113.217  69.586  1.00  0.00           O
ATOM   8551  C21 POPEv 217      77.477 113.517  68.356  1.00  0.00           C
ATOM   8552  O22 POPEv 217      78.067 113.137  67.366  1.00  0.00           O
ATOM   8553  C22 POPEv 217      76.157 114.297  68.246  1.00  0.00           C
ATOM   8556  C3  POPEv 217      78.127 114.897  71.336  1.00  0.00           C
ATOM   8559  O31 POPEv 217      78.267 115.927  70.306  1.00  0.00           O
ATOM   8560  C31 POPEv 217      79.407 116.627  70.316  1.00  0.00           C
ATOM   8561  O32 POPEv 217      80.267 116.557  71.176  1.00  0.00           O
ATOM   8562  C32 POPEv 217      79.427 117.547  69.086  1.00  0.00           C
ATOM   8565  C23 POPEv 217      75.847 114.597  66.756  1.00  0.00           C
ATOM   8568  C24 POPEv 217      74.457 115.217  66.516  1.00  0.00           C
ATOM   8571  C25 POPEv 217      74.327 115.927  65.156  1.00  0.00           C
ATOM   8574  C26 POPEv 217      73.837 115.057  63.966  1.00  0.00           C
ATOM   8577  C27 POPEv 217      74.787 113.907  63.566  1.00  0.00           C
ATOM   8580  C28 POPEv 217      74.497 113.307  62.166  1.00  0.00           C
ATOM   8583  C29 POPEv 217      73.257 112.457  62.096  1.00  0.00           C
ATOM   8585 0C21 POPEv 217      72.927 111.627  61.086  1.00  0.00           C
ATOM   8587 1C21 POPEv 217      73.697 111.377  59.816  1.00  0.00           C
ATOM   8590 2C21 POPEv 217      72.887 111.737  58.556  1.00  0.00           C
ATOM   8593 3C21 POPEv 217      73.697 111.537  57.266  1.00  0.00           C
ATOM   8596 4C21 POPEv 217      72.977 112.117  56.036  1.00  0.00           C
ATOM   8599 5C21 POPEv 217      73.837 112.127  54.766  1.00  0.00           C
ATOM   8602 6C21 POPEv 217      74.227 110.727  54.256  1.00  0.00           C
ATOM   8605 7C21 POPEv 217      74.807 110.817  52.846  1.00  0.00           C
ATOM   8608 8C21 POPEv 217      75.577 109.587  52.386  1.00  0.00           C
ATOM   8612  C33 POPEv 217      79.477 116.837  67.716  1.00  0.00           C
ATOM   8615  C34 POPEv 217      80.837 116.987  67.016  1.00  0.00           C
ATOM   8618  C35 POPEv 217      81.017 118.287  66.216  1.00  0.00           C
ATOM   8621  C36 POPEv 217      80.227 118.297  64.896  1.00  0.00           C
ATOM   8624  C37 POPEv 217      80.747 119.347  63.896  1.00  0.00           C
ATOM   8627  C38 POPEv 217      80.017 119.277  62.546  1.00  0.00           C
ATOM   8630  C39 POPEv 217      80.587 120.247  61.496  1.00  0.00           C
ATOM   8633 0C31 POPEv 217      80.227 121.717  61.746  1.00  0.00           C
ATOM   8636 1C31 POPEv 217      81.337 122.677  61.276  1.00  0.00           C
ATOM   8639 2C31 POPEv 217      80.987 124.157  61.486  1.00  0.00           C
ATOM   8642 3C31 POPEv 217      82.187 125.107  61.326  1.00  0.00           C
ATOM   8645 4C31 POPEv 217      83.087 125.127  62.576  1.00  0.00           C
ATOM   8648 5C31 POPEv 217      84.157 126.237  62.556  1.00  0.00           C
ATOM   8651 6C31 POPEv 217      84.867 126.437  63.906  1.00  0.00           C
ATOM   8655  NH3 POPEw 218     108.827  29.947  68.546  1.00  0.00           N
ATOM   8659  C12 POPEw 218     107.647  30.857  68.636  1.00  0.00           C
ATOM   8662  C11 POPEw 218     106.437  30.407  67.826  1.00  0.00           C
ATOM   8665  P   POPEw 218     104.727  32.117  68.756  1.00  0.00           P
ATOM   8666  O13 POPEw 218     103.657  31.137  69.016  1.00  0.00           O
ATOM   8667  O14 POPEw 218     105.557  32.587  69.906  1.00  0.00           O
ATOM   8668  O11 POPEw 218     104.067  33.387  68.096  1.00  0.00           O
ATOM   8669  O12 POPEw 218     105.627  31.557  67.576  1.00  0.00           O
ATOM   8670  C1  POPEw 218     104.927  34.347  67.466  1.00  0.00           C
ATOM   8673  C2  POPEw 218     104.827  34.217  65.936  1.00  0.00           C
ATOM   8675  O21 POPEw 218     106.047  34.757  65.406  1.00  0.00           O
ATOM   8676  C21 POPEw 218     106.517  34.347  64.236  1.00  0.00           C
ATOM   8677  O22 POPEw 218     107.027  35.097  63.416  1.00  0.00           O
ATOM   8678  C22 POPEw 218     106.417  32.817  64.046  1.00  0.00           C
ATOM   8681  C3  POPEw 218     103.597  34.997  65.386  1.00  0.00           C
ATOM   8684  O31 POPEw 218     103.597  35.037  63.946  1.00  0.00           O
ATOM   8685  C31 POPEw 218     103.027  33.977  63.386  1.00  0.00           C
ATOM   8686  O32 POPEw 218     102.397  33.127  63.986  1.00  0.00           O
ATOM   8687  C32 POPEw 218     103.397  33.897  61.906  1.00  0.00           C
ATOM   8690  C23 POPEw 218     107.607  32.197  63.266  1.00  0.00           C
ATOM   8693  C24 POPEw 218     107.647  32.527  61.756  1.00  0.00           C
ATOM   8696  C25 POPEw 218     106.577  31.827  60.906  1.00  0.00           C
ATOM   8699  C26 POPEw 218     106.817  30.317  60.756  1.00  0.00           C
ATOM   8702  C27 POPEw 218     105.657  29.617  60.046  1.00  0.00           C
ATOM   8705  C28 POPEw 218     105.957  29.047  58.646  1.00  0.00           C
ATOM   8708  C29 POPEw 218     106.337  30.117  57.666  1.00  0.00           C
ATOM   8710 0C21 POPEw 218     105.907  30.257  56.396  1.00  0.00           C
ATOM   8712 1C21 POPEw 218     104.967  29.367  55.636  1.00  0.00           C
ATOM   8715 2C21 POPEw 218     105.697  28.557  54.546  1.00  0.00           C
ATOM   8718 3C21 POPEw 218     104.737  28.057  53.456  1.00  0.00           C
ATOM   8721 4C21 POPEw 218     105.357  26.957  52.596  1.00  0.00           C
ATOM   8724 5C21 POPEw 218     104.477  26.537  51.406  1.00  0.00           C
ATOM   8727 6C21 POPEw 218     103.237  25.747  51.856  1.00  0.00           C
ATOM   8730 7C21 POPEw 218     102.547  24.997  50.696  1.00  0.00           C
ATOM   8733 8C21 POPEw 218     101.477  24.027  51.186  1.00  0.00           C
ATOM   8737  C33 POPEw 218     102.327  34.537  60.986  1.00  0.00           C
ATOM   8740  C34 POPEw 218     102.677  34.437  59.496  1.00  0.00           C
ATOM   8743  C35 POPEw 218     102.717  32.987  58.966  1.00  0.00           C
ATOM   8746  C36 POPEw 218     103.227  32.847  57.526  1.00  0.00           C
ATOM   8749  C37 POPEw 218     102.217  33.287  56.446  1.00  0.00           C
ATOM   8752  C38 POPEw 218     102.607  32.817  55.036  1.00  0.00           C
ATOM   8755  C39 POPEw 218     103.907  33.437  54.506  1.00  0.00           C
ATOM   8758 0C31 POPEw 218     104.377  32.807  53.186  1.00  0.00           C
ATOM   8761 1C31 POPEw 218     105.577  33.547  52.576  1.00  0.00           C
ATOM   8764 2C31 POPEw 218     106.227  32.797  51.396  1.00  0.00           C
ATOM   8767 3C31 POPEw 218     107.177  31.687  51.856  1.00  0.00           C
ATOM   8770 4C31 POPEw 218     107.797  30.857  50.716  1.00  0.00           C
ATOM   8773 5C31 POPEw 218     106.937  29.657  50.296  1.00  0.00           C
ATOM   8776 6C31 POPEw 218     107.657  28.677  49.376  1.00  0.00           C
ATOM   8780  NH3 POPEx 219      62.747  45.547  70.616  1.00  0.00           N
ATOM   8784  C12 POPEx 219      62.307  46.987  70.736  1.00  0.00           C
ATOM   8787  C11 POPEx 219      62.857  47.827  69.576  1.00  0.00           C
ATOM   8790  P   POPEx 219      61.167  49.637  68.706  1.00  0.00           P
ATOM   8791  O13 POPEx 219      61.227  48.887  67.426  1.00  0.00           O
ATOM   8792  O14 POPEx 219      59.937  49.457  69.496  1.00  0.00           O
ATOM   8793  O11 POPEx 219      61.477  51.187  68.466  1.00  0.00           O
ATOM   8794  O12 POPEx 219      62.377  49.167  69.616  1.00  0.00           O
ATOM   8795  C1  POPEx 219      61.987  51.627  67.196  1.00  0.00           C
ATOM   8798  C2  POPEx 219      62.397  53.137  67.226  1.00  0.00           C
ATOM   8800  O21 POPEx 219      61.317  53.987  66.776  1.00  0.00           O
ATOM   8801  C21 POPEx 219      61.187  54.177  65.456  1.00  0.00           C
ATOM   8802  O22 POPEx 219      61.597  53.427  64.586  1.00  0.00           O
ATOM   8803  C22 POPEx 219      60.417  55.477  65.226  1.00  0.00           C
ATOM   8806  C3  POPEx 219      63.767  53.447  66.556  1.00  0.00           C
ATOM   8809  O31 POPEx 219      64.037  54.857  66.706  1.00  0.00           O
ATOM   8810  C31 POPEx 219      65.117  55.327  66.136  1.00  0.00           C
ATOM   8811  O32 POPEx 219      65.957  54.697  65.516  1.00  0.00           O
ATOM   8812  C32 POPEx 219      65.127  56.847  66.286  1.00  0.00           C
ATOM   8815  C23 POPEx 219      60.607  56.217  63.886  1.00  0.00           C
ATOM   8818  C24 POPEx 219      59.557  57.337  63.736  1.00  0.00           C
ATOM   8821  C25 POPEx 219      58.187  56.817  63.266  1.00  0.00           C
ATOM   8824  C26 POPEx 219      57.477  57.787  62.306  1.00  0.00           C
ATOM   8827  C27 POPEx 219      56.237  57.147  61.656  1.00  0.00           C
ATOM   8830  C28 POPEx 219      55.047  58.127  61.566  1.00  0.00           C
ATOM   8833  C29 POPEx 219      53.817  57.377  61.126  1.00  0.00           C
ATOM   8835 0C21 POPEx 219      52.997  57.627  60.096  1.00  0.00           C
ATOM   8837 1C21 POPEx 219      53.097  58.777  59.146  1.00  0.00           C
ATOM   8840 2C21 POPEx 219      51.747  59.457  58.836  1.00  0.00           C
ATOM   8843 3C21 POPEx 219      51.037  59.987  60.086  1.00  0.00           C
ATOM   8846 4C21 POPEx 219      50.127  61.187  59.776  1.00  0.00           C
ATOM   8849 5C21 POPEx 219      49.627  61.887  61.046  1.00  0.00           C
ATOM   8852 6C21 POPEx 219      48.837  63.157  60.726  1.00  0.00           C
ATOM   8855 7C21 POPEx 219      48.347  63.857  61.996  1.00  0.00           C
ATOM   8858 8C21 POPEx 219      47.667  65.197  61.746  1.00  0.00           C
ATOM   8862  C33 POPEx 219      66.477  57.407  66.776  1.00  0.00           C
ATOM   8865  C34 POPEx 219      66.477  58.937  66.766  1.00  0.00           C
ATOM   8868  C35 POPEx 219      66.607  59.567  65.376  1.00  0.00           C
ATOM   8871  C36 POPEx 219      66.327  61.077  65.386  1.00  0.00           C
ATOM   8874  C37 POPEx 219      66.747  61.757  64.086  1.00  0.00           C
ATOM   8877  C38 POPEx 219      66.307  63.217  63.926  1.00  0.00           C
ATOM   8880  C39 POPEx 219      66.987  63.887  62.716  1.00  0.00           C
ATOM   8883 0C31 POPEx 219      66.527  63.337  61.356  1.00  0.00           C
ATOM   8886 1C31 POPEx 219      67.507  63.687  60.226  1.00  0.00           C
ATOM   8889 2C31 POPEx 219      67.047  63.177  58.856  1.00  0.00           C
ATOM   8892 3C31 POPEx 219      67.237  61.667  58.686  1.00  0.00           C
ATOM   8895 4C31 POPEx 219      66.647  61.117  57.376  1.00  0.00           C
ATOM   8898 5C31 POPEx 219      66.927  59.617  57.196  1.00  0.00           C
ATOM   8901 6C31 POPEx 219      66.137  58.987  56.046  1.00  0.00           C
ATOM   8905  NH3 POPEy 220     102.397  81.997  71.326  1.00  0.00           N
ATOM   8909  C12 POPEy 220     103.037  82.117  72.696  1.00  0.00           C
ATOM   8912  C11 POPEy 220     103.657  83.497  72.966  1.00  0.00           C
ATOM   8915  P   POPEy 220     106.317  83.577  72.876  1.00  0.00           P
ATOM   8916  O13 POPEy 220     106.567  84.767  73.706  1.00  0.00           O
ATOM   8917  O14 POPEy 220     106.577  82.257  73.496  1.00  0.00           O
ATOM   8918  O11 POPEy 220     107.207  83.667  71.566  1.00  0.00           O
ATOM   8919  O12 POPEy 220     104.867  83.617  72.236  1.00  0.00           O
ATOM   8920  C1  POPEy 220     106.957  84.747  70.666  1.00  0.00           C
ATOM   8923  C2  POPEy 220     106.627  84.207  69.266  1.00  0.00           C
ATOM   8925  O21 POPEy 220     105.907  85.207  68.526  1.00  0.00           O
ATOM   8926  C21 POPEy 220     106.707  86.037  67.876  1.00  0.00           C
ATOM   8927  O22 POPEy 220     107.927  86.047  67.986  1.00  0.00           O
ATOM   8928  C22 POPEy 220     105.877  86.867  66.916  1.00  0.00           C
ATOM   8931  C3  POPEy 220     105.747  82.947  69.356  1.00  0.00           C
ATOM   8934  O31 POPEy 220     105.377  82.527  68.026  1.00  0.00           O
ATOM   8935  C31 POPEy 220     104.087  82.387  67.806  1.00  0.00           C
ATOM   8936  O32 POPEy 220     103.197  82.387  68.646  1.00  0.00           O
ATOM   8937  C32 POPEy 220     103.877  82.217  66.306  1.00  0.00           C
ATOM   8940  C23 POPEy 220     106.707  87.357  65.716  1.00  0.00           C
ATOM   8943  C24 POPEy 220     105.837  88.067  64.676  1.00  0.00           C
ATOM   8946  C25 POPEy 220     106.657  88.717  63.556  1.00  0.00           C
ATOM   8949  C26 POPEy 220     107.417  87.687  62.696  1.00  0.00           C
ATOM   8952  C27 POPEy 220     108.107  88.347  61.506  1.00  0.00           C
ATOM   8955  C28 POPEy 220     108.437  87.397  60.346  1.00  0.00           C
ATOM   8958  C29 POPEy 220     109.287  86.187  60.686  1.00  0.00           C
ATOM   8960 0C21 POPEy 220     109.527  85.167  59.836  1.00  0.00           C
ATOM   8962 1C21 POPEy 220     108.997  85.067  58.426  1.00  0.00           C
ATOM   8965 2C21 POPEy 220     110.077  85.297  57.346  1.00  0.00           C
ATOM   8968 3C21 POPEy 220     110.917  84.057  57.016  1.00  0.00           C
ATOM   8971 4C21 POPEy 220     112.007  84.357  55.976  1.00  0.00           C
ATOM   8974 5C21 POPEy 220     113.037  83.227  55.806  1.00  0.00           C
ATOM   8977 6C21 POPEy 220     112.497  81.927  55.196  1.00  0.00           C
ATOM   8980 7C21 POPEy 220     111.997  82.077  53.756  1.00  0.00           C
ATOM   8983 8C21 POPEy 220     111.767  80.737  53.046  1.00  0.00           C
ATOM   8987  C33 POPEy 220     102.667  83.057  65.846  1.00  0.00           C
ATOM   8990  C34 POPEy 220     102.407  82.907  64.356  1.00  0.00           C
ATOM   8993  C35 POPEy 220     101.267  83.827  63.916  1.00  0.00           C
ATOM   8996  C36 POPEy 220     100.917  83.647  62.446  1.00  0.00           C
ATOM   8999  C37 POPEy 220     100.097  84.827  61.906  1.00  0.00           C
ATOM   9002  C38 POPEy 220      99.587  84.597  60.486  1.00  0.00           C
ATOM   9005  C39 POPEy 220     100.627  83.977  59.546  1.00  0.00           C
ATOM   9008 0C31 POPEy 220     100.067  83.777  58.136  1.00  0.00           C
ATOM   9011 1C31 POPEy 220     101.077  83.187  57.156  1.00  0.00           C
ATOM   9014 2C31 POPEy 220     100.387  82.757  55.856  1.00  0.00           C
ATOM   9017 3C31 POPEy 220     101.307  82.807  54.636  1.00  0.00           C
ATOM   9020 4C31 POPEy 220     102.287  81.627  54.576  1.00  0.00           C
ATOM   9023 5C31 POPEy 220     103.187  81.707  53.346  1.00  0.00           C
ATOM   9026 6C31 POPEy 220     103.907  80.387  53.056  1.00  0.00           C
ATOM   9030  NH3 POPEz 221      -1.527  44.107  66.596  1.00  0.00           N
ATOM   9034  C12 POPEz 221      -0.497  44.337  67.666  1.00  0.00           C
ATOM   9037  C11 POPEz 221       0.903  43.887  67.206  1.00  0.00           C
ATOM   9040  P   POPEz 221       2.623  45.717  66.486  1.00  0.00           P
ATOM   9041  O13 POPEz 221       2.153  46.737  67.466  1.00  0.00           O
ATOM   9042  O14 POPEz 221       3.807  44.907  66.846  1.00  0.00           O
ATOM   9043  O11 POPEz 221       2.853  46.357  65.066  1.00  0.00           O
ATOM   9044  O12 POPEz 221       1.393  44.757  66.186  1.00  0.00           O
ATOM   9045  C1  POPEz 221       2.283  47.587  64.636  1.00  0.00           C
ATOM   9048  C2  POPEz 221       1.413  47.397  63.356  1.00  0.00           C
ATOM   9050  O21 POPEz 221       0.983  48.657  62.816  1.00  0.00           O
ATOM   9051  C21 POPEz 221       0.173  49.407  63.516  1.00  0.00           C
ATOM   9052  O22 POPEz 221      -0.297  49.127  64.606  1.00  0.00           O
ATOM   9053  C22 POPEz 221      -0.147  50.717  62.766  1.00  0.00           C
ATOM   9056  C3  POPEz 221       0.243  46.387  63.556  1.00  0.00           C
ATOM   9059  O31 POPEz 221      -0.517  46.157  62.336  1.00  0.00           O
ATOM   9060  C31 POPEz 221      -1.697  45.597  62.566  1.00  0.00           C
ATOM   9061  O32 POPEz 221      -2.107  45.317  63.686  1.00  0.00           O
ATOM   9062  C32 POPEz 221      -2.477  45.367  61.256  1.00  0.00           C
ATOM   9065  C23 POPEz 221       0.913  51.277  61.776  1.00  0.00           C
ATOM   9068  C24 POPEz 221       1.053  50.447  60.496  1.00  0.00           C
ATOM   9071  C25 POPEz 221       1.593  51.187  59.266  1.00  0.00           C
ATOM   9074  C26 POPEz 221       0.583  52.137  58.596  1.00  0.00           C
ATOM   9077  C27 POPEz 221       1.133  52.767  57.306  1.00  0.00           C
ATOM   9080  C28 POPEz 221       0.193  53.807  56.666  1.00  0.00           C
ATOM   9083  C29 POPEz 221      -0.857  53.197  55.766  1.00  0.00           C
ATOM   9085 0C21 POPEz 221      -1.007  53.407  54.446  1.00  0.00           C
ATOM   9087 1C21 POPEz 221      -0.187  54.337  53.576  1.00  0.00           C
ATOM   9090 2C21 POPEz 221       0.873  53.627  52.716  1.00  0.00           C
ATOM   9093 3C21 POPEz 221       0.363  53.157  51.336  1.00  0.00           C
ATOM   9096 4C21 POPEz 221       1.523  52.797  50.406  1.00  0.00           C
ATOM   9099 5C21 POPEz 221       1.103  52.677  48.936  1.00  0.00           C
ATOM   9102 6C21 POPEz 221       2.263  52.167  48.066  1.00  0.00           C
ATOM   9105 7C21 POPEz 221       1.893  52.087  46.576  1.00  0.00           C
ATOM   9108 8C21 POPEz 221       2.873  51.227  45.786  1.00  0.00           C
ATOM   9112  C33 POPEz 221      -2.207  46.417  60.146  1.00  0.00           C
ATOM   9115  C34 POPEz 221      -3.107  46.247  58.906  1.00  0.00           C
ATOM   9118  C35 POPEz 221      -3.037  47.347  57.816  1.00  0.00           C
ATOM   9121  C36 POPEz 221      -1.637  47.787  57.366  1.00  0.00           C
ATOM   9124  C37 POPEz 221      -1.627  48.587  56.046  1.00  0.00           C
ATOM   9127  C38 POPEz 221      -0.207  48.927  55.576  1.00  0.00           C
ATOM   9130  C39 POPEz 221      -0.167  49.717  54.256  1.00  0.00           C
ATOM   9133 0C31 POPEz 221       0.943  49.267  53.296  1.00  0.00           C
ATOM   9136 1C31 POPEz 221       2.363  49.437  53.846  1.00  0.00           C
ATOM   9139 2C31 POPEz 221       3.443  48.807  52.956  1.00  0.00           C
ATOM   9142 3C31 POPEz 221       3.597  49.497  51.596  1.00  0.00           C
ATOM   9145 4C31 POPEz 221       4.797  48.967  50.796  1.00  0.00           C
ATOM   9148 5C31 POPEz 221       4.817  49.447  49.336  1.00  0.00           C
ATOM   9151 6C31 POPEz 221       6.127  49.117  48.616  1.00  0.00           C
ATOM   9155  NH3 POPE0 222      84.577  -4.537  35.226  1.00  0.00           N
ATOM   9159  C12 POPE0 222      85.697  -3.667  35.736  1.00  0.00           C
ATOM   9162  C11 POPE0 222      87.067  -4.297  35.416  1.00  0.00           C
ATOM   9165  P   POPE0 222      89.527  -3.377  35.376  1.00  0.00           P
ATOM   9166  O13 POPE0 222      90.567  -4.167  36.066  1.00  0.00           O
ATOM   9167  O14 POPE0 222      89.437  -3.507  33.896  1.00  0.00           O
ATOM   9168  O11 POPE0 222      89.817  -1.847  35.686  1.00  0.00           O
ATOM   9169  O12 POPE0 222      88.097  -3.537  36.026  1.00  0.00           O
ATOM   9170  C1  POPE0 222      90.877  -1.533  36.606  1.00  0.00           C
ATOM   9173  C2  POPE0 222      90.697  -0.123  37.216  1.00  0.00           C
ATOM   9175  O21 POPE0 222      91.857   0.327  37.946  1.00  0.00           O
ATOM   9176  C21 POPE0 222      92.157  -0.303  39.086  1.00  0.00           C
ATOM   9177  O22 POPE0 222      91.587  -1.273  39.546  1.00  0.00           O
ATOM   9178  C22 POPE0 222      93.287   0.437  39.806  1.00  0.00           C
ATOM   9181  C3  POPE0 222      89.387  -0.003  38.046  1.00  0.00           C
ATOM   9184  O31 POPE0 222      89.377   1.207  38.826  1.00  0.00           O
ATOM   9185  C31 POPE0 222      89.207   2.297  38.116  1.00  0.00           C
ATOM   9186  O32 POPE0 222      88.907   2.357  36.926  1.00  0.00           O
ATOM   9187  C32 POPE0 222      89.477   3.527  38.976  1.00  0.00           C
ATOM   9190  C23 POPE0 222      94.007  -0.463  40.856  1.00  0.00           C
ATOM   9193  C24 POPE0 222      95.317   0.157  41.346  1.00  0.00           C
ATOM   9196  C25 POPE0 222      96.127  -0.743  42.296  1.00  0.00           C
ATOM   9199  C26 POPE0 222      95.397  -1.223  43.556  1.00  0.00           C
ATOM   9202  C27 POPE0 222      96.317  -1.957  44.536  1.00  0.00           C
ATOM   9205  C28 POPE0 222      95.557  -2.467  45.776  1.00  0.00           C
ATOM   9208  C29 POPE0 222      96.427  -3.377  46.616  1.00  0.00           C
ATOM   9210 0C21 POPE0 222      96.387  -3.527  47.956  1.00  0.00           C
ATOM   9212 1C21 POPE0 222      95.477  -2.857  48.946  1.00  0.00           C
ATOM   9215 2C21 POPE0 222      96.297  -2.157  50.046  1.00  0.00           C
ATOM   9218 3C21 POPE0 222      95.457  -1.787  51.276  1.00  0.00           C
ATOM   9221 4C21 POPE0 222      96.197  -0.913  52.306  1.00  0.00           C
ATOM   9224 5C21 POPE0 222      97.497  -1.543  52.826  1.00  0.00           C
ATOM   9227 6C21 POPE0 222      98.237  -0.613  53.806  1.00  0.00           C
ATOM   9230 7C21 POPE0 222      99.487  -1.253  54.416  1.00  0.00           C
ATOM   9233 8C21 POPE0 222     100.157  -0.363  55.456  1.00  0.00           C
ATOM   9237  C33 POPE0 222      88.557   4.697  38.586  1.00  0.00           C
ATOM   9240  C34 POPE0 222      88.487   5.747  39.706  1.00  0.00           C
ATOM   9243  C35 POPE0 222      87.477   5.397  40.806  1.00  0.00           C
ATOM   9246  C36 POPE0 222      86.057   5.817  40.426  1.00  0.00           C
ATOM   9249  C37 POPE0 222      84.987   5.467  41.476  1.00  0.00           C
ATOM   9252  C38 POPE0 222      84.837   6.517  42.606  1.00  0.00           C
ATOM   9255  C39 POPE0 222      85.737   6.317  43.826  1.00  0.00           C
ATOM   9258 0C31 POPE0 222      85.567   4.957  44.516  1.00  0.00           C
ATOM   9261 1C31 POPE0 222      86.267   4.897  45.886  1.00  0.00           C
ATOM   9264 2C31 POPE0 222      85.297   4.867  47.066  1.00  0.00           C
ATOM   9267 3C31 POPE0 222      85.957   5.217  48.406  1.00  0.00           C
ATOM   9270 4C31 POPE0 222      86.357   6.697  48.486  1.00  0.00           C
ATOM   9273 5C31 POPE0 222      86.937   7.127  49.846  1.00  0.00           C
ATOM   9276 6C31 POPE0 222      87.147   8.637  49.956  1.00  0.00           C
ATOM   9280  NH3 POPE1 223      53.417 106.207  31.726  1.00  0.00           N
ATOM   9284  C12 POPE1 223      54.097 105.037  31.046  1.00  0.00           C
ATOM   9287  C11 POPE1 223      55.607 104.977  31.356  1.00  0.00           C
ATOM   9290  P   POPE1 223      56.547 107.137  30.216  1.00  0.00           P
ATOM   9291  O13 POPE1 223      56.567 106.337  28.986  1.00  0.00           O
ATOM   9292  O14 POPE1 223      55.587 108.257  30.226  1.00  0.00           O
ATOM   9293  O11 POPE1 223      58.007 107.607  30.576  1.00  0.00           O
ATOM   9294  O12 POPE1 223      56.197 106.257  31.466  1.00  0.00           O
ATOM   9295  C1  POPE1 223      58.207 108.717  31.456  1.00  0.00           C
ATOM   9298  C2  POPE1 223      57.617 108.607  32.906  1.00  0.00           C
ATOM   9300  O21 POPE1 223      57.867 109.817  33.646  1.00  0.00           O
ATOM   9301  C21 POPE1 223      59.117 110.047  34.016  1.00  0.00           C
ATOM   9302  O22 POPE1 223      60.117 109.497  33.596  1.00  0.00           O
ATOM   9303  C22 POPE1 223      59.147 110.947  35.246  1.00  0.00           C
ATOM   9306  C3  POPE1 223      58.017 107.347  33.736  1.00  0.00           C
ATOM   9309  O31 POPE1 223      57.307 107.367  34.986  1.00  0.00           O
ATOM   9310  C31 POPE1 223      57.557 106.517  35.976  1.00  0.00           C
ATOM   9311  O32 POPE1 223      56.857 106.417  36.976  1.00  0.00           O
ATOM   9312  C32 POPE1 223      58.817 105.667  35.806  1.00  0.00           C
ATOM   9315  C23 POPE1 223      58.717 110.157  36.506  1.00  0.00           C
ATOM   9318  C24 POPE1 223      59.137 110.827  37.826  1.00  0.00           C
ATOM   9321  C25 POPE1 223      58.927 109.927  39.066  1.00  0.00           C
ATOM   9324  C26 POPE1 223      57.587 109.167  39.136  1.00  0.00           C
ATOM   9327  C27 POPE1 223      57.577 107.977  40.116  1.00  0.00           C
ATOM   9330  C28 POPE1 223      57.437 108.367  41.596  1.00  0.00           C
ATOM   9333  C29 POPE1 223      58.737 108.827  42.206  1.00  0.00           C
ATOM   9335 0C21 POPE1 223      59.017 108.897  43.516  1.00  0.00           C
ATOM   9337 1C21 POPE1 223      58.107 108.537  44.656  1.00  0.00           C
ATOM   9340 2C21 POPE1 223      58.917 107.777  45.716  1.00  0.00           C
ATOM   9343 3C21 POPE1 223      58.147 107.587  47.026  1.00  0.00           C
ATOM   9346 4C21 POPE1 223      59.097 107.267  48.186  1.00  0.00           C
ATOM   9349 5C21 POPE1 223      59.447 105.787  48.316  1.00  0.00           C
ATOM   9352 6C21 POPE1 223      60.347 105.507  49.526  1.00  0.00           C
ATOM   9355 7C21 POPE1 223      60.517 104.017  49.846  1.00  0.00           C
ATOM   9358 8C21 POPE1 223      61.067 103.757  51.246  1.00  0.00           C
ATOM   9362  C33 POPE1 223      60.087 106.327  36.396  1.00  0.00           C
ATOM   9365  C34 POPE1 223      61.177 105.277  36.656  1.00  0.00           C
ATOM   9368  C35 POPE1 223      62.157 105.677  37.766  1.00  0.00           C
ATOM   9371  C36 POPE1 223      61.587 105.497  39.186  1.00  0.00           C
ATOM   9374  C37 POPE1 223      62.317 106.357  40.226  1.00  0.00           C
ATOM   9377  C38 POPE1 223      61.647 106.257  41.606  1.00  0.00           C
ATOM   9380  C39 POPE1 223      62.197 107.247  42.646  1.00  0.00           C
ATOM   9383 0C31 POPE1 223      63.647 106.967  43.056  1.00  0.00           C
ATOM   9386 1C31 POPE1 223      64.097 107.797  44.276  1.00  0.00           C
ATOM   9389 2C31 POPE1 223      65.547 107.507  44.696  1.00  0.00           C
ATOM   9392 3C31 POPE1 223      66.017 108.287  45.936  1.00  0.00           C
ATOM   9395 4C31 POPE1 223      65.897 109.817  45.786  1.00  0.00           C
ATOM   9398 5C31 POPE1 223      66.487 110.597  46.966  1.00  0.00           C
ATOM   9401 6C31 POPE1 223      66.237 112.097  46.866  1.00  0.00           C
ATOM   9405  NH3 POPE2 224      27.847  61.967  67.966  1.00  0.00           N
ATOM   9409  C12 POPE2 224      28.987  60.967  67.966  1.00  0.00           C
ATOM   9412  C11 POPE2 224      28.497  59.527  67.666  1.00  0.00           C
ATOM   9415  P   POPE2 224      29.627  57.127  67.596  1.00  0.00           P
ATOM   9416  O13 POPE2 224      31.047  56.727  67.556  1.00  0.00           O
ATOM   9417  O14 POPE2 224      28.887  56.757  68.816  1.00  0.00           O
ATOM   9418  O11 POPE2 224      28.917  56.517  66.316  1.00  0.00           O
ATOM   9419  O12 POPE2 224      29.617  58.697  67.366  1.00  0.00           O
ATOM   9420  C1  POPE2 224      29.507  55.377  65.646  1.00  0.00           C
ATOM   9423  C2  POPE2 224      29.067  55.297  64.156  1.00  0.00           C
ATOM   9425  O21 POPE2 224      30.067  54.687  63.316  1.00  0.00           O
ATOM   9426  C21 POPE2 224      31.237  55.297  63.146  1.00  0.00           C
ATOM   9427  O22 POPE2 224      31.567  56.347  63.676  1.00  0.00           O
ATOM   9428  C22 POPE2 224      32.147  54.407  62.296  1.00  0.00           C
ATOM   9431  C3  POPE2 224      28.557  56.637  63.566  1.00  0.00           C
ATOM   9434  O31 POPE2 224      27.867  56.377  62.316  1.00  0.00           O
ATOM   9435  C31 POPE2 224      28.297  56.997  61.226  1.00  0.00           C
ATOM   9436  O32 POPE2 224      29.167  57.847  61.196  1.00  0.00           O
ATOM   9437  C32 POPE2 224      27.547  56.447  60.016  1.00  0.00           C
ATOM   9440  C23 POPE2 224      32.837  55.127  61.116  1.00  0.00           C
ATOM   9443  C24 POPE2 224      33.987  54.297  60.526  1.00  0.00           C
ATOM   9446  C25 POPE2 224      33.707  53.647  59.156  1.00  0.00           C
ATOM   9449  C26 POPE2 224      32.567  52.607  59.156  1.00  0.00           C
ATOM   9452  C27 POPE2 224      32.377  51.997  57.756  1.00  0.00           C
ATOM   9455  C28 POPE2 224      31.217  50.977  57.636  1.00  0.00           C
ATOM   9458  C29 POPE2 224      31.517  49.647  58.276  1.00  0.00           C
ATOM   9460 0C21 POPE2 224      31.027  48.447  57.896  1.00  0.00           C
ATOM   9462 1C21 POPE2 224      30.047  48.167  56.776  1.00  0.00           C
ATOM   9465 2C21 POPE2 224      30.617  47.207  55.726  1.00  0.00           C
ATOM   9468 3C21 POPE2 224      29.577  46.797  54.666  1.00  0.00           C
ATOM   9471 4C21 POPE2 224      30.187  45.917  53.566  1.00  0.00           C
ATOM   9474 5C21 POPE2 224      29.157  45.447  52.526  1.00  0.00           C
ATOM   9477 6C21 POPE2 224      29.797  44.767  51.316  1.00  0.00           C
ATOM   9480 7C21 POPE2 224      28.797  44.427  50.206  1.00  0.00           C
ATOM   9483 8C21 POPE2 224      29.437  43.717  49.016  1.00  0.00           C
ATOM   9487  C33 POPE2 224      26.537  57.457  59.436  1.00  0.00           C
ATOM   9490  C34 POPE2 224      25.697  56.787  58.336  1.00  0.00           C
ATOM   9493  C35 POPE2 224      24.587  57.657  57.746  1.00  0.00           C
ATOM   9496  C36 POPE2 224      25.157  58.837  56.936  1.00  0.00           C
ATOM   9499  C37 POPE2 224      24.067  59.727  56.326  1.00  0.00           C
ATOM   9502  C38 POPE2 224      24.637  61.017  55.716  1.00  0.00           C
ATOM   9505  C39 POPE2 224      25.617  60.747  54.566  1.00  0.00           C
ATOM   9508 0C31 POPE2 224      26.227  62.027  53.976  1.00  0.00           C
ATOM   9511 1C31 POPE2 224      27.297  61.717  52.916  1.00  0.00           C
ATOM   9514 2C31 POPE2 224      27.077  62.457  51.586  1.00  0.00           C
ATOM   9517 3C31 POPE2 224      25.807  62.027  50.846  1.00  0.00           C
ATOM   9520 4C31 POPE2 224      25.687  62.707  49.476  1.00  0.00           C
ATOM   9523 5C31 POPE2 224      24.357  62.437  48.756  1.00  0.00           C
ATOM   9526 6C31 POPE2 224      24.217  63.227  47.456  1.00  0.00           C
ATOM   9530  NH3 POPE3 225      61.897 120.417  72.066  1.00  0.00           N
ATOM   9534  C12 POPE3 225      63.187 120.257  72.836  1.00  0.00           C
ATOM   9537  C11 POPE3 225      64.247 121.297  72.416  1.00  0.00           C
ATOM   9540  P   POPE3 225      66.847 121.747  72.606  1.00  0.00           P
ATOM   9541  O13 POPE3 225      67.197 122.937  73.396  1.00  0.00           O
ATOM   9542  O14 POPE3 225      67.887 120.697  72.436  1.00  0.00           O
ATOM   9543  O11 POPE3 225      66.437 122.257  71.186  1.00  0.00           O
ATOM   9544  O12 POPE3 225      65.497 121.047  73.086  1.00  0.00           O
ATOM   9545  C1  POPE3 225      67.187 123.237  70.496  1.00  0.00           C
ATOM   9548  C2  POPE3 225      67.647 122.597  69.186  1.00  0.00           C
ATOM   9550  O21 POPE3 225      68.407 123.587  68.496  1.00  0.00           O
ATOM   9551  C21 POPE3 225      69.307 123.067  67.676  1.00  0.00           C
ATOM   9552  O22 POPE3 225      69.567 121.887  67.566  1.00  0.00           O
ATOM   9553  C22 POPE3 225      69.997 124.217  66.966  1.00  0.00           C
ATOM   9556  C3  POPE3 225      66.427 122.137  68.356  1.00  0.00           C
ATOM   9559  O31 POPE3 225      66.777 121.197  67.326  1.00  0.00           O
ATOM   9560  C31 POPE3 225      65.897 121.087  66.346  1.00  0.00           C
ATOM   9561  O32 POPE3 225      65.027 121.897  66.086  1.00  0.00           O
ATOM   9562  C32 POPE3 225      66.117 119.737  65.666  1.00  0.00           C
ATOM   9565  C23 POPE3 225      70.257 123.967  65.466  1.00  0.00           C
ATOM   9568  C24 POPE3 225      71.637 124.467  65.086  1.00  0.00           C
ATOM   9571  C25 POPE3 225      71.797 124.727  63.586  1.00  0.00           C
ATOM   9574  C26 POPE3 225      71.857 123.437  62.766  1.00  0.00           C
ATOM   9577  C27 POPE3 225      71.587 123.707  61.276  1.00  0.00           C
ATOM   9580  C28 POPE3 225      72.277 122.707  60.346  1.00  0.00           C
ATOM   9583  C29 POPE3 225      73.657 123.157  59.946  1.00  0.00           C
ATOM   9585 0C21 POPE3 225      73.927 123.997  58.936  1.00  0.00           C
ATOM   9587 1C21 POPE3 225      72.917 124.647  58.016  1.00  0.00           C
ATOM   9590 2C21 POPE3 225      73.087 124.157  56.566  1.00  0.00           C
ATOM   9593 3C21 POPE3 225      71.977 124.667  55.626  1.00  0.00           C
ATOM   9596 4C21 POPE3 225      72.247 124.277  54.166  1.00  0.00           C
ATOM   9599 5C21 POPE3 225      71.047 124.497  53.226  1.00  0.00           C
ATOM   9602 6C21 POPE3 225      71.317 123.947  51.826  1.00  0.00           C
ATOM   9605 7C21 POPE3 225      70.087 123.897  50.916  1.00  0.00           C
ATOM   9608 8C21 POPE3 225      70.307 123.047  49.666  1.00  0.00           C
ATOM   9612  C33 POPE3 225      64.907 119.317  64.786  1.00  0.00           C
ATOM   9615  C34 POPE3 225      64.997 117.847  64.356  1.00  0.00           C
ATOM   9618  C35 POPE3 225      66.047 117.537  63.276  1.00  0.00           C
ATOM   9621  C36 POPE3 225      65.697 118.147  61.916  1.00  0.00           C
ATOM   9624  C37 POPE3 225      66.547 117.577  60.776  1.00  0.00           C
ATOM   9627  C38 POPE3 225      66.237 118.257  59.436  1.00  0.00           C
ATOM   9630  C39 POPE3 225      67.007 117.627  58.266  1.00  0.00           C
ATOM   9633 0C31 POPE3 225      66.207 116.507  57.586  1.00  0.00           C
ATOM   9636 1C31 POPE3 225      67.107 115.547  56.796  1.00  0.00           C
ATOM   9639 2C31 POPE3 225      66.287 114.627  55.876  1.00  0.00           C
ATOM   9642 3C31 POPE3 225      67.087 113.417  55.346  1.00  0.00           C
ATOM   9645 4C31 POPE3 225      68.367 113.807  54.596  1.00  0.00           C
ATOM   9648 5C31 POPE3 225      69.127 112.587  54.046  1.00  0.00           C
ATOM   9651 6C31 POPE3 225      70.427 112.967  53.346  1.00  0.00           C
ATOM   9655  NH3 POPE4 226      26.557  96.567  70.726  1.00  0.00           N
ATOM   9659  C12 POPE4 226      26.907  97.857  71.416  1.00  0.00           C
ATOM   9662  C11 POPE4 226      27.957  97.627  72.536  1.00  0.00           C
ATOM   9665  P   POPE4 226      30.537  97.047  72.626  1.00  0.00           P
ATOM   9666  O13 POPE4 226      30.817  98.487  72.766  1.00  0.00           O
ATOM   9667  O14 POPE4 226      30.827  96.177  73.786  1.00  0.00           O
ATOM   9668  O11 POPE4 226      31.437  96.467  71.476  1.00  0.00           O
ATOM   9669  O12 POPE4 226      29.057  96.847  72.076  1.00  0.00           O
ATOM   9670  C1  POPE4 226      30.957  96.157  70.176  1.00  0.00           C
ATOM   9673  C2  POPE4 226      31.377  97.217  69.096  1.00  0.00           C
ATOM   9675  O21 POPE4 226      32.767  97.597  69.056  1.00  0.00           O
ATOM   9676  C21 POPE4 226      33.737  96.797  69.396  1.00  0.00           C
ATOM   9677  O22 POPE4 226      33.687  95.687  69.896  1.00  0.00           O
ATOM   9678  C22 POPE4 226      35.057  97.487  69.156  1.00  0.00           C
ATOM   9681  C3  POPE4 226      30.507  98.517  69.176  1.00  0.00           C
ATOM   9684  O31 POPE4 226      31.037  99.677  68.516  1.00  0.00           O
ATOM   9685  C31 POPE4 226      31.147  99.807  67.186  1.00  0.00           C
ATOM   9686  O32 POPE4 226      31.547 100.837  66.666  1.00  0.00           O
ATOM   9687  C32 POPE4 226      30.777  98.577  66.346  1.00  0.00           C
ATOM   9690  C23 POPE4 226      35.177  98.107  67.756  1.00  0.00           C
ATOM   9693  C24 POPE4 226      36.627  98.367  67.316  1.00  0.00           C
ATOM   9696  C25 POPE4 226      37.547  97.167  67.536  1.00  0.00           C
ATOM   9699  C26 POPE4 226      38.917  97.317  66.866  1.00  0.00           C
ATOM   9702  C27 POPE4 226      39.937  96.377  67.516  1.00  0.00           C
ATOM   9705  C28 POPE4 226      41.067  95.937  66.576  1.00  0.00           C
ATOM   9708  C29 POPE4 226      40.517  95.117  65.436  1.00  0.00           C
ATOM   9710 0C21 POPE4 226      41.077  94.957  64.236  1.00  0.00           C
ATOM   9712 1C21 POPE4 226      42.397  95.537  63.786  1.00  0.00           C
ATOM   9715 2C21 POPE4 226      42.417  95.867  62.286  1.00  0.00           C
ATOM   9718 3C21 POPE4 226      43.697  96.627  61.926  1.00  0.00           C
ATOM   9721 4C21 POPE4 226      43.997  96.757  60.426  1.00  0.00           C
ATOM   9724 5C21 POPE4 226      42.907  97.477  59.616  1.00  0.00           C
ATOM   9727 6C21 POPE4 226      42.287  96.567  58.546  1.00  0.00           C
ATOM   9730 7C21 POPE4 226      41.307  97.317  57.636  1.00  0.00           C
ATOM   9733 8C21 POPE4 226      40.797  96.487  56.466  1.00  0.00           C
ATOM   9737  C33 POPE4 226      30.497  98.857  64.846  1.00  0.00           C
ATOM   9740  C34 POPE4 226      29.697  97.707  64.206  1.00  0.00           C
ATOM   9743  C35 POPE4 226      30.447  96.377  64.046  1.00  0.00           C
ATOM   9746  C36 POPE4 226      31.057  96.207  62.646  1.00  0.00           C
ATOM   9749  C37 POPE4 226      31.137  94.747  62.196  1.00  0.00           C
ATOM   9752  C38 POPE4 226      31.457  94.597  60.696  1.00  0.00           C
ATOM   9755  C39 POPE4 226      31.157  93.187  60.166  1.00  0.00           C
ATOM   9758 0C31 POPE4 226      32.107  92.087  60.686  1.00  0.00           C
ATOM   9761 1C31 POPE4 226      33.407  91.987  59.886  1.00  0.00           C
ATOM   9764 2C31 POPE4 226      34.287  90.847  60.396  1.00  0.00           C
ATOM   9767 3C31 POPE4 226      35.667  90.767  59.726  1.00  0.00           C
ATOM   9770 4C31 POPE4 226      35.647  90.117  58.336  1.00  0.00           C
ATOM   9773 5C31 POPE4 226      37.037  90.117  57.686  1.00  0.00           C
ATOM   9776 6C31 POPE4 226      37.107  89.237  56.446  1.00  0.00           C
ATOM   9780  NH3 POPE5 227      30.357  10.497  69.106  1.00  0.00           N
ATOM   9784  C12 POPE5 227      29.367   9.697  68.296  1.00  0.00           C
ATOM   9787  C11 POPE5 227      27.947  10.257  68.536  1.00  0.00           C
ATOM   9790  P   POPE5 227      26.337   8.217  68.036  1.00  0.00           P
ATOM   9791  O13 POPE5 227      25.147   7.977  67.186  1.00  0.00           O
ATOM   9792  O14 POPE5 227      26.177   8.117  69.506  1.00  0.00           O
ATOM   9793  O11 POPE5 227      27.557   7.317  67.586  1.00  0.00           O
ATOM   9794  O12 POPE5 227      26.957   9.647  67.696  1.00  0.00           O
ATOM   9795  C1  POPE5 227      27.467   6.367  66.526  1.00  0.00           C
ATOM   9798  C2  POPE5 227      27.447   6.997  65.106  1.00  0.00           C
ATOM   9800  O21 POPE5 227      27.787   6.007  64.116  1.00  0.00           O
ATOM   9801  C21 POPE5 227      29.067   5.677  64.016  1.00  0.00           C
ATOM   9802  O22 POPE5 227      29.957   5.987  64.786  1.00  0.00           O
ATOM   9803  C22 POPE5 227      29.267   4.867  62.746  1.00  0.00           C
ATOM   9806  C3  POPE5 227      28.287   8.317  64.926  1.00  0.00           C
ATOM   9809  O31 POPE5 227      28.407   8.697  63.536  1.00  0.00           O
ATOM   9810  C31 POPE5 227      27.317   9.267  63.026  1.00  0.00           C
ATOM   9811  O32 POPE5 227      26.287   9.507  63.636  1.00  0.00           O
ATOM   9812  C32 POPE5 227      27.547   9.557  61.546  1.00  0.00           C
ATOM   9815  C23 POPE5 227      30.037   5.697  61.706  1.00  0.00           C
ATOM   9818  C24 POPE5 227      29.987   5.117  60.286  1.00  0.00           C
ATOM   9821  C25 POPE5 227      30.887   3.887  60.096  1.00  0.00           C
ATOM   9824  C26 POPE5 227      30.427   2.997  58.926  1.00  0.00           C
ATOM   9827  C27 POPE5 227      29.177   2.187  59.296  1.00  0.00           C
ATOM   9830  C28 POPE5 227      28.457   1.537  58.106  1.00  0.00           C
ATOM   9833  C29 POPE5 227      27.897   2.597  57.196  1.00  0.00           C
ATOM   9835 0C21 POPE5 227      27.447   2.397  55.946  1.00  0.00           C
ATOM   9837 1C21 POPE5 227      27.357   1.057  55.246  1.00  0.00           C
ATOM   9840 2C21 POPE5 227      26.307   1.067  54.126  1.00  0.00           C
ATOM   9843 3C21 POPE5 227      26.627   2.057  52.996  1.00  0.00           C
ATOM   9846 4C21 POPE5 227      25.707   1.907  51.776  1.00  0.00           C
ATOM   9849 5C21 POPE5 227      26.057   2.877  50.636  1.00  0.00           C
ATOM   9852 6C21 POPE5 227      25.637   4.327  50.936  1.00  0.00           C
ATOM   9855 7C21 POPE5 227      25.957   5.297  49.786  1.00  0.00           C
ATOM   9858 8C21 POPE5 227      25.407   6.697  50.046  1.00  0.00           C
ATOM   9862  C33 POPE5 227      27.037   8.417  60.626  1.00  0.00           C
ATOM   9865  C34 POPE5 227      25.977   8.927  59.636  1.00  0.00           C
ATOM   9868  C35 POPE5 227      25.067   7.817  59.096  1.00  0.00           C
ATOM   9871  C36 POPE5 227      25.767   6.787  58.196  1.00  0.00           C
ATOM   9874  C37 POPE5 227      26.127   7.317  56.806  1.00  0.00           C
ATOM   9877  C38 POPE5 227      26.577   6.177  55.876  1.00  0.00           C
ATOM   9880  C39 POPE5 227      26.977   6.627  54.466  1.00  0.00           C
ATOM   9883 0C31 POPE5 227      28.397   6.147  54.106  1.00  0.00           C
ATOM   9886 1C31 POPE5 227      28.797   6.447  52.656  1.00  0.00           C
ATOM   9889 2C31 POPE5 227      30.307   6.287  52.456  1.00  0.00           C
ATOM   9892 3C31 POPE5 227      30.807   6.537  51.026  1.00  0.00           C
ATOM   9895 4C31 POPE5 227      30.717   5.327  50.106  1.00  0.00           C
ATOM   9898 5C31 POPE5 227      31.417   5.567  48.756  1.00  0.00           C
ATOM   9901 6C31 POPE5 227      31.637   4.297  47.936  1.00  0.00           C
ATOM   9905  NH3 POPE6 228      51.097   2.217  29.736  1.00  0.00           N
ATOM   9909  C12 POPE6 228      52.117   2.747  28.766  1.00  0.00           C
ATOM   9912  C11 POPE6 228      53.157   3.657  29.446  1.00  0.00           C
ATOM   9915  P   POPE6 228      52.727   6.107  28.686  1.00  0.00           P
ATOM   9916  O13 POPE6 228      52.797   6.807  27.386  1.00  0.00           O
ATOM   9917  O14 POPE6 228      51.367   5.857  29.186  1.00  0.00           O
ATOM   9918  O11 POPE6 228      53.597   6.877  29.776  1.00  0.00           O
ATOM   9919  O12 POPE6 228      53.517   4.737  28.576  1.00  0.00           O
ATOM   9920  C1  POPE6 228      53.107   7.097  31.106  1.00  0.00           C
ATOM   9923  C2  POPE6 228      54.247   7.127  32.176  1.00  0.00           C
ATOM   9925  O21 POPE6 228      53.727   7.027  33.506  1.00  0.00           O
ATOM   9926  C21 POPE6 228      52.987   8.007  33.956  1.00  0.00           C
ATOM   9927  O22 POPE6 228      52.607   8.987  33.326  1.00  0.00           O
ATOM   9928  C22 POPE6 228      52.747   7.777  35.436  1.00  0.00           C
ATOM   9931  C3  POPE6 228      55.297   8.277  32.056  1.00  0.00           C
ATOM   9934  O31 POPE6 228      56.427   8.047  32.916  1.00  0.00           O
ATOM   9935  C31 POPE6 228      56.557   8.467  34.186  1.00  0.00           C
ATOM   9936  O32 POPE6 228      57.277   7.917  35.006  1.00  0.00           O
ATOM   9937  C32 POPE6 228      55.867   9.807  34.516  1.00  0.00           C
ATOM   9940  C23 POPE6 228      51.857   8.837  36.126  1.00  0.00           C
ATOM   9943  C24 POPE6 228      51.407   8.337  37.496  1.00  0.00           C
ATOM   9946  C25 POPE6 228      50.627   9.387  38.306  1.00  0.00           C
ATOM   9949  C26 POPE6 228      51.537  10.457  38.926  1.00  0.00           C
ATOM   9952  C27 POPE6 228      50.757  11.437  39.796  1.00  0.00           C
ATOM   9955  C28 POPE6 228      51.657  12.367  40.626  1.00  0.00           C
ATOM   9958  C29 POPE6 228      50.847  13.427  41.346  1.00  0.00           C
ATOM   9960 0C21 POPE6 228      50.157  13.277  42.486  1.00  0.00           C
ATOM   9962 1C21 POPE6 228      50.077  12.007  43.306  1.00  0.00           C
ATOM   9965 2C21 POPE6 228      49.747  12.257  44.786  1.00  0.00           C
ATOM   9968 3C21 POPE6 228      50.757  13.157  45.506  1.00  0.00           C
ATOM   9971 4C21 POPE6 228      50.717  13.017  47.036  1.00  0.00           C
ATOM   9974 5C21 POPE6 228      51.677  13.987  47.746  1.00  0.00           C
ATOM   9977 6C21 POPE6 228      51.777  13.747  49.256  1.00  0.00           C
ATOM   9980 7C21 POPE6 228      52.697  14.757  49.956  1.00  0.00           C
ATOM   9983 8C21 POPE6 228      52.917  14.467  51.436  1.00  0.00           C
ATOM   9987  C33 POPE6 228      55.987  10.067  36.046  1.00  0.00           C
ATOM   9990  C34 POPE6 228      55.317  11.347  36.556  1.00  0.00           C
ATOM   9993  C35 POPE6 228      55.437  11.517  38.096  1.00  0.00           C
ATOM   9996  C36 POPE6 228      56.887  11.657  38.596  1.00  0.00           C
ATOM   9999  C37 POPE6 228      56.997  11.827  40.126  1.00  0.00           C
ATOM  10002  C38 POPE6 228      58.417  11.557  40.636  1.00  0.00           C
ATOM  10005  C39 POPE6 228      58.617  11.747  42.146  1.00  0.00           C
ATOM  10008 0C31 POPE6 228      58.197  10.557  43.026  1.00  0.00           C
ATOM  10011 1C31 POPE6 228      58.997  10.547  44.346  1.00  0.00           C
ATOM  10014 2C31 POPE6 228      58.457   9.607  45.436  1.00  0.00           C
ATOM  10017 3C31 POPE6 228      57.157  10.097  46.106  1.00  0.00           C
ATOM  10020 4C31 POPE6 228      57.307  11.417  46.866  1.00  0.00           C
ATOM  10023 5C31 POPE6 228      56.057  11.807  47.656  1.00  0.00           C
ATOM  10026 6C31 POPE6 228      56.197  13.117  48.436  1.00  0.00           C
ATOM  10030  NH3 POPE7 229      -0.637 129.951  68.196  1.00  0.00           N
ATOM  10034  C12 POPE7 229       0.473 129.821  69.206  1.00  0.00           C
ATOM  10037  C11 POPE7 229       0.283 128.581  70.106  1.00  0.00           C
ATOM  10040  P   POPE7 229       2.483 127.197  69.786  1.00  0.00           P
ATOM  10041  O13 POPE7 229       3.767 127.871  69.476  1.00  0.00           O
ATOM  10042  O14 POPE7 229       2.563 125.867  70.426  1.00  0.00           O
ATOM  10043  O11 POPE7 229       1.653 127.057  68.446  1.00  0.00           O
ATOM  10044  O12 POPE7 229       1.543 128.151  70.636  1.00  0.00           O
ATOM  10045  C1  POPE7 229       1.923 126.007  67.516  1.00  0.00           C
ATOM  10048  C2  POPE7 229       2.143 126.617  66.126  1.00  0.00           C
ATOM  10050  O21 POPE7 229       2.413 125.577  65.176  1.00  0.00           O
ATOM  10051  C21 POPE7 229       3.617 125.087  64.976  1.00  0.00           C
ATOM  10052  O22 POPE7 229       4.597 125.227  65.686  1.00  0.00           O
ATOM  10053  C22 POPE7 229       3.577 124.247  63.696  1.00  0.00           C
ATOM  10056  C3  POPE7 229       3.203 127.751  66.196  1.00  0.00           C
ATOM  10059  O31 POPE7 229       3.667 128.121  64.886  1.00  0.00           O
ATOM  10060  C31 POPE7 229       4.837 128.751  64.946  1.00  0.00           C
ATOM  10061  O32 POPE7 229       5.387 129.141  65.966  1.00  0.00           O
ATOM  10062  C32 POPE7 229       5.427 128.821  63.546  1.00  0.00           C
ATOM  10065  C23 POPE7 229       4.947 124.037  63.016  1.00  0.00           C
ATOM  10068  C24 POPE7 229       4.787 123.597  61.556  1.00  0.00           C
ATOM  10071  C25 POPE7 229       4.307 122.147  61.366  1.00  0.00           C
ATOM  10074  C26 POPE7 229       3.523 121.957  60.056  1.00  0.00           C
ATOM  10077  C27 POPE7 229       3.143 120.497  59.776  1.00  0.00           C
ATOM  10080  C28 POPE7 229       2.713 120.227  58.326  1.00  0.00           C
ATOM  10083  C29 POPE7 229       1.443 120.937  57.906  1.00  0.00           C
ATOM  10085 0C21 POPE7 229       1.093 121.177  56.626  1.00  0.00           C
ATOM  10087 1C21 POPE7 229       1.883 120.757  55.416  1.00  0.00           C
ATOM  10090 2C21 POPE7 229       2.593 121.947  54.746  1.00  0.00           C
ATOM  10093 3C21 POPE7 229       3.523 121.517  53.606  1.00  0.00           C
ATOM  10096 4C21 POPE7 229       4.117 122.687  52.836  1.00  0.00           C
ATOM  10099 5C21 POPE7 229       4.977 122.237  51.646  1.00  0.00           C
ATOM  10102 6C21 POPE7 229       5.787 123.377  51.046  1.00  0.00           C
ATOM  10105 7C21 POPE7 229       6.547 122.957  49.776  1.00  0.00           C
ATOM  10108 8C21 POPE7 229       7.467 124.057  49.256  1.00  0.00           C
ATOM  10112  C33 POPE7 229       6.717 127.981  63.456  1.00  0.00           C
ATOM  10115  C34 POPE7 229       7.187 127.791  62.016  1.00  0.00           C
ATOM  10118  C35 POPE7 229       7.707 129.081  61.396  1.00  0.00           C
ATOM  10121  C36 POPE7 229       8.087 128.891  59.926  1.00  0.00           C
ATOM  10124  C37 POPE7 229       8.527 130.201  59.276  1.00  0.00           C
ATOM  10127  C38 POPE7 229       9.207 130.001  57.916  1.00  0.00           C
ATOM  10130  C39 POPE7 229       8.287 129.401  56.846  1.00  0.00           C
ATOM  10133 0C31 POPE7 229       9.107 128.681  55.776  1.00  0.00           C
ATOM  10136 1C31 POPE7 229       8.237 128.081  54.666  1.00  0.00           C
ATOM  10139 2C31 POPE7 229       9.047 127.137  53.776  1.00  0.00           C
ATOM  10142 3C31 POPE7 229       8.537 127.027  52.336  1.00  0.00           C
ATOM  10145 4C31 POPE7 229       8.757 128.311  51.536  1.00  0.00           C
ATOM  10148 5C31 POPE7 229       8.327 128.201  50.076  1.00  0.00           C
ATOM  10151 6C31 POPE7 229       8.497 129.511  49.306  1.00  0.00           C
ATOM  10155  NH3 POPE8 230      72.447  92.597  29.836  1.00  0.00           N
ATOM  10159  C12 POPE8 230      73.297  92.397  28.616  1.00  0.00           C
ATOM  10162  C11 POPE8 230      73.257  90.917  28.196  1.00  0.00           C
ATOM  10165  P   POPE8 230      74.467  89.737  30.196  1.00  0.00           P
ATOM  10166  O13 POPE8 230      75.567  89.167  29.396  1.00  0.00           O
ATOM  10167  O14 POPE8 230      74.747  91.007  30.886  1.00  0.00           O
ATOM  10168  O11 POPE8 230      73.967  88.667  31.266  1.00  0.00           O
ATOM  10169  O12 POPE8 230      73.207  89.997  29.296  1.00  0.00           O
ATOM  10170  C1  POPE8 230      74.577  88.607  32.576  1.00  0.00           C
ATOM  10173  C2  POPE8 230      73.927  89.617  33.576  1.00  0.00           C
ATOM  10175  O21 POPE8 230      74.777  90.047  34.656  1.00  0.00           O
ATOM  10176  C21 POPE8 230      75.497  89.167  35.336  1.00  0.00           C
ATOM  10177  O22 POPE8 230      75.517  87.967  35.206  1.00  0.00           O
ATOM  10178  C22 POPE8 230      76.447  89.907  36.276  1.00  0.00           C
ATOM  10181  C3  POPE8 230      72.487  89.287  34.046  1.00  0.00           C
ATOM  10184  O31 POPE8 230      72.407  88.177  34.946  1.00  0.00           O
ATOM  10185  C31 POPE8 230      72.177  88.467  36.226  1.00  0.00           C
ATOM  10186  O32 POPE8 230      72.187  89.597  36.686  1.00  0.00           O
ATOM  10187  C32 POPE8 230      71.867  87.197  37.036  1.00  0.00           C
ATOM  10190  C23 POPE8 230      75.747  90.417  37.556  1.00  0.00           C
ATOM  10193  C24 POPE8 230      75.697  89.367  38.686  1.00  0.00           C
ATOM  10196  C25 POPE8 230      74.567  89.657  39.676  1.00  0.00           C
ATOM  10199  C26 POPE8 230      74.617  91.037  40.376  1.00  0.00           C
ATOM  10202  C27 POPE8 230      73.317  91.327  41.166  1.00  0.00           C
ATOM  10205  C28 POPE8 230      73.387  92.527  42.136  1.00  0.00           C
ATOM  10208  C29 POPE8 230      74.447  92.377  43.206  1.00  0.00           C
ATOM  10210 0C21 POPE8 230      74.317  92.447  44.536  1.00  0.00           C
ATOM  10212 1C21 POPE8 230      73.077  92.747  45.336  1.00  0.00           C
ATOM  10215 2C21 POPE8 230      72.937  94.267  45.536  1.00  0.00           C
ATOM  10218 3C21 POPE8 230      74.047  94.887  46.416  1.00  0.00           C
ATOM  10221 4C21 POPE8 230      74.277  96.377  46.136  1.00  0.00           C
ATOM  10224 5C21 POPE8 230      75.387  96.977  46.996  1.00  0.00           C
ATOM  10227 6C21 POPE8 230      75.527  98.497  46.806  1.00  0.00           C
ATOM  10230 7C21 POPE8 230      76.607  99.107  47.706  1.00  0.00           C
ATOM  10233 8C21 POPE8 230      76.707 100.627  47.586  1.00  0.00           C
ATOM  10237  C33 POPE8 230      73.067  86.697  37.876  1.00  0.00           C
ATOM  10240  C34 POPE8 230      72.757  85.507  38.816  1.00  0.00           C
ATOM  10243  C35 POPE8 230      72.527  85.927  40.286  1.00  0.00           C
ATOM  10246  C36 POPE8 230      72.597  84.787  41.306  1.00  0.00           C
ATOM  10249  C37 POPE8 230      72.867  85.317  42.726  1.00  0.00           C
ATOM  10252  C38 POPE8 230      72.977  84.217  43.796  1.00  0.00           C
ATOM  10255  C39 POPE8 230      74.017  84.557  44.876  1.00  0.00           C
ATOM  10258 0C31 POPE8 230      74.117  83.457  45.946  1.00  0.00           C
ATOM  10261 1C31 POPE8 230      75.487  83.367  46.636  1.00  0.00           C
ATOM  10264 2C31 POPE8 230      76.157  81.997  46.406  1.00  0.00           C
ATOM  10267 3C31 POPE8 230      76.717  81.837  44.986  1.00  0.00           C
ATOM  10270 4C31 POPE8 230      78.187  82.237  44.876  1.00  0.00           C
ATOM  10273 5C31 POPE8 230      78.777  82.037  43.476  1.00  0.00           C
ATOM  10276 6C31 POPE8 230      80.307  81.967  43.456  1.00  0.00           C
ATOM  10280  NH3 POPE9 231       8.747 116.497  71.626  1.00  0.00           N
ATOM  10284  C12 POPE9 231       9.777 115.447  71.296  1.00  0.00           C
ATOM  10287  C11 POPE9 231       9.767 114.227  72.236  1.00  0.00           C
ATOM  10290  P   POPE9 231      11.127 111.997  71.716  1.00  0.00           P
ATOM  10291  O13 POPE9 231      10.527 110.877  72.466  1.00  0.00           O
ATOM  10292  O14 POPE9 231      12.387 112.597  72.186  1.00  0.00           O
ATOM  10293  O11 POPE9 231      11.467 111.527  70.246  1.00  0.00           O
ATOM  10294  O12 POPE9 231      10.057 113.107  71.416  1.00  0.00           O
ATOM  10295  C1  POPE9 231      11.307 110.157  69.836  1.00  0.00           C
ATOM  10298  C2  POPE9 231      10.357 109.997  68.616  1.00  0.00           C
ATOM  10300  O21 POPE9 231      11.017 110.407  67.406  1.00  0.00           O
ATOM  10301  C21 POPE9 231      11.787 109.457  66.906  1.00  0.00           C
ATOM  10302  O22 POPE9 231      11.947 108.347  67.376  1.00  0.00           O
ATOM  10303  C22 POPE9 231      12.437 109.957  65.616  1.00  0.00           C
ATOM  10306  C3  POPE9 231       9.017 110.767  68.746  1.00  0.00           C
ATOM  10309  O31 POPE9 231       8.197 110.587  67.576  1.00  0.00           O
ATOM  10310  C31 POPE9 231       7.687 109.387  67.396  1.00  0.00           C
ATOM  10311  O32 POPE9 231       7.737 108.457  68.176  1.00  0.00           O
ATOM  10312  C32 POPE9 231       6.967 109.337  66.036  1.00  0.00           C
ATOM  10315  C23 POPE9 231      11.637 109.507  64.366  1.00  0.00           C
ATOM  10318  C24 POPE9 231      12.307 109.867  63.016  1.00  0.00           C
ATOM  10321  C25 POPE9 231      12.097 111.347  62.626  1.00  0.00           C
ATOM  10324  C26 POPE9 231      12.567 111.697  61.206  1.00  0.00           C
ATOM  10327  C27 POPE9 231      12.187 113.147  60.826  1.00  0.00           C
ATOM  10330  C28 POPE9 231      12.817 113.667  59.506  1.00  0.00           C
ATOM  10333  C29 POPE9 231      12.137 113.247  58.226  1.00  0.00           C
ATOM  10335 0C21 POPE9 231      11.127 113.897  57.606  1.00  0.00           C
ATOM  10337 1C21 POPE9 231      10.427 115.137  58.086  1.00  0.00           C
ATOM  10340 2C21 POPE9 231      10.777 116.397  57.266  1.00  0.00           C
ATOM  10343 3C21 POPE9 231      10.347 116.307  55.796  1.00  0.00           C
ATOM  10346 4C21 POPE9 231      10.497 117.637  55.056  1.00  0.00           C
ATOM  10349 5C21 POPE9 231      10.247 117.517  53.536  1.00  0.00           C
ATOM  10352 6C21 POPE9 231       9.147 118.447  53.036  1.00  0.00           C
ATOM  10355 7C21 POPE9 231       8.837 118.247  51.546  1.00  0.00           C
ATOM  10358 8C21 POPE9 231       7.807 119.247  51.006  1.00  0.00           C
ATOM  10362  C33 POPE9 231       7.937 109.217  64.836  1.00  0.00           C
ATOM  10365  C34 POPE9 231       7.197 108.757  63.576  1.00  0.00           C
ATOM  10368  C35 POPE9 231       8.067 108.757  62.306  1.00  0.00           C
ATOM  10371  C36 POPE9 231       7.307 108.137  61.116  1.00  0.00           C
ATOM  10374  C37 POPE9 231       8.067 108.297  59.796  1.00  0.00           C
ATOM  10377  C38 POPE9 231       7.207 108.017  58.566  1.00  0.00           C
ATOM  10380  C39 POPE9 231       7.957 108.097  57.226  1.00  0.00           C
ATOM  10383 0C31 POPE9 231       8.937 109.277  57.146  1.00  0.00           C
ATOM  10386 1C31 POPE9 231       9.547 109.487  55.756  1.00  0.00           C
ATOM  10389 2C31 POPE9 231      10.917 110.187  55.846  1.00  0.00           C
ATOM  10392 3C31 POPE9 231      11.587 110.477  54.486  1.00  0.00           C
ATOM  10395 4C31 POPE9 231      11.457 109.327  53.486  1.00  0.00           C
ATOM  10398 5C31 POPE9 231      12.547 109.317  52.416  1.00  0.00           C
ATOM  10401 6C31 POPE9 231      12.417 108.117  51.476  1.00  0.00           C
ATOM  10405  NH3 POPE  232      79.777  93.957  73.956  1.00  0.00           N
ATOM  10409  C12 POPE  232      81.257  94.097  74.276  1.00  0.00           C
ATOM  10412  C11 POPE  232      81.757  93.097  75.346  1.00  0.00           C
ATOM  10415  P   POPE  232      84.337  92.407  75.136  1.00  0.00           P
ATOM  10416  O13 POPE  232      85.537  92.877  75.866  1.00  0.00           O
ATOM  10417  O14 POPE  232      83.967  90.997  75.346  1.00  0.00           O
ATOM  10418  O11 POPE  232      84.487  92.717  73.586  1.00  0.00           O
ATOM  10419  O12 POPE  232      83.137  93.317  75.606  1.00  0.00           O
ATOM  10420  C1  POPE  232      84.497  91.657  72.626  1.00  0.00           C
ATOM  10423  C2  POPE  232      84.907  92.177  71.226  1.00  0.00           C
ATOM  10425  O21 POPE  232      84.927  91.097  70.286  1.00  0.00           O
ATOM  10426  C21 POPE  232      83.807  90.947  69.616  1.00  0.00           C
ATOM  10427  O22 POPE  232      82.727  91.457  69.886  1.00  0.00           O
ATOM  10428  C22 POPE  232      84.077  90.057  68.426  1.00  0.00           C
ATOM  10431  C3  POPE  232      86.327  92.777  71.166  1.00  0.00           C
ATOM  10434  O31 POPE  232      86.517  93.347  69.856  1.00  0.00           O
ATOM  10435  C31 POPE  232      87.577  93.127  69.126  1.00  0.00           C
ATOM  10436  O32 POPE  232      88.547  92.447  69.446  1.00  0.00           O
ATOM  10437  C32 POPE  232      87.417  93.947  67.826  1.00  0.00           C
ATOM  10440  C23 POPE  232      82.827  89.917  67.536  1.00  0.00           C
ATOM  10443  C24 POPE  232      83.177  89.157  66.266  1.00  0.00           C
ATOM  10446  C25 POPE  232      81.997  88.407  65.666  1.00  0.00           C
ATOM  10449  C26 POPE  232      81.547  87.237  66.546  1.00  0.00           C
ATOM  10452  C27 POPE  232      81.377  85.947  65.736  1.00  0.00           C
ATOM  10455  C28 POPE  232      80.777  84.807  66.566  1.00  0.00           C
ATOM  10458  C29 POPE  232      80.437  83.627  65.686  1.00  0.00           C
ATOM  10460 0C21 POPE  232      79.247  83.407  65.086  1.00  0.00           C
ATOM  10462 1C21 POPE  232      78.027  84.287  65.166  1.00  0.00           C
ATOM  10465 2C21 POPE  232      77.777  85.117  63.896  1.00  0.00           C
ATOM  10468 3C21 POPE  232      77.527  84.277  62.636  1.00  0.00           C
ATOM  10471 4C21 POPE  232      76.857  85.107  61.536  1.00  0.00           C
ATOM  10474 5C21 POPE  232      76.677  84.347  60.216  1.00  0.00           C
ATOM  10477 6C21 POPE  232      75.917  85.197  59.186  1.00  0.00           C
ATOM  10480 7C21 POPE  232      75.797  84.537  57.816  1.00  0.00           C
ATOM  10483 8C21 POPE  232      75.187  85.467  56.766  1.00  0.00           C
ATOM  10487  C33 POPE  232      88.287  93.527  66.606  1.00  0.00           C
ATOM  10490  C34 POPE  232      87.457  93.087  65.386  1.00  0.00           C
ATOM  10493  C35 POPE  232      87.497  94.097  64.226  1.00  0.00           C
ATOM  10496  C36 POPE  232      88.607  93.837  63.206  1.00  0.00           C
ATOM  10499  C37 POPE  232      88.797  95.027  62.246  1.00  0.00           C
ATOM  10502  C38 POPE  232      89.637  94.707  60.996  1.00  0.00           C
ATOM  10505  C39 POPE  232      88.767  94.497  59.746  1.00  0.00           C
ATOM  10508 0C31 POPE  232      89.567  94.267  58.456  1.00  0.00           C
ATOM  10511 1C31 POPE  232      88.657  94.377  57.216  1.00  0.00           C
ATOM  10514 2C31 POPE  232      89.367  94.147  55.876  1.00  0.00           C
ATOM  10517 3C31 POPE  232      89.897  92.717  55.716  1.00  0.00           C
ATOM  10520 4C31 POPE  232      90.167  92.327  54.256  1.00  0.00           C
ATOM  10523 5C31 POPE  232      90.307  90.807  54.086  1.00  0.00           C
ATOM  10526 6C31 POPE  232      90.157  90.357  52.636  1.00  0.00           C
ATOM  10530  NH3 POPE  233      40.987  37.267  25.746  1.00  0.00           N
ATOM  10534  C12 POPE  233      41.297  38.567  26.436  1.00  0.00           C
ATOM  10537  C11 POPE  233      41.847  38.357  27.856  1.00  0.00           C
ATOM  10540  P   POPE  233      40.577  40.167  29.276  1.00  0.00           P
ATOM  10541  O13 POPE  233      40.037  41.177  28.356  1.00  0.00           O
ATOM  10542  O14 POPE  233      39.667  39.067  29.626  1.00  0.00           O
ATOM  10543  O11 POPE  233      41.207  40.827  30.586  1.00  0.00           O
ATOM  10544  O12 POPE  233      41.877  39.587  28.576  1.00  0.00           O
ATOM  10545  C1  POPE  233      41.757  39.887  31.526  1.00  0.00           C
ATOM  10548  C2  POPE  233      42.167  40.527  32.886  1.00  0.00           C
ATOM  10550  O21 POPE  233      42.267  39.447  33.806  1.00  0.00           O
ATOM  10551  C21 POPE  233      43.357  39.257  34.496  1.00  0.00           C
ATOM  10552  O22 POPE  233      44.437  39.817  34.326  1.00  0.00           O
ATOM  10553  C22 POPE  233      43.027  38.207  35.566  1.00  0.00           C
ATOM  10556  C3  POPE  233      41.087  41.457  33.476  1.00  0.00           C
ATOM  10559  O31 POPE  233      41.417  41.837  34.846  1.00  0.00           O
ATOM  10560  C31 POPE  233      40.407  41.857  35.706  1.00  0.00           C
ATOM  10561  O32 POPE  233      39.227  41.757  35.426  1.00  0.00           O
ATOM  10562  C32 POPE  233      40.937  42.097  37.116  1.00  0.00           C
ATOM  10565  C23 POPE  233      43.427  38.607  37.006  1.00  0.00           C
ATOM  10568  C24 POPE  233      42.947  37.587  38.046  1.00  0.00           C
ATOM  10571  C25 POPE  233      43.197  38.007  39.506  1.00  0.00           C
ATOM  10574  C26 POPE  233      42.947  36.867  40.506  1.00  0.00           C
ATOM  10577  C27 POPE  233      43.227  37.277  41.956  1.00  0.00           C
ATOM  10580  C28 POPE  233      43.367  36.057  42.896  1.00  0.00           C
ATOM  10583  C29 POPE  233      43.547  36.467  44.336  1.00  0.00           C
ATOM  10585 0C21 POPE  233      44.507  36.057  45.186  1.00  0.00           C
ATOM  10587 1C21 POPE  233      45.627  35.097  44.896  1.00  0.00           C
ATOM  10590 2C21 POPE  233      45.377  33.677  45.426  1.00  0.00           C
ATOM  10593 3C21 POPE  233      45.147  33.627  46.936  1.00  0.00           C
ATOM  10596 4C21 POPE  233      45.507  32.277  47.556  1.00  0.00           C
ATOM  10599 5C21 POPE  233      45.217  32.237  49.056  1.00  0.00           C
ATOM  10602 6C21 POPE  233      46.007  31.147  49.786  1.00  0.00           C
ATOM  10605 7C21 POPE  233      45.707  31.117  51.296  1.00  0.00           C
ATOM  10608 8C21 POPE  233      46.487  30.047  52.046  1.00  0.00           C
ATOM  10612  C33 POPE  233      39.807  42.087  38.176  1.00  0.00           C
ATOM  10615  C34 POPE  233      39.457  40.667  38.646  1.00  0.00           C
ATOM  10618  C35 POPE  233      38.047  40.537  39.236  1.00  0.00           C
ATOM  10621  C36 POPE  233      37.747  41.467  40.416  1.00  0.00           C
ATOM  10624  C37 POPE  233      36.437  41.087  41.126  1.00  0.00           C
ATOM  10627  C38 POPE  233      36.097  41.977  42.326  1.00  0.00           C
ATOM  10630  C39 POPE  233      34.997  41.347  43.196  1.00  0.00           C
ATOM  10633 0C31 POPE  233      35.537  40.327  44.206  1.00  0.00           C
ATOM  10636 1C31 POPE  233      35.867  40.957  45.566  1.00  0.00           C
ATOM  10639 2C31 POPE  233      36.567  40.007  46.546  1.00  0.00           C
ATOM  10642 3C31 POPE  233      35.707  38.817  47.006  1.00  0.00           C
ATOM  10645 4C31 POPE  233      36.377  38.037  48.146  1.00  0.00           C
ATOM  10648 5C31 POPE  233      35.577  36.817  48.596  1.00  0.00           C
ATOM  10651 6C31 POPE  233      36.177  36.137  49.826  1.00  0.00           C
ATOM  10655  NH3 POPE  234      87.737  64.037  31.296  1.00  0.00           N
ATOM  10659  C12 POPE  234      86.707  63.657  32.326  1.00  0.00           C
ATOM  10662  C11 POPE  234      86.647  64.587  33.556  1.00  0.00           C
ATOM  10665  P   POPE  234      87.797  66.887  33.226  1.00  0.00           P
ATOM  10666  O13 POPE  234      88.907  66.177  32.546  1.00  0.00           O
ATOM  10667  O14 POPE  234      87.497  68.217  32.686  1.00  0.00           O
ATOM  10668  O11 POPE  234      88.167  66.987  34.756  1.00  0.00           O
ATOM  10669  O12 POPE  234      86.537  65.957  33.186  1.00  0.00           O
ATOM  10670  C1  POPE  234      89.467  66.617  35.226  1.00  0.00           C
ATOM  10673  C2  POPE  234      89.707  67.317  36.586  1.00  0.00           C
ATOM  10675  O21 POPE  234      91.057  67.157  37.086  1.00  0.00           O
ATOM  10676  C21 POPE  234      91.357  65.977  37.596  1.00  0.00           C
ATOM  10677  O22 POPE  234      90.957  64.897  37.216  1.00  0.00           O
ATOM  10678  C22 POPE  234      92.117  66.207  38.916  1.00  0.00           C
ATOM  10681  C3  POPE  234      88.637  66.887  37.636  1.00  0.00           C
ATOM  10684  O31 POPE  234      88.867  67.587  38.886  1.00  0.00           O
ATOM  10685  C31 POPE  234      88.347  66.977  39.956  1.00  0.00           C
ATOM  10686  O32 POPE  234      87.587  66.037  39.916  1.00  0.00           O
ATOM  10687  C32 POPE  234      88.917  67.647  41.196  1.00  0.00           C
ATOM  10690  C23 POPE  234      93.407  65.357  39.056  1.00  0.00           C
ATOM  10693  C24 POPE  234      94.037  65.417  40.456  1.00  0.00           C
ATOM  10696  C25 POPE  234      93.057  65.027  41.566  1.00  0.00           C
ATOM  10699  C26 POPE  234      93.697  64.457  42.836  1.00  0.00           C
ATOM  10702  C27 POPE  234      92.617  64.127  43.876  1.00  0.00           C
ATOM  10705  C28 POPE  234      93.127  63.557  45.216  1.00  0.00           C
ATOM  10708  C29 POPE  234      93.987  64.517  45.986  1.00  0.00           C
ATOM  10710 0C21 POPE  234      94.557  64.277  47.186  1.00  0.00           C
ATOM  10712 1C21 POPE  234      94.447  62.997  47.976  1.00  0.00           C
ATOM  10715 2C21 POPE  234      95.817  62.357  48.256  1.00  0.00           C
ATOM  10718 3C21 POPE  234      95.697  61.057  49.066  1.00  0.00           C
ATOM  10721 4C21 POPE  234      97.027  60.567  49.666  1.00  0.00           C
ATOM  10724 5C21 POPE  234      98.127  60.227  48.656  1.00  0.00           C
ATOM  10727 6C21 POPE  234      97.817  58.977  47.816  1.00  0.00           C
ATOM  10730 7C21 POPE  234      98.987  58.547  46.916  1.00  0.00           C
ATOM  10733 8C21 POPE  234      98.687  57.277  46.116  1.00  0.00           C
ATOM  10737  C33 POPE  234      89.207  66.637  42.316  1.00  0.00           C
ATOM  10740  C34 POPE  234      89.917  67.277  43.516  1.00  0.00           C
ATOM  10743  C35 POPE  234      89.707  66.457  44.806  1.00  0.00           C
ATOM  10746  C36 POPE  234      90.517  66.987  45.996  1.00  0.00           C
ATOM  10749  C37 POPE  234      90.167  66.227  47.286  1.00  0.00           C
ATOM  10752  C38 POPE  234      91.127  66.427  48.466  1.00  0.00           C
ATOM  10755  C39 POPE  234      91.077  67.807  49.136  1.00  0.00           C
ATOM  10758 0C31 POPE  234      91.907  68.887  48.416  1.00  0.00           C
ATOM  10761 1C31 POPE  234      92.317  70.027  49.356  1.00  0.00           C
ATOM  10764 2C31 POPE  234      93.097  71.137  48.616  1.00  0.00           C
ATOM  10767 3C31 POPE  234      93.507  72.317  49.516  1.00  0.00           C
ATOM  10770 4C31 POPE  234      94.387  71.907  50.706  1.00  0.00           C
ATOM  10773 5C31 POPE  234      94.967  73.107  51.446  1.00  0.00           C
ATOM  10776 6C31 POPE  234      95.827  72.717  52.646  1.00  0.00           C
ATOM  10780  NH3 POPE  235      64.467  98.757  73.046  1.00  0.00           N
ATOM  10784  C12 POPE  235      65.947  98.527  73.176  1.00  0.00           C
ATOM  10787  C11 POPE  235      66.617  99.527  74.136  1.00  0.00           C
ATOM  10790  P   POPE  235      69.167 100.187  74.616  1.00  0.00           P
ATOM  10791  O13 POPE  235      68.877 100.827  75.916  1.00  0.00           O
ATOM  10792  O14 POPE  235      70.427  99.417  74.596  1.00  0.00           O
ATOM  10793  O11 POPE  235      69.357 101.337  73.566  1.00  0.00           O
ATOM  10794  O12 POPE  235      68.007  99.287  74.066  1.00  0.00           O
ATOM  10795  C1  POPE  235      68.827 101.347  72.246  1.00  0.00           C
ATOM  10798  C2  POPE  235      68.697 102.827  71.836  1.00  0.00           C
ATOM  10800  O21 POPE  235      68.067 102.967  70.556  1.00  0.00           O
ATOM  10801  C21 POPE  235      66.747 103.037  70.586  1.00  0.00           C
ATOM  10802  O22 POPE  235      66.027 102.707  71.496  1.00  0.00           O
ATOM  10803  C22 POPE  235      66.317 103.697  69.266  1.00  0.00           C
ATOM  10806  C3  POPE  235      70.097 103.487  71.746  1.00  0.00           C
ATOM  10809  O31 POPE  235      69.967 104.807  71.156  1.00  0.00           O
ATOM  10810  C31 POPE  235      70.947 105.087  70.286  1.00  0.00           C
ATOM  10811  O32 POPE  235      71.967 105.677  70.586  1.00  0.00           O
ATOM  10812  C32 POPE  235      70.537 104.647  68.896  1.00  0.00           C
ATOM  10815  C23 POPE  235      64.847 104.177  69.246  1.00  0.00           C
ATOM  10818  C24 POPE  235      64.407 104.687  67.856  1.00  0.00           C
ATOM  10821  C25 POPE  235      64.557 103.597  66.786  1.00  0.00           C
ATOM  10824  C26 POPE  235      64.117 103.987  65.376  1.00  0.00           C
ATOM  10827  C27 POPE  235      64.287 102.757  64.466  1.00  0.00           C
ATOM  10830  C28 POPE  235      64.657 103.087  63.006  1.00  0.00           C
ATOM  10833  C29 POPE  235      65.127 101.827  62.316  1.00  0.00           C
ATOM  10835 0C21 POPE  235      64.387 101.037  61.526  1.00  0.00           C
ATOM  10837 1C21 POPE  235      62.947 101.277  61.166  1.00  0.00           C
ATOM  10840 2C21 POPE  235      62.307 100.077  60.446  1.00  0.00           C
ATOM  10843 3C21 POPE  235      60.937 100.457  59.856  1.00  0.00           C
ATOM  10846 4C21 POPE  235      60.277  99.347  59.026  1.00  0.00           C
ATOM  10849 5C21 POPE  235      59.227  99.917  58.066  1.00  0.00           C
ATOM  10852 6C21 POPE  235      58.527  98.827  57.226  1.00  0.00           C
ATOM  10855 7C21 POPE  235      57.847  99.397  55.976  1.00  0.00           C
ATOM  10858 8C21 POPE  235      56.957  98.387  55.266  1.00  0.00           C
ATOM  10862  C33 POPE  235      71.707 103.997  68.136  1.00  0.00           C
ATOM  10865  C34 POPE  235      71.257 102.967  67.106  1.00  0.00           C
ATOM  10868  C35 POPE  235      70.557 103.627  65.926  1.00  0.00           C
ATOM  10871  C36 POPE  235      70.277 102.627  64.806  1.00  0.00           C
ATOM  10874  C37 POPE  235      69.667 103.307  63.586  1.00  0.00           C
ATOM  10877  C38 POPE  235      70.027 102.577  62.296  1.00  0.00           C
ATOM  10880  C39 POPE  235      69.367 103.227  61.086  1.00  0.00           C
ATOM  10883 0C31 POPE  235      69.647 102.467  59.786  1.00  0.00           C
ATOM  10886 1C31 POPE  235      68.787 102.977  58.636  1.00  0.00           C
ATOM  10889 2C31 POPE  235      68.857 102.067  57.406  1.00  0.00           C
ATOM  10892 3C31 POPE  235      67.757 102.367  56.386  1.00  0.00           C
ATOM  10895 4C31 POPE  235      67.837 103.777  55.786  1.00  0.00           C
ATOM  10898 5C31 POPE  235      66.847 103.967  54.626  1.00  0.00           C
ATOM  10901 6C31 POPE  235      66.877 105.367  54.006  1.00  0.00           C
ATOM  10905  NH3 POPE  236      10.897  60.647  67.336  1.00  0.00           N
ATOM  10909  C12 POPE  236       9.437  60.777  67.026  1.00  0.00           C
ATOM  10912  C11 POPE  236       8.547  59.847  67.866  1.00  0.00           C
ATOM  10915  P   POPE  236       6.087  58.887  67.716  1.00  0.00           P
ATOM  10916  O13 POPE  236       6.617  57.497  67.636  1.00  0.00           O
ATOM  10917  O14 POPE  236       5.477  59.347  68.976  1.00  0.00           O
ATOM  10918  O11 POPE  236       5.087  59.117  66.506  1.00  0.00           O
ATOM  10919  O12 POPE  236       7.227  59.907  67.346  1.00  0.00           O
ATOM  10920  C1  POPE  236       5.567  58.987  65.146  1.00  0.00           C
ATOM  10923  C2  POPE  236       5.377  57.527  64.636  1.00  0.00           C
ATOM  10925  O21 POPE  236       5.167  57.407  63.216  1.00  0.00           O
ATOM  10926  C21 POPE  236       6.187  57.647  62.426  1.00  0.00           C
ATOM  10927  O22 POPE  236       7.197  58.267  62.716  1.00  0.00           O
ATOM  10928  C22 POPE  236       5.927  56.977  61.076  1.00  0.00           C
ATOM  10931  C3  POPE  236       4.147  56.877  65.306  1.00  0.00           C
ATOM  10934  O31 POPE  236       4.017  55.517  64.906  1.00  0.00           O
ATOM  10935  C31 POPE  236       3.223  55.117  63.896  1.00  0.00           C
ATOM  10936  O32 POPE  236       3.283  53.997  63.406  1.00  0.00           O
ATOM  10937  C32 POPE  236       2.223  56.167  63.386  1.00  0.00           C
ATOM  10940  C23 POPE  236       5.957  57.987  59.926  1.00  0.00           C
ATOM  10943  C24 POPE  236       5.847  57.327  58.546  1.00  0.00           C
ATOM  10946  C25 POPE  236       6.387  58.217  57.416  1.00  0.00           C
ATOM  10949  C26 POPE  236       6.447  57.497  56.066  1.00  0.00           C
ATOM  10952  C27 POPE  236       7.727  57.837  55.306  1.00  0.00           C
ATOM  10955  C28 POPE  236       7.737  57.317  53.856  1.00  0.00           C
ATOM  10958  C29 POPE  236       8.997  57.737  53.156  1.00  0.00           C
ATOM  10960 0C21 POPE  236       9.477  57.207  52.016  1.00  0.00           C
ATOM  10962 1C21 POPE  236       8.827  56.087  51.226  1.00  0.00           C
ATOM  10965 2C21 POPE  236       8.647  56.417  49.736  1.00  0.00           C
ATOM  10968 3C21 POPE  236       7.257  56.977  49.406  1.00  0.00           C
ATOM  10971 4C21 POPE  236       7.037  56.997  47.896  1.00  0.00           C
ATOM  10974 5C21 POPE  236       5.637  57.437  47.466  1.00  0.00           C
ATOM  10977 6C21 POPE  236       5.507  57.467  45.946  1.00  0.00           C
ATOM  10980 7C21 POPE  236       4.167  58.007  45.456  1.00  0.00           C
ATOM  10983 8C21 POPE  236       4.147  58.187  43.936  1.00  0.00           C
ATOM  10987  C33 POPE  236       1.443  55.657  62.146  1.00  0.00           C
ATOM  10990  C34 POPE  236       0.413  56.667  61.626  1.00  0.00           C
ATOM  10993  C35 POPE  236      -0.087  56.337  60.216  1.00  0.00           C
ATOM  10996  C36 POPE  236      -1.087  57.377  59.696  1.00  0.00           C
ATOM  10999  C37 POPE  236      -1.667  56.997  58.326  1.00  0.00           C
ATOM  11002  C38 POPE  236      -2.597  58.057  57.736  1.00  0.00           C
ATOM  11005  C39 POPE  236      -3.167  57.637  56.376  1.00  0.00           C
ATOM  11008 0C31 POPE  236      -4.297  58.557  55.896  1.00  0.00           C
ATOM  11011 1C31 POPE  236      -5.077  57.937  54.726  1.00  0.00           C
ATOM  11014 2C31 POPE  236      -6.307  58.767  54.326  1.00  0.00           C
ATOM  11017 3C31 POPE  236      -7.177  58.077  53.276  1.00  0.00           C
ATOM  11020 4C31 POPE  236      -8.327  58.957  52.776  1.00  0.00           C
ATOM  11023 5C31 POPE  236      -9.267  58.197  51.836  1.00  0.00           C
ATOM  11026 6C31 POPE  236     -10.357  59.067  51.216  1.00  0.00           C
ATOM  11030  NH3 POPE  237      24.707  43.867  24.466  1.00  0.00           N
ATOM  11034  C12 POPE  237      25.397  42.577  24.846  1.00  0.00           C
ATOM  11037  C11 POPE  237      26.637  42.327  23.966  1.00  0.00           C
ATOM  11040  P   POPE  237      28.137  44.467  24.296  1.00  0.00           P
ATOM  11041  O13 POPE  237      29.367  44.657  23.496  1.00  0.00           O
ATOM  11042  O14 POPE  237      26.927  45.177  23.826  1.00  0.00           O
ATOM  11043  O11 POPE  237      28.387  44.907  25.786  1.00  0.00           O
ATOM  11044  O12 POPE  237      27.827  42.927  24.486  1.00  0.00           O
ATOM  11045  C1  POPE  237      29.437  44.307  26.556  1.00  0.00           C
ATOM  11048  C2  POPE  237      30.097  45.357  27.506  1.00  0.00           C
ATOM  11050  O21 POPE  237      29.547  45.157  28.826  1.00  0.00           O
ATOM  11051  C21 POPE  237      30.427  45.207  29.806  1.00  0.00           C
ATOM  11052  O22 POPE  237      31.597  45.517  29.716  1.00  0.00           O
ATOM  11053  C22 POPE  237      29.727  44.767  31.086  1.00  0.00           C
ATOM  11056  C3  POPE  237      29.817  46.807  27.016  1.00  0.00           C
ATOM  11059  O31 POPE  237      30.677  47.767  27.656  1.00  0.00           O
ATOM  11060  C31 POPE  237      30.147  48.927  27.996  1.00  0.00           C
ATOM  11061  O32 POPE  237      29.007  49.277  27.776  1.00  0.00           O
ATOM  11062  C32 POPE  237      31.197  49.777  28.706  1.00  0.00           C
ATOM  11065  C23 POPE  237      30.717  44.267  32.156  1.00  0.00           C
ATOM  11068  C24 POPE  237      30.027  44.067  33.516  1.00  0.00           C
ATOM  11071  C25 POPE  237      30.967  43.417  34.536  1.00  0.00           C
ATOM  11074  C26 POPE  237      30.367  43.287  35.946  1.00  0.00           C
ATOM  11077  C27 POPE  237      31.437  42.797  36.936  1.00  0.00           C
ATOM  11080  C28 POPE  237      30.987  42.747  38.406  1.00  0.00           C
ATOM  11083  C29 POPE  237      32.157  42.277  39.236  1.00  0.00           C
ATOM  11085 0C21 POPE  237      32.417  42.427  40.546  1.00  0.00           C
ATOM  11087 1C21 POPE  237      31.597  43.027  41.656  1.00  0.00           C
ATOM  11090 2C21 POPE  237      30.057  42.947  41.596  1.00  0.00           C
ATOM  11093 3C21 POPE  237      29.407  43.637  42.806  1.00  0.00           C
ATOM  11096 4C21 POPE  237      27.877  43.607  42.726  1.00  0.00           C
ATOM  11099 5C21 POPE  237      27.177  44.467  43.786  1.00  0.00           C
ATOM  11102 6C21 POPE  237      27.187  43.857  45.196  1.00  0.00           C
ATOM  11105 7C21 POPE  237      25.817  43.977  45.876  1.00  0.00           C
ATOM  11108 8C21 POPE  237      25.787  43.437  47.306  1.00  0.00           C
ATOM  11112  C33 POPE  237      32.407  50.067  27.786  1.00  0.00           C
ATOM  11115  C34 POPE  237      33.607  50.667  28.526  1.00  0.00           C
ATOM  11118  C35 POPE  237      34.257  49.667  29.496  1.00  0.00           C
ATOM  11121  C36 POPE  237      35.437  50.267  30.266  1.00  0.00           C
ATOM  11124  C37 POPE  237      35.017  51.177  31.436  1.00  0.00           C
ATOM  11127  C38 POPE  237      36.207  51.527  32.336  1.00  0.00           C
ATOM  11130  C39 POPE  237      35.897  51.597  33.836  1.00  0.00           C
ATOM  11133 0C31 POPE  237      37.177  51.307  34.616  1.00  0.00           C
ATOM  11136 1C31 POPE  237      37.117  51.447  36.146  1.00  0.00           C
ATOM  11139 2C31 POPE  237      38.387  50.827  36.766  1.00  0.00           C
ATOM  11142 3C31 POPE  237      38.627  51.197  38.226  1.00  0.00           C
ATOM  11145 4C31 POPE  237      37.407  50.957  39.126  1.00  0.00           C
ATOM  11148 5C31 POPE  237      37.827  50.637  40.566  1.00  0.00           C
ATOM  11151 6C31 POPE  237      36.637  50.387  41.486  1.00  0.00           C
ATOM  11155  NH3 POPE  238      98.757  14.917  71.406  1.00  0.00           N
ATOM  11159  C12 POPE  238      98.847  15.547  72.756  1.00  0.00           C
ATOM  11162  C11 POPE  238      98.097  16.887  72.756  1.00  0.00           C
ATOM  11165  P   POPE  238      95.607  16.107  72.746  1.00  0.00           P
ATOM  11166  O13 POPE  238      95.857  14.657  72.816  1.00  0.00           O
ATOM  11167  O14 POPE  238      95.217  16.777  73.996  1.00  0.00           O
ATOM  11168  O11 POPE  238      94.427  16.357  71.746  1.00  0.00           O
ATOM  11169  O12 POPE  238      96.847  16.847  72.066  1.00  0.00           O
ATOM  11170  C1  POPE  238      94.627  16.577  70.356  1.00  0.00           C
ATOM  11173  C2  POPE  238      93.577  15.787  69.506  1.00  0.00           C
ATOM  11175  O21 POPE  238      93.097  16.497  68.346  1.00  0.00           O
ATOM  11176  C21 POPE  238      93.977  17.107  67.546  1.00  0.00           C
ATOM  11177  O22 POPE  238      95.127  17.397  67.806  1.00  0.00           O
ATOM  11178  C22 POPE  238      93.337  17.377  66.196  1.00  0.00           C
ATOM  11181  C3  POPE  238      92.357  15.307  70.366  1.00  0.00           C
ATOM  11184  O31 POPE  238      91.157  15.097  69.596  1.00  0.00           O
ATOM  11185  C31 POPE  238      90.797  13.887  69.196  1.00  0.00           C
ATOM  11186  O32 POPE  238      91.377  12.837  69.436  1.00  0.00           O
ATOM  11187  C32 POPE  238      89.497  14.037  68.406  1.00  0.00           C
ATOM  11190  C23 POPE  238      94.417  17.707  65.156  1.00  0.00           C
ATOM  11193  C24 POPE  238      93.837  18.047  63.786  1.00  0.00           C
ATOM  11196  C25 POPE  238      92.907  17.007  63.176  1.00  0.00           C
ATOM  11199  C26 POPE  238      92.487  17.387  61.756  1.00  0.00           C
ATOM  11202  C27 POPE  238      91.317  16.517  61.286  1.00  0.00           C
ATOM  11205  C28 POPE  238      91.197  16.397  59.756  1.00  0.00           C
ATOM  11208  C29 POPE  238      90.197  15.327  59.426  1.00  0.00           C
ATOM  11210 0C21 POPE  238      89.437  15.247  58.326  1.00  0.00           C
ATOM  11212 1C21 POPE  238      89.437  16.177  57.156  1.00  0.00           C
ATOM  11215 2C21 POPE  238      89.727  15.437  55.836  1.00  0.00           C
ATOM  11218 3C21 POPE  238      89.817  16.377  54.626  1.00  0.00           C
ATOM  11221 4C21 POPE  238      90.007  15.607  53.306  1.00  0.00           C
ATOM  11224 5C21 POPE  238      89.857  16.487  52.046  1.00  0.00           C
ATOM  11227 6C21 POPE  238      91.157  16.677  51.236  1.00  0.00           C
ATOM  11230 7C21 POPE  238      90.897  17.447  49.936  1.00  0.00           C
ATOM  11233 8C21 POPE  238      92.127  17.637  49.046  1.00  0.00           C
ATOM  11237  C33 POPE  238      89.667  13.677  66.926  1.00  0.00           C
ATOM  11240  C34 POPE  238      90.887  14.337  66.266  1.00  0.00           C
ATOM  11243  C35 POPE  238      90.947  14.157  64.736  1.00  0.00           C
ATOM  11246  C36 POPE  238      90.437  12.777  64.306  1.00  0.00           C
ATOM  11249  C37 POPE  238      90.637  12.427  62.836  1.00  0.00           C
ATOM  11252  C38 POPE  238      89.787  11.187  62.496  1.00  0.00           C
ATOM  11255  C39 POPE  238      90.057  10.577  61.116  1.00  0.00           C
ATOM  11258 0C31 POPE  238      89.747  11.517  59.946  1.00  0.00           C
ATOM  11261 1C31 POPE  238      89.617  10.757  58.626  1.00  0.00           C
ATOM  11264 2C31 POPE  238      89.167  11.667  57.476  1.00  0.00           C
ATOM  11267 3C31 POPE  238      89.017  10.917  56.146  1.00  0.00           C
ATOM  11270 4C31 POPE  238      88.587  11.837  55.006  1.00  0.00           C
ATOM  11273 5C31 POPE  238      88.487  11.117  53.666  1.00  0.00           C
ATOM  11276 6C31 POPE  238      88.337  12.067  52.476  1.00  0.00           C
ATOM  11280  NH3 POPE  239     109.617  24.027  69.966  1.00  0.00           N
ATOM  11284  C12 POPE  239     109.077  24.687  68.736  1.00  0.00           C
ATOM  11287  C11 POPE  239     107.677  24.147  68.406  1.00  0.00           C
ATOM  11290  P   POPE  239     106.237  26.297  68.486  1.00  0.00           P
ATOM  11291  O13 POPE  239     105.787  25.767  69.786  1.00  0.00           O
ATOM  11292  O14 POPE  239     107.187  27.447  68.506  1.00  0.00           O
ATOM  11293  O11 POPE  239     104.947  26.607  67.626  1.00  0.00           O
ATOM  11294  O12 POPE  239     106.927  25.127  67.666  1.00  0.00           O
ATOM  11295  C1  POPE  239     105.077  27.197  66.336  1.00  0.00           C
ATOM  11298  C2  POPE  239     103.707  27.307  65.596  1.00  0.00           C
ATOM  11300  O21 POPE  239     103.677  26.247  64.626  1.00  0.00           O
ATOM  11301  C21 POPE  239     102.617  25.567  64.166  1.00  0.00           C
ATOM  11302  O22 POPE  239     102.747  24.567  63.496  1.00  0.00           O
ATOM  11303  C22 POPE  239     101.217  26.117  64.486  1.00  0.00           C
ATOM  11306  C3  POPE  239     103.627  28.717  64.926  1.00  0.00           C
ATOM  11309  O31 POPE  239     102.517  28.837  64.026  1.00  0.00           O
ATOM  11310  C31 POPE  239     102.667  29.787  63.096  1.00  0.00           C
ATOM  11311  O32 POPE  239     103.607  30.557  63.016  1.00  0.00           O
ATOM  11312  C32 POPE  239     101.537  29.707  62.076  1.00  0.00           C
ATOM  11315  C23 POPE  239     100.337  26.127  63.206  1.00  0.00           C
ATOM  11318  C24 POPE  239      99.027  26.907  63.426  1.00  0.00           C
ATOM  11321  C25 POPE  239      98.197  27.127  62.146  1.00  0.00           C
ATOM  11324  C26 POPE  239      97.057  28.137  62.336  1.00  0.00           C
ATOM  11327  C27 POPE  239      97.507  29.617  62.376  1.00  0.00           C
ATOM  11330  C28 POPE  239      97.737  30.237  60.986  1.00  0.00           C
ATOM  11333  C29 POPE  239      98.607  31.467  61.076  1.00  0.00           C
ATOM  11335 0C21 POPE  239      98.927  32.337  60.116  1.00  0.00           C
ATOM  11337 1C21 POPE  239      98.427  32.357  58.696  1.00  0.00           C
ATOM  11340 2C21 POPE  239      98.587  33.777  58.126  1.00  0.00           C
ATOM  11343 3C21 POPE  239      97.967  33.957  56.736  1.00  0.00           C
ATOM  11346 4C21 POPE  239      97.437  35.377  56.476  1.00  0.00           C
ATOM  11349 5C21 POPE  239      98.267  36.267  55.546  1.00  0.00           C
ATOM  11352 6C21 POPE  239      99.687  36.537  56.026  1.00  0.00           C
ATOM  11355 7C21 POPE  239     100.387  37.597  55.156  1.00  0.00           C
ATOM  11358 8C21 POPE  239     101.897  37.657  55.356  1.00  0.00           C
ATOM  11362  C33 POPE  239     102.057  29.647  60.616  1.00  0.00           C
ATOM  11365  C34 POPE  239     101.017  29.027  59.676  1.00  0.00           C
ATOM  11368  C35 POPE  239     101.367  29.027  58.186  1.00  0.00           C
ATOM  11371  C36 POPE  239     100.167  28.497  57.396  1.00  0.00           C
ATOM  11374  C37 POPE  239     100.307  28.587  55.876  1.00  0.00           C
ATOM  11377  C38 POPE  239      98.997  28.177  55.176  1.00  0.00           C
ATOM  11380  C39 POPE  239      99.197  27.747  53.716  1.00  0.00           C
ATOM  11383 0C31 POPE  239      99.627  28.887  52.776  1.00  0.00           C
ATOM  11386 1C31 POPE  239      99.927  28.357  51.366  1.00  0.00           C
ATOM  11389 2C31 POPE  239     100.077  29.457  50.306  1.00  0.00           C
ATOM  11392 3C31 POPE  239      98.747  30.177  50.016  1.00  0.00           C
ATOM  11395 4C31 POPE  239      98.757  30.947  48.686  1.00  0.00           C
ATOM  11398 5C31 POPE  239      97.417  31.657  48.426  1.00  0.00           C
ATOM  11401 6C31 POPE  239      97.277  32.207  47.006  1.00  0.00           C
ATOM  11405  NH3 POPE  240      16.737 101.557  28.756  1.00  0.00           N
ATOM  11409  C12 POPE  240      16.277 101.057  27.406  1.00  0.00           C
ATOM  11412  C11 POPE  240      16.187  99.517  27.356  1.00  0.00           C
ATOM  11415  P   POPE  240      17.407  97.287  27.946  1.00  0.00           P
ATOM  11416  O13 POPE  240      18.537  97.057  28.866  1.00  0.00           O
ATOM  11417  O14 POPE  240      17.377  96.497  26.686  1.00  0.00           O
ATOM  11418  O11 POPE  240      16.027  97.097  28.686  1.00  0.00           O
ATOM  11419  O12 POPE  240      17.427  98.857  27.646  1.00  0.00           O
ATOM  11420  C1  POPE  240      15.887  96.417  29.936  1.00  0.00           C
ATOM  11423  C2  POPE  240      15.507  97.397  31.086  1.00  0.00           C
ATOM  11425  O21 POPE  240      15.477  96.827  32.406  1.00  0.00           O
ATOM  11426  C21 POPE  240      15.337  95.527  32.586  1.00  0.00           C
ATOM  11427  O22 POPE  240      14.797  94.727  31.846  1.00  0.00           O
ATOM  11428  C22 POPE  240      16.037  95.107  33.886  1.00  0.00           C
ATOM  11431  C3  POPE  240      14.197  98.187  30.776  1.00  0.00           C
ATOM  11434  O31 POPE  240      13.887  99.197  31.746  1.00  0.00           O
ATOM  11435  C31 POPE  240      14.637 100.287  31.806  1.00  0.00           C
ATOM  11436  O32 POPE  240      15.557 100.567  31.056  1.00  0.00           O
ATOM  11437  C32 POPE  240      14.057 101.107  32.976  1.00  0.00           C
ATOM  11440  C23 POPE  240      17.577  95.117  33.746  1.00  0.00           C
ATOM  11443  C24 POPE  240      18.287  96.167  34.616  1.00  0.00           C
ATOM  11446  C25 POPE  240      18.817  95.607  35.936  1.00  0.00           C
ATOM  11449  C26 POPE  240      17.747  95.417  37.006  1.00  0.00           C
ATOM  11452  C27 POPE  240      17.457  93.937  37.266  1.00  0.00           C
ATOM  11455  C28 POPE  240      16.357  93.737  38.316  1.00  0.00           C
ATOM  11458  C29 POPE  240      14.987  94.047  37.766  1.00  0.00           C
ATOM  11460 0C21 POPE  240      13.847  93.437  38.126  1.00  0.00           C
ATOM  11462 1C21 POPE  240      13.727  92.347  39.166  1.00  0.00           C
ATOM  11465 2C21 POPE  240      13.307  92.907  40.536  1.00  0.00           C
ATOM  11468 3C21 POPE  240      14.437  93.727  41.176  1.00  0.00           C
ATOM  11471 4C21 POPE  240      14.107  94.257  42.576  1.00  0.00           C
ATOM  11474 5C21 POPE  240      15.247  95.117  43.136  1.00  0.00           C
ATOM  11477 6C21 POPE  240      14.737  96.157  44.136  1.00  0.00           C
ATOM  11480 7C21 POPE  240      15.817  97.077  44.706  1.00  0.00           C
ATOM  11483 8C21 POPE  240      15.197  98.257  45.466  1.00  0.00           C
ATOM  11487  C33 POPE  240      15.067 101.637  34.026  1.00  0.00           C
ATOM  11490  C34 POPE  240      14.347 102.507  35.066  1.00  0.00           C
ATOM  11493  C35 POPE  240      15.247 103.457  35.876  1.00  0.00           C
ATOM  11496  C36 POPE  240      16.057 102.777  36.986  1.00  0.00           C
ATOM  11499  C37 POPE  240      16.437 103.747  38.126  1.00  0.00           C
ATOM  11502  C38 POPE  240      17.047 103.037  39.336  1.00  0.00           C
ATOM  11505  C39 POPE  240      16.997 103.877  40.636  1.00  0.00           C
ATOM  11508 0C31 POPE  240      17.917 105.107  40.616  1.00  0.00           C
ATOM  11511 1C31 POPE  240      17.897 105.857  41.956  1.00  0.00           C
ATOM  11514 2C31 POPE  240      18.737 107.147  41.946  1.00  0.00           C
ATOM  11517 3C31 POPE  240      20.247 106.887  41.996  1.00  0.00           C
ATOM  11520 4C31 POPE  240      21.057 108.167  41.756  1.00  0.00           C
ATOM  11523 5C31 POPE  240      22.547 107.907  41.556  1.00  0.00           C
ATOM  11526 6C31 POPE  240      23.317 109.147  41.096  1.00  0.00           C
ATOM  11530  NH3 POPE  241      97.177   6.297  30.526  1.00  0.00           N
ATOM  11534  C12 POPE  241      98.147   5.137  30.646  1.00  0.00           C
ATOM  11537  C11 POPE  241      97.947   4.327  31.956  1.00  0.00           C
ATOM  11540  P   POPE  241      99.407   2.077  31.916  1.00  0.00           P
ATOM  11541  O13 POPE  241      98.487   1.697  30.826  1.00  0.00           O
ATOM  11542  O14 POPE  241     100.837   1.847  31.666  1.00  0.00           O
ATOM  11543  O11 POPE  241      99.057   1.307  33.266  1.00  0.00           O
ATOM  11544  O12 POPE  241      99.137   3.597  32.276  1.00  0.00           O
ATOM  11545  C1  POPE  241      97.877   1.567  34.026  1.00  0.00           C
ATOM  11548  C2  POPE  241      97.997   1.007  35.476  1.00  0.00           C
ATOM  11550  O21 POPE  241      98.327   2.107  36.356  1.00  0.00           O
ATOM  11551  C21 POPE  241      97.857   2.017  37.596  1.00  0.00           C
ATOM  11552  O22 POPE  241      96.987   1.237  37.956  1.00  0.00           O
ATOM  11553  C22 POPE  241      98.617   2.977  38.516  1.00  0.00           C
ATOM  11556  C3  POPE  241      99.047  -0.133  35.606  1.00  0.00           C
ATOM  11559  O31 POPE  241      99.147  -0.613  36.966  1.00  0.00           O
ATOM  11560  C31 POPE  241      98.407  -1.667  37.266  1.00  0.00           C
ATOM  11561  O32 POPE  241      97.727  -2.297  36.466  1.00  0.00           O
ATOM  11562  C32 POPE  241      98.527  -1.967  38.766  1.00  0.00           C
ATOM  11565  C23 POPE  241      98.827   2.347  39.916  1.00  0.00           C
ATOM  11568  C24 POPE  241      99.867   3.077  40.776  1.00  0.00           C
ATOM  11571  C25 POPE  241      99.387   4.367  41.446  1.00  0.00           C
ATOM  11574  C26 POPE  241     100.447   4.967  42.376  1.00  0.00           C
ATOM  11577  C27 POPE  241      99.927   6.147  43.226  1.00  0.00           C
ATOM  11580  C28 POPE  241     100.927   6.597  44.306  1.00  0.00           C
ATOM  11583  C29 POPE  241     102.157   7.247  43.716  1.00  0.00           C
ATOM  11585 0C21 POPE  241     102.737   8.397  44.106  1.00  0.00           C
ATOM  11587 1C21 POPE  241     102.337   9.277  45.266  1.00  0.00           C
ATOM  11590 2C21 POPE  241     103.417   9.257  46.366  1.00  0.00           C
ATOM  11593 3C21 POPE  241     104.807   9.637  45.856  1.00  0.00           C
ATOM  11596 4C21 POPE  241     105.817   9.907  46.976  1.00  0.00           C
ATOM  11599 5C21 POPE  241     107.137  10.467  46.426  1.00  0.00           C
ATOM  11602 6C21 POPE  241     107.867  11.327  47.456  1.00  0.00           C
ATOM  11605 7C21 POPE  241     108.857  12.307  46.806  1.00  0.00           C
ATOM  11608 8C21 POPE  241     109.367  13.367  47.776  1.00  0.00           C
ATOM  11612  C33 POPE  241      99.997  -1.857  39.266  1.00  0.00           C
ATOM  11615  C34 POPE  241     100.217  -2.447  40.666  1.00  0.00           C
ATOM  11618  C35 POPE  241      99.557  -1.653  41.806  1.00  0.00           C
ATOM  11621  C36 POPE  241     100.467  -0.583  42.436  1.00  0.00           C
ATOM  11624  C37 POPE  241      99.707   0.287  43.446  1.00  0.00           C
ATOM  11627  C38 POPE  241     100.537   1.417  44.066  1.00  0.00           C
ATOM  11630  C39 POPE  241     101.347   1.037  45.306  1.00  0.00           C
ATOM  11633 0C31 POPE  241     101.707   2.307  46.096  1.00  0.00           C
ATOM  11636 1C31 POPE  241     102.657   2.067  47.266  1.00  0.00           C
ATOM  11639 2C31 POPE  241     103.007   3.377  47.976  1.00  0.00           C
ATOM  11642 3C31 POPE  241     104.097   3.227  49.056  1.00  0.00           C
ATOM  11645 4C31 POPE  241     103.667   2.317  50.216  1.00  0.00           C
ATOM  11648 5C31 POPE  241     104.697   2.287  51.346  1.00  0.00           C
ATOM  11651 6C31 POPE  241     104.297   1.327  52.476  1.00  0.00           C
ATOM  11655  NH3 POPE  242      16.647  49.607  21.256  1.00  0.00           N
ATOM  11659  C12 POPE  242      16.277  50.787  20.396  1.00  0.00           C
ATOM  11662  C11 POPE  242      14.757  51.057  20.426  1.00  0.00           C
ATOM  11665  P   POPE  242      13.247  49.717  22.056  1.00  0.00           P
ATOM  11666  O13 POPE  242      11.857  50.107  21.736  1.00  0.00           O
ATOM  11667  O14 POPE  242      13.777  48.527  21.366  1.00  0.00           O
ATOM  11668  O11 POPE  242      13.327  49.487  23.616  1.00  0.00           O
ATOM  11669  O12 POPE  242      14.207  50.927  21.756  1.00  0.00           O
ATOM  11670  C1  POPE  242      13.237  50.557  24.556  1.00  0.00           C
ATOM  11673  C2  POPE  242      11.777  50.967  24.936  1.00  0.00           C
ATOM  11675  O21 POPE  242      11.787  51.657  26.186  1.00  0.00           O
ATOM  11676  C21 POPE  242      11.967  51.007  27.316  1.00  0.00           C
ATOM  11677  O22 POPE  242      12.287  49.837  27.446  1.00  0.00           O
ATOM  11678  C22 POPE  242      11.797  52.007  28.476  1.00  0.00           C
ATOM  11681  C3  POPE  242      10.737  49.797  24.896  1.00  0.00           C
ATOM  11684  O31 POPE  242       9.347  50.087  25.196  1.00  0.00           O
ATOM  11685  C31 POPE  242       8.767  51.287  25.206  1.00  0.00           C
ATOM  11686  O32 POPE  242       9.317  52.367  25.086  1.00  0.00           O
ATOM  11687  C32 POPE  242       7.247  51.107  25.376  1.00  0.00           C
ATOM  11690  C23 POPE  242      11.067  51.477  29.736  1.00  0.00           C
ATOM  11693  C24 POPE  242      10.517  52.617  30.626  1.00  0.00           C
ATOM  11696  C25 POPE  242      11.567  53.367  31.466  1.00  0.00           C
ATOM  11699  C26 POPE  242      12.007  52.627  32.746  1.00  0.00           C
ATOM  11702  C27 POPE  242      10.907  52.557  33.816  1.00  0.00           C
ATOM  11705  C28 POPE  242      11.277  51.707  35.046  1.00  0.00           C
ATOM  11708  C29 POPE  242      12.337  52.377  35.876  1.00  0.00           C
ATOM  11710 0C21 POPE  242      12.327  52.577  37.206  1.00  0.00           C
ATOM  11712 1C21 POPE  242      11.297  52.127  38.216  1.00  0.00           C
ATOM  11715 2C21 POPE  242      11.877  51.077  39.186  1.00  0.00           C
ATOM  11718 3C21 POPE  242      13.117  51.577  39.956  1.00  0.00           C
ATOM  11721 4C21 POPE  242      13.657  50.537  40.936  1.00  0.00           C
ATOM  11724 5C21 POPE  242      15.037  50.877  41.536  1.00  0.00           C
ATOM  11727 6C21 POPE  242      15.107  52.247  42.216  1.00  0.00           C
ATOM  11730 7C21 POPE  242      16.467  52.507  42.886  1.00  0.00           C
ATOM  11733 8C21 POPE  242      16.627  53.947  43.396  1.00  0.00           C
ATOM  11737  C33 POPE  242       6.667  51.927  26.556  1.00  0.00           C
ATOM  11740  C34 POPE  242       5.337  51.347  27.076  1.00  0.00           C
ATOM  11743  C35 POPE  242       5.197  51.437  28.606  1.00  0.00           C
ATOM  11746  C36 POPE  242       6.077  50.417  29.336  1.00  0.00           C
ATOM  11749  C37 POPE  242       6.197  50.647  30.856  1.00  0.00           C
ATOM  11752  C38 POPE  242       6.997  49.497  31.496  1.00  0.00           C
ATOM  11755  C39 POPE  242       7.597  49.777  32.886  1.00  0.00           C
ATOM  11758 0C31 POPE  242       6.617  50.297  33.946  1.00  0.00           C
ATOM  11761 1C31 POPE  242       7.287  50.317  35.326  1.00  0.00           C
ATOM  11764 2C31 POPE  242       6.447  51.027  36.406  1.00  0.00           C
ATOM  11767 3C31 POPE  242       7.247  51.337  37.686  1.00  0.00           C
ATOM  11770 4C31 POPE  242       7.877  50.097  38.336  1.00  0.00           C
ATOM  11773 5C31 POPE  242       8.007  50.227  39.866  1.00  0.00           C
ATOM  11776 6C31 POPE  242       8.527  48.957  40.536  1.00  0.00           C
ATOM  11780  NH3 POPE  243      89.357   6.047  30.006  1.00  0.00           N
ATOM  11784  C12 POPE  243      88.697   4.697  29.986  1.00  0.00           C
ATOM  11787  C11 POPE  243      87.647   4.587  31.096  1.00  0.00           C
ATOM  11790  P   POPE  243      85.247   3.697  31.486  1.00  0.00           P
ATOM  11791  O13 POPE  243      85.087   4.967  32.256  1.00  0.00           O
ATOM  11792  O14 POPE  243      84.127   3.227  30.626  1.00  0.00           O
ATOM  11793  O11 POPE  243      85.507   2.557  32.576  1.00  0.00           O
ATOM  11794  O12 POPE  243      86.587   3.737  30.666  1.00  0.00           O
ATOM  11795  C1  POPE  243      84.267   2.057  33.126  1.00  0.00           C
ATOM  11798  C2  POPE  243      84.457   1.197  34.386  1.00  0.00           C
ATOM  11800  O21 POPE  243      83.207   1.257  35.106  1.00  0.00           O
ATOM  11801  C21 POPE  243      82.897   0.217  35.846  1.00  0.00           C
ATOM  11802  O22 POPE  243      83.527  -0.813  35.986  1.00  0.00           O
ATOM  11803  C22 POPE  243      81.527   0.487  36.496  1.00  0.00           C
ATOM  11806  C3  POPE  243      85.587   1.797  35.246  1.00  0.00           C
ATOM  11809  O31 POPE  243      85.677   1.097  36.496  1.00  0.00           O
ATOM  11810  C31 POPE  243      85.547   1.807  37.586  1.00  0.00           C
ATOM  11811  O32 POPE  243      85.357   3.007  37.636  1.00  0.00           O
ATOM  11812  C32 POPE  243      85.707   0.907  38.806  1.00  0.00           C
ATOM  11815  C23 POPE  243      81.557   0.217  38.006  1.00  0.00           C
ATOM  11818  C24 POPE  243      80.187   0.447  38.676  1.00  0.00           C
ATOM  11821  C25 POPE  243      80.117  -0.103  40.096  1.00  0.00           C
ATOM  11824  C26 POPE  243      78.907   0.427  40.886  1.00  0.00           C
ATOM  11827  C27 POPE  243      78.567  -0.523  42.046  1.00  0.00           C
ATOM  11830  C28 POPE  243      77.727   0.117  43.166  1.00  0.00           C
ATOM  11833  C29 POPE  243      77.527  -0.913  44.236  1.00  0.00           C
ATOM  11835 0C21 POPE  243      76.837  -0.793  45.376  1.00  0.00           C
ATOM  11837 1C21 POPE  243      76.127   0.437  45.896  1.00  0.00           C
ATOM  11840 2C21 POPE  243      76.497   0.687  47.366  1.00  0.00           C
ATOM  11843 3C21 POPE  243      75.467   1.567  48.086  1.00  0.00           C
ATOM  11846 4C21 POPE  243      75.847   1.797  49.556  1.00  0.00           C
ATOM  11849 5C21 POPE  243      74.687   2.347  50.396  1.00  0.00           C
ATOM  11852 6C21 POPE  243      74.227   3.757  49.966  1.00  0.00           C
ATOM  11855 7C21 POPE  243      73.017   4.237  50.766  1.00  0.00           C
ATOM  11858 8C21 POPE  243      72.527   5.627  50.336  1.00  0.00           C
ATOM  11862  C33 POPE  243      86.187   1.717  40.026  1.00  0.00           C
ATOM  11865  C34 POPE  243      86.627   0.837  41.196  1.00  0.00           C
ATOM  11868  C35 POPE  243      85.477   0.077  41.876  1.00  0.00           C
ATOM  11871  C36 POPE  243      84.367   1.007  42.386  1.00  0.00           C
ATOM  11874  C37 POPE  243      83.317   0.287  43.226  1.00  0.00           C
ATOM  11877  C38 POPE  243      82.267   1.277  43.756  1.00  0.00           C
ATOM  11880  C39 POPE  243      81.137   0.617  44.546  1.00  0.00           C
ATOM  11883 0C31 POPE  243      81.527   0.247  45.976  1.00  0.00           C
ATOM  11886 1C31 POPE  243      80.337  -0.253  46.806  1.00  0.00           C
ATOM  11889 2C31 POPE  243      80.717  -0.483  48.276  1.00  0.00           C
ATOM  11892 3C31 POPE  243      79.527  -0.863  49.176  1.00  0.00           C
ATOM  11895 4C31 POPE  243      79.977  -1.113  50.626  1.00  0.00           C
ATOM  11898 5C31 POPE  243      78.807  -1.423  51.566  1.00  0.00           C
ATOM  11901 6C31 POPE  243      79.237  -1.677  53.016  1.00  0.00           C
ATOM  11905  NH3 POPE  244       3.043  64.677  24.046  1.00  0.00           N
ATOM  11909  C12 POPE  244       2.723  63.237  24.276  1.00  0.00           C
ATOM  11912  C11 POPE  244       3.857  62.357  23.726  1.00  0.00           C
ATOM  11915  P   POPE  244       6.377  63.277  23.326  1.00  0.00           P
ATOM  11916  O13 POPE  244       5.817  64.347  24.196  1.00  0.00           O
ATOM  11917  O14 POPE  244       6.357  61.807  23.166  1.00  0.00           O
ATOM  11918  O11 POPE  244       7.177  62.907  24.656  1.00  0.00           O
ATOM  11919  O12 POPE  244       4.837  63.097  22.986  1.00  0.00           O
ATOM  11920  C1  POPE  244       6.597  62.327  25.826  1.00  0.00           C
ATOM  11923  C2  POPE  244       7.457  62.577  27.096  1.00  0.00           C
ATOM  11925  O21 POPE  244       6.617  62.447  28.256  1.00  0.00           O
ATOM  11926  C21 POPE  244       6.497  61.227  28.766  1.00  0.00           C
ATOM  11927  O22 POPE  244       7.147  60.247  28.456  1.00  0.00           O
ATOM  11928  C22 POPE  244       5.327  61.257  29.746  1.00  0.00           C
ATOM  11931  C3  POPE  244       8.067  64.017  27.126  1.00  0.00           C
ATOM  11934  O31 POPE  244       9.447  64.067  27.586  1.00  0.00           O
ATOM  11935  C31 POPE  244       9.587  63.837  28.896  1.00  0.00           C
ATOM  11936  O32 POPE  244       8.707  63.547  29.676  1.00  0.00           O
ATOM  11937  C32 POPE  244      11.027  64.067  29.346  1.00  0.00           C
ATOM  11940  C23 POPE  244       4.777  59.847  30.076  1.00  0.00           C
ATOM  11943  C24 POPE  244       3.343  59.957  30.606  1.00  0.00           C
ATOM  11946  C25 POPE  244       2.813  58.657  31.236  1.00  0.00           C
ATOM  11949  C26 POPE  244       3.543  58.257  32.526  1.00  0.00           C
ATOM  11952  C27 POPE  244       2.713  57.287  33.376  1.00  0.00           C
ATOM  11955  C28 POPE  244       3.513  56.597  34.506  1.00  0.00           C
ATOM  11958  C29 POPE  244       4.137  57.557  35.486  1.00  0.00           C
ATOM  11960 0C21 POPE  244       4.007  57.527  36.826  1.00  0.00           C
ATOM  11962 1C21 POPE  244       3.173  56.547  37.606  1.00  0.00           C
ATOM  11965 2C21 POPE  244       3.777  55.127  37.646  1.00  0.00           C
ATOM  11968 3C21 POPE  244       2.843  54.107  38.326  1.00  0.00           C
ATOM  11971 4C21 POPE  244       3.413  52.677  38.246  1.00  0.00           C
ATOM  11974 5C21 POPE  244       2.423  51.577  38.656  1.00  0.00           C
ATOM  11977 6C21 POPE  244       2.123  51.507  40.156  1.00  0.00           C
ATOM  11980 7C21 POPE  244       1.183  50.347  40.506  1.00  0.00           C
ATOM  11983 8C21 POPE  244       0.803  50.237  41.986  1.00  0.00           C
ATOM  11987  C33 POPE  244      10.977  64.757  30.726  1.00  0.00           C
ATOM  11990  C34 POPE  244      12.307  64.897  31.466  1.00  0.00           C
ATOM  11993  C35 POPE  244      12.217  65.867  32.656  1.00  0.00           C
ATOM  11996  C36 POPE  244      10.957  65.717  33.496  1.00  0.00           C
ATOM  11999  C37 POPE  244      10.817  66.827  34.546  1.00  0.00           C
ATOM  12002  C38 POPE  244       9.387  66.877  35.086  1.00  0.00           C
ATOM  12005  C39 POPE  244       8.817  65.547  35.576  1.00  0.00           C
ATOM  12008 0C31 POPE  244       9.657  64.897  36.676  1.00  0.00           C
ATOM  12011 1C31 POPE  244       9.037  63.567  37.126  1.00  0.00           C
ATOM  12014 2C31 POPE  244       9.767  62.927  38.306  1.00  0.00           C
ATOM  12017 3C31 POPE  244       9.617  63.757  39.596  1.00  0.00           C
ATOM  12020 4C31 POPE  244      10.067  62.977  40.836  1.00  0.00           C
ATOM  12023 5C31 POPE  244       9.877  63.777  42.116  1.00  0.00           C
ATOM  12026 6C31 POPE  244      10.157  62.967  43.376  1.00  0.00           C
ATOM  12030  NH3 POPE  245       9.057  29.347  68.716  1.00  0.00           N
ATOM  12034  C12 POPE  245       8.687  30.117  67.466  1.00  0.00           C
ATOM  12037  C11 POPE  245       7.917  29.247  66.436  1.00  0.00           C
ATOM  12040  P   POPE  245       7.067  26.957  67.276  1.00  0.00           P
ATOM  12041  O13 POPE  245       7.567  25.567  67.356  1.00  0.00           O
ATOM  12042  O14 POPE  245       6.727  27.677  68.516  1.00  0.00           O
ATOM  12043  O11 POPE  245       5.957  27.037  66.166  1.00  0.00           O
ATOM  12044  O12 POPE  245       8.177  27.847  66.596  1.00  0.00           O
ATOM  12045  C1  POPE  245       6.227  26.417  64.896  1.00  0.00           C
ATOM  12048  C2  POPE  245       5.587  27.237  63.736  1.00  0.00           C
ATOM  12050  O21 POPE  245       6.437  28.247  63.186  1.00  0.00           O
ATOM  12051  C21 POPE  245       7.607  27.967  62.676  1.00  0.00           C
ATOM  12052  O22 POPE  245       8.197  26.897  62.656  1.00  0.00           O
ATOM  12053  C22 POPE  245       8.007  29.157  61.826  1.00  0.00           C
ATOM  12056  C3  POPE  245       4.257  27.897  64.176  1.00  0.00           C
ATOM  12059  O31 POPE  245       3.667  28.747  63.166  1.00  0.00           O
ATOM  12060  C31 POPE  245       4.057  30.027  63.256  1.00  0.00           C
ATOM  12061  O32 POPE  245       4.917  30.457  63.996  1.00  0.00           O
ATOM  12062  C32 POPE  245       3.273  30.887  62.276  1.00  0.00           C
ATOM  12065  C23 POPE  245       7.697  28.837  60.356  1.00  0.00           C
ATOM  12068  C24 POPE  245       8.447  29.727  59.356  1.00  0.00           C
ATOM  12071  C25 POPE  245       8.527  29.067  57.986  1.00  0.00           C
ATOM  12074  C26 POPE  245       9.007  30.007  56.876  1.00  0.00           C
ATOM  12077  C27 POPE  245       8.907  29.327  55.506  1.00  0.00           C
ATOM  12080  C28 POPE  245       8.617  30.307  54.356  1.00  0.00           C
ATOM  12083  C29 POPE  245       9.737  31.297  54.166  1.00  0.00           C
ATOM  12085 0C21 POPE  245      10.377  31.537  53.006  1.00  0.00           C
ATOM  12087 1C21 POPE  245      10.047  30.887  51.686  1.00  0.00           C
ATOM  12090 2C21 POPE  245      10.647  31.627  50.486  1.00  0.00           C
ATOM  12093 3C21 POPE  245      12.167  31.457  50.356  1.00  0.00           C
ATOM  12096 4C21 POPE  245      12.707  32.357  49.246  1.00  0.00           C
ATOM  12099 5C21 POPE  245      14.237  32.367  49.126  1.00  0.00           C
ATOM  12102 6C21 POPE  245      14.697  33.637  48.406  1.00  0.00           C
ATOM  12105 7C21 POPE  245      16.197  33.647  48.116  1.00  0.00           C
ATOM  12108 8C21 POPE  245      16.667  34.967  47.496  1.00  0.00           C
ATOM  12112  C33 POPE  245       4.017  31.067  60.936  1.00  0.00           C
ATOM  12115  C34 POPE  245       3.413  32.207  60.106  1.00  0.00           C
ATOM  12118  C35 POPE  245       3.907  32.267  58.646  1.00  0.00           C
ATOM  12121  C36 POPE  245       5.377  32.687  58.466  1.00  0.00           C
ATOM  12124  C37 POPE  245       5.937  32.327  57.076  1.00  0.00           C
ATOM  12127  C38 POPE  245       5.077  32.747  55.876  1.00  0.00           C
ATOM  12130  C39 POPE  245       5.117  34.257  55.566  1.00  0.00           C
ATOM  12133 0C31 POPE  245       6.377  34.667  54.806  1.00  0.00           C
ATOM  12136 1C31 POPE  245       6.267  36.037  54.126  1.00  0.00           C
ATOM  12139 2C31 POPE  245       7.057  36.117  52.806  1.00  0.00           C
ATOM  12142 3C31 POPE  245       8.577  36.037  52.976  1.00  0.00           C
ATOM  12145 4C31 POPE  245       9.307  36.017  51.626  1.00  0.00           C
ATOM  12148 5C31 POPE  245      10.807  36.297  51.756  1.00  0.00           C
ATOM  12151 6C31 POPE  245      11.577  36.257  50.436  1.00  0.00           C
ATOM  12155  NH3 POPE  246      71.017  13.807  76.706  1.00  0.00           N
ATOM  12159  C12 POPE  246      70.607  15.207  77.016  1.00  0.00           C
ATOM  12162  C11 POPE  246      70.567  16.037  75.726  1.00  0.00           C
ATOM  12165  P   POPE  246      71.877  16.617  73.576  1.00  0.00           P
ATOM  12166  O13 POPE  246      71.347  17.957  73.816  1.00  0.00           O
[truncated: 1,742,989 more chars]
