# Supplementary material for: Characterizing Membrane Association and Periplasmic Transfer of Bacterial Lipoproteins through Molecular Dynamics Simulations
Source: Structure. 2020 Apr 7;28(4):475–487.e3. doi: 10.1016/j.str.2020.01.012 (PMC7139219; doi:10.1016/j.str.2020.01.012)
Supplement: Data S3. Final Coordinates from Simulations (M–X), Related to Figure 3 [file mmc5.zip › M-X/PQIC-5-atomistic.pdb]

TITLE     Protein
REMARK    THIS IS A SIMULATION BOX
CRYST1  129.070  129.070  132.884  90.00  90.00  90.00 P 1           1
MODEL        1
ATOM      1  N   CYSTA   1      79.600  57.165  70.762  1.00  0.00           N
ATOM      3  CA  CYSTA   1      78.910  58.435  70.652  1.00  0.00           C
ATOM      5  C   CYSTA   1      79.820  59.625  70.452  1.00  0.00           C
ATOM      6  O   CYSTA   1      80.940  59.525  69.972  1.00  0.00           O
ATOM      7  CB  CYSTA   1      77.680  58.515  69.682  1.00  0.00           C
ATOM     10  SG  CYSTA   1      76.640  57.015  69.692  1.00  0.00           S
ATOM     11  C1  CYSTA   1      75.000  57.705  70.042  1.00  0.00           C
ATOM     14  CA1 CYSTA   1      79.830  56.265  69.802  1.00  0.00           C
ATOM     15  OA1 CYSTA   1      79.990  55.105  70.152  1.00  0.00           O
ATOM     16  CA2 CYSTA   1      79.880  56.665  68.362  1.00  0.00           C
ATOM     19  C11 CYSTA   1      73.840  56.755  69.662  1.00  0.00           C
ATOM     21  O11 CYSTA   1      73.970  56.545  68.262  1.00  0.00           O
ATOM     22  CX1 CYSTA   1      74.280  55.345  67.752  1.00  0.00           C
ATOM     23  OX1 CYSTA   1      74.950  55.215  66.742  1.00  0.00           O
ATOM     24  CX2 CYSTA   1      73.610  54.185  68.492  1.00  0.00           C
ATOM     27  C12 CYSTA   1      72.480  57.425  69.972  1.00  0.00           C
ATOM     30  O12 CYSTA   1      71.370  56.715  69.402  1.00  0.00           O
ATOM     31  CD1 CYSTA   1      70.210  57.355  69.122  1.00  0.00           C
ATOM     32  OD1 CYSTA   1      69.290  56.845  68.502  1.00  0.00           O
ATOM     33  CD2 CYSTA   1      70.080  58.775  69.682  1.00  0.00           C
ATOM     36  CA3 CYSTA   1      80.400  55.555  67.442  1.00  0.00           C
ATOM     39  CA4 CYSTA   1      80.440  56.045  66.002  1.00  0.00           C
ATOM     42  CA5 CYSTA   1      81.410  57.205  65.802  1.00  0.00           C
ATOM     45  CA6 CYSTA   1      81.610  57.545  64.322  1.00  0.00           C
ATOM     48  CA7 CYSTA   1      82.920  58.285  64.062  1.00  0.00           C
ATOM     51  CA8 CYSTA   1      83.220  58.305  62.572  1.00  0.00           C
ATOM     54  CA9 CYSTA   1      84.620  58.845  62.242  1.00  0.00           C
ATOM     57 0CA1 CYSTA   1      84.970  58.665  60.762  1.00  0.00           C
ATOM     60 1CA1 CYSTA   1      85.070  57.185  60.372  1.00  0.00           C
ATOM     63 2CA1 CYSTA   1      85.330  56.945  58.882  1.00  0.00           C
ATOM     66 3CA1 CYSTA   1      85.230  55.445  58.582  1.00  0.00           C
ATOM     69 4CA1 CYSTA   1      85.520  55.095  57.132  1.00  0.00           C
ATOM     72 5CA1 CYSTA   1      84.390  55.495  56.192  1.00  0.00           C
ATOM     75 6CA1 CYSTA   1      84.660  55.035  54.762  1.00  0.00           C
ATOM     79  CD3 CYSTA   1      70.060  59.845  68.562  1.00  0.00           C
ATOM     82  CD4 CYSTA   1      71.390  60.055  67.812  1.00  0.00           C
ATOM     85  CD5 CYSTA   1      71.240  60.975  66.592  1.00  0.00           C
ATOM     88  CD6 CYSTA   1      70.640  62.355  66.922  1.00  0.00           C
ATOM     91  CD7 CYSTA   1      70.880  63.375  65.812  1.00  0.00           C
ATOM     94  CD8 CYSTA   1      70.300  64.775  66.112  1.00  0.00           C
ATOM     97  CD9 CYSTA   1      70.760  65.795  65.062  1.00  0.00           C
ATOM    100 0CD1 CYSTA   1      69.630  66.645  64.452  1.00  0.00           C
ATOM    103 1CD1 CYSTA   1      68.880  67.535  65.452  1.00  0.00           C
ATOM    106 2CD1 CYSTA   1      67.760  68.315  64.752  1.00  0.00           C
ATOM    109 3CD1 CYSTA   1      67.030  69.295  65.692  1.00  0.00           C
ATOM    112 4CD1 CYSTA   1      65.830  69.975  65.012  1.00  0.00           C
ATOM    115 5CD1 CYSTA   1      66.210  70.755  63.742  1.00  0.00           C
ATOM    118 6CD1 CYSTA   1      65.040  71.535  63.142  1.00  0.00           C
ATOM    122  CX3 CYSTA   1      73.530  52.895  67.652  1.00  0.00           C
ATOM    125  CX4 CYSTA   1      72.460  51.945  68.212  1.00  0.00           C
ATOM    128  CX5 CYSTA   1      72.320  50.595  67.502  1.00  0.00           C
ATOM    131  CX6 CYSTA   1      72.150  50.685  65.982  1.00  0.00           C
ATOM    134  CX7 CYSTA   1      71.960  49.295  65.372  1.00  0.00           C
ATOM    137  CX8 CYSTA   1      71.880  49.305  63.832  1.00  0.00           C
ATOM    140  CX9 CYSTA   1      71.860  47.875  63.342  1.00  0.00           C
ATOM    142 0CX1 CYSTA   1      71.220  47.385  62.272  1.00  0.00           C
ATOM    144 1CX1 CYSTA   1      70.440  48.165  61.252  1.00  0.00           C
ATOM    147 2CX1 CYSTA   1      70.980  47.925  59.832  1.00  0.00           C
ATOM    150 3CX1 CYSTA   1      70.640  46.545  59.262  1.00  0.00           C
ATOM    153 4CX1 CYSTA   1      71.170  46.355  57.842  1.00  0.00           C
ATOM    156 5CX1 CYSTA   1      70.660  45.065  57.172  1.00  0.00           C
ATOM    159 6CX1 CYSTA   1      71.340  44.825  55.822  1.00  0.00           C
ATOM    162 7CX1 CYSTA   1      70.760  43.645  55.032  1.00  0.00           C
ATOM    165 8CX1 CYSTA   1      71.560  43.325  53.772  1.00  0.00           C
ATOM    169  N   SER A   2      79.340  60.805  70.882  1.00  0.00           N
ATOM    171  CA  SER A   2      80.170  61.915  71.292  1.00  0.00           C
ATOM    173  CB  SER A   2      79.310  63.175  71.492  1.00  0.00           C
ATOM    176  OG  SER A   2      80.110  64.325  71.352  1.00  0.00           O
ATOM    178  C   SER A   2      80.950  61.665  72.582  1.00  0.00           C
ATOM    179  O   SER A   2      82.160  61.905  72.642  1.00  0.00           O
ATOM    180  N   SER A   3      80.280  61.135  73.642  1.00  0.00           N
ATOM    182  CA  SER A   3      80.810  61.135  75.022  1.00  0.00           C
ATOM    184  CB  SER A   3      79.820  61.855  75.962  1.00  0.00           C
ATOM    187  OG  SER A   3      80.510  62.375  77.102  1.00  0.00           O
ATOM    189  C   SER A   3      80.910  59.765  75.672  1.00  0.00           C
ATOM    190  O   SER A   3      81.190  59.635  76.852  1.00  0.00           O
ATOM    191  N   GLY A   4      80.590  58.715  74.912  1.00  0.00           N
ATOM    193  CA  GLY A   4      79.550  57.755  75.272  1.00  0.00           C
ATOM    196  C   GLY A   4      79.570  56.845  76.492  1.00  0.00           C
ATOM    197  O   GLY A   4      79.810  57.255  77.622  1.00  0.00           O
ATOM    198  N   GLU A   5      79.170  55.565  76.352  1.00  0.00           N
ATOM    200  CA  GLU A   5      78.920  54.895  75.092  1.00  0.00           C
ATOM    202  CB  GLU A   5      80.280  54.375  74.562  1.00  0.00           C
ATOM    205  CG  GLU A   5      80.920  53.115  75.222  1.00  0.00           C
ATOM    208  CD  GLU A   5      81.100  53.115  76.742  1.00  0.00           C
ATOM    209  OE1 GLU A   5      80.670  52.135  77.402  1.00  0.00           O
ATOM    210  OE2 GLU A   5      81.690  54.065  77.312  1.00  0.00           O
ATOM    211  C   GLU A   5      77.780  53.875  75.092  1.00  0.00           C
ATOM    212  O   GLU A   5      77.660  53.025  75.972  1.00  0.00           O
ATOM    213  N   ILE A   6      76.860  54.015  74.102  1.00  0.00           N
ATOM    215  CA  ILE A   6      76.080  53.045  73.322  1.00  0.00           C
ATOM    217  CB  ILE A   6      76.830  52.565  72.052  1.00  0.00           C
ATOM    219  CG2 ILE A   6      78.270  52.115  72.382  1.00  0.00           C
ATOM    223  CG1 ILE A   6      76.060  51.515  71.212  1.00  0.00           C
ATOM    226  CD  ILE A   6      76.690  51.285  69.832  1.00  0.00           C
ATOM    230  C   ILE A   6      75.180  52.015  74.012  1.00  0.00           C
ATOM    231  O   ILE A   6      74.200  51.525  73.452  1.00  0.00           O
ATOM    232  N   ASN A   7      75.480  51.665  75.282  1.00  0.00           N
ATOM    234  CA  ASN A   7      75.380  50.285  75.702  1.00  0.00           C
ATOM    236  CB  ASN A   7      76.720  49.575  75.282  1.00  0.00           C
ATOM    239  CG  ASN A   7      77.870  49.385  76.292  1.00  0.00           C
ATOM    240  OD1 ASN A   7      78.240  48.235  76.562  1.00  0.00           O
ATOM    241  ND2 ASN A   7      78.470  50.485  76.812  1.00  0.00           N
ATOM    244  C   ASN A   7      75.050  50.065  77.182  1.00  0.00           C
ATOM    245  O   ASN A   7      75.470  49.095  77.782  1.00  0.00           O
ATOM    246  N   LYS A   8      74.290  50.915  77.892  1.00  0.00           N
ATOM    248  CA  LYS A   8      73.370  51.975  77.532  1.00  0.00           C
ATOM    250  CB  LYS A   8      71.920  51.435  77.412  1.00  0.00           C
ATOM    253  CG  LYS A   8      71.540  50.455  78.542  1.00  0.00           C
ATOM    256  CD  LYS A   8      70.130  49.855  78.432  1.00  0.00           C
ATOM    259  CE  LYS A   8      70.010  48.845  77.292  1.00  0.00           C
ATOM    262  NZ  LYS A   8      68.650  48.295  77.202  1.00  0.00           N
ATOM    266  C   LYS A   8      73.480  52.915  78.692  1.00  0.00           C
ATOM    267  O   LYS A   8      73.520  52.465  79.832  1.00  0.00           O
ATOM    268  N   ASN A   9      73.590  54.245  78.502  1.00  0.00           N
ATOM    270  CA  ASN A   9      73.760  55.115  79.652  1.00  0.00           C
ATOM    272  CB  ASN A   9      74.870  56.195  79.412  1.00  0.00           C
ATOM    275  CG  ASN A   9      76.100  55.775  80.232  1.00  0.00           C
ATOM    276  OD1 ASN A   9      75.970  55.375  81.382  1.00  0.00           O
ATOM    277  ND2 ASN A   9      77.290  55.735  79.612  1.00  0.00           N
ATOM    280  C   ASN A   9      72.440  55.655  80.132  1.00  0.00           C
ATOM    281  O   ASN A   9      72.200  56.865  80.122  1.00  0.00           O
ATOM    282  N   TYR A  10      71.570  54.735  80.642  1.00  0.00           N
ATOM    284  CA  TYR A  10      70.580  55.065  81.662  1.00  0.00           C
ATOM    286  CB  TYR A  10      69.880  53.875  82.432  1.00  0.00           C
ATOM    289  CG  TYR A  10      68.920  52.895  81.832  1.00  0.00           C
ATOM    290  CD1 TYR A  10      68.630  52.675  80.472  1.00  0.00           C
ATOM    292  CE1 TYR A  10      67.720  51.655  80.102  1.00  0.00           C
ATOM    294  CZ  TYR A  10      67.130  50.845  81.082  1.00  0.00           C
ATOM    295  OH  TYR A  10      66.290  49.785  80.712  1.00  0.00           O
ATOM    297  CD2 TYR A  10      68.270  52.085  82.792  1.00  0.00           C
ATOM    299  CE2 TYR A  10      67.390  51.075  82.432  1.00  0.00           C
ATOM    301  C   TYR A  10      71.240  55.765  82.832  1.00  0.00           C
ATOM    302  O   TYR A  10      72.100  55.195  83.502  1.00  0.00           O
ATOM    303  N   TYR A  11      70.800  56.985  83.162  1.00  0.00           N
ATOM    305  CA  TYR A  11      71.200  57.585  84.412  1.00  0.00           C
ATOM    307  CB  TYR A  11      71.600  59.055  84.292  1.00  0.00           C
ATOM    310  CG  TYR A  11      72.430  59.345  83.092  1.00  0.00           C
ATOM    311  CD1 TYR A  11      73.450  58.495  82.622  1.00  0.00           C
ATOM    313  CE1 TYR A  11      74.450  59.005  81.782  1.00  0.00           C
ATOM    315  CZ  TYR A  11      74.520  60.385  81.592  1.00  0.00           C
ATOM    316  OH  TYR A  11      75.780  60.995  81.502  1.00  0.00           O
ATOM    318  CD2 TYR A  11      72.320  60.635  82.542  1.00  0.00           C
ATOM    320  CE2 TYR A  11      73.400  61.175  81.842  1.00  0.00           C
ATOM    322  C   TYR A  11      70.010  57.525  85.312  1.00  0.00           C
ATOM    323  O   TYR A  11      68.940  58.065  85.012  1.00  0.00           O
ATOM    324  N   GLN A  12      70.180  56.835  86.432  1.00  0.00           N
ATOM    326  CA  GLN A  12      69.130  56.595  87.382  1.00  0.00           C
ATOM    328  CB  GLN A  12      68.940  55.065  87.532  1.00  0.00           C
ATOM    331  CG  GLN A  12      67.680  54.605  88.282  1.00  0.00           C
ATOM    334  CD  GLN A  12      66.600  55.695  88.402  1.00  0.00           C
ATOM    335  OE1 GLN A  12      65.770  55.875  87.522  1.00  0.00           O
ATOM    336  NE2 GLN A  12      66.610  56.425  89.532  1.00  0.00           N
ATOM    339  C   GLN A  12      69.590  57.225  88.662  1.00  0.00           C
ATOM    340  O   GLN A  12      70.060  56.565  89.592  1.00  0.00           O
ATOM    341  N   LEU A  13      69.490  58.555  88.722  1.00  0.00           N
ATOM    343  CA  LEU A  13      69.830  59.315  89.892  1.00  0.00           C
ATOM    345  CB  LEU A  13      69.760  60.815  89.562  1.00  0.00           C
ATOM    348  CG  LEU A  13      71.070  61.415  89.062  1.00  0.00           C
ATOM    350  CD1 LEU A  13      70.830  62.895  88.782  1.00  0.00           C
ATOM    354  CD2 LEU A  13      72.180  61.215  90.102  1.00  0.00           C
ATOM    358  C   LEU A  13      68.970  59.015  91.122  1.00  0.00           C
ATOM    359  O   LEU A  13      67.740  59.035  91.002  1.00  0.00           O
ATOM    360  N   PRO A  14      69.530  58.765  92.302  1.00  0.00           N
ATOM    361  CD  PRO A  14      70.960  58.495  92.532  1.00  0.00           C
ATOM    364  CA  PRO A  14      68.750  58.565  93.502  1.00  0.00           C
ATOM    366  CB  PRO A  14      69.630  57.645  94.352  1.00  0.00           C
ATOM    369  CG  PRO A  14      71.070  58.015  93.992  1.00  0.00           C
ATOM    372  C   PRO A  14      68.540  59.915  94.162  1.00  0.00           C
ATOM    373  O   PRO A  14      69.460  60.485  94.752  1.00  0.00           O
ATOM    374  N   VAL A  15      67.320  60.455  94.062  1.00  0.00           N
ATOM    376  CA  VAL A  15      66.960  61.655  94.762  1.00  0.00           C
ATOM    378  CB  VAL A  15      66.030  62.545  93.962  1.00  0.00           C
ATOM    380  CG1 VAL A  15      66.490  64.005  94.132  1.00  0.00           C
ATOM    384  CG2 VAL A  15      66.050  62.095  92.482  1.00  0.00           C
ATOM    388  C   VAL A  15      66.310  61.135  96.022  1.00  0.00           C
ATOM    389  O   VAL A  15      65.220  60.555  95.982  1.00  0.00           O
ATOM    390  N   VAL A  16      67.000  61.255  97.162  1.00  0.00           N
ATOM    392  CA  VAL A  16      66.540  60.675  98.392  1.00  0.00           C
ATOM    394  CB  VAL A  16      67.660  60.215  99.322  1.00  0.00           C
ATOM    396  CG1 VAL A  16      68.480  59.125  98.592  1.00  0.00           C
ATOM    400  CG2 VAL A  16      68.540  61.395  99.752  1.00  0.00           C
ATOM    404  C   VAL A  16      65.530  61.605  99.022  1.00  0.00           C
ATOM    405  O   VAL A  16      65.130  62.595  98.422  1.00  0.00           O
ATOM    406  N   GLN A  17      65.040  61.265 100.222  1.00  0.00           N
ATOM    408  CA  GLN A  17      63.840  61.795 100.822  1.00  0.00           C
ATOM    410  CB  GLN A  17      63.600  61.065 102.172  1.00  0.00           C
ATOM    413  CG  GLN A  17      63.240  59.555 102.032  1.00  0.00           C
ATOM    416  CD  GLN A  17      64.350  58.655 101.532  1.00  0.00           C
ATOM    417  OE1 GLN A  17      64.180  57.835 100.622  1.00  0.00           O
ATOM    418  NE2 GLN A  17      65.530  58.765 102.162  1.00  0.00           N
ATOM    421  C   GLN A  17      63.770  63.305 101.052  1.00  0.00           C
ATOM    422  O   GLN A  17      62.690  63.825 101.332  1.00  0.00           O
ATOM    423  N   SER A  18      64.920  64.025 100.972  1.00  0.00           N
ATOM    425  CA  SER A  18      65.070  65.445 101.232  1.00  0.00           C
ATOM    427  CB  SER A  18      64.210  66.385 100.362  1.00  0.00           C
ATOM    430  OG  SER A  18      64.720  66.445  99.022  1.00  0.00           O
ATOM    432  C   SER A  18      64.880  65.705 102.702  1.00  0.00           C
ATOM    433  O   SER A  18      63.790  65.495 103.232  1.00  0.00           O
ATOM    434  N   GLY A  19      65.940  66.125 103.432  1.00  0.00           N
ATOM    436  CA  GLY A  19      65.890  66.235 104.892  1.00  0.00           C
ATOM    439  C   GLY A  19      64.700  67.025 105.372  1.00  0.00           C
ATOM    440  O   GLY A  19      64.490  68.175 104.962  1.00  0.00           O
ATOM    441  N   THR A  20      63.850  66.395 106.212  1.00  0.00           N
ATOM    443  CA  THR A  20      62.620  67.015 106.682  1.00  0.00           C
ATOM    445  CB  THR A  20      61.660  66.045 107.372  1.00  0.00           C
ATOM    447  OG1 THR A  20      62.030  65.755 108.712  1.00  0.00           O
ATOM    449  CG2 THR A  20      61.670  64.735 106.592  1.00  0.00           C
ATOM    453  C   THR A  20      62.960  68.225 107.512  1.00  0.00           C
ATOM    454  O   THR A  20      63.900  68.235 108.312  1.00  0.00           O
ATOM    455  N   GLN A  21      62.250  69.335 107.302  1.00  0.00           N
ATOM    457  CA  GLN A  21      62.590  70.555 108.002  1.00  0.00           C
ATOM    459  CB  GLN A  21      62.480  71.815 107.112  1.00  0.00           C
ATOM    462  CG  GLN A  21      63.140  73.085 107.712  1.00  0.00           C
ATOM    465  CD  GLN A  21      64.620  72.855 108.032  1.00  0.00           C
ATOM    466  OE1 GLN A  21      65.460  72.755 107.142  1.00  0.00           O
ATOM    467  NE2 GLN A  21      64.980  72.725 109.332  1.00  0.00           N
ATOM    470  C   GLN A  21      61.670  70.665 109.182  1.00  0.00           C
ATOM    471  O   GLN A  21      60.450  70.725 109.052  1.00  0.00           O
ATOM    472  N   SER A  22      62.270  70.725 110.392  1.00  0.00           N
ATOM    474  CA  SER A  22      61.580  70.915 111.672  1.00  0.00           C
ATOM    476  CB  SER A  22      62.610  70.825 112.842  1.00  0.00           C
ATOM    479  OG  SER A  22      62.030  70.915 114.142  1.00  0.00           O
ATOM    481  C   SER A  22      60.790  72.225 111.752  1.00  0.00           C
ATOM    482  O   SER A  22      59.930  72.405 112.602  1.00  0.00           O
ATOM    483  N   THR A  23      61.070  73.155 110.822  1.00  0.00           N
ATOM    485  CA  THR A  23      60.330  74.405 110.622  1.00  0.00           C
ATOM    487  CB  THR A  23      61.250  75.445 109.942  1.00  0.00           C
ATOM    489  OG1 THR A  23      62.580  75.395 110.442  1.00  0.00           O
ATOM    491  CG2 THR A  23      60.730  76.865 110.182  1.00  0.00           C
ATOM    495  C   THR A  23      59.120  74.265 109.702  1.00  0.00           C
ATOM    496  O   THR A  23      58.300  75.165 109.542  1.00  0.00           O
ATOM    497  N   ALA A  24      58.980  73.145 108.962  1.00  0.00           N
ATOM    499  CA  ALA A  24      57.930  73.025 107.972  1.00  0.00           C
ATOM    501  CB  ALA A  24      58.300  72.005 106.882  1.00  0.00           C
ATOM    505  C   ALA A  24      56.630  72.645 108.662  1.00  0.00           C
ATOM    506  O   ALA A  24      56.500  71.575 109.242  1.00  0.00           O
ATOM    507  N   SER A  25      55.620  73.545 108.602  1.00  0.00           N
ATOM    509  CA  SER A  25      54.390  73.375 109.362  1.00  0.00           C
ATOM    511  CB  SER A  25      53.430  74.595 109.202  1.00  0.00           C
ATOM    514  OG  SER A  25      54.000  75.815 109.682  1.00  0.00           O
ATOM    516  C   SER A  25      53.610  72.095 109.072  1.00  0.00           C
ATOM    517  O   SER A  25      53.410  71.665 107.932  1.00  0.00           O
ATOM    518  N   GLN A  26      53.100  71.405 110.112  1.00  0.00           N
ATOM    520  CA  GLN A  26      52.210  70.295 109.872  1.00  0.00           C
ATOM    522  CB  GLN A  26      52.130  69.335 111.082  1.00  0.00           C
ATOM    525  CG  GLN A  26      51.350  68.065 110.712  1.00  0.00           C
ATOM    528  CD  GLN A  26      51.320  67.015 111.802  1.00  0.00           C
ATOM    529  OE1 GLN A  26      51.790  67.135 112.922  1.00  0.00           O
ATOM    530  NE2 GLN A  26      50.700  65.875 111.412  1.00  0.00           N
ATOM    533  C   GLN A  26      50.820  70.695 109.362  1.00  0.00           C
ATOM    534  O   GLN A  26      50.140  71.565 109.902  1.00  0.00           O
ATOM    535  N   GLY A  27      50.380  70.075 108.232  1.00  0.00           N
ATOM    537  CA  GLY A  27      49.210  70.505 107.482  1.00  0.00           C
ATOM    540  C   GLY A  27      48.100  69.495 107.292  1.00  0.00           C
ATOM    541  O   GLY A  27      48.320  68.325 107.022  1.00  0.00           O
ATOM    542  N   ASN A  28      46.840  69.955 107.322  1.00  0.00           N
ATOM    544  CA  ASN A  28      45.700  69.125 106.962  1.00  0.00           C
ATOM    546  CB  ASN A  28      44.510  69.335 107.942  1.00  0.00           C
ATOM    549  CG  ASN A  28      43.710  70.625 107.752  1.00  0.00           C
ATOM    550  OD1 ASN A  28      44.220  71.675 107.332  1.00  0.00           O
ATOM    551  ND2 ASN A  28      42.410  70.575 108.142  1.00  0.00           N
ATOM    554  C   ASN A  28      45.250  69.395 105.532  1.00  0.00           C
ATOM    555  O   ASN A  28      44.270  68.815 105.072  1.00  0.00           O
ATOM    556  N   ARG A  29      45.920  70.315 104.822  1.00  0.00           N
ATOM    558  CA  ARG A  29      45.500  70.705 103.502  1.00  0.00           C
ATOM    560  CB  ARG A  29      46.040  72.105 103.142  1.00  0.00           C
ATOM    563  CG  ARG A  29      45.500  72.685 101.822  1.00  0.00           C
ATOM    566  CD  ARG A  29      44.030  73.095 101.812  1.00  0.00           C
ATOM    569  NE  ARG A  29      43.900  74.525 102.252  1.00  0.00           N
ATOM    571  CZ  ARG A  29      43.720  75.555 101.412  1.00  0.00           C
ATOM    572  NH1 ARG A  29      43.870  75.435 100.112  1.00  0.00           N
ATOM    575  NH2 ARG A  29      43.390  76.735 101.892  1.00  0.00           N
ATOM    578  C   ARG A  29      45.960  69.655 102.492  1.00  0.00           C
ATOM    579  O   ARG A  29      47.130  69.275 102.442  1.00  0.00           O
ATOM    580  N   LEU A  30      45.010  69.115 101.692  1.00  0.00           N
ATOM    582  CA  LEU A  30      45.310  68.175 100.622  1.00  0.00           C
ATOM    584  CB  LEU A  30      44.010  67.535 100.042  1.00  0.00           C
ATOM    587  CG  LEU A  30      44.170  66.085  99.522  1.00  0.00           C
ATOM    589  CD1 LEU A  30      42.830  65.515  99.032  1.00  0.00           C
ATOM    593  CD2 LEU A  30      45.250  65.875  98.442  1.00  0.00           C
ATOM    597  C   LEU A  30      46.070  68.885  99.512  1.00  0.00           C
ATOM    598  O   LEU A  30      45.630  69.915  99.012  1.00  0.00           O
ATOM    599  N   LEU A  31      47.220  68.305  99.122  1.00  0.00           N
ATOM    601  CA  LEU A  31      48.080  68.895  98.122  1.00  0.00           C
ATOM    603  CB  LEU A  31      49.500  69.085  98.702  1.00  0.00           C
ATOM    606  CG  LEU A  31      50.560  69.605  97.712  1.00  0.00           C
ATOM    608  CD1 LEU A  31      50.190  71.015  97.222  1.00  0.00           C
ATOM    612  CD2 LEU A  31      51.930  69.585  98.382  1.00  0.00           C
ATOM    616  C   LEU A  31      48.160  67.945  96.952  1.00  0.00           C
ATOM    617  O   LEU A  31      48.310  66.735  97.102  1.00  0.00           O
ATOM    618  N   TRP A  32      48.070  68.475  95.732  1.00  0.00           N
ATOM    620  CA  TRP A  32      48.320  67.725  94.532  1.00  0.00           C
ATOM    622  CB  TRP A  32      47.050  67.825  93.672  1.00  0.00           C
ATOM    625  CG  TRP A  32      47.120  67.285  92.282  1.00  0.00           C
ATOM    626  CD1 TRP A  32      47.320  65.995  91.882  1.00  0.00           C
ATOM    628  NE1 TRP A  32      47.340  65.955  90.502  1.00  0.00           N
ATOM    630  CE2 TRP A  32      47.180  67.195  90.002  1.00  0.00           C
ATOM    631  CD2 TRP A  32      47.020  68.065  91.092  1.00  0.00           C
ATOM    632  CE3 TRP A  32      46.820  69.415  90.852  1.00  0.00           C
ATOM    634  CZ3 TRP A  32      46.840  69.895  89.552  1.00  0.00           C
ATOM    636  CZ2 TRP A  32      47.170  67.655  88.702  1.00  0.00           C
ATOM    638  CH2 TRP A  32      47.020  69.025  88.482  1.00  0.00           C
ATOM    640  C   TRP A  32      49.540  68.235  93.782  1.00  0.00           C
ATOM    641  O   TRP A  32      49.730  69.425  93.612  1.00  0.00           O
ATOM    642  N   VAL A  33      50.410  67.325  93.272  1.00  0.00           N
ATOM    644  CA  VAL A  33      51.430  67.735  92.312  1.00  0.00           C
ATOM    646  CB  VAL A  33      52.740  66.935  92.432  1.00  0.00           C
ATOM    648  CG1 VAL A  33      52.800  65.675  91.542  1.00  0.00           C
ATOM    652  CG2 VAL A  33      53.930  67.845  92.092  1.00  0.00           C
ATOM    656  C   VAL A  33      50.810  67.595  90.932  1.00  0.00           C
ATOM    657  O   VAL A  33      50.240  66.555  90.612  1.00  0.00           O
ATOM    658  N   GLU A  34      50.910  68.605  90.052  1.00  0.00           N
ATOM    660  CA  GLU A  34      50.540  68.415  88.662  1.00  0.00           C
ATOM    662  CB  GLU A  34      49.940  69.685  88.002  1.00  0.00           C
ATOM    665  CG  GLU A  34      50.810  70.885  87.612  1.00  0.00           C
ATOM    668  CD  GLU A  34      49.930  72.125  87.342  1.00  0.00           C
ATOM    669  OE1 GLU A  34      49.020  72.415  88.162  1.00  0.00           O
ATOM    670  OE2 GLU A  34      50.180  72.825  86.322  1.00  0.00           O
ATOM    671  C   GLU A  34      51.650  67.785  87.862  1.00  0.00           C
ATOM    672  O   GLU A  34      52.780  67.635  88.322  1.00  0.00           O
ATOM    673  N   GLN A  35      51.350  67.395  86.602  1.00  0.00           N
ATOM    675  CA  GLN A  35      52.400  67.195  85.622  1.00  0.00           C
ATOM    677  CB  GLN A  35      51.920  66.605  84.272  1.00  0.00           C
ATOM    680  CG  GLN A  35      51.210  65.225  84.342  1.00  0.00           C
ATOM    683  CD  GLN A  35      50.850  64.695  82.942  1.00  0.00           C
ATOM    684  OE1 GLN A  35      50.610  63.505  82.722  1.00  0.00           O
ATOM    685  NE2 GLN A  35      50.820  65.605  81.952  1.00  0.00           N
ATOM    688  C   GLN A  35      53.030  68.535  85.302  1.00  0.00           C
ATOM    689  O   GLN A  35      52.350  69.455  84.852  1.00  0.00           O
ATOM    690  N   VAL A  36      54.340  68.655  85.552  1.00  0.00           N
ATOM    692  CA  VAL A  36      55.110  69.815  85.222  1.00  0.00           C
ATOM    694  CB  VAL A  36      56.530  69.705  85.772  1.00  0.00           C
ATOM    696  CG1 VAL A  36      57.240  68.435  85.302  1.00  0.00           C
ATOM    700  CG2 VAL A  36      57.360  70.925  85.342  1.00  0.00           C
ATOM    704  C   VAL A  36      55.110  70.125  83.742  1.00  0.00           C
ATOM    705  O   VAL A  36      55.400  69.285  82.902  1.00  0.00           O
ATOM    706  N   THR A  37      54.790  71.375  83.362  1.00  0.00           N
ATOM    708  CA  THR A  37      54.760  71.725  81.952  1.00  0.00           C
ATOM    710  CB  THR A  37      53.730  72.775  81.572  1.00  0.00           C
ATOM    712  OG1 THR A  37      54.040  74.045  82.132  1.00  0.00           O
ATOM    714  CG2 THR A  37      52.380  72.305  82.112  1.00  0.00           C
ATOM    718  C   THR A  37      56.130  72.125  81.482  1.00  0.00           C
ATOM    719  O   THR A  37      56.910  72.785  82.182  1.00  0.00           O
ATOM    720  N   VAL A  38      56.490  71.665  80.272  1.00  0.00           N
ATOM    722  CA  VAL A  38      57.800  71.885  79.732  1.00  0.00           C
ATOM    724  CB  VAL A  38      58.830  70.815  80.112  1.00  0.00           C
ATOM    726  CG1 VAL A  38      59.070  70.775  81.632  1.00  0.00           C
ATOM    730  CG2 VAL A  38      58.420  69.415  79.652  1.00  0.00           C
ATOM    734  C   VAL A  38      57.690  71.935  78.212  1.00  0.00           C
ATOM    735  O   VAL A  38      56.800  71.315  77.632  1.00  0.00           O
ATOM    736  N   PRO A  39      58.540  72.655  77.492  1.00  0.00           N
ATOM    737  CD  PRO A  39      59.390  73.695  78.042  1.00  0.00           C
ATOM    740  CA  PRO A  39      58.850  72.395  76.092  1.00  0.00           C
ATOM    742  CB  PRO A  39      59.840  73.505  75.722  1.00  0.00           C
ATOM    745  CG  PRO A  39      60.540  73.835  77.052  1.00  0.00           C
ATOM    748  C   PRO A  39      59.450  71.015  75.872  1.00  0.00           C
ATOM    749  O   PRO A  39      60.210  70.545  76.722  1.00  0.00           O
ATOM    750  N   ASP A  40      59.190  70.405  74.692  1.00  0.00           N
ATOM    752  CA  ASP A  40      59.520  69.015  74.332  1.00  0.00           C
ATOM    754  CB  ASP A  40      59.120  68.795  72.842  1.00  0.00           C
ATOM    757  CG  ASP A  40      58.650  67.375  72.552  1.00  0.00           C
ATOM    758  OD1 ASP A  40      58.300  66.645  73.512  1.00  0.00           O
ATOM    759  OD2 ASP A  40      58.510  67.045  71.352  1.00  0.00           O
ATOM    760  C   ASP A  40      60.990  68.625  74.532  1.00  0.00           C
ATOM    761  O   ASP A  40      61.340  67.535  74.962  1.00  0.00           O
ATOM    762  N   TYR A  41      61.890  69.585  74.262  1.00  0.00           N
ATOM    764  CA  TYR A  41      63.310  69.535  74.482  1.00  0.00           C
ATOM    766  CB  TYR A  41      63.860  70.925  74.052  1.00  0.00           C
ATOM    769  CG  TYR A  41      63.650  71.125  72.572  1.00  0.00           C
ATOM    770  CD1 TYR A  41      64.620  70.585  71.732  1.00  0.00           C
ATOM    772  CE1 TYR A  41      64.570  70.735  70.342  1.00  0.00           C
ATOM    774  CZ  TYR A  41      63.500  71.415  69.772  1.00  0.00           C
ATOM    775  OH  TYR A  41      63.460  71.655  68.392  1.00  0.00           O
ATOM    777  CD2 TYR A  41      62.590  71.845  71.992  1.00  0.00           C
ATOM    779  CE2 TYR A  41      62.510  71.955  70.592  1.00  0.00           C
ATOM    781  C   TYR A  41      63.730  69.235  75.922  1.00  0.00           C
ATOM    782  O   TYR A  41      64.710  68.535  76.192  1.00  0.00           O
ATOM    783  N   LEU A  42      62.960  69.765  76.902  1.00  0.00           N
ATOM    785  CA  LEU A  42      63.130  69.435  78.312  1.00  0.00           C
ATOM    787  CB  LEU A  42      62.860  70.655  79.252  1.00  0.00           C
ATOM    790  CG  LEU A  42      63.590  71.975  78.942  1.00  0.00           C
ATOM    792  CD1 LEU A  42      63.150  73.045  79.952  1.00  0.00           C
ATOM    796  CD2 LEU A  42      65.110  71.805  78.982  1.00  0.00           C
ATOM    800  C   LEU A  42      62.150  68.335  78.722  1.00  0.00           C
ATOM    801  O   LEU A  42      62.000  68.035  79.902  1.00  0.00           O
ATOM    802  N   ALA A  43      61.440  67.705  77.782  1.00  0.00           N
ATOM    804  CA  ALA A  43      60.430  66.705  78.102  1.00  0.00           C
ATOM    806  CB  ALA A  43      59.160  66.965  77.262  1.00  0.00           C
ATOM    810  C   ALA A  43      60.920  65.315  77.802  1.00  0.00           C
ATOM    811  O   ALA A  43      60.290  64.325  78.172  1.00  0.00           O
ATOM    812  N   GLY A  44      62.060  65.185  77.102  1.00  0.00           N
ATOM    814  CA  GLY A  44      62.580  63.895  76.672  1.00  0.00           C
ATOM    817  C   GLY A  44      63.370  63.165  77.722  1.00  0.00           C
ATOM    818  O   GLY A  44      63.530  63.585  78.872  1.00  0.00           O
ATOM    819  N   ASN A  45      63.960  62.025  77.322  1.00  0.00           N
ATOM    821  CA  ASN A  45      64.940  61.315  78.112  1.00  0.00           C
ATOM    823  CB  ASN A  45      64.770  59.775  77.962  1.00  0.00           C
ATOM    826  CG  ASN A  45      64.760  59.365  76.492  1.00  0.00           C
ATOM    827  OD1 ASN A  45      63.800  59.635  75.762  1.00  0.00           O
ATOM    828  ND2 ASN A  45      65.820  58.645  76.052  1.00  0.00           N
ATOM    831  C   ASN A  45      66.350  61.755  77.742  1.00  0.00           C
ATOM    832  O   ASN A  45      67.310  61.465  78.452  1.00  0.00           O
ATOM    833  N   GLY A  46      66.540  62.525  76.652  1.00  0.00           N
ATOM    835  CA  GLY A  46      67.800  63.195  76.372  1.00  0.00           C
ATOM    838  C   GLY A  46      68.210  64.235  77.402  1.00  0.00           C
ATOM    839  O   GLY A  46      67.480  65.175  77.692  1.00  0.00           O
ATOM    840  N   VAL A  47      69.420  64.115  77.962  1.00  0.00           N
ATOM    842  CA  VAL A  47      70.100  65.205  78.652  1.00  0.00           C
ATOM    844  CB  VAL A  47      71.440  64.765  79.222  1.00  0.00           C
ATOM    846  CG1 VAL A  47      71.380  64.125  80.612  1.00  0.00           C
ATOM    850  CG2 VAL A  47      72.070  63.795  78.232  1.00  0.00           C
ATOM    854  C   VAL A  47      70.410  66.425  77.762  1.00  0.00           C
ATOM    855  O   VAL A  47      70.770  66.305  76.592  1.00  0.00           O
ATOM    856  N   VAL A  48      70.340  67.625  78.352  1.00  0.00           N
ATOM    858  CA  VAL A  48      70.400  68.885  77.652  1.00  0.00           C
ATOM    860  CB  VAL A  48      69.160  69.705  77.982  1.00  0.00           C
ATOM    862  CG1 VAL A  48      69.240  71.085  77.342  1.00  0.00           C
ATOM    866  CG2 VAL A  48      67.910  68.985  77.432  1.00  0.00           C
ATOM    870  C   VAL A  48      71.640  69.645  78.102  1.00  0.00           C
ATOM    871  O   VAL A  48      72.000  69.585  79.282  1.00  0.00           O
ATOM    872  N   TYR A  49      72.340  70.385  77.202  1.00  0.00           N
ATOM    874  CA  TYR A  49      73.550  71.125  77.552  1.00  0.00           C
ATOM    876  CB  TYR A  49      74.860  70.335  77.262  1.00  0.00           C
ATOM    879  CG  TYR A  49      74.850  69.025  77.992  1.00  0.00           C
ATOM    880  CD1 TYR A  49      74.180  67.935  77.422  1.00  0.00           C
ATOM    882  CE1 TYR A  49      74.060  66.745  78.122  1.00  0.00           C
ATOM    884  CZ  TYR A  49      74.660  66.595  79.372  1.00  0.00           C
ATOM    885  OH  TYR A  49      74.560  65.385  80.082  1.00  0.00           O
ATOM    887  CD2 TYR A  49      75.470  68.875  79.242  1.00  0.00           C
ATOM    889  CE2 TYR A  49      75.370  67.655  79.932  1.00  0.00           C
ATOM    891  C   TYR A  49      73.630  72.425  76.782  1.00  0.00           C
ATOM    892  O   TYR A  49      73.260  72.505  75.612  1.00  0.00           O
ATOM    893  N   GLN A  50      74.190  73.475  77.402  1.00  0.00           N
ATOM    895  CA  GLN A  50      74.640  74.645  76.672  1.00  0.00           C
ATOM    897  CB  GLN A  50      74.220  75.965  77.332  1.00  0.00           C
ATOM    900  CG  GLN A  50      72.730  76.305  77.202  1.00  0.00           C
ATOM    903  CD  GLN A  50      72.450  77.635  77.892  1.00  0.00           C
ATOM    904  OE1 GLN A  50      72.960  77.905  78.982  1.00  0.00           O
ATOM    905  NE2 GLN A  50      71.630  78.505  77.262  1.00  0.00           N
ATOM    908  C   GLN A  50      76.150  74.645  76.522  1.00  0.00           C
ATOM    909  O   GLN A  50      76.880  74.835  77.492  1.00  0.00           O
ATOM    910  N   THR A  51      76.670  74.445  75.292  1.00  0.00           N
ATOM    912  CA  THR A  51      78.080  74.665  74.942  1.00  0.00           C
ATOM    914  CB  THR A  51      78.460  74.125  73.542  1.00  0.00           C
ATOM    916  OG1 THR A  51      79.810  74.435  73.162  1.00  0.00           O
ATOM    918  CG2 THR A  51      77.520  74.655  72.452  1.00  0.00           C
ATOM    922  C   THR A  51      78.450  76.135  75.092  1.00  0.00           C
ATOM    923  O   THR A  51      79.500  76.525  75.622  1.00  0.00           O
ATOM    924  N   SER A  52      77.520  76.995  74.682  1.00  0.00           N
ATOM    926  CA  SER A  52      77.610  78.435  74.712  1.00  0.00           C
ATOM    928  CB  SER A  52      78.010  79.005  73.332  1.00  0.00           C
ATOM    931  OG  SER A  52      78.120  80.425  73.372  1.00  0.00           O
ATOM    933  C   SER A  52      76.240  78.915  75.102  1.00  0.00           C
ATOM    934  O   SER A  52      75.280  78.175  74.992  1.00  0.00           O
ATOM    935  N   ASP A  53      76.140  80.175  75.562  1.00  0.00           N
ATOM    937  CA  ASP A  53      74.920  80.815  76.012  1.00  0.00           C
ATOM    939  CB  ASP A  53      75.380  82.215  76.512  1.00  0.00           C
ATOM    942  CG  ASP A  53      74.580  82.705  77.702  1.00  0.00           C
ATOM    943  OD1 ASP A  53      73.930  81.865  78.372  1.00  0.00           O
ATOM    944  OD2 ASP A  53      74.700  83.925  77.992  1.00  0.00           O
ATOM    945  C   ASP A  53      73.890  80.935  74.892  1.00  0.00           C
ATOM    946  O   ASP A  53      72.690  81.015  75.122  1.00  0.00           O
ATOM    947  N   VAL A  54      74.380  80.965  73.632  1.00  0.00           N
ATOM    949  CA  VAL A  54      73.540  80.915  72.452  1.00  0.00           C
ATOM    951  CB  VAL A  54      74.040  81.875  71.372  1.00  0.00           C
ATOM    953  CG1 VAL A  54      74.150  83.305  71.942  1.00  0.00           C
ATOM    957  CG2 VAL A  54      75.400  81.425  70.792  1.00  0.00           C
ATOM    961  C   VAL A  54      73.480  79.545  71.802  1.00  0.00           C
ATOM    962  O   VAL A  54      72.920  79.435  70.712  1.00  0.00           O
ATOM    963  N   LYS A  55      74.060  78.465  72.372  1.00  0.00           N
ATOM    965  CA  LYS A  55      73.900  77.145  71.772  1.00  0.00           C
ATOM    967  CB  LYS A  55      75.000  76.715  70.742  1.00  0.00           C
ATOM    970  CG  LYS A  55      74.810  77.295  69.322  1.00  0.00           C
ATOM    973  CD  LYS A  55      73.580  76.775  68.522  1.00  0.00           C
ATOM    976  CE  LYS A  55      73.770  75.385  67.902  1.00  0.00           C
ATOM    979  NZ  LYS A  55      72.670  75.085  66.972  1.00  0.00           N
ATOM    983  C   LYS A  55      73.620  75.995  72.702  1.00  0.00           C
ATOM    984  O   LYS A  55      74.360  75.645  73.622  1.00  0.00           O
ATOM    985  N   TYR A  56      72.540  75.305  72.312  1.00  0.00           N
ATOM    987  CA  TYR A  56      71.820  74.265  72.962  1.00  0.00           C
ATOM    989  CB  TYR A  56      70.330  74.715  72.862  1.00  0.00           C
ATOM    992  CG  TYR A  56      69.700  75.335  74.092  1.00  0.00           C
ATOM    993  CD1 TYR A  56      68.640  76.245  73.882  1.00  0.00           C
ATOM    995  CE1 TYR A  56      68.050  76.925  74.952  1.00  0.00           C
ATOM    997  CZ  TYR A  56      68.460  76.655  76.262  1.00  0.00           C
ATOM    998  OH  TYR A  56      67.920  77.395  77.332  1.00  0.00           O
ATOM   1000  CD2 TYR A  56      70.070  75.045  75.422  1.00  0.00           C
ATOM   1002  CE2 TYR A  56      69.450  75.695  76.492  1.00  0.00           C
ATOM   1004  C   TYR A  56      72.040  72.955  72.182  1.00  0.00           C
ATOM   1005  O   TYR A  56      71.950  72.935  70.952  1.00  0.00           O
ATOM   1006  N   VAL A  57      72.370  71.845  72.872  1.00  0.00           N
ATOM   1008  CA  VAL A  57      72.720  70.555  72.292  1.00  0.00           C
ATOM   1010  CB  VAL A  57      74.200  70.445  71.892  1.00  0.00           C
ATOM   1012  CG1 VAL A  57      74.570  71.405  70.742  1.00  0.00           C
ATOM   1016  CG2 VAL A  57      75.100  70.685  73.112  1.00  0.00           C
ATOM   1020  C   VAL A  57      72.400  69.405  73.262  1.00  0.00           C
ATOM   1021  O   VAL A  57      72.280  69.595  74.472  1.00  0.00           O
ATOM   1022  N   ILE A  58      72.270  68.165  72.762  1.00  0.00           N
ATOM   1024  CA  ILE A  58      72.090  66.955  73.562  1.00  0.00           C
ATOM   1026  CB  ILE A  58      71.030  65.995  72.992  1.00  0.00           C
ATOM   1028  CG2 ILE A  58      70.910  64.665  73.782  1.00  0.00           C
ATOM   1032  CG1 ILE A  58      69.650  66.675  72.962  1.00  0.00           C
ATOM   1035  CD  ILE A  58      68.500  65.735  72.592  1.00  0.00           C
ATOM   1039  C   ILE A  58      73.410  66.205  73.612  1.00  0.00           C
ATOM   1040  O   ILE A  58      74.090  65.995  72.612  1.00  0.00           O
ATOM   1041  N   ALA A  59      73.810  65.695  74.792  1.00  0.00           N
ATOM   1043  CA  ALA A  59      74.810  64.665  74.832  1.00  0.00           C
ATOM   1045  CB  ALA A  59      75.220  64.355  76.262  1.00  0.00           C
ATOM   1049  C   ALA A  59      74.350  63.345  74.222  1.00  0.00           C
ATOM   1050  O   ALA A  59      73.470  62.665  74.742  1.00  0.00           O
ATOM   1051  N   ASN A  60      74.960  62.925  73.102  1.00  0.00           N
ATOM   1053  CA  ASN A  60      74.730  61.615  72.522  1.00  0.00           C
ATOM   1055  CB  ASN A  60      75.610  61.355  71.262  1.00  0.00           C
ATOM   1058  CG  ASN A  60      75.290  62.375  70.182  1.00  0.00           C
ATOM   1059  OD1 ASN A  60      74.170  62.885  70.132  1.00  0.00           O
ATOM   1060  ND2 ASN A  60      76.270  62.665  69.292  1.00  0.00           N
ATOM   1063  C   ASN A  60      75.040  60.485  73.482  1.00  0.00           C
ATOM   1064  O   ASN A  60      76.030  60.565  74.212  1.00  0.00           O
ATOM   1065  N   ASN A  61      74.240  59.395  73.452  1.00  0.00           N
ATOM   1067  CA  ASN A  61      74.270  58.205  74.302  1.00  0.00           C
ATOM   1069  CB  ASN A  61      75.000  56.935  73.782  1.00  0.00           C
ATOM   1072  CG  ASN A  61      76.430  57.115  73.292  1.00  0.00           C
ATOM   1073  OD1 ASN A  61      76.960  56.235  72.622  1.00  0.00           O
ATOM   1074  ND2 ASN A  61      77.110  58.235  73.562  1.00  0.00           N
ATOM   1077  C   ASN A  61      74.480  58.405  75.772  1.00  0.00           C
ATOM   1078  O   ASN A  61      75.540  58.135  76.312  1.00  0.00           O
ATOM   1079  N   ASN A  62      73.430  58.925  76.412  1.00  0.00           N
ATOM   1081  CA  ASN A  62      73.550  59.705  77.602  1.00  0.00           C
ATOM   1083  CB  ASN A  62      74.340  60.995  77.282  1.00  0.00           C
ATOM   1086  CG  ASN A  62      75.250  61.385  78.412  1.00  0.00           C
ATOM   1087  OD1 ASN A  62      76.340  60.855  78.582  1.00  0.00           O
ATOM   1088  ND2 ASN A  62      74.840  62.405  79.192  1.00  0.00           N
ATOM   1091  C   ASN A  62      72.100  60.045  77.862  1.00  0.00           C
ATOM   1092  O   ASN A  62      71.490  60.775  77.082  1.00  0.00           O
ATOM   1093  N   LEU A  63      71.440  59.465  78.872  1.00  0.00           N
ATOM   1095  CA  LEU A  63      70.010  59.585  78.902  1.00  0.00           C
ATOM   1097  CB  LEU A  63      69.290  58.625  77.902  1.00  0.00           C
ATOM   1100  CG  LEU A  63      69.420  57.115  78.182  1.00  0.00           C
ATOM   1102  CD1 LEU A  63      68.330  56.585  79.122  1.00  0.00           C
ATOM   1106  CD2 LEU A  63      69.400  56.325  76.862  1.00  0.00           C
ATOM   1110  C   LEU A  63      69.500  59.395  80.292  1.00  0.00           C
ATOM   1111  O   LEU A  63      70.120  58.765  81.152  1.00  0.00           O
ATOM   1112  N   TRP A  64      68.330  59.965  80.552  1.00  0.00           N
ATOM   1114  CA  TRP A  64      67.640  59.805  81.792  1.00  0.00           C
ATOM   1116  CB  TRP A  64      66.770  61.025  82.072  1.00  0.00           C
ATOM   1119  CG  TRP A  64      67.580  62.255  82.192  1.00  0.00           C
ATOM   1120  CD1 TRP A  64      67.730  63.295  81.322  1.00  0.00           C
ATOM   1122  NE1 TRP A  64      68.630  64.185  81.852  1.00  0.00           N
ATOM   1124  CE2 TRP A  64      69.130  63.695  83.012  1.00  0.00           C
ATOM   1125  CD2 TRP A  64      68.500  62.465  83.262  1.00  0.00           C
ATOM   1126  CE3 TRP A  64      68.840  61.725  84.402  1.00  0.00           C
ATOM   1128  CZ3 TRP A  64      69.850  62.205  85.232  1.00  0.00           C
ATOM   1130  CZ2 TRP A  64      70.110  64.185  83.842  1.00  0.00           C
ATOM   1132  CH2 TRP A  64      70.460  63.425  84.962  1.00  0.00           C
ATOM   1134  C   TRP A  64      66.790  58.565  81.832  1.00  0.00           C
ATOM   1135  O   TRP A  64      66.160  58.195  80.852  1.00  0.00           O
ATOM   1136  N   ALA A  65      66.760  57.925  83.012  1.00  0.00           N
ATOM   1138  CA  ALA A  65      65.960  56.755  83.292  1.00  0.00           C
ATOM   1140  CB  ALA A  65      66.460  56.185  84.622  1.00  0.00           C
ATOM   1144  C   ALA A  65      64.460  57.035  83.392  1.00  0.00           C
ATOM   1145  O   ALA A  65      63.630  56.135  83.302  1.00  0.00           O
ATOM   1146  N   SER A  66      64.080  58.315  83.552  1.00  0.00           N
ATOM   1148  CA  SER A  66      62.740  58.805  83.302  1.00  0.00           C
ATOM   1150  CB  SER A  66      61.860  58.945  84.592  1.00  0.00           C
ATOM   1153  OG  SER A  66      62.240  60.015  85.472  1.00  0.00           O
ATOM   1155  C   SER A  66      62.900  60.175  82.662  1.00  0.00           C
ATOM   1156  O   SER A  66      63.940  60.795  82.912  1.00  0.00           O
ATOM   1157  N   PRO A  67      62.010  60.715  81.842  1.00  0.00           N
ATOM   1158  CD  PRO A  67      61.060  59.965  81.042  1.00  0.00           C
ATOM   1161  CA  PRO A  67      61.950  62.135  81.492  1.00  0.00           C
ATOM   1163  CB  PRO A  67      60.550  62.315  80.932  1.00  0.00           C
ATOM   1166  CG  PRO A  67      60.320  61.005  80.192  1.00  0.00           C
ATOM   1169  C   PRO A  67      62.200  63.125  82.582  1.00  0.00           C
ATOM   1170  O   PRO A  67      61.860  62.885  83.742  1.00  0.00           O
ATOM   1171  N   LEU A  68      62.760  64.285  82.232  1.00  0.00           N
ATOM   1173  CA  LEU A  68      63.040  65.355  83.172  1.00  0.00           C
ATOM   1175  CB  LEU A  68      63.620  66.555  82.402  1.00  0.00           C
ATOM   1178  CG  LEU A  68      64.830  66.185  81.512  1.00  0.00           C
ATOM   1180  CD1 LEU A  68      65.320  67.355  80.662  1.00  0.00           C
ATOM   1184  CD2 LEU A  68      65.940  65.705  82.432  1.00  0.00           C
ATOM   1188  C   LEU A  68      61.790  65.795  83.912  1.00  0.00           C
ATOM   1189  O   LEU A  68      61.770  65.965  85.122  1.00  0.00           O
ATOM   1190  N   ASP A  69      60.690  65.935  83.152  1.00  0.00           N
ATOM   1192  CA  ASP A  69      59.360  66.245  83.622  1.00  0.00           C
ATOM   1194  CB  ASP A  69      58.530  66.375  82.302  1.00  0.00           C
ATOM   1197  CG  ASP A  69      57.010  66.435  82.342  1.00  0.00           C
ATOM   1198  OD1 ASP A  69      56.360  65.935  83.292  1.00  0.00           O
ATOM   1199  OD2 ASP A  69      56.470  66.915  81.312  1.00  0.00           O
ATOM   1200  C   ASP A  69      58.820  65.235  84.642  1.00  0.00           C
ATOM   1201  O   ASP A  69      58.440  65.555  85.772  1.00  0.00           O
ATOM   1202  N   GLN A  70      58.920  63.935  84.302  1.00  0.00           N
ATOM   1204  CA  GLN A  70      58.620  62.845  85.202  1.00  0.00           C
ATOM   1206  CB  GLN A  70      58.730  61.485  84.482  1.00  0.00           C
ATOM   1209  CG  GLN A  70      57.590  61.235  83.482  1.00  0.00           C
ATOM   1212  CD  GLN A  70      57.720  59.855  82.842  1.00  0.00           C
ATOM   1213  OE1 GLN A  70      58.510  59.035  83.312  1.00  0.00           O
ATOM   1214  NE2 GLN A  70      56.960  59.595  81.752  1.00  0.00           N
ATOM   1217  C   GLN A  70      59.490  62.795  86.442  1.00  0.00           C
ATOM   1218  O   GLN A  70      59.000  62.605  87.552  1.00  0.00           O
ATOM   1219  N   GLN A  71      60.810  62.985  86.292  1.00  0.00           N
ATOM   1221  CA  GLN A  71      61.710  62.985  87.412  1.00  0.00           C
ATOM   1223  CB  GLN A  71      63.190  62.955  86.972  1.00  0.00           C
ATOM   1226  CG  GLN A  71      64.130  62.295  88.022  1.00  0.00           C
ATOM   1229  CD  GLN A  71      63.610  60.965  88.582  1.00  0.00           C
ATOM   1230  OE1 GLN A  71      63.620  59.935  87.892  1.00  0.00           O
ATOM   1231  NE2 GLN A  71      63.110  60.965  89.842  1.00  0.00           N
ATOM   1234  C   GLN A  71      61.460  64.115  88.392  1.00  0.00           C
ATOM   1235  O   GLN A  71      61.450  63.845  89.592  1.00  0.00           O
ATOM   1236  N   LEU A  72      61.160  65.355  87.942  1.00  0.00           N
ATOM   1238  CA  LEU A  72      60.630  66.385  88.832  1.00  0.00           C
ATOM   1240  CB  LEU A  72      60.360  67.735  88.102  1.00  0.00           C
ATOM   1243  CG  LEU A  72      61.540  68.725  87.962  1.00  0.00           C
ATOM   1245  CD1 LEU A  72      62.290  68.935  89.282  1.00  0.00           C
ATOM   1249  CD2 LEU A  72      62.520  68.375  86.832  1.00  0.00           C
ATOM   1253  C   LEU A  72      59.340  65.955  89.502  1.00  0.00           C
ATOM   1254  O   LEU A  72      59.200  65.995  90.722  1.00  0.00           O
ATOM   1255  N   ARG A  73      58.350  65.445  88.742  1.00  0.00           N
ATOM   1257  CA  ARG A  73      57.090  65.015  89.312  1.00  0.00           C
ATOM   1259  CB  ARG A  73      56.100  64.655  88.172  1.00  0.00           C
ATOM   1262  CG  ARG A  73      54.650  64.475  88.642  1.00  0.00           C
ATOM   1265  CD  ARG A  73      54.220  63.065  89.062  1.00  0.00           C
ATOM   1268  NE  ARG A  73      53.820  62.325  87.822  1.00  0.00           N
ATOM   1270  CZ  ARG A  73      54.550  61.395  87.222  1.00  0.00           C
ATOM   1271  NH1 ARG A  73      55.730  61.005  87.652  1.00  0.00           N
ATOM   1274  NH2 ARG A  73      54.120  60.745  86.172  1.00  0.00           N
ATOM   1277  C   ARG A  73      57.230  63.905  90.362  1.00  0.00           C
ATOM   1278  O   ARG A  73      56.570  63.905  91.402  1.00  0.00           O
ATOM   1279  N   ASN A  74      58.120  62.935  90.122  1.00  0.00           N
ATOM   1281  CA  ASN A  74      58.530  61.965  91.112  1.00  0.00           C
ATOM   1283  CB  ASN A  74      59.540  60.955  90.512  1.00  0.00           C
ATOM   1286  CG  ASN A  74      58.860  60.145  89.432  1.00  0.00           C
ATOM   1287  OD1 ASN A  74      57.630  60.025  89.462  1.00  0.00           O
ATOM   1288  ND2 ASN A  74      59.610  59.585  88.452  1.00  0.00           N
ATOM   1291  C   ASN A  74      59.180  62.555  92.342  1.00  0.00           C
ATOM   1292  O   ASN A  74      58.770  62.235  93.462  1.00  0.00           O
ATOM   1293  N   THR A  75      60.200  63.435  92.172  1.00  0.00           N
ATOM   1295  CA  THR A  75      60.980  63.965  93.292  1.00  0.00           C
ATOM   1297  CB  THR A  75      62.210  64.785  92.932  1.00  0.00           C
ATOM   1299  OG1 THR A  75      61.930  65.795  91.982  1.00  0.00           O
ATOM   1301  CG2 THR A  75      63.230  63.855  92.282  1.00  0.00           C
ATOM   1305  C   THR A  75      60.160  64.775  94.242  1.00  0.00           C
ATOM   1306  O   THR A  75      60.250  64.585  95.452  1.00  0.00           O
ATOM   1307  N   LEU A  76      59.290  65.655  93.712  1.00  0.00           N
ATOM   1309  CA  LEU A  76      58.380  66.425  94.532  1.00  0.00           C
ATOM   1311  CB  LEU A  76      57.540  67.395  93.672  1.00  0.00           C
ATOM   1314  CG  LEU A  76      58.250  68.705  93.282  1.00  0.00           C
ATOM   1316  CD1 LEU A  76      59.260  68.545  92.142  1.00  0.00           C
ATOM   1320  CD2 LEU A  76      57.190  69.715  92.852  1.00  0.00           C
ATOM   1324  C   LEU A  76      57.450  65.555  95.362  1.00  0.00           C
ATOM   1325  O   LEU A  76      57.360  65.695  96.582  1.00  0.00           O
ATOM   1326  N   VAL A  77      56.770  64.575  94.722  1.00  0.00           N
ATOM   1328  CA  VAL A  77      55.850  63.675  95.422  1.00  0.00           C
ATOM   1330  CB  VAL A  77      55.090  62.745  94.482  1.00  0.00           C
ATOM   1332  CG1 VAL A  77      54.210  61.725  95.242  1.00  0.00           C
ATOM   1336  CG2 VAL A  77      54.180  63.625  93.622  1.00  0.00           C
ATOM   1340  C   VAL A  77      56.520  62.815  96.442  1.00  0.00           C
ATOM   1341  O   VAL A  77      56.040  62.695  97.572  1.00  0.00           O
ATOM   1342  N   ALA A  78      57.660  62.195  96.062  1.00  0.00           N
ATOM   1344  CA  ALA A  78      58.410  61.305  96.902  1.00  0.00           C
ATOM   1346  CB  ALA A  78      59.630  60.755  96.132  1.00  0.00           C
ATOM   1350  C   ALA A  78      58.870  61.985  98.162  1.00  0.00           C
ATOM   1351  O   ALA A  78      58.670  61.435  99.242  1.00  0.00           O
ATOM   1352  N   ASN A  79      59.390  63.215  98.012  1.00  0.00           N
ATOM   1354  CA  ASN A  79      59.760  64.125  99.072  1.00  0.00           C
ATOM   1356  CB  ASN A  79      60.390  65.385  98.452  1.00  0.00           C
ATOM   1359  CG  ASN A  79      61.770  65.035  97.892  1.00  0.00           C
ATOM   1360  OD1 ASN A  79      62.310  63.955  98.072  1.00  0.00           O
ATOM   1361  ND2 ASN A  79      62.380  65.985  97.162  1.00  0.00           N
ATOM   1364  C   ASN A  79      58.620  64.555  99.992  1.00  0.00           C
ATOM   1365  O   ASN A  79      58.790  64.595 101.202  1.00  0.00           O
ATOM   1366  N   LEU A  80      57.430  64.905  99.462  1.00  0.00           N
ATOM   1368  CA  LEU A  80      56.250  65.255 100.262  1.00  0.00           C
ATOM   1370  CB  LEU A  80      55.100  65.795  99.382  1.00  0.00           C
ATOM   1373  CG  LEU A  80      55.460  67.125  98.682  1.00  0.00           C
ATOM   1375  CD1 LEU A  80      54.630  67.345  97.422  1.00  0.00           C
ATOM   1379  CD2 LEU A  80      55.350  68.355  99.592  1.00  0.00           C
ATOM   1383  C   LEU A  80      55.710  64.105 101.102  1.00  0.00           C
ATOM   1384  O   LEU A  80      55.320  64.275 102.252  1.00  0.00           O
ATOM   1385  N   SER A  81      55.700  62.895 100.502  1.00  0.00           N
ATOM   1387  CA  SER A  81      55.310  61.675 101.172  1.00  0.00           C
ATOM   1389  CB  SER A  81      55.170  60.485 100.192  1.00  0.00           C
ATOM   1392  OG  SER A  81      54.120  60.725  99.262  1.00  0.00           O
ATOM   1394  C   SER A  81      56.320  61.205 102.202  1.00  0.00           C
ATOM   1395  O   SER A  81      55.990  60.365 103.022  1.00  0.00           O
ATOM   1396  N   THR A  82      57.570  61.705 102.142  1.00  0.00           N
ATOM   1398  CA  THR A  82      58.630  61.375 103.092  1.00  0.00           C
ATOM   1400  CB  THR A  82      59.940  60.945 102.432  1.00  0.00           C
ATOM   1402  OG1 THR A  82      60.440  61.935 101.552  1.00  0.00           O
ATOM   1404  CG2 THR A  82      59.730  59.695 101.552  1.00  0.00           C
ATOM   1408  C   THR A  82      58.940  62.515 104.052  1.00  0.00           C
ATOM   1409  O   THR A  82      59.780  62.365 104.932  1.00  0.00           O
ATOM   1410  N   GLN A  83      58.270  63.685 103.952  1.00  0.00           N
ATOM   1412  CA  GLN A  83      58.390  64.685 104.992  1.00  0.00           C
ATOM   1414  CB  GLN A  83      57.840  66.065 104.542  1.00  0.00           C
ATOM   1417  CG  GLN A  83      58.840  66.855 103.682  1.00  0.00           C
ATOM   1420  CD  GLN A  83      58.270  68.195 103.242  1.00  0.00           C
ATOM   1421  OE1 GLN A  83      57.110  68.325 102.842  1.00  0.00           O
ATOM   1422  NE2 GLN A  83      59.110  69.255 103.322  1.00  0.00           N
ATOM   1425  C   GLN A  83      57.810  64.395 106.362  1.00  0.00           C
ATOM   1426  O   GLN A  83      58.480  64.645 107.362  1.00  0.00           O
ATOM   1427  N   LEU A  84      56.540  63.965 106.432  1.00  0.00           N
ATOM   1429  CA  LEU A  84      55.670  63.915 107.602  1.00  0.00           C
ATOM   1431  CB  LEU A  84      56.300  63.375 108.922  1.00  0.00           C
ATOM   1434  CG  LEU A  84      56.900  61.945 108.812  1.00  0.00           C
ATOM   1436  CD1 LEU A  84      57.640  61.535 110.092  1.00  0.00           C
ATOM   1440  CD2 LEU A  84      55.840  60.875 108.512  1.00  0.00           C
ATOM   1444  C   LEU A  84      54.740  65.125 107.842  1.00  0.00           C
ATOM   1445  O   LEU A  84      53.650  64.855 108.342  1.00  0.00           O
ATOM   1446  N   PRO A  85      54.980  66.415 107.532  1.00  0.00           N
ATOM   1447  CD  PRO A  85      56.240  67.085 107.812  1.00  0.00           C
ATOM   1450  CA  PRO A  85      53.930  67.435 107.602  1.00  0.00           C
ATOM   1452  CB  PRO A  85      54.640  68.745 107.202  1.00  0.00           C
ATOM   1455  CG  PRO A  85      56.130  68.405 107.052  1.00  0.00           C
ATOM   1458  C   PRO A  85      52.660  67.195 106.802  1.00  0.00           C
ATOM   1459  O   PRO A  85      51.580  67.565 107.262  1.00  0.00           O
ATOM   1460  N   GLY A  86      52.750  66.605 105.582  1.00  0.00           N
ATOM   1462  CA  GLY A  86      51.560  66.305 104.802  1.00  0.00           C
ATOM   1465  C   GLY A  86      51.150  64.895 104.982  1.00  0.00           C
ATOM   1466  O   GLY A  86      51.990  63.995 104.982  1.00  0.00           O
ATOM   1467  N   TRP A  87      49.830  64.665 105.032  1.00  0.00           N
ATOM   1469  CA  TRP A  87      49.240  63.355 105.102  1.00  0.00           C
ATOM   1471  CB  TRP A  87      47.990  63.385 106.002  1.00  0.00           C
ATOM   1474  CG  TRP A  87      48.260  63.405 107.462  1.00  0.00           C
ATOM   1475  CD1 TRP A  87      48.260  64.435 108.372  1.00  0.00           C
ATOM   1477  NE1 TRP A  87      48.460  63.915 109.632  1.00  0.00           N
ATOM   1479  CE2 TRP A  87      48.560  62.555 109.552  1.00  0.00           C
ATOM   1480  CD2 TRP A  87      48.470  62.195 108.202  1.00  0.00           C
ATOM   1481  CE3 TRP A  87      48.560  60.845 107.832  1.00  0.00           C
ATOM   1483  CZ3 TRP A  87      48.910  59.925 108.822  1.00  0.00           C
ATOM   1485  CZ2 TRP A  87      48.700  61.605 110.542  1.00  0.00           C
ATOM   1487  CH2 TRP A  87      49.010  60.315 110.152  1.00  0.00           C
ATOM   1489  C   TRP A  87      48.820  62.845 103.752  1.00  0.00           C
ATOM   1490  O   TRP A  87      48.880  61.655 103.482  1.00  0.00           O
ATOM   1491  N   VAL A  88      48.370  63.755 102.862  1.00  0.00           N
ATOM   1493  CA  VAL A  88      47.860  63.365 101.572  1.00  0.00           C
ATOM   1495  CB  VAL A  88      46.380  63.665 101.392  1.00  0.00           C
ATOM   1497  CG1 VAL A  88      45.890  63.015 100.082  1.00  0.00           C
ATOM   1501  CG2 VAL A  88      45.550  63.095 102.562  1.00  0.00           C
ATOM   1505  C   VAL A  88      48.670  64.115 100.542  1.00  0.00           C
ATOM   1506  O   VAL A  88      48.820  65.335 100.592  1.00  0.00           O
ATOM   1507  N   VAL A  89      49.200  63.385  99.552  1.00  0.00           N
ATOM   1509  CA  VAL A  89      49.680  63.965  98.332  1.00  0.00           C
ATOM   1511  CB  VAL A  89      51.160  64.345  98.372  1.00  0.00           C
ATOM   1513  CG1 VAL A  89      52.080  63.115  98.532  1.00  0.00           C
ATOM   1517  CG2 VAL A  89      51.550  65.205  97.152  1.00  0.00           C
ATOM   1521  C   VAL A  89      49.320  62.915  97.302  1.00  0.00           C
ATOM   1522  O   VAL A  89      49.110  61.745  97.622  1.00  0.00           O
ATOM   1523  N   ALA A  90      49.160  63.315  96.032  1.00  0.00           N
ATOM   1525  CA  ALA A  90      48.810  62.415  94.962  1.00  0.00           C
ATOM   1527  CB  ALA A  90      47.310  62.045  94.962  1.00  0.00           C
ATOM   1531  C   ALA A  90      49.200  63.065  93.652  1.00  0.00           C
ATOM   1532  O   ALA A  90      49.580  64.245  93.622  1.00  0.00           O
ATOM   1533  N   SER A  91      49.090  62.315  92.542  1.00  0.00           N
ATOM   1535  CA  SER A  91      49.080  62.875  91.202  1.00  0.00           C
ATOM   1537  CB  SER A  91      50.180  62.255  90.272  1.00  0.00           C
ATOM   1540  OG  SER A  91      49.990  60.875  89.962  1.00  0.00           O
ATOM   1542  C   SER A  91      47.670  62.645  90.672  1.00  0.00           C
ATOM   1543  O   SER A  91      46.760  62.375  91.462  1.00  0.00           O
ATOM   1544  N   GLN A  92      47.450  62.775  89.342  1.00  0.00           N
ATOM   1546  CA  GLN A  92      46.220  62.495  88.592  1.00  0.00           C
ATOM   1548  CB  GLN A  92      44.860  62.295  89.342  1.00  0.00           C
ATOM   1551  CG  GLN A  92      44.080  63.575  89.712  1.00  0.00           C
ATOM   1554  CD  GLN A  92      42.730  63.215  90.332  1.00  0.00           C
ATOM   1555  OE1 GLN A  92      42.610  62.265  91.092  1.00  0.00           O
ATOM   1556  NE2 GLN A  92      41.660  63.975  89.982  1.00  0.00           N
ATOM   1559  C   GLN A  92      46.070  63.675  87.632  1.00  0.00           C
ATOM   1560  O   GLN A  92      46.440  64.755  88.082  1.00  0.00           O
ATOM   1561  N   PRO A  93      45.580  63.565  86.382  1.00  0.00           N
ATOM   1562  CD  PRO A  93      44.790  62.395  85.982  1.00  0.00           C
ATOM   1565  CA  PRO A  93      45.020  64.685  85.622  1.00  0.00           C
ATOM   1567  CB  PRO A  93      43.520  64.445  85.792  1.00  0.00           C
ATOM   1570  CG  PRO A  93      43.390  62.925  85.652  1.00  0.00           C
ATOM   1573  C   PRO A  93      45.420  66.135  85.772  1.00  0.00           C
ATOM   1574  O   PRO A  93      46.590  66.505  85.692  1.00  0.00           O
ATOM   1575  N   LEU A  94      44.390  66.985  85.962  1.00  0.00           N
ATOM   1577  CA  LEU A  94      44.480  68.355  86.382  1.00  0.00           C
ATOM   1579  CB  LEU A  94      44.190  69.365  85.242  1.00  0.00           C
ATOM   1582  CG  LEU A  94      44.350  70.865  85.602  1.00  0.00           C
ATOM   1584  CD1 LEU A  94      44.760  71.675  84.372  1.00  0.00           C
ATOM   1588  CD2 LEU A  94      43.090  71.495  86.232  1.00  0.00           C
ATOM   1592  C   LEU A  94      43.520  68.545  87.552  1.00  0.00           C
ATOM   1593  O   LEU A  94      42.400  68.025  87.522  1.00  0.00           O
ATOM   1594  N   GLY A  95      43.940  69.305  88.592  1.00  0.00           N
ATOM   1596  CA  GLY A  95      43.100  69.825  89.662  1.00  0.00           C
ATOM   1599  C   GLY A  95      42.500  68.785  90.542  1.00  0.00           C
ATOM   1600  O   GLY A  95      41.280  68.745  90.702  1.00  0.00           O
ATOM   1601  N   SER A  96      43.330  67.885  91.092  1.00  0.00           N
ATOM   1603  CA  SER A  96      42.900  66.825  92.002  1.00  0.00           C
ATOM   1605  CB  SER A  96      44.120  65.995  92.482  1.00  0.00           C
ATOM   1608  OG  SER A  96      43.790  64.815  93.212  1.00  0.00           O
ATOM   1610  C   SER A  96      42.230  67.345  93.252  1.00  0.00           C
ATOM   1611  O   SER A  96      41.230  66.795  93.722  1.00  0.00           O
ATOM   1612  N   ALA A  97      42.810  68.415  93.842  1.00  0.00           N
ATOM   1614  CA  ALA A  97      42.620  68.665  95.242  1.00  0.00           C
ATOM   1616  CB  ALA A  97      43.520  67.735  96.062  1.00  0.00           C
ATOM   1620  C   ALA A  97      42.930  70.105  95.582  1.00  0.00           C
ATOM   1621  O   ALA A  97      43.340  70.905  94.752  1.00  0.00           O
ATOM   1622  N   GLN A  98      42.640  70.445  96.852  1.00  0.00           N
ATOM   1624  CA  GLN A  98      42.280  71.765  97.312  1.00  0.00           C
ATOM   1626  CB  GLN A  98      41.970  71.685  98.822  1.00  0.00           C
ATOM   1629  CG  GLN A  98      41.280  72.945  99.402  1.00  0.00           C
ATOM   1632  CD  GLN A  98      40.050  73.275  98.562  1.00  0.00           C
ATOM   1633  OE1 GLN A  98      39.160  72.435  98.422  1.00  0.00           O
ATOM   1634  NE2 GLN A  98      39.980  74.475  97.942  1.00  0.00           N
ATOM   1637  C   GLN A  98      43.300  72.875  97.132  1.00  0.00           C
ATOM   1638  O   GLN A  98      42.940  73.995  96.772  1.00  0.00           O
ATOM   1639  N   ASP A  99      44.600  72.595  97.382  1.00  0.00           N
ATOM   1641  CA  ASP A  99      45.660  73.395  96.832  1.00  0.00           C
ATOM   1643  CB  ASP A  99      46.490  74.195  97.892  1.00  0.00           C
ATOM   1646  CG  ASP A  99      47.260  73.445  98.982  1.00  0.00           C
ATOM   1647  OD1 ASP A  99      47.530  72.235  98.872  1.00  0.00           O
ATOM   1648  OD2 ASP A  99      47.660  74.165  99.942  1.00  0.00           O
ATOM   1649  C   ASP A  99      46.440  72.515  95.872  1.00  0.00           C
ATOM   1650  O   ASP A  99      46.550  71.295  96.012  1.00  0.00           O
ATOM   1651  N   THR A 100      46.890  73.125  94.772  1.00  0.00           N
ATOM   1653  CA  THR A 100      47.530  72.425  93.692  1.00  0.00           C
ATOM   1655  CB  THR A 100      46.850  72.595  92.332  1.00  0.00           C
ATOM   1657  OG1 THR A 100      46.770  73.925  91.852  1.00  0.00           O
ATOM   1659  CG2 THR A 100      45.410  72.105  92.482  1.00  0.00           C
ATOM   1663  C   THR A 100      48.930  72.925  93.662  1.00  0.00           C
ATOM   1664  O   THR A 100      49.210  74.045  94.082  1.00  0.00           O
ATOM   1665  N   LEU A 101      49.870  72.115  93.182  1.00  0.00           N
ATOM   1667  CA  LEU A 101      51.210  72.585  92.942  1.00  0.00           C
ATOM   1669  CB  LEU A 101      52.220  71.745  93.752  1.00  0.00           C
ATOM   1672  CG  LEU A 101      53.690  72.205  93.712  1.00  0.00           C
ATOM   1674  CD1 LEU A 101      54.430  71.695  92.482  1.00  0.00           C
ATOM   1678  CD2 LEU A 101      53.810  73.735  93.772  1.00  0.00           C
ATOM   1682  C   LEU A 101      51.460  72.505  91.462  1.00  0.00           C
ATOM   1683  O   LEU A 101      51.620  71.425  90.892  1.00  0.00           O
ATOM   1684  N   ASN A 102      51.520  73.695  90.832  1.00  0.00           N
ATOM   1686  CA  ASN A 102      51.940  73.885  89.472  1.00  0.00           C
ATOM   1688  CB  ASN A 102      51.130  75.065  88.852  1.00  0.00           C
ATOM   1691  CG  ASN A 102      51.410  75.325  87.372  1.00  0.00           C
ATOM   1692  OD1 ASN A 102      52.380  74.855  86.772  1.00  0.00           O
ATOM   1693  ND2 ASN A 102      50.530  76.135  86.742  1.00  0.00           N
ATOM   1696  C   ASN A 102      53.450  74.015  89.452  1.00  0.00           C
ATOM   1697  O   ASN A 102      54.050  74.695  90.292  1.00  0.00           O
ATOM   1698  N   VAL A 103      54.100  73.335  88.502  1.00  0.00           N
ATOM   1700  CA  VAL A 103      55.500  73.525  88.172  1.00  0.00           C
ATOM   1702  CB  VAL A 103      56.400  72.315  88.402  1.00  0.00           C
ATOM   1704  CG1 VAL A 103      57.890  72.735  88.292  1.00  0.00           C
ATOM   1708  CG2 VAL A 103      56.100  71.675  89.752  1.00  0.00           C
ATOM   1712  C   VAL A 103      55.530  73.795  86.692  1.00  0.00           C
ATOM   1713  O   VAL A 103      54.850  73.135  85.912  1.00  0.00           O
ATOM   1714  N   THR A 104      56.370  74.735  86.272  1.00  0.00           N
ATOM   1716  CA  THR A 104      56.750  74.885  84.882  1.00  0.00           C
ATOM   1718  CB  THR A 104      56.170  76.185  84.352  1.00  0.00           C
ATOM   1720  OG1 THR A 104      56.630  77.305  85.102  1.00  0.00           O
ATOM   1722  CG2 THR A 104      54.640  76.185  84.502  1.00  0.00           C
ATOM   1726  C   THR A 104      58.280  74.865  84.842  1.00  0.00           C
ATOM   1727  O   THR A 104      58.920  75.535  85.642  1.00  0.00           O
ATOM   1728  N   VAL A 105      58.930  74.065  83.952  1.00  0.00           N
ATOM   1730  CA  VAL A 105      60.410  74.095  83.882  1.00  0.00           C
ATOM   1732  CB  VAL A 105      61.150  72.745  83.802  1.00  0.00           C
ATOM   1734  CG1 VAL A 105      62.670  72.905  84.032  1.00  0.00           C
ATOM   1738  CG2 VAL A 105      60.610  71.795  84.872  1.00  0.00           C
ATOM   1742  C   VAL A 105      60.850  74.995  82.742  1.00  0.00           C
ATOM   1743  O   VAL A 105      60.380  74.915  81.612  1.00  0.00           O
ATOM   1744  N   THR A 106      61.800  75.895  83.042  1.00  0.00           N
ATOM   1746  CA  THR A 106      62.310  76.905  82.122  1.00  0.00           C
ATOM   1748  CB  THR A 106      62.510  78.275  82.782  1.00  0.00           C
ATOM   1750  OG1 THR A 106      61.270  78.705  83.352  1.00  0.00           O
ATOM   1752  CG2 THR A 106      62.920  79.355  81.772  1.00  0.00           C
ATOM   1756  C   THR A 106      63.630  76.475  81.562  1.00  0.00           C
ATOM   1757  O   THR A 106      63.910  76.625  80.372  1.00  0.00           O
ATOM   1758  N   GLU A 107      64.480  75.905  82.422  1.00  0.00           N
ATOM   1760  CA  GLU A 107      65.780  75.415  82.042  1.00  0.00           C
ATOM   1762  CB  GLU A 107      66.930  76.365  82.462  1.00  0.00           C
ATOM   1765  CG  GLU A 107      66.870  77.765  81.782  1.00  0.00           C
ATOM   1768  CD  GLU A 107      67.690  78.845  82.482  1.00  0.00           C
ATOM   1769  OE1 GLU A 107      68.260  78.615  83.582  1.00  0.00           O
ATOM   1770  OE2 GLU A 107      67.690  79.985  81.942  1.00  0.00           O
ATOM   1771  C   GLU A 107      65.950  74.095  82.752  1.00  0.00           C
ATOM   1772  O   GLU A 107      65.820  73.985  83.972  1.00  0.00           O
ATOM   1773  N   PHE A 108      66.280  73.055  81.992  1.00  0.00           N
ATOM   1775  CA  PHE A 108      66.980  71.935  82.562  1.00  0.00           C
ATOM   1777  CB  PHE A 108      66.050  70.695  82.642  1.00  0.00           C
ATOM   1780  CG  PHE A 108      66.670  69.535  83.362  1.00  0.00           C
ATOM   1781  CD1 PHE A 108      67.770  68.845  82.822  1.00  0.00           C
ATOM   1783  CE1 PHE A 108      68.340  67.765  83.492  1.00  0.00           C
ATOM   1785  CZ  PHE A 108      67.780  67.315  84.682  1.00  0.00           C
ATOM   1787  CD2 PHE A 108      66.100  69.055  84.552  1.00  0.00           C
ATOM   1789  CE2 PHE A 108      66.640  67.955  85.212  1.00  0.00           C
ATOM   1791  C   PHE A 108      68.130  71.775  81.592  1.00  0.00           C
ATOM   1792  O   PHE A 108      67.920  71.435  80.442  1.00  0.00           O
ATOM   1793  N   ASN A 109      69.370  72.065  82.002  1.00  0.00           N
ATOM   1795  CA  ASN A 109      70.500  71.855  81.122  1.00  0.00           C
ATOM   1797  CB  ASN A 109      70.560  72.895  79.962  1.00  0.00           C
ATOM   1800  CG  ASN A 109      71.110  74.265  80.332  1.00  0.00           C
ATOM   1801  OD1 ASN A 109      72.260  74.535  79.982  1.00  0.00           O
ATOM   1802  ND2 ASN A 109      70.300  75.115  80.992  1.00  0.00           N
ATOM   1805  C   ASN A 109      71.790  71.835  81.902  1.00  0.00           C
ATOM   1806  O   ASN A 109      71.890  72.385  83.002  1.00  0.00           O
ATOM   1807  N   GLY A 110      72.840  71.235  81.312  1.00  0.00           N
ATOM   1809  CA  GLY A 110      74.230  71.335  81.732  1.00  0.00           C
ATOM   1812  C   GLY A 110      74.940  72.435  81.012  1.00  0.00           C
ATOM   1813  O   GLY A 110      75.300  72.275  79.852  1.00  0.00           O
ATOM   1814  N   ARG A 111      75.180  73.595  81.662  1.00  0.00           N
ATOM   1816  CA  ARG A 111      75.590  74.765  80.942  1.00  0.00           C
ATOM   1818  CB  ARG A 111      74.680  75.955  81.342  1.00  0.00           C
ATOM   1821  CG  ARG A 111      75.250  77.095  82.192  1.00  0.00           C
ATOM   1824  CD  ARG A 111      74.450  78.365  81.942  1.00  0.00           C
ATOM   1827  NE  ARG A 111      74.870  79.355  82.972  1.00  0.00           N
ATOM   1829  CZ  ARG A 111      74.060  80.365  83.252  1.00  0.00           C
ATOM   1830  NH1 ARG A 111      73.230  80.815  82.342  1.00  0.00           N
ATOM   1833  NH2 ARG A 111      74.020  80.855  84.472  1.00  0.00           N
ATOM   1836  C   ARG A 111      77.060  75.045  81.152  1.00  0.00           C
ATOM   1837  O   ARG A 111      77.590  74.985  82.262  1.00  0.00           O
ATOM   1838  N   TYR A 112      77.790  75.385  80.082  1.00  0.00           N
ATOM   1840  CA  TYR A 112      79.220  75.625  80.122  1.00  0.00           C
ATOM   1842  CB  TYR A 112      79.920  75.005  78.882  1.00  0.00           C
ATOM   1845  CG  TYR A 112      80.020  73.495  78.992  1.00  0.00           C
ATOM   1846  CD1 TYR A 112      81.110  72.915  79.662  1.00  0.00           C
ATOM   1848  CE1 TYR A 112      81.330  71.525  79.602  1.00  0.00           C
ATOM   1850  CZ  TYR A 112      80.460  70.715  78.862  1.00  0.00           C
ATOM   1851  OH  TYR A 112      80.750  69.355  78.642  1.00  0.00           O
ATOM   1853  CD2 TYR A 112      79.120  72.645  78.312  1.00  0.00           C
ATOM   1855  CE2 TYR A 112      79.340  71.265  78.262  1.00  0.00           C
ATOM   1857  C   TYR A 112      79.560  77.105  80.302  1.00  0.00           C
ATOM   1858  O   TYR A 112      80.730  77.485  80.312  1.00  0.00           O
ATOM   1859  N   ASP A 113      78.530  77.935  80.542  1.00  0.00           N
ATOM   1861  CA  ASP A 113      78.580  79.295  81.092  1.00  0.00           C
ATOM   1863  CB  ASP A 113      77.410  80.125  80.472  1.00  0.00           C
ATOM   1866  CG  ASP A 113      77.230  81.515  81.052  1.00  0.00           C
ATOM   1867  OD1 ASP A 113      78.260  82.205  81.232  1.00  0.00           O
ATOM   1868  OD2 ASP A 113      76.070  81.985  81.252  1.00  0.00           O
ATOM   1869  C   ASP A 113      78.460  79.175  82.622  1.00  0.00           C
ATOM   1870  O   ASP A 113      78.290  80.105  83.402  1.00  0.00           O
ATOM   1871  N   GLY A 114      78.550  77.945  83.122  1.00  0.00           N
ATOM   1873  CA  GLY A 114      78.540  77.735  84.542  1.00  0.00           C
ATOM   1876  C   GLY A 114      78.510  76.285  84.832  1.00  0.00           C
ATOM   1877  O   GLY A 114      79.520  75.605  84.822  1.00  0.00           O
ATOM   1878  N   LYS A 115      77.320  75.825  85.192  1.00  0.00           N
ATOM   1880  CA  LYS A 115      77.150  74.595  85.902  1.00  0.00           C
ATOM   1882  CB  LYS A 115      76.960  74.895  87.402  1.00  0.00           C
ATOM   1885  CG  LYS A 115      78.130  75.595  88.122  1.00  0.00           C
ATOM   1888  CD  LYS A 115      78.090  77.135  88.162  1.00  0.00           C
ATOM   1891  CE  LYS A 115      79.380  77.755  88.702  1.00  0.00           C
ATOM   1894  NZ  LYS A 115      79.280  79.225  88.652  1.00  0.00           N
ATOM   1898  C   LYS A 115      75.930  73.925  85.352  1.00  0.00           C
ATOM   1899  O   LYS A 115      75.280  74.425  84.432  1.00  0.00           O
ATOM   1900  N   VAL A 116      75.530  72.755  85.892  1.00  0.00           N
ATOM   1902  CA  VAL A 116      74.170  72.285  85.662  1.00  0.00           C
ATOM   1904  CB  VAL A 116      73.930  70.835  86.062  1.00  0.00           C
ATOM   1906  CG1 VAL A 116      73.360  70.695  87.492  1.00  0.00           C
ATOM   1910  CG2 VAL A 116      72.940  70.265  85.052  1.00  0.00           C
ATOM   1914  C   VAL A 116      73.140  73.185  86.302  1.00  0.00           C
ATOM   1915  O   VAL A 116      73.370  73.745  87.372  1.00  0.00           O
ATOM   1916  N   ILE A 117      71.990  73.355  85.622  1.00  0.00           N
ATOM   1918  CA  ILE A 117      70.950  74.275  86.002  1.00  0.00           C
ATOM   1920  CB  ILE A 117      70.930  75.515  85.122  1.00  0.00           C
ATOM   1922  CG2 ILE A 117      69.860  76.515  85.632  1.00  0.00           C
ATOM   1926  CG1 ILE A 117      72.350  76.135  85.162  1.00  0.00           C
ATOM   1929  CD  ILE A 117      72.470  77.525  84.572  1.00  0.00           C
ATOM   1933  C   ILE A 117      69.620  73.575  85.952  1.00  0.00           C
ATOM   1934  O   ILE A 117      69.250  72.925  84.962  1.00  0.00           O
ATOM   1935  N   VAL A 118      68.830  73.775  87.022  1.00  0.00           N
ATOM   1937  CA  VAL A 118      67.390  73.665  86.962  1.00  0.00           C
ATOM   1939  CB  VAL A 118      66.840  72.605  87.932  1.00  0.00           C
ATOM   1941  CG1 VAL A 118      65.300  72.585  87.922  1.00  0.00           C
ATOM   1945  CG2 VAL A 118      67.380  71.225  87.502  1.00  0.00           C
ATOM   1949  C   VAL A 118      66.850  75.065  87.232  1.00  0.00           C
ATOM   1950  O   VAL A 118      67.220  75.735  88.192  1.00  0.00           O
ATOM   1951  N   SER A 119      65.970  75.565  86.322  1.00  0.00           N
ATOM   1953  CA  SER A 119      65.230  76.795  86.552  1.00  0.00           C
ATOM   1955  CB  SER A 119      65.560  78.005  85.612  1.00  0.00           C
ATOM   1958  OG  SER A 119      66.870  78.555  85.822  1.00  0.00           O
ATOM   1960  C   SER A 119      63.780  76.465  86.292  1.00  0.00           C
ATOM   1961  O   SER A 119      63.460  75.945  85.232  1.00  0.00           O
ATOM   1962  N   GLY A 120      62.870  76.745  87.232  1.00  0.00           N
ATOM   1964  CA  GLY A 120      61.440  76.515  87.052  1.00  0.00           C
ATOM   1967  C   GLY A 120      60.670  77.615  87.722  1.00  0.00           C
ATOM   1968  O   GLY A 120      61.260  78.445  88.402  1.00  0.00           O
ATOM   1969  N   GLU A 121      59.340  77.645  87.552  1.00  0.00           N
ATOM   1971  CA  GLU A 121      58.470  78.555  88.282  1.00  0.00           C
ATOM   1973  CB  GLU A 121      57.930  79.715  87.412  1.00  0.00           C
ATOM   1976  CG  GLU A 121      57.210  80.865  88.182  1.00  0.00           C
ATOM   1979  CD  GLU A 121      57.130  82.185  87.402  1.00  0.00           C
ATOM   1980  OE1 GLU A 121      57.560  82.205  86.212  1.00  0.00           O
ATOM   1981  OE2 GLU A 121      56.720  83.225  87.982  1.00  0.00           O
ATOM   1982  C   GLU A 121      57.350  77.755  88.892  1.00  0.00           C
ATOM   1983  O   GLU A 121      56.780  76.865  88.272  1.00  0.00           O
ATOM   1984  N   TRP A 122      57.060  78.035  90.182  1.00  0.00           N
ATOM   1986  CA  TRP A 122      56.070  77.305  90.942  1.00  0.00           C
ATOM   1988  CB  TRP A 122      56.700  76.675  92.202  1.00  0.00           C
ATOM   1991  CG  TRP A 122      57.580  75.505  91.892  1.00  0.00           C
ATOM   1992  CD1 TRP A 122      57.160  74.215  92.032  1.00  0.00           C
ATOM   1994  NE1 TRP A 122      58.140  73.355  91.612  1.00  0.00           N
ATOM   1996  CE2 TRP A 122      59.230  74.055  91.222  1.00  0.00           C
ATOM   1997  CD2 TRP A 122      58.930  75.435  91.362  1.00  0.00           C
ATOM   1998  CE3 TRP A 122      59.880  76.375  90.992  1.00  0.00           C
ATOM   2000  CZ3 TRP A 122      61.130  75.935  90.552  1.00  0.00           C
ATOM   2002  CZ2 TRP A 122      60.450  73.615  90.722  1.00  0.00           C
ATOM   2004  CH2 TRP A 122      61.410  74.585  90.412  1.00  0.00           C
ATOM   2006  C   TRP A 122      54.910  78.205  91.312  1.00  0.00           C
ATOM   2007  O   TRP A 122      55.090  79.305  91.842  1.00  0.00           O
ATOM   2008  N   LEU A 123      53.670  77.745  91.042  1.00  0.00           N
ATOM   2010  CA  LEU A 123      52.440  78.465  91.322  1.00  0.00           C
ATOM   2012  CB  LEU A 123      51.810  79.095  90.052  1.00  0.00           C
ATOM   2015  CG  LEU A 123      52.670  80.215  89.432  1.00  0.00           C
ATOM   2017  CD1 LEU A 123      53.610  79.715  88.332  1.00  0.00           C
ATOM   2021  CD2 LEU A 123      51.810  81.335  88.852  1.00  0.00           C
ATOM   2025  C   LEU A 123      51.440  77.505  91.952  1.00  0.00           C
ATOM   2026  O   LEU A 123      51.620  76.295  91.902  1.00  0.00           O
ATOM   2027  N   LEU A 124      50.370  78.005  92.622  1.00  0.00           N
ATOM   2029  CA  LEU A 124      49.530  77.135  93.442  1.00  0.00           C
ATOM   2031  CB  LEU A 124      49.760  77.415  94.952  1.00  0.00           C
ATOM   2034  CG  LEU A 124      50.900  76.555  95.562  1.00  0.00           C
ATOM   2036  CD1 LEU A 124      52.270  77.235  95.512  1.00  0.00           C
ATOM   2040  CD2 LEU A 124      50.550  76.155  97.002  1.00  0.00           C
ATOM   2044  C   LEU A 124      48.030  77.055  93.142  1.00  0.00           C
ATOM   2045  O   LEU A 124      47.340  76.335  93.842  1.00  0.00           O
ATOM   2046  N   ASN A 125      47.460  77.715  92.112  1.00  0.00           N
ATOM   2048  CA  ASN A 125      46.110  77.375  91.672  1.00  0.00           C
ATOM   2050  CB  ASN A 125      44.950  77.965  92.542  1.00  0.00           C
ATOM   2053  CG  ASN A 125      44.720  77.185  93.832  1.00  0.00           C
ATOM   2054  OD1 ASN A 125      44.260  76.045  93.792  1.00  0.00           O
ATOM   2055  ND2 ASN A 125      44.970  77.825  94.992  1.00  0.00           N
ATOM   2058  C   ASN A 125      45.830  77.895  90.272  1.00  0.00           C
ATOM   2059  O   ASN A 125      46.440  78.845  89.792  1.00  0.00           O
ATOM   2060  N   HIS A 126      44.790  77.335  89.622  1.00  0.00           N
ATOM   2062  CA  HIS A 126      44.200  77.885  88.422  1.00  0.00           C
ATOM   2064  CB  HIS A 126      43.360  76.805  87.722  1.00  0.00           C
ATOM   2067  ND1 HIS A 126      45.160  75.565  86.582  1.00  0.00           N
ATOM   2068  CG  HIS A 126      44.170  75.565  87.542  1.00  0.00           C
ATOM   2069  CE1 HIS A 126      45.750  74.395  86.692  1.00  0.00           C
ATOM   2071  NE2 HIS A 126      45.190  73.635  87.662  1.00  0.00           N
ATOM   2073  CD2 HIS A 126      44.160  74.375  88.212  1.00  0.00           C
ATOM   2075  C   HIS A 126      43.320  79.115  88.682  1.00  0.00           C
ATOM   2076  O   HIS A 126      43.020  79.865  87.762  1.00  0.00           O
ATOM   2077  N   GLN A 127      42.870  79.345  89.942  1.00  0.00           N
ATOM   2079  CA  GLN A 127      41.780  80.275  90.222  1.00  0.00           C
ATOM   2081  CB  GLN A 127      40.470  79.485  90.432  1.00  0.00           C
ATOM   2084  CG  GLN A 127      39.770  79.145  89.102  1.00  0.00           C
ATOM   2087  CD  GLN A 127      38.300  78.755  89.252  1.00  0.00           C
ATOM   2088  OE1 GLN A 127      37.610  78.825  90.272  1.00  0.00           O
ATOM   2089  NE2 GLN A 127      37.730  78.295  88.112  1.00  0.00           N
ATOM   2092  C   GLN A 127      41.960  81.275  91.382  1.00  0.00           C
ATOM   2093  O   GLN A 127      41.270  82.285  91.422  1.00  0.00           O
ATOM   2094  N   GLY A 128      42.920  81.045  92.302  1.00  0.00           N
ATOM   2096  CA  GLY A 128      43.250  81.965  93.382  1.00  0.00           C
ATOM   2099  C   GLY A 128      44.690  81.775  93.742  1.00  0.00           C
ATOM   2100  O   GLY A 128      45.110  80.745  94.272  1.00  0.00           O
ATOM   2101  N   GLN A 129      45.550  82.765  93.462  1.00  0.00           N
ATOM   2103  CA  GLN A 129      46.980  82.575  93.502  1.00  0.00           C
ATOM   2105  CB  GLN A 129      47.670  83.585  92.552  1.00  0.00           C
ATOM   2108  CG  GLN A 129      49.210  83.445  92.392  1.00  0.00           C
ATOM   2111  CD  GLN A 129      49.690  84.365  91.262  1.00  0.00           C
ATOM   2112  OE1 GLN A 129      48.960  85.225  90.762  1.00  0.00           O
ATOM   2113  NE2 GLN A 129      50.960  84.185  90.842  1.00  0.00           N
ATOM   2116  C   GLN A 129      47.500  82.775  94.912  1.00  0.00           C
ATOM   2117  O   GLN A 129      47.400  83.855  95.482  1.00  0.00           O
ATOM   2118  N   LEU A 130      48.080  81.725  95.522  1.00  0.00           N
ATOM   2120  CA  LEU A 130      48.610  81.885  96.862  1.00  0.00           C
ATOM   2122  CB  LEU A 130      48.670  80.515  97.562  1.00  0.00           C
ATOM   2125  CG  LEU A 130      47.300  79.845  97.752  1.00  0.00           C
ATOM   2127  CD1 LEU A 130      47.480  78.385  98.212  1.00  0.00           C
ATOM   2131  CD2 LEU A 130      46.480  80.615  98.802  1.00  0.00           C
ATOM   2135  C   LEU A 130      49.990  82.535  96.872  1.00  0.00           C
ATOM   2136  O   LEU A 130      50.400  83.175  97.842  1.00  0.00           O
ATOM   2137  N   ILE A 131      50.710  82.385  95.732  1.00  0.00           N
ATOM   2139  CA  ILE A 131      52.060  82.845  95.502  1.00  0.00           C
ATOM   2141  CB  ILE A 131      53.080  82.375  96.552  1.00  0.00           C
ATOM   2143  CG2 ILE A 131      53.300  80.845  96.502  1.00  0.00           C
ATOM   2147  CG1 ILE A 131      54.400  83.165  96.482  1.00  0.00           C
ATOM   2150  CD  ILE A 131      55.180  83.075  97.792  1.00  0.00           C
ATOM   2154  C   ILE A 131      52.440  82.335  94.122  1.00  0.00           C
ATOM   2155  O   ILE A 131      51.830  81.395  93.612  1.00  0.00           O
ATOM   2156  N   LYS A 132      53.420  82.965  93.452  1.00  0.00           N
ATOM   2158  CA  LYS A 132      54.250  82.335  92.452  1.00  0.00           C
ATOM   2160  CB  LYS A 132      54.130  82.975  91.042  1.00  0.00           C
ATOM   2163  CG  LYS A 132      54.480  84.475  90.942  1.00  0.00           C
ATOM   2166  CD  LYS A 132      54.190  85.085  89.562  1.00  0.00           C
ATOM   2169  CE  LYS A 132      54.560  86.575  89.532  1.00  0.00           C
ATOM   2172  NZ  LYS A 132      54.370  87.185  88.212  1.00  0.00           N
ATOM   2176  C   LYS A 132      55.680  82.495  92.912  1.00  0.00           C
ATOM   2177  O   LYS A 132      56.020  83.515  93.512  1.00  0.00           O
ATOM   2178  N   ARG A 133      56.560  81.515  92.672  1.00  0.00           N
ATOM   2180  CA  ARG A 133      57.980  81.795  92.762  1.00  0.00           C
ATOM   2182  CB  ARG A 133      58.510  81.525  94.182  1.00  0.00           C
ATOM   2185  CG  ARG A 133      59.950  82.015  94.382  1.00  0.00           C
ATOM   2188  CD  ARG A 133      60.460  81.975  95.822  1.00  0.00           C
ATOM   2191  NE  ARG A 133      59.590  82.905  96.582  1.00  0.00           N
ATOM   2193  CZ  ARG A 133      59.590  82.945  97.902  1.00  0.00           C
ATOM   2194  NH1 ARG A 133      60.560  82.425  98.602  1.00  0.00           N
ATOM   2197  NH2 ARG A 133      58.570  83.475  98.532  1.00  0.00           N
ATOM   2200  C   ARG A 133      58.820  81.025  91.732  1.00  0.00           C
ATOM   2201  O   ARG A 133      58.790  79.795  91.712  1.00  0.00           O
ATOM   2202  N   PRO A 134      59.610  81.665  90.872  1.00  0.00           N
ATOM   2203  CD  PRO A 134      59.460  83.045  90.452  1.00  0.00           C
ATOM   2206  CA  PRO A 134      60.790  81.075  90.262  1.00  0.00           C
ATOM   2208  CB  PRO A 134      61.320  82.135  89.272  1.00  0.00           C
ATOM   2211  CG  PRO A 134      60.170  83.115  89.102  1.00  0.00           C
ATOM   2214  C   PRO A 134      61.850  80.685  91.262  1.00  0.00           C
ATOM   2215  O   PRO A 134      62.270  81.485  92.092  1.00  0.00           O
ATOM   2216  N   PHE A 135      62.360  79.465  91.152  1.00  0.00           N
ATOM   2218  CA  PHE A 135      63.540  79.095  91.902  1.00  0.00           C
ATOM   2220  CB  PHE A 135      63.370  77.905  92.852  1.00  0.00           C
ATOM   2223  CG  PHE A 135      62.420  78.185  93.982  1.00  0.00           C
ATOM   2224  CD1 PHE A 135      62.880  78.195  95.312  1.00  0.00           C
ATOM   2226  CE1 PHE A 135      61.970  78.235  96.382  1.00  0.00           C
ATOM   2228  CZ  PHE A 135      60.600  78.235  96.122  1.00  0.00           C
ATOM   2230  CD2 PHE A 135      61.030  78.235  93.752  1.00  0.00           C
ATOM   2232  CE2 PHE A 135      60.120  78.245  94.812  1.00  0.00           C
ATOM   2234  C   PHE A 135      64.540  78.775  90.842  1.00  0.00           C
ATOM   2235  O   PHE A 135      64.200  78.275  89.772  1.00  0.00           O
ATOM   2236  N   ARG A 136      65.790  79.165  91.102  1.00  0.00           N
ATOM   2238  CA  ARG A 136      66.880  78.785  90.242  1.00  0.00           C
ATOM   2240  CB  ARG A 136      67.500  79.965  89.482  1.00  0.00           C
ATOM   2243  CG  ARG A 136      66.530  80.645  88.512  1.00  0.00           C
ATOM   2246  CD  ARG A 136      67.300  81.595  87.602  1.00  0.00           C
ATOM   2249  NE  ARG A 136      66.340  82.185  86.612  1.00  0.00           N
ATOM   2251  CZ  ARG A 136      66.720  83.085  85.732  1.00  0.00           C
ATOM   2252  NH1 ARG A 136      67.950  83.555  85.702  1.00  0.00           N
ATOM   2255  NH2 ARG A 136      65.940  83.525  84.762  1.00  0.00           N
ATOM   2258  C   ARG A 136      67.960  78.155  91.062  1.00  0.00           C
ATOM   2259  O   ARG A 136      68.420  78.695  92.082  1.00  0.00           O
ATOM   2260  N   LEU A 137      68.410  76.995  90.592  1.00  0.00           N
ATOM   2262  CA  LEU A 137      69.520  76.325  91.192  1.00  0.00           C
ATOM   2264  CB  LEU A 137      69.050  75.115  92.002  1.00  0.00           C
ATOM   2267  CG  LEU A 137      70.180  74.425  92.762  1.00  0.00           C
ATOM   2269  CD1 LEU A 137      70.990  75.335  93.692  1.00  0.00           C
ATOM   2273  CD2 LEU A 137      69.550  73.325  93.582  1.00  0.00           C
ATOM   2277  C   LEU A 137      70.540  75.935  90.172  1.00  0.00           C
ATOM   2278  O   LEU A 137      70.240  75.415  89.092  1.00  0.00           O
ATOM   2279  N   GLU A 138      71.810  76.215  90.482  1.00  0.00           N
ATOM   2281  CA  GLU A 138      72.920  76.045  89.592  1.00  0.00           C
ATOM   2283  CB  GLU A 138      73.220  77.445  88.962  1.00  0.00           C
ATOM   2286  CG  GLU A 138      74.420  77.535  88.002  1.00  0.00           C
ATOM   2289  CD  GLU A 138      74.670  78.915  87.412  1.00  0.00           C
ATOM   2290  OE1 GLU A 138      74.170  79.925  87.972  1.00  0.00           O
ATOM   2291  OE2 GLU A 138      75.530  79.045  86.502  1.00  0.00           O
ATOM   2292  C   GLU A 138      74.060  75.425  90.392  1.00  0.00           C
ATOM   2293  O   GLU A 138      74.520  76.015  91.372  1.00  0.00           O
ATOM   2294  N   GLY A 139      74.530  74.195  90.032  1.00  0.00           N
ATOM   2296  CA  GLY A 139      75.440  73.415  90.902  1.00  0.00           C
ATOM   2299  C   GLY A 139      76.640  72.825  90.192  1.00  0.00           C
ATOM   2300  O   GLY A 139      76.500  72.145  89.192  1.00  0.00           O
ATOM   2301  N   VAL A 140      77.870  73.085  90.712  1.00  0.00           N
ATOM   2303  CA  VAL A 140      79.150  72.765  90.062  1.00  0.00           C
ATOM   2305  CB  VAL A 140      80.370  73.415  90.732  1.00  0.00           C
ATOM   2307  CG1 VAL A 140      80.340  74.945  90.572  1.00  0.00           C
ATOM   2311  CG2 VAL A 140      80.460  73.045  92.222  1.00  0.00           C
ATOM   2315  C   VAL A 140      79.470  71.295  89.802  1.00  0.00           C
ATOM   2316  O   VAL A 140      79.670  70.465  90.692  1.00  0.00           O
ATOM   2317  N   GLN A 141      79.590  70.935  88.502  1.00  0.00           N
ATOM   2319  CA  GLN A 141      80.190  69.675  88.072  1.00  0.00           C
ATOM   2321  CB  GLN A 141      80.170  69.495  86.532  1.00  0.00           C
ATOM   2324  CG  GLN A 141      78.900  70.005  85.802  1.00  0.00           C
ATOM   2327  CD  GLN A 141      79.260  70.855  84.582  1.00  0.00           C
ATOM   2328  OE1 GLN A 141      78.790  71.985  84.482  1.00  0.00           O
ATOM   2329  NE2 GLN A 141      80.120  70.325  83.682  1.00  0.00           N
ATOM   2332  C   GLN A 141      81.650  69.695  88.492  1.00  0.00           C
ATOM   2333  O   GLN A 141      82.280  70.755  88.492  1.00  0.00           O
ATOM   2334  N   THR A 142      82.250  68.565  88.852  1.00  0.00           N
ATOM   2336  CA  THR A 142      83.710  68.515  88.962  1.00  0.00           C
ATOM   2338  CB  THR A 142      84.160  67.455  89.952  1.00  0.00           C
ATOM   2340  OG1 THR A 142      85.570  67.395  90.092  1.00  0.00           O
ATOM   2342  CG2 THR A 142      83.740  66.095  89.462  1.00  0.00           C
ATOM   2346  C   THR A 142      84.380  68.335  87.602  1.00  0.00           C
ATOM   2347  O   THR A 142      85.520  68.755  87.412  1.00  0.00           O
ATOM   2348  N   GLN A 143      83.710  67.735  86.602  1.00  0.00           N
ATOM   2350  CA  GLN A 143      84.360  67.425  85.352  1.00  0.00           C
ATOM   2352  CB  GLN A 143      85.150  66.065  85.412  1.00  0.00           C
ATOM   2355  CG  GLN A 143      86.250  65.865  86.512  1.00  0.00           C
ATOM   2358  CD  GLN A 143      87.590  66.565  86.322  1.00  0.00           C
ATOM   2359  OE1 GLN A 143      88.660  66.035  86.622  1.00  0.00           O
ATOM   2360  NE2 GLN A 143      87.590  67.775  85.732  1.00  0.00           N
ATOM   2363  C   GLN A 143      83.340  67.425  84.212  1.00  0.00           C
ATOM   2364  O   GLN A 143      82.120  67.375  84.422  1.00  0.00           O
ATOM   2365  N   ASP A 144      83.840  67.565  82.962  1.00  0.00           N
ATOM   2367  CA  ASP A 144      83.170  67.675  81.672  1.00  0.00           C
ATOM   2369  CB  ASP A 144      84.170  68.045  80.512  1.00  0.00           C
ATOM   2372  CG  ASP A 144      84.830  69.415  80.572  1.00  0.00           C
ATOM   2373  OD1 ASP A 144      84.540  70.195  81.512  1.00  0.00           O
ATOM   2374  OD2 ASP A 144      85.690  69.705  79.702  1.00  0.00           O
ATOM   2375  C   ASP A 144      82.570  66.345  81.292  1.00  0.00           C
ATOM   2376  O   ASP A 144      81.580  66.285  80.572  1.00  0.00           O
ATOM   2377  N   GLY A 145      83.150  65.235  81.802  1.00  0.00           N
ATOM   2379  CA  GLY A 145      82.550  63.915  81.692  1.00  0.00           C
ATOM   2382  C   GLY A 145      81.110  63.885  82.112  1.00  0.00           C
ATOM   2383  O   GLY A 145      80.750  64.435  83.152  1.00  0.00           O
ATOM   2384  N   TYR A 146      80.210  63.285  81.322  1.00  0.00           N
ATOM   2386  CA  TYR A 146      78.790  63.475  81.572  1.00  0.00           C
ATOM   2388  CB  TYR A 146      77.920  63.255  80.312  1.00  0.00           C
ATOM   2391  CG  TYR A 146      78.210  64.255  79.222  1.00  0.00           C
ATOM   2392  CD1 TYR A 146      78.610  65.585  79.482  1.00  0.00           C
ATOM   2394  CE1 TYR A 146      78.830  66.485  78.432  1.00  0.00           C
ATOM   2396  CZ  TYR A 146      78.690  66.085  77.112  1.00  0.00           C
ATOM   2397  OH  TYR A 146      78.950  66.995  76.072  1.00  0.00           O
ATOM   2399  CD2 TYR A 146      78.040  63.875  77.882  1.00  0.00           C
ATOM   2401  CE2 TYR A 146      78.310  64.775  76.832  1.00  0.00           C
ATOM   2403  C   TYR A 146      78.280  62.665  82.742  1.00  0.00           C
ATOM   2404  O   TYR A 146      77.270  62.995  83.352  1.00  0.00           O
ATOM   2405  N   ASP A 147      79.040  61.635  83.122  1.00  0.00           N
ATOM   2407  CA  ASP A 147      78.970  60.975  84.402  1.00  0.00           C
ATOM   2409  CB  ASP A 147      79.970  59.785  84.372  1.00  0.00           C
ATOM   2412  CG  ASP A 147      79.710  58.865  83.172  1.00  0.00           C
ATOM   2413  OD1 ASP A 147      78.990  57.855  83.372  1.00  0.00           O
ATOM   2414  OD2 ASP A 147      80.180  59.155  82.052  1.00  0.00           O
ATOM   2415  C   ASP A 147      79.180  61.915  85.592  1.00  0.00           C
ATOM   2416  O   ASP A 147      78.420  61.905  86.552  1.00  0.00           O
ATOM   2417  N   GLU A 148      80.150  62.845  85.522  1.00  0.00           N
ATOM   2419  CA  GLU A 148      80.340  63.855  86.562  1.00  0.00           C
ATOM   2421  CB  GLU A 148      81.780  64.395  86.542  1.00  0.00           C
ATOM   2424  CG  GLU A 148      82.790  63.285  86.932  1.00  0.00           C
ATOM   2427  CD  GLU A 148      83.250  63.285  88.392  1.00  0.00           C
ATOM   2428  OE1 GLU A 148      82.380  63.405  89.302  1.00  0.00           O
ATOM   2429  OE2 GLU A 148      84.490  63.175  88.622  1.00  0.00           O
ATOM   2430  C   GLU A 148      79.340  65.005  86.492  1.00  0.00           C
ATOM   2431  O   GLU A 148      79.010  65.635  87.492  1.00  0.00           O
ATOM   2432  N   MET A 149      78.770  65.295  85.302  1.00  0.00           N
ATOM   2434  CA  MET A 149      77.590  66.135  85.222  1.00  0.00           C
ATOM   2436  CB  MET A 149      77.270  66.545  83.772  1.00  0.00           C
ATOM   2439  CG  MET A 149      78.500  67.265  83.142  1.00  0.00           C
ATOM   2442  SD  MET A 149      78.220  68.375  81.742  1.00  0.00           S
ATOM   2443  CE  MET A 149      77.000  69.485  82.502  1.00  0.00           C
ATOM   2447  C   MET A 149      76.370  65.565  85.932  1.00  0.00           C
ATOM   2448  O   MET A 149      75.700  66.255  86.702  1.00  0.00           O
ATOM   2449  N   VAL A 150      76.060  64.265  85.772  1.00  0.00           N
ATOM   2451  CA  VAL A 150      74.900  63.705  86.452  1.00  0.00           C
ATOM   2453  CB  VAL A 150      74.220  62.545  85.762  1.00  0.00           C
ATOM   2455  CG1 VAL A 150      73.690  63.105  84.432  1.00  0.00           C
ATOM   2459  CG2 VAL A 150      75.150  61.335  85.562  1.00  0.00           C
ATOM   2463  C   VAL A 150      75.090  63.485  87.922  1.00  0.00           C
ATOM   2464  O   VAL A 150      74.130  63.465  88.682  1.00  0.00           O
ATOM   2465  N   LYS A 151      76.340  63.485  88.432  1.00  0.00           N
ATOM   2467  CA  LYS A 151      76.540  63.685  89.852  1.00  0.00           C
ATOM   2469  CB  LYS A 151      78.040  63.645  90.242  1.00  0.00           C
ATOM   2472  CG  LYS A 151      78.740  62.305  89.952  1.00  0.00           C
ATOM   2475  CD  LYS A 151      77.860  61.065  90.172  1.00  0.00           C
ATOM   2478  CE  LYS A 151      77.220  60.975  91.552  1.00  0.00           C
ATOM   2481  NZ  LYS A 151      75.970  60.205  91.462  1.00  0.00           N
ATOM   2485  C   LYS A 151      75.940  64.975  90.372  1.00  0.00           C
ATOM   2486  O   LYS A 151      75.240  65.005  91.382  1.00  0.00           O
ATOM   2487  N   VAL A 152      76.140  66.085  89.652  1.00  0.00           N
ATOM   2489  CA  VAL A 152      75.670  67.355  90.162  1.00  0.00           C
ATOM   2491  CB  VAL A 152      76.630  68.455  89.792  1.00  0.00           C
ATOM   2493  CG1 VAL A 152      76.380  69.065  88.412  1.00  0.00           C
ATOM   2497  CG2 VAL A 152      76.570  69.485  90.942  1.00  0.00           C
ATOM   2501  C   VAL A 152      74.210  67.625  89.822  1.00  0.00           C
ATOM   2502  O   VAL A 152      73.540  68.405  90.502  1.00  0.00           O
ATOM   2503  N   LEU A 153      73.620  66.875  88.852  1.00  0.00           N
ATOM   2505  CA  LEU A 153      72.170  66.775  88.712  1.00  0.00           C
ATOM   2507  CB  LEU A 153      71.720  65.895  87.522  1.00  0.00           C
ATOM   2510  CG  LEU A 153      71.630  66.605  86.162  1.00  0.00           C
ATOM   2512  CD1 LEU A 153      70.770  67.865  86.232  1.00  0.00           C
ATOM   2516  CD2 LEU A 153      72.970  66.845  85.472  1.00  0.00           C
ATOM   2520  C   LEU A 153      71.450  66.305  89.962  1.00  0.00           C
ATOM   2521  O   LEU A 153      70.440  66.895  90.332  1.00  0.00           O
ATOM   2522  N   ALA A 154      71.970  65.295  90.702  1.00  0.00           N
ATOM   2524  CA  ALA A 154      71.390  64.895  91.982  1.00  0.00           C
ATOM   2526  CB  ALA A 154      72.220  63.785  92.652  1.00  0.00           C
ATOM   2530  C   ALA A 154      71.340  66.025  92.972  1.00  0.00           C
ATOM   2531  O   ALA A 154      70.340  66.205  93.662  1.00  0.00           O
ATOM   2532  N   GLY A 155      72.430  66.815  93.022  1.00  0.00           N
ATOM   2534  CA  GLY A 155      72.580  67.995  93.862  1.00  0.00           C
ATOM   2537  C   GLY A 155      71.560  69.055  93.562  1.00  0.00           C
ATOM   2538  O   GLY A 155      70.870  69.535  94.452  1.00  0.00           O
ATOM   2539  N   VAL A 156      71.410  69.435  92.272  1.00  0.00           N
ATOM   2541  CA  VAL A 156      70.370  70.375  91.922  1.00  0.00           C
ATOM   2543  CB  VAL A 156      70.540  71.095  90.582  1.00  0.00           C
ATOM   2545  CG1 VAL A 156      71.940  71.735  90.532  1.00  0.00           C
ATOM   2549  CG2 VAL A 156      70.350  70.155  89.392  1.00  0.00           C
ATOM   2553  C   VAL A 156      68.960  69.835  92.132  1.00  0.00           C
ATOM   2554  O   VAL A 156      68.070  70.495  92.662  1.00  0.00           O
ATOM   2555  N   TRP A 157      68.690  68.555  91.772  1.00  0.00           N
ATOM   2557  CA  TRP A 157      67.390  67.955  91.982  1.00  0.00           C
ATOM   2559  CB  TRP A 157      67.350  66.505  91.452  1.00  0.00           C
ATOM   2562  CG  TRP A 157      67.540  66.355  89.992  1.00  0.00           C
ATOM   2563  CD1 TRP A 157      67.700  67.305  89.022  1.00  0.00           C
ATOM   2565  NE1 TRP A 157      67.820  66.685  87.812  1.00  0.00           N
ATOM   2567  CE2 TRP A 157      67.700  65.345  87.952  1.00  0.00           C
ATOM   2568  CD2 TRP A 157      67.530  65.095  89.322  1.00  0.00           C
ATOM   2569  CE3 TRP A 157      67.360  63.785  89.762  1.00  0.00           C
ATOM   2571  CZ3 TRP A 157      67.270  62.775  88.812  1.00  0.00           C
ATOM   2573  CZ2 TRP A 157      67.700  64.335  87.012  1.00  0.00           C
ATOM   2575  CH2 TRP A 157      67.460  63.035  87.462  1.00  0.00           C
ATOM   2577  C   TRP A 157      66.970  67.895  93.422  1.00  0.00           C
ATOM   2578  O   TRP A 157      65.880  68.335  93.772  1.00  0.00           O
ATOM   2579  N   SER A 158      67.840  67.385  94.292  1.00  0.00           N
ATOM   2581  CA  SER A 158      67.660  67.285  95.722  1.00  0.00           C
ATOM   2583  CB  SER A 158      68.840  66.455  96.302  1.00  0.00           C
ATOM   2586  OG  SER A 158      68.910  66.415  97.722  1.00  0.00           O
ATOM   2588  C   SER A 158      67.510  68.645  96.392  1.00  0.00           C
ATOM   2589  O   SER A 158      66.540  68.865  97.112  1.00  0.00           O
ATOM   2590  N   GLN A 159      68.410  69.615  96.112  1.00  0.00           N
ATOM   2592  CA  GLN A 159      68.290  70.935  96.702  1.00  0.00           C
ATOM   2594  CB  GLN A 159      69.630  71.715  96.692  1.00  0.00           C
ATOM   2597  CG  GLN A 159      69.500  73.205  97.112  1.00  0.00           C
ATOM   2600  CD  GLN A 159      70.790  74.005  96.892  1.00  0.00           C
ATOM   2601  OE1 GLN A 159      71.820  73.475  96.492  1.00  0.00           O
ATOM   2602  NE2 GLN A 159      70.710  75.335  97.142  1.00  0.00           N
ATOM   2605  C   GLN A 159      67.140  71.775  96.172  1.00  0.00           C
ATOM   2606  O   GLN A 159      66.470  72.465  96.942  1.00  0.00           O
ATOM   2607  N   GLU A 160      66.880  71.775  94.842  1.00  0.00           N
ATOM   2609  CA  GLU A 160      65.730  72.465  94.272  1.00  0.00           C
ATOM   2611  CB  GLU A 160      65.750  72.495  92.722  1.00  0.00           C
ATOM   2614  CG  GLU A 160      64.780  73.525  92.072  1.00  0.00           C
ATOM   2617  CD  GLU A 160      65.230  74.985  92.182  1.00  0.00           C
ATOM   2618  OE1 GLU A 160      65.310  75.655  91.122  1.00  0.00           O
ATOM   2619  OE2 GLU A 160      65.440  75.445  93.332  1.00  0.00           O
ATOM   2620  C   GLU A 160      64.450  71.865  94.802  1.00  0.00           C
ATOM   2621  O   GLU A 160      63.570  72.575  95.272  1.00  0.00           O
ATOM   2622  N   ALA A 161      64.370  70.525  94.862  1.00  0.00           N
ATOM   2624  CA  ALA A 161      63.220  69.865  95.442  1.00  0.00           C
ATOM   2626  CB  ALA A 161      63.280  68.365  95.152  1.00  0.00           C
ATOM   2630  C   ALA A 161      63.010  70.195  96.912  1.00  0.00           C
ATOM   2631  O   ALA A 161      61.880  70.375  97.362  1.00  0.00           O
ATOM   2632  N   ALA A 162      64.080  70.315  97.712  1.00  0.00           N
ATOM   2634  CA  ALA A 162      64.010  70.825  99.082  1.00  0.00           C
ATOM   2636  CB  ALA A 162      65.430  70.825  99.682  1.00  0.00           C
ATOM   2640  C   ALA A 162      63.400  72.215  99.202  1.00  0.00           C
ATOM   2641  O   ALA A 162      62.490  72.425 100.012  1.00  0.00           O
ATOM   2642  N   SER A 163      63.840  73.175  98.362  1.00  0.00           N
ATOM   2644  CA  SER A 163      63.300  74.515  98.282  1.00  0.00           C
ATOM   2646  CB  SER A 163      64.110  75.385  97.282  1.00  0.00           C
ATOM   2649  OG  SER A 163      65.500  75.465  97.642  1.00  0.00           O
ATOM   2651  C   SER A 163      61.820  74.595  97.912  1.00  0.00           C
ATOM   2652  O   SER A 163      61.060  75.335  98.542  1.00  0.00           O
ATOM   2653  N   ILE A 164      61.360  73.785  96.922  1.00  0.00           N
ATOM   2655  CA  ILE A 164      59.940  73.595  96.592  1.00  0.00           C
ATOM   2657  CB  ILE A 164      59.660  72.515  95.522  1.00  0.00           C
ATOM   2659  CG2 ILE A 164      58.150  72.475  95.182  1.00  0.00           C
ATOM   2663  CG1 ILE A 164      60.460  72.745  94.242  1.00  0.00           C
ATOM   2666  CD  ILE A 164      60.540  71.495  93.362  1.00  0.00           C
ATOM   2670  C   ILE A 164      59.100  73.185  97.782  1.00  0.00           C
ATOM   2671  O   ILE A 164      58.180  73.875  98.202  1.00  0.00           O
ATOM   2672  N   ALA A 165      59.430  72.015  98.372  1.00  0.00           N
ATOM   2674  CA  ALA A 165      58.600  71.375  99.362  1.00  0.00           C
ATOM   2676  CB  ALA A 165      59.220  70.035  99.812  1.00  0.00           C
ATOM   2680  C   ALA A 165      58.390  72.255 100.572  1.00  0.00           C
ATOM   2681  O   ALA A 165      57.270  72.415 101.062  1.00  0.00           O
ATOM   2682  N   GLN A 166      59.450  72.915 101.042  1.00  0.00           N
ATOM   2684  CA  GLN A 166      59.360  73.905 102.102  1.00  0.00           C
ATOM   2686  CB  GLN A 166      60.770  74.435 102.472  1.00  0.00           C
ATOM   2689  CG  GLN A 166      61.650  73.385 103.192  1.00  0.00           C
ATOM   2692  CD  GLN A 166      62.950  74.025 103.682  1.00  0.00           C
ATOM   2693  OE1 GLN A 166      63.150  75.235 103.582  1.00  0.00           O
ATOM   2694  NE2 GLN A 166      63.860  73.205 104.252  1.00  0.00           N
ATOM   2697  C   GLN A 166      58.450  75.095 101.802  1.00  0.00           C
ATOM   2698  O   GLN A 166      57.650  75.515 102.642  1.00  0.00           O
ATOM   2699  N   GLU A 167      58.530  75.695 100.592  1.00  0.00           N
ATOM   2701  CA  GLU A 167      57.670  76.795 100.202  1.00  0.00           C
ATOM   2703  CB  GLU A 167      58.050  77.365  98.822  1.00  0.00           C
ATOM   2706  CG  GLU A 167      57.220  78.635  98.432  1.00  0.00           C
ATOM   2709  CD  GLU A 167      58.070  79.845  98.082  1.00  0.00           C
ATOM   2710  OE1 GLU A 167      59.150  80.005  98.712  1.00  0.00           O
ATOM   2711  OE2 GLU A 167      57.630  80.705  97.272  1.00  0.00           O
ATOM   2712  C   GLU A 167      56.210  76.425 100.172  1.00  0.00           C
ATOM   2713  O   GLU A 167      55.390  77.145 100.732  1.00  0.00           O
ATOM   2714  N   ILE A 168      55.860  75.285  99.542  1.00  0.00           N
ATOM   2716  CA  ILE A 168      54.500  74.825  99.402  1.00  0.00           C
ATOM   2718  CB  ILE A 168      54.370  73.615  98.472  1.00  0.00           C
ATOM   2720  CG2 ILE A 168      53.040  72.845  98.702  1.00  0.00           C
ATOM   2724  CG1 ILE A 168      54.390  74.055  96.992  1.00  0.00           C
ATOM   2727  CD  ILE A 168      55.610  74.835  96.512  1.00  0.00           C
ATOM   2731  C   ILE A 168      53.860  74.555 100.722  1.00  0.00           C
ATOM   2732  O   ILE A 168      52.710  74.905 100.952  1.00  0.00           O
ATOM   2733  N   LYS A 169      54.610  73.935 101.642  1.00  0.00           N
ATOM   2735  CA  LYS A 169      54.220  73.795 103.022  1.00  0.00           C
ATOM   2737  CB  LYS A 169      55.330  72.965 103.732  1.00  0.00           C
ATOM   2740  CG  LYS A 169      55.360  71.485 103.292  1.00  0.00           C
ATOM   2743  CD  LYS A 169      53.990  70.815 103.352  1.00  0.00           C
ATOM   2746  CE  LYS A 169      54.010  69.315 103.082  1.00  0.00           C
ATOM   2749  NZ  LYS A 169      52.630  68.815 103.122  1.00  0.00           N
ATOM   2753  C   LYS A 169      53.830  75.105 103.702  1.00  0.00           C
ATOM   2754  O   LYS A 169      52.690  75.245 104.142  1.00  0.00           O
ATOM   2755  N   ARG A 170      54.710  76.105 103.682  1.00  0.00           N
ATOM   2757  CA  ARG A 170      54.600  77.325 104.462  1.00  0.00           C
ATOM   2759  CB  ARG A 170      55.960  78.025 104.322  1.00  0.00           C
ATOM   2762  CG  ARG A 170      56.080  79.375 105.032  1.00  0.00           C
ATOM   2765  CD  ARG A 170      57.430  80.045 104.802  1.00  0.00           C
ATOM   2768  NE  ARG A 170      57.320  81.405 105.402  1.00  0.00           N
ATOM   2770  CZ  ARG A 170      56.740  82.415 104.792  1.00  0.00           C
ATOM   2771  NH1 ARG A 170      56.530  82.445 103.502  1.00  0.00           N
ATOM   2774  NH2 ARG A 170      56.360  83.445 105.512  1.00  0.00           N
ATOM   2777  C   ARG A 170      53.450  78.305 104.082  1.00  0.00           C
ATOM   2778  OT1 ARG A 170      52.620  78.605 104.992  1.00  0.00           O
ATOM   2779  OT2 ARG A 170      53.440  78.845 102.942  1.00  0.00           O
ATOM   2780  NH3 POPEB 171      65.240  74.055  73.672  1.00  0.00           N
ATOM   2784  C12 POPEB 171      65.360  74.155  75.172  1.00  0.00           C
ATOM   2787  C11 POPEB 171      66.080  72.955  75.842  1.00  0.00           C
ATOM   2790  P   POPEB 171      68.090  72.205  74.142  1.00  0.00           P
ATOM   2791  O13 POPEB 171      67.510  73.015  73.042  1.00  0.00           O
ATOM   2792  O14 POPEB 171      69.550  72.185  74.292  1.00  0.00           O
ATOM   2793  O11 POPEB 171      67.610  70.725  73.902  1.00  0.00           O
ATOM   2794  O12 POPEB 171      67.430  72.735  75.462  1.00  0.00           O
ATOM   2795  C1  POPEB 171      68.450  69.975  72.982  1.00  0.00           C
ATOM   2798  C2  POPEB 171      68.220  70.345  71.462  1.00  0.00           C
ATOM   2800  O21 POPEB 171      68.340  69.235  70.552  1.00  0.00           O
ATOM   2801  C21 POPEB 171      67.430  68.295  70.712  1.00  0.00           C
ATOM   2802  O22 POPEB 171      66.580  68.265  71.572  1.00  0.00           O
ATOM   2803  C22 POPEB 171      67.570  67.285  69.582  1.00  0.00           C
ATOM   2806  C3  POPEB 171      69.150  71.435  70.892  1.00  0.00           C
ATOM   2809  O31 POPEB 171      68.440  72.335  70.022  1.00  0.00           O
ATOM   2810  C31 POPEB 171      68.420  72.115  68.722  1.00  0.00           C
ATOM   2811  O32 POPEB 171      68.910  71.165  68.132  1.00  0.00           O
ATOM   2812  C32 POPEB 171      67.790  73.345  68.052  1.00  0.00           C
ATOM   2815  C23 POPEB 171      66.270  66.455  69.422  1.00  0.00           C
ATOM   2818  C24 POPEB 171      65.030  67.345  69.222  1.00  0.00           C
ATOM   2821  C25 POPEB 171      63.890  66.715  68.432  1.00  0.00           C
ATOM   2824  C26 POPEB 171      63.520  67.605  67.232  1.00  0.00           C
ATOM   2827  C27 POPEB 171      62.340  67.055  66.412  1.00  0.00           C
ATOM   2830  C28 POPEB 171      62.220  67.775  65.062  1.00  0.00           C
ATOM   2833  C29 POPEB 171      61.120  67.195  64.212  1.00  0.00           C
ATOM   2835 0C21 POPEB 171      60.230  67.895  63.482  1.00  0.00           C
ATOM   2837 1C21 POPEB 171      60.170  69.395  63.342  1.00  0.00           C
ATOM   2840 2C21 POPEB 171      61.250  69.985  62.412  1.00  0.00           C
ATOM   2843 3C21 POPEB 171      60.870  71.395  61.922  1.00  0.00           C
ATOM   2846 4C21 POPEB 171      61.840  71.955  60.872  1.00  0.00           C
ATOM   2849 5C21 POPEB 171      61.150  72.285  59.542  1.00  0.00           C
ATOM   2852 6C21 POPEB 171      60.200  73.485  59.632  1.00  0.00           C
ATOM   2855 7C21 POPEB 171      59.290  73.635  58.412  1.00  0.00           C
ATOM   2858 8C21 POPEB 171      58.360  74.845  58.482  1.00  0.00           C
ATOM   2862  C33 POPEB 171      66.710  73.025  67.002  1.00  0.00           C
ATOM   2865  C34 POPEB 171      66.110  74.295  66.372  1.00  0.00           C
ATOM   2868  C35 POPEB 171      67.030  75.025  65.382  1.00  0.00           C
ATOM   2871  C36 POPEB 171      67.370  74.155  64.162  1.00  0.00           C
ATOM   2874  C37 POPEB 171      68.040  74.875  62.982  1.00  0.00           C
ATOM   2877  C38 POPEB 171      68.280  73.905  61.822  1.00  0.00           C
ATOM   2880  C39 POPEB 171      69.000  74.565  60.642  1.00  0.00           C
ATOM   2883 0C31 POPEB 171      69.040  73.685  59.382  1.00  0.00           C
ATOM   2886 1C31 POPEB 171      69.570  74.455  58.162  1.00  0.00           C
ATOM   2889 2C31 POPEB 171      69.530  73.675  56.842  1.00  0.00           C
ATOM   2892 3C31 POPEB 171      70.340  72.375  56.822  1.00  0.00           C
ATOM   2895 4C31 POPEB 171      71.820  72.555  57.192  1.00  0.00           C
ATOM   2898 5C31 POPEB 171      72.640  71.265  57.012  1.00  0.00           C
ATOM   2901 6C31 POPEB 171      74.100  71.405  57.442  1.00  0.00           C
ATOM   2905  NH3 POPEC 172       1.310  66.735  26.012  1.00  0.00           N
ATOM   2909  C12 POPEC 172       2.640  66.075  25.772  1.00  0.00           C
ATOM   2912  C11 POPEC 172       3.700  67.085  25.352  1.00  0.00           C
ATOM   2915  P   POPEC 172       6.080  66.345  25.802  1.00  0.00           P
ATOM   2916  O13 POPEC 172       7.120  65.445  25.272  1.00  0.00           O
ATOM   2917  O14 POPEC 172       6.470  67.755  26.032  1.00  0.00           O
ATOM   2918  O11 POPEC 172       5.420  65.765  27.122  1.00  0.00           O
ATOM   2919  O12 POPEC 172       4.830  66.375  24.852  1.00  0.00           O
ATOM   2920  C1  POPEC 172       5.800  66.265  28.402  1.00  0.00           C
ATOM   2923  C2  POPEC 172       5.370  65.265  29.512  1.00  0.00           C
ATOM   2925  O21 POPEC 172       5.470  65.865  30.822  1.00  0.00           O
ATOM   2926  C21 POPEC 172       6.680  66.155  31.262  1.00  0.00           C
ATOM   2927  O22 POPEC 172       7.730  66.075  30.642  1.00  0.00           O
ATOM   2928  C22 POPEC 172       6.590  66.705  32.692  1.00  0.00           C
ATOM   2931  C3  POPEC 172       6.090  63.885  29.372  1.00  0.00           C
ATOM   2934  O31 POPEC 172       5.440  62.805  30.052  1.00  0.00           O
ATOM   2935  C31 POPEC 172       5.740  62.625  31.322  1.00  0.00           C
ATOM   2936  O32 POPEC 172       6.400  63.355  32.022  1.00  0.00           O
ATOM   2937  C32 POPEC 172       5.090  61.315  31.752  1.00  0.00           C
ATOM   2940  C23 POPEC 172       8.000  66.935  33.302  1.00  0.00           C
ATOM   2943  C24 POPEC 172       8.000  67.565  34.712  1.00  0.00           C
ATOM   2946  C25 POPEC 172       7.330  66.715  35.802  1.00  0.00           C
ATOM   2949  C26 POPEC 172       7.400  67.375  37.182  1.00  0.00           C
ATOM   2952  C27 POPEC 172       6.360  66.815  38.172  1.00  0.00           C
ATOM   2955  C28 POPEC 172       6.290  67.605  39.492  1.00  0.00           C
ATOM   2958  C29 POPEC 172       7.210  67.115  40.592  1.00  0.00           C
ATOM   2960 0C21 POPEC 172       7.380  67.725  41.782  1.00  0.00           C
ATOM   2962 1C21 POPEC 172       6.700  68.995  42.232  1.00  0.00           C
ATOM   2965 2C21 POPEC 172       5.670  68.725  43.342  1.00  0.00           C
ATOM   2968 3C21 POPEC 172       6.300  68.405  44.702  1.00  0.00           C
ATOM   2971 4C21 POPEC 172       5.230  68.085  45.762  1.00  0.00           C
ATOM   2974 5C21 POPEC 172       5.750  68.175  47.212  1.00  0.00           C
ATOM   2977 6C21 POPEC 172       6.710  67.055  47.602  1.00  0.00           C
ATOM   2980 7C21 POPEC 172       7.130  67.155  49.072  1.00  0.00           C
ATOM   2983 8C21 POPEC 172       7.940  65.955  49.572  1.00  0.00           C
ATOM   2987  C33 POPEC 172       5.090  61.075  33.272  1.00  0.00           C
ATOM   2990  C34 POPEC 172       4.010  61.855  34.022  1.00  0.00           C
ATOM   2993  C35 POPEC 172       3.990  61.445  35.492  1.00  0.00           C
ATOM   2996  C36 POPEC 172       2.710  61.815  36.252  1.00  0.00           C
ATOM   2999  C37 POPEC 172       2.770  61.245  37.672  1.00  0.00           C
ATOM   3002  C38 POPEC 172       1.410  61.055  38.352  1.00  0.00           C
ATOM   3005  C39 POPEC 172       1.500  60.045  39.512  1.00  0.00           C
ATOM   3008 0C31 POPEC 172       2.390  60.505  40.682  1.00  0.00           C
ATOM   3011 1C31 POPEC 172       2.900  59.335  41.532  1.00  0.00           C
ATOM   3014 2C31 POPEC 172       3.830  59.785  42.672  1.00  0.00           C
ATOM   3017 3C31 POPEC 172       3.130  60.015  44.012  1.00  0.00           C
ATOM   3020 4C31 POPEC 172       2.670  58.715  44.682  1.00  0.00           C
ATOM   3023 5C31 POPEC 172       2.010  58.925  46.052  1.00  0.00           C
ATOM   3026 6C31 POPEC 172       1.380  57.655  46.612  1.00  0.00           C
ATOM   3030  NH3 POPED 173      11.830  76.015  25.652  1.00  0.00           N
ATOM   3034  C12 POPED 173      12.550  74.715  25.352  1.00  0.00           C
ATOM   3037  C11 POPED 173      12.760  74.415  23.842  1.00  0.00           C
ATOM   3040  P   POPED 173      13.900  72.015  23.402  1.00  0.00           P
ATOM   3041  O13 POPED 173      14.640  72.265  22.152  1.00  0.00           O
ATOM   3042  O14 POPED 173      13.420  70.615  23.522  1.00  0.00           O
ATOM   3043  O11 POPED 173      14.840  72.355  24.612  1.00  0.00           O
ATOM   3044  O12 POPED 173      12.670  73.015  23.512  1.00  0.00           O
ATOM   3045  C1  POPED 173      15.010  71.445  25.712  1.00  0.00           C
ATOM   3048  C2  POPED 173      14.030  71.775  26.842  1.00  0.00           C
ATOM   3050  O21 POPED 173      14.720  72.625  27.782  1.00  0.00           O
ATOM   3051  C21 POPED 173      13.960  73.525  28.372  1.00  0.00           C
ATOM   3052  O22 POPED 173      12.740  73.595  28.282  1.00  0.00           O
ATOM   3053  C22 POPED 173      14.830  74.475  29.182  1.00  0.00           C
ATOM   3056  C3  POPED 173      13.290  70.535  27.472  1.00  0.00           C
ATOM   3059  O31 POPED 173      14.080  69.675  28.332  1.00  0.00           O
ATOM   3060  C31 POPED 173      13.400  68.555  28.682  1.00  0.00           C
ATOM   3061  O32 POPED 173      12.480  68.075  28.042  1.00  0.00           O
ATOM   3062  C32 POPED 173      13.980  67.985  29.972  1.00  0.00           C
ATOM   3065  C23 POPED 173      14.160  75.865  29.362  1.00  0.00           C
ATOM   3068  C24 POPED 173      15.160  76.935  29.832  1.00  0.00           C
ATOM   3071  C25 POPED 173      15.790  76.675  31.212  1.00  0.00           C
ATOM   3074  C26 POPED 173      14.870  77.005  32.402  1.00  0.00           C
ATOM   3077  C27 POPED 173      15.680  77.155  33.692  1.00  0.00           C
ATOM   3080  C28 POPED 173      14.990  77.955  34.812  1.00  0.00           C
ATOM   3083  C29 POPED 173      13.880  77.205  35.502  1.00  0.00           C
ATOM   3085 0C21 POPED 173      14.030  76.385  36.562  1.00  0.00           C
ATOM   3087 1C21 POPED 173      15.330  75.995  37.212  1.00  0.00           C
ATOM   3090 2C21 POPED 173      15.440  74.465  37.332  1.00  0.00           C
ATOM   3093 3C21 POPED 173      16.810  73.965  37.802  1.00  0.00           C
ATOM   3096 4C21 POPED 173      16.790  72.455  38.032  1.00  0.00           C
ATOM   3099 5C21 POPED 173      18.160  71.795  38.252  1.00  0.00           C
ATOM   3102 6C21 POPED 173      18.980  71.675  36.962  1.00  0.00           C
ATOM   3105 7C21 POPED 173      20.140  70.675  37.102  1.00  0.00           C
ATOM   3108 8C21 POPED 173      20.840  70.345  35.782  1.00  0.00           C
ATOM   3112  C33 POPED 173      13.200  68.475  31.222  1.00  0.00           C
ATOM   3115  C34 POPED 173      13.260  67.455  32.362  1.00  0.00           C
ATOM   3118  C35 POPED 173      12.600  67.955  33.662  1.00  0.00           C
ATOM   3121  C36 POPED 173      12.540  66.875  34.742  1.00  0.00           C
ATOM   3124  C37 POPED 173      12.010  67.405  36.082  1.00  0.00           C
ATOM   3127  C38 POPED 173      11.940  66.305  37.152  1.00  0.00           C
ATOM   3130  C39 POPED 173      11.620  66.865  38.552  1.00  0.00           C
ATOM   3133 0C31 POPED 173      12.560  66.345  39.662  1.00  0.00           C
ATOM   3136 1C31 POPED 173      12.550  64.825  39.892  1.00  0.00           C
ATOM   3139 2C31 POPED 173      13.650  64.345  40.842  1.00  0.00           C
ATOM   3142 3C31 POPED 173      13.380  64.695  42.312  1.00  0.00           C
ATOM   3145 4C31 POPED 173      14.490  64.185  43.242  1.00  0.00           C
ATOM   3148 5C31 POPED 173      15.290  65.325  43.882  1.00  0.00           C
ATOM   3151 6C31 POPED 173      16.520  64.845  44.652  1.00  0.00           C
ATOM   3155  NH3 POPEE 174      65.030  75.325  29.412  1.00  0.00           N
ATOM   3159  C12 POPEE 174      65.350  74.715  30.762  1.00  0.00           C
ATOM   3162  C11 POPEE 174      65.520  73.175  30.712  1.00  0.00           C
ATOM   3165  P   POPEE 174      67.340  71.375  31.432  1.00  0.00           P
ATOM   3166  O13 POPEE 174      66.920  70.465  30.342  1.00  0.00           O
ATOM   3167  O14 POPEE 174      68.800  71.525  31.622  1.00  0.00           O
ATOM   3168  O11 POPEE 174      66.770  70.915  32.832  1.00  0.00           O
ATOM   3169  O12 POPEE 174      66.790  72.845  31.242  1.00  0.00           O
ATOM   3170  C1  POPEE 174      66.830  69.555  33.272  1.00  0.00           C
ATOM   3173  C2  POPEE 174      68.110  69.165  34.082  1.00  0.00           C
ATOM   3175  O21 POPEE 174      67.770  68.175  35.082  1.00  0.00           O
ATOM   3176  C21 POPEE 174      67.250  68.585  36.232  1.00  0.00           C
ATOM   3177  O22 POPEE 174      66.830  69.695  36.492  1.00  0.00           O
ATOM   3178  C22 POPEE 174      67.260  67.395  37.202  1.00  0.00           C
ATOM   3181  C3  POPEE 174      68.920  70.355  34.652  1.00  0.00           C
ATOM   3184  O31 POPEE 174      69.840  69.885  35.662  1.00  0.00           O
ATOM   3185  C31 POPEE 174      70.310  70.855  36.432  1.00  0.00           C
ATOM   3186  O32 POPEE 174      70.340  72.035  36.142  1.00  0.00           O
ATOM   3187  C32 POPEE 174      70.720  70.225  37.772  1.00  0.00           C
ATOM   3190  C23 POPEE 174      66.610  67.675  38.582  1.00  0.00           C
ATOM   3193  C24 POPEE 174      67.620  67.705  39.732  1.00  0.00           C
ATOM   3196  C25 POPEE 174      66.930  68.015  41.072  1.00  0.00           C
ATOM   3199  C26 POPEE 174      67.870  68.065  42.282  1.00  0.00           C
ATOM   3202  C27 POPEE 174      67.140  68.535  43.542  1.00  0.00           C
ATOM   3205  C28 POPEE 174      68.010  68.595  44.802  1.00  0.00           C
ATOM   3208  C29 POPEE 174      67.190  69.035  45.982  1.00  0.00           C
ATOM   3210 0C21 POPEE 174      67.660  69.325  47.212  1.00  0.00           C
ATOM   3212 1C21 POPEE 174      69.110  69.245  47.632  1.00  0.00           C
ATOM   3215 2C21 POPEE 174      69.690  70.605  48.052  1.00  0.00           C
ATOM   3218 3C21 POPEE 174      69.160  71.145  49.392  1.00  0.00           C
ATOM   3221 4C21 POPEE 174      69.960  72.365  49.862  1.00  0.00           C
ATOM   3224 5C21 POPEE 174      69.560  72.865  51.262  1.00  0.00           C
ATOM   3227 6C21 POPEE 174      70.470  73.995  51.752  1.00  0.00           C
ATOM   3230 7C21 POPEE 174      70.010  74.585  53.092  1.00  0.00           C
ATOM   3233 8C21 POPEE 174      70.880  75.735  53.622  1.00  0.00           C
ATOM   3237  C33 POPEE 174      70.270  70.965  39.062  1.00  0.00           C
ATOM   3240  C34 POPEE 174      71.280  71.985  39.572  1.00  0.00           C
ATOM   3243  C35 POPEE 174      71.260  72.115  41.112  1.00  0.00           C
ATOM   3246  C36 POPEE 174      70.000  72.795  41.642  1.00  0.00           C
ATOM   3249  C37 POPEE 174      69.920  72.785  43.182  1.00  0.00           C
ATOM   3252  C38 POPEE 174      68.730  73.585  43.702  1.00  0.00           C
ATOM   3255  C39 POPEE 174      68.660  73.595  45.232  1.00  0.00           C
ATOM   3258 0C31 POPEE 174      67.620  74.605  45.762  1.00  0.00           C
ATOM   3261 1C31 POPEE 174      67.640  74.705  47.292  1.00  0.00           C
ATOM   3264 2C31 POPEE 174      66.630  75.735  47.812  1.00  0.00           C
ATOM   3267 3C31 POPEE 174      66.640  75.915  49.332  1.00  0.00           C
ATOM   3270 4C31 POPEE 174      67.590  77.025  49.802  1.00  0.00           C
ATOM   3273 5C31 POPEE 174      67.470  77.285  51.312  1.00  0.00           C
ATOM   3276 6C31 POPEE 174      68.220  78.515  51.812  1.00  0.00           C
ATOM   3280  NH3 POPEF 175      92.940  89.095  26.012  1.00  0.00           N
ATOM   3284  C12 POPEF 175      91.550  89.545  25.642  1.00  0.00           C
ATOM   3287  C11 POPEF 175      91.100  90.795  26.432  1.00  0.00           C
ATOM   3290  P   POPEF 175      88.560  90.645  25.912  1.00  0.00           P
ATOM   3291  O13 POPEF 175      87.470  91.445  25.302  1.00  0.00           O
ATOM   3292  O14 POPEF 175      88.710  89.235  25.522  1.00  0.00           O
ATOM   3293  O11 POPEF 175      88.340  90.635  27.482  1.00  0.00           O
ATOM   3294  O12 POPEF 175      89.950  91.435  25.852  1.00  0.00           O
ATOM   3295  C1  POPEF 175      87.860  91.835  28.092  1.00  0.00           C
ATOM   3298  C2  POPEF 175      88.040  91.745  29.612  1.00  0.00           C
ATOM   3300  O21 POPEF 175      87.390  92.885  30.202  1.00  0.00           O
ATOM   3301  C21 POPEF 175      86.930  92.675  31.442  1.00  0.00           C
ATOM   3302  O22 POPEF 175      86.910  91.595  32.002  1.00  0.00           O
ATOM   3303  C22 POPEF 175      86.560  94.005  32.062  1.00  0.00           C
ATOM   3306  C3  POPEF 175      89.570  91.715  29.952  1.00  0.00           C
ATOM   3309  O31 POPEF 175      89.830  91.815  31.362  1.00  0.00           O
ATOM   3310  C31 POPEF 175      89.840  90.645  32.022  1.00  0.00           C
ATOM   3311  O32 POPEF 175      89.800  89.555  31.492  1.00  0.00           O
ATOM   3312  C32 POPEF 175      90.010  90.965  33.502  1.00  0.00           C
ATOM   3315  C23 POPEF 175      85.450  93.915  33.122  1.00  0.00           C
ATOM   3318  C24 POPEF 175      85.950  93.725  34.562  1.00  0.00           C
ATOM   3321  C25 POPEF 175      84.770  93.985  35.512  1.00  0.00           C
ATOM   3324  C26 POPEF 175      85.070  93.975  37.012  1.00  0.00           C
ATOM   3327  C27 POPEF 175      83.760  94.275  37.772  1.00  0.00           C
ATOM   3330  C28 POPEF 175      83.840  94.175  39.302  1.00  0.00           C
ATOM   3333  C29 POPEF 175      83.680  92.765  39.822  1.00  0.00           C
ATOM   3335 0C21 POPEF 175      82.840  92.345  40.782  1.00  0.00           C
ATOM   3337 1C21 POPEF 175      81.900  93.195  41.602  1.00  0.00           C
ATOM   3340 2C21 POPEF 175      80.490  92.595  41.732  1.00  0.00           C
ATOM   3343 3C21 POPEF 175      79.600  93.515  42.582  1.00  0.00           C
ATOM   3346 4C21 POPEF 175      78.180  92.995  42.822  1.00  0.00           C
ATOM   3349 5C21 POPEF 175      77.240  93.165  41.622  1.00  0.00           C
ATOM   3352 6C21 POPEF 175      75.760  92.995  42.032  1.00  0.00           C
ATOM   3355 7C21 POPEF 175      74.770  93.195  40.882  1.00  0.00           C
ATOM   3358 8C21 POPEF 175      73.340  93.385  41.372  1.00  0.00           C
ATOM   3362  C33 POPEF 175      89.130  90.175  34.502  1.00  0.00           C
ATOM   3365  C34 POPEF 175      89.090  91.015  35.792  1.00  0.00           C
ATOM   3368  C35 POPEF 175      88.710  90.315  37.092  1.00  0.00           C
ATOM   3371  C36 POPEF 175      87.250  89.885  37.212  1.00  0.00           C
ATOM   3374  C37 POPEF 175      86.890  89.715  38.692  1.00  0.00           C
ATOM   3377  C38 POPEF 175      85.790  88.685  38.992  1.00  0.00           C
ATOM   3380  C39 POPEF 175      85.710  88.335  40.492  1.00  0.00           C
ATOM   3383 0C31 POPEF 175      85.360  89.535  41.372  1.00  0.00           C
ATOM   3386 1C31 POPEF 175      85.370  89.215  42.872  1.00  0.00           C
ATOM   3389 2C31 POPEF 175      85.100  90.475  43.692  1.00  0.00           C
ATOM   3392 3C31 POPEF 175      85.250  90.265  45.202  1.00  0.00           C
ATOM   3395 4C31 POPEF 175      84.730  91.475  45.982  1.00  0.00           C
ATOM   3398 5C31 POPEF 175      84.940  91.365  47.482  1.00  0.00           C
ATOM   3401 6C31 POPEF 175      84.340  92.555  48.242  1.00  0.00           C
ATOM   3405  NH3 POPEG 176      53.570 105.895  25.462  1.00  0.00           N
ATOM   3409  C12 POPEG 176      53.200 107.185  24.752  1.00  0.00           C
ATOM   3412  C11 POPEG 176      53.560 108.465  25.552  1.00  0.00           C
ATOM   3415  P   POPEG 176      56.090 108.755  25.082  1.00  0.00           P
ATOM   3416  O13 POPEG 176      56.110 107.375  24.532  1.00  0.00           O
ATOM   3417  O14 POPEG 176      57.070 109.735  24.562  1.00  0.00           O
ATOM   3418  O11 POPEG 176      56.250 108.645  26.632  1.00  0.00           O
ATOM   3419  O12 POPEG 176      54.590 109.235  24.912  1.00  0.00           O
ATOM   3420  C1  POPEG 176      57.410 108.015  27.152  1.00  0.00           C
ATOM   3423  C2  POPEG 176      57.120 107.655  28.602  1.00  0.00           C
ATOM   3425  O21 POPEG 176      58.230 106.895  29.092  1.00  0.00           O
ATOM   3426  C21 POPEG 176      58.450 107.085  30.372  1.00  0.00           C
ATOM   3427  O22 POPEG 176      57.960 107.945  31.092  1.00  0.00           O
ATOM   3428  C22 POPEG 176      59.390 105.995  30.862  1.00  0.00           C
ATOM   3431  C3  POPEG 176      55.840 106.785  28.682  1.00  0.00           C
ATOM   3434  O31 POPEG 176      55.720 106.105  29.942  1.00  0.00           O
ATOM   3435  C31 POPEG 176      54.710 105.245  29.922  1.00  0.00           C
ATOM   3436  O32 POPEG 176      53.940 105.095  28.972  1.00  0.00           O
ATOM   3437  C32 POPEG 176      54.710 104.425  31.202  1.00  0.00           C
ATOM   3440  C23 POPEG 176      60.220 106.535  32.042  1.00  0.00           C
ATOM   3443  C24 POPEG 176      60.850 105.405  32.842  1.00  0.00           C
ATOM   3446  C25 POPEG 176      61.620 105.955  34.032  1.00  0.00           C
ATOM   3449  C26 POPEG 176      62.140 104.865  34.972  1.00  0.00           C
ATOM   3452  C27 POPEG 176      63.180 105.485  35.892  1.00  0.00           C
ATOM   3455  C28 POPEG 176      63.710 104.545  36.982  1.00  0.00           C
ATOM   3458  C29 POPEG 176      64.510 105.375  37.952  1.00  0.00           C
ATOM   3460 0C21 POPEG 176      64.200 105.615  39.242  1.00  0.00           C
ATOM   3462 1C21 POPEG 176      63.000 105.075  39.972  1.00  0.00           C
ATOM   3465 2C21 POPEG 176      63.290 103.665  40.492  1.00  0.00           C
ATOM   3468 3C21 POPEG 176      62.090 103.075  41.242  1.00  0.00           C
ATOM   3471 4C21 POPEG 176      62.310 101.645  41.742  1.00  0.00           C
ATOM   3474 5C21 POPEG 176      63.360 101.535  42.862  1.00  0.00           C
ATOM   3477 6C21 POPEG 176      63.390 100.135  43.492  1.00  0.00           C
ATOM   3480 7C21 POPEG 176      64.110 100.115  44.842  1.00  0.00           C
ATOM   3483 8C21 POPEG 176      63.890  98.835  45.642  1.00  0.00           C
ATOM   3487  C33 POPEG 176      53.610 103.345  31.222  1.00  0.00           C
ATOM   3490  C34 POPEG 176      53.520 102.565  32.552  1.00  0.00           C
ATOM   3493  C35 POPEG 176      53.090 103.435  33.742  1.00  0.00           C
ATOM   3496  C36 POPEG 176      53.200 102.735  35.102  1.00  0.00           C
ATOM   3499  C37 POPEG 176      51.830 102.335  35.682  1.00  0.00           C
ATOM   3502  C38 POPEG 176      51.920 101.495  36.972  1.00  0.00           C
ATOM   3505  C39 POPEG 176      52.720 102.155  38.112  1.00  0.00           C
ATOM   3508 0C31 POPEG 176      52.100 103.435  38.692  1.00  0.00           C
ATOM   3511 1C31 POPEG 176      53.030 104.085  39.732  1.00  0.00           C
ATOM   3514 2C31 POPEG 176      52.420 105.305  40.442  1.00  0.00           C
ATOM   3517 3C31 POPEG 176      51.430 104.955  41.562  1.00  0.00           C
ATOM   3520 4C31 POPEG 176      50.950 106.195  42.332  1.00  0.00           C
ATOM   3523 5C31 POPEG 176      50.040 105.855  43.522  1.00  0.00           C
ATOM   3526 6C31 POPEG 176      49.560 107.095  44.292  1.00  0.00           C
ATOM   3530  NH3 POPEH 177     101.000  17.345  25.322  1.00  0.00           N
ATOM   3534  C12 POPEH 177     102.270  17.945  25.882  1.00  0.00           C
ATOM   3537  C11 POPEH 177     103.520  17.145  25.492  1.00  0.00           C
ATOM   3540  P   POPEH 177     106.060  17.175  26.172  1.00  0.00           P
ATOM   3541  O13 POPEH 177     106.020  15.755  25.772  1.00  0.00           O
ATOM   3542  O14 POPEH 177     107.100  18.055  25.602  1.00  0.00           O
ATOM   3543  O11 POPEH 177     106.190  17.205  27.752  1.00  0.00           O
ATOM   3544  O12 POPEH 177     104.650  17.845  25.982  1.00  0.00           O
ATOM   3545  C1  POPEH 177     105.190  16.545  28.522  1.00  0.00           C
ATOM   3548  C2  POPEH 177     105.560  16.665  30.012  1.00  0.00           C
ATOM   3550  O21 POPEH 177     104.630  15.925  30.822  1.00  0.00           O
ATOM   3551  C21 POPEH 177     104.900  14.645  31.002  1.00  0.00           C
ATOM   3552  O22 POPEH 177     105.510  13.895  30.242  1.00  0.00           O
ATOM   3553  C22 POPEH 177     104.420  14.245  32.392  1.00  0.00           C
ATOM   3556  C3  POPEH 177     105.570  18.155  30.452  1.00  0.00           C
ATOM   3559  O31 POPEH 177     105.670  18.285  31.892  1.00  0.00           O
ATOM   3560  C31 POPEH 177     104.900  19.205  32.472  1.00  0.00           C
ATOM   3561  O32 POPEH 177     104.160  19.985  31.902  1.00  0.00           O
ATOM   3562  C32 POPEH 177     105.160  19.145  33.982  1.00  0.00           C
ATOM   3565  C23 POPEH 177     105.250  14.955  33.492  1.00  0.00           C
ATOM   3568  C24 POPEH 177     105.100  14.355  34.892  1.00  0.00           C
ATOM   3571  C25 POPEH 177     103.660  14.305  35.412  1.00  0.00           C
ATOM   3574  C26 POPEH 177     103.600  13.995  36.922  1.00  0.00           C
ATOM   3577  C27 POPEH 177     103.730  15.255  37.802  1.00  0.00           C
ATOM   3580  C28 POPEH 177     103.590  14.955  39.312  1.00  0.00           C
ATOM   3583  C29 POPEH 177     104.810  14.335  39.942  1.00  0.00           C
ATOM   3585 0C21 POPEH 177     105.060  14.265  41.262  1.00  0.00           C
ATOM   3587 1C21 POPEH 177     104.130  14.725  42.362  1.00  0.00           C
ATOM   3590 2C21 POPEH 177     104.130  13.815  43.602  1.00  0.00           C
ATOM   3593 3C21 POPEH 177     105.320  14.045  44.542  1.00  0.00           C
ATOM   3596 4C21 POPEH 177     105.310  13.175  45.812  1.00  0.00           C
ATOM   3599 5C21 POPEH 177     104.220  13.545  46.842  1.00  0.00           C
ATOM   3602 6C21 POPEH 177     104.470  14.875  47.562  1.00  0.00           C
ATOM   3605 7C21 POPEH 177     103.410  15.155  48.642  1.00  0.00           C
ATOM   3608 8C21 POPEH 177     103.600  16.505  49.342  1.00  0.00           C
ATOM   3612  C33 POPEH 177     103.990  19.525  34.922  1.00  0.00           C
ATOM   3615  C34 POPEH 177     104.430  19.335  36.382  1.00  0.00           C
ATOM   3618  C35 POPEH 177     103.340  19.625  37.432  1.00  0.00           C
ATOM   3621  C36 POPEH 177     103.950  19.725  38.842  1.00  0.00           C
ATOM   3624  C37 POPEH 177     102.940  20.035  39.952  1.00  0.00           C
ATOM   3627  C38 POPEH 177     103.640  20.365  41.282  1.00  0.00           C
ATOM   3630  C39 POPEH 177     102.670  20.785  42.402  1.00  0.00           C
ATOM   3633 0C31 POPEH 177     103.350  20.795  43.782  1.00  0.00           C
ATOM   3636 1C31 POPEH 177     102.440  21.155  44.962  1.00  0.00           C
ATOM   3639 2C31 POPEH 177     101.210  20.245  45.072  1.00  0.00           C
ATOM   3642 3C31 POPEH 177     100.410  20.395  46.372  1.00  0.00           C
ATOM   3645 4C31 POPEH 177     101.210  20.055  47.642  1.00  0.00           C
ATOM   3648 5C31 POPEH 177     100.310  19.875  48.872  1.00  0.00           C
ATOM   3651 6C31 POPEH 177     101.070  19.475  50.132  1.00  0.00           C
ATOM   3655  NH3 POPEI 178      53.550  35.045  30.522  1.00  0.00           N
ATOM   3659  C12 POPEI 178      53.570  35.285  32.012  1.00  0.00           C
ATOM   3662  C11 POPEI 178      54.940  34.995  32.642  1.00  0.00           C
ATOM   3665  P   POPEI 178      56.840  35.755  30.992  1.00  0.00           P
ATOM   3666  O13 POPEI 178      55.980  35.895  29.802  1.00  0.00           O
ATOM   3667  O14 POPEI 178      58.070  36.565  31.112  1.00  0.00           O
ATOM   3668  O11 POPEI 178      57.240  34.245  31.132  1.00  0.00           O
ATOM   3669  O12 POPEI 178      55.930  35.955  32.252  1.00  0.00           O
ATOM   3670  C1  POPEI 178      58.460  33.975  31.822  1.00  0.00           C
ATOM   3673  C2  POPEI 178      58.470  32.505  32.282  1.00  0.00           C
ATOM   3675  O21 POPEI 178      59.820  32.035  32.412  1.00  0.00           O
ATOM   3676  C21 POPEI 178      60.590  32.865  33.132  1.00  0.00           C
ATOM   3677  O22 POPEI 178      61.420  33.625  32.662  1.00  0.00           O
ATOM   3678  C22 POPEI 178      60.180  32.775  34.612  1.00  0.00           C
ATOM   3681  C3  POPEI 178      57.650  31.655  31.272  1.00  0.00           C
ATOM   3684  O31 POPEI 178      57.920  30.245  31.332  1.00  0.00           O
ATOM   3685  C31 POPEI 178      57.280  29.665  32.332  1.00  0.00           C
ATOM   3686  O32 POPEI 178      56.570  30.245  33.132  1.00  0.00           O
ATOM   3687  C32 POPEI 178      57.520  28.165  32.352  1.00  0.00           C
ATOM   3690  C23 POPEI 178      61.320  33.105  35.602  1.00  0.00           C
ATOM   3693  C24 POPEI 178      62.470  32.085  35.552  1.00  0.00           C
ATOM   3696  C25 POPEI 178      63.460  32.225  36.712  1.00  0.00           C
ATOM   3699  C26 POPEI 178      62.880  31.745  38.062  1.00  0.00           C
ATOM   3702  C27 POPEI 178      63.940  31.605  39.162  1.00  0.00           C
ATOM   3705  C28 POPEI 178      63.360  31.175  40.522  1.00  0.00           C
ATOM   3708  C29 POPEI 178      62.750  29.795  40.482  1.00  0.00           C
ATOM   3710 0C21 POPEI 178      63.040  28.745  41.272  1.00  0.00           C
ATOM   3712 1C21 POPEI 178      64.010  28.705  42.402  1.00  0.00           C
ATOM   3715 2C21 POPEI 178      65.460  28.425  41.962  1.00  0.00           C
ATOM   3718 3C21 POPEI 178      66.400  28.155  43.152  1.00  0.00           C
ATOM   3721 4C21 POPEI 178      66.320  29.245  44.222  1.00  0.00           C
ATOM   3724 5C21 POPEI 178      67.340  29.075  45.352  1.00  0.00           C
ATOM   3727 6C21 POPEI 178      67.240  30.225  46.362  1.00  0.00           C
ATOM   3730 7C21 POPEI 178      68.250  30.095  47.502  1.00  0.00           C
ATOM   3733 8C21 POPEI 178      68.260  31.325  48.422  1.00  0.00           C
ATOM   3737  C33 POPEI 178      57.950  27.695  33.752  1.00  0.00           C
ATOM   3740  C34 POPEI 178      59.420  27.995  34.032  1.00  0.00           C
ATOM   3743  C35 POPEI 178      59.760  27.895  35.522  1.00  0.00           C
ATOM   3746  C36 POPEI 178      61.240  28.195  35.782  1.00  0.00           C
ATOM   3749  C37 POPEI 178      62.150  26.975  35.562  1.00  0.00           C
ATOM   3752  C38 POPEI 178      63.630  27.345  35.682  1.00  0.00           C
ATOM   3755  C39 POPEI 178      64.560  26.145  35.912  1.00  0.00           C
ATOM   3758 0C31 POPEI 178      66.010  26.475  35.532  1.00  0.00           C
ATOM   3761 1C31 POPEI 178      66.950  25.275  35.602  1.00  0.00           C
ATOM   3764 2C31 POPEI 178      68.170  25.435  34.672  1.00  0.00           C
ATOM   3767 3C31 POPEI 178      69.120  26.585  35.052  1.00  0.00           C
ATOM   3770 4C31 POPEI 178      70.130  26.865  33.942  1.00  0.00           C
ATOM   3773 5C31 POPEI 178      71.150  27.955  34.282  1.00  0.00           C
ATOM   3776 6C31 POPEI 178      72.130  28.205  33.132  1.00  0.00           C
ATOM   3780  NH3 POPEJ 179     121.410  69.635  67.792  1.00  0.00           N
ATOM   3784  C12 POPEJ 179     122.570  68.675  67.632  1.00  0.00           C
ATOM   3787  C11 POPEJ 179     123.270  68.295  68.952  1.00  0.00           C
ATOM   3790  P   POPEJ 179     125.230  66.695  68.152  1.00  0.00           P
ATOM   3791  O13 POPEJ 179     125.310  65.275  67.772  1.00  0.00           O
ATOM   3792  O14 POPEJ 179     126.300  67.235  69.032  1.00  0.00           O
ATOM   3793  O11 POPEJ 179     125.070  67.595  66.882  1.00  0.00           O
ATOM   3794  O12 POPEJ 179     123.850  66.985  68.872  1.00  0.00           O
ATOM   3795  C1  POPEJ 179     125.790  67.515  65.652  1.00  0.00           C
ATOM   3798  C2  POPEJ 179     125.100  66.635  64.552  1.00  0.00           C
ATOM   3800  O21 POPEJ 179     125.740  66.775  63.262  1.00  0.00           O
ATOM   3801  C21 POPEJ 179     125.700  67.925  62.612  1.00  0.00           C
ATOM   3802  O22 POPEJ 179     125.150  68.945  62.982  1.00  0.00           O
ATOM   3803  C22 POPEJ 179     126.550  67.785  61.332  1.00  0.00           C
ATOM   3806  C3  POPEJ 179     123.550  66.815  64.482  1.00  0.00           C
ATOM   3809  O31 POPEJ 179     122.940  65.785  63.662  1.00  0.00           O
ATOM   3810  C31 POPEJ 179     121.690  66.075  63.312  1.00  0.00           C
ATOM   3811  O32 POPEJ 179     121.020  66.965  63.812  1.00  0.00           O
ATOM   3812  C32 POPEJ 179     121.280  65.285  62.082  1.00  0.00           C
ATOM   3815  C23 POPEJ 179     126.460  68.975  60.332  1.00  0.00           C
ATOM   3818  C24 POPEJ 179     127.380  68.765  59.122  1.00  0.00           C
ATOM   3821  C25 POPEJ 179     127.040  69.665  57.922  1.00  0.00           C
ATOM   3824  C26 POPEJ 179     127.850  69.335  56.662  1.00  0.00           C
ATOM   3827  C27 POPEJ 179     127.430  70.215  55.482  1.00  0.00           C
ATOM   3830  C28 POPEJ 179     128.140  69.895  54.152  1.00  0.00           C
ATOM   3833  C29 POPEJ 179     129.620  70.185  54.162  1.00  0.00           C
ATOM   3835 0C21 POPEJ 179     130.460  69.885  53.162  1.00  0.00           C
ATOM   3837 1C21 POPEJ 179     130.070  69.185  51.882  1.00  0.00           C
ATOM   3840 2C21 POPEJ 179     131.150  68.245  51.312  1.00  0.00           C
ATOM   3843 3C21 POPEJ 179     131.530  67.075  52.232  1.00  0.00           C
ATOM   3846 4C21 POPEJ 179     132.460  66.085  51.502  1.00  0.00           C
ATOM   3849 5C21 POPEJ 179     133.140  65.065  52.432  1.00  0.00           C
ATOM   3852 6C21 POPEJ 179     134.230  64.285  51.682  1.00  0.00           C
ATOM   3855 7C21 POPEJ 179     134.980  63.275  52.552  1.00  0.00           C
ATOM   3858 8C21 POPEJ 179     136.120  62.595  51.792  1.00  0.00           C
ATOM   3862  C33 POPEJ 179     120.000  65.895  61.482  1.00  0.00           C
ATOM   3865  C34 POPEJ 179     119.610  65.265  60.142  1.00  0.00           C
ATOM   3868  C35 POPEJ 179     120.520  65.605  58.952  1.00  0.00           C
ATOM   3871  C36 POPEJ 179     120.570  67.105  58.622  1.00  0.00           C
ATOM   3874  C37 POPEJ 179     120.730  67.385  57.122  1.00  0.00           C
ATOM   3877  C38 POPEJ 179     120.780  68.885  56.772  1.00  0.00           C
ATOM   3880  C39 POPEJ 179     122.170  69.505  56.852  1.00  0.00           C
ATOM   3883 0C31 POPEJ 179     122.240  70.935  56.302  1.00  0.00           C
ATOM   3886 1C31 POPEJ 179     123.680  71.365  55.962  1.00  0.00           C
ATOM   3889 2C31 POPEJ 179     123.730  72.735  55.272  1.00  0.00           C
ATOM   3892 3C31 POPEJ 179     125.140  73.095  54.772  1.00  0.00           C
ATOM   3895 4C31 POPEJ 179     126.040  73.655  55.882  1.00  0.00           C
ATOM   3898 5C31 POPEJ 179     127.430  74.065  55.372  1.00  0.00           C
ATOM   3901 6C31 POPEJ 179     128.430  74.345  56.492  1.00  0.00           C
ATOM   3905  NH3 POPEK 180     108.180  24.175  28.862  1.00  0.00           N
ATOM   3909  C12 POPEK 180     106.860  24.895  29.012  1.00  0.00           C
ATOM   3912  C11 POPEK 180     106.390  25.465  27.672  1.00  0.00           C
ATOM   3915  P   POPEK 180     107.990  27.495  27.162  1.00  0.00           P
ATOM   3916  O13 POPEK 180     108.980  27.685  26.092  1.00  0.00           O
ATOM   3917  O14 POPEK 180     106.880  28.475  27.252  1.00  0.00           O
ATOM   3918  O11 POPEK 180     108.720  27.365  28.562  1.00  0.00           O
ATOM   3919  O12 POPEK 180     107.450  26.045  26.932  1.00  0.00           O
ATOM   3920  C1  POPEK 180     109.540  28.475  28.982  1.00  0.00           C
ATOM   3923  C2  POPEK 180     109.370  28.735  30.492  1.00  0.00           C
ATOM   3925  O21 POPEK 180     110.200  27.795  31.182  1.00  0.00           O
ATOM   3926  C21 POPEK 180     110.610  28.205  32.372  1.00  0.00           C
ATOM   3927  O22 POPEK 180     110.330  29.265  32.912  1.00  0.00           O
ATOM   3928  C22 POPEK 180     111.520  27.125  32.942  1.00  0.00           C
ATOM   3931  C3  POPEK 180     107.880  28.575  30.882  1.00  0.00           C
ATOM   3934  O31 POPEK 180     107.560  29.055  32.192  1.00  0.00           O
ATOM   3935  C31 POPEK 180     107.630  30.385  32.342  1.00  0.00           C
ATOM   3936  O32 POPEK 180     107.830  31.185  31.452  1.00  0.00           O
ATOM   3937  C32 POPEK 180     107.460  30.735  33.822  1.00  0.00           C
ATOM   3940  C23 POPEK 180     111.770  27.255  34.462  1.00  0.00           C
ATOM   3943  C24 POPEK 180     112.960  26.395  34.902  1.00  0.00           C
ATOM   3946  C25 POPEK 180     113.220  26.435  36.412  1.00  0.00           C
ATOM   3949  C26 POPEK 180     112.400  25.405  37.182  1.00  0.00           C
ATOM   3952  C27 POPEK 180     112.600  25.475  38.692  1.00  0.00           C
ATOM   3955  C28 POPEK 180     111.950  24.285  39.422  1.00  0.00           C
ATOM   3958  C29 POPEK 180     111.800  24.485  40.902  1.00  0.00           C
ATOM   3960 0C21 POPEK 180     112.780  24.435  41.822  1.00  0.00           C
ATOM   3962 1C21 POPEK 180     114.230  24.125  41.592  1.00  0.00           C
ATOM   3965 2C21 POPEK 180     114.650  22.925  42.462  1.00  0.00           C
ATOM   3968 3C21 POPEK 180     116.160  22.655  42.442  1.00  0.00           C
ATOM   3971 4C21 POPEK 180     116.530  21.445  43.302  1.00  0.00           C
ATOM   3974 5C21 POPEK 180     116.450  21.685  44.812  1.00  0.00           C
ATOM   3977 6C21 POPEK 180     116.400  20.365  45.592  1.00  0.00           C
ATOM   3980 7C21 POPEK 180     116.470  20.545  47.112  1.00  0.00           C
ATOM   3983 8C21 POPEK 180     116.400  19.225  47.902  1.00  0.00           C
ATOM   3987  C33 POPEK 180     106.510  31.925  34.062  1.00  0.00           C
ATOM   3990  C34 POPEK 180     107.080  32.935  35.062  1.00  0.00           C
ATOM   3993  C35 POPEK 180     107.110  32.485  36.522  1.00  0.00           C
ATOM   3996  C36 POPEK 180     107.980  33.435  37.362  1.00  0.00           C
ATOM   3999  C37 POPEK 180     107.430  33.655  38.782  1.00  0.00           C
ATOM   4002  C38 POPEK 180     108.450  34.325  39.702  1.00  0.00           C
ATOM   4005  C39 POPEK 180     107.850  34.835  41.032  1.00  0.00           C
ATOM   4008 0C31 POPEK 180     107.230  33.755  41.922  1.00  0.00           C
ATOM   4011 1C31 POPEK 180     106.880  34.295  43.312  1.00  0.00           C
ATOM   4014 2C31 POPEK 180     106.120  33.285  44.162  1.00  0.00           C
ATOM   4017 3C31 POPEK 180     105.990  33.745  45.622  1.00  0.00           C
ATOM   4020 4C31 POPEK 180     105.570  32.595  46.542  1.00  0.00           C
ATOM   4023 5C31 POPEK 180     105.520  33.005  48.022  1.00  0.00           C
ATOM   4026 6C31 POPEK 180     105.140  31.855  48.952  1.00  0.00           C
ATOM   4030  NH3 POPEL 181      16.580  67.025  25.022  1.00  0.00           N
ATOM   4034  C12 POPEL 181      17.170  68.275  24.422  1.00  0.00           C
ATOM   4037  C11 POPEL 181      18.270  67.955  23.392  1.00  0.00           C
ATOM   4040  P   POPEL 181      20.190  66.355  24.222  1.00  0.00           P
ATOM   4041  O13 POPEL 181      20.530  64.945  23.972  1.00  0.00           O
ATOM   4042  O14 POPEL 181      21.160  67.355  23.772  1.00  0.00           O
ATOM   4043  O11 POPEL 181      19.920  66.545  25.772  1.00  0.00           O
ATOM   4044  O12 POPEL 181      18.790  66.635  23.572  1.00  0.00           O
ATOM   4045  C1  POPEL 181      21.080  66.235  26.572  1.00  0.00           C
ATOM   4048  C2  POPEL 181      20.740  66.465  28.042  1.00  0.00           C
ATOM   4050  O21 POPEL 181      21.890  66.505  28.892  1.00  0.00           O
ATOM   4051  C21 POPEL 181      22.570  65.385  29.102  1.00  0.00           C
ATOM   4052  O22 POPEL 181      22.490  64.335  28.482  1.00  0.00           O
ATOM   4053  C22 POPEL 181      23.400  65.565  30.362  1.00  0.00           C
ATOM   4056  C3  POPEL 181      19.640  65.495  28.562  1.00  0.00           C
ATOM   4059  O31 POPEL 181      19.080  66.005  29.782  1.00  0.00           O
ATOM   4060  C31 POPEL 181      18.090  66.865  29.612  1.00  0.00           C
ATOM   4061  O32 POPEL 181      17.390  66.945  28.612  1.00  0.00           O
ATOM   4062  C32 POPEL 181      18.030  67.815  30.812  1.00  0.00           C
ATOM   4065  C23 POPEL 181      24.180  66.885  30.312  1.00  0.00           C
ATOM   4068  C24 POPEL 181      25.220  67.005  31.402  1.00  0.00           C
ATOM   4071  C25 POPEL 181      24.640  67.465  32.752  1.00  0.00           C
ATOM   4074  C26 POPEL 181      24.240  66.325  33.702  1.00  0.00           C
ATOM   4077  C27 POPEL 181      24.110  66.805  35.162  1.00  0.00           C
ATOM   4080  C28 POPEL 181      23.930  65.645  36.162  1.00  0.00           C
ATOM   4083  C29 POPEL 181      25.230  64.925  36.422  1.00  0.00           C
ATOM   4085 0C21 POPEL 181      25.690  64.465  37.602  1.00  0.00           C
ATOM   4087 1C21 POPEL 181      25.020  64.535  38.942  1.00  0.00           C
ATOM   4090 2C21 POPEL 181      25.980  64.995  40.042  1.00  0.00           C
ATOM   4093 3C21 POPEL 181      25.260  65.085  41.402  1.00  0.00           C
ATOM   4096 4C21 POPEL 181      26.130  65.745  42.472  1.00  0.00           C
ATOM   4099 5C21 POPEL 181      25.300  66.285  43.642  1.00  0.00           C
ATOM   4102 6C21 POPEL 181      26.130  67.155  44.602  1.00  0.00           C
ATOM   4105 7C21 POPEL 181      25.270  67.815  45.682  1.00  0.00           C
ATOM   4108 8C21 POPEL 181      26.090  68.645  46.672  1.00  0.00           C
ATOM   4112  C33 POPEL 181      19.030  67.565  31.992  1.00  0.00           C
ATOM   4115  C34 POPEL 181      18.350  66.965  33.232  1.00  0.00           C
ATOM   4118  C35 POPEL 181      17.440  67.965  33.952  1.00  0.00           C
ATOM   4121  C36 POPEL 181      16.850  67.375  35.232  1.00  0.00           C
ATOM   4124  C37 POPEL 181      16.020  68.385  36.032  1.00  0.00           C
ATOM   4127  C38 POPEL 181      15.600  67.795  37.382  1.00  0.00           C
ATOM   4130  C39 POPEL 181      15.180  68.845  38.412  1.00  0.00           C
ATOM   4133 0C31 POPEL 181      15.740  68.495  39.802  1.00  0.00           C
ATOM   4136 1C31 POPEL 181      15.470  69.555  40.872  1.00  0.00           C
ATOM   4139 2C31 POPEL 181      15.950  69.125  42.272  1.00  0.00           C
ATOM   4142 3C31 POPEL 181      17.400  68.605  42.272  1.00  0.00           C
ATOM   4145 4C31 POPEL 181      17.940  68.295  43.672  1.00  0.00           C
ATOM   4148 5C31 POPEL 181      19.300  67.585  43.602  1.00  0.00           C
ATOM   4151 6C31 POPEL 181      19.950  67.335  44.962  1.00  0.00           C
ATOM   4155  NH3 POPEM 182      90.820 125.635  22.702  1.00  0.00           N
ATOM   4159  C12 POPEM 182      89.340 125.595  22.412  1.00  0.00           C
ATOM   4162  C11 POPEM 182      88.810 126.925  21.822  1.00  0.00           C
ATOM   4165  P   POPEM 182      90.430 128.935  21.962  1.00  0.00           P
ATOM   4166  O13 POPEM 182      89.850 129.845  20.952  1.00  0.00           O
ATOM   4167  O14 POPEM 182      91.440 127.945  21.542  1.00  0.00           O
ATOM   4168  O11 POPEM 182      91.010 129.695  23.202  1.00  0.00           O
ATOM   4169  O12 POPEM 182      89.250 128.065  22.572  1.00  0.00           O
ATOM   4170  C1  POPEM 182      90.490 130.845  23.842  1.00  0.00           C
ATOM   4173  C2  POPEM 182      90.060 130.555  25.312  1.00  0.00           C
ATOM   4175  O21 POPEM 182      91.180 130.065  26.092  1.00  0.00           O
ATOM   4176  C21 POPEM 182      92.000 131.025  26.532  1.00  0.00           C
ATOM   4177  O22 POPEM 182      91.780 132.225  26.452  1.00  0.00           O
ATOM   4178  C22 POPEM 182      93.240 130.435  27.212  1.00  0.00           C
ATOM   4181  C3  POPEM 182      88.910 129.515  25.332  1.00  0.00           C
ATOM   4184  O31 POPEM 182      88.430 129.325  26.682  1.00  0.00           O
ATOM   4185  C31 POPEM 182      88.820 128.195  27.262  1.00  0.00           C
ATOM   4186  O32 POPEM 182      89.270 127.225  26.682  1.00  0.00           O
ATOM   4187  C32 POPEM 182      88.570 128.295  28.762  1.00  0.00           C
ATOM   4190  C23 POPEM 182      93.030 130.065  28.702  1.00  0.00           C
ATOM   4193  C24 POPEM 182      94.310 129.475  29.362  1.00  0.00           C
ATOM   4196  C25 POPEM 182      94.080 128.935  30.782  1.00  0.00           C
ATOM   4199  C26 POPEM 182      94.230 130.005  31.882  1.00  0.00           C
ATOM   4202  C27 POPEM 182      93.740 129.515  33.262  1.00  0.00           C
ATOM   4205  C28 POPEM 182      93.830 130.595  34.362  1.00  0.00           C
ATOM   4208  C29 POPEM 182      93.050 130.255  35.612  1.00  0.00           C
ATOM   4210 0C21 POPEM 182      93.450 130.385  36.902  1.00  0.00           C
ATOM   4212 1C21 POPEM 182      94.770 130.905  37.412  1.00  0.00           C
ATOM   4215 2C21 POPEM 182      94.630 131.975  38.512  1.00  0.00           C
ATOM   4218 3C21 POPEM 182      96.000 132.445  39.032  1.00  0.00           C
ATOM   4221 4C21 POPEM 182      95.910 133.465  40.172  1.00  0.00           C
ATOM   4224 5C21 POPEM 182      97.290 134.085  40.482  1.00  0.00           C
ATOM   4227 6C21 POPEM 182      97.270 135.075  41.652  1.00  0.00           C
ATOM   4230 7C21 POPEM 182      98.660 135.635  41.962  1.00  0.00           C
ATOM   4233 8C21 POPEM 182      98.670 136.675  43.072  1.00  0.00           C
ATOM   4237  C33 POPEM 182      89.680 127.655  29.622  1.00  0.00           C
ATOM   4240  C34 POPEM 182      89.400 126.215  30.062  1.00  0.00           C
ATOM   4243  C35 POPEM 182      90.390 125.755  31.142  1.00  0.00           C
ATOM   4246  C36 POPEM 182      89.950 124.455  31.812  1.00  0.00           C
ATOM   4249  C37 POPEM 182      90.860 123.995  32.952  1.00  0.00           C
ATOM   4252  C38 POPEM 182      90.830 122.465  33.112  1.00  0.00           C
ATOM   4255  C39 POPEM 182      91.900 121.905  34.062  1.00  0.00           C
ATOM   4258 0C31 POPEM 182      91.500 121.885  35.542  1.00  0.00           C
ATOM   4261 1C31 POPEM 182      92.250 120.765  36.282  1.00  0.00           C
ATOM   4264 2C31 POPEM 182      91.930 120.675  37.782  1.00  0.00           C
ATOM   4267 3C31 POPEM 182      92.620 121.745  38.652  1.00  0.00           C
ATOM   4270 4C31 POPEM 182      94.140 121.585  38.742  1.00  0.00           C
ATOM   4273 5C31 POPEM 182      94.790 122.615  39.672  1.00  0.00           C
ATOM   4276 6C31 POPEM 182      96.300 122.465  39.792  1.00  0.00           C
ATOM   4280  NH3 POPEN 183      37.820  55.775  69.722  1.00  0.00           N
ATOM   4284  C12 POPEN 183      37.920  54.415  69.092  1.00  0.00           C
ATOM   4287  C11 POPEN 183      37.450  53.335  70.072  1.00  0.00           C
ATOM   4290  P   POPEN 183      36.190  51.075  69.802  1.00  0.00           P
ATOM   4291  O13 POPEN 183      36.600  49.705  69.462  1.00  0.00           O
ATOM   4292  O14 POPEN 183      35.840  51.305  71.212  1.00  0.00           O
ATOM   4293  O11 POPEN 183      34.980  51.445  68.862  1.00  0.00           O
ATOM   4294  O12 POPEN 183      37.330  52.085  69.382  1.00  0.00           O
ATOM   4295  C1  POPEN 183      35.160  51.745  67.472  1.00  0.00           C
ATOM   4298  C2  POPEN 183      35.320  50.465  66.592  1.00  0.00           C
ATOM   4300  O21 POPEN 183      35.820  50.865  65.302  1.00  0.00           O
ATOM   4301  C21 POPEN 183      36.730  50.015  64.832  1.00  0.00           C
ATOM   4302  O22 POPEN 183      37.080  48.985  65.362  1.00  0.00           O
ATOM   4303  C22 POPEN 183      37.310  50.505  63.522  1.00  0.00           C
ATOM   4306  C3  POPEN 183      34.000  49.635  66.462  1.00  0.00           C
ATOM   4309  O31 POPEN 183      34.120  48.605  65.442  1.00  0.00           O
ATOM   4310  C31 POPEN 183      33.610  48.955  64.262  1.00  0.00           C
ATOM   4311  O32 POPEN 183      32.920  49.945  64.072  1.00  0.00           O
ATOM   4312  C32 POPEN 183      34.040  48.005  63.162  1.00  0.00           C
ATOM   4315  C23 POPEN 183      38.040  49.335  62.822  1.00  0.00           C
ATOM   4318  C24 POPEN 183      38.530  49.695  61.422  1.00  0.00           C
ATOM   4321  C25 POPEN 183      37.380  50.075  60.482  1.00  0.00           C
ATOM   4324  C26 POPEN 183      37.810  50.085  59.012  1.00  0.00           C
ATOM   4327  C27 POPEN 183      36.700  50.565  58.082  1.00  0.00           C
ATOM   4330  C28 POPEN 183      37.030  50.355  56.592  1.00  0.00           C
ATOM   4333  C29 POPEN 183      38.230  51.155  56.172  1.00  0.00           C
ATOM   4335 0C21 POPEN 183      38.670  51.305  54.912  1.00  0.00           C
ATOM   4337 1C21 POPEN 183      38.030  50.725  53.682  1.00  0.00           C
ATOM   4340 2C21 POPEN 183      38.400  49.255  53.372  1.00  0.00           C
ATOM   4343 3C21 POPEN 183      38.580  49.015  51.862  1.00  0.00           C
ATOM   4346 4C21 POPEN 183      38.570  47.545  51.442  1.00  0.00           C
ATOM   4349 5C21 POPEN 183      37.150  46.955  51.362  1.00  0.00           C
ATOM   4352 6C21 POPEN 183      37.130  45.495  50.892  1.00  0.00           C
ATOM   4355 7C21 POPEN 183      35.710  44.975  50.642  1.00  0.00           C
ATOM   4358 8C21 POPEN 183      35.660  43.465  50.382  1.00  0.00           C
ATOM   4362  C33 POPEN 183      32.820  47.585  62.302  1.00  0.00           C
ATOM   4365  C34 POPEN 183      33.190  46.705  61.092  1.00  0.00           C
ATOM   4368  C35 POPEN 183      34.030  47.425  60.032  1.00  0.00           C
ATOM   4371  C36 POPEN 183      34.090  46.625  58.722  1.00  0.00           C
ATOM   4374  C37 POPEN 183      35.100  47.175  57.702  1.00  0.00           C
ATOM   4377  C38 POPEN 183      35.350  46.225  56.522  1.00  0.00           C
ATOM   4380  C39 POPEN 183      34.050  45.835  55.782  1.00  0.00           C
ATOM   4383 0C31 POPEN 183      34.250  44.805  54.672  1.00  0.00           C
ATOM   4386 1C31 POPEN 183      32.900  44.185  54.282  1.00  0.00           C
ATOM   4389 2C31 POPEN 183      32.860  43.605  52.862  1.00  0.00           C
ATOM   4392 3C31 POPEN 183      31.460  43.085  52.502  1.00  0.00           C
ATOM   4395 4C31 POPEN 183      31.310  42.785  51.002  1.00  0.00           C
ATOM   4398 5C31 POPEN 183      29.840  42.735  50.562  1.00  0.00           C
ATOM   4401 6C31 POPEN 183      29.650  42.465  49.072  1.00  0.00           C
ATOM   4405  NH3 POPEO 184      25.890 117.605  67.152  1.00  0.00           N
ATOM   4409  C12 POPEO 184      24.960 116.715  66.362  1.00  0.00           C
ATOM   4412  C11 POPEO 184      23.740 117.495  65.842  1.00  0.00           C
ATOM   4415  P   POPEO 184      23.030 119.735  67.072  1.00  0.00           P
ATOM   4416  O13 POPEO 184      21.680 120.115  67.552  1.00  0.00           O
ATOM   4417  O14 POPEO 184      24.190 120.155  67.902  1.00  0.00           O
ATOM   4418  O11 POPEO 184      23.250 120.195  65.562  1.00  0.00           O
ATOM   4419  O12 POPEO 184      23.090 118.165  66.922  1.00  0.00           O
ATOM   4420  C1  POPEO 184      23.120 121.515  65.052  1.00  0.00           C
ATOM   4423  C2  POPEO 184      22.780 121.575  63.512  1.00  0.00           C
ATOM   4425  O21 POPEO 184      21.360 121.775  63.332  1.00  0.00           O
ATOM   4426  C21 POPEO 184      21.040 122.455  62.232  1.00  0.00           C
ATOM   4427  O22 POPEO 184      21.850 122.955  61.452  1.00  0.00           O
ATOM   4428  C22 POPEO 184      19.540 122.485  61.992  1.00  0.00           C
ATOM   4431  C3  POPEO 184      23.260 120.305  62.722  1.00  0.00           C
ATOM   4434  O31 POPEO 184      22.680 120.145  61.402  1.00  0.00           O
ATOM   4435  C31 POPEO 184      23.400 120.525  60.342  1.00  0.00           C
ATOM   4436  O32 POPEO 184      24.480 121.055  60.372  1.00  0.00           O
ATOM   4437  C32 POPEO 184      22.640 120.045  59.092  1.00  0.00           C
ATOM   4440  C23 POPEO 184      19.250 122.445  60.472  1.00  0.00           C
ATOM   4443  C24 POPEO 184      17.840 122.875  60.062  1.00  0.00           C
ATOM   4446  C25 POPEO 184      17.680 122.815  58.532  1.00  0.00           C
ATOM   4449  C26 POPEO 184      16.420 123.505  58.002  1.00  0.00           C
ATOM   4452  C27 POPEO 184      16.360 123.475  56.462  1.00  0.00           C
ATOM   4455  C28 POPEO 184      15.090 124.125  55.882  1.00  0.00           C
ATOM   4458  C29 POPEO 184      15.160 125.635  55.902  1.00  0.00           C
ATOM   4460 0C21 POPEO 184      14.980 126.465  54.862  1.00  0.00           C
ATOM   4462 1C21 POPEO 184      14.630 126.075  53.452  1.00  0.00           C
ATOM   4465 2C21 POPEO 184      15.750 126.355  52.442  1.00  0.00           C
ATOM   4468 3C21 POPEO 184      15.500 125.615  51.122  1.00  0.00           C
ATOM   4471 4C21 POPEO 184      16.470 125.995  50.002  1.00  0.00           C
ATOM   4474 5C21 POPEO 184      16.160 125.225  48.702  1.00  0.00           C
ATOM   4477 6C21 POPEO 184      17.400 124.995  47.832  1.00  0.00           C
ATOM   4480 7C21 POPEO 184      17.070 124.335  46.492  1.00  0.00           C
ATOM   4483 8C21 POPEO 184      18.320 123.955  45.702  1.00  0.00           C
ATOM   4487  C33 POPEO 184      23.470 120.085  57.782  1.00  0.00           C
ATOM   4490  C34 POPEO 184      22.790 119.305  56.652  1.00  0.00           C
ATOM   4493  C35 POPEO 184      23.560 119.375  55.322  1.00  0.00           C
ATOM   4496  C36 POPEO 184      22.980 118.445  54.252  1.00  0.00           C
ATOM   4499  C37 POPEO 184      23.740 118.535  52.922  1.00  0.00           C
ATOM   4502  C38 POPEO 184      23.170 117.605  51.852  1.00  0.00           C
ATOM   4505  C39 POPEO 184      23.840 117.805  50.482  1.00  0.00           C
ATOM   4508 0C31 POPEO 184      25.100 116.945  50.262  1.00  0.00           C
ATOM   4511 1C31 POPEO 184      25.920 117.465  49.072  1.00  0.00           C
ATOM   4514 2C31 POPEO 184      26.830 116.415  48.412  1.00  0.00           C
ATOM   4517 3C31 POPEO 184      26.120 115.465  47.432  1.00  0.00           C
ATOM   4520 4C31 POPEO 184      25.360 116.175  46.302  1.00  0.00           C
ATOM   4523 5C31 POPEO 184      25.100 115.265  45.092  1.00  0.00           C
ATOM   4526 6C31 POPEO 184      24.240 115.925  44.012  1.00  0.00           C
ATOM   4530  NH3 POPEP 185     109.050  97.455  29.442  1.00  0.00           N
ATOM   4534  C12 POPEP 185     109.460  97.245  28.012  1.00  0.00           C
ATOM   4537  C11 POPEP 185     109.480  95.755  27.662  1.00  0.00           C
ATOM   4540  P   POPEP 185     111.520  95.145  26.102  1.00  0.00           P
ATOM   4541  O13 POPEP 185     111.480  93.765  25.582  1.00  0.00           O
ATOM   4542  O14 POPEP 185     112.140  96.165  25.242  1.00  0.00           O
ATOM   4543  O11 POPEP 185     112.130  95.235  27.562  1.00  0.00           O
ATOM   4544  O12 POPEP 185     110.010  95.595  26.342  1.00  0.00           O
ATOM   4545  C1  POPEP 185     113.450  95.675  27.842  1.00  0.00           C
ATOM   4548  C2  POPEP 185     113.730  95.745  29.382  1.00  0.00           C
ATOM   4550  O21 POPEP 185     113.540  94.445  29.982  1.00  0.00           O
ATOM   4551  C21 POPEP 185     114.260  94.245  31.072  1.00  0.00           C
ATOM   4552  O22 POPEP 185     115.100  95.005  31.522  1.00  0.00           O
ATOM   4553  C22 POPEP 185     113.850  92.935  31.762  1.00  0.00           C
ATOM   4556  C3  POPEP 185     112.810  96.815  30.052  1.00  0.00           C
ATOM   4559  O31 POPEP 185     112.870  96.775  31.502  1.00  0.00           O
ATOM   4560  C31 POPEP 185     111.710  96.965  32.112  1.00  0.00           C
ATOM   4561  O32 POPEP 185     110.680  97.305  31.552  1.00  0.00           O
ATOM   4562  C32 POPEP 185     111.830  96.765  33.622  1.00  0.00           C
ATOM   4565  C23 POPEP 185     114.650  92.705  33.072  1.00  0.00           C
ATOM   4568  C24 POPEP 185     114.180  91.465  33.862  1.00  0.00           C
ATOM   4571  C25 POPEP 185     114.080  91.655  35.392  1.00  0.00           C
ATOM   4574  C26 POPEP 185     115.400  91.595  36.192  1.00  0.00           C
ATOM   4577  C27 POPEP 185     115.120  91.335  37.692  1.00  0.00           C
ATOM   4580  C28 POPEP 185     116.350  91.245  38.632  1.00  0.00           C
ATOM   4583  C29 POPEP 185     116.730  92.545  39.292  1.00  0.00           C
ATOM   4585 0C21 POPEP 185     117.140  92.735  40.562  1.00  0.00           C
ATOM   4587 1C21 POPEP 185     117.330  91.675  41.622  1.00  0.00           C
ATOM   4590 2C21 POPEP 185     118.100  92.245  42.832  1.00  0.00           C
ATOM   4593 3C21 POPEP 185     118.350  91.205  43.942  1.00  0.00           C
ATOM   4596 4C21 POPEP 185     118.990  91.805  45.202  1.00  0.00           C
ATOM   4599 5C21 POPEP 185     119.420  90.725  46.212  1.00  0.00           C
ATOM   4602 6C21 POPEP 185     119.540  91.205  47.672  1.00  0.00           C
ATOM   4605 7C21 POPEP 185     120.100  90.115  48.592  1.00  0.00           C
ATOM   4608 8C21 POPEP 185     119.510  90.105  50.012  1.00  0.00           C
ATOM   4612  C33 POPEP 185     113.240  96.415  34.142  1.00  0.00           C
ATOM   4615  C34 POPEP 185     113.180  95.755  35.522  1.00  0.00           C
ATOM   4618  C35 POPEP 185     114.560  95.405  36.102  1.00  0.00           C
ATOM   4621  C36 POPEP 185     115.210  96.555  36.872  1.00  0.00           C
ATOM   4624  C37 POPEP 185     116.330  96.055  37.792  1.00  0.00           C
ATOM   4627  C38 POPEP 185     116.910  97.155  38.672  1.00  0.00           C
ATOM   4630  C39 POPEP 185     117.920  96.625  39.702  1.00  0.00           C
ATOM   4633 0C31 POPEP 185     117.530  96.975  41.152  1.00  0.00           C
ATOM   4636 1C31 POPEP 185     118.460  96.375  42.202  1.00  0.00           C
ATOM   4639 2C31 POPEP 185     118.140  96.825  43.632  1.00  0.00           C
ATOM   4642 3C31 POPEP 185     116.800  96.275  44.152  1.00  0.00           C
ATOM   4645 4C31 POPEP 185     116.510  96.685  45.602  1.00  0.00           C
ATOM   4648 5C31 POPEP 185     115.200  96.085  46.122  1.00  0.00           C
ATOM   4651 6C31 POPEP 185     114.880  96.495  47.562  1.00  0.00           C
ATOM   4655  NH3 POPEQ 186      34.670 132.725  65.992  1.00  0.00           N
ATOM   4659  C12 POPEQ 186      35.820 131.745  66.012  1.00  0.00           C
ATOM   4662  C11 POPEQ 186      36.900 132.065  67.052  1.00  0.00           C
ATOM   4665  P   POPEQ 186      38.080 129.795  67.512  1.00  0.00           P
ATOM   4666  O13 POPEQ 186      38.180 129.995  68.982  1.00  0.00           O
ATOM   4667  O14 POPEQ 186      36.940 129.045  66.962  1.00  0.00           O
ATOM   4668  O11 POPEQ 186      39.440 129.275  66.892  1.00  0.00           O
ATOM   4669  O12 POPEQ 186      38.050 131.245  66.852  1.00  0.00           O
ATOM   4670  C1  POPEQ 186      39.460 129.075  65.462  1.00  0.00           C
ATOM   4673  C2  POPEQ 186      39.010 127.625  65.092  1.00  0.00           C
ATOM   4675  O21 POPEQ 186      40.130 126.885  64.562  1.00  0.00           O
ATOM   4676  C21 POPEQ 186      40.060 125.575  64.852  1.00  0.00           C
ATOM   4677  O22 POPEQ 186      39.450 125.095  65.782  1.00  0.00           O
ATOM   4678  C22 POPEQ 186      40.850 124.735  63.842  1.00  0.00           C
ATOM   4681  C3  POPEQ 186      37.880 127.675  64.022  1.00  0.00           C
ATOM   4684  O31 POPEQ 186      37.690 126.385  63.402  1.00  0.00           O
ATOM   4685  C31 POPEQ 186      37.030 126.445  62.262  1.00  0.00           C
ATOM   4686  O32 POPEQ 186      36.580 127.465  61.762  1.00  0.00           O
ATOM   4687  C32 POPEQ 186      36.970 125.075  61.622  1.00  0.00           C
ATOM   4690  C23 POPEQ 186      40.860 125.165  62.362  1.00  0.00           C
ATOM   4693  C24 POPEQ 186      41.260 123.975  61.462  1.00  0.00           C
ATOM   4696  C25 POPEQ 186      41.310 124.305  59.972  1.00  0.00           C
ATOM   4699  C26 POPEQ 186      41.750 123.135  59.062  1.00  0.00           C
ATOM   4702  C27 POPEQ 186      41.850 123.625  57.612  1.00  0.00           C
ATOM   4705  C28 POPEQ 186      42.300 122.565  56.592  1.00  0.00           C
ATOM   4708  C29 POPEQ 186      42.310 123.175  55.222  1.00  0.00           C
ATOM   4710 0C21 POPEQ 186      41.770 122.705  54.082  1.00  0.00           C
ATOM   4712 1C21 POPEQ 186      41.020 121.405  53.872  1.00  0.00           C
ATOM   4715 2C21 POPEQ 186      39.730 121.625  53.062  1.00  0.00           C
ATOM   4718 3C21 POPEQ 186      39.090 120.325  52.562  1.00  0.00           C
ATOM   4721 4C21 POPEQ 186      37.910 120.605  51.602  1.00  0.00           C
ATOM   4724 5C21 POPEQ 186      37.210 119.345  51.062  1.00  0.00           C
ATOM   4727 6C21 POPEQ 186      36.260 118.705  52.082  1.00  0.00           C
ATOM   4730 7C21 POPEQ 186      35.520 117.485  51.532  1.00  0.00           C
ATOM   4733 8C21 POPEQ 186      34.250 117.145  52.312  1.00  0.00           C
ATOM   4737  C33 POPEQ 186      35.580 124.825  61.002  1.00  0.00           C
ATOM   4740  C34 POPEQ 186      35.480 123.455  60.332  1.00  0.00           C
ATOM   4743  C35 POPEQ 186      36.440 123.275  59.142  1.00  0.00           C
ATOM   4746  C36 POPEQ 186      36.260 124.325  58.042  1.00  0.00           C
ATOM   4749  C37 POPEQ 186      36.980 123.915  56.752  1.00  0.00           C
ATOM   4752  C38 POPEQ 186      36.960 125.025  55.682  1.00  0.00           C
ATOM   4755  C39 POPEQ 186      37.770 124.615  54.452  1.00  0.00           C
ATOM   4758 0C31 POPEQ 186      37.940 125.715  53.402  1.00  0.00           C
ATOM   4761 1C31 POPEQ 186      38.800 125.245  52.222  1.00  0.00           C
ATOM   4764 2C31 POPEQ 186      38.890 126.245  51.062  1.00  0.00           C
ATOM   4767 3C31 POPEQ 186      39.790 125.705  49.942  1.00  0.00           C
ATOM   4770 4C31 POPEQ 186      39.730 126.545  48.642  1.00  0.00           C
ATOM   4773 5C31 POPEQ 186      39.680 125.645  47.402  1.00  0.00           C
ATOM   4776 6C31 POPEQ 186      39.550 126.385  46.062  1.00  0.00           C
ATOM   4780  NH3 POPER 187     128.540  68.695  69.232  1.00  0.00           N
ATOM   4784  C12 POPER 187     128.420  70.065  69.842  1.00  0.00           C
ATOM   4787  C11 POPER 187     127.380  70.905  69.092  1.00  0.00           C
ATOM   4790  P   POPER 187     125.700  72.775  69.672  1.00  0.00           P
ATOM   4791  O13 POPER 187     124.670  72.055  70.442  1.00  0.00           O
ATOM   4792  O14 POPER 187     125.830  74.225  69.942  1.00  0.00           O
ATOM   4793  O11 POPER 187     125.370  72.555  68.152  1.00  0.00           O
ATOM   4794  O12 POPER 187     127.090  72.065  69.872  1.00  0.00           O
ATOM   4795  C1  POPER 187     125.140  73.725  67.342  1.00  0.00           C
ATOM   4798  C2  POPER 187     124.390  73.355  66.042  1.00  0.00           C
ATOM   4800  O21 POPER 187     125.230  73.785  64.962  1.00  0.00           O
ATOM   4801  C21 POPER 187     125.060  73.085  63.852  1.00  0.00           C
ATOM   4802  O22 POPER 187     124.360  72.095  63.732  1.00  0.00           O
ATOM   4803  C22 POPER 187     125.810  73.765  62.722  1.00  0.00           C
ATOM   4806  C3  POPER 187     122.990  74.045  65.962  1.00  0.00           C
ATOM   4809  O31 POPER 187     122.330  73.825  64.692  1.00  0.00           O
ATOM   4810  C31 POPER 187     121.630  72.685  64.602  1.00  0.00           C
ATOM   4811  O32 POPER 187     121.350  71.985  65.572  1.00  0.00           O
ATOM   4812  C32 POPER 187     121.220  72.455  63.142  1.00  0.00           C
ATOM   4815  C23 POPER 187     125.370  73.255  61.342  1.00  0.00           C
ATOM   4818  C24 POPER 187     126.170  73.975  60.242  1.00  0.00           C
ATOM   4821  C25 POPER 187     125.300  74.675  59.202  1.00  0.00           C
ATOM   4824  C26 POPER 187     124.530  75.895  59.742  1.00  0.00           C
ATOM   4827  C27 POPER 187     123.620  76.425  58.632  1.00  0.00           C
ATOM   4830  C28 POPER 187     122.830  77.715  58.962  1.00  0.00           C
ATOM   4833  C29 POPER 187     121.690  78.025  58.022  1.00  0.00           C
ATOM   4835 0C21 POPER 187     121.540  77.685  56.732  1.00  0.00           C
ATOM   4837 1C21 POPER 187     122.530  76.975  55.852  1.00  0.00           C
ATOM   4840 2C21 POPER 187     122.240  77.055  54.342  1.00  0.00           C
ATOM   4843 3C21 POPER 187     123.450  76.535  53.562  1.00  0.00           C
ATOM   4846 4C21 POPER 187     123.290  76.615  52.042  1.00  0.00           C
ATOM   4849 5C21 POPER 187     124.630  76.585  51.292  1.00  0.00           C
ATOM   4852 6C21 POPER 187     125.620  75.525  51.772  1.00  0.00           C
ATOM   4855 7C21 POPER 187     126.850  75.445  50.862  1.00  0.00           C
ATOM   4858 8C21 POPER 187     127.830  74.325  51.242  1.00  0.00           C
ATOM   4862  C33 POPER 187     121.190  70.955  62.762  1.00  0.00           C
ATOM   4865  C34 POPER 187     121.160  70.615  61.262  1.00  0.00           C
ATOM   4868  C35 POPER 187     119.830  70.955  60.582  1.00  0.00           C
ATOM   4871  C36 POPER 187     119.830  72.335  59.922  1.00  0.00           C
ATOM   4874  C37 POPER 187     118.410  72.925  59.842  1.00  0.00           C
ATOM   4877  C38 POPER 187     118.360  74.305  59.182  1.00  0.00           C
ATOM   4880  C39 POPER 187     118.700  74.275  57.682  1.00  0.00           C
ATOM   4883 0C31 POPER 187     118.170  75.505  56.942  1.00  0.00           C
ATOM   4886 1C31 POPER 187     118.620  75.545  55.472  1.00  0.00           C
ATOM   4889 2C31 POPER 187     117.930  76.635  54.622  1.00  0.00           C
ATOM   4892 3C31 POPER 187     117.870  78.025  55.272  1.00  0.00           C
ATOM   4895 4C31 POPER 187     116.490  78.355  55.852  1.00  0.00           C
ATOM   4898 5C31 POPER 187     116.430  79.755  56.482  1.00  0.00           C
ATOM   4901 6C31 POPER 187     115.030  80.145  56.982  1.00  0.00           C
ATOM   4905  NH3 POPES 188      40.950  32.845  28.862  1.00  0.00           N
ATOM   4909  C12 POPES 188      39.660  33.615  28.692  1.00  0.00           C
ATOM   4912  C11 POPES 188      38.930  33.855  30.022  1.00  0.00           C
ATOM   4915  P   POPES 188      36.600  34.715  29.132  1.00  0.00           P
ATOM   4916  O13 POPES 188      36.910  34.385  27.722  1.00  0.00           O
ATOM   4917  O14 POPES 188      35.720  33.775  29.852  1.00  0.00           O
ATOM   4918  O11 POPES 188      35.990  36.185  29.132  1.00  0.00           O
ATOM   4919  O12 POPES 188      37.960  34.915  29.922  1.00  0.00           O
ATOM   4920  C1  POPES 188      36.830  37.295  28.732  1.00  0.00           C
ATOM   4923  C2  POPES 188      37.460  37.965  29.982  1.00  0.00           C
ATOM   4925  O21 POPES 188      36.790  39.205  30.282  1.00  0.00           O
ATOM   4926  C21 POPES 188      35.630  39.235  30.942  1.00  0.00           C
ATOM   4927  O22 POPES 188      34.910  40.215  31.002  1.00  0.00           O
ATOM   4928  C22 POPES 188      35.360  37.935  31.722  1.00  0.00           C
ATOM   4931  C3  POPES 188      38.970  38.255  29.912  1.00  0.00           C
ATOM   4934  O31 POPES 188      39.500  38.245  31.262  1.00  0.00           O
ATOM   4935  C31 POPES 188      39.770  39.415  31.822  1.00  0.00           C
ATOM   4936  O32 POPES 188      39.530  40.505  31.332  1.00  0.00           O
ATOM   4937  C32 POPES 188      40.500  39.225  33.152  1.00  0.00           C
ATOM   4940  C23 POPES 188      34.160  37.985  32.692  1.00  0.00           C
ATOM   4943  C24 POPES 188      34.580  38.115  34.162  1.00  0.00           C
ATOM   4946  C25 POPES 188      35.370  39.375  34.472  1.00  0.00           C
ATOM   4949  C26 POPES 188      35.700  39.535  35.952  1.00  0.00           C
ATOM   4952  C27 POPES 188      36.500  40.815  36.222  1.00  0.00           C
ATOM   4955  C28 POPES 188      36.520  41.225  37.702  1.00  0.00           C
ATOM   4958  C29 POPES 188      37.260  40.295  38.632  1.00  0.00           C
ATOM   4960 0C21 POPES 188      38.220  40.655  39.502  1.00  0.00           C
ATOM   4962 1C21 POPES 188      38.720  42.065  39.692  1.00  0.00           C
ATOM   4965 2C21 POPES 188      38.990  42.475  41.152  1.00  0.00           C
ATOM   4968 3C21 POPES 188      39.350  43.965  41.262  1.00  0.00           C
ATOM   4971 4C21 POPES 188      39.810  44.395  42.652  1.00  0.00           C
ATOM   4974 5C21 POPES 188      39.730  45.915  42.862  1.00  0.00           C
ATOM   4977 6C21 POPES 188      40.550  46.385  44.072  1.00  0.00           C
ATOM   4980 7C21 POPES 188      40.250  47.835  44.472  1.00  0.00           C
ATOM   4983 8C21 POPES 188      41.070  48.335  45.662  1.00  0.00           C
ATOM   4987  C33 POPES 188      39.530  39.285  34.352  1.00  0.00           C
ATOM   4990  C34 POPES 188      40.260  39.405  35.702  1.00  0.00           C
ATOM   4993  C35 POPES 188      41.000  38.125  36.152  1.00  0.00           C
ATOM   4996  C36 POPES 188      40.090  37.095  36.842  1.00  0.00           C
ATOM   4999  C37 POPES 188      40.910  36.075  37.652  1.00  0.00           C
ATOM   5002  C38 POPES 188      40.060  34.995  38.342  1.00  0.00           C
ATOM   5005  C39 POPES 188      38.940  35.525  39.252  1.00  0.00           C
ATOM   5008 0C31 POPES 188      38.390  34.425  40.172  1.00  0.00           C
ATOM   5011 1C31 POPES 188      37.530  34.915  41.352  1.00  0.00           C
ATOM   5014 2C31 POPES 188      37.420  33.885  42.492  1.00  0.00           C
ATOM   5017 3C31 POPES 188      36.660  32.595  42.122  1.00  0.00           C
ATOM   5020 4C31 POPES 188      35.130  32.725  42.212  1.00  0.00           C
ATOM   5023 5C31 POPES 188      34.420  31.425  41.812  1.00  0.00           C
ATOM   5026 6C31 POPES 188      32.890  31.485  41.952  1.00  0.00           C
ATOM   5030  NH3 POPET 189      83.410  33.415  71.762  1.00  0.00           N
ATOM   5034  C12 POPET 189      83.530  34.575  72.682  1.00  0.00           C
ATOM   5037  C11 POPET 189      82.250  34.685  73.542  1.00  0.00           C
ATOM   5040  P   POPET 189      80.740  35.805  71.692  1.00  0.00           P
ATOM   5041  O13 POPET 189      80.990  34.535  70.942  1.00  0.00           O
ATOM   5042  O14 POPET 189      79.320  36.215  71.822  1.00  0.00           O
ATOM   5043  O11 POPET 189      81.600  36.955  71.022  1.00  0.00           O
ATOM   5044  O12 POPET 189      81.370  35.705  73.112  1.00  0.00           O
ATOM   5045  C1  POPET 189      81.180  37.535  69.782  1.00  0.00           C
ATOM   5048  C2  POPET 189      82.170  37.215  68.612  1.00  0.00           C
ATOM   5050  O21 POPET 189      81.590  37.615  67.362  1.00  0.00           O
ATOM   5051  C21 POPET 189      80.470  37.025  66.962  1.00  0.00           C
ATOM   5052  O22 POPET 189      79.920  36.065  67.472  1.00  0.00           O
ATOM   5053  C22 POPET 189      79.910  37.855  65.812  1.00  0.00           C
ATOM   5056  C3  POPET 189      82.720  35.745  68.572  1.00  0.00           C
ATOM   5059  O31 POPET 189      83.980  35.615  67.852  1.00  0.00           O
ATOM   5060  C31 POPET 189      83.870  35.465  66.542  1.00  0.00           C
ATOM   5061  O32 POPET 189      82.830  35.335  65.932  1.00  0.00           O
ATOM   5062  C32 POPET 189      85.270  35.435  65.882  1.00  0.00           C
ATOM   5065  C23 POPET 189      79.100  37.095  64.752  1.00  0.00           C
ATOM   5068  C24 POPET 189      78.570  38.125  63.752  1.00  0.00           C
ATOM   5071  C25 POPET 189      77.900  37.555  62.492  1.00  0.00           C
ATOM   5074  C26 POPET 189      78.220  38.465  61.292  1.00  0.00           C
ATOM   5077  C27 POPET 189      77.160  38.485  60.192  1.00  0.00           C
ATOM   5080  C28 POPET 189      77.470  39.575  59.152  1.00  0.00           C
ATOM   5083  C29 POPET 189      76.440  39.675  58.062  1.00  0.00           C
ATOM   5085 0C21 POPET 189      76.670  39.905  56.762  1.00  0.00           C
ATOM   5087 1C21 POPET 189      78.020  40.115  56.112  1.00  0.00           C
ATOM   5090 2C21 POPET 189      78.430  38.945  55.212  1.00  0.00           C
ATOM   5093 3C21 POPET 189      77.570  38.795  53.942  1.00  0.00           C
ATOM   5096 4C21 POPET 189      77.880  37.485  53.222  1.00  0.00           C
ATOM   5099 5C21 POPET 189      77.050  37.235  51.952  1.00  0.00           C
ATOM   5102 6C21 POPET 189      77.570  37.955  50.712  1.00  0.00           C
ATOM   5105 7C21 POPET 189      76.890  37.425  49.442  1.00  0.00           C
ATOM   5108 8C21 POPET 189      77.290  38.175  48.162  1.00  0.00           C
ATOM   5112  C33 POPET 189      85.340  34.355  64.772  1.00  0.00           C
ATOM   5115  C34 POPET 189      86.450  34.475  63.732  1.00  0.00           C
ATOM   5118  C35 POPET 189      86.360  33.445  62.582  1.00  0.00           C
ATOM   5121  C36 POPET 189      85.160  33.665  61.632  1.00  0.00           C
ATOM   5124  C37 POPET 189      85.340  32.985  60.262  1.00  0.00           C
ATOM   5127  C38 POPET 189      84.140  33.145  59.302  1.00  0.00           C
ATOM   5130  C39 POPET 189      83.920  34.585  58.782  1.00  0.00           C
ATOM   5133 0C31 POPET 189      84.860  34.985  57.632  1.00  0.00           C
ATOM   5136 1C31 POPET 189      84.660  36.455  57.232  1.00  0.00           C
ATOM   5139 2C31 POPET 189      85.300  36.845  55.892  1.00  0.00           C
ATOM   5142 3C31 POPET 189      86.830  36.735  55.882  1.00  0.00           C
ATOM   5145 4C31 POPET 189      87.430  37.235  54.552  1.00  0.00           C
ATOM   5148 5C31 POPET 189      88.850  36.715  54.312  1.00  0.00           C
ATOM   5151 6C31 POPET 189      89.470  37.175  52.992  1.00  0.00           C
ATOM   5155  NH3 POPEU 190      13.950  60.335  27.632  1.00  0.00           N
ATOM   5159  C12 POPEU 190      13.210  59.645  26.522  1.00  0.00           C
ATOM   5162  C11 POPEU 190      13.220  60.515  25.252  1.00  0.00           C
ATOM   5165  P   POPEU 190      15.630  61.365  24.542  1.00  0.00           P
ATOM   5166  O13 POPEU 190      16.890  60.635  24.302  1.00  0.00           O
ATOM   5167  O14 POPEU 190      15.290  62.495  23.652  1.00  0.00           O
ATOM   5168  O11 POPEU 190      15.620  61.915  26.052  1.00  0.00           O
ATOM   5169  O12 POPEU 190      14.440  60.335  24.552  1.00  0.00           O
ATOM   5170  C1  POPEU 190      16.370  63.125  26.222  1.00  0.00           C
ATOM   5173  C2  POPEU 190      16.120  63.795  27.602  1.00  0.00           C
ATOM   5175  O21 POPEU 190      16.870  63.065  28.592  1.00  0.00           O
ATOM   5176  C21 POPEU 190      16.880  63.595  29.802  1.00  0.00           C
ATOM   5177  O22 POPEU 190      16.270  64.575  30.182  1.00  0.00           O
ATOM   5178  C22 POPEU 190      17.810  62.725  30.662  1.00  0.00           C
ATOM   5181  C3  POPEU 190      14.580  63.955  27.882  1.00  0.00           C
ATOM   5184  O31 POPEU 190      14.110  63.045  28.892  1.00  0.00           O
ATOM   5185  C31 POPEU 190      13.390  63.625  29.862  1.00  0.00           C
ATOM   5186  O32 POPEU 190      12.820  64.695  29.792  1.00  0.00           O
ATOM   5187  C32 POPEU 190      13.550  62.795  31.142  1.00  0.00           C
ATOM   5190  C23 POPEU 190      18.430  63.425  31.892  1.00  0.00           C
ATOM   5193  C24 POPEU 190      19.790  62.805  32.272  1.00  0.00           C
ATOM   5196  C25 POPEU 190      20.400  63.415  33.542  1.00  0.00           C
ATOM   5199  C26 POPEU 190      19.610  63.105  34.822  1.00  0.00           C
ATOM   5202  C27 POPEU 190      20.350  63.545  36.092  1.00  0.00           C
ATOM   5205  C28 POPEU 190      19.520  63.345  37.382  1.00  0.00           C
ATOM   5208  C29 POPEU 190      18.650  64.525  37.712  1.00  0.00           C
ATOM   5210 0C21 POPEU 190      18.630  65.195  38.882  1.00  0.00           C
ATOM   5212 1C21 POPEU 190      19.440  64.865  40.112  1.00  0.00           C
ATOM   5215 2C21 POPEU 190      20.870  65.455  40.072  1.00  0.00           C
ATOM   5218 3C21 POPEU 190      20.890  66.995  39.972  1.00  0.00           C
ATOM   5221 4C21 POPEU 190      22.320  67.565  39.962  1.00  0.00           C
ATOM   5224 5C21 POPEU 190      22.350  69.095  39.832  1.00  0.00           C
ATOM   5227 6C21 POPEU 190      22.430  69.825  41.182  1.00  0.00           C
ATOM   5230 7C21 POPEU 190      23.860  69.925  41.722  1.00  0.00           C
ATOM   5233 8C21 POPEU 190      23.990  70.725  43.022  1.00  0.00           C
ATOM   5237  C33 POPEU 190      13.720  63.725  32.372  1.00  0.00           C
ATOM   5240  C34 POPEU 190      14.630  63.165  33.472  1.00  0.00           C
ATOM   5243  C35 POPEU 190      14.030  61.985  34.242  1.00  0.00           C
ATOM   5246  C36 POPEU 190      14.590  61.925  35.672  1.00  0.00           C
ATOM   5249  C37 POPEU 190      14.070  60.705  36.442  1.00  0.00           C
ATOM   5252  C38 POPEU 190      13.950  60.975  37.952  1.00  0.00           C
ATOM   5255  C39 POPEU 190      13.600  59.725  38.762  1.00  0.00           C
ATOM   5258 0C31 POPEU 190      12.360  58.965  38.262  1.00  0.00           C
ATOM   5261 1C31 POPEU 190      11.940  57.835  39.212  1.00  0.00           C
ATOM   5264 2C31 POPEU 190      10.710  57.055  38.732  1.00  0.00           C
ATOM   5267 3C31 POPEU 190      11.030  55.925  37.742  1.00  0.00           C
ATOM   5270 4C31 POPEU 190       9.810  55.005  37.532  1.00  0.00           C
ATOM   5273 5C31 POPEU 190      10.150  53.665  36.872  1.00  0.00           C
ATOM   5276 6C31 POPEU 190       8.960  52.705  36.812  1.00  0.00           C
ATOM   5280  NH3 POPEV 191     112.810  71.415  71.592  1.00  0.00           N
ATOM   5284  C12 POPEV 191     114.280  71.115  71.752  1.00  0.00           C
ATOM   5287  C11 POPEV 191     115.140  71.955  70.782  1.00  0.00           C
ATOM   5290  P   POPEV 191     115.510  74.455  70.052  1.00  0.00           P
ATOM   5291  O13 POPEV 191     115.430  75.695  70.832  1.00  0.00           O
ATOM   5292  O14 POPEV 191     116.880  73.965  69.792  1.00  0.00           O
ATOM   5293  O11 POPEV 191     114.770  74.645  68.652  1.00  0.00           O
ATOM   5294  O12 POPEV 191     114.690  73.305  70.782  1.00  0.00           O
ATOM   5295  C1  POPEV 191     114.460  73.565  67.772  1.00  0.00           C
ATOM   5298  C2  POPEV 191     115.010  73.825  66.342  1.00  0.00           C
ATOM   5300  O21 POPEV 191     114.470  72.755  65.542  1.00  0.00           O
ATOM   5301  C21 POPEV 191     114.490  72.965  64.232  1.00  0.00           C
ATOM   5302  O22 POPEV 191     115.470  73.095  63.542  1.00  0.00           O
ATOM   5303  C22 POPEV 191     113.070  73.195  63.722  1.00  0.00           C
ATOM   5306  C3  POPEV 191     116.580  73.955  66.422  1.00  0.00           C
ATOM   5309  O31 POPEV 191     117.300  73.905  65.192  1.00  0.00           O
ATOM   5310  C31 POPEV 191     117.580  74.945  64.392  1.00  0.00           C
ATOM   5311  O32 POPEV 191     118.300  74.865  63.412  1.00  0.00           O
ATOM   5312  C32 POPEV 191     117.020  76.295  64.882  1.00  0.00           C
ATOM   5315  C23 POPEV 191     113.070  73.985  62.382  1.00  0.00           C
ATOM   5318  C24 POPEV 191     113.300  73.085  61.162  1.00  0.00           C
ATOM   5321  C25 POPEV 191     114.050  73.725  59.982  1.00  0.00           C
ATOM   5324  C26 POPEV 191     113.310  74.865  59.272  1.00  0.00           C
ATOM   5327  C27 POPEV 191     113.990  75.185  57.932  1.00  0.00           C
ATOM   5330  C28 POPEV 191     113.530  76.495  57.272  1.00  0.00           C
ATOM   5333  C29 POPEV 191     112.080  76.455  56.842  1.00  0.00           C
ATOM   5335 0C21 POPEV 191     111.660  76.225  55.592  1.00  0.00           C
ATOM   5337 1C21 POPEV 191     112.530  75.945  54.392  1.00  0.00           C
ATOM   5340 2C21 POPEV 191     111.710  75.495  53.162  1.00  0.00           C
ATOM   5343 3C21 POPEV 191     110.890  76.645  52.552  1.00  0.00           C
ATOM   5346 4C21 POPEV 191     109.810  76.165  51.562  1.00  0.00           C
ATOM   5349 5C21 POPEV 191     108.890  77.315  51.152  1.00  0.00           C
ATOM   5352 6C21 POPEV 191     107.640  76.845  50.392  1.00  0.00           C
ATOM   5355 7C21 POPEV 191     106.600  77.965  50.242  1.00  0.00           C
ATOM   5358 8C21 POPEV 191     105.280  77.485  49.632  1.00  0.00           C
ATOM   5362  C33 POPEV 191     117.140  77.475  63.862  1.00  0.00           C
ATOM   5365  C34 POPEV 191     115.840  78.305  63.782  1.00  0.00           C
ATOM   5368  C35 POPEV 191     115.940  79.515  62.842  1.00  0.00           C
ATOM   5371  C36 POPEV 191     114.750  80.465  62.982  1.00  0.00           C
ATOM   5374  C37 POPEV 191     114.280  81.065  61.652  1.00  0.00           C
ATOM   5377  C38 POPEV 191     113.120  82.055  61.832  1.00  0.00           C
ATOM   5380  C39 POPEV 191     112.370  82.395  60.532  1.00  0.00           C
ATOM   5383 0C31 POPEV 191     113.270  82.935  59.412  1.00  0.00           C
ATOM   5386 1C31 POPEV 191     112.430  83.435  58.232  1.00  0.00           C
ATOM   5389 2C31 POPEV 191     113.240  84.075  57.102  1.00  0.00           C
ATOM   5392 3C31 POPEV 191     112.330  84.625  55.992  1.00  0.00           C
ATOM   5395 4C31 POPEV 191     113.070  85.185  54.782  1.00  0.00           C
ATOM   5398 5C31 POPEV 191     112.090  85.675  53.702  1.00  0.00           C
ATOM   5401 6C31 POPEV 191     112.760  86.055  52.382  1.00  0.00           C
ATOM   5405  NH3 POPEW 192      72.010  43.395  73.252  1.00  0.00           N
ATOM   5409  C12 POPEW 192      71.710  41.935  73.312  1.00  0.00           C
ATOM   5412  C11 POPEW 192      72.020  41.305  74.672  1.00  0.00           C
ATOM   5415  P   POPEW 192      74.240  39.885  74.562  1.00  0.00           P
ATOM   5416  O13 POPEW 192      74.750  40.675  75.702  1.00  0.00           O
ATOM   5417  O14 POPEW 192      74.550  38.435  74.512  1.00  0.00           O
ATOM   5418  O11 POPEW 192      74.730  40.585  73.232  1.00  0.00           O
ATOM   5419  O12 POPEW 192      72.670  40.055  74.462  1.00  0.00           O
ATOM   5420  C1  POPEW 192      76.110  40.495  72.882  1.00  0.00           C
ATOM   5423  C2  POPEW 192      76.280  39.945  71.442  1.00  0.00           C
ATOM   5425  O21 POPEW 192      75.790  40.945  70.532  1.00  0.00           O
ATOM   5426  C21 POPEW 192      76.730  41.595  69.872  1.00  0.00           C
ATOM   5427  O22 POPEW 192      77.920  41.355  69.882  1.00  0.00           O
ATOM   5428  C22 POPEW 192      76.050  42.685  69.052  1.00  0.00           C
ATOM   5431  C3  POPEW 192      75.480  38.625  71.272  1.00  0.00           C
ATOM   5434  O31 POPEW 192      76.050  37.755  70.272  1.00  0.00           O
ATOM   5435  C31 POPEW 192      75.800  37.855  68.962  1.00  0.00           C
ATOM   5436  O32 POPEW 192      76.440  37.255  68.112  1.00  0.00           O
ATOM   5437  C32 POPEW 192      74.560  38.705  68.632  1.00  0.00           C
ATOM   5440  C23 POPEW 192      76.840  43.025  67.782  1.00  0.00           C
ATOM   5443  C24 POPEW 192      76.590  42.005  66.672  1.00  0.00           C
ATOM   5446  C25 POPEW 192      77.400  42.355  65.432  1.00  0.00           C
ATOM   5449  C26 POPEW 192      76.840  41.765  64.132  1.00  0.00           C
ATOM   5452  C27 POPEW 192      77.760  42.015  62.932  1.00  0.00           C
ATOM   5455  C28 POPEW 192      77.940  43.505  62.562  1.00  0.00           C
ATOM   5458  C29 POPEW 192      76.700  44.105  61.932  1.00  0.00           C
ATOM   5460 0C21 POPEW 192      76.520  44.335  60.612  1.00  0.00           C
ATOM   5462 1C21 POPEW 192      77.510  44.005  59.532  1.00  0.00           C
ATOM   5465 2C21 POPEW 192      76.880  43.545  58.192  1.00  0.00           C
ATOM   5468 3C21 POPEW 192      76.200  44.665  57.382  1.00  0.00           C
ATOM   5471 4C21 POPEW 192      76.210  44.335  55.882  1.00  0.00           C
ATOM   5474 5C21 POPEW 192      75.320  45.225  55.002  1.00  0.00           C
ATOM   5477 6C21 POPEW 192      75.680  46.725  54.992  1.00  0.00           C
ATOM   5480 7C21 POPEW 192      74.900  47.475  53.902  1.00  0.00           C
ATOM   5483 8C21 POPEW 192      75.070  48.995  53.932  1.00  0.00           C
ATOM   5487  C33 POPEW 192      74.210  38.775  67.122  1.00  0.00           C
ATOM   5490  C34 POPEW 192      73.810  37.405  66.592  1.00  0.00           C
ATOM   5493  C35 POPEW 192      72.900  37.405  65.362  1.00  0.00           C
ATOM   5496  C36 POPEW 192      73.670  37.655  64.072  1.00  0.00           C
ATOM   5499  C37 POPEW 192      72.920  37.155  62.842  1.00  0.00           C
ATOM   5502  C38 POPEW 192      73.850  37.065  61.642  1.00  0.00           C
ATOM   5505  C39 POPEW 192      73.160  36.565  60.372  1.00  0.00           C
ATOM   5508 0C31 POPEW 192      74.120  36.515  59.182  1.00  0.00           C
ATOM   5511 1C31 POPEW 192      73.460  35.985  57.912  1.00  0.00           C
ATOM   5514 2C31 POPEW 192      74.440  35.925  56.732  1.00  0.00           C
ATOM   5517 3C31 POPEW 192      73.800  35.245  55.512  1.00  0.00           C
ATOM   5520 4C31 POPEW 192      74.750  34.985  54.342  1.00  0.00           C
ATOM   5523 5C31 POPEW 192      74.050  34.155  53.252  1.00  0.00           C
ATOM   5526 6C31 POPEW 192      74.950  33.805  52.072  1.00  0.00           C
ATOM   5530  NH3 POPEX 193      28.780   8.395  65.712  1.00  0.00           N
ATOM   5534  C12 POPEX 193      28.440   9.805  66.132  1.00  0.00           C
ATOM   5537  C11 POPEX 193      28.880  10.125  67.572  1.00  0.00           C
ATOM   5540  P   POPEX 193      28.810  12.715  68.152  1.00  0.00           P
ATOM   5541  O13 POPEX 193      27.750  13.735  68.362  1.00  0.00           O
ATOM   5542  O14 POPEX 193      30.010  12.695  69.032  1.00  0.00           O
ATOM   5543  O11 POPEX 193      29.350  12.875  66.672  1.00  0.00           O
ATOM   5544  O12 POPEX 193      28.170  11.275  68.032  1.00  0.00           O
ATOM   5545  C1  POPEX 193      30.300  13.905  66.412  1.00  0.00           C
ATOM   5548  C2  POPEX 193      29.760  14.905  65.372  1.00  0.00           C
ATOM   5550  O21 POPEX 193      30.920  15.615  64.912  1.00  0.00           O
ATOM   5551  C21 POPEX 193      30.790  16.465  63.902  1.00  0.00           C
ATOM   5552  O22 POPEX 193      31.340  17.555  63.852  1.00  0.00           O
ATOM   5553  C22 POPEX 193      30.070  15.845  62.702  1.00  0.00           C
ATOM   5556  C3  POPEX 193      28.650  15.865  65.932  1.00  0.00           C
ATOM   5559  O31 POPEX 193      28.410  16.975  65.022  1.00  0.00           O
ATOM   5560  C31 POPEX 193      27.230  17.545  65.032  1.00  0.00           C
ATOM   5561  O32 POPEX 193      26.270  17.185  65.692  1.00  0.00           O
ATOM   5562  C32 POPEX 193      27.290  18.845  64.242  1.00  0.00           C
ATOM   5565  C23 POPEX 193      30.380  16.625  61.402  1.00  0.00           C
ATOM   5568  C24 POPEX 193      29.940  15.875  60.142  1.00  0.00           C
ATOM   5571  C25 POPEX 193      30.790  16.265  58.922  1.00  0.00           C
ATOM   5574  C26 POPEX 193      30.580  17.705  58.422  1.00  0.00           C
ATOM   5577  C27 POPEX 193      31.880  18.285  57.822  1.00  0.00           C
ATOM   5580  C28 POPEX 193      31.760  19.755  57.372  1.00  0.00           C
ATOM   5583  C29 POPEX 193      30.920  19.895  56.122  1.00  0.00           C
ATOM   5585 0C21 POPEX 193      31.340  20.335  54.922  1.00  0.00           C
ATOM   5587 1C21 POPEX 193      32.730  20.805  54.592  1.00  0.00           C
ATOM   5590 2C21 POPEX 193      32.820  21.655  53.312  1.00  0.00           C
ATOM   5593 3C21 POPEX 193      32.090  23.015  53.422  1.00  0.00           C
ATOM   5596 4C21 POPEX 193      32.220  23.815  52.122  1.00  0.00           C
ATOM   5599 5C21 POPEX 193      31.500  25.165  52.182  1.00  0.00           C
ATOM   5602 6C21 POPEX 193      31.630  25.945  50.862  1.00  0.00           C
ATOM   5605 7C21 POPEX 193      31.030  27.345  50.932  1.00  0.00           C
ATOM   5608 8C21 POPEX 193      31.270  28.165  49.662  1.00  0.00           C
ATOM   5612  C33 POPEX 193      27.240  18.755  62.702  1.00  0.00           C
ATOM   5615  C34 POPEX 193      27.860  20.025  62.082  1.00  0.00           C
ATOM   5618  C35 POPEX 193      27.130  20.515  60.822  1.00  0.00           C
ATOM   5621  C36 POPEX 193      27.250  19.575  59.632  1.00  0.00           C
ATOM   5624  C37 POPEX 193      26.070  19.755  58.662  1.00  0.00           C
ATOM   5627  C38 POPEX 193      26.160  18.865  57.422  1.00  0.00           C
ATOM   5630  C39 POPEX 193      26.850  19.555  56.232  1.00  0.00           C
ATOM   5633 0C31 POPEX 193      26.240  19.145  54.882  1.00  0.00           C
ATOM   5636 1C31 POPEX 193      27.090  19.515  53.662  1.00  0.00           C
ATOM   5639 2C31 POPEX 193      26.360  19.165  52.362  1.00  0.00           C
ATOM   5642 3C31 POPEX 193      27.260  19.205  51.122  1.00  0.00           C
ATOM   5645 4C31 POPEX 193      26.600  18.575  49.892  1.00  0.00           C
ATOM   5648 5C31 POPEX 193      27.550  18.475  48.692  1.00  0.00           C
ATOM   5651 6C31 POPEX 193      26.890  17.915  47.432  1.00  0.00           C
ATOM   5655  NH3 POPEY 194      85.610  26.045  26.322  1.00  0.00           N
ATOM   5659  C12 POPEY 194      85.460  24.555  26.492  1.00  0.00           C
ATOM   5662  C11 POPEY 194      86.320  23.805  25.432  1.00  0.00           C
ATOM   5665  P   POPEY 194      87.430  22.185  27.112  1.00  0.00           P
ATOM   5666  O13 POPEY 194      88.050  20.835  27.102  1.00  0.00           O
ATOM   5667  O14 POPEY 194      88.290  23.345  27.442  1.00  0.00           O
ATOM   5668  O11 POPEY 194      86.290  22.135  28.172  1.00  0.00           O
ATOM   5669  O12 POPEY 194      86.640  22.455  25.772  1.00  0.00           O
ATOM   5670  C1  POPEY 194      86.610  22.235  29.572  1.00  0.00           C
ATOM   5673  C2  POPEY 194      86.000  21.055  30.352  1.00  0.00           C
ATOM   5675  O21 POPEY 194      86.630  21.035  31.642  1.00  0.00           O
ATOM   5676  C21 POPEY 194      85.850  20.615  32.632  1.00  0.00           C
ATOM   5677  O22 POPEY 194      84.670  20.335  32.542  1.00  0.00           O
ATOM   5678  C22 POPEY 194      86.670  20.545  33.922  1.00  0.00           C
ATOM   5681  C3  POPEY 194      86.240  19.715  29.602  1.00  0.00           C
ATOM   5684  O31 POPEY 194      85.400  18.645  30.082  1.00  0.00           O
ATOM   5685  C31 POPEY 194      85.960  17.785  30.912  1.00  0.00           C
ATOM   5686  O32 POPEY 194      87.100  17.825  31.332  1.00  0.00           O
ATOM   5687  C32 POPEY 194      84.950  16.675  31.202  1.00  0.00           C
ATOM   5690  C23 POPEY 194      86.020  19.575  34.932  1.00  0.00           C
ATOM   5693  C24 POPEY 194      86.940  19.235  36.122  1.00  0.00           C
ATOM   5696  C25 POPEY 194      87.140  20.385  37.122  1.00  0.00           C
ATOM   5699  C26 POPEY 194      87.980  19.945  38.332  1.00  0.00           C
ATOM   5702  C27 POPEY 194      88.180  21.075  39.352  1.00  0.00           C
ATOM   5705  C28 POPEY 194      89.060  20.675  40.552  1.00  0.00           C
ATOM   5708  C29 POPEY 194      90.510  20.465  40.182  1.00  0.00           C
ATOM   5710 0C21 POPEY 194      91.530  20.245  41.042  1.00  0.00           C
ATOM   5712 1C21 POPEY 194      91.440  20.135  42.542  1.00  0.00           C
ATOM   5715 2C21 POPEY 194      92.110  18.835  43.042  1.00  0.00           C
ATOM   5718 3C21 POPEY 194      92.060  18.685  44.562  1.00  0.00           C
ATOM   5721 4C21 POPEY 194      92.680  17.375  45.072  1.00  0.00           C
ATOM   5724 5C21 POPEY 194      91.810  16.135  44.762  1.00  0.00           C
ATOM   5727 6C21 POPEY 194      92.430  14.825  45.262  1.00  0.00           C
ATOM   5730 7C21 POPEY 194      91.590  13.595  44.902  1.00  0.00           C
ATOM   5733 8C21 POPEY 194      92.270  12.265  45.262  1.00  0.00           C
ATOM   5737  C33 POPEY 194      85.370  15.715  32.342  1.00  0.00           C
ATOM   5740  C34 POPEY 194      84.550  14.425  32.282  1.00  0.00           C
ATOM   5743  C35 POPEY 194      85.080  13.315  33.192  1.00  0.00           C
ATOM   5746  C36 POPEY 194      84.360  13.185  34.542  1.00  0.00           C
ATOM   5749  C37 POPEY 194      85.020  12.105  35.402  1.00  0.00           C
ATOM   5752  C38 POPEY 194      84.380  11.905  36.782  1.00  0.00           C
ATOM   5755  C39 POPEY 194      84.530  13.165  37.622  1.00  0.00           C
ATOM   5758 0C31 POPEY 194      84.200  12.975  39.102  1.00  0.00           C
ATOM   5761 1C31 POPEY 194      84.510  14.275  39.862  1.00  0.00           C
ATOM   5764 2C31 POPEY 194      84.030  14.275  41.312  1.00  0.00           C
ATOM   5767 3C31 POPEY 194      84.610  13.125  42.152  1.00  0.00           C
ATOM   5770 4C31 POPEY 194      84.820  13.555  43.602  1.00  0.00           C
ATOM   5773 5C31 POPEY 194      85.230  12.405  44.532  1.00  0.00           C
ATOM   5776 6C31 POPEY 194      85.700  12.895  45.902  1.00  0.00           C
ATOM   5780  NH3 POPEZ 195      41.200  77.735  25.572  1.00  0.00           N
ATOM   5784  C12 POPEZ 195      42.000  77.805  26.842  1.00  0.00           C
ATOM   5787  C11 POPEZ 195      42.610  79.205  27.052  1.00  0.00           C
ATOM   5790  P   POPEZ 195      41.970  81.725  26.572  1.00  0.00           P
ATOM   5791  O13 POPEZ 195      43.420  81.905  26.372  1.00  0.00           O
ATOM   5792  O14 POPEZ 195      41.010  82.255  25.582  1.00  0.00           O
ATOM   5793  O11 POPEZ 195      41.510  82.295  27.972  1.00  0.00           O
ATOM   5794  O12 POPEZ 195      41.620  80.205  26.812  1.00  0.00           O
ATOM   5795  C1  POPEZ 195      42.440  82.415  29.042  1.00  0.00           C
ATOM   5798  C2  POPEZ 195      41.770  82.035  30.382  1.00  0.00           C
ATOM   5800  O21 POPEZ 195      41.480  83.205  31.182  1.00  0.00           O
ATOM   5801  C21 POPEZ 195      40.260  83.685  31.042  1.00  0.00           C
ATOM   5802  O22 POPEZ 195      39.440  83.335  30.212  1.00  0.00           O
ATOM   5803  C22 POPEZ 195      39.940  84.595  32.232  1.00  0.00           C
ATOM   5806  C3  POPEZ 195      42.660  81.095  31.232  1.00  0.00           C
ATOM   5809  O31 POPEZ 195      41.880  80.515  32.312  1.00  0.00           O
ATOM   5810  C31 POPEZ 195      41.160  79.455  31.962  1.00  0.00           C
ATOM   5811  O32 POPEZ 195      41.330  78.795  30.962  1.00  0.00           O
ATOM   5812  C32 POPEZ 195      40.040  79.285  32.982  1.00  0.00           C
ATOM   5815  C23 POPEZ 195      38.630  84.145  32.952  1.00  0.00           C
ATOM   5818  C24 POPEZ 195      38.590  84.495  34.452  1.00  0.00           C
ATOM   5821  C25 POPEZ 195      37.160  84.685  35.002  1.00  0.00           C
ATOM   5824  C26 POPEZ 195      37.130  85.075  36.492  1.00  0.00           C
ATOM   5827  C27 POPEZ 195      35.720  85.395  37.032  1.00  0.00           C
ATOM   5830  C28 POPEZ 195      35.680  85.915  38.492  1.00  0.00           C
ATOM   5833  C29 POPEZ 195      36.210  84.925  39.502  1.00  0.00           C
ATOM   5835 0C21 POPEZ 195      36.020  84.965  40.842  1.00  0.00           C
ATOM   5837 1C21 POPEZ 195      35.210  85.985  41.602  1.00  0.00           C
ATOM   5840 2C21 POPEZ 195      35.960  86.695  42.752  1.00  0.00           C
ATOM   5843 3C21 POPEZ 195      36.470  85.755  43.862  1.00  0.00           C
ATOM   5846 4C21 POPEZ 195      36.750  86.505  45.182  1.00  0.00           C
ATOM   5849 5C21 POPEZ 195      37.780  85.805  46.072  1.00  0.00           C
ATOM   5852 6C21 POPEZ 195      39.240  86.125  45.682  1.00  0.00           C
ATOM   5855 7C21 POPEZ 195      39.700  87.525  46.142  1.00  0.00           C
ATOM   5858 8C21 POPEZ 195      41.110  87.885  45.672  1.00  0.00           C
ATOM   5862  C33 POPEZ 195      39.040  78.195  32.562  1.00  0.00           C
ATOM   5865  C34 POPEZ 195      37.890  78.035  33.572  1.00  0.00           C
ATOM   5868  C35 POPEZ 195      38.160  76.975  34.642  1.00  0.00           C
ATOM   5871  C36 POPEZ 195      37.930  75.565  34.092  1.00  0.00           C
ATOM   5874  C37 POPEZ 195      38.060  74.425  35.112  1.00  0.00           C
ATOM   5877  C38 POPEZ 195      37.510  73.125  34.512  1.00  0.00           C
ATOM   5880  C39 POPEZ 195      37.730  71.885  35.372  1.00  0.00           C
ATOM   5883 0C31 POPEZ 195      36.860  71.805  36.622  1.00  0.00           C
ATOM   5886 1C31 POPEZ 195      36.110  70.465  36.672  1.00  0.00           C
ATOM   5889 2C31 POPEZ 195      35.450  70.125  38.022  1.00  0.00           C
ATOM   5892 3C31 POPEZ 195      34.730  68.765  38.002  1.00  0.00           C
ATOM   5895 4C31 POPEZ 195      35.570  67.605  37.452  1.00  0.00           C
ATOM   5898 5C31 POPEZ 195      35.290  67.325  35.962  1.00  0.00           C
ATOM   5901 6C31 POPEZ 195      36.340  66.435  35.292  1.00  0.00           C
ATOM   5905  NH3 POPEa 196      57.150  24.785  72.922  1.00  0.00           N
ATOM   5909  C12 POPEa 196      56.120  25.655  72.242  1.00  0.00           C
ATOM   5912  C11 POPEa 196      55.710  26.825  73.142  1.00  0.00           C
ATOM   5915  P   POPEa 196      55.340  29.005  71.672  1.00  0.00           P
ATOM   5916  O13 POPEa 196      56.230  29.755  72.572  1.00  0.00           O
ATOM   5917  O14 POPEa 196      55.970  28.685  70.372  1.00  0.00           O
ATOM   5918  O11 POPEa 196      54.040  29.905  71.492  1.00  0.00           O
ATOM   5919  O12 POPEa 196      54.860  27.705  72.432  1.00  0.00           O
ATOM   5920  C1  POPEa 196      53.230  29.835  70.312  1.00  0.00           C
ATOM   5923  C2  POPEa 196      52.880  31.235  69.772  1.00  0.00           C
ATOM   5925  O21 POPEa 196      51.700  31.175  68.932  1.00  0.00           O
ATOM   5926  C21 POPEa 196      51.830  30.525  67.772  1.00  0.00           C
ATOM   5927  O22 POPEa 196      52.780  29.875  67.402  1.00  0.00           O
ATOM   5928  C22 POPEa 196      50.580  30.715  66.912  1.00  0.00           C
ATOM   5931  C3  POPEa 196      54.150  31.835  69.122  1.00  0.00           C
ATOM   5934  O31 POPEa 196      53.890  33.115  68.522  1.00  0.00           O
ATOM   5935  C31 POPEa 196      54.540  34.145  69.052  1.00  0.00           C
ATOM   5936  O32 POPEa 196      55.360  34.095  69.962  1.00  0.00           O
ATOM   5937  C32 POPEa 196      54.210  35.395  68.262  1.00  0.00           C
ATOM   5940  C23 POPEa 196      50.890  31.545  65.642  1.00  0.00           C
ATOM   5943  C24 POPEa 196      50.600  33.035  65.832  1.00  0.00           C
ATOM   5946  C25 POPEa 196      51.040  33.955  64.672  1.00  0.00           C
ATOM   5949  C26 POPEa 196      50.720  33.435  63.262  1.00  0.00           C
ATOM   5952  C27 POPEa 196      50.480  34.565  62.252  1.00  0.00           C
ATOM   5955  C28 POPEa 196      50.260  34.035  60.822  1.00  0.00           C
ATOM   5958  C29 POPEa 196      49.680  35.065  59.872  1.00  0.00           C
ATOM   5960 0C21 POPEa 196      50.360  35.925  59.092  1.00  0.00           C
ATOM   5962 1C21 POPEa 196      51.860  36.075  59.012  1.00  0.00           C
ATOM   5965 2C21 POPEa 196      52.400  36.395  57.602  1.00  0.00           C
ATOM   5968 3C21 POPEa 196      52.370  35.225  56.612  1.00  0.00           C
ATOM   5971 4C21 POPEa 196      51.290  35.345  55.542  1.00  0.00           C
ATOM   5974 5C21 POPEa 196      51.360  34.255  54.452  1.00  0.00           C
ATOM   5977 6C21 POPEa 196      52.530  34.425  53.472  1.00  0.00           C
ATOM   5980 7C21 POPEa 196      52.540  33.335  52.382  1.00  0.00           C
ATOM   5983 8C21 POPEa 196      53.570  33.585  51.282  1.00  0.00           C
ATOM   5987  C33 POPEa 196      55.030  35.395  66.952  1.00  0.00           C
ATOM   5990  C34 POPEa 196      54.840  36.675  66.132  1.00  0.00           C
ATOM   5993  C35 POPEa 196      54.490  36.405  64.672  1.00  0.00           C
ATOM   5996  C36 POPEa 196      54.710  37.655  63.792  1.00  0.00           C
ATOM   5999  C37 POPEa 196      54.640  37.375  62.292  1.00  0.00           C
ATOM   6002  C38 POPEa 196      55.300  38.485  61.442  1.00  0.00           C
ATOM   6005  C39 POPEa 196      55.180  38.185  59.942  1.00  0.00           C
ATOM   6008 0C31 POPEa 196      56.060  39.075  59.042  1.00  0.00           C
ATOM   6011 1C31 POPEa 196      56.000  38.615  57.572  1.00  0.00           C
ATOM   6014 2C31 POPEa 196      57.110  39.185  56.672  1.00  0.00           C
ATOM   6017 3C31 POPEa 196      56.760  40.525  56.022  1.00  0.00           C
ATOM   6020 4C31 POPEa 196      57.850  40.965  55.022  1.00  0.00           C
ATOM   6023 5C31 POPEa 196      57.470  42.155  54.142  1.00  0.00           C
ATOM   6026 6C31 POPEa 196      58.580  42.565  53.172  1.00  0.00           C
ATOM   6030  NH3 POPEb 197      80.860 106.745  68.542  1.00  0.00           N
ATOM   6034  C12 POPEb 197      80.070 105.735  67.722  1.00  0.00           C
ATOM   6037  C11 POPEb 197      80.590 104.295  67.742  1.00  0.00           C
ATOM   6040  P   POPEb 197      79.270 102.035  67.442  1.00  0.00           P
ATOM   6041  O13 POPEb 197      80.490 101.445  68.052  1.00  0.00           O
ATOM   6042  O14 POPEb 197      78.060 102.115  68.302  1.00  0.00           O
ATOM   6043  O11 POPEb 197      78.990 101.335  66.042  1.00  0.00           O
ATOM   6044  O12 POPEb 197      79.690 103.495  66.972  1.00  0.00           O
ATOM   6045  C1  POPEb 197      80.140 100.895  65.292  1.00  0.00           C
ATOM   6048  C2  POPEb 197      79.980 101.155  63.772  1.00  0.00           C
ATOM   6050  O21 POPEb 197      81.110 100.625  63.052  1.00  0.00           O
ATOM   6051  C21 POPEb 197      82.340 100.995  63.272  1.00  0.00           C
ATOM   6052  O22 POPEb 197      82.740 101.845  64.062  1.00  0.00           O
ATOM   6053  C22 POPEb 197      83.250 100.215  62.322  1.00  0.00           C
ATOM   6056  C3  POPEb 197      79.660 102.645  63.452  1.00  0.00           C
ATOM   6059  O31 POPEb 197      79.460 102.895  62.042  1.00  0.00           O
ATOM   6060  C31 POPEb 197      78.240 102.615  61.562  1.00  0.00           C
ATOM   6061  O32 POPEb 197      77.290 102.265  62.242  1.00  0.00           O
ATOM   6062  C32 POPEb 197      78.220 103.075  60.092  1.00  0.00           C
ATOM   6065  C23 POPEb 197      84.730 100.175  62.742  1.00  0.00           C
ATOM   6068  C24 POPEb 197      85.580  99.185  61.912  1.00  0.00           C
ATOM   6071  C25 POPEb 197      85.740  99.525  60.412  1.00  0.00           C
ATOM   6074  C26 POPEb 197      84.650  98.935  59.492  1.00  0.00           C
ATOM   6077  C27 POPEb 197      85.110  98.655  58.042  1.00  0.00           C
ATOM   6080  C28 POPEb 197      85.620  97.215  57.782  1.00  0.00           C
ATOM   6083  C29 POPEb 197      86.910  96.895  58.502  1.00  0.00           C
ATOM   6085 0C21 POPEb 197      88.150  96.965  57.992  1.00  0.00           C
ATOM   6087 1C21 POPEb 197      88.560  97.405  56.612  1.00  0.00           C
ATOM   6090 2C21 POPEb 197      89.310  96.295  55.852  1.00  0.00           C
ATOM   6093 3C21 POPEb 197      88.360  95.295  55.172  1.00  0.00           C
ATOM   6096 4C21 POPEb 197      89.020  93.935  54.872  1.00  0.00           C
ATOM   6099 5C21 POPEb 197      89.080  93.035  56.122  1.00  0.00           C
ATOM   6102 6C21 POPEb 197      89.540  91.605  55.812  1.00  0.00           C
ATOM   6105 7C21 POPEb 197      89.650  90.745  57.072  1.00  0.00           C
ATOM   6108 8C21 POPEb 197      89.970  89.275  56.762  1.00  0.00           C
ATOM   6112  C33 POPEb 197      77.250 102.335  59.162  1.00  0.00           C
ATOM   6115  C34 POPEb 197      77.430 102.795  57.702  1.00  0.00           C
ATOM   6118  C35 POPEb 197      76.730 101.855  56.712  1.00  0.00           C
ATOM   6121  C36 POPEb 197      77.230 101.995  55.272  1.00  0.00           C
ATOM   6124  C37 POPEb 197      76.640 100.885  54.392  1.00  0.00           C
ATOM   6127  C38 POPEb 197      77.240 100.795  52.982  1.00  0.00           C
ATOM   6130  C39 POPEb 197      77.040 102.075  52.162  1.00  0.00           C
ATOM   6133 0C31 POPEb 197      77.200 101.825  50.662  1.00  0.00           C
ATOM   6136 1C31 POPEb 197      77.120 103.115  49.842  1.00  0.00           C
ATOM   6139 2C31 POPEb 197      77.000 102.885  48.332  1.00  0.00           C
ATOM   6142 3C31 POPEb 197      78.110 102.015  47.722  1.00  0.00           C
ATOM   6145 4C31 POPEb 197      79.530 102.485  48.092  1.00  0.00           C
ATOM   6148 5C31 POPEb 197      80.580 102.015  47.082  1.00  0.00           C
ATOM   6151 6C31 POPEb 197      82.000 102.455  47.472  1.00  0.00           C
ATOM   6155  NH3 POPEc 198      46.530  44.875  29.322  1.00  0.00           N
ATOM   6159  C12 POPEc 198      47.630  43.905  28.972  1.00  0.00           C
ATOM   6162  C11 POPEc 198      47.080  42.495  28.742  1.00  0.00           C
ATOM   6165  P   POPEc 198      48.330  40.255  29.192  1.00  0.00           P
ATOM   6166  O13 POPEc 198      47.280  39.495  28.452  1.00  0.00           O
ATOM   6167  O14 POPEc 198      49.610  40.495  28.512  1.00  0.00           O
ATOM   6168  O11 POPEc 198      48.550  39.475  30.532  1.00  0.00           O
ATOM   6169  O12 POPEc 198      47.670  41.605  29.692  1.00  0.00           O
ATOM   6170  C1  POPEc 198      49.290  40.045  31.612  1.00  0.00           C
ATOM   6173  C2  POPEc 198      48.900  39.285  32.892  1.00  0.00           C
ATOM   6175  O21 POPEc 198      49.490  39.825  34.092  1.00  0.00           O
ATOM   6176  C21 POPEc 198      50.730  39.465  34.442  1.00  0.00           C
ATOM   6177  O22 POPEc 198      51.530  38.895  33.712  1.00  0.00           O
ATOM   6178  C22 POPEc 198      50.910  39.915  35.902  1.00  0.00           C
ATOM   6181  C3  POPEc 198      49.050  37.755  32.742  1.00  0.00           C
ATOM   6184  O31 POPEc 198      48.580  37.165  33.962  1.00  0.00           O
ATOM   6185  C31 POPEc 198      49.340  36.225  34.502  1.00  0.00           C
ATOM   6186  O32 POPEc 198      50.280  35.695  33.942  1.00  0.00           O
ATOM   6187  C32 POPEc 198      48.890  36.045  35.952  1.00  0.00           C
ATOM   6190  C23 POPEc 198      51.950  39.195  36.782  1.00  0.00           C
ATOM   6193  C24 POPEc 198      51.590  39.435  38.262  1.00  0.00           C
ATOM   6196  C25 POPEc 198      52.510  38.765  39.282  1.00  0.00           C
ATOM   6199  C26 POPEc 198      51.980  38.885  40.722  1.00  0.00           C
ATOM   6202  C27 POPEc 198      52.890  38.265  41.792  1.00  0.00           C
ATOM   6205  C28 POPEc 198      52.460  38.635  43.222  1.00  0.00           C
ATOM   6208  C29 POPEc 198      52.970  37.655  44.252  1.00  0.00           C
ATOM   6210 0C21 POPEc 198      54.090  37.745  44.992  1.00  0.00           C
ATOM   6212 1C21 POPEc 198      55.110  38.855  44.942  1.00  0.00           C
ATOM   6215 2C21 POPEc 198      55.210  39.665  46.252  1.00  0.00           C
ATOM   6218 3C21 POPEc 198      53.930  40.475  46.552  1.00  0.00           C
ATOM   6221 4C21 POPEc 198      54.220  41.885  47.082  1.00  0.00           C
ATOM   6224 5C21 POPEc 198      53.020  42.835  46.952  1.00  0.00           C
ATOM   6227 6C21 POPEc 198      51.970  42.675  48.062  1.00  0.00           C
ATOM   6230 7C21 POPEc 198      52.330  43.445  49.342  1.00  0.00           C
ATOM   6233 8C21 POPEc 198      51.200  43.455  50.362  1.00  0.00           C
ATOM   6237  C33 POPEc 198      49.100  34.615  36.492  1.00  0.00           C
ATOM   6240  C34 POPEc 198      50.540  34.315  36.882  1.00  0.00           C
ATOM   6243  C35 POPEc 198      51.020  34.975  38.172  1.00  0.00           C
ATOM   6246  C36 POPEc 198      52.520  34.685  38.362  1.00  0.00           C
ATOM   6249  C37 POPEc 198      53.060  35.105  39.732  1.00  0.00           C
ATOM   6252  C38 POPEc 198      53.240  33.925  40.692  1.00  0.00           C
ATOM   6255  C39 POPEc 198      54.020  34.285  41.952  1.00  0.00           C
ATOM   6258 0C31 POPEc 198      54.100  33.125  42.952  1.00  0.00           C
ATOM   6261 1C31 POPEc 198      54.900  33.515  44.192  1.00  0.00           C
ATOM   6264 2C31 POPEc 198      55.070  32.365  45.182  1.00  0.00           C
ATOM   6267 3C31 POPEc 198      55.910  32.765  46.402  1.00  0.00           C
ATOM   6270 4C31 POPEc 198      56.250  31.575  47.292  1.00  0.00           C
ATOM   6273 5C31 POPEc 198      56.970  31.965  48.582  1.00  0.00           C
ATOM   6276 6C31 POPEc 198      57.250  30.765  49.492  1.00  0.00           C
ATOM   6280  NH3 POPEd 199     126.160  29.365  28.572  1.00  0.00           N
ATOM   6284  C12 POPEd 199     124.730  29.635  28.132  1.00  0.00           C
ATOM   6287  C11 POPEd 199     124.230  31.075  28.452  1.00  0.00           C
ATOM   6290  P   POPEd 199     122.130  32.615  28.502  1.00  0.00           P
ATOM   6291  O13 POPEd 199     121.510  33.485  27.472  1.00  0.00           O
ATOM   6292  O14 POPEd 199     121.260  32.115  29.582  1.00  0.00           O
ATOM   6293  O11 POPEd 199     123.310  33.435  29.182  1.00  0.00           O
ATOM   6294  O12 POPEd 199     122.930  31.385  27.872  1.00  0.00           O
ATOM   6295  C1  POPEd 199     123.300  33.675  30.592  1.00  0.00           C
ATOM   6298  C2  POPEd 199     122.600  35.025  30.862  1.00  0.00           C
ATOM   6300  O21 POPEd 199     123.320  35.845  31.812  1.00  0.00           O
ATOM   6301  C21 POPEd 199     123.500  35.355  33.032  1.00  0.00           C
ATOM   6302  O22 POPEd 199     123.150  34.265  33.432  1.00  0.00           O
ATOM   6303  C22 POPEd 199     124.250  36.395  33.842  1.00  0.00           C
ATOM   6306  C3  POPEd 199     121.090  34.835  31.192  1.00  0.00           C
ATOM   6309  O31 POPEd 199     120.360  36.085  31.242  1.00  0.00           O
ATOM   6310  C31 POPEd 199     120.270  36.555  32.472  1.00  0.00           C
ATOM   6311  O32 POPEd 199     121.080  37.295  33.012  1.00  0.00           O
ATOM   6312  C32 POPEd 199     119.030  35.935  33.102  1.00  0.00           C
ATOM   6315  C23 POPEd 199     124.520  35.965  35.302  1.00  0.00           C
ATOM   6318  C24 POPEd 199     125.420  37.005  35.982  1.00  0.00           C
ATOM   6321  C25 POPEd 199     125.950  36.575  37.352  1.00  0.00           C
ATOM   6324  C26 POPEd 199     124.880  36.575  38.432  1.00  0.00           C
ATOM   6327  C27 POPEd 199     125.440  36.105  39.772  1.00  0.00           C
ATOM   6330  C28 POPEd 199     124.360  36.005  40.842  1.00  0.00           C
ATOM   6333  C29 POPEd 199     124.020  37.345  41.452  1.00  0.00           C
ATOM   6335 0C21 POPEd 199     123.730  37.535  42.752  1.00  0.00           C
ATOM   6337 1C21 POPEd 199     123.630  36.445  43.782  1.00  0.00           C
ATOM   6340 2C21 POPEd 199     124.990  36.115  44.412  1.00  0.00           C
ATOM   6343 3C21 POPEd 199     125.580  37.315  45.162  1.00  0.00           C
ATOM   6346 4C21 POPEd 199     126.660  36.925  46.192  1.00  0.00           C
ATOM   6349 5C21 POPEd 199     127.880  36.255  45.562  1.00  0.00           C
ATOM   6352 6C21 POPEd 199     129.030  36.105  46.562  1.00  0.00           C
ATOM   6355 7C21 POPEd 199     130.390  35.815  45.912  1.00  0.00           C
ATOM   6358 8C21 POPEd 199     131.560  35.895  46.892  1.00  0.00           C
ATOM   6362  C33 POPEd 199     118.840  36.315  34.572  1.00  0.00           C
ATOM   6365  C34 POPEd 199     117.810  35.415  35.262  1.00  0.00           C
ATOM   6368  C35 POPEd 199     117.660  35.785  36.732  1.00  0.00           C
ATOM   6371  C36 POPEd 199     116.690  34.875  37.492  1.00  0.00           C
ATOM   6374  C37 POPEd 199     116.400  35.415  38.892  1.00  0.00           C
ATOM   6377  C38 POPEd 199     115.390  34.565  39.672  1.00  0.00           C
ATOM   6380  C39 POPEd 199     116.030  33.415  40.442  1.00  0.00           C
ATOM   6383 0C31 POPEd 199     115.000  32.575  41.212  1.00  0.00           C
ATOM   6386 1C31 POPEd 199     115.650  31.525  42.122  1.00  0.00           C
ATOM   6389 2C31 POPEd 199     114.680  30.395  42.522  1.00  0.00           C
ATOM   6392 3C31 POPEd 199     113.680  30.775  43.632  1.00  0.00           C
ATOM   6395 4C31 POPEd 199     114.340  30.945  45.012  1.00  0.00           C
ATOM   6398 5C31 POPEd 199     113.320  31.245  46.112  1.00  0.00           C
ATOM   6401 6C31 POPEd 199     113.970  31.505  47.482  1.00  0.00           C
ATOM   6405  NH3 POPEe 200      47.650 122.795  27.172  1.00  0.00           N
ATOM   6409  C12 POPEe 200      48.920 123.005  26.382  1.00  0.00           C
ATOM   6412  C11 POPEe 200      50.120 123.205  27.312  1.00  0.00           C
ATOM   6415  P   POPEe 200      51.800 124.975  26.292  1.00  0.00           P
ATOM   6416  O13 POPEe 200      53.230 124.965  25.932  1.00  0.00           O
ATOM   6417  O14 POPEe 200      50.850 125.575  25.342  1.00  0.00           O
ATOM   6418  O11 POPEe 200      51.730 125.675  27.692  1.00  0.00           O
ATOM   6419  O12 POPEe 200      51.310 123.495  26.592  1.00  0.00           O
ATOM   6420  C1  POPEe 200      50.740 126.625  28.052  1.00  0.00           C
ATOM   6423  C2  POPEe 200      51.060 127.095  29.482  1.00  0.00           C
ATOM   6425  O21 POPEe 200      49.930 126.875  30.362  1.00  0.00           O
ATOM   6426  C21 POPEe 200      49.300 127.885  30.912  1.00  0.00           C
ATOM   6427  O22 POPEe 200      49.250 129.035  30.512  1.00  0.00           O
ATOM   6428  C22 POPEe 200      48.680 127.405  32.222  1.00  0.00           C
ATOM   6431  C3  POPEe 200      51.790 128.455  29.512  1.00  0.00           C
ATOM   6434  O31 POPEe 200      52.090 128.815  30.872  1.00  0.00           O
ATOM   6435  C31 POPEe 200      52.040 130.105  31.102  1.00  0.00           C
ATOM   6436  O32 POPEe 200      51.830 130.975  30.292  1.00  0.00           O
ATOM   6437  C32 POPEe 200      52.230 130.355  32.592  1.00  0.00           C
ATOM   6440  C23 POPEe 200      48.220 128.595  33.092  1.00  0.00           C
ATOM   6443  C24 POPEe 200      47.650 128.175  34.452  1.00  0.00           C
ATOM   6446  C25 POPEe 200      48.720 127.885  35.502  1.00  0.00           C
ATOM   6449  C26 POPEe 200      48.080 127.615  36.872  1.00  0.00           C
ATOM   6452  C27 POPEe 200      49.020 126.955  37.882  1.00  0.00           C
ATOM   6455  C28 POPEe 200      48.240 126.605  39.172  1.00  0.00           C
ATOM   6458  C29 POPEe 200      48.880 125.565  40.052  1.00  0.00           C
ATOM   6460 0C21 POPEe 200      48.550 125.375  41.332  1.00  0.00           C
ATOM   6462 1C21 POPEe 200      47.480 126.175  42.042  1.00  0.00           C
ATOM   6465 2C21 POPEe 200      46.710 125.405  43.132  1.00  0.00           C
ATOM   6468 3C21 POPEe 200      45.420 126.155  43.502  1.00  0.00           C
ATOM   6471 4C21 POPEe 200      44.720 125.605  44.742  1.00  0.00           C
ATOM   6474 5C21 POPEe 200      44.010 124.275  44.492  1.00  0.00           C
ATOM   6477 6C21 POPEe 200      43.100 123.875  45.672  1.00  0.00           C
ATOM   6480 7C21 POPEe 200      42.420 122.515  45.462  1.00  0.00           C
ATOM   6483 8C21 POPEe 200      41.620 122.045  46.692  1.00  0.00           C
ATOM   6487  C33 POPEe 200      52.270 131.855  32.912  1.00  0.00           C
ATOM   6490  C34 POPEe 200      51.840 132.165  34.342  1.00  0.00           C
ATOM   6493  C35 POPEe 200      52.860 131.675  35.352  1.00  0.00           C
ATOM   6496  C36 POPEe 200      52.690 132.395  36.692  1.00  0.00           C
ATOM   6499  C37 POPEe 200      53.720 131.985  37.732  1.00  0.00           C
ATOM   6502  C38 POPEe 200      53.380 132.565  39.102  1.00  0.00           C
ATOM   6505  C39 POPEe 200      54.120 131.855  40.232  1.00  0.00           C
ATOM   6508 0C31 POPEe 200      53.530 132.175  41.602  1.00  0.00           C
ATOM   6511 1C31 POPEe 200      54.050 131.185  42.652  1.00  0.00           C
ATOM   6514 2C31 POPEe 200      53.380 131.335  44.012  1.00  0.00           C
ATOM   6517 3C31 POPEe 200      53.920 130.315  45.002  1.00  0.00           C
ATOM   6520 4C31 POPEe 200      53.250 130.395  46.372  1.00  0.00           C
ATOM   6523 5C31 POPEe 200      52.760 129.025  46.872  1.00  0.00           C
ATOM   6526 6C31 POPEe 200      52.000 129.115  48.192  1.00  0.00           C
ATOM   6530  NH3 POPEf 201       8.770 115.515  25.182  1.00  0.00           N
ATOM   6534  C12 POPEf 201       9.960 116.445  25.142  1.00  0.00           C
ATOM   6537  C11 POPEf 201       9.560 117.885  24.792  1.00  0.00           C
ATOM   6540  P   POPEf 201      11.650 119.495  24.822  1.00  0.00           P
ATOM   6541  O13 POPEf 201      12.980 119.225  24.212  1.00  0.00           O
ATOM   6542  O14 POPEf 201      11.160 120.895  24.732  1.00  0.00           O
ATOM   6543  O11 POPEf 201      11.570 118.945  26.302  1.00  0.00           O
ATOM   6544  O12 POPEf 201      10.610 118.545  24.092  1.00  0.00           O
ATOM   6545  C1  POPEf 201      12.470 119.245  27.362  1.00  0.00           C
ATOM   6548  C2  POPEf 201      12.530 118.065  28.372  1.00  0.00           C
ATOM   6550  O21 POPEf 201      13.320 118.375  29.542  1.00  0.00           O
ATOM   6551  C21 POPEf 201      14.590 118.735  29.382  1.00  0.00           C
ATOM   6552  O22 POPEf 201      15.250 118.625  28.362  1.00  0.00           O
ATOM   6553  C22 POPEf 201      15.140 119.325  30.682  1.00  0.00           C
ATOM   6556  C3  POPEf 201      12.940 116.745  27.662  1.00  0.00           C
ATOM   6559  O31 POPEf 201      12.510 115.565  28.342  1.00  0.00           O
ATOM   6560  C31 POPEf 201      13.290 114.645  28.972  1.00  0.00           C
ATOM   6561  O32 POPEf 201      12.820 113.605  29.402  1.00  0.00           O
ATOM   6562  C32 POPEf 201      14.790 114.955  29.122  1.00  0.00           C
ATOM   6565  C23 POPEf 201      16.070 120.525  30.382  1.00  0.00           C
ATOM   6568  C24 POPEf 201      16.390 121.385  31.612  1.00  0.00           C
ATOM   6571  C25 POPEf 201      17.150 120.655  32.732  1.00  0.00           C
ATOM   6574  C26 POPEf 201      16.240 120.125  33.852  1.00  0.00           C
ATOM   6577  C27 POPEf 201      17.050 119.555  35.032  1.00  0.00           C
ATOM   6580  C28 POPEf 201      16.180 118.835  36.082  1.00  0.00           C
ATOM   6583  C29 POPEf 201      15.340 119.755  36.942  1.00  0.00           C
ATOM   6585 0C21 POPEf 201      15.120 119.615  38.262  1.00  0.00           C
ATOM   6587 1C21 POPEf 201      15.700 118.535  39.152  1.00  0.00           C
ATOM   6590 2C21 POPEf 201      15.820 119.005  40.612  1.00  0.00           C
ATOM   6593 3C21 POPEf 201      16.690 118.055  41.462  1.00  0.00           C
ATOM   6596 4C21 POPEf 201      16.970 118.625  42.852  1.00  0.00           C
ATOM   6599 5C21 POPEf 201      18.090 117.905  43.632  1.00  0.00           C
ATOM   6602 6C21 POPEf 201      19.460 117.855  42.932  1.00  0.00           C
ATOM   6605 7C21 POPEf 201      19.940 119.225  42.432  1.00  0.00           C
ATOM   6608 8C21 POPEf 201      21.400 119.225  41.982  1.00  0.00           C
ATOM   6612  C33 POPEf 201      15.240 114.945  30.602  1.00  0.00           C
ATOM   6615  C34 POPEf 201      16.640 115.545  30.802  1.00  0.00           C
ATOM   6618  C35 POPEf 201      16.910 116.005  32.242  1.00  0.00           C
ATOM   6621  C36 POPEf 201      17.900 115.115  32.992  1.00  0.00           C
ATOM   6624  C37 POPEf 201      18.120 115.575  34.432  1.00  0.00           C
ATOM   6627  C38 POPEf 201      19.160 114.685  35.132  1.00  0.00           C
ATOM   6630  C39 POPEf 201      19.600 115.175  36.512  1.00  0.00           C
ATOM   6633 0C31 POPEf 201      18.690 114.675  37.642  1.00  0.00           C
ATOM   6636 1C31 POPEf 201      19.330 114.885  39.022  1.00  0.00           C
ATOM   6639 2C31 POPEf 201      18.550 114.275  40.192  1.00  0.00           C
ATOM   6642 3C31 POPEf 201      18.460 112.745  40.132  1.00  0.00           C
ATOM   6645 4C31 POPEf 201      18.290 112.135  41.522  1.00  0.00           C
ATOM   6648 5C31 POPEf 201      18.190 110.605  41.502  1.00  0.00           C
ATOM   6651 6C31 POPEf 201      18.260 110.005  42.912  1.00  0.00           C
ATOM   6655  NH3 POPEg 202      16.930 121.175  66.962  1.00  0.00           N
ATOM   6659  C12 POPEg 202      16.050 120.245  67.762  1.00  0.00           C
ATOM   6662  C11 POPEg 202      14.580 120.235  67.272  1.00  0.00           C
ATOM   6665  P   POPEg 202      14.380 120.715  64.702  1.00  0.00           P
ATOM   6666  O13 POPEg 202      13.060 121.335  64.612  1.00  0.00           O
ATOM   6667  O14 POPEg 202      15.530 121.645  64.772  1.00  0.00           O
ATOM   6668  O11 POPEg 202      14.620 119.735  63.502  1.00  0.00           O
ATOM   6669  O12 POPEg 202      14.480 119.725  65.942  1.00  0.00           O
ATOM   6670  C1  POPEg 202      13.670 118.735  63.152  1.00  0.00           C
ATOM   6673  C2  POPEg 202      13.850 118.435  61.642  1.00  0.00           C
ATOM   6675  O21 POPEg 202      15.060 117.685  61.522  1.00  0.00           O
ATOM   6676  C21 POPEg 202      15.110 116.685  60.672  1.00  0.00           C
ATOM   6677  O22 POPEg 202      14.210 116.315  59.932  1.00  0.00           O
ATOM   6678  C22 POPEg 202      16.440 115.965  60.902  1.00  0.00           C
ATOM   6681  C3  POPEg 202      13.920 119.775  60.872  1.00  0.00           C
ATOM   6684  O31 POPEg 202      13.340 119.695  59.552  1.00  0.00           O
ATOM   6685  C31 POPEg 202      14.180 119.515  58.552  1.00  0.00           C
ATOM   6686  O32 POPEg 202      15.380 119.265  58.652  1.00  0.00           O
ATOM   6687  C32 POPEg 202      13.420 119.755  57.262  1.00  0.00           C
ATOM   6690  C23 POPEg 202      16.950 115.145  59.702  1.00  0.00           C
ATOM   6693  C24 POPEg 202      18.310 114.505  60.012  1.00  0.00           C
ATOM   6696  C25 POPEg 202      18.970 113.805  58.802  1.00  0.00           C
ATOM   6699  C26 POPEg 202      19.280 114.765  57.642  1.00  0.00           C
ATOM   6702  C27 POPEg 202      20.330 114.185  56.692  1.00  0.00           C
ATOM   6705  C28 POPEg 202      20.520 115.045  55.422  1.00  0.00           C
ATOM   6708  C29 POPEg 202      21.660 114.525  54.592  1.00  0.00           C
ATOM   6710 0C21 POPEg 202      21.640 113.405  53.842  1.00  0.00           C
ATOM   6712 1C21 POPEg 202      20.470 112.495  53.622  1.00  0.00           C
ATOM   6715 2C21 POPEg 202      20.260 112.175  52.122  1.00  0.00           C
ATOM   6718 3C21 POPEg 202      20.000 113.425  51.262  1.00  0.00           C
ATOM   6721 4C21 POPEg 202      19.790 113.095  49.782  1.00  0.00           C
ATOM   6724 5C21 POPEg 202      19.340 114.305  48.952  1.00  0.00           C
ATOM   6727 6C21 POPEg 202      20.360 115.455  48.892  1.00  0.00           C
ATOM   6730 7C21 POPEg 202      19.850 116.645  48.072  1.00  0.00           C
ATOM   6733 8C21 POPEg 202      20.880 117.775  47.942  1.00  0.00           C
ATOM   6737  C33 POPEg 202      14.380 120.235  56.162  1.00  0.00           C
ATOM   6740  C34 POPEg 202      13.800 120.055  54.762  1.00  0.00           C
ATOM   6743  C35 POPEg 202      12.400 120.645  54.622  1.00  0.00           C
ATOM   6746  C36 POPEg 202      11.990 120.795  53.162  1.00  0.00           C
ATOM   6749  C37 POPEg 202      10.590 121.405  53.012  1.00  0.00           C
ATOM   6752  C38 POPEg 202      10.230 121.625  51.542  1.00  0.00           C
ATOM   6755  C39 POPEg 202       8.810 122.155  51.342  1.00  0.00           C
ATOM   6758 0C31 POPEg 202       8.380 122.055  49.872  1.00  0.00           C
ATOM   6761 1C31 POPEg 202       6.940 122.495  49.602  1.00  0.00           C
ATOM   6764 2C31 POPEg 202       6.830 123.985  49.232  1.00  0.00           C
ATOM   6767 3C31 POPEg 202       5.560 124.335  48.432  1.00  0.00           C
ATOM   6770 4C31 POPEg 202       5.460 123.595  47.082  1.00  0.00           C
ATOM   6773 5C31 POPEg 202       4.800 124.435  45.982  1.00  0.00           C
ATOM   6776 6C31 POPEg 202       4.700 123.715  44.632  1.00  0.00           C
ATOM   6780  NH3 POPEh 203     101.120  70.875  73.152  1.00  0.00           N
ATOM   6784  C12 POPEh 203     102.260  71.445  72.322  1.00  0.00           C
ATOM   6787  C11 POPEh 203     103.490  70.505  72.212  1.00  0.00           C
ATOM   6790  P   POPEh 203     103.580  68.265  73.652  1.00  0.00           P
ATOM   6791  O13 POPEh 203     104.750  67.605  74.272  1.00  0.00           O
ATOM   6792  O14 POPEh 203     102.340  68.245  74.462  1.00  0.00           O
ATOM   6793  O11 POPEh 203     103.290  67.685  72.222  1.00  0.00           O
ATOM   6794  O12 POPEh 203     103.840  69.805  73.422  1.00  0.00           O
ATOM   6795  C1  POPEh 203     102.310  66.675  72.022  1.00  0.00           C
ATOM   6798  C2  POPEh 203     101.790  66.675  70.552  1.00  0.00           C
ATOM   6800  O21 POPEh 203     102.660  65.885  69.722  1.00  0.00           O
ATOM   6801  C21 POPEh 203     102.010  65.225  68.782  1.00  0.00           C
ATOM   6802  O22 POPEh 203     100.780  65.055  68.762  1.00  0.00           O
ATOM   6803  C22 POPEh 203     102.970  64.865  67.642  1.00  0.00           C
ATOM   6806  C3  POPEh 203     101.650  68.105  69.922  1.00  0.00           C
ATOM   6809  O31 POPEh 203     101.130  68.095  68.562  1.00  0.00           O
ATOM   6810  C31 POPEh 203      99.860  67.735  68.442  1.00  0.00           C
ATOM   6811  O32 POPEh 203      99.100  67.525  69.372  1.00  0.00           O
ATOM   6812  C32 POPEh 203      99.510  67.435  66.972  1.00  0.00           C
ATOM   6815  C23 POPEh 203     102.300  64.155  66.452  1.00  0.00           C
ATOM   6818  C24 POPEh 203     102.820  64.635  65.092  1.00  0.00           C
ATOM   6821  C25 POPEh 203     102.160  63.865  63.942  1.00  0.00           C
ATOM   6824  C26 POPEh 203     102.360  64.505  62.572  1.00  0.00           C
ATOM   6827  C27 POPEh 203     101.760  63.655  61.442  1.00  0.00           C
ATOM   6830  C28 POPEh 203     101.320  64.465  60.202  1.00  0.00           C
ATOM   6833  C29 POPEh 203     102.450  65.155  59.502  1.00  0.00           C
ATOM   6835 0C21 POPEh 203     102.610  65.315  58.182  1.00  0.00           C
ATOM   6837 1C21 POPEh 203     101.690  64.855  57.072  1.00  0.00           C
ATOM   6840 2C21 POPEh 203     102.380  63.895  56.072  1.00  0.00           C
ATOM   6843 3C21 POPEh 203     102.360  62.415  56.492  1.00  0.00           C
ATOM   6846 4C21 POPEh 203     103.260  61.555  55.602  1.00  0.00           C
ATOM   6849 5C21 POPEh 203     103.040  60.035  55.752  1.00  0.00           C
ATOM   6852 6C21 POPEh 203     101.860  59.515  54.922  1.00  0.00           C
ATOM   6855 7C21 POPEh 203     101.660  57.995  55.032  1.00  0.00           C
ATOM   6858 8C21 POPEh 203     100.570  57.465  54.092  1.00  0.00           C
ATOM   6862  C33 POPEh 203     100.180  68.275  65.852  1.00  0.00           C
ATOM   6865  C34 POPEh 203      99.890  67.705  64.452  1.00  0.00           C
ATOM   6868  C35 POPEh 203     100.080  68.725  63.302  1.00  0.00           C
ATOM   6871  C36 POPEh 203     100.000  68.105  61.892  1.00  0.00           C
ATOM   6874  C37 POPEh 203      99.820  69.175  60.802  1.00  0.00           C
ATOM   6877  C38 POPEh 203     100.070  68.685  59.362  1.00  0.00           C
ATOM   6880  C39 POPEh 203      99.710  69.765  58.332  1.00  0.00           C
ATOM   6883 0C31 POPEh 203     100.570  69.755  57.062  1.00  0.00           C
ATOM   6886 1C31 POPEh 203      99.880  69.155  55.822  1.00  0.00           C
ATOM   6889 2C31 POPEh 203     100.810  69.185  54.592  1.00  0.00           C
ATOM   6892 3C31 POPEh 203     100.100  69.145  53.232  1.00  0.00           C
ATOM   6895 4C31 POPEh 203      99.210  70.375  52.982  1.00  0.00           C
ATOM   6898 5C31 POPEh 203      98.850  70.585  51.502  1.00  0.00           C
ATOM   6901 6C31 POPEh 203      98.020  71.845  51.262  1.00  0.00           C
ATOM   6905  NH3 POPEi 204     108.700  69.425  32.172  1.00  0.00           N
ATOM   6909  C12 POPEi 204     109.700  68.525  31.492  1.00  0.00           C
ATOM   6912  C11 POPEi 204     111.140  68.895  31.782  1.00  0.00           C
ATOM   6915  P   POPEi 204     112.440  66.595  31.542  1.00  0.00           P
ATOM   6916  O13 POPEi 204     111.250  65.715  31.522  1.00  0.00           O
ATOM   6917  O14 POPEi 204     113.580  66.245  30.662  1.00  0.00           O
ATOM   6918  O11 POPEi 204     112.960  66.885  33.002  1.00  0.00           O
ATOM   6919  O12 POPEi 204     111.990  68.015  31.052  1.00  0.00           O
ATOM   6920  C1  POPEi 204     114.000  67.865  33.172  1.00  0.00           C
ATOM   6923  C2  POPEi 204     114.740  67.655  34.512  1.00  0.00           C
ATOM   6925  O21 POPEi 204     113.830  68.005  35.562  1.00  0.00           O
ATOM   6926  C21 POPEi 204     114.120  67.885  36.872  1.00  0.00           C
ATOM   6927  O22 POPEi 204     113.600  68.585  37.722  1.00  0.00           O
ATOM   6928  C22 POPEi 204     114.860  66.595  37.232  1.00  0.00           C
ATOM   6931  C3  POPEi 204     116.040  68.505  34.592  1.00  0.00           C
ATOM   6934  O31 POPEi 204     116.860  68.025  35.652  1.00  0.00           O
ATOM   6935  C31 POPEi 204     117.960  68.665  36.072  1.00  0.00           C
ATOM   6936  O32 POPEi 204     118.670  68.235  36.972  1.00  0.00           O
ATOM   6937  C32 POPEi 204     118.330  69.935  35.312  1.00  0.00           C
ATOM   6940  C23 POPEi 204     115.740  66.645  38.512  1.00  0.00           C
ATOM   6943  C24 POPEi 204     116.390  65.275  38.772  1.00  0.00           C
ATOM   6946  C25 POPEi 204     117.640  65.315  39.672  1.00  0.00           C
ATOM   6949  C26 POPEi 204     117.340  65.325  41.182  1.00  0.00           C
ATOM   6952  C27 POPEi 204     118.570  65.665  42.032  1.00  0.00           C
ATOM   6955  C28 POPEi 204     118.210  66.115  43.452  1.00  0.00           C
ATOM   6958  C29 POPEi 204     119.450  66.415  44.262  1.00  0.00           C
ATOM   6960 0C21 POPEi 204     119.770  65.885  45.462  1.00  0.00           C
ATOM   6962 1C21 POPEi 204     118.950  64.905  46.252  1.00  0.00           C
ATOM   6965 2C21 POPEi 204     119.760  63.755  46.882  1.00  0.00           C
ATOM   6968 3C21 POPEi 204     120.670  64.165  48.042  1.00  0.00           C
ATOM   6971 4C21 POPEi 204     121.110  62.945  48.852  1.00  0.00           C
ATOM   6974 5C21 POPEi 204     121.840  63.295  50.152  1.00  0.00           C
ATOM   6977 6C21 POPEi 204     121.970  62.075  51.082  1.00  0.00           C
ATOM   6980 7C21 POPEi 204     122.580  62.425  52.442  1.00  0.00           C
ATOM   6983 8C21 POPEi 204     122.710  61.215  53.372  1.00  0.00           C
ATOM   6987  C33 POPEi 204     117.740  71.185  35.992  1.00  0.00           C
ATOM   6990  C34 POPEi 204     118.500  72.485  35.712  1.00  0.00           C
ATOM   6993  C35 POPEi 204     117.660  73.735  36.022  1.00  0.00           C
ATOM   6996  C36 POPEi 204     117.070  73.785  37.442  1.00  0.00           C
ATOM   6999  C37 POPEi 204     116.100  74.955  37.692  1.00  0.00           C
ATOM   7002  C38 POPEi 204     115.560  75.005  39.132  1.00  0.00           C
ATOM   7005  C39 POPEi 204     116.670  75.445  40.092  1.00  0.00           C
ATOM   7008 0C31 POPEi 204     116.210  75.695  41.522  1.00  0.00           C
ATOM   7011 1C31 POPEi 204     117.430  76.025  42.382  1.00  0.00           C
ATOM   7014 2C31 POPEi 204     117.110  76.285  43.862  1.00  0.00           C
ATOM   7017 3C31 POPEi 204     116.480  77.655  44.112  1.00  0.00           C
ATOM   7020 4C31 POPEi 204     116.590  78.095  45.582  1.00  0.00           C
ATOM   7023 5C31 POPEi 204     115.950  79.465  45.822  1.00  0.00           C
ATOM   7026 6C31 POPEi 204     116.150  79.985  47.242  1.00  0.00           C
ATOM   7030  NH3 POPEj 205      62.810  97.035  23.292  1.00  0.00           N
ATOM   7034  C12 POPEj 205      64.140  96.335  23.132  1.00  0.00           C
ATOM   7037  C11 POPEj 205      64.780  96.015  24.502  1.00  0.00           C
ATOM   7040  P   POPEj 205      66.440  94.235  25.472  1.00  0.00           P
ATOM   7041  O13 POPEj 205      66.310  92.875  24.912  1.00  0.00           O
ATOM   7042  O14 POPEj 205      67.800  94.565  25.932  1.00  0.00           O
ATOM   7043  O11 POPEj 205      65.380  94.395  26.612  1.00  0.00           O
ATOM   7044  O12 POPEj 205      66.000  95.275  24.352  1.00  0.00           O
ATOM   7045  C1  POPEj 205      65.640  93.855  27.902  1.00  0.00           C
ATOM   7048  C2  POPEj 205      64.350  93.955  28.752  1.00  0.00           C
ATOM   7050  O21 POPEj 205      64.540  93.225  29.962  1.00  0.00           O
ATOM   7051  C21 POPEj 205      65.410  93.735  30.802  1.00  0.00           C
ATOM   7052  O22 POPEj 205      65.910  94.855  30.722  1.00  0.00           O
ATOM   7053  C22 POPEj 205      65.680  92.785  31.952  1.00  0.00           C
ATOM   7056  C3  POPEj 205      63.130  93.345  27.972  1.00  0.00           C
ATOM   7059  O31 POPEj 205      61.850  93.555  28.632  1.00  0.00           O
ATOM   7060  C31 POPEj 205      61.490  92.555  29.442  1.00  0.00           C
ATOM   7061  O32 POPEj 205      62.210  91.665  29.842  1.00  0.00           O
ATOM   7062  C32 POPEj 205      59.980  92.655  29.702  1.00  0.00           C
ATOM   7065  C23 POPEj 205      64.420  92.335  32.722  1.00  0.00           C
ATOM   7068  C24 POPEj 205      64.820  91.575  34.002  1.00  0.00           C
ATOM   7071  C25 POPEj 205      63.680  91.355  35.002  1.00  0.00           C
ATOM   7074  C26 POPEj 205      64.230  90.915  36.372  1.00  0.00           C
ATOM   7077  C27 POPEj 205      63.280  91.235  37.532  1.00  0.00           C
ATOM   7080  C28 POPEj 205      63.720  90.645  38.882  1.00  0.00           C
ATOM   7083  C29 POPEj 205      65.040  91.175  39.382  1.00  0.00           C
ATOM   7085 0C21 POPEj 205      65.590  90.915  40.592  1.00  0.00           C
ATOM   7087 1C21 POPEj 205      64.990  90.045  41.672  1.00  0.00           C
ATOM   7090 2C21 POPEj 205      64.540  90.845  42.922  1.00  0.00           C
ATOM   7093 3C21 POPEj 205      65.670  91.365  43.822  1.00  0.00           C
ATOM   7096 4C21 POPEj 205      65.090  92.235  44.942  1.00  0.00           C
ATOM   7099 5C21 POPEj 205      66.080  92.875  45.922  1.00  0.00           C
ATOM   7102 6C21 POPEj 205      66.760  91.905  46.902  1.00  0.00           C
ATOM   7105 7C21 POPEj 205      67.440  92.675  48.052  1.00  0.00           C
ATOM   7108 8C21 POPEj 205      68.100  91.805  49.112  1.00  0.00           C
ATOM   7112  C33 POPEj 205      59.380  91.405  30.402  1.00  0.00           C
ATOM   7115  C34 POPEj 205      59.670  91.445  31.902  1.00  0.00           C
ATOM   7118  C35 POPEj 205      59.220  90.245  32.762  1.00  0.00           C
ATOM   7121  C36 POPEj 205      59.330  90.625  34.252  1.00  0.00           C
ATOM   7124  C37 POPEj 205      59.680  89.455  35.192  1.00  0.00           C
ATOM   7127  C38 POPEj 205      59.580  89.835  36.682  1.00  0.00           C
ATOM   7130  C39 POPEj 205      58.130  89.895  37.162  1.00  0.00           C
ATOM   7133 0C31 POPEj 205      57.900  90.265  38.632  1.00  0.00           C
ATOM   7136 1C31 POPEj 205      56.430  90.025  39.012  1.00  0.00           C
ATOM   7139 2C31 POPEj 205      56.120  90.235  40.492  1.00  0.00           C
ATOM   7142 3C31 POPEj 205      54.770  89.625  40.902  1.00  0.00           C
ATOM   7145 4C31 POPEj 205      54.590  89.575  42.422  1.00  0.00           C
ATOM   7148 5C31 POPEj 205      53.270  88.915  42.852  1.00  0.00           C
ATOM   7151 6C31 POPEj 205      53.100  88.825  44.372  1.00  0.00           C
ATOM   7155  NH3 POPEk 206      81.990   4.075  68.172  1.00  0.00           N
ATOM   7159  C12 POPEk 206      82.600   4.415  66.842  1.00  0.00           C
ATOM   7162  C11 POPEk 206      83.420   5.695  66.962  1.00  0.00           C
ATOM   7165  P   POPEk 206      83.040   7.455  68.912  1.00  0.00           P
ATOM   7166  O13 POPEk 206      82.040   7.085  69.952  1.00  0.00           O
ATOM   7167  O14 POPEk 206      84.470   7.205  69.172  1.00  0.00           O
ATOM   7168  O11 POPEk 206      82.840   8.965  68.492  1.00  0.00           O
ATOM   7169  O12 POPEk 206      82.640   6.715  67.572  1.00  0.00           O
ATOM   7170  C1  POPEk 206      81.700   9.465  67.822  1.00  0.00           C
ATOM   7173  C2  POPEk 206      82.110  10.145  66.482  1.00  0.00           C
ATOM   7175  O21 POPEk 206      81.080  10.995  65.932  1.00  0.00           O
ATOM   7176  C21 POPEk 206      79.890  10.455  65.652  1.00  0.00           C
ATOM   7177  O22 POPEk 206      79.490   9.345  65.972  1.00  0.00           O
ATOM   7178  C22 POPEk 206      79.090  11.495  64.872  1.00  0.00           C
ATOM   7181  C3  POPEk 206      82.670   9.135  65.422  1.00  0.00           C
ATOM   7184  O31 POPEk 206      83.350   9.775  64.302  1.00  0.00           O
ATOM   7185  C31 POPEk 206      82.580  10.025  63.242  1.00  0.00           C
ATOM   7186  O32 POPEk 206      81.390   9.825  63.182  1.00  0.00           O
ATOM   7187  C32 POPEk 206      83.410  10.585  62.082  1.00  0.00           C
ATOM   7190  C23 POPEk 206      77.640  11.065  64.532  1.00  0.00           C
ATOM   7193  C24 POPEk 206      77.360  11.115  63.022  1.00  0.00           C
ATOM   7196  C25 POPEk 206      78.180  10.075  62.252  1.00  0.00           C
ATOM   7199  C26 POPEk 206      77.370   9.335  61.182  1.00  0.00           C
ATOM   7202  C27 POPEk 206      77.000  10.195  59.962  1.00  0.00           C
ATOM   7205  C28 POPEk 206      76.210   9.375  58.922  1.00  0.00           C
ATOM   7208  C29 POPEk 206      76.120  10.095  57.602  1.00  0.00           C
ATOM   7210 0C21 POPEk 206      75.050  10.205  56.792  1.00  0.00           C
ATOM   7212 1C21 POPEk 206      73.670   9.625  56.992  1.00  0.00           C
ATOM   7215 2C21 POPEk 206      72.590  10.685  57.332  1.00  0.00           C
ATOM   7218 3C21 POPEk 206      72.750  12.015  56.572  1.00  0.00           C
ATOM   7221 4C21 POPEk 206      71.670  13.055  56.882  1.00  0.00           C
ATOM   7224 5C21 POPEk 206      71.980  14.395  56.192  1.00  0.00           C
ATOM   7227 6C21 POPEk 206      71.600  15.625  57.012  1.00  0.00           C
ATOM   7230 7C21 POPEk 206      71.960  16.935  56.302  1.00  0.00           C
ATOM   7233 8C21 POPEk 206      71.690  18.185  57.142  1.00  0.00           C
ATOM   7237  C33 POPEk 206      82.540  10.665  60.802  1.00  0.00           C
ATOM   7240  C34 POPEk 206      83.350  10.915  59.522  1.00  0.00           C
ATOM   7243  C35 POPEk 206      82.460  10.985  58.272  1.00  0.00           C
ATOM   7246  C36 POPEk 206      83.250  11.085  56.962  1.00  0.00           C
ATOM   7249  C37 POPEk 206      82.340  11.255  55.732  1.00  0.00           C
ATOM   7252  C38 POPEk 206      83.100  11.395  54.402  1.00  0.00           C
ATOM   7255  C39 POPEk 206      84.010  12.625  54.302  1.00  0.00           C
ATOM   7258 0C31 POPEk 206      84.590  12.775  52.892  1.00  0.00           C
ATOM   7261 1C31 POPEk 206      85.620  13.915  52.752  1.00  0.00           C
ATOM   7264 2C31 POPEk 206      86.210  13.935  51.342  1.00  0.00           C
ATOM   7267 3C31 POPEk 206      87.360  14.935  51.142  1.00  0.00           C
ATOM   7270 4C31 POPEk 206      87.790  14.995  49.672  1.00  0.00           C
ATOM   7273 5C31 POPEk 206      89.180  15.605  49.462  1.00  0.00           C
ATOM   7276 6C31 POPEk 206      89.540  15.735  47.982  1.00  0.00           C
ATOM   7280  NH3 POPEl 207     108.210  64.495  29.832  1.00  0.00           N
ATOM   7284  C12 POPEl 207     107.330  65.185  28.802  1.00  0.00           C
ATOM   7287  C11 POPEl 207     105.930  65.555  29.352  1.00  0.00           C
ATOM   7290  P   POPEl 207     103.520  66.365  28.832  1.00  0.00           P
ATOM   7291  O13 POPEl 207     102.600  66.475  27.682  1.00  0.00           O
ATOM   7292  O14 POPEl 207     103.110  65.585  30.012  1.00  0.00           O
ATOM   7293  O11 POPEl 207     103.920  67.825  29.282  1.00  0.00           O
ATOM   7294  O12 POPEl 207     104.950  65.865  28.332  1.00  0.00           O
ATOM   7295  C1  POPEl 207     102.970  68.695  29.882  1.00  0.00           C
ATOM   7298  C2  POPEl 207     102.980  68.525  31.402  1.00  0.00           C
ATOM   7300  O21 POPEl 207     102.110  69.555  31.912  1.00  0.00           O
ATOM   7301  C21 POPEl 207     101.460  69.225  32.982  1.00  0.00           C
ATOM   7302  O22 POPEl 207     101.430  68.115  33.502  1.00  0.00           O
ATOM   7303  C22 POPEl 207     100.830  70.455  33.602  1.00  0.00           C
ATOM   7306  C3  POPEl 207     104.410  68.685  31.982  1.00  0.00           C
ATOM   7309  O31 POPEl 207     104.500  68.095  33.302  1.00  0.00           O
ATOM   7310  C31 POPEl 207     104.500  68.925  34.322  1.00  0.00           C
ATOM   7311  O32 POPEl 207     104.350  70.125  34.272  1.00  0.00           O
ATOM   7312  C32 POPEl 207     104.640  68.075  35.592  1.00  0.00           C
ATOM   7315  C23 POPEl 207     100.530  70.175  35.082  1.00  0.00           C
ATOM   7318  C24 POPEl 207     100.250  71.445  35.882  1.00  0.00           C
ATOM   7321  C25 POPEl 207     101.520  72.215  36.272  1.00  0.00           C
ATOM   7324  C26 POPEl 207     101.200  73.455  37.122  1.00  0.00           C
ATOM   7327  C27 POPEl 207     102.450  74.205  37.612  1.00  0.00           C
ATOM   7330  C28 POPEl 207     102.190  75.325  38.632  1.00  0.00           C
ATOM   7333  C29 POPEl 207     103.520  75.725  39.242  1.00  0.00           C
ATOM   7335 0C21 POPEl 207     104.220  76.865  39.042  1.00  0.00           C
ATOM   7337 1C21 POPEl 207     103.810  78.035  38.192  1.00  0.00           C
ATOM   7340 2C21 POPEl 207     104.730  78.315  36.982  1.00  0.00           C
ATOM   7343 3C21 POPEl 207     105.820  79.365  37.262  1.00  0.00           C
ATOM   7346 4C21 POPEl 207     106.590  79.815  36.012  1.00  0.00           C
ATOM   7349 5C21 POPEl 207     107.470  78.715  35.402  1.00  0.00           C
ATOM   7352 6C21 POPEl 207     108.580  79.265  34.492  1.00  0.00           C
ATOM   7355 7C21 POPEl 207     109.190  78.185  33.592  1.00  0.00           C
ATOM   7358 8C21 POPEl 207     110.140  78.735  32.532  1.00  0.00           C
ATOM   7362  C33 POPEl 207     104.250  68.855  36.862  1.00  0.00           C
ATOM   7365  C34 POPEl 207     103.820  67.935  38.012  1.00  0.00           C
ATOM   7368  C35 POPEl 207     104.510  68.305  39.322  1.00  0.00           C
ATOM   7371  C36 POPEl 207     103.870  67.675  40.562  1.00  0.00           C
ATOM   7374  C37 POPEl 207     104.450  68.295  41.832  1.00  0.00           C
ATOM   7377  C38 POPEl 207     104.000  67.635  43.142  1.00  0.00           C
ATOM   7380  C39 POPEl 207     104.740  68.235  44.342  1.00  0.00           C
ATOM   7383 0C31 POPEl 207     104.340  67.635  45.682  1.00  0.00           C
ATOM   7386 1C31 POPEl 207     104.940  68.425  46.862  1.00  0.00           C
ATOM   7389 2C31 POPEl 207     104.440  67.915  48.212  1.00  0.00           C
ATOM   7392 3C31 POPEl 207     104.790  68.835  49.392  1.00  0.00           C
ATOM   7395 4C31 POPEl 207     103.890  70.065  49.512  1.00  0.00           C
ATOM   7398 5C31 POPEl 207     104.040  70.805  50.842  1.00  0.00           C
ATOM   7401 6C31 POPEl 207     102.950  71.855  51.062  1.00  0.00           C
ATOM   7405  NH3 POPEm 208     114.900 120.275  64.522  1.00  0.00           N
ATOM   7409  C12 POPEm 208     113.810 121.135  63.932  1.00  0.00           C
ATOM   7412  C11 POPEm 208     113.160 122.075  64.972  1.00  0.00           C
ATOM   7415  P   POPEm 208     111.040 123.645  65.182  1.00  0.00           P
ATOM   7416  O13 POPEm 208     109.720 123.425  64.552  1.00  0.00           O
ATOM   7417  O14 POPEm 208     111.110 123.355  66.612  1.00  0.00           O
ATOM   7418  O11 POPEm 208     111.390 125.165  64.902  1.00  0.00           O
ATOM   7419  O12 POPEm 208     112.120 122.835  64.342  1.00  0.00           O
ATOM   7420  C1  POPEm 208     112.710 125.625  64.632  1.00  0.00           C
ATOM   7423  C2  POPEm 208     113.010 125.735  63.112  1.00  0.00           C
ATOM   7425  O21 POPEm 208     114.440 125.775  62.882  1.00  0.00           O
ATOM   7426  C21 POPEm 208     115.000 126.885  62.432  1.00  0.00           C
ATOM   7427  O22 POPEm 208     114.730 128.025  62.752  1.00  0.00           O
ATOM   7428  C22 POPEm 208     116.030 126.505  61.362  1.00  0.00           C
ATOM   7431  C3  POPEm 208     112.170 126.815  62.362  1.00  0.00           C
ATOM   7434  O31 POPEm 208     112.570 126.865  60.972  1.00  0.00           O
ATOM   7435  C31 POPEm 208     112.190 127.975  60.322  1.00  0.00           C
ATOM   7436  O32 POPEm 208     111.430 128.825  60.762  1.00  0.00           O
ATOM   7437  C32 POPEm 208     112.910 128.035  58.982  1.00  0.00           C
ATOM   7440  C23 POPEm 208     116.630 127.725  60.622  1.00  0.00           C
ATOM   7443  C24 POPEm 208     117.380 127.305  59.352  1.00  0.00           C
ATOM   7446  C25 POPEm 208     118.010 128.485  58.612  1.00  0.00           C
ATOM   7449  C26 POPEm 208     119.160 128.145  57.662  1.00  0.00           C
ATOM   7452  C27 POPEm 208     120.120 129.345  57.572  1.00  0.00           C
ATOM   7455  C28 POPEm 208     121.260 129.155  56.552  1.00  0.00           C
ATOM   7458  C29 POPEm 208     122.270 130.255  56.722  1.00  0.00           C
ATOM   7460 0C21 POPEm 208     123.570 130.205  56.422  1.00  0.00           C
ATOM   7462 1C21 POPEm 208     124.280 129.045  55.772  1.00  0.00           C
ATOM   7465 2C21 POPEm 208     125.160 129.495  54.592  1.00  0.00           C
ATOM   7468 3C21 POPEm 208     125.980 128.355  53.982  1.00  0.00           C
ATOM   7471 4C21 POPEm 208     125.150 127.075  53.782  1.00  0.00           C
ATOM   7474 5C21 POPEm 208     125.760 126.095  52.782  1.00  0.00           C
ATOM   7477 6C21 POPEm 208     125.320 124.645  53.022  1.00  0.00           C
ATOM   7480 7C21 POPEm 208     125.760 123.705  51.892  1.00  0.00           C
ATOM   7483 8C21 POPEm 208     125.370 122.245  52.122  1.00  0.00           C
ATOM   7487  C33 POPEm 208     112.010 128.565  57.832  1.00  0.00           C
ATOM   7490  C34 POPEm 208     112.810 128.715  56.532  1.00  0.00           C
ATOM   7493  C35 POPEm 208     112.000 129.395  55.422  1.00  0.00           C
ATOM   7496  C36 POPEm 208     111.020 128.475  54.682  1.00  0.00           C
ATOM   7499  C37 POPEm 208     111.720 127.575  53.652  1.00  0.00           C
ATOM   7502  C38 POPEm 208     110.770 127.025  52.572  1.00  0.00           C
ATOM   7505  C39 POPEm 208     111.490 126.105  51.562  1.00  0.00           C
ATOM   7508 0C31 POPEm 208     110.590 125.665  50.402  1.00  0.00           C
ATOM   7511 1C31 POPEm 208     111.280 124.665  49.462  1.00  0.00           C
ATOM   7514 2C31 POPEm 208     110.330 124.105  48.402  1.00  0.00           C
ATOM   7517 3C31 POPEm 208     111.000 123.155  47.392  1.00  0.00           C
ATOM   7520 4C31 POPEm 208     112.000 123.865  46.472  1.00  0.00           C
ATOM   7523 5C31 POPEm 208     112.620 122.925  45.422  1.00  0.00           C
ATOM   7526 6C31 POPEm 208     113.690 123.595  44.562  1.00  0.00           C
ATOM   7530  NH3 POPEn 209     114.720   8.195  26.252  1.00  0.00           N
ATOM   7534  C12 POPEn 209     113.240   8.025  26.092  1.00  0.00           C
ATOM   7537  C11 POPEn 209     112.430   9.095  26.852  1.00  0.00           C
ATOM   7540  P   POPEn 209     110.100   9.145  25.662  1.00  0.00           P
ATOM   7541  O13 POPEn 209     108.870   8.325  25.752  1.00  0.00           O
ATOM   7542  O14 POPEn 209     110.840   9.015  24.382  1.00  0.00           O
ATOM   7543  O11 POPEn 209     109.820  10.665  25.922  1.00  0.00           O
ATOM   7544  O12 POPEn 209     111.050   8.745  26.842  1.00  0.00           O
ATOM   7545  C1  POPEn 209     108.960  11.125  26.962  1.00  0.00           C
ATOM   7548  C2  POPEn 209     109.710  11.265  28.302  1.00  0.00           C
ATOM   7550  O21 POPEn 209     108.730  11.355  29.362  1.00  0.00           O
ATOM   7551  C21 POPEn 209     108.580  10.265  30.072  1.00  0.00           C
ATOM   7552  O22 POPEn 209     108.980   9.145  29.772  1.00  0.00           O
ATOM   7553  C22 POPEn 209     107.800  10.615  31.322  1.00  0.00           C
ATOM   7556  C3  POPEn 209     110.630  12.515  28.362  1.00  0.00           C
ATOM   7559  O31 POPEn 209     111.250  12.605  29.662  1.00  0.00           O
ATOM   7560  C31 POPEn 209     112.420  11.975  29.792  1.00  0.00           C
ATOM   7561  O32 POPEn 209     113.070  11.495  28.872  1.00  0.00           O
ATOM   7562  C32 POPEn 209     112.750  11.855  31.282  1.00  0.00           C
ATOM   7565  C23 POPEn 209     106.760   9.545  31.662  1.00  0.00           C
ATOM   7568  C24 POPEn 209     105.810   9.985  32.772  1.00  0.00           C
ATOM   7571  C25 POPEn 209     106.500  10.245  34.122  1.00  0.00           C
ATOM   7574  C26 POPEn 209     107.110   8.995  34.772  1.00  0.00           C
ATOM   7577  C27 POPEn 209     107.830   9.315  36.092  1.00  0.00           C
ATOM   7580  C28 POPEn 209     108.240   8.065  36.902  1.00  0.00           C
ATOM   7583  C29 POPEn 209     107.030   7.375  37.472  1.00  0.00           C
ATOM   7585 0C21 POPEn 209     107.000   6.195  38.122  1.00  0.00           C
ATOM   7587 1C21 POPEn 209     108.170   5.295  38.462  1.00  0.00           C
ATOM   7590 2C21 POPEn 209     108.350   5.125  39.982  1.00  0.00           C
ATOM   7593 3C21 POPEn 209     107.140   4.475  40.672  1.00  0.00           C
ATOM   7596 4C21 POPEn 209     107.270   4.365  42.202  1.00  0.00           C
ATOM   7599 5C21 POPEn 209     105.970   3.865  42.832  1.00  0.00           C
ATOM   7602 6C21 POPEn 209     105.910   4.015  44.352  1.00  0.00           C
ATOM   7605 7C21 POPEn 209     104.590   3.475  44.922  1.00  0.00           C
ATOM   7608 8C21 POPEn 209     104.240   4.025  46.312  1.00  0.00           C
ATOM   7612  C33 POPEn 209     111.830  10.835  32.012  1.00  0.00           C
ATOM   7615  C34 POPEn 209     112.250  10.505  33.462  1.00  0.00           C
ATOM   7618  C35 POPEn 209     111.440   9.345  34.052  1.00  0.00           C
ATOM   7621  C36 POPEn 209     112.040   8.745  35.342  1.00  0.00           C
ATOM   7624  C37 POPEn 209     111.950   9.645  36.592  1.00  0.00           C
ATOM   7627  C38 POPEn 209     112.580   8.975  37.822  1.00  0.00           C
ATOM   7630  C39 POPEn 209     112.540   9.805  39.112  1.00  0.00           C
ATOM   7633 0C31 POPEn 209     113.540  10.965  39.122  1.00  0.00           C
ATOM   7636 1C31 POPEn 209     113.720  11.625  40.512  1.00  0.00           C
ATOM   7639 2C31 POPEn 209     115.000  11.195  41.252  1.00  0.00           C
ATOM   7642 3C31 POPEn 209     114.900   9.835  41.982  1.00  0.00           C
ATOM   7645 4C31 POPEn 209     114.170   9.935  43.332  1.00  0.00           C
ATOM   7648 5C31 POPEn 209     113.810   8.555  43.912  1.00  0.00           C
ATOM   7651 6C31 POPEn 209     113.140   8.615  45.282  1.00  0.00           C
ATOM   7655  NH3 POPEo 210     105.380  39.675  31.512  1.00  0.00           N
ATOM   7659  C12 POPEo 210     105.710  39.495  30.062  1.00  0.00           C
ATOM   7662  C11 POPEo 210     104.520  39.915  29.222  1.00  0.00           C
ATOM   7665  P   POPEo 210     104.380  38.775  26.862  1.00  0.00           P
ATOM   7666  O13 POPEo 210     103.150  39.315  26.262  1.00  0.00           O
ATOM   7667  O14 POPEo 210     105.500  38.405  25.972  1.00  0.00           O
ATOM   7668  O11 POPEo 210     104.000  37.535  27.762  1.00  0.00           O
ATOM   7669  O12 POPEo 210     104.910  39.875  27.862  1.00  0.00           O
ATOM   7670  C1  POPEo 210     102.620  37.175  27.942  1.00  0.00           C
ATOM   7673  C2  POPEo 210     102.510  36.025  28.982  1.00  0.00           C
ATOM   7675  O21 POPEo 210     101.240  36.115  29.672  1.00  0.00           O
ATOM   7676  C21 POPEo 210     100.860  34.945  30.172  1.00  0.00           C
ATOM   7677  O22 POPEo 210     101.350  33.865  29.912  1.00  0.00           O
ATOM   7678  C22 POPEo 210      99.680  35.165  31.142  1.00  0.00           C
ATOM   7681  C3  POPEo 210     103.690  36.185  29.992  1.00  0.00           C
ATOM   7684  O31 POPEo 210     103.510  35.505  31.242  1.00  0.00           O
ATOM   7685  C31 POPEo 210     103.810  36.175  32.332  1.00  0.00           C
ATOM   7686  O32 POPEo 210     104.130  37.355  32.402  1.00  0.00           O
ATOM   7687  C32 POPEo 210     103.710  35.185  33.502  1.00  0.00           C
ATOM   7690  C23 POPEo 210      99.730  34.175  32.322  1.00  0.00           C
ATOM   7693  C24 POPEo 210      98.560  34.275  33.322  1.00  0.00           C
ATOM   7696  C25 POPEo 210      98.710  33.205  34.422  1.00  0.00           C
ATOM   7699  C26 POPEo 210      97.800  33.395  35.652  1.00  0.00           C
ATOM   7702  C27 POPEo 210      98.360  32.685  36.902  1.00  0.00           C
ATOM   7705  C28 POPEo 210      97.530  32.915  38.182  1.00  0.00           C
ATOM   7708  C29 POPEo 210      98.390  33.045  39.422  1.00  0.00           C
ATOM   7710 0C21 POPEo 210      98.680  32.095  40.322  1.00  0.00           C
ATOM   7712 1C21 POPEo 210      98.230  30.655  40.342  1.00  0.00           C
ATOM   7715 2C21 POPEo 210      97.520  30.275  41.652  1.00  0.00           C
ATOM   7718 3C21 POPEo 210      98.410  30.385  42.912  1.00  0.00           C
ATOM   7721 4C21 POPEo 210      97.720  29.985  44.222  1.00  0.00           C
ATOM   7724 5C21 POPEo 210      97.470  28.475  44.392  1.00  0.00           C
ATOM   7727 6C21 POPEo 210      97.020  28.125  45.812  1.00  0.00           C
ATOM   7730 7C21 POPEo 210      96.800  26.625  46.012  1.00  0.00           C
ATOM   7733 8C21 POPEo 210      96.290  26.255  47.412  1.00  0.00           C
ATOM   7737  C33 POPEo 210     104.000  35.795  34.892  1.00  0.00           C
ATOM   7740  C34 POPEo 210     102.750  36.425  35.532  1.00  0.00           C
ATOM   7743  C35 POPEo 210     103.080  37.205  36.812  1.00  0.00           C
ATOM   7746  C36 POPEo 210     101.860  37.875  37.462  1.00  0.00           C
ATOM   7749  C37 POPEo 210     102.240  38.745  38.662  1.00  0.00           C
ATOM   7752  C38 POPEo 210     101.100  39.645  39.172  1.00  0.00           C
ATOM   7755  C39 POPEo 210     101.420  40.225  40.562  1.00  0.00           C
ATOM   7758 0C31 POPEo 210     101.010  39.285  41.692  1.00  0.00           C
ATOM   7761 1C31 POPEo 210     101.740  39.575  43.012  1.00  0.00           C
ATOM   7764 2C31 POPEo 210     101.160  38.785  44.202  1.00  0.00           C
ATOM   7767 3C31 POPEo 210     100.420  39.655  45.232  1.00  0.00           C
ATOM   7770 4C31 POPEo 210      99.290  40.505  44.642  1.00  0.00           C
ATOM   7773 5C31 POPEo 210      98.590  41.365  45.702  1.00  0.00           C
ATOM   7776 6C31 POPEo 210      97.560  42.325  45.112  1.00  0.00           C
ATOM   7780  NH3 POPEp 211      84.310  95.195  25.822  1.00  0.00           N
ATOM   7784  C12 POPEp 211      85.470  94.245  26.002  1.00  0.00           C
ATOM   7787  C11 POPEp 211      86.800  94.785  25.442  1.00  0.00           C
ATOM   7790  P   POPEp 211      88.480  96.755  25.812  1.00  0.00           P
ATOM   7791  O13 POPEp 211      88.430  98.225  25.762  1.00  0.00           O
ATOM   7792  O14 POPEp 211      89.380  96.045  24.882  1.00  0.00           O
ATOM   7793  O11 POPEp 211      88.990  96.275  27.212  1.00  0.00           O
ATOM   7794  O12 POPEp 211      87.010  96.165  25.762  1.00  0.00           O
ATOM   7795  C1  POPEp 211      89.130  97.165  28.322  1.00  0.00           C
ATOM   7798  C2  POPEp 211      87.770  97.435  29.002  1.00  0.00           C
ATOM   7800  O21 POPEp 211      87.920  98.005  30.302  1.00  0.00           O
ATOM   7801  C21 POPEp 211      88.250  97.215  31.312  1.00  0.00           C
ATOM   7802  O22 POPEp 211      88.840  96.145  31.242  1.00  0.00           O
ATOM   7803  C22 POPEp 211      87.740  97.875  32.582  1.00  0.00           C
ATOM   7806  C3  POPEp 211      86.830  96.205  29.032  1.00  0.00           C
ATOM   7809  O31 POPEp 211      85.630  96.485  29.772  1.00  0.00           O
ATOM   7810  C31 POPEp 211      84.650  97.085  29.102  1.00  0.00           C
ATOM   7811  O32 POPEp 211      84.680  97.345  27.902  1.00  0.00           O
ATOM   7812  C32 POPEp 211      83.470  97.365  30.042  1.00  0.00           C
ATOM   7815  C23 POPEp 211      88.280  97.245  33.882  1.00  0.00           C
ATOM   7818  C24 POPEp 211      88.350  98.285  35.002  1.00  0.00           C
ATOM   7821  C25 POPEp 211      88.940  97.775  36.312  1.00  0.00           C
ATOM   7824  C26 POPEp 211      87.990  96.905  37.162  1.00  0.00           C
ATOM   7827  C27 POPEp 211      88.660  96.465  38.472  1.00  0.00           C
ATOM   7830  C28 POPEp 211      87.820  95.475  39.312  1.00  0.00           C
ATOM   7833  C29 POPEp 211      88.630  94.975  40.482  1.00  0.00           C
ATOM   7835 0C21 POPEp 211      88.250  94.905  41.772  1.00  0.00           C
ATOM   7837 1C21 POPEp 211      86.900  95.255  42.332  1.00  0.00           C
ATOM   7840 2C21 POPEp 211      86.620  94.575  43.692  1.00  0.00           C
ATOM   7843 3C21 POPEp 211      87.520  95.075  44.832  1.00  0.00           C
ATOM   7846 4C21 POPEp 211      86.910  94.835  46.222  1.00  0.00           C
ATOM   7849 5C21 POPEp 211      87.790  95.375  47.362  1.00  0.00           C
ATOM   7852 6C21 POPEp 211      87.090  95.325  48.732  1.00  0.00           C
ATOM   7855 7C21 POPEp 211      87.910  95.985  49.842  1.00  0.00           C
ATOM   7858 8C21 POPEp 211      87.180  96.035  51.192  1.00  0.00           C
ATOM   7862  C33 POPEp 211      83.520  96.645  31.422  1.00  0.00           C
ATOM   7865  C34 POPEp 211      82.170  96.655  32.162  1.00  0.00           C
ATOM   7868  C35 POPEp 211      82.030  95.495  33.162  1.00  0.00           C
ATOM   7871  C36 POPEp 211      80.800  95.595  34.072  1.00  0.00           C
ATOM   7874  C37 POPEp 211      80.630  94.375  34.992  1.00  0.00           C
ATOM   7877  C38 POPEp 211      79.850  94.705  36.272  1.00  0.00           C
ATOM   7880  C39 POPEp 211      79.540  93.495  37.172  1.00  0.00           C
ATOM   7883 0C31 POPEp 211      78.620  92.465  36.522  1.00  0.00           C
ATOM   7886 1C31 POPEp 211      77.810  91.645  37.542  1.00  0.00           C
ATOM   7889 2C31 POPEp 211      76.980  90.535  36.872  1.00  0.00           C
ATOM   7892 3C31 POPEp 211      75.780  90.065  37.702  1.00  0.00           C
ATOM   7895 4C31 POPEp 211      76.160  89.175  38.892  1.00  0.00           C
ATOM   7898 5C31 POPEp 211      74.950  88.855  39.782  1.00  0.00           C
ATOM   7901 6C31 POPEp 211      75.260  87.855  40.892  1.00  0.00           C
ATOM   7905  NH3 POPEq 212      17.900  46.665  27.762  1.00  0.00           N
ATOM   7909  C12 POPEq 212      16.880  45.995  26.872  1.00  0.00           C
ATOM   7912  C11 POPEq 212      15.790  46.955  26.342  1.00  0.00           C
ATOM   7915  P   POPEq 212      13.300  46.155  26.472  1.00  0.00           P
ATOM   7916  O13 POPEq 212      12.370  47.255  26.132  1.00  0.00           O
ATOM   7917  O14 POPEq 212      12.780  44.785  26.222  1.00  0.00           O
ATOM   7918  O11 POPEq 212      13.770  46.275  27.962  1.00  0.00           O
ATOM   7919  O12 POPEq 212      14.700  46.255  25.722  1.00  0.00           O
ATOM   7920  C1  POPEq 212      13.410  45.385  29.002  1.00  0.00           C
ATOM   7923  C2  POPEq 212      13.410  46.205  30.312  1.00  0.00           C
ATOM   7925  O21 POPEq 212      13.260  45.415  31.492  1.00  0.00           O
ATOM   7926  C21 POPEq 212      14.090  44.465  31.802  1.00  0.00           C
ATOM   7927  O22 POPEq 212      15.060  44.075  31.172  1.00  0.00           O
ATOM   7928  C22 POPEq 212      13.630  43.905  33.152  1.00  0.00           C
ATOM   7931  C3  POPEq 212      12.240  47.215  30.282  1.00  0.00           C
ATOM   7934  O31 POPEq 212      12.580  48.445  30.962  1.00  0.00           O
ATOM   7935  C31 POPEq 212      12.020  49.515  30.412  1.00  0.00           C
ATOM   7936  O32 POPEq 212      11.330  49.495  29.402  1.00  0.00           O
ATOM   7937  C32 POPEq 212      12.370  50.795  31.162  1.00  0.00           C
ATOM   7940  C23 POPEq 212      14.770  43.415  34.062  1.00  0.00           C
ATOM   7943  C24 POPEq 212      14.590  43.885  35.512  1.00  0.00           C
ATOM   7946  C25 POPEq 212      15.420  43.025  36.472  1.00  0.00           C
ATOM   7949  C26 POPEq 212      15.380  43.445  37.952  1.00  0.00           C
ATOM   7952  C27 POPEq 212      16.240  42.475  38.772  1.00  0.00           C
ATOM   7955  C28 POPEq 212      15.890  42.415  40.272  1.00  0.00           C
ATOM   7958  C29 POPEq 212      16.590  41.215  40.862  1.00  0.00           C
ATOM   7960 0C21 POPEq 212      16.730  40.935  42.172  1.00  0.00           C
ATOM   7962 1C21 POPEq 212      16.210  41.765  43.312  1.00  0.00           C
ATOM   7965 2C21 POPEq 212      17.350  42.535  44.012  1.00  0.00           C
ATOM   7968 3C21 POPEq 212      18.380  41.635  44.712  1.00  0.00           C
ATOM   7971 4C21 POPEq 212      19.460  42.475  45.412  1.00  0.00           C
ATOM   7974 5C21 POPEq 212      20.270  41.665  46.442  1.00  0.00           C
ATOM   7977 6C21 POPEq 212      21.340  42.545  47.102  1.00  0.00           C
ATOM   7980 7C21 POPEq 212      22.210  41.755  48.082  1.00  0.00           C
ATOM   7983 8C21 POPEq 212      23.320  42.605  48.722  1.00  0.00           C
ATOM   7987  C33 POPEq 212      11.840  50.855  32.622  1.00  0.00           C
ATOM   7990  C34 POPEq 212      12.920  50.605  33.682  1.00  0.00           C
ATOM   7993  C35 POPEq 212      12.460  50.965  35.102  1.00  0.00           C
ATOM   7996  C36 POPEq 212      13.590  50.835  36.132  1.00  0.00           C
ATOM   7999  C37 POPEq 212      13.170  51.105  37.582  1.00  0.00           C
ATOM   8002  C38 POPEq 212      11.970  50.255  38.022  1.00  0.00           C
ATOM   8005  C39 POPEq 212      11.730  50.235  39.542  1.00  0.00           C
ATOM   8008 0C31 POPEq 212      11.360  51.585  40.162  1.00  0.00           C
ATOM   8011 1C31 POPEq 212      11.040  51.405  41.652  1.00  0.00           C
ATOM   8014 2C31 POPEq 212      10.300  52.575  42.312  1.00  0.00           C
ATOM   8017 3C31 POPEq 212       9.890  52.195  43.742  1.00  0.00           C
ATOM   8020 4C31 POPEq 212       9.010  53.235  44.442  1.00  0.00           C
ATOM   8023 5C31 POPEq 212       8.650  52.785  45.872  1.00  0.00           C
ATOM   8026 6C31 POPEq 212       8.030  53.905  46.712  1.00  0.00           C
ATOM   8030  NH3 POPEr 213      64.580 105.485  22.602  1.00  0.00           N
ATOM   8034  C12 POPEr 213      65.010 104.055  22.882  1.00  0.00           C
ATOM   8037  C11 POPEr 213      63.880 103.105  23.392  1.00  0.00           C
ATOM   8040  P   POPEr 213      63.990 100.395  23.312  1.00  0.00           P
ATOM   8041  O13 POPEr 213      62.570 100.065  23.512  1.00  0.00           O
ATOM   8042  O14 POPEr 213      64.500 100.225  21.942  1.00  0.00           O
ATOM   8043  O11 POPEr 213      64.780  99.435  24.282  1.00  0.00           O
ATOM   8044  O12 POPEr 213      64.410 101.845  23.812  1.00  0.00           O
ATOM   8045  C1  POPEr 213      65.360  99.895  25.512  1.00  0.00           C
ATOM   8048  C2  POPEr 213      64.320 100.225  26.642  1.00  0.00           C
ATOM   8050  O21 POPEr 213      64.970 100.365  27.932  1.00  0.00           O
ATOM   8051  C21 POPEr 213      65.430  99.265  28.512  1.00  0.00           C
ATOM   8052  O22 POPEr 213      65.390  98.135  28.052  1.00  0.00           O
ATOM   8053  C22 POPEr 213      65.980  99.605  29.892  1.00  0.00           C
ATOM   8056  C3  POPEr 213      63.130  99.215  26.682  1.00  0.00           C
ATOM   8059  O31 POPEr 213      62.500  99.175  27.982  1.00  0.00           O
ATOM   8060  C31 POPEr 213      62.330  97.965  28.502  1.00  0.00           C
ATOM   8061  O32 POPEr 213      62.490  96.915  27.922  1.00  0.00           O
ATOM   8062  C32 POPEr 213      61.840  98.115  29.942  1.00  0.00           C
ATOM   8065  C23 POPEr 213      66.850  98.465  30.482  1.00  0.00           C
ATOM   8068  C24 POPEr 213      67.720  98.885  31.692  1.00  0.00           C
ATOM   8071  C25 POPEr 213      67.020  98.935  33.062  1.00  0.00           C
ATOM   8074  C26 POPEr 213      65.940 100.015  33.212  1.00  0.00           C
ATOM   8077  C27 POPEr 213      65.600 100.325  34.682  1.00  0.00           C
ATOM   8080  C28 POPEr 213      64.750  99.245  35.382  1.00  0.00           C
ATOM   8083  C29 POPEr 213      64.610  99.555  36.852  1.00  0.00           C
ATOM   8085 0C21 POPEr 213      63.550 100.125  37.462  1.00  0.00           C
ATOM   8087 1C21 POPEr 213      62.250 100.555  36.832  1.00  0.00           C
ATOM   8090 2C21 POPEr 213      61.080 100.535  37.832  1.00  0.00           C
ATOM   8093 3C21 POPEr 213      60.630  99.115  38.212  1.00  0.00           C
ATOM   8096 4C21 POPEr 213      59.550  99.075  39.312  1.00  0.00           C
ATOM   8099 5C21 POPEr 213      58.220  99.765  38.962  1.00  0.00           C
ATOM   8102 6C21 POPEr 213      57.150  99.545  40.042  1.00  0.00           C
ATOM   8105 7C21 POPEr 213      55.910 100.435  39.882  1.00  0.00           C
ATOM   8108 8C21 POPEr 213      54.930 100.315  41.062  1.00  0.00           C
ATOM   8112  C33 POPEr 213      62.450  97.135  30.982  1.00  0.00           C
ATOM   8115  C34 POPEr 213      61.680  97.315  32.302  1.00  0.00           C
ATOM   8118  C35 POPEr 213      62.150  96.465  33.492  1.00  0.00           C
ATOM   8121  C36 POPEr 213      61.000  96.205  34.482  1.00  0.00           C
ATOM   8124  C37 POPEr 213      61.390  95.305  35.672  1.00  0.00           C
ATOM   8127  C38 POPEr 213      60.240  94.485  36.262  1.00  0.00           C
ATOM   8130  C39 POPEr 213      59.360  95.315  37.202  1.00  0.00           C
ATOM   8133 0C31 POPEr 213      58.550  94.435  38.162  1.00  0.00           C
ATOM   8136 1C31 POPEr 213      57.970  95.305  39.292  1.00  0.00           C
ATOM   8139 2C31 POPEr 213      57.440  94.515  40.502  1.00  0.00           C
ATOM   8142 3C31 POPEr 213      56.910  95.445  41.602  1.00  0.00           C
ATOM   8145 4C31 POPEr 213      57.980  96.405  42.172  1.00  0.00           C
ATOM   8148 5C31 POPEr 213      57.460  97.335  43.262  1.00  0.00           C
ATOM   8151 6C31 POPEr 213      58.510  98.355  43.732  1.00  0.00           C
ATOM   8155  NH3 POPEs 214      76.880  35.185  72.032  1.00  0.00           N
ATOM   8159  C12 POPEs 214      75.820  35.305  73.082  1.00  0.00           C
ATOM   8162  C11 POPEs 214      74.960  34.025  73.142  1.00  0.00           C
ATOM   8165  P   POPEs 214      75.290  31.425  73.432  1.00  0.00           P
ATOM   8166  O13 POPEs 214      76.510  30.645  73.742  1.00  0.00           O
ATOM   8167  O14 POPEs 214      74.270  31.575  74.472  1.00  0.00           O
ATOM   8168  O11 POPEs 214      74.560  30.725  72.232  1.00  0.00           O
ATOM   8169  O12 POPEs 214      75.770  32.855  72.942  1.00  0.00           O
ATOM   8170  C1  POPEs 214      74.180  31.415  71.062  1.00  0.00           C
ATOM   8173  C2  POPEs 214      75.400  31.635  70.162  1.00  0.00           C
ATOM   8175  O21 POPEs 214      74.940  32.275  68.972  1.00  0.00           O
ATOM   8176  C21 POPEs 214      75.030  33.585  68.972  1.00  0.00           C
ATOM   8177  O22 POPEs 214      75.330  34.305  69.912  1.00  0.00           O
ATOM   8178  C22 POPEs 214      74.710  34.055  67.562  1.00  0.00           C
ATOM   8181  C3  POPEs 214      76.050  30.275  69.782  1.00  0.00           C
ATOM   8184  O31 POPEs 214      76.910  30.495  68.662  1.00  0.00           O
ATOM   8185  C31 POPEs 214      78.200  30.545  68.842  1.00  0.00           C
ATOM   8186  O32 POPEs 214      78.850  30.025  69.742  1.00  0.00           O
ATOM   8187  C32 POPEs 214      78.760  31.355  67.702  1.00  0.00           C
ATOM   8190  C23 POPEs 214      75.950  33.925  66.652  1.00  0.00           C
ATOM   8193  C24 POPEs 214      75.620  34.175  65.172  1.00  0.00           C
ATOM   8196  C25 POPEs 214      75.270  32.885  64.412  1.00  0.00           C
ATOM   8199  C26 POPEs 214      74.640  33.175  63.042  1.00  0.00           C
ATOM   8202  C27 POPEs 214      74.830  32.035  62.032  1.00  0.00           C
ATOM   8205  C28 POPEs 214      74.010  32.285  60.742  1.00  0.00           C
ATOM   8208  C29 POPEs 214      74.400  31.375  59.602  1.00  0.00           C
ATOM   8210 0C21 POPEs 214      73.600  30.495  58.972  1.00  0.00           C
ATOM   8212 1C21 POPEs 214      72.160  30.205  59.262  1.00  0.00           C
ATOM   8215 2C21 POPEs 214      71.190  31.335  58.852  1.00  0.00           C
ATOM   8218 3C21 POPEs 214      71.280  31.755  57.372  1.00  0.00           C
ATOM   8221 4C21 POPEs 214      70.350  32.945  57.082  1.00  0.00           C
ATOM   8224 5C21 POPEs 214      70.550  33.525  55.672  1.00  0.00           C
ATOM   8227 6C21 POPEs 214      69.590  32.945  54.652  1.00  0.00           C
ATOM   8230 7C21 POPEs 214      69.790  33.555  53.262  1.00  0.00           C
ATOM   8233 8C21 POPEs 214      68.790  33.025  52.242  1.00  0.00           C
ATOM   8237  C33 POPEs 214      80.300  31.495  67.702  1.00  0.00           C
ATOM   8240  C34 POPEs 214      80.740  32.595  66.732  1.00  0.00           C
ATOM   8243  C35 POPEs 214      80.210  32.315  65.322  1.00  0.00           C
ATOM   8246  C36 POPEs 214      80.290  33.465  64.322  1.00  0.00           C
ATOM   8249  C37 POPEs 214      79.460  33.125  63.092  1.00  0.00           C
ATOM   8252  C38 POPEs 214      79.850  33.925  61.852  1.00  0.00           C
ATOM   8255  C39 POPEs 214      78.830  33.725  60.742  1.00  0.00           C
ATOM   8258 0C31 POPEs 214      79.290  34.315  59.412  1.00  0.00           C
ATOM   8261 1C31 POPEs 214      78.160  34.335  58.372  1.00  0.00           C
ATOM   8264 2C31 POPEs 214      78.660  34.245  56.922  1.00  0.00           C
ATOM   8267 3C31 POPEs 214      79.810  35.215  56.632  1.00  0.00           C
ATOM   8270 4C31 POPEs 214      80.260  35.155  55.172  1.00  0.00           C
ATOM   8273 5C31 POPEs 214      81.490  36.025  54.932  1.00  0.00           C
ATOM   8276 6C31 POPEs 214      81.890  36.085  53.462  1.00  0.00           C
ATOM   8280  NH3 POPEt 215      13.390   3.485  22.982  1.00  0.00           N
ATOM   8284  C12 POPEt 215      12.540   3.005  21.842  1.00  0.00           C
ATOM   8287  C11 POPEt 215      13.310   3.065  20.522  1.00  0.00           C
ATOM   8290  P   POPEt 215      15.620   2.265  19.582  1.00  0.00           P
ATOM   8291  O13 POPEt 215      15.810   3.635  19.072  1.00  0.00           O
ATOM   8292  O14 POPEt 215      15.520   1.215  18.542  1.00  0.00           O
ATOM   8293  O11 POPEt 215      16.840   1.825  20.472  1.00  0.00           O
ATOM   8294  O12 POPEt 215      14.430   2.175  20.612  1.00  0.00           O
ATOM   8295  C1  POPEt 215      18.080   2.465  20.762  1.00  0.00           C
ATOM   8298  C2  POPEt 215      18.330   2.595  22.302  1.00  0.00           C
ATOM   8300  O21 POPEt 215      18.970   1.405  22.832  1.00  0.00           O
ATOM   8301  C21 POPEt 215      18.700   0.905  24.042  1.00  0.00           C
ATOM   8302  O22 POPEt 215      17.760   1.195  24.752  1.00  0.00           O
ATOM   8303  C22 POPEt 215      19.770  -0.125  24.412  1.00  0.00           C
ATOM   8306  C3  POPEt 215      17.040   3.145  22.982  1.00  0.00           C
ATOM   8309  O31 POPEt 215      17.390   3.915  24.142  1.00  0.00           O
ATOM   8310  C31 POPEt 215      16.480   4.045  25.082  1.00  0.00           C
ATOM   8311  O32 POPEt 215      15.330   3.655  25.002  1.00  0.00           O
ATOM   8312  C32 POPEt 215      17.060   4.865  26.212  1.00  0.00           C
ATOM   8315  C23 POPEt 215      19.730  -0.575  25.892  1.00  0.00           C
ATOM   8318  C24 POPEt 215      20.320   0.455  26.882  1.00  0.00           C
ATOM   8321  C25 POPEt 215      20.390  -0.085  28.322  1.00  0.00           C
ATOM   8324  C26 POPEt 215      21.000   0.895  29.332  1.00  0.00           C
ATOM   8327  C27 POPEt 215      20.980   0.305  30.752  1.00  0.00           C
ATOM   8330  C28 POPEt 215      21.890   1.025  31.762  1.00  0.00           C
ATOM   8333  C29 POPEt 215      21.310   2.305  32.312  1.00  0.00           C
ATOM   8335 0C21 POPEt 215      21.310   2.705  33.602  1.00  0.00           C
ATOM   8337 1C21 POPEt 215      21.930   1.965  34.772  1.00  0.00           C
ATOM   8340 2C21 POPEt 215      23.280   2.595  35.172  1.00  0.00           C
ATOM   8343 3C21 POPEt 215      24.150   1.755  36.112  1.00  0.00           C
ATOM   8346 4C21 POPEt 215      25.390   2.525  36.582  1.00  0.00           C
ATOM   8349 5C21 POPEt 215      26.440   1.645  37.282  1.00  0.00           C
ATOM   8352 6C21 POPEt 215      27.670   2.455  37.742  1.00  0.00           C
ATOM   8355 7C21 POPEt 215      28.720   1.615  38.482  1.00  0.00           C
ATOM   8358 8C21 POPEt 215      29.910   2.445  38.972  1.00  0.00           C
ATOM   8362  C33 POPEt 215      18.290   4.195  26.852  1.00  0.00           C
ATOM   8365  C34 POPEt 215      18.900   5.035  27.982  1.00  0.00           C
ATOM   8368  C35 POPEt 215      17.990   5.225  29.212  1.00  0.00           C
ATOM   8371  C36 POPEt 215      17.370   3.925  29.732  1.00  0.00           C
ATOM   8374  C37 POPEt 215      16.950   4.045  31.202  1.00  0.00           C
ATOM   8377  C38 POPEt 215      15.830   3.085  31.642  1.00  0.00           C
ATOM   8380  C39 POPEt 215      16.150   1.585  31.662  1.00  0.00           C
ATOM   8383 0C31 POPEt 215      15.170   0.815  32.572  1.00  0.00           C
ATOM   8386 1C31 POPEt 215      15.320  -0.715  32.482  1.00  0.00           C
ATOM   8389 2C31 POPEt 215      14.250  -1.475  33.292  1.00  0.00           C
ATOM   8392 3C31 POPEt 215      14.490  -2.995  33.332  1.00  0.00           C
ATOM   8395 4C31 POPEt 215      13.420  -3.745  34.152  1.00  0.00           C
ATOM   8398 5C31 POPEt 215      13.730  -5.235  34.332  1.00  0.00           C
ATOM   8401 6C31 POPEt 215      12.690  -5.965  35.192  1.00  0.00           C
ATOM   8405  NH3 POPEu 216      91.770  58.015  31.722  1.00  0.00           N
ATOM   8409  C12 POPEu 216      93.020  58.775  31.322  1.00  0.00           C
ATOM   8412  C11 POPEu 216      93.520  59.755  32.412  1.00  0.00           C
ATOM   8415  P   POPEu 216      95.330  61.545  32.852  1.00  0.00           P
ATOM   8416  O13 POPEu 216      96.800  61.715  32.802  1.00  0.00           O
ATOM   8417  O14 POPEu 216      94.570  62.705  32.312  1.00  0.00           O
ATOM   8418  O11 POPEu 216      94.880  61.305  34.342  1.00  0.00           O
ATOM   8419  O12 POPEu 216      94.840  60.245  32.112  1.00  0.00           O
ATOM   8420  C1  POPEu 216      94.900  62.375  35.282  1.00  0.00           C
ATOM   8423  C2  POPEu 216      94.330  61.905  36.662  1.00  0.00           C
ATOM   8425  O21 POPEu 216      94.870  62.705  37.732  1.00  0.00           O
ATOM   8426  C21 POPEu 216      96.130  62.625  38.022  1.00  0.00           C
ATOM   8427  O22 POPEu 216      96.990  61.985  37.422  1.00  0.00           O
ATOM   8428  C22 POPEu 216      96.450  63.625  39.142  1.00  0.00           C
ATOM   8431  C3  POPEu 216      94.490  60.365  36.892  1.00  0.00           C
ATOM   8434  O31 POPEu 216      94.100  59.925  38.222  1.00  0.00           O
ATOM   8435  C31 POPEu 216      92.760  59.785  38.332  1.00  0.00           C
ATOM   8436  O32 POPEu 216      91.970  59.985  37.442  1.00  0.00           O
ATOM   8437  C32 POPEu 216      92.400  59.075  39.652  1.00  0.00           C
ATOM   8440  C23 POPEu 216      95.690  63.365  40.462  1.00  0.00           C
ATOM   8443  C24 POPEu 216      95.390  64.665  41.222  1.00  0.00           C
ATOM   8446  C25 POPEu 216      94.210  64.535  42.202  1.00  0.00           C
ATOM   8449  C26 POPEu 216      94.390  63.415  43.232  1.00  0.00           C
ATOM   8452  C27 POPEu 216      93.170  63.295  44.162  1.00  0.00           C
ATOM   8455  C28 POPEu 216      93.470  62.585  45.492  1.00  0.00           C
ATOM   8458  C29 POPEu 216      94.440  63.415  46.292  1.00  0.00           C
ATOM   8460 0C21 POPEu 216      94.120  64.515  47.002  1.00  0.00           C
ATOM   8462 1C21 POPEu 216      92.730  65.055  47.222  1.00  0.00           C
ATOM   8465 2C21 POPEu 216      92.410  65.135  48.722  1.00  0.00           C
ATOM   8468 3C21 POPEu 216      90.920  65.385  48.972  1.00  0.00           C
ATOM   8471 4C21 POPEu 216      90.530  65.155  50.432  1.00  0.00           C
ATOM   8474 5C21 POPEu 216      89.070  64.735  50.582  1.00  0.00           C
ATOM   8477 6C21 POPEu 216      88.800  64.015  51.902  1.00  0.00           C
ATOM   8480 7C21 POPEu 216      87.380  63.435  51.972  1.00  0.00           C
ATOM   8483 8C21 POPEu 216      87.100  62.715  53.282  1.00  0.00           C
ATOM   8487  C33 POPEu 216      92.190  60.005  40.862  1.00  0.00           C
ATOM   8490  C34 POPEu 216      91.410  59.355  42.022  1.00  0.00           C
ATOM   8493  C35 POPEu 216      90.030  58.835  41.592  1.00  0.00           C
ATOM   8496  C36 POPEu 216      88.990  58.795  42.722  1.00  0.00           C
ATOM   8499  C37 POPEu 216      87.590  58.535  42.172  1.00  0.00           C
ATOM   8502  C38 POPEu 216      86.520  58.515  43.272  1.00  0.00           C
ATOM   8505  C39 POPEu 216      86.010  57.105  43.562  1.00  0.00           C
ATOM   8508 0C31 POPEu 216      85.110  57.045  44.802  1.00  0.00           C
ATOM   8511 1C31 POPEu 216      84.750  55.595  45.142  1.00  0.00           C
ATOM   8514 2C31 POPEu 216      83.870  55.475  46.392  1.00  0.00           C
ATOM   8517 3C31 POPEu 216      84.200  54.235  47.242  1.00  0.00           C
ATOM   8520 4C31 POPEu 216      84.130  52.905  46.482  1.00  0.00           C
ATOM   8523 5C31 POPEu 216      84.580  51.705  47.332  1.00  0.00           C
ATOM   8526 6C31 POPEu 216      83.640  51.375  48.492  1.00  0.00           C
ATOM   8530  NH3 POPEv 217      22.060  15.115  68.472  1.00  0.00           N
ATOM   8534  C12 POPEv 217      20.680  15.595  68.122  1.00  0.00           C
ATOM   8537  C11 POPEv 217      20.380  16.855  68.932  1.00  0.00           C
ATOM   8540  P   POPEv 217      19.050  17.355  71.132  1.00  0.00           P
ATOM   8541  O13 POPEv 217      19.200  17.015  72.552  1.00  0.00           O
ATOM   8542  O14 POPEv 217      19.300  18.765  70.782  1.00  0.00           O
ATOM   8543  O11 POPEv 217      17.600  16.955  70.692  1.00  0.00           O
ATOM   8544  O12 POPEv 217      20.070  16.485  70.272  1.00  0.00           O
ATOM   8545  C1  POPEv 217      17.210  16.215  69.552  1.00  0.00           C
ATOM   8548  C2  POPEv 217      16.310  17.065  68.622  1.00  0.00           C
ATOM   8550  O21 POPEv 217      16.340  16.425  67.332  1.00  0.00           O
ATOM   8551  C21 POPEv 217      15.260  16.665  66.602  1.00  0.00           C
ATOM   8552  O22 POPEv 217      14.270  17.285  66.962  1.00  0.00           O
ATOM   8553  C22 POPEv 217      15.390  15.975  65.242  1.00  0.00           C
ATOM   8556  C3  POPEv 217      16.760  18.565  68.562  1.00  0.00           C
ATOM   8559  O31 POPEv 217      16.400  19.275  67.342  1.00  0.00           O
ATOM   8560  C31 POPEv 217      17.410  19.535  66.502  1.00  0.00           C
ATOM   8561  O32 POPEv 217      18.560  19.175  66.632  1.00  0.00           O
ATOM   8562  C32 POPEv 217      16.860  20.345  65.332  1.00  0.00           C
ATOM   8565  C23 POPEv 217      14.320  16.435  64.222  1.00  0.00           C
ATOM   8568  C24 POPEv 217      14.360  15.615  62.932  1.00  0.00           C
ATOM   8571  C25 POPEv 217      13.380  16.135  61.872  1.00  0.00           C
ATOM   8574  C26 POPEv 217      13.320  15.255  60.622  1.00  0.00           C
ATOM   8577  C27 POPEv 217      12.410  15.805  59.522  1.00  0.00           C
ATOM   8580  C28 POPEv 217      12.510  14.965  58.222  1.00  0.00           C
ATOM   8583  C29 POPEv 217      11.620  15.505  57.122  1.00  0.00           C
ATOM   8585 0C21 POPEv 217      10.970  14.795  56.192  1.00  0.00           C
ATOM   8587 1C21 POPEv 217      10.990  13.295  56.032  1.00  0.00           C
ATOM   8590 2C21 POPEv 217       9.580  12.665  55.922  1.00  0.00           C
ATOM   8593 3C21 POPEv 217       8.990  12.755  54.502  1.00  0.00           C
ATOM   8596 4C21 POPEv 217       7.680  11.965  54.302  1.00  0.00           C
ATOM   8599 5C21 POPEv 217       7.720  10.565  54.922  1.00  0.00           C
ATOM   8602 6C21 POPEv 217       6.740   9.555  54.322  1.00  0.00           C
ATOM   8605 7C21 POPEv 217       6.730   8.255  55.152  1.00  0.00           C
ATOM   8608 8C21 POPEv 217       6.160   7.045  54.422  1.00  0.00           C
ATOM   8612  C33 POPEv 217      17.040  19.585  64.012  1.00  0.00           C
ATOM   8615  C34 POPEv 217      16.550  20.365  62.782  1.00  0.00           C
ATOM   8618  C35 POPEv 217      16.550  19.465  61.542  1.00  0.00           C
ATOM   8621  C36 POPEv 217      16.430  20.215  60.222  1.00  0.00           C
ATOM   8624  C37 POPEv 217      16.370  19.215  59.052  1.00  0.00           C
ATOM   8627  C38 POPEv 217      16.400  19.855  57.662  1.00  0.00           C
ATOM   8630  C39 POPEv 217      17.780  20.425  57.282  1.00  0.00           C
ATOM   8633 0C31 POPEv 217      18.140  20.215  55.802  1.00  0.00           C
ATOM   8636 1C31 POPEv 217      17.100  20.755  54.812  1.00  0.00           C
ATOM   8639 2C31 POPEv 217      17.490  20.525  53.342  1.00  0.00           C
ATOM   8642 3C31 POPEv 217      16.330  20.875  52.392  1.00  0.00           C
ATOM   8645 4C31 POPEv 217      16.740  20.865  50.912  1.00  0.00           C
ATOM   8648 5C31 POPEv 217      15.550  21.155  49.982  1.00  0.00           C
ATOM   8651 6C31 POPEv 217      15.930  21.265  48.512  1.00  0.00           C
ATOM   8655  NH3 POPEw 218      88.180 105.195  67.682  1.00  0.00           N
ATOM   8659  C12 POPEw 218      89.050 104.115  67.122  1.00  0.00           C
ATOM   8662  C11 POPEw 218      89.610 103.245  68.232  1.00  0.00           C
ATOM   8665  P   POPEw 218      90.550 101.035  67.092  1.00  0.00           P
ATOM   8666  O13 POPEw 218      90.710 100.035  68.172  1.00  0.00           O
ATOM   8667  O14 POPEw 218      89.320 100.885  66.292  1.00  0.00           O
ATOM   8668  O11 POPEw 218      91.810 100.935  66.152  1.00  0.00           O
ATOM   8669  O12 POPEw 218      90.660 102.465  67.722  1.00  0.00           O
ATOM   8670  C1  POPEw 218      92.490 102.085  65.642  1.00  0.00           C
ATOM   8673  C2  POPEw 218      93.310 101.715  64.372  1.00  0.00           C
ATOM   8675  O21 POPEw 218      93.120 102.675  63.322  1.00  0.00           O
ATOM   8676  C21 POPEw 218      93.960 103.695  63.242  1.00  0.00           C
ATOM   8677  O22 POPEw 218      94.800 104.005  64.062  1.00  0.00           O
ATOM   8678  C22 POPEw 218      93.720 104.375  61.872  1.00  0.00           C
ATOM   8681  C3  POPEw 218      92.830 100.335  63.822  1.00  0.00           C
ATOM   8684  O31 POPEw 218      93.120 100.105  62.432  1.00  0.00           O
ATOM   8685  C31 POPEw 218      94.390  99.925  62.112  1.00  0.00           C
ATOM   8686  O32 POPEw 218      95.350 100.125  62.832  1.00  0.00           O
ATOM   8687  C32 POPEw 218      94.410  99.425  60.672  1.00  0.00           C
ATOM   8690  C23 POPEw 218      93.770 105.925  61.892  1.00  0.00           C
ATOM   8693  C24 POPEw 218      93.140 106.565  60.642  1.00  0.00           C
ATOM   8696  C25 POPEw 218      93.950 106.385  59.342  1.00  0.00           C
ATOM   8699  C26 POPEw 218      93.310 107.065  58.112  1.00  0.00           C
ATOM   8702  C27 POPEw 218      94.070 106.765  56.812  1.00  0.00           C
ATOM   8705  C28 POPEw 218      93.430 107.385  55.542  1.00  0.00           C
ATOM   8708  C29 POPEw 218      93.560 108.885  55.482  1.00  0.00           C
ATOM   8710 0C21 POPEw 218      94.400 109.655  54.762  1.00  0.00           C
ATOM   8712 1C21 POPEw 218      95.500 109.355  53.772  1.00  0.00           C
ATOM   8715 2C21 POPEw 218      95.750 107.935  53.232  1.00  0.00           C
ATOM   8718 3C21 POPEw 218      96.890 107.935  52.192  1.00  0.00           C
ATOM   8721 4C21 POPEw 218      97.200 106.535  51.642  1.00  0.00           C
ATOM   8724 5C21 POPEw 218      98.140 106.595  50.432  1.00  0.00           C
ATOM   8727 6C21 POPEw 218      98.590 105.215  49.942  1.00  0.00           C
ATOM   8730 7C21 POPEw 218      99.330 105.285  48.602  1.00  0.00           C
ATOM   8733 8C21 POPEw 218     100.010 103.965  48.242  1.00  0.00           C
ATOM   8737  C33 POPEw 218      93.530  98.155  60.482  1.00  0.00           C
ATOM   8740  C34 POPEw 218      93.210  97.835  59.012  1.00  0.00           C
ATOM   8743  C35 POPEw 218      92.710  96.395  58.792  1.00  0.00           C
ATOM   8746  C36 POPEw 218      91.750  95.895  59.882  1.00  0.00           C
ATOM   8749  C37 POPEw 218      91.120  94.535  59.562  1.00  0.00           C
ATOM   8752  C38 POPEw 218      90.740  93.785  60.842  1.00  0.00           C
ATOM   8755  C39 POPEw 218      89.940  92.505  60.572  1.00  0.00           C
ATOM   8758 0C31 POPEw 218      89.970  91.555  61.782  1.00  0.00           C
ATOM   8761 1C31 POPEw 218      89.620  90.105  61.392  1.00  0.00           C
ATOM   8764 2C31 POPEw 218      90.350  89.095  62.272  1.00  0.00           C
ATOM   8767 3C31 POPEw 218      90.510  87.715  61.612  1.00  0.00           C
ATOM   8770 4C31 POPEw 218      91.610  86.885  62.292  1.00  0.00           C
ATOM   8773 5C31 POPEw 218      92.110  85.725  61.432  1.00  0.00           C
ATOM   8776 6C31 POPEw 218      93.350  85.035  62.022  1.00  0.00           C
ATOM   8780  NH3 POPEx 219      61.070  91.775  69.642  1.00  0.00           N
ATOM   8784  C12 POPEx 219      60.720  91.605  71.092  1.00  0.00           C
ATOM   8787  C11 POPEx 219      59.740  92.705  71.572  1.00  0.00           C
ATOM   8790  P   POPEx 219      58.140  94.565  70.582  1.00  0.00           P
ATOM   8791  O13 POPEx 219      57.030  93.965  71.362  1.00  0.00           O
ATOM   8792  O14 POPEx 219      58.710  95.835  71.092  1.00  0.00           O
ATOM   8793  O11 POPEx 219      57.730  94.775  69.072  1.00  0.00           O
ATOM   8794  O12 POPEx 219      59.310  93.525  70.482  1.00  0.00           O
ATOM   8795  C1  POPEx 219      58.590  94.195  68.072  1.00  0.00           C
ATOM   8798  C2  POPEx 219      58.340  94.805  66.682  1.00  0.00           C
ATOM   8800  O21 POPEx 219      59.420  94.385  65.842  1.00  0.00           O
ATOM   8801  C21 POPEx 219      59.140  94.315  64.562  1.00  0.00           C
ATOM   8802  O22 POPEx 219      58.040  94.415  64.052  1.00  0.00           O
ATOM   8803  C22 POPEx 219      60.450  94.035  63.802  1.00  0.00           C
ATOM   8806  C3  POPEx 219      58.320  96.355  66.742  1.00  0.00           C
ATOM   8809  O31 POPEx 219      58.090  96.975  65.462  1.00  0.00           O
ATOM   8810  C31 POPEx 219      56.830  96.915  65.042  1.00  0.00           C
ATOM   8811  O32 POPEx 219      55.870  96.625  65.742  1.00  0.00           O
ATOM   8812  C32 POPEx 219      56.690  97.255  63.562  1.00  0.00           C
ATOM   8815  C23 POPEx 219      60.250  93.915  62.272  1.00  0.00           C
ATOM   8818  C24 POPEx 219      61.540  93.615  61.502  1.00  0.00           C
ATOM   8821  C25 POPEx 219      62.620  94.705  61.622  1.00  0.00           C
ATOM   8824  C26 POPEx 219      63.740  94.475  60.612  1.00  0.00           C
ATOM   8827  C27 POPEx 219      64.860  95.525  60.642  1.00  0.00           C
ATOM   8830  C28 POPEx 219      65.920  95.175  59.582  1.00  0.00           C
ATOM   8833  C29 POPEx 219      67.050  96.165  59.452  1.00  0.00           C
ATOM   8835 0C21 POPEx 219      67.730  96.385  58.312  1.00  0.00           C
ATOM   8837 1C21 POPEx 219      67.500  95.675  57.002  1.00  0.00           C
ATOM   8840 2C21 POPEx 219      68.810  95.335  56.252  1.00  0.00           C
ATOM   8843 3C21 POPEx 219      69.560  96.585  55.782  1.00  0.00           C
ATOM   8846 4C21 POPEx 219      70.520  96.315  54.612  1.00  0.00           C
ATOM   8849 5C21 POPEx 219      71.300  97.585  54.242  1.00  0.00           C
ATOM   8852 6C21 POPEx 219      72.030  97.485  52.902  1.00  0.00           C
ATOM   8855 7C21 POPEx 219      72.860  98.735  52.612  1.00  0.00           C
ATOM   8858 8C21 POPEx 219      73.490  98.735  51.212  1.00  0.00           C
ATOM   8862  C33 POPEx 219      58.000  97.455  62.762  1.00  0.00           C
ATOM   8865  C34 POPEx 219      57.710  98.085  61.392  1.00  0.00           C
ATOM   8868  C35 POPEx 219      58.830  97.925  60.362  1.00  0.00           C
ATOM   8871  C36 POPEx 219      58.680  96.645  59.522  1.00  0.00           C
ATOM   8874  C37 POPEx 219      59.640  96.555  58.322  1.00  0.00           C
ATOM   8877  C38 POPEx 219      59.400  95.265  57.522  1.00  0.00           C
ATOM   8880  C39 POPEx 219      60.060  95.235  56.132  1.00  0.00           C
ATOM   8883 0C31 POPEx 219      61.600  95.315  56.162  1.00  0.00           C
ATOM   8886 1C31 POPEx 219      62.220  94.395  55.102  1.00  0.00           C
ATOM   8889 2C31 POPEx 219      63.740  94.565  54.942  1.00  0.00           C
ATOM   8892 3C31 POPEx 219      64.370  93.315  54.322  1.00  0.00           C
ATOM   8895 4C31 POPEx 219      65.850  93.475  53.962  1.00  0.00           C
ATOM   8898 5C31 POPEx 219      66.470  92.135  53.592  1.00  0.00           C
ATOM   8901 6C31 POPEx 219      67.860  92.235  52.972  1.00  0.00           C
ATOM   8905  NH3 POPEy 220      64.120  20.935  71.432  1.00  0.00           N
ATOM   8909  C12 POPEy 220      64.390  19.505  71.832  1.00  0.00           C
ATOM   8912  C11 POPEy 220      63.250  18.895  72.692  1.00  0.00           C
ATOM   8915  P   POPEy 220      62.090  16.875  71.492  1.00  0.00           P
ATOM   8916  O13 POPEy 220      61.720  15.525  71.932  1.00  0.00           O
ATOM   8917  O14 POPEy 220      61.020  17.855  71.212  1.00  0.00           O
ATOM   8918  O11 POPEy 220      63.000  16.715  70.252  1.00  0.00           O
ATOM   8919  O12 POPEy 220      63.140  17.475  72.522  1.00  0.00           O
ATOM   8920  C1  POPEy 220      62.590  16.055  69.052  1.00  0.00           C
ATOM   8923  C2  POPEy 220      63.860  15.745  68.232  1.00  0.00           C
ATOM   8925  O21 POPEy 220      63.460  15.215  66.942  1.00  0.00           O
ATOM   8926  C21 POPEy 220      64.190  15.655  65.912  1.00  0.00           C
ATOM   8927  O22 POPEy 220      65.150  16.395  65.982  1.00  0.00           O
ATOM   8928  C22 POPEy 220      63.720  14.975  64.632  1.00  0.00           C
ATOM   8931  C3  POPEy 220      64.770  14.755  69.022  1.00  0.00           C
ATOM   8934  O31 POPEy 220      66.170  14.915  68.752  1.00  0.00           O
ATOM   8935  C31 POPEy 220      66.590  14.265  67.672  1.00  0.00           C
ATOM   8936  O32 POPEy 220      65.920  13.495  67.012  1.00  0.00           O
ATOM   8937  C32 POPEy 220      68.060  14.595  67.432  1.00  0.00           C
ATOM   8940  C23 POPEy 220      64.920  14.405  63.832  1.00  0.00           C
ATOM   8943  C24 POPEy 220      64.860  14.805  62.352  1.00  0.00           C
ATOM   8946  C25 POPEy 220      65.300  16.255  62.122  1.00  0.00           C
ATOM   8949  C26 POPEy 220      65.240  16.675  60.642  1.00  0.00           C
ATOM   8952  C27 POPEy 220      66.640  16.805  60.012  1.00  0.00           C
ATOM   8955  C28 POPEy 220      66.610  17.105  58.492  1.00  0.00           C
ATOM   8958  C29 POPEy 220      66.150  18.505  58.182  1.00  0.00           C
ATOM   8960 0C21 POPEy 220      66.740  19.375  57.342  1.00  0.00           C
ATOM   8962 1C21 POPEy 220      67.950  19.095  56.492  1.00  0.00           C
ATOM   8965 2C21 POPEy 220      68.000  19.905  55.172  1.00  0.00           C
ATOM   8968 3C21 POPEy 220      68.380  21.375  55.382  1.00  0.00           C
ATOM   8971 4C21 POPEy 220      68.620  22.175  54.082  1.00  0.00           C
ATOM   8974 5C21 POPEy 220      69.720  21.605  53.172  1.00  0.00           C
ATOM   8977 6C21 POPEy 220      71.100  21.445  53.842  1.00  0.00           C
ATOM   8980 7C21 POPEy 220      72.120  20.765  52.922  1.00  0.00           C
ATOM   8983 8C21 POPEy 220      73.460  20.505  53.602  1.00  0.00           C
ATOM   8987  C33 POPEy 220      68.260  15.975  66.782  1.00  0.00           C
ATOM   8990  C34 POPEy 220      69.740  16.365  66.822  1.00  0.00           C
ATOM   8993  C35 POPEy 220      70.010  17.825  66.462  1.00  0.00           C
ATOM   8996  C36 POPEy 220      69.340  18.825  67.402  1.00  0.00           C
ATOM   8999  C37 POPEy 220      69.910  20.235  67.332  1.00  0.00           C
ATOM   9002  C38 POPEy 220      69.290  21.135  68.412  1.00  0.00           C
ATOM   9005  C39 POPEy 220      70.130  22.385  68.702  1.00  0.00           C
ATOM   9008 0C31 POPEy 220      70.610  23.105  67.442  1.00  0.00           C
ATOM   9011 1C31 POPEy 220      71.370  24.395  67.792  1.00  0.00           C
ATOM   9014 2C31 POPEy 220      72.210  24.935  66.632  1.00  0.00           C
ATOM   9017 3C31 POPEy 220      71.370  25.385  65.432  1.00  0.00           C
ATOM   9020 4C31 POPEy 220      72.220  25.855  64.252  1.00  0.00           C
ATOM   9023 5C31 POPEy 220      71.340  26.255  63.052  1.00  0.00           C
ATOM   9026 6C31 POPEy 220      72.130  26.755  61.842  1.00  0.00           C
ATOM   9030  NH3 POPEz 221      97.980  83.705  70.152  1.00  0.00           N
ATOM   9034  C12 POPEz 221      96.550  84.155  70.082  1.00  0.00           C
ATOM   9037  C11 POPEz 221      95.720  83.545  71.212  1.00  0.00           C
ATOM   9040  P   POPEz 221      94.350  81.515  70.312  1.00  0.00           P
ATOM   9041  O13 POPEz 221      94.500  80.045  70.262  1.00  0.00           O
ATOM   9042  O14 POPEz 221      93.090  82.015  70.932  1.00  0.00           O
ATOM   9043  O11 POPEz 221      94.470  82.115  68.872  1.00  0.00           O
ATOM   9044  O12 POPEz 221      95.590  82.135  71.042  1.00  0.00           O
ATOM   9045  C1  POPEz 221      93.360  82.125  67.962  1.00  0.00           C
ATOM   9048  C2  POPEz 221      93.450  80.955  66.942  1.00  0.00           C
ATOM   9050  O21 POPEz 221      93.440  81.445  65.602  1.00  0.00           O
ATOM   9051  C21 POPEz 221      92.270  81.785  65.102  1.00  0.00           C
ATOM   9052  O22 POPEz 221      91.250  81.995  65.722  1.00  0.00           O
ATOM   9053  C22 POPEz 221      92.390  81.705  63.582  1.00  0.00           C
ATOM   9056  C3  POPEz 221      92.430  79.795  67.242  1.00  0.00           C
ATOM   9059  O31 POPEz 221      92.070  79.035  66.052  1.00  0.00           O
ATOM   9060  C31 POPEz 221      90.770  78.735  65.942  1.00  0.00           C
ATOM   9061  O32 POPEz 221      89.940  78.855  66.812  1.00  0.00           O
ATOM   9062  C32 POPEz 221      90.460  78.245  64.512  1.00  0.00           C
ATOM   9065  C23 POPEz 221      91.140  82.285  62.912  1.00  0.00           C
ATOM   9068  C24 POPEz 221      90.970  81.935  61.422  1.00  0.00           C
ATOM   9071  C25 POPEz 221      90.400  80.525  61.222  1.00  0.00           C
ATOM   9074  C26 POPEz 221      89.960  80.245  59.772  1.00  0.00           C
ATOM   9077  C27 POPEz 221      89.680  78.755  59.532  1.00  0.00           C
ATOM   9080  C28 POPEz 221      88.780  78.465  58.322  1.00  0.00           C
ATOM   9083  C29 POPEz 221      89.390  78.775  56.982  1.00  0.00           C
ATOM   9085 0C21 POPEz 221      88.890  78.375  55.792  1.00  0.00           C
ATOM   9087 1C21 POPEz 221      87.630  77.565  55.582  1.00  0.00           C
ATOM   9090 2C21 POPEz 221      86.620  78.305  54.692  1.00  0.00           C
ATOM   9093 3C21 POPEz 221      85.410  77.435  54.322  1.00  0.00           C
ATOM   9096 4C21 POPEz 221      84.330  78.175  53.512  1.00  0.00           C
ATOM   9099 5C21 POPEz 221      83.370  78.995  54.392  1.00  0.00           C
ATOM   9102 6C21 POPEz 221      82.190  79.565  53.582  1.00  0.00           C
ATOM   9105 7C21 POPEz 221      81.150  80.325  54.432  1.00  0.00           C
ATOM   9108 8C21 POPEz 221      81.470  81.815  54.622  1.00  0.00           C
ATOM   9112  C33 POPEz 221      91.390  77.125  64.022  1.00  0.00           C
ATOM   9115  C34 POPEz 221      91.070  76.675  62.582  1.00  0.00           C
ATOM   9118  C35 POPEz 221      90.100  75.485  62.512  1.00  0.00           C
ATOM   9121  C36 POPEz 221      89.690  75.135  61.062  1.00  0.00           C
ATOM   9124  C37 POPEz 221      90.350  73.855  60.522  1.00  0.00           C
ATOM   9127  C38 POPEz 221      89.960  73.525  59.072  1.00  0.00           C
ATOM   9130  C39 POPEz 221      88.470  73.195  58.892  1.00  0.00           C
ATOM   9133 0C31 POPEz 221      88.130  72.675  57.482  1.00  0.00           C
ATOM   9136 1C31 POPEz 221      86.700  72.135  57.392  1.00  0.00           C
ATOM   9139 2C31 POPEz 221      86.500  71.095  56.282  1.00  0.00           C
ATOM   9142 3C31 POPEz 221      86.490  71.645  54.842  1.00  0.00           C
ATOM   9145 4C31 POPEz 221      85.370  72.665  54.582  1.00  0.00           C
ATOM   9148 5C31 POPEz 221      85.030  72.825  53.102  1.00  0.00           C
ATOM   9151 6C31 POPEz 221      83.900  73.825  52.842  1.00  0.00           C
ATOM   9155  NH3 POPE0 222      -0.680  14.745  24.252  1.00  0.00           N
ATOM   9159  C12 POPE0 222      -0.310  16.205  24.302  1.00  0.00           C
ATOM   9162  C11 POPE0 222      -0.080  16.835  22.912  1.00  0.00           C
ATOM   9165  P   POPE0 222       2.510  16.685  22.472  1.00  0.00           P
ATOM   9166  O13 POPE0 222       2.850  17.005  21.072  1.00  0.00           O
ATOM   9167  O14 POPE0 222       2.310  15.255  22.792  1.00  0.00           O
ATOM   9168  O11 POPE0 222       3.650  17.275  23.412  1.00  0.00           O
ATOM   9169  O12 POPE0 222       1.200  17.475  22.862  1.00  0.00           O
ATOM   9170  C1  POPE0 222       3.380  17.855  24.692  1.00  0.00           C
ATOM   9173  C2  POPE0 222       3.760  16.935  25.882  1.00  0.00           C
ATOM   9175  O21 POPE0 222       4.520  17.755  26.812  1.00  0.00           O
ATOM   9176  C21 POPE0 222       4.280  17.465  28.092  1.00  0.00           C
ATOM   9177  O22 POPE0 222       3.810  16.425  28.502  1.00  0.00           O
ATOM   9178  C22 POPE0 222       4.690  18.645  28.972  1.00  0.00           C
ATOM   9181  C3  POPE0 222       4.580  15.715  25.392  1.00  0.00           C
ATOM   9184  O31 POPE0 222       5.200  14.995  26.472  1.00  0.00           O
ATOM   9185  C31 POPE0 222       6.490  15.215  26.642  1.00  0.00           C
ATOM   9186  O32 POPE0 222       7.230  15.765  25.822  1.00  0.00           O
ATOM   9187  C32 POPE0 222       6.870  14.845  28.072  1.00  0.00           C
ATOM   9190  C23 POPE0 222       4.990  18.215  30.422  1.00  0.00           C
ATOM   9193  C24 POPE0 222       3.990  18.745  31.442  1.00  0.00           C
ATOM   9196  C25 POPE0 222       4.100  20.245  31.762  1.00  0.00           C
ATOM   9199  C26 POPE0 222       2.990  20.695  32.732  1.00  0.00           C
ATOM   9202  C27 POPE0 222       3.050  22.165  33.142  1.00  0.00           C
ATOM   9205  C28 POPE0 222       1.730  22.635  33.792  1.00  0.00           C
ATOM   9208  C29 POPE0 222       1.960  23.805  34.712  1.00  0.00           C
ATOM   9210 0C21 POPE0 222       2.400  23.745  35.982  1.00  0.00           C
ATOM   9212 1C21 POPE0 222       2.720  22.475  36.742  1.00  0.00           C
ATOM   9215 2C21 POPE0 222       2.230  22.495  38.212  1.00  0.00           C
ATOM   9218 3C21 POPE0 222       3.100  23.355  39.142  1.00  0.00           C
ATOM   9221 4C21 POPE0 222       2.560  23.415  40.582  1.00  0.00           C
ATOM   9224 5C21 POPE0 222       2.790  22.115  41.382  1.00  0.00           C
ATOM   9227 6C21 POPE0 222       2.120  22.155  42.762  1.00  0.00           C
ATOM   9230 7C21 POPE0 222       2.440  20.935  43.632  1.00  0.00           C
ATOM   9233 8C21 POPE0 222       2.000  21.105  45.092  1.00  0.00           C
ATOM   9237  C33 POPE0 222       6.720  13.355  28.452  1.00  0.00           C
ATOM   9240  C34 POPE0 222       7.020  13.065  29.942  1.00  0.00           C
ATOM   9243  C35 POPE0 222       8.500  13.155  30.342  1.00  0.00           C
ATOM   9246  C36 POPE0 222       8.700  12.855  31.832  1.00  0.00           C
ATOM   9249  C37 POPE0 222      10.120  13.165  32.342  1.00  0.00           C
ATOM   9252  C38 POPE0 222      10.410  12.585  33.742  1.00  0.00           C
ATOM   9255  C39 POPE0 222       9.420  13.035  34.832  1.00  0.00           C
ATOM   9258 0C31 POPE0 222       9.470  12.175  36.102  1.00  0.00           C
ATOM   9261 1C31 POPE0 222       8.220  12.335  36.972  1.00  0.00           C
ATOM   9264 2C31 POPE0 222       7.770  11.025  37.642  1.00  0.00           C
ATOM   9267 3C31 POPE0 222       8.760  10.485  38.692  1.00  0.00           C
ATOM   9270 4C31 POPE0 222       8.850  11.345  39.962  1.00  0.00           C
ATOM   9273 5C31 POPE0 222       9.840  10.775  40.982  1.00  0.00           C
ATOM   9276 6C31 POPE0 222       9.820  11.495  42.332  1.00  0.00           C
ATOM   9280  NH3 POPE1 223      10.090  48.575  27.162  1.00  0.00           N
ATOM   9284  C12 POPE1 223       8.780  49.245  26.802  1.00  0.00           C
ATOM   9287  C11 POPE1 223       8.940  50.745  26.482  1.00  0.00           C
ATOM   9290  P   POPE1 223       6.350  51.345  26.382  1.00  0.00           P
ATOM   9291  O13 POPE1 223       6.190  51.885  25.022  1.00  0.00           O
ATOM   9292  O14 POPE1 223       5.840  49.965  26.642  1.00  0.00           O
ATOM   9293  O11 POPE1 223       5.560  52.285  27.372  1.00  0.00           O
ATOM   9294  O12 POPE1 223       7.820  51.505  26.932  1.00  0.00           O
ATOM   9295  C1  POPE1 223       5.700  52.165  28.782  1.00  0.00           C
ATOM   9298  C2  POPE1 223       4.310  52.265  29.472  1.00  0.00           C
ATOM   9300  O21 POPE1 223       4.230  51.275  30.512  1.00  0.00           O
ATOM   9301  C21 POPE1 223       4.370  51.745  31.742  1.00  0.00           C
ATOM   9302  O22 POPE1 223       4.580  52.905  32.042  1.00  0.00           O
ATOM   9303  C22 POPE1 223       4.210  50.585  32.732  1.00  0.00           C
ATOM   9306  C3  POPE1 223       3.150  52.015  28.482  1.00  0.00           C
ATOM   9309  O31 POPE1 223       1.880  51.995  29.182  1.00  0.00           O
ATOM   9310  C31 POPE1 223       1.550  50.805  29.682  1.00  0.00           C
ATOM   9311  O32 POPE1 223       1.990  49.725  29.322  1.00  0.00           O
ATOM   9312  C32 POPE1 223       0.610  51.045  30.852  1.00  0.00           C
ATOM   9315  C23 POPE1 223       4.580  50.945  34.192  1.00  0.00           C
ATOM   9318  C24 POPE1 223       4.680  49.685  35.092  1.00  0.00           C
ATOM   9321  C25 POPE1 223       5.810  49.675  36.122  1.00  0.00           C
ATOM   9324  C26 POPE1 223       5.400  50.015  37.552  1.00  0.00           C
ATOM   9327  C27 POPE1 223       6.580  49.885  38.542  1.00  0.00           C
ATOM   9330  C28 POPE1 223       6.170  50.195  39.992  1.00  0.00           C
ATOM   9333  C29 POPE1 223       7.340  50.225  40.952  1.00  0.00           C
ATOM   9335 0C21 POPE1 223       7.780  49.205  41.712  1.00  0.00           C
ATOM   9337 1C21 POPE1 223       7.220  47.805  41.752  1.00  0.00           C
ATOM   9340 2C21 POPE1 223       6.580  47.425  43.102  1.00  0.00           C
ATOM   9343 3C21 POPE1 223       6.000  46.005  43.062  1.00  0.00           C
ATOM   9346 4C21 POPE1 223       5.250  45.555  44.332  1.00  0.00           C
ATOM   9349 5C21 POPE1 223       6.130  45.465  45.582  1.00  0.00           C
ATOM   9352 6C21 POPE1 223       5.450  44.665  46.712  1.00  0.00           C
ATOM   9355 7C21 POPE1 223       6.300  44.585  47.992  1.00  0.00           C
ATOM   9358 8C21 POPE1 223       5.670  43.735  49.102  1.00  0.00           C
ATOM   9362  C33 POPE1 223       0.450  49.815  31.782  1.00  0.00           C
ATOM   9365  C34 POPE1 223       0.190  50.285  33.222  1.00  0.00           C
ATOM   9368  C35 POPE1 223       0.020  49.185  34.262  1.00  0.00           C
ATOM   9371  C36 POPE1 223      -0.410  49.825  35.572  1.00  0.00           C
ATOM   9374  C37 POPE1 223      -0.220  48.945  36.802  1.00  0.00           C
ATOM   9377  C38 POPE1 223       0.060  49.805  38.042  1.00  0.00           C
ATOM   9380  C39 POPE1 223      -0.680  49.335  39.292  1.00  0.00           C
ATOM   9383 0C31 POPE1 223      -0.030  49.915  40.542  1.00  0.00           C
ATOM   9386 1C31 POPE1 223      -0.620  49.375  41.842  1.00  0.00           C
ATOM   9389 2C31 POPE1 223       0.370  49.435  43.012  1.00  0.00           C
ATOM   9392 3C31 POPE1 223       0.930  50.845  43.302  1.00  0.00           C
ATOM   9395 4C31 POPE1 223       2.270  51.145  42.612  1.00  0.00           C
ATOM   9398 5C31 POPE1 223       2.900  52.455  43.092  1.00  0.00           C
ATOM   9401 6C31 POPE1 223       4.300  52.685  42.502  1.00  0.00           C
ATOM   9405  NH3 POPE2 224      30.870  79.975  67.962  1.00  0.00           N
ATOM   9409  C12 POPE2 224      29.380  79.705  67.872  1.00  0.00           C
ATOM   9412  C11 POPE2 224      28.650  80.725  66.982  1.00  0.00           C
ATOM   9415  P   POPE2 224      26.210  79.845  67.062  1.00  0.00           P
ATOM   9416  O13 POPE2 224      26.400  78.655  67.912  1.00  0.00           O
ATOM   9417  O14 POPE2 224      25.810  81.105  67.742  1.00  0.00           O
ATOM   9418  O11 POPE2 224      25.160  79.535  65.922  1.00  0.00           O
ATOM   9419  O12 POPE2 224      27.560  80.105  66.282  1.00  0.00           O
ATOM   9420  C1  POPE2 224      25.320  78.495  64.972  1.00  0.00           C
ATOM   9423  C2  POPE2 224      25.050  79.035  63.552  1.00  0.00           C
ATOM   9425  O21 POPE2 224      25.230  77.935  62.662  1.00  0.00           O
ATOM   9426  C21 POPE2 224      24.320  77.765  61.722  1.00  0.00           C
ATOM   9427  O22 POPE2 224      23.400  78.515  61.442  1.00  0.00           O
ATOM   9428  C22 POPE2 224      24.600  76.405  61.082  1.00  0.00           C
ATOM   9431  C3  POPE2 224      26.040  80.185  63.222  1.00  0.00           C
ATOM   9434  O31 POPE2 224      25.690  80.795  61.972  1.00  0.00           O
ATOM   9435  C31 POPE2 224      26.220  81.975  61.732  1.00  0.00           C
ATOM   9436  O32 POPE2 224      27.020  82.565  62.442  1.00  0.00           O
ATOM   9437  C32 POPE2 224      25.700  82.465  60.382  1.00  0.00           C
ATOM   9440  C23 POPE2 224      23.670  76.025  59.912  1.00  0.00           C
ATOM   9443  C24 POPE2 224      24.070  76.685  58.582  1.00  0.00           C
ATOM   9446  C25 POPE2 224      23.100  76.315  57.442  1.00  0.00           C
ATOM   9449  C26 POPE2 224      23.790  76.105  56.092  1.00  0.00           C
ATOM   9452  C27 POPE2 224      22.810  75.635  54.992  1.00  0.00           C
ATOM   9455  C28 POPE2 224      23.500  75.015  53.752  1.00  0.00           C
ATOM   9458  C29 POPE2 224      24.010  73.615  53.992  1.00  0.00           C
ATOM   9460 0C21 POPE2 224      24.280  72.695  53.042  1.00  0.00           C
ATOM   9462 1C21 POPE2 224      24.150  72.885  51.552  1.00  0.00           C
ATOM   9465 2C21 POPE2 224      22.970  72.075  50.972  1.00  0.00           C
ATOM   9468 3C21 POPE2 224      23.270  70.575  50.782  1.00  0.00           C
ATOM   9471 4C21 POPE2 224      22.040  69.665  50.902  1.00  0.00           C
ATOM   9474 5C21 POPE2 224      20.850  70.065  50.022  1.00  0.00           C
ATOM   9477 6C21 POPE2 224      19.660  69.115  50.192  1.00  0.00           C
ATOM   9480 7C21 POPE2 224      18.350  69.595  49.562  1.00  0.00           C
ATOM   9483 8C21 POPE2 224      17.170  68.665  49.872  1.00  0.00           C
ATOM   9487  C33 POPE2 224      25.640  81.335  59.312  1.00  0.00           C
ATOM   9490  C34 POPE2 224      25.110  81.835  57.962  1.00  0.00           C
ATOM   9493  C35 POPE2 224      26.030  82.855  57.282  1.00  0.00           C
ATOM   9496  C36 POPE2 224      25.450  83.395  55.982  1.00  0.00           C
ATOM   9499  C37 POPE2 224      26.340  84.475  55.372  1.00  0.00           C
ATOM   9502  C38 POPE2 224      25.800  84.995  54.042  1.00  0.00           C
ATOM   9505  C39 POPE2 224      26.720  86.045  53.412  1.00  0.00           C
ATOM   9508 0C31 POPE2 224      26.510  87.455  53.972  1.00  0.00           C
ATOM   9511 1C31 POPE2 224      27.650  88.395  53.572  1.00  0.00           C
ATOM   9514 2C31 POPE2 224      27.310  89.875  53.762  1.00  0.00           C
ATOM   9517 3C31 POPE2 224      26.630  90.495  52.532  1.00  0.00           C
ATOM   9520 4C31 POPE2 224      26.370  91.995  52.702  1.00  0.00           C
ATOM   9523 5C31 POPE2 224      25.890  92.675  51.412  1.00  0.00           C
ATOM   9526 6C31 POPE2 224      25.670  94.175  51.592  1.00  0.00           C
ATOM   9530  NH3 POPE3 225      67.350 126.235  68.112  1.00  0.00           N
ATOM   9534  C12 POPE3 225      66.130 125.375  68.072  1.00  0.00           C
ATOM   9537  C11 POPE3 225      66.530 123.975  67.572  1.00  0.00           C
ATOM   9540  P   POPE3 225      66.930 122.285  69.472  1.00  0.00           P
ATOM   9541  O13 POPE3 225      68.010 122.025  70.452  1.00  0.00           O
ATOM   9542  O14 POPE3 225      65.640 122.825  69.972  1.00  0.00           O
ATOM   9543  O11 POPE3 225      66.720 121.035  68.532  1.00  0.00           O
ATOM   9544  O12 POPE3 225      67.480 123.385  68.462  1.00  0.00           O
ATOM   9545  C1  POPE3 225      67.800 120.535  67.732  1.00  0.00           C
ATOM   9548  C2  POPE3 225      67.310 120.105  66.322  1.00  0.00           C
ATOM   9550  O21 POPE3 225      68.220 120.645  65.342  1.00  0.00           O
ATOM   9551  C21 POPE3 225      69.120 119.805  64.882  1.00  0.00           C
ATOM   9552  O22 POPE3 225      69.210 118.625  65.162  1.00  0.00           O
ATOM   9553  C22 POPE3 225      70.040 120.535  63.902  1.00  0.00           C
ATOM   9556  C3  POPE3 225      65.880 120.605  65.982  1.00  0.00           C
ATOM   9559  O31 POPE3 225      65.580 120.345  64.592  1.00  0.00           O
ATOM   9560  C31 POPE3 225      65.760 121.355  63.742  1.00  0.00           C
ATOM   9561  O32 POPE3 225      65.830 122.535  64.042  1.00  0.00           O
ATOM   9562  C32 POPE3 225      65.820 120.775  62.332  1.00  0.00           C
ATOM   9565  C23 POPE3 225      70.360 119.675  62.652  1.00  0.00           C
ATOM   9568  C24 POPE3 225      71.660 120.105  61.942  1.00  0.00           C
ATOM   9571  C25 POPE3 225      72.470 118.905  61.452  1.00  0.00           C
ATOM   9574  C26 POPE3 225      71.850 118.225  60.222  1.00  0.00           C
ATOM   9577  C27 POPE3 225      72.630 116.985  59.762  1.00  0.00           C
ATOM   9580  C28 POPE3 225      72.100 116.445  58.422  1.00  0.00           C
ATOM   9583  C29 POPE3 225      72.450 115.005  58.152  1.00  0.00           C
ATOM   9585 0C21 POPE3 225      73.390 114.535  57.312  1.00  0.00           C
ATOM   9587 1C21 POPE3 225      74.350 115.335  56.472  1.00  0.00           C
ATOM   9590 2C21 POPE3 225      75.250 114.435  55.592  1.00  0.00           C
ATOM   9593 3C21 POPE3 225      74.560 113.765  54.382  1.00  0.00           C
ATOM   9596 4C21 POPE3 225      74.110 112.315  54.612  1.00  0.00           C
ATOM   9599 5C21 POPE3 225      73.490 111.685  53.352  1.00  0.00           C
ATOM   9602 6C21 POPE3 225      74.500 111.015  52.422  1.00  0.00           C
ATOM   9605 7C21 POPE3 225      73.820 110.475  51.152  1.00  0.00           C
ATOM   9608 8C21 POPE3 225      74.730 109.715  50.192  1.00  0.00           C
ATOM   9612  C33 POPE3 225      66.060 121.865  61.262  1.00  0.00           C
ATOM   9615  C34 POPE3 225      66.290 121.305  59.842  1.00  0.00           C
ATOM   9618  C35 POPE3 225      66.880 122.365  58.892  1.00  0.00           C
ATOM   9621  C36 POPE3 225      65.870 123.405  58.372  1.00  0.00           C
ATOM   9624  C37 POPE3 225      65.320 123.075  56.982  1.00  0.00           C
ATOM   9627  C38 POPE3 225      64.340 124.115  56.402  1.00  0.00           C
ATOM   9630  C39 POPE3 225      64.970 125.495  56.122  1.00  0.00           C
ATOM   9633 0C31 POPE3 225      64.090 126.355  55.202  1.00  0.00           C
ATOM   9636 1C31 POPE3 225      64.710 127.715  54.862  1.00  0.00           C
ATOM   9639 2C31 POPE3 225      64.240 128.275  53.502  1.00  0.00           C
ATOM   9642 3C31 POPE3 225      62.710 128.455  53.392  1.00  0.00           C
ATOM   9645 4C31 POPE3 225      62.280 128.865  51.972  1.00  0.00           C
ATOM   9648 5C31 POPE3 225      60.760 128.995  51.822  1.00  0.00           C
ATOM   9651 6C31 POPE3 225      60.330 129.555  50.462  1.00  0.00           C
ATOM   9655  NH3 POPE4 226      -0.680 116.885  66.752  1.00  0.00           N
ATOM   9659  C12 POPE4 226       0.540 116.045  66.442  1.00  0.00           C
ATOM   9662  C11 POPE4 226       0.260 114.555  66.622  1.00  0.00           C
ATOM   9665  P   POPE4 226       1.700 112.605  65.512  1.00  0.00           P
ATOM   9666  O13 POPE4 226       3.080 112.625  65.002  1.00  0.00           O
ATOM   9667  O14 POPE4 226       1.190 111.335  66.092  1.00  0.00           O
ATOM   9668  O11 POPE4 226       0.710 113.015  64.352  1.00  0.00           O
ATOM   9669  O12 POPE4 226       1.470 113.775  66.552  1.00  0.00           O
ATOM   9670  C1  POPE4 226       1.130 112.895  62.992  1.00  0.00           C
ATOM   9673  C2  POPE4 226       0.150 113.665  62.092  1.00  0.00           C
ATOM   9675  O21 POPE4 226       0.100 113.075  60.772  1.00  0.00           O
ATOM   9676  C21 POPE4 226       1.240 113.065  60.082  1.00  0.00           C
ATOM   9677  O22 POPE4 226       2.230 113.725  60.302  1.00  0.00           O
ATOM   9678  C22 POPE4 226       1.100 112.005  58.982  1.00  0.00           C
ATOM   9681  C3  POPE4 226       0.320 115.215  62.122  1.00  0.00           C
ATOM   9684  O31 POPE4 226      -0.950 115.825  61.822  1.00  0.00           O
ATOM   9685  C31 POPE4 226      -0.930 117.055  61.312  1.00  0.00           C
ATOM   9686  O32 POPE4 226       0.080 117.685  61.042  1.00  0.00           O
ATOM   9687  C32 POPE4 226      -2.360 117.545  61.122  1.00  0.00           C
ATOM   9690  C23 POPE4 226       2.200 112.025  57.882  1.00  0.00           C
ATOM   9693  C24 POPE4 226       2.270 110.665  57.182  1.00  0.00           C
ATOM   9696  C25 POPE4 226       3.010 110.645  55.832  1.00  0.00           C
ATOM   9699  C26 POPE4 226       4.540 110.775  55.902  1.00  0.00           C
ATOM   9702  C27 POPE4 226       5.220 110.155  54.662  1.00  0.00           C
ATOM   9705  C28 POPE4 226       6.760 110.115  54.712  1.00  0.00           C
ATOM   9708  C29 POPE4 226       7.410 111.395  54.212  1.00  0.00           C
ATOM   9710 0C21 POPE4 226       8.290 111.505  53.202  1.00  0.00           C
ATOM   9712 1C21 POPE4 226       8.870 110.385  52.372  1.00  0.00           C
ATOM   9715 2C21 POPE4 226      10.390 110.515  52.162  1.00  0.00           C
ATOM   9718 3C21 POPE4 226      11.180 110.565  53.482  1.00  0.00           C
ATOM   9721 4C21 POPE4 226      12.670 110.185  53.342  1.00  0.00           C
ATOM   9724 5C21 POPE4 226      13.400 110.945  52.222  1.00  0.00           C
ATOM   9727 6C21 POPE4 226      14.890 110.565  52.142  1.00  0.00           C
ATOM   9730 7C21 POPE4 226      15.330 110.185  50.722  1.00  0.00           C
ATOM   9733 8C21 POPE4 226      16.780 109.705  50.652  1.00  0.00           C
ATOM   9737  C33 POPE4 226      -2.600 118.245  59.762  1.00  0.00           C
ATOM   9740  C34 POPE4 226      -2.890 117.275  58.612  1.00  0.00           C
ATOM   9743  C35 POPE4 226      -1.680 116.455  58.142  1.00  0.00           C
ATOM   9746  C36 POPE4 226      -2.020 115.545  56.952  1.00  0.00           C
ATOM   9749  C37 POPE4 226      -0.800 114.745  56.482  1.00  0.00           C
ATOM   9752  C38 POPE4 226      -1.070 113.965  55.182  1.00  0.00           C
ATOM   9755  C39 POPE4 226       0.160 113.155  54.732  1.00  0.00           C
ATOM   9758 0C31 POPE4 226       0.100 112.735  53.262  1.00  0.00           C
ATOM   9761 1C31 POPE4 226       1.380 112.025  52.792  1.00  0.00           C
ATOM   9764 2C31 POPE4 226       1.480 111.915  51.272  1.00  0.00           C
ATOM   9767 3C31 POPE4 226       2.870 111.455  50.812  1.00  0.00           C
ATOM   9770 4C31 POPE4 226       2.990 111.405  49.292  1.00  0.00           C
ATOM   9773 5C31 POPE4 226       4.380 110.995  48.822  1.00  0.00           C
ATOM   9776 6C31 POPE4 226       4.520 111.035  47.302  1.00  0.00           C
ATOM   9780  NH3 POPE5 227     122.340 121.075  66.952  1.00  0.00           N
ATOM   9784  C12 POPE5 227     123.070 120.745  68.222  1.00  0.00           C
ATOM   9787  C11 POPE5 227     123.240 121.955  69.192  1.00  0.00           C
ATOM   9790  P   POPE5 227     124.960 123.095  67.632  1.00  0.00           P
ATOM   9791  O13 POPE5 227     125.960 122.135  68.152  1.00  0.00           O
ATOM   9792  O14 POPE5 227     124.330 122.835  66.322  1.00  0.00           O
ATOM   9793  O11 POPE5 227     125.600 124.555  67.672  1.00  0.00           O
ATOM   9794  O12 POPE5 227     123.740 123.175  68.642  1.00  0.00           O
ATOM   9795  C1  POPE5 227     125.460 125.495  66.582  1.00  0.00           C
ATOM   9798  C2  POPE5 227     126.670 125.435  65.602  1.00  0.00           C
ATOM   9800  O21 POPE5 227     126.950 126.605  64.812  1.00  0.00           O
ATOM   9801  C21 POPE5 227     126.010 127.265  64.182  1.00  0.00           C
ATOM   9802  O22 POPE5 227     124.920 127.595  64.622  1.00  0.00           O
ATOM   9803  C22 POPE5 227     126.510 127.685  62.792  1.00  0.00           C
ATOM   9806  C3  POPE5 227     126.590 124.245  64.612  1.00  0.00           C
ATOM   9809  O31 POPE5 227     125.380 124.315  63.842  1.00  0.00           O
ATOM   9810  C31 POPE5 227     125.340 123.365  62.912  1.00  0.00           C
ATOM   9811  O32 POPE5 227     126.240 122.565  62.712  1.00  0.00           O
ATOM   9812  C32 POPE5 227     124.080 123.515  62.062  1.00  0.00           C
ATOM   9815  C23 POPE5 227     126.380 126.575  61.712  1.00  0.00           C
ATOM   9818  C24 POPE5 227     126.790 127.025  60.292  1.00  0.00           C
ATOM   9821  C25 POPE5 227     128.280 127.385  60.182  1.00  0.00           C
ATOM   9824  C26 POPE5 227     128.800 127.385  58.732  1.00  0.00           C
ATOM   9827  C27 POPE5 227     130.330 127.375  58.642  1.00  0.00           C
ATOM   9830  C28 POPE5 227     130.850 126.635  57.382  1.00  0.00           C
ATOM   9833  C29 POPE5 227     130.700 127.375  56.082  1.00  0.00           C
ATOM   9835 0C21 POPE5 227     131.640 127.485  55.122  1.00  0.00           C
ATOM   9837 1C21 POPE5 227     133.040 126.935  55.132  1.00  0.00           C
ATOM   9840 2C21 POPE5 227     133.230 125.625  54.332  1.00  0.00           C
ATOM   9843 3C21 POPE5 227     134.670 125.095  54.402  1.00  0.00           C
ATOM   9846 4C21 POPE5 227     134.890 123.755  53.692  1.00  0.00           C
ATOM   9849 5C21 POPE5 227     134.550 122.525  54.552  1.00  0.00           C
ATOM   9852 6C21 POPE5 227     135.690 122.145  55.512  1.00  0.00           C
ATOM   9855 7C21 POPE5 227     135.340 120.915  56.372  1.00  0.00           C
ATOM   9858 8C21 POPE5 227     136.550 120.325  57.102  1.00  0.00           C
ATOM   9862  C33 POPE5 227     123.010 124.465  62.662  1.00  0.00           C
ATOM   9865  C34 POPE5 227     121.820 124.735  61.722  1.00  0.00           C
ATOM   9868  C35 POPE5 227     122.200 125.495  60.442  1.00  0.00           C
ATOM   9871  C36 POPE5 227     122.310 124.635  59.182  1.00  0.00           C
ATOM   9874  C37 POPE5 227     123.170 125.335  58.112  1.00  0.00           C
ATOM   9877  C38 POPE5 227     123.490 124.455  56.892  1.00  0.00           C
ATOM   9880  C39 POPE5 227     122.320 124.265  55.902  1.00  0.00           C
ATOM   9883 0C31 POPE5 227     121.870 125.565  55.222  1.00  0.00           C
ATOM   9886 1C31 POPE5 227     120.770 125.395  54.172  1.00  0.00           C
ATOM   9889 2C31 POPE5 227     121.240 124.765  52.852  1.00  0.00           C
ATOM   9892 3C31 POPE5 227     120.050 124.305  51.992  1.00  0.00           C
ATOM   9895 4C31 POPE5 227     120.450 123.305  50.902  1.00  0.00           C
ATOM   9898 5C31 POPE5 227     119.240 122.565  50.322  1.00  0.00           C
ATOM   9901 6C31 POPE5 227     119.620 121.445  49.352  1.00  0.00           C
ATOM   9905  NH3 POPE6 228      84.290  69.425  34.342  1.00  0.00           N
ATOM   9909  C12 POPE6 228      85.680  68.925  34.112  1.00  0.00           C
ATOM   9912  C11 POPE6 228      85.960  68.635  32.622  1.00  0.00           C
ATOM   9915  P   POPE6 228      88.400  68.075  31.672  1.00  0.00           P
ATOM   9916  O13 POPE6 228      88.730  66.805  30.962  1.00  0.00           O
ATOM   9917  O14 POPE6 228      88.210  69.245  30.802  1.00  0.00           O
ATOM   9918  O11 POPE6 228      89.500  68.435  32.762  1.00  0.00           O
ATOM   9919  O12 POPE6 228      87.100  67.785  32.492  1.00  0.00           O
ATOM   9920  C1  POPE6 228      89.310  68.555  34.182  1.00  0.00           C
ATOM   9923  C2  POPE6 228      90.140  69.755  34.782  1.00  0.00           C
ATOM   9925  O21 POPE6 228      90.050  69.855  36.222  1.00  0.00           O
ATOM   9926  C21 POPE6 228      88.920  70.235  36.802  1.00  0.00           C
ATOM   9927  O22 POPE6 228      87.800  70.155  36.332  1.00  0.00           O
ATOM   9928  C22 POPE6 228      89.270  70.885  38.142  1.00  0.00           C
ATOM   9931  C3  POPE6 228      89.910  71.125  34.052  1.00  0.00           C
ATOM   9934  O31 POPE6 228      89.580  72.265  34.882  1.00  0.00           O
ATOM   9935  C31 POPE6 228      90.420  72.985  35.632  1.00  0.00           C
ATOM   9936  O32 POPE6 228      90.080  73.995  36.222  1.00  0.00           O
ATOM   9937  C32 POPE6 228      91.810  72.375  35.762  1.00  0.00           C
ATOM   9940  C23 POPE6 228      88.400  72.125  38.462  1.00  0.00           C
ATOM   9943  C24 POPE6 228      89.060  73.025  39.522  1.00  0.00           C
ATOM   9946  C25 POPE6 228      88.330  74.355  39.752  1.00  0.00           C
ATOM   9949  C26 POPE6 228      87.150  74.275  40.732  1.00  0.00           C
ATOM   9952  C27 POPE6 228      87.590  74.055  42.192  1.00  0.00           C
ATOM   9955  C28 POPE6 228      87.390  75.305  43.072  1.00  0.00           C
ATOM   9958  C29 POPE6 228      88.210  75.235  44.332  1.00  0.00           C
ATOM   9960 0C21 POPE6 228      87.780  74.925  45.572  1.00  0.00           C
ATOM   9962 1C21 POPE6 228      86.370  74.565  45.982  1.00  0.00           C
ATOM   9965 2C21 POPE6 228      85.750  75.665  46.862  1.00  0.00           C
ATOM   9968 3C21 POPE6 228      84.320  75.315  47.292  1.00  0.00           C
ATOM   9971 4C21 POPE6 228      83.650  76.425  48.112  1.00  0.00           C
ATOM   9974 5C21 POPE6 228      82.160  76.165  48.352  1.00  0.00           C
ATOM   9977 6C21 POPE6 228      81.490  77.275  49.172  1.00  0.00           C
ATOM   9980 7C21 POPE6 228      79.960  77.115  49.242  1.00  0.00           C
ATOM   9983 8C21 POPE6 228      79.290  78.115  50.182  1.00  0.00           C
ATOM   9987  C33 POPE6 228      92.750  73.215  36.662  1.00  0.00           C
ATOM   9990  C34 POPE6 228      93.970  72.375  37.032  1.00  0.00           C
ATOM   9993  C35 POPE6 228      95.230  73.215  37.282  1.00  0.00           C
ATOM   9996  C36 POPE6 228      95.690  73.355  38.742  1.00  0.00           C
ATOM   9999  C37 POPE6 228      96.180  72.035  39.362  1.00  0.00           C
ATOM  10002  C38 POPE6 228      97.140  72.205  40.552  1.00  0.00           C
ATOM  10005  C39 POPE6 228      98.630  72.175  40.152  1.00  0.00           C
ATOM  10008 0C31 POPE6 228      99.600  72.265  41.342  1.00  0.00           C
ATOM  10011 1C31 POPE6 228     101.070  72.075  40.942  1.00  0.00           C
ATOM  10014 2C31 POPE6 228     102.040  72.685  41.972  1.00  0.00           C
ATOM  10017 3C31 POPE6 228     103.520  72.565  41.612  1.00  0.00           C
ATOM  10020 4C31 POPE6 228     104.400  73.475  42.502  1.00  0.00           C
ATOM  10023 5C31 POPE6 228     105.890  73.295  42.212  1.00  0.00           C
ATOM  10026 6C31 POPE6 228     106.840  73.985  43.202  1.00  0.00           C
ATOM  10030  NH3 POPE7 229      83.780  77.535  72.712  1.00  0.00           N
ATOM  10034  C12 POPE7 229      83.020  78.505  73.582  1.00  0.00           C
ATOM  10037  C11 POPE7 229      82.630  79.825  72.842  1.00  0.00           C
ATOM  10040  P   POPE7 229      81.520  78.885  70.642  1.00  0.00           P
ATOM  10041  O13 POPE7 229      81.450  77.455  70.992  1.00  0.00           O
ATOM  10042  O14 POPE7 229      80.520  79.435  69.702  1.00  0.00           O
ATOM  10043  O11 POPE7 229      83.000  79.135  70.132  1.00  0.00           O
ATOM  10044  O12 POPE7 229      81.490  79.685  72.002  1.00  0.00           O
ATOM  10045  C1  POPE7 229      83.270  79.745  68.872  1.00  0.00           C
ATOM  10048  C2  POPE7 229      84.020  78.795  67.902  1.00  0.00           C
ATOM  10050  O21 POPE7 229      84.260  79.575  66.732  1.00  0.00           O
ATOM  10051  C21 POPE7 229      85.490  79.995  66.492  1.00  0.00           C
ATOM  10052  O22 POPE7 229      86.450  79.905  67.252  1.00  0.00           O
ATOM  10053  C22 POPE7 229      85.460  80.625  65.102  1.00  0.00           C
ATOM  10056  C3  POPE7 229      83.180  77.535  67.482  1.00  0.00           C
ATOM  10059  O31 POPE7 229      83.910  76.325  67.182  1.00  0.00           O
ATOM  10060  C31 POPE7 229      84.820  76.325  66.202  1.00  0.00           C
ATOM  10061  O32 POPE7 229      85.060  77.255  65.452  1.00  0.00           O
ATOM  10062  C32 POPE7 229      85.530  74.975  66.172  1.00  0.00           C
ATOM  10065  C23 POPE7 229      86.790  80.505  64.332  1.00  0.00           C
ATOM  10068  C24 POPE7 229      86.610  80.935  62.862  1.00  0.00           C
ATOM  10071  C25 POPE7 229      86.080  79.805  61.962  1.00  0.00           C
ATOM  10074  C26 POPE7 229      85.580  80.325  60.612  1.00  0.00           C
ATOM  10077  C27 POPE7 229      85.180  79.215  59.622  1.00  0.00           C
ATOM  10080  C28 POPE7 229      84.960  79.735  58.192  1.00  0.00           C
ATOM  10083  C29 POPE7 229      83.640  80.455  57.992  1.00  0.00           C
ATOM  10085 0C21 POPE7 229      83.420  81.775  58.022  1.00  0.00           C
ATOM  10087 1C21 POPE7 229      84.420  82.875  58.272  1.00  0.00           C
ATOM  10090 2C21 POPE7 229      84.300  84.025  57.242  1.00  0.00           C
ATOM  10093 3C21 POPE7 229      84.850  83.655  55.852  1.00  0.00           C
ATOM  10096 4C21 POPE7 229      84.590  84.735  54.802  1.00  0.00           C
ATOM  10099 5C21 POPE7 229      85.620  85.875  54.822  1.00  0.00           C
ATOM  10102 6C21 POPE7 229      85.360  86.905  53.712  1.00  0.00           C
ATOM  10105 7C21 POPE7 229      86.570  87.805  53.432  1.00  0.00           C
ATOM  10108 8C21 POPE7 229      86.330  88.765  52.262  1.00  0.00           C
ATOM  10112  C33 POPE7 229      86.720  74.965  65.172  1.00  0.00           C
ATOM  10115  C34 POPE7 229      87.470  73.625  65.172  1.00  0.00           C
ATOM  10118  C35 POPE7 229      86.620  72.425  64.702  1.00  0.00           C
ATOM  10121  C36 POPE7 229      86.260  72.505  63.212  1.00  0.00           C
ATOM  10124  C37 POPE7 229      85.290  71.385  62.802  1.00  0.00           C
ATOM  10127  C38 POPE7 229      84.730  71.595  61.392  1.00  0.00           C
ATOM  10130  C39 POPE7 229      83.950  70.375  60.862  1.00  0.00           C
ATOM  10133 0C31 POPE7 229      84.800  69.105  60.702  1.00  0.00           C
ATOM  10136 1C31 POPE7 229      86.030  69.315  59.802  1.00  0.00           C
ATOM  10139 2C31 POPE7 229      86.850  68.045  59.532  1.00  0.00           C
ATOM  10142 3C31 POPE7 229      86.090  67.015  58.682  1.00  0.00           C
ATOM  10145 4C31 POPE7 229      86.970  65.815  58.312  1.00  0.00           C
ATOM  10148 5C31 POPE7 229      86.280  64.905  57.302  1.00  0.00           C
ATOM  10151 6C31 POPE7 229      87.100  63.655  56.972  1.00  0.00           C
ATOM  10155  NH3 POPE8 230      86.090 113.435  27.492  1.00  0.00           N
ATOM  10159  C12 POPE8 230      86.090 112.285  26.532  1.00  0.00           C
ATOM  10162  C11 POPE8 230      84.820 112.335  25.682  1.00  0.00           C
ATOM  10165  P   POPE8 230      82.260 112.105  25.742  1.00  0.00           P
ATOM  10166  O13 POPE8 230      81.740 113.335  25.132  1.00  0.00           O
ATOM  10167  O14 POPE8 230      82.440 110.965  24.842  1.00  0.00           O
ATOM  10168  O11 POPE8 230      81.260 111.625  26.912  1.00  0.00           O
ATOM  10169  O12 POPE8 230      83.630 112.375  26.492  1.00  0.00           O
ATOM  10170  C1  POPE8 230      81.290 112.385  28.142  1.00  0.00           C
ATOM  10173  C2  POPE8 230      79.900 112.445  28.872  1.00  0.00           C
ATOM  10175  O21 POPE8 230      79.740 113.415  29.932  1.00  0.00           O
ATOM  10176  C21 POPE8 230      80.750 113.965  30.572  1.00  0.00           C
ATOM  10177  O22 POPE8 230      81.930 113.915  30.272  1.00  0.00           O
ATOM  10178  C22 POPE8 230      80.260 114.585  31.882  1.00  0.00           C
ATOM  10181  C3  POPE8 230      79.450 111.065  29.422  1.00  0.00           C
ATOM  10184  O31 POPE8 230      79.990 110.825  30.742  1.00  0.00           O
ATOM  10185  C31 POPE8 230      79.430 109.795  31.362  1.00  0.00           C
ATOM  10186  O32 POPE8 230      78.860 108.885  30.792  1.00  0.00           O
ATOM  10187  C32 POPE8 230      79.620 109.875  32.872  1.00  0.00           C
ATOM  10190  C23 POPE8 230      81.420 114.965  32.842  1.00  0.00           C
ATOM  10193  C24 POPE8 230      80.960 115.205  34.292  1.00  0.00           C
ATOM  10196  C25 POPE8 230      80.730 113.885  35.042  1.00  0.00           C
ATOM  10199  C26 POPE8 230      79.980 114.025  36.372  1.00  0.00           C
ATOM  10202  C27 POPE8 230      79.700 112.635  36.962  1.00  0.00           C
ATOM  10205  C28 POPE8 230      79.160 112.645  38.402  1.00  0.00           C
ATOM  10208  C29 POPE8 230      79.280 111.275  39.022  1.00  0.00           C
ATOM  10210 0C21 POPE8 230      78.770 110.885  40.202  1.00  0.00           C
ATOM  10212 1C21 POPE8 230      78.010 111.765  41.152  1.00  0.00           C
ATOM  10215 2C21 POPE8 230      78.630 111.795  42.562  1.00  0.00           C
ATOM  10218 3C21 POPE8 230      77.860 112.735  43.492  1.00  0.00           C
ATOM  10221 4C21 POPE8 230      78.330 112.675  44.942  1.00  0.00           C
ATOM  10224 5C21 POPE8 230      79.670 113.395  45.202  1.00  0.00           C
ATOM  10227 6C21 POPE8 230      79.500 114.915  45.312  1.00  0.00           C
ATOM  10230 7C21 POPE8 230      80.750 115.655  45.792  1.00  0.00           C
ATOM  10233 8C21 POPE8 230      80.430 116.995  46.472  1.00  0.00           C
ATOM  10237  C33 POPE8 230      80.880 109.145  33.392  1.00  0.00           C
ATOM  10240  C34 POPE8 230      81.260 109.665  34.772  1.00  0.00           C
ATOM  10243  C35 POPE8 230      82.400 108.915  35.482  1.00  0.00           C
ATOM  10246  C36 POPE8 230      82.440 109.425  36.922  1.00  0.00           C
ATOM  10249  C37 POPE8 230      83.590 108.935  37.802  1.00  0.00           C
ATOM  10252  C38 POPE8 230      83.360 109.435  39.242  1.00  0.00           C
ATOM  10255  C39 POPE8 230      84.610 110.015  39.902  1.00  0.00           C
ATOM  10258 0C31 POPE8 230      84.330 110.485  41.342  1.00  0.00           C
ATOM  10261 1C31 POPE8 230      85.610 110.975  42.042  1.00  0.00           C
ATOM  10264 2C31 POPE8 230      85.490 111.065  43.562  1.00  0.00           C
ATOM  10267 3C31 POPE8 230      84.600 112.205  44.072  1.00  0.00           C
ATOM  10270 4C31 POPE8 230      84.820 112.435  45.572  1.00  0.00           C
ATOM  10273 5C31 POPE8 230      84.040 113.615  46.162  1.00  0.00           C
ATOM  10276 6C31 POPE8 230      84.340 113.815  47.652  1.00  0.00           C
ATOM  10280  NH3 POPE9 231      33.470 114.545  68.562  1.00  0.00           N
ATOM  10284  C12 POPE9 231      32.140 113.865  68.322  1.00  0.00           C
ATOM  10287  C11 POPE9 231      31.390 114.505  67.132  1.00  0.00           C
ATOM  10290  P   POPE9 231      28.910 114.875  67.982  1.00  0.00           P
ATOM  10291  O13 POPE9 231      28.660 114.175  69.252  1.00  0.00           O
ATOM  10292  O14 POPE9 231      29.270 116.305  68.042  1.00  0.00           O
ATOM  10293  O11 POPE9 231      27.610 114.825  67.082  1.00  0.00           O
ATOM  10294  O12 POPE9 231      30.010 114.095  67.122  1.00  0.00           O
ATOM  10295  C1  POPE9 231      27.410 113.795  66.122  1.00  0.00           C
ATOM  10298  C2  POPE9 231      27.540 114.345  64.672  1.00  0.00           C
ATOM  10300  O21 POPE9 231      27.670 113.215  63.802  1.00  0.00           O
ATOM  10301  C21 POPE9 231      27.140 113.415  62.602  1.00  0.00           C
ATOM  10302  O22 POPE9 231      26.430 114.355  62.292  1.00  0.00           O
ATOM  10303  C22 POPE9 231      27.600 112.295  61.682  1.00  0.00           C
ATOM  10306  C3  POPE9 231      28.740 115.325  64.482  1.00  0.00           C
ATOM  10309  O31 POPE9 231      28.730 116.035  63.212  1.00  0.00           O
ATOM  10310  C31 POPE9 231      28.030 117.175  63.212  1.00  0.00           C
ATOM  10311  O32 POPE9 231      27.290 117.545  64.102  1.00  0.00           O
ATOM  10312  C32 POPE9 231      28.360 117.985  61.962  1.00  0.00           C
ATOM  10315  C23 POPE9 231      26.900 112.415  60.322  1.00  0.00           C
ATOM  10318  C24 POPE9 231      27.640 111.725  59.172  1.00  0.00           C
ATOM  10321  C25 POPE9 231      29.010 112.345  58.922  1.00  0.00           C
ATOM  10324  C26 POPE9 231      29.550 112.115  57.502  1.00  0.00           C
ATOM  10327  C27 POPE9 231      30.970 112.675  57.392  1.00  0.00           C
ATOM  10330  C28 POPE9 231      31.540 112.635  55.962  1.00  0.00           C
ATOM  10333  C29 POPE9 231      32.820 113.435  55.942  1.00  0.00           C
ATOM  10335 0C21 POPE9 231      33.800 113.345  55.022  1.00  0.00           C
ATOM  10337 1C21 POPE9 231      33.820 112.475  53.792  1.00  0.00           C
ATOM  10340 2C21 POPE9 231      33.740 113.355  52.532  1.00  0.00           C
ATOM  10343 3C21 POPE9 231      34.200 112.625  51.272  1.00  0.00           C
ATOM  10346 4C21 POPE9 231      33.950 113.455  50.002  1.00  0.00           C
ATOM  10349 5C21 POPE9 231      34.760 112.965  48.792  1.00  0.00           C
ATOM  10352 6C21 POPE9 231      36.220 113.445  48.772  1.00  0.00           C
ATOM  10355 7C21 POPE9 231      36.350 114.955  48.602  1.00  0.00           C
ATOM  10358 8C21 POPE9 231      37.730 115.405  48.122  1.00  0.00           C
ATOM  10362  C33 POPE9 231      27.880 117.315  60.652  1.00  0.00           C
ATOM  10365  C34 POPE9 231      28.390 118.055  59.402  1.00  0.00           C
ATOM  10368  C35 POPE9 231      27.960 117.365  58.102  1.00  0.00           C
ATOM  10371  C36 POPE9 231      28.790 117.765  56.872  1.00  0.00           C
ATOM  10374  C37 POPE9 231      28.370 119.085  56.192  1.00  0.00           C
ATOM  10377  C38 POPE9 231      29.180 119.305  54.902  1.00  0.00           C
ATOM  10380  C39 POPE9 231      28.770 120.525  54.062  1.00  0.00           C
ATOM  10383 0C31 POPE9 231      27.600 120.225  53.112  1.00  0.00           C
ATOM  10386 1C31 POPE9 231      27.510 121.215  51.942  1.00  0.00           C
ATOM  10389 2C31 POPE9 231      26.290 120.965  51.052  1.00  0.00           C
ATOM  10392 3C31 POPE9 231      26.340 121.695  49.702  1.00  0.00           C
ATOM  10395 4C31 POPE9 231      25.260 121.195  48.722  1.00  0.00           C
ATOM  10398 5C31 POPE9 231      25.270 121.925  47.372  1.00  0.00           C
ATOM  10401 6C31 POPE9 231      24.480 121.195  46.282  1.00  0.00           C
ATOM  10405  NH3 POPE  232      12.670  49.055  69.692  1.00  0.00           N
ATOM  10409  C12 POPE  232      11.400  48.315  70.092  1.00  0.00           C
ATOM  10412  C11 POPE  232      10.110  49.035  69.642  1.00  0.00           C
ATOM  10415  P   POPE  232       7.610  48.305  69.162  1.00  0.00           P
ATOM  10416  O13 POPE  232       6.880  47.005  69.232  1.00  0.00           O
ATOM  10417  O14 POPE  232       6.860  49.525  69.522  1.00  0.00           O
ATOM  10418  O11 POPE  232       8.110  48.475  67.662  1.00  0.00           O
ATOM  10419  O12 POPE  232       8.980  48.225  69.962  1.00  0.00           O
ATOM  10420  C1  POPE  232       7.190  48.905  66.662  1.00  0.00           C
ATOM  10423  C2  POPE  232       7.390  48.125  65.342  1.00  0.00           C
ATOM  10425  O21 POPE  232       6.510  48.735  64.372  1.00  0.00           O
ATOM  10426  C21 POPE  232       7.060  49.055  63.202  1.00  0.00           C
ATOM  10427  O22 POPE  232       8.250  48.985  62.952  1.00  0.00           O
ATOM  10428  C22 POPE  232       6.000  49.515  62.212  1.00  0.00           C
ATOM  10431  C3  POPE  232       7.050  46.615  65.582  1.00  0.00           C
ATOM  10434  O31 POPE  232       7.690  45.655  64.712  1.00  0.00           O
ATOM  10435  C31 POPE  232       7.090  45.445  63.542  1.00  0.00           C
ATOM  10436  O32 POPE  232       6.170  46.115  63.102  1.00  0.00           O
ATOM  10437  C32 POPE  232       7.720  44.215  62.862  1.00  0.00           C
ATOM  10440  C23 POPE  232       6.540  50.615  61.252  1.00  0.00           C
ATOM  10443  C24 POPE  232       5.480  51.045  60.232  1.00  0.00           C
ATOM  10446  C25 POPE  232       5.850  52.285  59.392  1.00  0.00           C
ATOM  10449  C26 POPE  232       7.010  52.115  58.392  1.00  0.00           C
ATOM  10452  C27 POPE  232       6.800  52.965  57.132  1.00  0.00           C
ATOM  10455  C28 POPE  232       8.020  53.055  56.192  1.00  0.00           C
ATOM  10458  C29 POPE  232       7.810  54.065  55.092  1.00  0.00           C
ATOM  10460 0C21 POPE  232       7.520  53.835  53.802  1.00  0.00           C
ATOM  10462 1C21 POPE  232       7.290  52.515  53.112  1.00  0.00           C
ATOM  10465 2C21 POPE  232       8.290  52.255  51.962  1.00  0.00           C
ATOM  10468 3C21 POPE  232       7.810  51.155  51.002  1.00  0.00           C
ATOM  10471 4C21 POPE  232       8.880  50.725  49.982  1.00  0.00           C
ATOM  10474 5C21 POPE  232       8.320  49.845  48.852  1.00  0.00           C
ATOM  10477 6C21 POPE  232       9.430  49.295  47.952  1.00  0.00           C
ATOM  10480 7C21 POPE  232       8.930  48.835  46.572  1.00  0.00           C
ATOM  10483 8C21 POPE  232      10.050  48.365  45.642  1.00  0.00           C
ATOM  10487  C33 POPE  232       7.200  43.985  61.422  1.00  0.00           C
ATOM  10490  C34 POPE  232       7.510  45.145  60.462  1.00  0.00           C
ATOM  10493  C35 POPE  232       6.850  44.995  59.072  1.00  0.00           C
ATOM  10496  C36 POPE  232       7.510  43.925  58.202  1.00  0.00           C
ATOM  10499  C37 POPE  232       7.200  44.125  56.712  1.00  0.00           C
ATOM  10502  C38 POPE  232       7.780  43.035  55.792  1.00  0.00           C
ATOM  10505  C39 POPE  232       9.250  42.725  56.082  1.00  0.00           C
ATOM  10508 0C31 POPE  232       9.890  41.745  55.082  1.00  0.00           C
ATOM  10511 1C31 POPE  232      11.280  41.325  55.562  1.00  0.00           C
ATOM  10514 2C31 POPE  232      11.890  40.155  54.792  1.00  0.00           C
ATOM  10517 3C31 POPE  232      12.400  40.525  53.392  1.00  0.00           C
ATOM  10520 4C31 POPE  232      13.700  41.345  53.402  1.00  0.00           C
ATOM  10523 5C31 POPE  232      14.190  41.675  51.982  1.00  0.00           C
ATOM  10526 6C31 POPE  232      15.510  42.445  51.972  1.00  0.00           C
ATOM  10530  NH3 POPE  233      16.850  31.135  26.152  1.00  0.00           N
ATOM  10534  C12 POPE  233      17.890  32.155  26.522  1.00  0.00           C
ATOM  10537  C11 POPE  233      18.590  32.735  25.272  1.00  0.00           C
ATOM  10540  P   POPE  233      20.010  31.275  23.592  1.00  0.00           P
ATOM  10541  O13 POPE  233      19.740  30.265  22.542  1.00  0.00           O
ATOM  10542  O14 POPE  233      20.830  32.455  23.222  1.00  0.00           O
ATOM  10543  O11 POPE  233      20.610  30.605  24.892  1.00  0.00           O
ATOM  10544  O12 POPE  233      18.620  31.815  24.172  1.00  0.00           O
ATOM  10545  C1  POPE  233      21.840  30.955  25.542  1.00  0.00           C
ATOM  10548  C2  POPE  233      21.700  30.925  27.092  1.00  0.00           C
ATOM  10550  O21 POPE  233      22.360  32.075  27.632  1.00  0.00           O
ATOM  10551  C21 POPE  233      21.830  32.565  28.742  1.00  0.00           C
ATOM  10552  O22 POPE  233      20.780  32.205  29.262  1.00  0.00           O
ATOM  10553  C22 POPE  233      22.780  33.635  29.282  1.00  0.00           C
ATOM  10556  C3  POPE  233      22.250  29.625  27.782  1.00  0.00           C
ATOM  10559  O31 POPE  233      21.540  29.315  29.012  1.00  0.00           O
ATOM  10560  C31 POPE  233      22.120  29.585  30.192  1.00  0.00           C
ATOM  10561  O32 POPE  233      23.240  30.015  30.342  1.00  0.00           O
ATOM  10562  C32 POPE  233      21.050  29.455  31.292  1.00  0.00           C
ATOM  10565  C23 POPE  233      22.560  33.975  30.772  1.00  0.00           C
ATOM  10568  C24 POPE  233      23.000  32.835  31.712  1.00  0.00           C
ATOM  10571  C25 POPE  233      22.960  33.215  33.192  1.00  0.00           C
ATOM  10574  C26 POPE  233      23.690  32.195  34.082  1.00  0.00           C
ATOM  10577  C27 POPE  233      23.770  32.655  35.542  1.00  0.00           C
ATOM  10580  C28 POPE  233      24.720  31.805  36.402  1.00  0.00           C
ATOM  10583  C29 POPE  233      24.010  30.715  37.172  1.00  0.00           C
ATOM  10585 0C21 POPE  233      23.890  30.615  38.512  1.00  0.00           C
ATOM  10587 1C21 POPE  233      24.460  31.545  39.552  1.00  0.00           C
ATOM  10590 2C21 POPE  233      25.220  30.755  40.642  1.00  0.00           C
ATOM  10593 3C21 POPE  233      26.460  30.015  40.112  1.00  0.00           C
ATOM  10596 4C21 POPE  233      27.720  30.255  40.962  1.00  0.00           C
ATOM  10599 5C21 POPE  233      27.640  29.735  42.402  1.00  0.00           C
ATOM  10602 6C21 POPE  233      28.720  30.365  43.302  1.00  0.00           C
ATOM  10605 7C21 POPE  233      28.690  29.825  44.732  1.00  0.00           C
ATOM  10608 8C21 POPE  233      29.620  30.585  45.682  1.00  0.00           C
ATOM  10612  C33 POPE  233      21.530  28.905  32.662  1.00  0.00           C
ATOM  10615  C34 POPE  233      21.090  27.455  32.922  1.00  0.00           C
ATOM  10618  C35 POPE  233      20.570  27.185  34.352  1.00  0.00           C
ATOM  10621  C36 POPE  233      21.540  27.575  35.482  1.00  0.00           C
ATOM  10624  C37 POPE  233      21.050  27.075  36.852  1.00  0.00           C
ATOM  10627  C38 POPE  233      21.920  27.585  37.992  1.00  0.00           C
ATOM  10630  C39 POPE  233      21.730  26.835  39.322  1.00  0.00           C
ATOM  10633 0C31 POPE  233      20.330  26.975  39.932  1.00  0.00           C
ATOM  10636 1C31 POPE  233      20.290  26.445  41.372  1.00  0.00           C
ATOM  10639 2C31 POPE  233      19.020  26.855  42.152  1.00  0.00           C
ATOM  10642 3C31 POPE  233      19.180  26.665  43.672  1.00  0.00           C
ATOM  10645 4C31 POPE  233      19.300  25.205  44.112  1.00  0.00           C
ATOM  10648 5C31 POPE  233      19.620  25.085  45.602  1.00  0.00           C
ATOM  10651 6C31 POPE  233      19.850  23.635  46.062  1.00  0.00           C
ATOM  10655  NH3 POPE  234      31.000  35.835  25.602  1.00  0.00           N
ATOM  10659  C12 POPE  234      31.910  35.465  24.462  1.00  0.00           C
ATOM  10662  C11 POPE  234      32.210  36.695  23.582  1.00  0.00           C
ATOM  10665  P   POPE  234      32.990  38.735  25.102  1.00  0.00           P
ATOM  10666  O13 POPE  234      34.260  39.185  25.722  1.00  0.00           O
ATOM  10667  O14 POPE  234      32.180  39.785  24.472  1.00  0.00           O
ATOM  10668  O11 POPE  234      32.110  38.095  26.252  1.00  0.00           O
ATOM  10669  O12 POPE  234      33.220  37.505  24.172  1.00  0.00           O
ATOM  10670  C1  POPE  234      31.760  38.995  27.292  1.00  0.00           C
ATOM  10673  C2  POPE  234      31.160  38.235  28.502  1.00  0.00           C
ATOM  10675  O21 POPE  234      31.090  39.095  29.652  1.00  0.00           O
ATOM  10676  C21 POPE  234      30.490  40.265  29.532  1.00  0.00           C
ATOM  10677  O22 POPE  234      29.850  40.665  28.572  1.00  0.00           O
ATOM  10678  C22 POPE  234      30.690  41.055  30.812  1.00  0.00           C
ATOM  10681  C3  POPE  234      32.020  36.975  28.852  1.00  0.00           C
ATOM  10684  O31 POPE  234      31.230  35.775  28.972  1.00  0.00           O
ATOM  10685  C31 POPE  234      30.860  35.195  30.122  1.00  0.00           C
ATOM  10686  O32 POPE  234      30.330  34.085  30.152  1.00  0.00           O
ATOM  10687  C32 POPE  234      31.110  36.015  31.392  1.00  0.00           C
ATOM  10690  C23 POPE  234      30.640  40.145  32.062  1.00  0.00           C
ATOM  10693  C24 POPE  234      30.000  40.805  33.282  1.00  0.00           C
ATOM  10696  C25 POPE  234      30.340  39.985  34.522  1.00  0.00           C
ATOM  10699  C26 POPE  234      29.510  40.365  35.742  1.00  0.00           C
ATOM  10702  C27 POPE  234      29.970  39.615  36.992  1.00  0.00           C
ATOM  10705  C28 POPE  234      29.010  39.855  38.172  1.00  0.00           C
ATOM  10708  C29 POPE  234      29.430  39.015  39.352  1.00  0.00           C
ATOM  10710 0C21 POPE  234      29.670  39.465  40.592  1.00  0.00           C
ATOM  10712 1C21 POPE  234      29.520  40.885  41.082  1.00  0.00           C
ATOM  10715 2C21 POPE  234      28.980  40.915  42.522  1.00  0.00           C
ATOM  10718 3C21 POPE  234      30.000  40.435  43.562  1.00  0.00           C
ATOM  10721 4C21 POPE  234      29.460  40.475  44.992  1.00  0.00           C
ATOM  10724 5C21 POPE  234      30.490  39.995  46.032  1.00  0.00           C
ATOM  10727 6C21 POPE  234      31.730  40.895  46.102  1.00  0.00           C
ATOM  10730 7C21 POPE  234      32.710  40.495  47.212  1.00  0.00           C
ATOM  10733 8C21 POPE  234      33.940  41.405  47.262  1.00  0.00           C
ATOM  10737  C33 POPE  234      31.010  35.155  32.672  1.00  0.00           C
ATOM  10740  C34 POPE  234      31.290  35.925  33.972  1.00  0.00           C
ATOM  10743  C35 POPE  234      32.190  35.125  34.932  1.00  0.00           C
ATOM  10746  C36 POPE  234      32.460  35.835  36.262  1.00  0.00           C
ATOM  10749  C37 POPE  234      33.540  35.125  37.102  1.00  0.00           C
ATOM  10752  C38 POPE  234      34.250  36.055  38.102  1.00  0.00           C
ATOM  10755  C39 POPE  234      33.330  36.845  39.052  1.00  0.00           C
ATOM  10758 0C31 POPE  234      34.140  37.875  39.842  1.00  0.00           C
ATOM  10761 1C31 POPE  234      33.310  38.975  40.522  1.00  0.00           C
ATOM  10764 2C31 POPE  234      34.210  40.185  40.782  1.00  0.00           C
ATOM  10767 3C31 POPE  234      33.690  41.205  41.792  1.00  0.00           C
ATOM  10770 4C31 POPE  234      34.790  42.225  42.112  1.00  0.00           C
ATOM  10773 5C31 POPE  234      34.410  43.245  43.182  1.00  0.00           C
ATOM  10776 6C31 POPE  234      35.610  44.055  43.672  1.00  0.00           C
ATOM  10780  NH3 POPE  235      43.710   8.285  71.602  1.00  0.00           N
ATOM  10784  C12 POPE  235      42.320   7.925  71.122  1.00  0.00           C
ATOM  10787  C11 POPE  235      41.420   9.155  71.282  1.00  0.00           C
ATOM  10790  P   POPE  235      39.190  10.245  70.812  1.00  0.00           P
ATOM  10791  O13 POPE  235      38.560  10.385  72.132  1.00  0.00           O
ATOM  10792  O14 POPE  235      40.050  11.365  70.362  1.00  0.00           O
ATOM  10793  O11 POPE  235      38.010  10.025  69.762  1.00  0.00           O
ATOM  10794  O12 POPE  235      40.060   8.915  70.862  1.00  0.00           O
ATOM  10795  C1  POPE  235      37.710  11.075  68.832  1.00  0.00           C
ATOM  10798  C2  POPE  235      37.790  10.515  67.402  1.00  0.00           C
ATOM  10800  O21 POPE  235      37.530  11.585  66.452  1.00  0.00           O
ATOM  10801  C21 POPE  235      38.330  11.565  65.392  1.00  0.00           C
ATOM  10802  O22 POPE  235      39.370  10.915  65.302  1.00  0.00           O
ATOM  10803  C22 POPE  235      37.790  12.425  64.252  1.00  0.00           C
ATOM  10806  C3  POPE  235      36.750   9.375  67.232  1.00  0.00           C
ATOM  10809  O31 POPE  235      36.570   9.045  65.842  1.00  0.00           O
ATOM  10810  C31 POPE  235      37.510   8.235  65.362  1.00  0.00           C
ATOM  10811  O32 POPE  235      38.220   7.495  66.022  1.00  0.00           O
ATOM  10812  C32 POPE  235      37.620   8.405  63.862  1.00  0.00           C
ATOM  10815  C23 POPE  235      38.710  12.285  63.002  1.00  0.00           C
ATOM  10818  C24 POPE  235      38.280  13.085  61.772  1.00  0.00           C
ATOM  10821  C25 POPE  235      39.270  12.855  60.612  1.00  0.00           C
ATOM  10824  C26 POPE  235      38.990  13.715  59.372  1.00  0.00           C
ATOM  10827  C27 POPE  235      39.970  13.475  58.212  1.00  0.00           C
ATOM  10830  C28 POPE  235      41.220  14.395  58.212  1.00  0.00           C
ATOM  10833  C29 POPE  235      42.230  14.095  59.292  1.00  0.00           C
ATOM  10835 0C21 POPE  235      43.450  13.535  59.132  1.00  0.00           C
ATOM  10837 1C21 POPE  235      44.070  13.095  57.832  1.00  0.00           C
ATOM  10840 2C21 POPE  235      43.660  11.665  57.472  1.00  0.00           C
ATOM  10843 3C21 POPE  235      44.230  11.175  56.132  1.00  0.00           C
ATOM  10846 4C21 POPE  235      43.930   9.685  55.922  1.00  0.00           C
ATOM  10849 5C21 POPE  235      44.050   9.215  54.472  1.00  0.00           C
ATOM  10852 6C21 POPE  235      43.500   7.795  54.302  1.00  0.00           C
ATOM  10855 7C21 POPE  235      43.500   7.315  52.842  1.00  0.00           C
ATOM  10858 8C21 POPE  235      42.770   5.985  52.652  1.00  0.00           C
ATOM  10862  C33 POPE  235      36.320   8.065  63.112  1.00  0.00           C
ATOM  10865  C34 POPE  235      36.550   8.045  61.592  1.00  0.00           C
ATOM  10868  C35 POPE  235      36.060   9.315  60.872  1.00  0.00           C
ATOM  10871  C36 POPE  235      36.190   9.125  59.362  1.00  0.00           C
ATOM  10874  C37 POPE  235      35.790  10.325  58.492  1.00  0.00           C
ATOM  10877  C38 POPE  235      36.090  10.005  57.022  1.00  0.00           C
ATOM  10880  C39 POPE  235      35.800  11.135  56.032  1.00  0.00           C
ATOM  10883 0C31 POPE  235      36.220  10.725  54.612  1.00  0.00           C
ATOM  10886 1C31 POPE  235      35.980  11.785  53.532  1.00  0.00           C
ATOM  10889 2C31 POPE  235      36.370  11.255  52.152  1.00  0.00           C
ATOM  10892 3C31 POPE  235      36.080  12.205  50.982  1.00  0.00           C
ATOM  10895 4C31 POPE  235      37.300  12.995  50.492  1.00  0.00           C
ATOM  10898 5C31 POPE  235      37.150  13.455  49.032  1.00  0.00           C
ATOM  10901 6C31 POPE  235      38.360  14.205  48.472  1.00  0.00           C
ATOM  10905  NH3 POPE  236      88.400 125.145  64.762  1.00  0.00           N
ATOM  10909  C12 POPE  236      89.530 125.005  65.772  1.00  0.00           C
ATOM  10912  C11 POPE  236      90.740 124.185  65.272  1.00  0.00           C
ATOM  10915  P   POPE  236      93.020 125.415  65.712  1.00  0.00           P
ATOM  10916  O13 POPE  236      92.400 126.745  65.732  1.00  0.00           O
ATOM  10917  O14 POPE  236      94.210 125.235  66.572  1.00  0.00           O
ATOM  10918  O11 POPE  236      93.360 125.035  64.212  1.00  0.00           O
ATOM  10919  O12 POPE  236      91.890 124.355  66.102  1.00  0.00           O
ATOM  10920  C1  POPE  236      94.700 125.185  63.692  1.00  0.00           C
ATOM  10923  C2  POPE  236      94.720 125.945  62.332  1.00  0.00           C
ATOM  10925  O21 POPE  236      96.090 126.005  61.942  1.00  0.00           O
ATOM  10926  C21 POPE  236      96.610 126.025  60.722  1.00  0.00           C
ATOM  10927  O22 POPE  236      97.810 126.105  60.502  1.00  0.00           O
ATOM  10928  C22 POPE  236      95.620 126.035  59.542  1.00  0.00           C
ATOM  10931  C3  POPE  236      94.100 127.375  62.482  1.00  0.00           C
ATOM  10934  O31 POPE  236      93.640 127.955  61.222  1.00  0.00           O
ATOM  10935  C31 POPE  236      93.710 129.295  61.162  1.00  0.00           C
ATOM  10936  O32 POPE  236      94.420 130.005  61.842  1.00  0.00           O
ATOM  10937  C32 POPE  236      92.660 129.775  60.152  1.00  0.00           C
ATOM  10940  C23 POPE  236      95.960 124.945  58.492  1.00  0.00           C
ATOM  10943  C24 POPE  236      95.370 125.235  57.102  1.00  0.00           C
ATOM  10946  C25 POPE  236      93.850 125.035  57.022  1.00  0.00           C
ATOM  10949  C26 POPE  236      93.250 125.635  55.732  1.00  0.00           C
ATOM  10952  C27 POPE  236      91.830 125.125  55.412  1.00  0.00           C
ATOM  10955  C28 POPE  236      91.850 123.725  54.772  1.00  0.00           C
ATOM  10958  C29 POPE  236      90.500 123.235  54.332  1.00  0.00           C
ATOM  10960 0C21 POPE  236      89.940 123.445  53.122  1.00  0.00           C
ATOM  10962 1C21 POPE  236      90.520 124.275  52.002  1.00  0.00           C
ATOM  10965 2C21 POPE  236      89.460 125.125  51.282  1.00  0.00           C
ATOM  10968 3C21 POPE  236      88.430 124.295  50.492  1.00  0.00           C
ATOM  10971 4C21 POPE  236      87.320 125.175  49.902  1.00  0.00           C
ATOM  10974 5C21 POPE  236      86.080 124.365  49.502  1.00  0.00           C
ATOM  10977 6C21 POPE  236      84.880 125.265  49.202  1.00  0.00           C
ATOM  10980 7C21 POPE  236      83.590 124.465  48.962  1.00  0.00           C
ATOM  10983 8C21 POPE  236      82.390 125.335  48.592  1.00  0.00           C
ATOM  10987  C33 POPE  236      92.970 131.165  59.532  1.00  0.00           C
ATOM  10990  C34 POPE  236      91.780 131.755  58.762  1.00  0.00           C
ATOM  10993  C35 POPE  236      91.630 131.235  57.322  1.00  0.00           C
ATOM  10996  C36 POPE  236      90.330 130.465  57.022  1.00  0.00           C
ATOM  10999  C37 POPE  236      90.580 129.035  56.512  1.00  0.00           C
ATOM  11002  C38 POPE  236      89.330 128.335  55.932  1.00  0.00           C
ATOM  11005  C39 POPE  236      88.780 129.005  54.662  1.00  0.00           C
ATOM  11008 0C31 POPE  236      87.580 128.265  54.042  1.00  0.00           C
ATOM  11011 1C31 POPE  236      87.020 128.995  52.812  1.00  0.00           C
ATOM  11014 2C31 POPE  236      85.870 128.235  52.122  1.00  0.00           C
ATOM  11017 3C31 POPE  236      84.490 128.575  52.702  1.00  0.00           C
ATOM  11020 4C31 POPE  236      83.350 127.735  52.112  1.00  0.00           C
ATOM  11023 5C31 POPE  236      81.990 128.065  52.742  1.00  0.00           C
ATOM  11026 6C31 POPE  236      80.810 127.325  52.092  1.00  0.00           C
ATOM  11030  NH3 POPE  237     101.440 119.165  26.542  1.00  0.00           N
ATOM  11034  C12 POPE  237     102.270 117.935  26.332  1.00  0.00           C
ATOM  11037  C11 POPE  237     103.000 117.625  27.642  1.00  0.00           C
ATOM  11040  P   POPE  237     105.470 116.935  27.852  1.00  0.00           P
ATOM  11041  O13 POPE  237     106.140 117.755  26.812  1.00  0.00           O
ATOM  11042  O14 POPE  237     105.470 117.405  29.252  1.00  0.00           O
ATOM  11043  O11 POPE  237     106.170 115.515  27.772  1.00  0.00           O
ATOM  11044  O12 POPE  237     104.000 116.635  27.402  1.00  0.00           O
ATOM  11045  C1  POPE  237     106.250 114.665  28.932  1.00  0.00           C
ATOM  11048  C2  POPE  237     106.490 113.165  28.572  1.00  0.00           C
ATOM  11050  O21 POPE  237     106.140 112.325  29.682  1.00  0.00           O
ATOM  11051  C21 POPE  237     106.980 112.255  30.702  1.00  0.00           C
ATOM  11052  O22 POPE  237     107.920 112.985  30.912  1.00  0.00           O
ATOM  11053  C22 POPE  237     106.610 111.075  31.582  1.00  0.00           C
ATOM  11056  C3  POPE  237     107.890 112.845  27.962  1.00  0.00           C
ATOM  11059  O31 POPE  237     108.010 111.425  27.732  1.00  0.00           O
ATOM  11060  C31 POPE  237     108.850 110.565  28.332  1.00  0.00           C
ATOM  11061  O32 POPE  237     108.680 109.345  28.312  1.00  0.00           O
ATOM  11062  C32 POPE  237     110.090 111.175  28.992  1.00  0.00           C
ATOM  11065  C23 POPE  237     106.130 111.515  32.982  1.00  0.00           C
ATOM  11068  C24 POPE  237     106.930 110.845  34.092  1.00  0.00           C
ATOM  11071  C25 POPE  237     106.510 109.395  34.352  1.00  0.00           C
ATOM  11074  C26 POPE  237     107.370 108.765  35.442  1.00  0.00           C
ATOM  11077  C27 POPE  237     106.900 107.355  35.822  1.00  0.00           C
ATOM  11080  C28 POPE  237     108.010 106.575  36.532  1.00  0.00           C
ATOM  11083  C29 POPE  237     107.480 105.225  36.942  1.00  0.00           C
ATOM  11085 0C21 POPE  237     107.450 104.735  38.192  1.00  0.00           C
ATOM  11087 1C21 POPE  237     108.000 105.425  39.412  1.00  0.00           C
ATOM  11090 2C21 POPE  237     106.970 106.305  40.152  1.00  0.00           C
ATOM  11093 3C21 POPE  237     107.630 107.095  41.282  1.00  0.00           C
ATOM  11096 4C21 POPE  237     106.630 107.765  42.242  1.00  0.00           C
ATOM  11099 5C21 POPE  237     106.580 107.025  43.592  1.00  0.00           C
ATOM  11102 6C21 POPE  237     105.830 107.775  44.702  1.00  0.00           C
ATOM  11105 7C21 POPE  237     105.810 106.965  46.012  1.00  0.00           C
ATOM  11108 8C21 POPE  237     105.130 107.685  47.172  1.00  0.00           C
ATOM  11112  C33 POPE  237     110.780 110.185  29.972  1.00  0.00           C
ATOM  11115  C34 POPE  237     112.310 110.335  30.052  1.00  0.00           C
ATOM  11118  C35 POPE  237     112.830 109.815  31.392  1.00  0.00           C
ATOM  11121  C36 POPE  237     114.350 109.605  31.452  1.00  0.00           C
ATOM  11124  C37 POPE  237     114.760 108.715  32.642  1.00  0.00           C
ATOM  11127  C38 POPE  237     116.270 108.645  32.902  1.00  0.00           C
ATOM  11130  C39 POPE  237     116.780 109.875  33.662  1.00  0.00           C
ATOM  11133 0C31 POPE  237     118.210 109.765  34.202  1.00  0.00           C
ATOM  11136 1C31 POPE  237     118.500 110.865  35.242  1.00  0.00           C
ATOM  11139 2C31 POPE  237     119.830 110.675  35.992  1.00  0.00           C
ATOM  11142 3C31 POPE  237     121.080 110.835  35.112  1.00  0.00           C
ATOM  11145 4C31 POPE  237     121.340 112.295  34.692  1.00  0.00           C
ATOM  11148 5C31 POPE  237     122.200 112.445  33.432  1.00  0.00           C
ATOM  11151 6C31 POPE  237     121.500 111.995  32.142  1.00  0.00           C
ATOM  11155  NH3 POPE  238      76.440 117.455  66.502  1.00  0.00           N
ATOM  11159  C12 POPE  238      77.830 116.975  66.852  1.00  0.00           C
ATOM  11162  C11 POPE  238      78.380 117.715  68.092  1.00  0.00           C
ATOM  11165  P   POPE  238      79.000 119.995  66.922  1.00  0.00           P
ATOM  11166  O13 POPE  238      79.480 121.175  67.662  1.00  0.00           O
ATOM  11167  O14 POPE  238      77.550 119.945  66.612  1.00  0.00           O
ATOM  11168  O11 POPE  238      79.830 119.705  65.612  1.00  0.00           O
ATOM  11169  O12 POPE  238      79.340 118.715  67.792  1.00  0.00           O
ATOM  11170  C1  POPE  238      81.200 119.285  65.692  1.00  0.00           C
ATOM  11173  C2  POPE  238      81.830 119.205  64.272  1.00  0.00           C
ATOM  11175  O21 POPE  238      83.200 118.775  64.412  1.00  0.00           O
ATOM  11176  C21 POPE  238      83.760 118.285  63.322  1.00  0.00           C
ATOM  11177  O22 POPE  238      83.180 117.975  62.292  1.00  0.00           O
ATOM  11178  C22 POPE  238      85.270 118.155  63.542  1.00  0.00           C
ATOM  11181  C3  POPE  238      81.760 120.615  63.612  1.00  0.00           C
ATOM  11184  O31 POPE  238      82.000 120.655  62.182  1.00  0.00           O
ATOM  11185  C31 POPE  238      80.900 120.435  61.482  1.00  0.00           C
ATOM  11186  O32 POPE  238      79.870 119.935  61.902  1.00  0.00           O
ATOM  11187  C32 POPE  238      81.050 120.995  60.072  1.00  0.00           C
ATOM  11190  C23 POPE  238      85.880 117.095  62.602  1.00  0.00           C
ATOM  11193  C24 POPE  238      87.270 116.585  63.002  1.00  0.00           C
ATOM  11196  C25 POPE  238      87.760 115.595  61.922  1.00  0.00           C
ATOM  11199  C26 POPE  238      88.990 114.745  62.242  1.00  0.00           C
ATOM  11202  C27 POPE  238      89.540 114.075  60.962  1.00  0.00           C
ATOM  11205  C28 POPE  238      90.620 113.005  61.212  1.00  0.00           C
ATOM  11208  C29 POPE  238      91.290 112.505  59.952  1.00  0.00           C
ATOM  11210 0C21 POPE  238      92.580 112.135  59.862  1.00  0.00           C
ATOM  11212 1C21 POPE  238      93.540 112.135  61.022  1.00  0.00           C
ATOM  11215 2C21 POPE  238      94.960 111.635  60.692  1.00  0.00           C
ATOM  11218 3C21 POPE  238      95.030 110.135  60.382  1.00  0.00           C
ATOM  11221 4C21 POPE  238      96.460 109.555  60.432  1.00  0.00           C
ATOM  11224 5C21 POPE  238      97.370 109.985  59.272  1.00  0.00           C
ATOM  11227 6C21 POPE  238      98.780 109.365  59.402  1.00  0.00           C
ATOM  11230 7C21 POPE  238      99.640 109.545  58.152  1.00  0.00           C
ATOM  11233 8C21 POPE  238     101.030 108.925  58.292  1.00  0.00           C
ATOM  11237  C33 POPE  238      81.080 119.845  59.042  1.00  0.00           C
ATOM  11240  C34 POPE  238      81.090 120.335  57.592  1.00  0.00           C
ATOM  11243  C35 POPE  238      81.070 119.165  56.592  1.00  0.00           C
ATOM  11246  C36 POPE  238      82.330 118.295  56.662  1.00  0.00           C
ATOM  11249  C37 POPE  238      82.320 117.095  55.722  1.00  0.00           C
ATOM  11252  C38 POPE  238      83.730 116.485  55.582  1.00  0.00           C
ATOM  11255  C39 POPE  238      83.800 115.235  54.682  1.00  0.00           C
ATOM  11258 0C31 POPE  238      83.240 115.505  53.292  1.00  0.00           C
ATOM  11261 1C31 POPE  238      83.460 114.335  52.322  1.00  0.00           C
ATOM  11264 2C31 POPE  238      82.670 114.515  51.032  1.00  0.00           C
ATOM  11267 3C31 POPE  238      81.170 114.215  51.222  1.00  0.00           C
ATOM  11270 4C31 POPE  238      80.850 112.725  51.032  1.00  0.00           C
ATOM  11273 5C31 POPE  238      79.350 112.405  51.042  1.00  0.00           C
ATOM  11276 6C31 POPE  238      79.060 110.905  50.902  1.00  0.00           C
ATOM  11280  NH3 POPE  239      92.000  18.365  69.042  1.00  0.00           N
ATOM  11284  C12 POPE  239      92.420  17.065  69.672  1.00  0.00           C
ATOM  11287  C11 POPE  239      93.930  16.905  69.522  1.00  0.00           C
ATOM  11290  P   POPE  239      94.840  14.675  68.572  1.00  0.00           P
ATOM  11291  O13 POPE  239      95.930  15.395  67.902  1.00  0.00           O
ATOM  11292  O14 POPE  239      95.160  13.335  69.092  1.00  0.00           O
ATOM  11293  O11 POPE  239      93.580  14.585  67.602  1.00  0.00           O
ATOM  11294  O12 POPE  239      94.290  15.555  69.762  1.00  0.00           O
ATOM  11295  C1  POPE  239      92.860  13.345  67.582  1.00  0.00           C
ATOM  11298  C2  POPE  239      91.580  13.425  66.682  1.00  0.00           C
ATOM  11300  O21 POPE  239      91.840  14.025  65.402  1.00  0.00           O
ATOM  11301  C21 POPE  239      92.660  13.345  64.632  1.00  0.00           C
ATOM  11302  O22 POPE  239      93.090  12.225  64.822  1.00  0.00           O
ATOM  11303  C22 POPE  239      93.080  14.245  63.462  1.00  0.00           C
ATOM  11306  C3  POPE  239      90.490  14.275  67.402  1.00  0.00           C
ATOM  11309  O31 POPE  239      89.210  14.205  66.752  1.00  0.00           O
ATOM  11310  C31 POPE  239      88.650  15.215  66.042  1.00  0.00           C
ATOM  11311  O32 POPE  239      87.540  15.145  65.552  1.00  0.00           O
ATOM  11312  C32 POPE  239      89.560  16.435  65.872  1.00  0.00           C
ATOM  11315  C23 POPE  239      92.060  14.245  62.302  1.00  0.00           C
ATOM  11318  C24 POPE  239      92.720  13.975  60.942  1.00  0.00           C
ATOM  11321  C25 POPE  239      91.710  13.965  59.792  1.00  0.00           C
ATOM  11324  C26 POPE  239      91.510  12.605  59.102  1.00  0.00           C
ATOM  11327  C27 POPE  239      90.600  12.735  57.872  1.00  0.00           C
ATOM  11330  C28 POPE  239      90.250  11.395  57.212  1.00  0.00           C
ATOM  11333  C29 POPE  239      89.180  10.615  57.922  1.00  0.00           C
ATOM  11335 0C21 POPE  239      87.890  10.535  57.552  1.00  0.00           C
ATOM  11337 1C21 POPE  239      87.250  11.245  56.382  1.00  0.00           C
ATOM  11340 2C21 POPE  239      87.290  10.455  55.062  1.00  0.00           C
ATOM  11343 3C21 POPE  239      86.540   9.115  55.112  1.00  0.00           C
ATOM  11346 4C21 POPE  239      86.620   8.315  53.802  1.00  0.00           C
ATOM  11349 5C21 POPE  239      85.790   8.925  52.672  1.00  0.00           C
ATOM  11352 6C21 POPE  239      85.800   8.085  51.392  1.00  0.00           C
ATOM  11355 7C21 POPE  239      84.960   8.715  50.272  1.00  0.00           C
ATOM  11358 8C21 POPE  239      84.980   7.895  48.982  1.00  0.00           C
ATOM  11362  C33 POPE  239      88.880  17.575  65.072  1.00  0.00           C
ATOM  11365  C34 POPE  239      89.860  18.695  64.702  1.00  0.00           C
ATOM  11368  C35 POPE  239      90.870  18.345  63.592  1.00  0.00           C
ATOM  11371  C36 POPE  239      90.200  17.955  62.272  1.00  0.00           C
ATOM  11374  C37 POPE  239      91.200  17.865  61.102  1.00  0.00           C
ATOM  11377  C38 POPE  239      90.570  17.325  59.812  1.00  0.00           C
ATOM  11380  C39 POPE  239      89.330  18.085  59.312  1.00  0.00           C
ATOM  11383 0C31 POPE  239      89.610  19.555  58.992  1.00  0.00           C
ATOM  11386 1C31 POPE  239      88.310  20.285  58.632  1.00  0.00           C
ATOM  11389 2C31 POPE  239      88.550  21.735  58.192  1.00  0.00           C
ATOM  11392 3C31 POPE  239      87.230  22.495  58.042  1.00  0.00           C
ATOM  11395 4C31 POPE  239      87.420  23.985  57.752  1.00  0.00           C
ATOM  11398 5C31 POPE  239      86.080  24.705  57.602  1.00  0.00           C
ATOM  11401 6C31 POPE  239      86.230  26.215  57.402  1.00  0.00           C
ATOM  11405  NH3 POPE  240      60.510  36.295  28.792  1.00  0.00           N
ATOM  11409  C12 POPE  240      59.610  37.485  28.542  1.00  0.00           C
ATOM  11412  C11 POPE  240      60.300  38.595  27.722  1.00  0.00           C
ATOM  11415  P   POPE  240      62.490  39.915  27.372  1.00  0.00           P
ATOM  11416  O13 POPE  240      63.420  39.225  26.462  1.00  0.00           O
ATOM  11417  O14 POPE  240      61.520  40.835  26.752  1.00  0.00           O
ATOM  11418  O11 POPE  240      63.260  40.735  28.512  1.00  0.00           O
ATOM  11419  O12 POPE  240      61.650  38.815  28.152  1.00  0.00           O
ATOM  11420  C1  POPE  240      63.980  40.015  29.512  1.00  0.00           C
ATOM  11423  C2  POPE  240      63.050  39.655  30.702  1.00  0.00           C
ATOM  11425  O21 POPE  240      62.440  40.805  31.312  1.00  0.00           O
ATOM  11426  C21 POPE  240      63.200  41.505  32.102  1.00  0.00           C
ATOM  11427  O22 POPE  240      64.420  41.535  32.092  1.00  0.00           O
ATOM  11428  C22 POPE  240      62.320  42.235  33.132  1.00  0.00           C
ATOM  11431  C3  POPE  240      63.680  38.665  31.732  1.00  0.00           C
ATOM  11434  O31 POPE  240      62.690  38.295  32.732  1.00  0.00           O
ATOM  11435  C31 POPE  240      61.740  37.465  32.242  1.00  0.00           C
ATOM  11436  O32 POPE  240      61.820  36.875  31.182  1.00  0.00           O
ATOM  11437  C32 POPE  240      60.510  37.465  33.142  1.00  0.00           C
ATOM  11440  C23 POPE  240      62.830  41.905  34.542  1.00  0.00           C
ATOM  11443  C24 POPE  240      61.970  42.335  35.742  1.00  0.00           C
ATOM  11446  C25 POPE  240      62.680  41.975  37.062  1.00  0.00           C
ATOM  11449  C26 POPE  240      61.870  42.215  38.342  1.00  0.00           C
ATOM  11452  C27 POPE  240      62.650  41.735  39.582  1.00  0.00           C
ATOM  11455  C28 POPE  240      61.920  41.995  40.912  1.00  0.00           C
ATOM  11458  C29 POPE  240      62.800  41.615  42.082  1.00  0.00           C
ATOM  11460 0C21 POPE  240      62.560  40.725  43.062  1.00  0.00           C
ATOM  11462 1C21 POPE  240      61.340  39.855  43.252  1.00  0.00           C
ATOM  11465 2C21 POPE  240      60.520  40.265  44.492  1.00  0.00           C
ATOM  11468 3C21 POPE  240      61.270  40.155  45.832  1.00  0.00           C
ATOM  11471 4C21 POPE  240      61.310  41.495  46.592  1.00  0.00           C
ATOM  11474 5C21 POPE  240      62.030  41.405  47.942  1.00  0.00           C
ATOM  11477 6C21 POPE  240      62.100  42.755  48.672  1.00  0.00           C
ATOM  11480 7C21 POPE  240      62.830  42.645  50.022  1.00  0.00           C
ATOM  11483 8C21 POPE  240      63.120  43.995  50.672  1.00  0.00           C
ATOM  11487  C33 POPE  240      60.810  37.425  34.662  1.00  0.00           C
ATOM  11490  C34 POPE  240      59.610  36.835  35.402  1.00  0.00           C
ATOM  11493  C35 POPE  240      59.700  36.915  36.932  1.00  0.00           C
ATOM  11496  C36 POPE  240      61.090  36.565  37.482  1.00  0.00           C
ATOM  11499  C37 POPE  240      61.060  36.225  38.972  1.00  0.00           C
ATOM  11502  C38 POPE  240      62.460  36.255  39.582  1.00  0.00           C
ATOM  11505  C39 POPE  240      62.520  35.545  40.932  1.00  0.00           C
ATOM  11508 0C31 POPE  240      63.800  35.895  41.692  1.00  0.00           C
ATOM  11511 1C31 POPE  240      63.980  35.005  42.922  1.00  0.00           C
ATOM  11514 2C31 POPE  240      64.990  35.605  43.902  1.00  0.00           C
ATOM  11517 3C31 POPE  240      65.250  34.685  45.092  1.00  0.00           C
ATOM  11520 4C31 POPE  240      65.660  35.485  46.332  1.00  0.00           C
ATOM  11523 5C31 POPE  240      66.200  34.595  47.442  1.00  0.00           C
ATOM  11526 6C31 POPE  240      66.460  35.375  48.732  1.00  0.00           C
ATOM  11530  NH3 POPE  241      37.060 114.485  27.682  1.00  0.00           N
ATOM  11534  C12 POPE  241      37.390 115.555  28.682  1.00  0.00           C
ATOM  11537  C11 POPE  241      37.130 116.945  28.082  1.00  0.00           C
ATOM  11540  P   POPE  241      39.110 118.545  28.552  1.00  0.00           P
ATOM  11541  O13 POPE  241      38.950 119.595  27.532  1.00  0.00           O
ATOM  11542  O14 POPE  241      40.030 117.435  28.282  1.00  0.00           O
ATOM  11543  O11 POPE  241      39.630 119.245  29.872  1.00  0.00           O
ATOM  11544  O12 POPE  241      37.680 117.965  28.902  1.00  0.00           O
ATOM  11545  C1  POPE  241      39.000 119.095  31.152  1.00  0.00           C
ATOM  11548  C2  POPE  241      39.840 118.235  32.132  1.00  0.00           C
ATOM  11550  O21 POPE  241      39.130 118.015  33.362  1.00  0.00           O
ATOM  11551  C21 POPE  241      39.050 119.015  34.232  1.00  0.00           C
ATOM  11552  O22 POPE  241      39.270 120.195  34.012  1.00  0.00           O
ATOM  11553  C22 POPE  241      38.590 118.445  35.572  1.00  0.00           C
ATOM  11556  C3  POPE  241      41.280 118.785  32.362  1.00  0.00           C
ATOM  11559  O31 POPE  241      41.920 118.095  33.472  1.00  0.00           O
ATOM  11560  C31 POPE  241      42.670 117.055  33.132  1.00  0.00           C
ATOM  11561  O32 POPE  241      42.960 116.755  31.992  1.00  0.00           O
ATOM  11562  C32 POPE  241      43.080 116.265  34.382  1.00  0.00           C
ATOM  11565  C23 POPE  241      39.430 119.005  36.732  1.00  0.00           C
ATOM  11568  C24 POPE  241      39.150 118.255  38.052  1.00  0.00           C
ATOM  11571  C25 POPE  241      40.100 118.675  39.182  1.00  0.00           C
ATOM  11574  C26 POPE  241      39.650 119.925  39.942  1.00  0.00           C
ATOM  11577  C27 POPE  241      40.710 120.365  40.962  1.00  0.00           C
ATOM  11580  C28 POPE  241      40.200 121.385  42.002  1.00  0.00           C
ATOM  11583  C29 POPE  241      39.230 120.755  42.962  1.00  0.00           C
ATOM  11585 0C21 POPE  241      38.030 121.235  43.342  1.00  0.00           C
ATOM  11587 1C21 POPE  241      37.400 122.535  42.922  1.00  0.00           C
ATOM  11590 2C21 POPE  241      36.160 122.345  42.032  1.00  0.00           C
ATOM  11593 3C21 POPE  241      35.360 123.645  41.902  1.00  0.00           C
ATOM  11596 4C21 POPE  241      34.120 123.595  40.982  1.00  0.00           C
ATOM  11599 5C21 POPE  241      33.160 122.425  41.242  1.00  0.00           C
ATOM  11602 6C21 POPE  241      32.590 122.405  42.662  1.00  0.00           C
ATOM  11605 7C21 POPE  241      31.650 121.215  42.892  1.00  0.00           C
ATOM  11608 8C21 POPE  241      31.070 121.195  44.302  1.00  0.00           C
ATOM  11612  C33 POPE  241      41.860 115.715  35.142  1.00  0.00           C
ATOM  11615  C34 POPE  241      42.220 114.865  36.372  1.00  0.00           C
ATOM  11618  C35 POPE  241      43.070 113.625  36.042  1.00  0.00           C
ATOM  11621  C36 POPE  241      42.800 112.435  36.982  1.00  0.00           C
ATOM  11624  C37 POPE  241      43.180 112.675  38.452  1.00  0.00           C
ATOM  11627  C38 POPE  241      42.720 111.555  39.412  1.00  0.00           C
ATOM  11630  C39 POPE  241      41.190 111.405  39.432  1.00  0.00           C
ATOM  11633 0C31 POPE  241      40.620 110.515  40.542  1.00  0.00           C
ATOM  11636 1C31 POPE  241      39.090 110.625  40.552  1.00  0.00           C
ATOM  11639 2C31 POPE  241      38.370 109.645  41.482  1.00  0.00           C
ATOM  11642 3C31 POPE  241      36.980 109.275  40.942  1.00  0.00           C
ATOM  11645 4C31 POPE  241      36.170 108.425  41.912  1.00  0.00           C
ATOM  11648 5C31 POPE  241      35.260 107.415  41.202  1.00  0.00           C
ATOM  11651 6C31 POPE  241      34.430 106.585  42.172  1.00  0.00           C
ATOM  11655  NH3 POPE  242      89.290  19.995  24.982  1.00  0.00           N
ATOM  11659  C12 POPE  242      88.040  19.375  24.432  1.00  0.00           C
ATOM  11662  C11 POPE  242      88.400  18.415  23.302  1.00  0.00           C
ATOM  11665  P   POPE  242      86.120  17.065  23.112  1.00  0.00           P
ATOM  11666  O13 POPE  242      85.200  17.735  24.062  1.00  0.00           O
ATOM  11667  O14 POPE  242      85.500  16.455  21.922  1.00  0.00           O
ATOM  11668  O11 POPE  242      86.910  15.945  23.872  1.00  0.00           O
ATOM  11669  O12 POPE  242      87.240  18.035  22.572  1.00  0.00           O
ATOM  11670  C1  POPE  242      87.200  15.975  25.282  1.00  0.00           C
ATOM  11673  C2  POPE  242      86.700  14.665  25.952  1.00  0.00           C
ATOM  11675  O21 POPE  242      86.760  14.705  27.392  1.00  0.00           O
ATOM  11676  C21 POPE  242      87.950  14.725  27.962  1.00  0.00           C
ATOM  11677  O22 POPE  242      89.020  14.955  27.422  1.00  0.00           O
ATOM  11678  C22 POPE  242      87.790  14.435  29.452  1.00  0.00           C
ATOM  11681  C3  POPE  242      87.410  13.425  25.352  1.00  0.00           C
ATOM  11684  O31 POPE  242      87.210  12.225  26.132  1.00  0.00           O
ATOM  11685  C31 POPE  242      86.080  11.595  25.912  1.00  0.00           C
ATOM  11686  O32 POPE  242      85.180  11.975  25.182  1.00  0.00           O
ATOM  11687  C32 POPE  242      86.010  10.335  26.782  1.00  0.00           C
ATOM  11690  C23 POPE  242      88.550  13.165  29.932  1.00  0.00           C
ATOM  11693  C24 POPE  242      88.140  12.785  31.372  1.00  0.00           C
ATOM  11696  C25 POPE  242      89.230  13.015  32.432  1.00  0.00           C
ATOM  11699  C26 POPE  242      90.120  11.795  32.662  1.00  0.00           C
ATOM  11702  C27 POPE  242      90.950  11.855  33.952  1.00  0.00           C
ATOM  11705  C28 POPE  242      91.810  10.585  34.142  1.00  0.00           C
ATOM  11708  C29 POPE  242      93.030  10.715  35.002  1.00  0.00           C
ATOM  11710 0C21 POPE  242      93.140  10.395  36.302  1.00  0.00           C
ATOM  11712 1C21 POPE  242      92.030   9.895  37.192  1.00  0.00           C
ATOM  11715 2C21 POPE  242      91.420  11.055  37.982  1.00  0.00           C
ATOM  11718 3C21 POPE  242      90.420  10.565  39.042  1.00  0.00           C
ATOM  11721 4C21 POPE  242      89.740  11.725  39.772  1.00  0.00           C
ATOM  11724 5C21 POPE  242      88.830  11.265  40.912  1.00  0.00           C
ATOM  11727 6C21 POPE  242      89.600  10.785  42.142  1.00  0.00           C
ATOM  11730 7C21 POPE  242      88.660  10.245  43.212  1.00  0.00           C
ATOM  11733 8C21 POPE  242      89.380   9.395  44.252  1.00  0.00           C
ATOM  11737  C33 POPE  242      85.760  10.645  28.282  1.00  0.00           C
ATOM  11740  C34 POPE  242      86.240   9.485  29.162  1.00  0.00           C
ATOM  11743  C35 POPE  242      85.590   9.375  30.542  1.00  0.00           C
ATOM  11746  C36 POPE  242      86.220   8.205  31.312  1.00  0.00           C
ATOM  11749  C37 POPE  242      85.680   7.985  32.732  1.00  0.00           C
ATOM  11752  C38 POPE  242      86.580   6.995  33.492  1.00  0.00           C
ATOM  11755  C39 POPE  242      86.260   6.775  34.972  1.00  0.00           C
ATOM  11758 0C31 POPE  242      86.330   8.025  35.872  1.00  0.00           C
ATOM  11761 1C31 POPE  242      86.350   7.645  37.372  1.00  0.00           C
ATOM  11764 2C31 POPE  242      87.750   7.235  37.862  1.00  0.00           C
ATOM  11767 3C31 POPE  242      87.750   6.105  38.902  1.00  0.00           C
ATOM  11770 4C31 POPE  242      87.270   6.515  40.302  1.00  0.00           C
ATOM  11773 5C31 POPE  242      87.370   5.355  41.302  1.00  0.00           C
ATOM  11776 6C31 POPE  242      87.090   5.755  42.752  1.00  0.00           C
ATOM  11780  NH3 POPE  243      50.540   3.875  29.082  1.00  0.00           N
ATOM  11784  C12 POPE  243      51.220   4.185  27.792  1.00  0.00           C
ATOM  11787  C11 POPE  243      50.520   5.355  27.082  1.00  0.00           C
ATOM  11790  P   POPE  243      48.180   6.375  27.592  1.00  0.00           P
ATOM  11791  O13 POPE  243      46.810   5.845  27.792  1.00  0.00           O
ATOM  11792  O14 POPE  243      48.370   7.515  26.662  1.00  0.00           O
ATOM  11793  O11 POPE  243      48.840   6.645  29.012  1.00  0.00           O
ATOM  11794  O12 POPE  243      49.100   5.195  27.092  1.00  0.00           O
ATOM  11795  C1  POPE  243      49.300   7.935  29.402  1.00  0.00           C
ATOM  11798  C2  POPE  243      49.170   8.185  30.932  1.00  0.00           C
ATOM  11800  O21 POPE  243      50.100   7.405  31.702  1.00  0.00           O
ATOM  11801  C21 POPE  243      51.070   8.075  32.312  1.00  0.00           C
ATOM  11802  O22 POPE  243      51.430   9.215  32.072  1.00  0.00           O
ATOM  11803  C22 POPE  243      51.670   7.145  33.382  1.00  0.00           C
ATOM  11806  C3  POPE  243      47.760   7.835  31.472  1.00  0.00           C
ATOM  11809  O31 POPE  243      47.380   8.735  32.532  1.00  0.00           O
ATOM  11810  C31 POPE  243      46.960   8.185  33.662  1.00  0.00           C
ATOM  11811  O32 POPE  243      46.870   6.995  33.882  1.00  0.00           O
ATOM  11812  C32 POPE  243      46.640   9.265  34.692  1.00  0.00           C
ATOM  11815  C23 POPE  243      51.020   7.295  34.782  1.00  0.00           C
ATOM  11818  C24 POPE  243      51.580   8.505  35.562  1.00  0.00           C
ATOM  11821  C25 POPE  243      52.840   8.205  36.382  1.00  0.00           C
ATOM  11824  C26 POPE  243      52.610   8.305  37.892  1.00  0.00           C
ATOM  11827  C27 POPE  243      53.800   7.775  38.712  1.00  0.00           C
ATOM  11830  C28 POPE  243      53.450   7.405  40.162  1.00  0.00           C
ATOM  11833  C29 POPE  243      54.670   6.865  40.862  1.00  0.00           C
ATOM  11835 0C21 POPE  243      54.950   6.985  42.172  1.00  0.00           C
ATOM  11837 1C21 POPE  243      54.100   7.635  43.222  1.00  0.00           C
ATOM  11840 2C21 POPE  243      53.010   6.695  43.782  1.00  0.00           C
ATOM  11843 3C21 POPE  243      52.560   7.125  45.182  1.00  0.00           C
ATOM  11846 4C21 POPE  243      51.220   6.525  45.632  1.00  0.00           C
ATOM  11849 5C21 POPE  243      51.260   5.015  45.912  1.00  0.00           C
ATOM  11852 6C21 POPE  243      49.960   4.545  46.592  1.00  0.00           C
ATOM  11855 7C21 POPE  243      50.050   3.155  47.222  1.00  0.00           C
ATOM  11858 8C21 POPE  243      48.850   2.815  48.112  1.00  0.00           C
ATOM  11862  C33 POPE  243      47.770   9.315  35.742  1.00  0.00           C
ATOM  11865  C34 POPE  243      47.340   9.785  37.142  1.00  0.00           C
ATOM  11868  C35 POPE  243      48.570   9.845  38.052  1.00  0.00           C
ATOM  11871  C36 POPE  243      48.270   9.885  39.552  1.00  0.00           C
ATOM  11874  C37 POPE  243      49.510   9.515  40.362  1.00  0.00           C
ATOM  11877  C38 POPE  243      49.240   9.155  41.832  1.00  0.00           C
ATOM  11880  C39 POPE  243      49.410  10.315  42.812  1.00  0.00           C
ATOM  11883 0C31 POPE  243      49.880   9.805  44.182  1.00  0.00           C
ATOM  11886 1C31 POPE  243      49.920  10.885  45.272  1.00  0.00           C
ATOM  11889 2C31 POPE  243      50.670  10.375  46.512  1.00  0.00           C
ATOM  11892 3C31 POPE  243      50.500  11.235  47.762  1.00  0.00           C
ATOM  11895 4C31 POPE  243      51.120  12.635  47.682  1.00  0.00           C
ATOM  11898 5C31 POPE  243      51.040  13.365  49.032  1.00  0.00           C
ATOM  11901 6C31 POPE  243      51.750  14.715  49.052  1.00  0.00           C
ATOM  11905  NH3 POPE  244      44.150  17.195  28.502  1.00  0.00           N
ATOM  11909  C12 POPE  244      43.030  16.615  27.692  1.00  0.00           C
ATOM  11912  C11 POPE  244      41.730  17.415  27.922  1.00  0.00           C
ATOM  11915  P   POPE  244      41.400  18.395  30.312  1.00  0.00           P
ATOM  11916  O13 POPE  244      42.860  18.685  30.352  1.00  0.00           O
ATOM  11917  O14 POPE  244      40.460  19.475  29.962  1.00  0.00           O
ATOM  11918  O11 POPE  244      40.970  17.665  31.652  1.00  0.00           O
ATOM  11919  O12 POPE  244      41.250  17.225  29.252  1.00  0.00           O
ATOM  11920  C1  POPE  244      41.840  16.635  32.152  1.00  0.00           C
ATOM  11923  C2  POPE  244      41.190  15.655  33.202  1.00  0.00           C
ATOM  11925  O21 POPE  244      40.170  16.355  33.942  1.00  0.00           O
ATOM  11926  C21 POPE  244      39.510  15.735  34.892  1.00  0.00           C
ATOM  11927  O22 POPE  244      39.710  14.625  35.332  1.00  0.00           O
ATOM  11928  C22 POPE  244      38.480  16.705  35.452  1.00  0.00           C
ATOM  11931  C3  POPE  244      42.310  15.025  34.102  1.00  0.00           C
ATOM  11934  O31 POPE  244      42.050  13.635  34.402  1.00  0.00           O
ATOM  11935  C31 POPE  244      42.700  13.195  35.492  1.00  0.00           C
ATOM  11936  O32 POPE  244      43.460  13.875  36.162  1.00  0.00           O
ATOM  11937  C32 POPE  244      42.450  11.705  35.722  1.00  0.00           C
ATOM  11940  C23 POPE  244      37.650  16.105  36.602  1.00  0.00           C
ATOM  11943  C24 POPE  244      36.690  17.115  37.232  1.00  0.00           C
ATOM  11946  C25 POPE  244      37.370  18.345  37.862  1.00  0.00           C
ATOM  11949  C26 POPE  244      38.430  18.055  38.932  1.00  0.00           C
ATOM  11952  C27 POPE  244      37.860  17.425  40.222  1.00  0.00           C
ATOM  11955  C28 POPE  244      38.930  17.125  41.292  1.00  0.00           C
ATOM  11958  C29 POPE  244      39.640  18.355  41.822  1.00  0.00           C
ATOM  11960 0C21 POPE  244      39.490  18.935  43.032  1.00  0.00           C
ATOM  11962 1C21 POPE  244      38.550  18.505  44.132  1.00  0.00           C
ATOM  11965 2C21 POPE  244      37.580  19.635  44.522  1.00  0.00           C
ATOM  11968 3C21 POPE  244      36.620  19.205  45.632  1.00  0.00           C
ATOM  11971 4C21 POPE  244      35.730  20.355  46.152  1.00  0.00           C
ATOM  11974 5C21 POPE  244      34.700  20.885  45.142  1.00  0.00           C
ATOM  11977 6C21 POPE  244      33.580  19.885  44.812  1.00  0.00           C
ATOM  11980 7C21 POPE  244      32.520  20.485  43.882  1.00  0.00           C
ATOM  11983 8C21 POPE  244      31.410  19.515  43.512  1.00  0.00           C
ATOM  11987  C33 POPE  244      43.660  10.985  36.382  1.00  0.00           C
ATOM  11990  C34 POPE  244      43.520  10.705  37.892  1.00  0.00           C
ATOM  11993  C35 POPE  244      43.930  11.865  38.822  1.00  0.00           C
ATOM  11996  C36 POPE  244      43.930  11.435  40.302  1.00  0.00           C
ATOM  11999  C37 POPE  244      44.670  12.405  41.232  1.00  0.00           C
ATOM  12002  C38 POPE  244      44.810  11.925  42.682  1.00  0.00           C
ATOM  12005  C39 POPE  244      45.510  10.555  42.772  1.00  0.00           C
ATOM  12008 0C31 POPE  244      45.860  10.105  44.202  1.00  0.00           C
ATOM  12011 1C31 POPE  244      46.060   8.585  44.262  1.00  0.00           C
ATOM  12014 2C31 POPE  244      46.540   8.065  45.622  1.00  0.00           C
ATOM  12017 3C31 POPE  244      46.770   6.545  45.632  1.00  0.00           C
ATOM  12020 4C31 POPE  244      45.490   5.775  45.292  1.00  0.00           C
ATOM  12023 5C31 POPE  244      45.570   4.265  45.502  1.00  0.00           C
ATOM  12026 6C31 POPE  244      44.200   3.585  45.382  1.00  0.00           C
ATOM  12030  NH3 POPE  245     128.480  51.255  72.772  1.00  0.00           N
ATOM  12034  C12 POPE  245     127.740  52.315  73.562  1.00  0.00           C
ATOM  12037  C11 POPE  245     126.220  52.155  73.422  1.00  0.00           C
ATOM  12040  P   POPE  245     124.830  53.705  71.832  1.00  0.00           P
ATOM  12041  O13 POPE  245     123.460  53.165  71.862  1.00  0.00           O
ATOM  12042  O14 POPE  245     125.160  54.875  72.672  1.00  0.00           O
ATOM  12043  O11 POPE  245     125.060  54.035  70.322  1.00  0.00           O
ATOM  12044  O12 POPE  245     125.860  52.525  72.082  1.00  0.00           O
ATOM  12045  C1  POPE  245     126.270  54.545  69.812  1.00  0.00           C
ATOM  12048  C2  POPE  245     126.230  54.395  68.282  1.00  0.00           C
ATOM  12050  O21 POPE  245     127.480  54.905  67.782  1.00  0.00           O
ATOM  12051  C21 POPE  245     127.890  54.385  66.632  1.00  0.00           C
ATOM  12052  O22 POPE  245     127.270  53.565  65.972  1.00  0.00           O
ATOM  12053  C22 POPE  245     129.240  54.985  66.232  1.00  0.00           C
ATOM  12056  C3  POPE  245     124.960  55.095  67.682  1.00  0.00           C
ATOM  12059  O31 POPE  245     124.590  54.665  66.352  1.00  0.00           O
ATOM  12060  C31 POPE  245     125.090  55.425  65.372  1.00  0.00           C
ATOM  12061  O32 POPE  245     125.820  56.395  65.532  1.00  0.00           O
ATOM  12062  C32 POPE  245     124.650  54.845  64.022  1.00  0.00           C
ATOM  12065  C23 POPE  245     129.130  55.725  64.882  1.00  0.00           C
ATOM  12068  C24 POPE  245     130.320  56.635  64.572  1.00  0.00           C
ATOM  12071  C25 POPE  245     131.400  55.985  63.692  1.00  0.00           C
ATOM  12074  C26 POPE  245     131.000  55.865  62.212  1.00  0.00           C
ATOM  12077  C27 POPE  245     132.240  55.645  61.342  1.00  0.00           C
ATOM  12080  C28 POPE  245     131.930  55.575  59.832  1.00  0.00           C
ATOM  12083  C29 POPE  245     133.210  55.625  59.032  1.00  0.00           C
ATOM  12085 0C21 POPE  245     133.630  56.655  58.282  1.00  0.00           C
ATOM  12087 1C21 POPE  245     132.900  57.955  58.092  1.00  0.00           C
ATOM  12090 2C21 POPE  245     133.740  58.985  57.312  1.00  0.00           C
ATOM  12093 3C21 POPE  245     133.980  58.575  55.852  1.00  0.00           C
ATOM  12096 4C21 POPE  245     134.840  59.565  55.042  1.00  0.00           C
ATOM  12099 5C21 POPE  245     136.250  59.805  55.592  1.00  0.00           C
ATOM  12102 6C21 POPE  245     137.030  58.505  55.882  1.00  0.00           C
ATOM  12105 7C21 POPE  245     138.500  58.765  56.242  1.00  0.00           C
ATOM  12108 8C21 POPE  245     139.290  57.485  56.532  1.00  0.00           C
ATOM  12112  C33 POPE  245     125.000  55.785  62.852  1.00  0.00           C
ATOM  12115  C34 POPE  245     124.400  55.325  61.512  1.00  0.00           C
ATOM  12118  C35 POPE  245     124.580  56.395  60.422  1.00  0.00           C
ATOM  12121  C36 POPE  245     123.930  56.035  59.072  1.00  0.00           C
ATOM  12124  C37 POPE  245     124.100  57.145  58.022  1.00  0.00           C
ATOM  12127  C38 POPE  245     122.780  57.655  57.422  1.00  0.00           C
ATOM  12130  C39 POPE  245     122.780  57.735  55.882  1.00  0.00           C
ATOM  12133 0C31 POPE  245     122.800  56.355  55.212  1.00  0.00           C
ATOM  12136 1C31 POPE  245     122.820  56.465  53.682  1.00  0.00           C
ATOM  12139 2C31 POPE  245     122.940  55.115  52.972  1.00  0.00           C
ATOM  12142 3C31 POPE  245     123.160  55.285  51.462  1.00  0.00           C
ATOM  12145 4C31 POPE  245     123.410  53.975  50.712  1.00  0.00           C
ATOM  12148 5C31 POPE  245     123.710  54.215  49.222  1.00  0.00           C
ATOM  12151 6C31 POPE  245     124.030  52.935  48.452  1.00  0.00           C
ATOM  12155  NH3 POPE  246      78.480  16.495  71.622  1.00  0.00           N
ATOM  12159  C12 POPE  246      77.660  17.535  72.352  1.00  0.00           C
ATOM  12162  C11 POPE  246      78.010  18.985  71.932  1.00  0.00           C
ATOM  12165  P   POPE  246      80.340  19.155  70.792  1.00  0.00           P
ATOM  12166  O13 POPE  246      81.720  18.855  71.232  1.00  0.00           O
[truncated: 1,742,989 more chars]
