# Supplementary material for: Characterizing Membrane Association and Periplasmic Transfer of Bacterial Lipoproteins through Molecular Dynamics Simulations
Source: Structure. 2020 Apr 7;28(4):475–487.e3. doi: 10.1016/j.str.2020.01.012 (PMC7139219; doi:10.1016/j.str.2020.01.012)
Supplement: Data S3. Final Coordinates from Simulations (M–X), Related to Figure 3 [file mmc5.zip › M-X/RCSF-1-atomistic.pdb]

TITLE     Protein
REMARK    THIS IS A SIMULATION BOX
CRYST1  129.276  129.276  191.096  90.00  90.00  90.00 P 1           1
MODEL        1
ATOM      1  N   CYSTA   1      65.738  79.593 102.963  1.00  0.00           N
ATOM      3  CA  CYSTA   1      65.148  80.093 104.203  1.00  0.00           C
ATOM      5  C   CYSTA   1      64.498  78.953 104.983  1.00  0.00           C
ATOM      6  O   CYSTA   1      65.108  77.913 105.233  1.00  0.00           O
ATOM      7  CB  CYSTA   1      64.138  81.233 103.973  1.00  0.00           C
ATOM     10  SG  CYSTA   1      64.898  82.783 103.443  1.00  0.00           S
ATOM     11  C1  CYSTA   1      64.618  82.723 101.653  1.00  0.00           C
ATOM     14  CA1 CYSTA   1      67.038  79.313 102.943  1.00  0.00           C
ATOM     15  OA1 CYSTA   1      67.838  80.213 103.143  1.00  0.00           O
ATOM     16  CA2 CYSTA   1      67.538  77.913 102.773  1.00  0.00           C
ATOM     19  C11 CYSTA   1      64.498  84.123 101.023  1.00  0.00           C
ATOM     21  O11 CYSTA   1      65.708  84.853 101.293  1.00  0.00           O
ATOM     22  CX1 CYSTA   1      66.478  85.213 100.273  1.00  0.00           C
ATOM     23  OX1 CYSTA   1      67.668  84.963 100.203  1.00  0.00           O
ATOM     24  CX2 CYSTA   1      65.808  86.103  99.233  1.00  0.00           C
ATOM     27  C12 CYSTA   1      63.268  84.903 101.573  1.00  0.00           C
ATOM     30  O12 CYSTA   1      62.998  86.053 100.743  1.00  0.00           O
ATOM     31  CD1 CYSTA   1      61.748  86.303 100.403  1.00  0.00           C
ATOM     32  OD1 CYSTA   1      60.758  85.983 101.013  1.00  0.00           O
ATOM     33  CD2 CYSTA   1      61.778  86.893  98.993  1.00  0.00           C
ATOM     36  CA3 CYSTA   1      66.538  77.003 102.053  1.00  0.00           C
ATOM     39  CA4 CYSTA   1      67.048  75.553 101.973  1.00  0.00           C
ATOM     42  CA5 CYSTA   1      65.928  74.593 101.563  1.00  0.00           C
ATOM     45  CA6 CYSTA   1      65.198  74.993 100.273  1.00  0.00           C
ATOM     48  CA7 CYSTA   1      66.088  74.913  99.023  1.00  0.00           C
ATOM     51  CA8 CYSTA   1      65.448  75.573  97.803  1.00  0.00           C
ATOM     54  CA9 CYSTA   1      66.198  75.183  96.523  1.00  0.00           C
ATOM     57 0CA1 CYSTA   1      65.938  76.133  95.353  1.00  0.00           C
ATOM     60 1CA1 CYSTA   1      67.248  76.683  94.773  1.00  0.00           C
ATOM     63 2CA1 CYSTA   1      67.048  77.243  93.363  1.00  0.00           C
ATOM     66 3CA1 CYSTA   1      68.308  77.913  92.783  1.00  0.00           C
ATOM     69 4CA1 CYSTA   1      68.008  78.723  91.513  1.00  0.00           C
ATOM     72 5CA1 CYSTA   1      67.308  77.913  90.413  1.00  0.00           C
ATOM     75 6CA1 CYSTA   1      66.898  78.763  89.213  1.00  0.00           C
ATOM     79  CD3 CYSTA   1      61.458  85.833  97.883  1.00  0.00           C
ATOM     82  CD4 CYSTA   1      61.658  84.363  98.293  1.00  0.00           C
ATOM     85  CD5 CYSTA   1      62.008  83.363  97.163  1.00  0.00           C
ATOM     88  CD6 CYSTA   1      61.268  83.523  95.833  1.00  0.00           C
ATOM     91  CD7 CYSTA   1      59.818  83.043  95.833  1.00  0.00           C
ATOM     94  CD8 CYSTA   1      59.388  82.663  94.403  1.00  0.00           C
ATOM     97  CD9 CYSTA   1      57.928  82.203  94.243  1.00  0.00           C
ATOM    100 0CD1 CYSTA   1      57.488  80.993  95.083  1.00  0.00           C
ATOM    103 1CD1 CYSTA   1      58.428  79.773  94.993  1.00  0.00           C
ATOM    106 2CD1 CYSTA   1      57.698  78.433  95.153  1.00  0.00           C
ATOM    109 3CD1 CYSTA   1      58.658  77.243  94.963  1.00  0.00           C
ATOM    112 4CD1 CYSTA   1      58.708  76.293  96.163  1.00  0.00           C
ATOM    115 5CD1 CYSTA   1      59.848  75.263  96.063  1.00  0.00           C
ATOM    118 6CD1 CYSTA   1      59.758  74.153  97.103  1.00  0.00           C
ATOM    122  CX3 CYSTA   1      66.338  85.893  97.803  1.00  0.00           C
ATOM    125  CX4 CYSTA   1      65.168  85.523  96.883  1.00  0.00           C
ATOM    128  CX5 CYSTA   1      65.478  85.683  95.393  1.00  0.00           C
ATOM    131  CX6 CYSTA   1      65.178  87.073  94.813  1.00  0.00           C
ATOM    134  CX7 CYSTA   1      64.838  86.993  93.313  1.00  0.00           C
ATOM    137  CX8 CYSTA   1      64.788  88.373  92.623  1.00  0.00           C
ATOM    140  CX9 CYSTA   1      63.508  88.743  91.903  1.00  0.00           C
ATOM    142 0CX1 CYSTA   1      62.998  88.233  90.763  1.00  0.00           C
ATOM    144 1CX1 CYSTA   1      63.578  87.143  89.893  1.00  0.00           C
ATOM    147 2CX1 CYSTA   1      63.018  87.173  88.443  1.00  0.00           C
ATOM    150 3CX1 CYSTA   1      61.688  86.413  88.233  1.00  0.00           C
ATOM    153 4CX1 CYSTA   1      60.858  86.953  87.053  1.00  0.00           C
ATOM    156 5CX1 CYSTA   1      60.258  85.903  86.103  1.00  0.00           C
ATOM    159 6CX1 CYSTA   1      59.008  85.183  86.633  1.00  0.00           C
ATOM    162 7CX1 CYSTA   1      58.258  84.413  85.523  1.00  0.00           C
ATOM    165 8CX1 CYSTA   1      57.028  83.643  86.023  1.00  0.00           C
ATOM    169  N   SER A   2      63.218  79.073 105.363  1.00  0.00           N
ATOM    171  CA  SER A   2      62.318  77.953 105.563  1.00  0.00           C
ATOM    173  CB  SER A   2      61.208  78.363 106.563  1.00  0.00           C
ATOM    176  OG  SER A   2      61.008  77.403 107.603  1.00  0.00           O
ATOM    178  C   SER A   2      61.758  77.673 104.163  1.00  0.00           C
ATOM    179  O   SER A   2      62.088  78.433 103.263  1.00  0.00           O
ATOM    180  N   MET A   3      60.948  76.613 103.893  1.00  0.00           N
ATOM    182  CA  MET A   3      60.448  76.433 102.523  1.00  0.00           C
ATOM    184  CB  MET A   3      60.768  75.053 101.923  1.00  0.00           C
ATOM    187  CG  MET A   3      60.728  75.063 100.373  1.00  0.00           C
ATOM    190  SD  MET A   3      62.008  76.103  99.583  1.00  0.00           S
ATOM    191  CE  MET A   3      61.048  77.563  99.083  1.00  0.00           C
ATOM    195  C   MET A   3      58.998  76.883 102.313  1.00  0.00           C
ATOM    196  O   MET A   3      58.798  78.043 102.013  1.00  0.00           O
ATOM    197  N   LEU A   4      57.938  76.043 102.403  1.00  0.00           N
ATOM    199  CA  LEU A   4      56.568  76.533 102.143  1.00  0.00           C
ATOM    201  CB  LEU A   4      55.858  75.703 101.063  1.00  0.00           C
ATOM    204  CG  LEU A   4      55.648  76.543  99.793  1.00  0.00           C
ATOM    206  CD1 LEU A   4      54.768  75.823  98.773  1.00  0.00           C
ATOM    210  CD2 LEU A   4      56.978  76.933  99.143  1.00  0.00           C
ATOM    214  C   LEU A   4      55.668  76.773 103.353  1.00  0.00           C
ATOM    215  O   LEU A   4      55.018  77.803 103.443  1.00  0.00           O
ATOM    216  N   SER A   5      55.698  75.923 104.393  1.00  0.00           N
ATOM    218  CA  SER A   5      56.158  76.453 105.683  1.00  0.00           C
ATOM    220  CB  SER A   5      57.558  77.073 105.533  1.00  0.00           C
ATOM    223  OG  SER A   5      58.478  75.993 105.423  1.00  0.00           O
ATOM    225  C   SER A   5      55.308  77.353 106.553  1.00  0.00           C
ATOM    226  O   SER A   5      55.808  77.803 107.583  1.00  0.00           O
ATOM    227  N   ARG A   6      54.008  77.583 106.223  1.00  0.00           N
ATOM    229  CA  ARG A   6      52.988  78.053 107.163  1.00  0.00           C
ATOM    231  CB  ARG A   6      51.708  77.173 107.103  1.00  0.00           C
ATOM    234  CG  ARG A   6      51.088  76.903 105.733  1.00  0.00           C
ATOM    237  CD  ARG A   6      50.568  75.473 105.633  1.00  0.00           C
ATOM    240  NE  ARG A   6      51.698  74.623 105.163  1.00  0.00           N
ATOM    242  CZ  ARG A   6      51.538  73.603 104.333  1.00  0.00           C
ATOM    243  NH1 ARG A   6      52.578  72.893 103.953  1.00  0.00           N
ATOM    246  NH2 ARG A   6      50.338  73.263 103.903  1.00  0.00           N
ATOM    249  C   ARG A   6      52.588  79.523 107.103  1.00  0.00           C
ATOM    250  O   ARG A   6      53.198  80.323 107.793  1.00  0.00           O
ATOM    251  N   SER A   7      51.608  79.903 106.253  1.00  0.00           N
ATOM    253  CA  SER A   7      51.448  81.243 105.663  1.00  0.00           C
ATOM    255  CB  SER A   7      50.928  82.313 106.653  1.00  0.00           C
ATOM    258  OG  SER A   7      49.588  82.003 107.043  1.00  0.00           O
ATOM    260  C   SER A   7      52.668  81.753 104.903  1.00  0.00           C
ATOM    261  O   SER A   7      53.278  82.703 105.363  1.00  0.00           O
ATOM    262  N   PRO A   8      53.078  81.143 103.783  1.00  0.00           N
ATOM    263  CD  PRO A   8      52.428  79.953 103.253  1.00  0.00           C
ATOM    266  CA  PRO A   8      54.378  81.323 103.113  1.00  0.00           C
ATOM    268  CB  PRO A   8      54.138  80.713 101.713  1.00  0.00           C
ATOM    271  CG  PRO A   8      52.808  79.963 101.783  1.00  0.00           C
ATOM    274  C   PRO A   8      55.058  82.703 103.093  1.00  0.00           C
ATOM    275  O   PRO A   8      54.468  83.643 102.583  1.00  0.00           O
ATOM    276  N   VAL A   9      56.328  82.923 103.543  1.00  0.00           N
ATOM    278  CA  VAL A   9      57.298  82.023 104.173  1.00  0.00           C
ATOM    280  CB  VAL A   9      58.288  81.413 103.183  1.00  0.00           C
ATOM    282  CG1 VAL A   9      59.128  80.333 103.883  1.00  0.00           C
ATOM    286  CG2 VAL A   9      57.568  80.773 101.983  1.00  0.00           C
ATOM    290  C   VAL A   9      58.158  82.833 105.163  1.00  0.00           C
ATOM    291  O   VAL A   9      58.708  83.843 104.763  1.00  0.00           O
ATOM    292  N   GLU A  10      58.468  82.413 106.433  1.00  0.00           N
ATOM    294  CA  GLU A  10      57.718  81.513 107.283  1.00  0.00           C
ATOM    296  CB  GLU A  10      58.458  80.323 107.993  1.00  0.00           C
ATOM    299  CG  GLU A  10      59.648  80.473 109.003  1.00  0.00           C
ATOM    302  CD  GLU A  10      60.578  81.673 108.923  1.00  0.00           C
ATOM    303  OE1 GLU A  10      60.968  82.133 110.023  1.00  0.00           O
ATOM    304  OE2 GLU A  10      60.958  82.113 107.813  1.00  0.00           O
ATOM    305  C   GLU A  10      56.528  82.203 107.963  1.00  0.00           C
ATOM    306  O   GLU A  10      55.688  82.583 107.153  1.00  0.00           O
ATOM    307  N   PRO A  11      56.298  82.443 109.273  1.00  0.00           N
ATOM    308  CD  PRO A  11      57.448  82.763 110.113  1.00  0.00           C
ATOM    311  CA  PRO A  11      55.268  83.383 109.703  1.00  0.00           C
ATOM    313  CB  PRO A  11      56.038  84.693 109.673  1.00  0.00           C
ATOM    316  CG  PRO A  11      57.388  84.293 110.283  1.00  0.00           C
ATOM    319  C   PRO A  11      53.838  83.433 109.153  1.00  0.00           C
ATOM    320  O   PRO A  11      53.558  84.083 108.163  1.00  0.00           O
ATOM    321  N   VAL A  12      52.828  82.833 109.823  1.00  0.00           N
ATOM    323  CA  VAL A  12      52.858  82.243 111.143  1.00  0.00           C
ATOM    325  CB  VAL A  12      52.438  83.253 112.223  1.00  0.00           C
ATOM    327  CG1 VAL A  12      52.958  82.773 113.573  1.00  0.00           C
ATOM    331  CG2 VAL A  12      53.008  84.673 111.973  1.00  0.00           C
ATOM    335  C   VAL A  12      51.928  81.043 111.033  1.00  0.00           C
ATOM    336  O   VAL A  12      50.888  81.093 110.403  1.00  0.00           O
ATOM    337  N   GLN A  13      52.258  79.833 111.513  1.00  0.00           N
ATOM    339  CA  GLN A  13      53.158  79.393 112.523  1.00  0.00           C
ATOM    341  CB  GLN A  13      52.648  78.023 113.073  1.00  0.00           C
ATOM    344  CG  GLN A  13      51.158  77.973 113.553  1.00  0.00           C
ATOM    347  CD  GLN A  13      50.138  77.193 112.693  1.00  0.00           C
ATOM    348  OE1 GLN A  13      49.948  75.993 112.883  1.00  0.00           O
ATOM    349  NE2 GLN A  13      49.408  77.913 111.793  1.00  0.00           N
ATOM    352  C   GLN A  13      54.598  79.333 112.003  1.00  0.00           C
ATOM    353  O   GLN A  13      55.348  80.313 112.093  1.00  0.00           O
ATOM    354  N   SER A  14      55.038  78.143 111.523  1.00  0.00           N
ATOM    356  CA  SER A  14      56.338  77.583 111.873  1.00  0.00           C
ATOM    358  CB  SER A  14      57.548  78.533 111.643  1.00  0.00           C
ATOM    361  OG  SER A  14      58.818  77.873 111.653  1.00  0.00           O
ATOM    363  C   SER A  14      56.128  76.943 113.243  1.00  0.00           C
ATOM    364  O   SER A  14      55.098  76.303 113.403  1.00  0.00           O
ATOM    365  N   THR A  15      57.008  77.043 114.243  1.00  0.00           N
ATOM    367  CA  THR A  15      57.158  76.013 115.283  1.00  0.00           C
ATOM    369  CB  THR A  15      58.578  76.073 115.893  1.00  0.00           C
ATOM    371  OG1 THR A  15      59.078  77.403 116.003  1.00  0.00           O
ATOM    373  CG2 THR A  15      59.558  75.383 114.953  1.00  0.00           C
ATOM    377  C   THR A  15      56.198  76.033 116.483  1.00  0.00           C
ATOM    378  O   THR A  15      56.508  76.693 117.463  1.00  0.00           O
ATOM    379  N   ALA A  16      55.058  75.313 116.653  1.00  0.00           N
ATOM    381  CA  ALA A  16      54.008  74.773 115.783  1.00  0.00           C
ATOM    383  CB  ALA A  16      54.468  73.813 114.663  1.00  0.00           C
ATOM    387  C   ALA A  16      52.978  73.913 116.563  1.00  0.00           C
ATOM    388  O   ALA A  16      53.368  72.963 117.233  1.00  0.00           O
ATOM    389  N   PRO A  17      51.668  74.153 116.493  1.00  0.00           N
ATOM    390  CD  PRO A  17      50.728  73.063 116.773  1.00  0.00           C
ATOM    393  CA  PRO A  17      50.998  75.433 116.653  1.00  0.00           C
ATOM    395  CB  PRO A  17      49.498  75.103 116.443  1.00  0.00           C
ATOM    398  CG  PRO A  17      49.438  73.593 116.163  1.00  0.00           C
ATOM    401  C   PRO A  17      51.318  76.043 118.003  1.00  0.00           C
ATOM    402  O   PRO A  17      51.728  75.323 118.913  1.00  0.00           O
ATOM    403  N   GLN A  18      51.278  77.363 118.163  1.00  0.00           N
ATOM    405  CA  GLN A  18      50.118  78.213 118.193  1.00  0.00           C
ATOM    407  CB  GLN A  18      50.068  78.933 119.573  1.00  0.00           C
ATOM    410  CG  GLN A  18      51.248  79.923 119.873  1.00  0.00           C
ATOM    413  CD  GLN A  18      52.098  79.553 121.103  1.00  0.00           C
ATOM    414  OE1 GLN A  18      52.058  80.263 122.113  1.00  0.00           O
ATOM    415  NE2 GLN A  18      52.888  78.463 121.023  1.00  0.00           N
ATOM    418  C   GLN A  18      50.228  79.233 117.073  1.00  0.00           C
ATOM    419  O   GLN A  18      51.318  79.453 116.573  1.00  0.00           O
ATOM    420  N   PRO A  19      49.168  79.913 116.653  1.00  0.00           N
ATOM    421  CD  PRO A  19      47.788  79.573 116.963  1.00  0.00           C
ATOM    424  CA  PRO A  19      49.258  80.993 115.683  1.00  0.00           C
ATOM    426  CB  PRO A  19      47.818  81.103 115.153  1.00  0.00           C
ATOM    429  CG  PRO A  19      46.938  80.643 116.303  1.00  0.00           C
ATOM    432  C   PRO A  19      49.778  82.293 116.293  1.00  0.00           C
ATOM    433  O   PRO A  19      49.248  83.363 116.023  1.00  0.00           O
ATOM    434  N   LYS A  20      50.898  82.203 117.043  1.00  0.00           N
ATOM    436  CA  LYS A  20      51.978  83.153 116.883  1.00  0.00           C
ATOM    438  CB  LYS A  20      51.898  84.433 117.743  1.00  0.00           C
ATOM    441  CG  LYS A  20      51.728  84.313 119.263  1.00  0.00           C
ATOM    444  CD  LYS A  20      51.588  85.733 119.873  1.00  0.00           C
ATOM    447  CE  LYS A  20      51.298  85.803 121.383  1.00  0.00           C
ATOM    450  NZ  LYS A  20      50.848  87.163 121.773  1.00  0.00           N
ATOM    454  C   LYS A  20      53.378  82.513 116.923  1.00  0.00           C
ATOM    455  O   LYS A  20      54.348  83.263 116.933  1.00  0.00           O
ATOM    456  N   ALA A  21      53.508  81.163 116.883  1.00  0.00           N
ATOM    458  CA  ALA A  21      54.718  80.373 116.613  1.00  0.00           C
ATOM    460  CB  ALA A  21      55.448  80.813 115.333  1.00  0.00           C
ATOM    464  C   ALA A  21      55.698  80.283 117.773  1.00  0.00           C
ATOM    465  O   ALA A  21      56.078  79.233 118.273  1.00  0.00           O
ATOM    466  N   GLU A  22      56.098  81.453 118.253  1.00  0.00           N
ATOM    468  CA  GLU A  22      56.938  81.653 119.393  1.00  0.00           C
ATOM    470  CB  GLU A  22      57.568  83.043 119.163  1.00  0.00           C
ATOM    473  CG  GLU A  22      58.878  83.403 119.923  1.00  0.00           C
ATOM    476  CD  GLU A  22      60.078  82.493 119.693  1.00  0.00           C
ATOM    477  OE1 GLU A  22      60.828  82.323 120.693  1.00  0.00           O
ATOM    478  OE2 GLU A  22      60.398  82.153 118.533  1.00  0.00           O
ATOM    479  C   GLU A  22      56.048  81.553 120.643  1.00  0.00           C
ATOM    480  O   GLU A  22      54.828  81.373 120.583  1.00  0.00           O
ATOM    481  N   PRO A  23      56.668  81.633 121.793  1.00  0.00           N
ATOM    482  CD  PRO A  23      56.588  82.923 122.473  1.00  0.00           C
ATOM    485  CA  PRO A  23      56.368  80.633 122.783  1.00  0.00           C
ATOM    487  CB  PRO A  23      55.548  81.343 123.903  1.00  0.00           C
ATOM    490  CG  PRO A  23      55.398  82.783 123.403  1.00  0.00           C
ATOM    493  C   PRO A  23      57.768  80.163 122.983  1.00  0.00           C
ATOM    494  O   PRO A  23      58.218  79.313 122.223  1.00  0.00           O
ATOM    495  N   ALA A  24      58.548  80.723 123.923  1.00  0.00           N
ATOM    497  CA  ALA A  24      59.808  80.123 124.243  1.00  0.00           C
ATOM    499  CB  ALA A  24      60.588  81.073 125.153  1.00  0.00           C
ATOM    503  C   ALA A  24      59.568  78.723 124.833  1.00  0.00           C
ATOM    504  O   ALA A  24      58.578  78.473 125.523  1.00  0.00           O
ATOM    505  N   LYS A  25      60.378  77.723 124.483  1.00  0.00           N
ATOM    507  CA  LYS A  25      61.808  77.913 124.333  1.00  0.00           C
ATOM    509  CB  LYS A  25      62.438  78.043 125.733  1.00  0.00           C
ATOM    512  CG  LYS A  25      62.108  76.913 126.743  1.00  0.00           C
ATOM    515  CD  LYS A  25      63.298  76.653 127.683  1.00  0.00           C
ATOM    518  CE  LYS A  25      64.408  76.003 126.873  1.00  0.00           C
ATOM    521  NZ  LYS A  25      65.678  75.903 127.563  1.00  0.00           N
ATOM    525  C   LYS A  25      62.518  76.853 123.493  1.00  0.00           C
ATOM    526  O   LYS A  25      63.308  76.073 124.023  1.00  0.00           O
ATOM    527  N   PRO A  26      62.368  76.763 122.173  1.00  0.00           N
ATOM    528  CD  PRO A  26      61.568  77.683 121.353  1.00  0.00           C
ATOM    531  CA  PRO A  26      63.158  75.853 121.343  1.00  0.00           C
ATOM    533  CB  PRO A  26      62.388  75.813 120.003  1.00  0.00           C
ATOM    536  CG  PRO A  26      61.258  76.843 120.113  1.00  0.00           C
ATOM    539  C   PRO A  26      64.558  76.393 121.143  1.00  0.00           C
ATOM    540  O   PRO A  26      65.298  75.913 120.283  1.00  0.00           O
ATOM    541  N   LYS A  27      64.968  77.403 121.923  1.00  0.00           N
ATOM    543  CA  LYS A  27      66.278  77.963 121.903  1.00  0.00           C
ATOM    545  CB  LYS A  27      66.258  79.443 121.433  1.00  0.00           C
ATOM    548  CG  LYS A  27      65.088  80.303 121.923  1.00  0.00           C
ATOM    551  CD  LYS A  27      65.318  81.803 121.633  1.00  0.00           C
ATOM    554  CE  LYS A  27      64.368  82.443 120.593  1.00  0.00           C
ATOM    557  NZ  LYS A  27      64.798  83.833 120.293  1.00  0.00           N
ATOM    561  C   LYS A  27      66.958  77.793 123.253  1.00  0.00           C
ATOM    562  O   LYS A  27      66.548  78.353 124.273  1.00  0.00           O
ATOM    563  N   ALA A  28      68.038  76.993 123.353  1.00  0.00           N
ATOM    565  CA  ALA A  28      68.478  75.973 122.423  1.00  0.00           C
ATOM    567  CB  ALA A  28      69.428  76.543 121.353  1.00  0.00           C
ATOM    571  C   ALA A  28      68.928  74.733 123.233  1.00  0.00           C
ATOM    572  O   ALA A  28      67.978  74.123 123.713  1.00  0.00           O
ATOM    573  N   PRO A  29      70.118  74.183 123.533  1.00  0.00           N
ATOM    574  CD  PRO A  29      71.438  74.713 123.183  1.00  0.00           C
ATOM    577  CA  PRO A  29      70.198  72.713 123.653  1.00  0.00           C
ATOM    579  CB  PRO A  29      71.538  72.373 122.953  1.00  0.00           C
ATOM    582  CG  PRO A  29      71.948  73.653 122.223  1.00  0.00           C
ATOM    585  C   PRO A  29      70.178  72.193 125.093  1.00  0.00           C
ATOM    586  O   PRO A  29      70.848  71.203 125.383  1.00  0.00           O
ATOM    587  N   ARG A  30      69.418  72.783 126.033  1.00  0.00           N
ATOM    589  CA  ARG A  30      69.278  72.233 127.393  1.00  0.00           C
ATOM    591  CB  ARG A  30      70.038  73.063 128.483  1.00  0.00           C
ATOM    594  CG  ARG A  30      71.468  72.553 128.793  1.00  0.00           C
ATOM    597  CD  ARG A  30      72.068  73.053 130.123  1.00  0.00           C
ATOM    600  NE  ARG A  30      73.208  72.163 130.523  1.00  0.00           N
ATOM    602  CZ  ARG A  30      74.088  72.463 131.473  1.00  0.00           C
ATOM    603  NH1 ARG A  30      75.018  71.603 131.843  1.00  0.00           N
ATOM    606  NH2 ARG A  30      74.018  73.583 132.163  1.00  0.00           N
ATOM    609  C   ARG A  30      67.848  71.913 127.823  1.00  0.00           C
ATOM    610  O   ARG A  30      67.628  71.433 128.933  1.00  0.00           O
ATOM    611  N   ALA A  31      66.808  72.093 126.983  1.00  0.00           N
ATOM    613  CA  ALA A  31      65.488  71.603 127.363  1.00  0.00           C
ATOM    615  CB  ALA A  31      64.808  72.433 128.473  1.00  0.00           C
ATOM    619  C   ALA A  31      64.548  71.503 126.183  1.00  0.00           C
ATOM    620  O   ALA A  31      64.888  71.923 125.073  1.00  0.00           O
ATOM    621  N   THR A  32      63.378  70.883 126.393  1.00  0.00           N
ATOM    623  CA  THR A  32      62.608  70.203 125.363  1.00  0.00           C
ATOM    625  CB  THR A  32      62.338  68.753 125.833  1.00  0.00           C
ATOM    627  OG1 THR A  32      62.188  68.693 127.253  1.00  0.00           O
ATOM    629  CG2 THR A  32      63.558  67.903 125.493  1.00  0.00           C
ATOM    633  C   THR A  32      61.248  70.813 125.043  1.00  0.00           C
ATOM    634  O   THR A  32      60.258  70.363 125.613  1.00  0.00           O
ATOM    635  N   PRO A  33      61.088  71.753 124.103  1.00  0.00           N
ATOM    636  CD  PRO A  33      61.798  73.033 124.253  1.00  0.00           C
ATOM    639  CA  PRO A  33      59.758  71.993 123.513  1.00  0.00           C
ATOM    641  CB  PRO A  33      59.728  73.513 123.263  1.00  0.00           C
ATOM    644  CG  PRO A  33      60.638  74.013 124.363  1.00  0.00           C
ATOM    647  C   PRO A  33      59.598  71.283 122.193  1.00  0.00           C
ATOM    648  O   PRO A  33      58.838  71.743 121.343  1.00  0.00           O
ATOM    649  N   VAL A  34      60.248  70.133 122.033  1.00  0.00           N
ATOM    651  CA  VAL A  34      59.928  69.193 120.983  1.00  0.00           C
ATOM    653  CB  VAL A  34      61.108  68.393 120.463  1.00  0.00           C
ATOM    655  CG1 VAL A  34      61.828  69.173 119.343  1.00  0.00           C
ATOM    659  CG2 VAL A  34      62.088  68.093 121.603  1.00  0.00           C
ATOM    663  C   VAL A  34      58.838  68.253 121.453  1.00  0.00           C
ATOM    664  O   VAL A  34      58.868  67.693 122.553  1.00  0.00           O
ATOM    665  N   ARG A  35      57.838  68.023 120.593  1.00  0.00           N
ATOM    667  CA  ARG A  35      56.998  66.853 120.663  1.00  0.00           C
ATOM    669  CB  ARG A  35      55.608  67.173 120.063  1.00  0.00           C
ATOM    672  CG  ARG A  35      54.868  68.223 120.913  1.00  0.00           C
ATOM    675  CD  ARG A  35      53.528  68.783 120.373  1.00  0.00           C
ATOM    678  NE  ARG A  35      52.638  67.693 119.853  1.00  0.00           N
ATOM    680  CZ  ARG A  35      52.208  66.633 120.513  1.00  0.00           C
ATOM    681  NH1 ARG A  35      52.448  66.383 121.783  1.00  0.00           N
ATOM    684  NH2 ARG A  35      51.478  65.753 119.853  1.00  0.00           N
ATOM    687  C   ARG A  35      57.688  65.663 120.013  1.00  0.00           C
ATOM    688  O   ARG A  35      58.228  65.773 118.913  1.00  0.00           O
ATOM    689  N   ILE A  36      57.718  64.493 120.673  1.00  0.00           N
ATOM    691  CA  ILE A  36      58.058  63.253 119.993  1.00  0.00           C
ATOM    693  CB  ILE A  36      58.868  62.233 120.793  1.00  0.00           C
ATOM    695  CG2 ILE A  36      59.158  61.003 119.903  1.00  0.00           C
ATOM    699  CG1 ILE A  36      60.178  62.843 121.323  1.00  0.00           C
ATOM    702  CD  ILE A  36      60.888  61.933 122.333  1.00  0.00           C
ATOM    706  C   ILE A  36      56.758  62.643 119.543  1.00  0.00           C
ATOM    707  O   ILE A  36      55.898  62.313 120.353  1.00  0.00           O
ATOM    708  N   TYR A  37      56.608  62.493 118.213  1.00  0.00           N
ATOM    710  CA  TYR A  37      55.628  61.643 117.593  1.00  0.00           C
ATOM    712  CB  TYR A  37      55.308  62.173 116.183  1.00  0.00           C
ATOM    715  CG  TYR A  37      54.588  63.483 116.263  1.00  0.00           C
ATOM    716  CD1 TYR A  37      53.298  63.523 116.793  1.00  0.00           C
ATOM    718  CE1 TYR A  37      52.608  64.733 116.913  1.00  0.00           C
ATOM    720  CZ  TYR A  37      53.208  65.933 116.513  1.00  0.00           C
ATOM    721  OH  TYR A  37      52.528  67.153 116.743  1.00  0.00           O
ATOM    723  CD2 TYR A  37      55.168  64.683 115.793  1.00  0.00           C
ATOM    725  CE2 TYR A  37      54.478  65.903 115.923  1.00  0.00           C
ATOM    727  C   TYR A  37      56.218  60.263 117.473  1.00  0.00           C
ATOM    728  O   TYR A  37      57.448  60.113 117.403  1.00  0.00           O
ATOM    729  N   THR A  38      55.388  59.203 117.493  1.00  0.00           N
ATOM    731  CA  THR A  38      55.938  57.853 117.433  1.00  0.00           C
ATOM    733  CB  THR A  38      55.658  57.003 118.683  1.00  0.00           C
ATOM    735  OG1 THR A  38      54.268  56.783 118.923  1.00  0.00           O
ATOM    737  CG2 THR A  38      56.228  57.713 119.923  1.00  0.00           C
ATOM    741  C   THR A  38      55.518  57.073 116.193  1.00  0.00           C
ATOM    742  O   THR A  38      55.958  55.943 116.023  1.00  0.00           O
ATOM    743  N   ASN A  39      54.708  57.633 115.273  1.00  0.00           N
ATOM    745  CA  ASN A  39      54.398  56.983 114.003  1.00  0.00           C
ATOM    747  CB  ASN A  39      53.108  56.113 114.133  1.00  0.00           C
ATOM    750  CG  ASN A  39      53.038  55.013 113.073  1.00  0.00           C
ATOM    751  OD1 ASN A  39      52.738  55.253 111.903  1.00  0.00           O
ATOM    752  ND2 ASN A  39      53.308  53.753 113.523  1.00  0.00           N
ATOM    755  C   ASN A  39      54.258  58.013 112.873  1.00  0.00           C
ATOM    756  O   ASN A  39      53.908  59.173 113.113  1.00  0.00           O
ATOM    757  N   ALA A  40      54.498  57.613 111.603  1.00  0.00           N
ATOM    759  CA  ALA A  40      54.238  58.383 110.393  1.00  0.00           C
ATOM    761  CB  ALA A  40      54.658  57.563 109.153  1.00  0.00           C
ATOM    765  C   ALA A  40      52.788  58.813 110.243  1.00  0.00           C
ATOM    766  O   ALA A  40      52.498  59.933 109.823  1.00  0.00           O
ATOM    767  N   GLU A  41      51.838  57.933 110.653  1.00  0.00           N
ATOM    769  CA  GLU A  41      50.408  58.163 110.673  1.00  0.00           C
ATOM    771  CB  GLU A  41      49.718  56.883 111.193  1.00  0.00           C
ATOM    774  CG  GLU A  41      48.178  56.923 111.093  1.00  0.00           C
ATOM    777  CD  GLU A  41      47.698  56.983 109.643  1.00  0.00           C
ATOM    778  OE1 GLU A  41      47.858  55.953 108.943  1.00  0.00           O
ATOM    779  OE2 GLU A  41      47.048  57.983 109.253  1.00  0.00           O
ATOM    780  C   GLU A  41      49.978  59.373 111.513  1.00  0.00           C
ATOM    781  O   GLU A  41      48.978  60.033 111.273  1.00  0.00           O
ATOM    782  N   GLU A  42      50.758  59.733 112.553  1.00  0.00           N
ATOM    784  CA  GLU A  42      50.458  60.893 113.373  1.00  0.00           C
ATOM    786  CB  GLU A  42      51.238  60.843 114.703  1.00  0.00           C
ATOM    789  CG  GLU A  42      50.878  59.583 115.533  1.00  0.00           C
ATOM    792  CD  GLU A  42      51.398  59.693 116.953  1.00  0.00           C
ATOM    793  OE1 GLU A  42      52.638  59.763 117.133  1.00  0.00           O
ATOM    794  OE2 GLU A  42      50.538  59.723 117.883  1.00  0.00           O
ATOM    795  C   GLU A  42      50.728  62.213 112.653  1.00  0.00           C
ATOM    796  O   GLU A  42      50.288  63.283 113.073  1.00  0.00           O
ATOM    797  N   LEU A  43      51.438  62.163 111.513  1.00  0.00           N
ATOM    799  CA  LEU A  43      51.648  63.293 110.633  1.00  0.00           C
ATOM    801  CB  LEU A  43      53.088  63.313 110.073  1.00  0.00           C
ATOM    804  CG  LEU A  43      54.198  63.293 111.133  1.00  0.00           C
ATOM    806  CD1 LEU A  43      55.568  63.263 110.453  1.00  0.00           C
ATOM    810  CD2 LEU A  43      54.088  64.473 112.113  1.00  0.00           C
ATOM    814  C   LEU A  43      50.708  63.273 109.433  1.00  0.00           C
ATOM    815  O   LEU A  43      50.888  64.033 108.483  1.00  0.00           O
ATOM    816  N   VAL A  44      49.668  62.433 109.443  1.00  0.00           N
ATOM    818  CA  VAL A  44      48.598  62.543 108.463  1.00  0.00           C
ATOM    820  CB  VAL A  44      47.668  61.343 108.433  1.00  0.00           C
ATOM    822  CG1 VAL A  44      46.568  61.403 109.513  1.00  0.00           C
ATOM    826  CG2 VAL A  44      47.058  61.203 107.023  1.00  0.00           C
ATOM    830  C   VAL A  44      47.848  63.883 108.563  1.00  0.00           C
ATOM    831  O   VAL A  44      47.458  64.343 109.633  1.00  0.00           O
ATOM    832  N   GLY A  45      47.708  64.593 107.423  1.00  0.00           N
ATOM    834  CA  GLY A  45      47.248  65.983 107.393  1.00  0.00           C
ATOM    837  C   GLY A  45      48.078  66.923 108.223  1.00  0.00           C
ATOM    838  O   GLY A  45      47.558  67.843 108.853  1.00  0.00           O
ATOM    839  N   LYS A  46      49.408  66.703 108.283  1.00  0.00           N
ATOM    841  CA  LYS A  46      50.318  67.563 109.013  1.00  0.00           C
ATOM    843  CB  LYS A  46      50.838  66.863 110.313  1.00  0.00           C
ATOM    846  CG  LYS A  46      51.028  67.833 111.493  1.00  0.00           C
ATOM    849  CD  LYS A  46      49.658  68.393 111.943  1.00  0.00           C
ATOM    852  CE  LYS A  46      49.608  69.313 113.173  1.00  0.00           C
ATOM    855  NZ  LYS A  46      48.208  69.793 113.283  1.00  0.00           N
ATOM    859  C   LYS A  46      51.478  67.933 108.093  1.00  0.00           C
ATOM    860  O   LYS A  46      52.208  67.033 107.693  1.00  0.00           O
ATOM    861  N   PRO A  47      51.748  69.163 107.713  1.00  0.00           N
ATOM    862  CD  PRO A  47      50.988  70.353 108.113  1.00  0.00           C
ATOM    865  CA  PRO A  47      52.458  69.383 106.463  1.00  0.00           C
ATOM    867  CB  PRO A  47      51.458  70.303 105.793  1.00  0.00           C
ATOM    870  CG  PRO A  47      51.038  71.273 106.893  1.00  0.00           C
ATOM    873  C   PRO A  47      53.808  70.033 106.743  1.00  0.00           C
ATOM    874  O   PRO A  47      54.158  71.023 106.083  1.00  0.00           O
ATOM    875  N   PHE A  48      54.548  69.483 107.713  1.00  0.00           N
ATOM    877  CA  PHE A  48      55.878  69.853 108.173  1.00  0.00           C
ATOM    879  CB  PHE A  48      56.398  68.743 109.143  1.00  0.00           C
ATOM    882  CG  PHE A  48      56.438  67.403 108.453  1.00  0.00           C
ATOM    883  CD1 PHE A  48      55.318  66.553 108.403  1.00  0.00           C
ATOM    885  CE1 PHE A  48      55.328  65.403 107.603  1.00  0.00           C
ATOM    887  CZ  PHE A  48      56.488  65.073 106.883  1.00  0.00           C
ATOM    889  CD2 PHE A  48      57.598  67.013 107.773  1.00  0.00           C
ATOM    891  CE2 PHE A  48      57.628  65.873 106.983  1.00  0.00           C
ATOM    893  C   PHE A  48      56.958  70.163 107.113  1.00  0.00           C
ATOM    894  O   PHE A  48      56.878  69.743 105.963  1.00  0.00           O
ATOM    895  N   ARG A  49      58.048  70.833 107.513  1.00  0.00           N
ATOM    897  CA  ARG A  49      59.318  70.703 106.813  1.00  0.00           C
ATOM    899  CB  ARG A  49      60.268  71.913 106.963  1.00  0.00           C
ATOM    902  CG  ARG A  49      59.728  73.253 106.473  1.00  0.00           C
ATOM    905  CD  ARG A  49      60.318  74.393 107.303  1.00  0.00           C
ATOM    908  NE  ARG A  49      59.498  74.413 108.563  1.00  0.00           N
ATOM    910  CZ  ARG A  49      58.498  75.243 108.783  1.00  0.00           C
ATOM    911  NH1 ARG A  49      58.498  76.493 108.413  1.00  0.00           N
ATOM    914  NH2 ARG A  49      57.458  74.833 109.463  1.00  0.00           N
ATOM    917  C   ARG A  49      60.108  69.573 107.413  1.00  0.00           C
ATOM    918  O   ARG A  49      60.248  69.533 108.643  1.00  0.00           O
ATOM    919  N   ASP A  50      60.698  68.703 106.573  1.00  0.00           N
ATOM    921  CA  ASP A  50      61.888  67.983 106.983  1.00  0.00           C
ATOM    923  CB  ASP A  50      62.198  66.803 106.023  1.00  0.00           C
ATOM    926  CG  ASP A  50      63.178  65.833 106.653  1.00  0.00           C
ATOM    927  OD1 ASP A  50      63.468  65.963 107.873  1.00  0.00           O
ATOM    928  OD2 ASP A  50      63.628  64.913 105.923  1.00  0.00           O
ATOM    929  C   ASP A  50      63.068  68.953 107.183  1.00  0.00           C
ATOM    930  O   ASP A  50      63.268  69.913 106.423  1.00  0.00           O
ATOM    931  N   LEU A  51      63.788  68.763 108.283  1.00  0.00           N
ATOM    933  CA  LEU A  51      64.788  69.683 108.793  1.00  0.00           C
ATOM    935  CB  LEU A  51      64.188  70.383 110.043  1.00  0.00           C
ATOM    938  CG  LEU A  51      65.028  71.383 110.853  1.00  0.00           C
ATOM    940  CD1 LEU A  51      65.368  72.663 110.063  1.00  0.00           C
ATOM    944  CD2 LEU A  51      64.238  71.723 112.133  1.00  0.00           C
ATOM    948  C   LEU A  51      66.088  68.923 109.063  1.00  0.00           C
ATOM    949  O   LEU A  51      67.078  69.493 109.513  1.00  0.00           O
ATOM    950  N   GLY A  52      66.118  67.623 108.723  1.00  0.00           N
ATOM    952  CA  GLY A  52      67.328  66.813 108.773  1.00  0.00           C
ATOM    955  C   GLY A  52      67.338  65.753 109.843  1.00  0.00           C
ATOM    956  O   GLY A  52      66.738  65.853 110.913  1.00  0.00           O
ATOM    957  N   GLU A  53      68.078  64.663 109.573  1.00  0.00           N
ATOM    959  CA  GLU A  53      68.178  63.533 110.463  1.00  0.00           C
ATOM    961  CB  GLU A  53      68.798  62.283 109.783  1.00  0.00           C
ATOM    964  CG  GLU A  53      67.918  61.673 108.663  1.00  0.00           C
ATOM    967  CD  GLU A  53      66.538  61.263 109.143  1.00  0.00           C
ATOM    968  OE1 GLU A  53      66.448  60.543 110.173  1.00  0.00           O
ATOM    969  OE2 GLU A  53      65.548  61.643 108.473  1.00  0.00           O
ATOM    970  C   GLU A  53      68.868  63.823 111.783  1.00  0.00           C
ATOM    971  O   GLU A  53      69.858  64.543 111.863  1.00  0.00           O
ATOM    972  N   VAL A  54      68.338  63.253 112.873  1.00  0.00           N
ATOM    974  CA  VAL A  54      68.798  63.523 114.223  1.00  0.00           C
ATOM    976  CB  VAL A  54      67.718  64.123 115.123  1.00  0.00           C
ATOM    978  CG1 VAL A  54      68.358  64.723 116.383  1.00  0.00           C
ATOM    982  CG2 VAL A  54      67.018  65.243 114.363  1.00  0.00           C
ATOM    986  C   VAL A  54      69.228  62.233 114.833  1.00  0.00           C
ATOM    987  O   VAL A  54      68.638  61.183 114.583  1.00  0.00           O
ATOM    988  N   SER A  55      70.258  62.263 115.683  1.00  0.00           N
ATOM    990  CA  SER A  55      70.588  61.143 116.543  1.00  0.00           C
ATOM    992  CB  SER A  55      71.938  60.473 116.213  1.00  0.00           C
ATOM    995  OG  SER A  55      71.908  59.833 114.943  1.00  0.00           O
ATOM    997  C   SER A  55      70.708  61.623 117.953  1.00  0.00           C
ATOM    998  O   SER A  55      70.868  62.803 118.243  1.00  0.00           O
ATOM    999  N   GLY A  56      70.608  60.673 118.893  1.00  0.00           N
ATOM   1001  CA  GLY A  56      70.918  60.903 120.283  1.00  0.00           C
ATOM   1004  C   GLY A  56      71.178  59.593 120.923  1.00  0.00           C
ATOM   1005  O   GLY A  56      70.418  58.643 120.753  1.00  0.00           O
ATOM   1006  N   ASP A  57      72.278  59.493 121.693  1.00  0.00           N
ATOM   1008  CA  ASP A  57      72.748  58.233 122.193  1.00  0.00           C
ATOM   1010  CB  ASP A  57      74.038  57.793 121.443  1.00  0.00           C
ATOM   1013  CG  ASP A  57      75.258  58.683 121.683  1.00  0.00           C
ATOM   1014  OD1 ASP A  57      75.098  59.923 121.843  1.00  0.00           O
ATOM   1015  OD2 ASP A  57      76.378  58.143 121.543  1.00  0.00           O
ATOM   1016  C   ASP A  57      72.968  58.243 123.703  1.00  0.00           C
ATOM   1017  O   ASP A  57      72.958  59.253 124.403  1.00  0.00           O
ATOM   1018  N   SER A  58      73.148  57.043 124.243  1.00  0.00           N
ATOM   1020  CA  SER A  58      73.698  56.793 125.533  1.00  0.00           C
ATOM   1022  CB  SER A  58      72.648  56.223 126.503  1.00  0.00           C
ATOM   1025  OG  SER A  58      72.018  55.063 125.963  1.00  0.00           O
ATOM   1027  C   SER A  58      74.848  55.823 125.413  1.00  0.00           C
ATOM   1028  O   SER A  58      74.748  54.783 124.773  1.00  0.00           O
ATOM   1029  N   CYS A  59      75.998  56.163 126.023  1.00  0.00           N
ATOM   1031  CA  CYS A  59      77.168  55.303 126.013  1.00  0.00           C
ATOM   1033  CB  CYS A  59      78.428  56.153 125.653  1.00  0.00           C
ATOM   1036  SG  CYS A  59      80.068  55.333 125.813  1.00  0.00           S
ATOM   1038  C   CYS A  59      77.238  54.633 127.373  1.00  0.00           C
ATOM   1039  O   CYS A  59      76.878  55.213 128.393  1.00  0.00           O
ATOM   1040  N   GLN A  60      77.678  53.373 127.453  1.00  0.00           N
ATOM   1042  CA  GLN A  60      78.348  52.883 128.643  1.00  0.00           C
ATOM   1044  CB  GLN A  60      77.608  51.703 129.333  1.00  0.00           C
ATOM   1047  CG  GLN A  60      77.748  50.293 128.703  1.00  0.00           C
ATOM   1050  CD  GLN A  60      77.108  49.213 129.563  1.00  0.00           C
ATOM   1051  OE1 GLN A  60      76.158  48.543 129.173  1.00  0.00           O
ATOM   1052  NE2 GLN A  60      77.648  49.033 130.793  1.00  0.00           N
ATOM   1055  C   GLN A  60      79.708  52.513 128.113  1.00  0.00           C
ATOM   1056  O   GLN A  60      79.848  51.703 127.183  1.00  0.00           O
ATOM   1057  N   ALA A  61      80.758  53.173 128.613  1.00  0.00           N
ATOM   1059  CA  ALA A  61      82.068  53.133 128.013  1.00  0.00           C
ATOM   1061  CB  ALA A  61      82.878  54.363 128.463  1.00  0.00           C
ATOM   1065  C   ALA A  61      82.768  51.843 128.383  1.00  0.00           C
ATOM   1066  O   ALA A  61      83.638  51.353 127.663  1.00  0.00           O
ATOM   1067  N   SER A  62      82.328  51.223 129.493  1.00  0.00           N
ATOM   1069  CA  SER A  62      82.878  50.003 130.023  1.00  0.00           C
ATOM   1071  CB  SER A  62      84.028  50.323 131.003  1.00  0.00           C
ATOM   1074  OG  SER A  62      83.588  50.973 132.193  1.00  0.00           O
ATOM   1076  C   SER A  62      81.808  49.153 130.713  1.00  0.00           C
ATOM   1077  O   SER A  62      80.608  49.443 130.703  1.00  0.00           O
ATOM   1078  N   ASN A  63      82.248  48.023 131.313  1.00  0.00           N
ATOM   1080  CA  ASN A  63      81.448  47.133 132.143  1.00  0.00           C
ATOM   1082  CB  ASN A  63      82.238  45.823 132.413  1.00  0.00           C
ATOM   1085  CG  ASN A  63      82.538  45.113 131.103  1.00  0.00           C
ATOM   1086  OD1 ASN A  63      81.608  44.573 130.503  1.00  0.00           O
ATOM   1087  ND2 ASN A  63      83.818  45.033 130.693  1.00  0.00           N
ATOM   1090  C   ASN A  63      81.148  47.673 133.533  1.00  0.00           C
ATOM   1091  O   ASN A  63      80.178  47.263 134.173  1.00  0.00           O
ATOM   1092  N   GLN A  64      82.058  48.523 134.033  1.00  0.00           N
ATOM   1094  CA  GLN A  64      81.978  49.173 135.323  1.00  0.00           C
ATOM   1096  CB  GLN A  64      83.338  49.833 135.653  1.00  0.00           C
ATOM   1099  CG  GLN A  64      84.528  48.843 135.883  1.00  0.00           C
ATOM   1102  CD  GLN A  64      85.178  48.233 134.623  1.00  0.00           C
ATOM   1103  OE1 GLN A  64      84.908  48.583 133.473  1.00  0.00           O
ATOM   1104  NE2 GLN A  64      86.118  47.283 134.853  1.00  0.00           N
ATOM   1107  C   GLN A  64      80.828  50.183 135.363  1.00  0.00           C
ATOM   1108  O   GLN A  64      80.118  50.343 136.363  1.00  0.00           O
ATOM   1109  N   ASP A  65      80.668  50.893 134.233  1.00  0.00           N
ATOM   1111  CA  ASP A  65      79.728  51.953 133.963  1.00  0.00           C
ATOM   1113  CB  ASP A  65      80.038  52.633 132.623  1.00  0.00           C
ATOM   1116  CG  ASP A  65      81.468  53.093 132.563  1.00  0.00           C
ATOM   1117  OD1 ASP A  65      82.078  53.453 133.603  1.00  0.00           O
ATOM   1118  OD2 ASP A  65      81.978  53.143 131.423  1.00  0.00           O
ATOM   1119  C   ASP A  65      78.258  51.563 133.933  1.00  0.00           C
ATOM   1120  O   ASP A  65      77.888  50.463 133.513  1.00  0.00           O
ATOM   1121  N   SER A  66      77.368  52.493 134.313  1.00  0.00           N
ATOM   1123  CA  SER A  66      75.928  52.303 134.213  1.00  0.00           C
ATOM   1125  CB  SER A  66      75.088  53.453 134.863  1.00  0.00           C
ATOM   1128  OG  SER A  66      75.348  54.733 134.283  1.00  0.00           O
ATOM   1130  C   SER A  66      75.428  52.033 132.783  1.00  0.00           C
ATOM   1131  O   SER A  66      75.838  52.723 131.843  1.00  0.00           O
ATOM   1132  N   PRO A  67      74.548  51.033 132.553  1.00  0.00           N
ATOM   1133  CD  PRO A  67      74.128  50.093 133.593  1.00  0.00           C
ATOM   1136  CA  PRO A  67      74.068  50.623 131.233  1.00  0.00           C
ATOM   1138  CB  PRO A  67      72.958  49.623 131.553  1.00  0.00           C
ATOM   1141  CG  PRO A  67      73.438  48.973 132.833  1.00  0.00           C
ATOM   1144  C   PRO A  67      73.548  51.723 130.323  1.00  0.00           C
ATOM   1145  O   PRO A  67      73.168  52.753 130.883  1.00  0.00           O
ATOM   1146  N   PRO A  68      73.508  51.583 128.993  1.00  0.00           N
ATOM   1147  CD  PRO A  68      73.808  50.343 128.253  1.00  0.00           C
ATOM   1150  CA  PRO A  68      73.058  52.633 128.103  1.00  0.00           C
ATOM   1152  CB  PRO A  68      73.238  52.013 126.703  1.00  0.00           C
ATOM   1155  CG  PRO A  68      73.068  50.513 126.933  1.00  0.00           C
ATOM   1158  C   PRO A  68      71.628  53.093 128.343  1.00  0.00           C
ATOM   1159  O   PRO A  68      70.688  52.413 127.933  1.00  0.00           O
ATOM   1160  N   SER A  69      71.438  54.273 128.933  1.00  0.00           N
ATOM   1162  CA  SER A  69      70.128  54.823 129.233  1.00  0.00           C
ATOM   1164  CB  SER A  69      70.248  56.003 130.233  1.00  0.00           C
ATOM   1167  OG  SER A  69      69.028  56.733 130.433  1.00  0.00           O
ATOM   1169  C   SER A  69      69.248  55.143 128.033  1.00  0.00           C
ATOM   1170  O   SER A  69      69.488  56.093 127.283  1.00  0.00           O
ATOM   1171  N   ILE A  70      68.168  54.363 127.833  1.00  0.00           N
ATOM   1173  CA  ILE A  70      67.148  54.613 126.823  1.00  0.00           C
ATOM   1175  CB  ILE A  70      66.198  53.433 126.643  1.00  0.00           C
ATOM   1177  CG2 ILE A  70      65.218  53.253 127.813  1.00  0.00           C
ATOM   1181  CG1 ILE A  70      65.448  53.523 125.303  1.00  0.00           C
ATOM   1184  CD  ILE A  70      66.338  53.153 124.133  1.00  0.00           C
ATOM   1188  C   ILE A  70      66.418  55.953 126.953  1.00  0.00           C
ATOM   1189  O   ILE A  70      66.268  56.603 125.923  1.00  0.00           O
ATOM   1190  N   PRO A  71      65.998  56.523 128.103  1.00  0.00           N
ATOM   1191  CD  PRO A  71      65.928  55.943 129.453  1.00  0.00           C
ATOM   1194  CA  PRO A  71      65.408  57.853 128.073  1.00  0.00           C
ATOM   1196  CB  PRO A  71      64.808  58.043 129.463  1.00  0.00           C
ATOM   1199  CG  PRO A  71      65.638  57.133 130.363  1.00  0.00           C
ATOM   1202  C   PRO A  71      66.478  58.873 127.763  1.00  0.00           C
ATOM   1203  O   PRO A  71      66.158  59.913 127.193  1.00  0.00           O
ATOM   1204  N   THR A  72      67.748  58.633 128.123  1.00  0.00           N
ATOM   1206  CA  THR A  72      68.828  59.523 127.693  1.00  0.00           C
ATOM   1208  CB  THR A  72      70.188  59.243 128.293  1.00  0.00           C
ATOM   1210  OG1 THR A  72      70.128  59.543 129.673  1.00  0.00           O
ATOM   1212  CG2 THR A  72      71.248  60.173 127.673  1.00  0.00           C
ATOM   1216  C   THR A  72      68.998  59.633 126.203  1.00  0.00           C
ATOM   1217  O   THR A  72      69.098  60.723 125.663  1.00  0.00           O
ATOM   1218  N   ALA A  73      68.968  58.483 125.503  1.00  0.00           N
ATOM   1220  CA  ALA A  73      69.068  58.463 124.063  1.00  0.00           C
ATOM   1222  CB  ALA A  73      69.098  56.993 123.613  1.00  0.00           C
ATOM   1226  C   ALA A  73      67.948  59.253 123.363  1.00  0.00           C
ATOM   1227  O   ALA A  73      68.208  60.113 122.523  1.00  0.00           O
ATOM   1228  N   ARG A  74      66.668  59.063 123.753  1.00  0.00           N
ATOM   1230  CA  ARG A  74      65.598  59.823 123.143  1.00  0.00           C
ATOM   1232  CB  ARG A  74      64.198  59.223 123.403  1.00  0.00           C
ATOM   1235  CG  ARG A  74      63.758  59.223 124.883  1.00  0.00           C
ATOM   1238  CD  ARG A  74      62.398  58.553 125.093  1.00  0.00           C
ATOM   1241  NE  ARG A  74      61.388  59.363 124.343  1.00  0.00           N
ATOM   1243  CZ  ARG A  74      60.228  58.873 123.943  1.00  0.00           C
ATOM   1244  NH1 ARG A  74      60.018  57.593 123.783  1.00  0.00           N
ATOM   1247  NH2 ARG A  74      59.208  59.653 123.673  1.00  0.00           N
ATOM   1250  C   ARG A  74      65.588  61.293 123.503  1.00  0.00           C
ATOM   1251  O   ARG A  74      65.238  62.143 122.693  1.00  0.00           O
ATOM   1252  N   LYS A  75      66.008  61.663 124.743  1.00  0.00           N
ATOM   1254  CA  LYS A  75      66.118  63.063 125.093  1.00  0.00           C
ATOM   1256  CB  LYS A  75      66.218  63.353 126.623  1.00  0.00           C
ATOM   1259  CG  LYS A  75      67.618  63.303 127.253  1.00  0.00           C
ATOM   1262  CD  LYS A  75      67.698  64.133 128.533  1.00  0.00           C
ATOM   1265  CE  LYS A  75      69.108  64.203 129.133  1.00  0.00           C
ATOM   1268  NZ  LYS A  75      69.468  62.903 129.723  1.00  0.00           N
ATOM   1272  C   LYS A  75      67.258  63.733 124.383  1.00  0.00           C
ATOM   1273  O   LYS A  75      67.148  64.893 124.003  1.00  0.00           O
ATOM   1274  N   ARG A  76      68.398  63.033 124.133  1.00  0.00           N
ATOM   1276  CA  ARG A  76      69.458  63.553 123.283  1.00  0.00           C
ATOM   1278  CB  ARG A  76      70.768  62.703 123.283  1.00  0.00           C
ATOM   1281  CG  ARG A  76      71.628  62.733 124.583  1.00  0.00           C
ATOM   1284  CD  ARG A  76      73.118  62.393 124.343  1.00  0.00           C
ATOM   1287  NE  ARG A  76      73.778  61.953 125.623  1.00  0.00           N
ATOM   1289  CZ  ARG A  76      75.088  61.713 125.723  1.00  0.00           C
ATOM   1290  NH1 ARG A  76      75.958  62.063 124.793  1.00  0.00           N
ATOM   1293  NH2 ARG A  76      75.588  61.083 126.773  1.00  0.00           N
ATOM   1296  C   ARG A  76      68.958  63.793 121.863  1.00  0.00           C
ATOM   1297  O   ARG A  76      69.248  64.823 121.273  1.00  0.00           O
ATOM   1298  N   MET A  77      68.148  62.883 121.283  1.00  0.00           N
ATOM   1300  CA  MET A  77      67.538  63.073 119.973  1.00  0.00           C
ATOM   1302  CB  MET A  77      66.808  61.763 119.593  1.00  0.00           C
ATOM   1305  CG  MET A  77      66.018  61.773 118.263  1.00  0.00           C
ATOM   1308  SD  MET A  77      64.778  60.463 118.113  1.00  0.00           S
ATOM   1309  CE  MET A  77      63.708  61.073 119.453  1.00  0.00           C
ATOM   1313  C   MET A  77      66.618  64.293 119.923  1.00  0.00           C
ATOM   1314  O   MET A  77      66.688  65.143 119.043  1.00  0.00           O
ATOM   1315  N   GLN A  78      65.758  64.463 120.943  1.00  0.00           N
ATOM   1317  CA  GLN A  78      64.928  65.653 121.113  1.00  0.00           C
ATOM   1319  CB  GLN A  78      64.198  65.573 122.473  1.00  0.00           C
ATOM   1322  CG  GLN A  78      62.968  64.663 122.503  1.00  0.00           C
ATOM   1325  CD  GLN A  78      62.378  64.683 123.923  1.00  0.00           C
ATOM   1326  OE1 GLN A  78      63.058  64.423 124.913  1.00  0.00           O
ATOM   1327  NE2 GLN A  78      61.078  65.023 124.043  1.00  0.00           N
ATOM   1330  C   GLN A  78      65.688  66.963 121.173  1.00  0.00           C
ATOM   1331  O   GLN A  78      65.358  67.963 120.543  1.00  0.00           O
ATOM   1332  N   ILE A  79      66.728  66.973 122.003  1.00  0.00           N
ATOM   1334  CA  ILE A  79      67.528  68.133 122.283  1.00  0.00           C
ATOM   1336  CB  ILE A  79      68.228  67.923 123.623  1.00  0.00           C
ATOM   1338  CG2 ILE A  79      69.458  68.833 123.793  1.00  0.00           C
ATOM   1342  CG1 ILE A  79      67.168  68.093 124.753  1.00  0.00           C
ATOM   1345  CD  ILE A  79      67.598  67.513 126.103  1.00  0.00           C
ATOM   1349  C   ILE A  79      68.428  68.493 121.113  1.00  0.00           C
ATOM   1350  O   ILE A  79      68.608  69.663 120.803  1.00  0.00           O
ATOM   1351  N   ASN A  80      68.938  67.483 120.373  1.00  0.00           N
ATOM   1353  CA  ASN A  80      69.568  67.663 119.073  1.00  0.00           C
ATOM   1355  CB  ASN A  80      70.338  66.393 118.613  1.00  0.00           C
ATOM   1358  CG  ASN A  80      71.658  66.283 119.383  1.00  0.00           C
ATOM   1359  OD1 ASN A  80      72.588  67.073 119.183  1.00  0.00           O
ATOM   1360  ND2 ASN A  80      71.798  65.243 120.233  1.00  0.00           N
ATOM   1363  C   ASN A  80      68.648  68.223 117.983  1.00  0.00           C
ATOM   1364  O   ASN A  80      69.058  69.113 117.243  1.00  0.00           O
ATOM   1365  N   ALA A  81      67.368  67.793 117.913  1.00  0.00           N
ATOM   1367  CA  ALA A  81      66.348  68.393 117.073  1.00  0.00           C
ATOM   1369  CB  ALA A  81      65.068  67.543 117.153  1.00  0.00           C
ATOM   1373  C   ALA A  81      66.068  69.873 117.393  1.00  0.00           C
ATOM   1374  O   ALA A  81      65.968  70.713 116.503  1.00  0.00           O
ATOM   1375  N   SER A  82      65.988  70.233 118.693  1.00  0.00           N
ATOM   1377  CA  SER A  82      65.788  71.603 119.203  1.00  0.00           C
ATOM   1379  CB  SER A  82      65.698  71.573 120.753  1.00  0.00           C
ATOM   1382  OG  SER A  82      65.228  72.793 121.343  1.00  0.00           O
ATOM   1384  C   SER A  82      66.878  72.593 118.733  1.00  0.00           C
ATOM   1385  O   SER A  82      66.608  73.753 118.413  1.00  0.00           O
ATOM   1386  N   LYS A  83      68.138  72.143 118.593  1.00  0.00           N
ATOM   1388  CA  LYS A  83      69.248  72.963 118.093  1.00  0.00           C
ATOM   1390  CB  LYS A  83      70.568  72.153 117.983  1.00  0.00           C
ATOM   1393  CG  LYS A  83      70.818  71.253 119.193  1.00  0.00           C
ATOM   1396  CD  LYS A  83      72.088  70.403 119.053  1.00  0.00           C
ATOM   1399  CE  LYS A  83      73.368  71.093 119.493  1.00  0.00           C
ATOM   1402  NZ  LYS A  83      74.518  70.293 119.033  1.00  0.00           N
ATOM   1406  C   LYS A  83      68.998  73.523 116.703  1.00  0.00           C
ATOM   1407  O   LYS A  83      69.318  74.673 116.403  1.00  0.00           O
ATOM   1408  N   MET A  84      68.358  72.713 115.833  1.00  0.00           N
ATOM   1410  CA  MET A  84      68.018  73.083 114.483  1.00  0.00           C
ATOM   1412  CB  MET A  84      67.948  71.843 113.553  1.00  0.00           C
ATOM   1415  CG  MET A  84      69.298  71.123 113.423  1.00  0.00           C
ATOM   1418  SD  MET A  84      69.278  69.703 112.293  1.00  0.00           S
ATOM   1419  CE  MET A  84      68.388  68.593 113.423  1.00  0.00           C
ATOM   1423  C   MET A  84      66.678  73.773 114.433  1.00  0.00           C
ATOM   1424  O   MET A  84      66.238  74.213 113.373  1.00  0.00           O
ATOM   1425  N   LYS A  85      66.058  73.953 115.613  1.00  0.00           N
ATOM   1427  CA  LYS A  85      64.888  74.753 115.863  1.00  0.00           C
ATOM   1429  CB  LYS A  85      64.918  76.153 115.163  1.00  0.00           C
ATOM   1432  CG  LYS A  85      66.258  76.933 115.283  1.00  0.00           C
ATOM   1435  CD  LYS A  85      66.288  78.123 114.323  1.00  0.00           C
ATOM   1438  CE  LYS A  85      67.518  79.043 114.363  1.00  0.00           C
ATOM   1441  NZ  LYS A  85      68.818  78.353 114.183  1.00  0.00           N
ATOM   1445  C   LYS A  85      63.678  73.913 115.473  1.00  0.00           C
ATOM   1446  O   LYS A  85      62.698  74.433 114.923  1.00  0.00           O
ATOM   1447  N   ALA A  86      63.748  72.573 115.673  1.00  0.00           N
ATOM   1449  CA  ALA A  86      62.658  71.663 115.373  1.00  0.00           C
ATOM   1451  CB  ALA A  86      63.108  70.203 115.423  1.00  0.00           C
ATOM   1455  C   ALA A  86      61.458  71.823 116.273  1.00  0.00           C
ATOM   1456  O   ALA A  86      61.588  72.003 117.483  1.00  0.00           O
ATOM   1457  N   ASN A  87      60.248  71.743 115.693  1.00  0.00           N
ATOM   1459  CA  ASN A  87      59.028  71.633 116.453  1.00  0.00           C
ATOM   1461  CB  ASN A  87      57.798  71.853 115.533  1.00  0.00           C
ATOM   1464  CG  ASN A  87      56.508  71.763 116.333  1.00  0.00           C
ATOM   1465  OD1 ASN A  87      55.668  70.913 116.063  1.00  0.00           O
ATOM   1466  ND2 ASN A  87      56.368  72.613 117.383  1.00  0.00           N
ATOM   1469  C   ASN A  87      58.898  70.273 117.113  1.00  0.00           C
ATOM   1470  O   ASN A  87      58.348  70.133 118.203  1.00  0.00           O
ATOM   1471  N   ALA A  88      59.348  69.223 116.413  1.00  0.00           N
ATOM   1473  CA  ALA A  88      59.018  67.893 116.803  1.00  0.00           C
ATOM   1475  CB  ALA A  88      57.558  67.533 116.443  1.00  0.00           C
ATOM   1479  C   ALA A  88      59.978  66.953 116.113  1.00  0.00           C
ATOM   1480  O   ALA A  88      60.798  67.343 115.263  1.00  0.00           O
ATOM   1481  N   VAL A  89      59.918  65.683 116.483  1.00  0.00           N
ATOM   1483  CA  VAL A  89      60.778  64.683 115.893  1.00  0.00           C
ATOM   1485  CB  VAL A  89      62.028  64.483 116.763  1.00  0.00           C
ATOM   1487  CG1 VAL A  89      61.708  63.713 118.053  1.00  0.00           C
ATOM   1491  CG2 VAL A  89      63.168  63.823 115.963  1.00  0.00           C
ATOM   1495  C   VAL A  89      59.928  63.443 115.663  1.00  0.00           C
ATOM   1496  O   VAL A  89      59.128  63.043 116.523  1.00  0.00           O
ATOM   1497  N   LEU A  90      60.028  62.843 114.463  1.00  0.00           N
ATOM   1499  CA  LEU A  90      59.428  61.553 114.153  1.00  0.00           C
ATOM   1501  CB  LEU A  90      59.128  61.423 112.613  1.00  0.00           C
ATOM   1504  CG  LEU A  90      58.358  60.183 112.053  1.00  0.00           C
ATOM   1506  CD1 LEU A  90      57.988  60.263 110.553  1.00  0.00           C
ATOM   1510  CD2 LEU A  90      58.988  58.823 112.353  1.00  0.00           C
ATOM   1514  C   LEU A  90      60.468  60.553 114.603  1.00  0.00           C
ATOM   1515  O   LEU A  90      61.548  60.473 114.023  1.00  0.00           O
ATOM   1516  N   LEU A  91      60.208  59.773 115.683  1.00  0.00           N
ATOM   1518  CA  LEU A  91      61.158  58.753 116.103  1.00  0.00           C
ATOM   1520  CB  LEU A  91      60.928  58.373 117.593  1.00  0.00           C
ATOM   1523  CG  LEU A  91      62.018  57.503 118.283  1.00  0.00           C
ATOM   1525  CD1 LEU A  91      62.008  57.683 119.813  1.00  0.00           C
ATOM   1529  CD2 LEU A  91      61.888  56.003 117.963  1.00  0.00           C
ATOM   1533  C   LEU A  91      61.048  57.563 115.153  1.00  0.00           C
ATOM   1534  O   LEU A  91      59.998  56.943 114.983  1.00  0.00           O
ATOM   1535  N   HIS A  92      62.128  57.213 114.423  1.00  0.00           N
ATOM   1537  CA  HIS A  92      62.048  56.113 113.483  1.00  0.00           C
ATOM   1539  CB  HIS A  92      63.188  56.183 112.433  1.00  0.00           C
ATOM   1542  ND1 HIS A  92      62.168  57.563 110.603  1.00  0.00           N
ATOM   1543  CG  HIS A  92      63.168  57.403 111.553  1.00  0.00           C
ATOM   1544  CE1 HIS A  92      62.508  58.663 109.943  1.00  0.00           C
ATOM   1546  NE2 HIS A  92      63.658  59.193 110.403  1.00  0.00           N
ATOM   1548  CD2 HIS A  92      64.088  58.393 111.433  1.00  0.00           C
ATOM   1550  C   HIS A  92      62.118  54.753 114.173  1.00  0.00           C
ATOM   1551  O   HIS A  92      61.288  53.873 113.973  1.00  0.00           O
ATOM   1552  N   SER A  93      63.148  54.593 115.033  1.00  0.00           N
ATOM   1554  CA  SER A  93      63.478  53.363 115.713  1.00  0.00           C
ATOM   1556  CB  SER A  93      64.138  52.333 114.743  1.00  0.00           C
ATOM   1559  OG  SER A  93      64.508  51.073 115.333  1.00  0.00           O
ATOM   1561  C   SER A  93      64.408  53.723 116.863  1.00  0.00           C
ATOM   1562  O   SER A  93      64.828  54.873 117.013  1.00  0.00           O
ATOM   1563  N   CYS A  94      64.748  52.743 117.703  1.00  0.00           N
ATOM   1565  CA  CYS A  94      65.958  52.773 118.493  1.00  0.00           C
ATOM   1567  CB  CYS A  94      65.718  53.333 119.923  1.00  0.00           C
ATOM   1570  SG  CYS A  94      67.218  53.473 120.963  1.00  0.00           S
ATOM   1572  C   CYS A  94      66.478  51.353 118.573  1.00  0.00           C
ATOM   1573  O   CYS A  94      65.728  50.373 118.463  1.00  0.00           O
ATOM   1574  N   GLU A  95      67.778  51.193 118.823  1.00  0.00           N
ATOM   1576  CA  GLU A  95      68.388  49.923 119.103  1.00  0.00           C
ATOM   1578  CB  GLU A  95      69.168  49.403 117.873  1.00  0.00           C
ATOM   1581  CG  GLU A  95      68.208  48.843 116.813  1.00  0.00           C
ATOM   1584  CD  GLU A  95      68.888  48.083 115.683  1.00  0.00           C
ATOM   1585  OE1 GLU A  95      70.008  47.553 115.873  1.00  0.00           O
ATOM   1586  OE2 GLU A  95      68.218  47.973 114.623  1.00  0.00           O
ATOM   1587  C   GLU A  95      69.338  50.003 120.273  1.00  0.00           C
ATOM   1588  O   GLU A  95      69.928  51.043 120.563  1.00  0.00           O
ATOM   1589  N   VAL A  96      69.568  48.853 120.933  1.00  0.00           N
ATOM   1591  CA  VAL A  96      70.698  48.673 121.843  1.00  0.00           C
ATOM   1593  CB  VAL A  96      70.308  47.983 123.153  1.00  0.00           C
ATOM   1595  CG1 VAL A  96      71.538  47.783 124.053  1.00  0.00           C
ATOM   1599  CG2 VAL A  96      69.248  48.833 123.883  1.00  0.00           C
ATOM   1603  C   VAL A  96      71.728  47.863 121.073  1.00  0.00           C
ATOM   1604  O   VAL A  96      71.418  46.793 120.543  1.00  0.00           O
ATOM   1605  N   THR A  97      72.968  48.363 120.973  1.00  0.00           N
ATOM   1607  CA  THR A  97      74.048  47.713 120.213  1.00  0.00           C
ATOM   1609  CB  THR A  97      74.578  48.523 119.033  1.00  0.00           C
ATOM   1611  OG1 THR A  97      75.538  47.813 118.263  1.00  0.00           O
ATOM   1613  CG2 THR A  97      75.238  49.833 119.483  1.00  0.00           C
ATOM   1617  C   THR A  97      75.208  47.383 121.133  1.00  0.00           C
ATOM   1618  O   THR A  97      75.388  48.013 122.183  1.00  0.00           O
ATOM   1619  N   SER A  98      76.028  46.383 120.773  1.00  0.00           N
ATOM   1621  CA  SER A  98      77.298  46.073 121.413  1.00  0.00           C
ATOM   1623  CB  SER A  98      77.368  44.583 121.863  1.00  0.00           C
ATOM   1626  OG  SER A  98      77.148  43.683 120.763  1.00  0.00           O
ATOM   1628  C   SER A  98      78.478  46.273 120.473  1.00  0.00           C
ATOM   1629  O   SER A  98      79.598  45.903 120.813  1.00  0.00           O
ATOM   1630  N   GLY A  99      78.258  46.843 119.273  1.00  0.00           N
ATOM   1632  CA  GLY A  99      79.288  46.883 118.243  1.00  0.00           C
ATOM   1635  C   GLY A  99      80.048  48.173 118.123  1.00  0.00           C
ATOM   1636  O   GLY A  99      81.138  48.203 117.563  1.00  0.00           O
ATOM   1637  N   THR A 100      79.478  49.263 118.653  1.00  0.00           N
ATOM   1639  CA  THR A 100      80.048  50.603 118.573  1.00  0.00           C
ATOM   1641  CB  THR A 100      79.108  51.653 119.163  1.00  0.00           C
ATOM   1643  OG1 THR A 100      79.648  52.973 119.213  1.00  0.00           O
ATOM   1645  CG2 THR A 100      78.738  51.263 120.603  1.00  0.00           C
ATOM   1649  C   THR A 100      81.468  50.663 119.133  1.00  0.00           C
ATOM   1650  O   THR A 100      81.698  50.193 120.253  1.00  0.00           O
ATOM   1651  N   PRO A 101      82.478  51.203 118.443  1.00  0.00           N
ATOM   1652  CD  PRO A 101      82.448  51.323 116.983  1.00  0.00           C
ATOM   1655  CA  PRO A 101      83.858  51.153 118.943  1.00  0.00           C
ATOM   1657  CB  PRO A 101      84.688  51.643 117.753  1.00  0.00           C
ATOM   1660  CG  PRO A 101      83.898  51.183 116.533  1.00  0.00           C
ATOM   1663  C   PRO A 101      84.128  52.003 120.163  1.00  0.00           C
ATOM   1664  O   PRO A 101      85.188  51.853 120.773  1.00  0.00           O
ATOM   1665  N   GLY A 102      83.228  52.943 120.503  1.00  0.00           N
ATOM   1667  CA  GLY A 102      83.358  53.863 121.623  1.00  0.00           C
ATOM   1670  C   GLY A 102      82.588  53.433 122.833  1.00  0.00           C
ATOM   1671  O   GLY A 102      82.718  54.053 123.903  1.00  0.00           O
ATOM   1672  N   CYS A 103      81.768  52.383 122.733  1.00  0.00           N
ATOM   1674  CA  CYS A 103      80.928  51.983 123.853  1.00  0.00           C
ATOM   1676  CB  CYS A 103      79.458  52.523 123.753  1.00  0.00           C
ATOM   1679  SG  CYS A 103      79.238  54.053 122.763  1.00  0.00           S
ATOM   1681  C   CYS A 103      80.888  50.473 123.933  1.00  0.00           C
ATOM   1682  O   CYS A 103      80.648  49.783 122.943  1.00  0.00           O
ATOM   1683  N   TYR A 104      81.018  49.893 125.153  1.00  0.00           N
ATOM   1685  CA  TYR A 104      80.778  48.483 125.413  1.00  0.00           C
ATOM   1687  CB  TYR A 104      81.068  48.123 126.913  1.00  0.00           C
ATOM   1690  CG  TYR A 104      80.708  46.693 127.273  1.00  0.00           C
ATOM   1691  CD1 TYR A 104      81.518  45.643 126.803  1.00  0.00           C
ATOM   1693  CE1 TYR A 104      81.208  44.313 127.093  1.00  0.00           C
ATOM   1695  CZ  TYR A 104      80.088  43.993 127.873  1.00  0.00           C
ATOM   1696  OH  TYR A 104      79.798  42.633 128.103  1.00  0.00           O
ATOM   1698  CD2 TYR A 104      79.578  46.373 128.053  1.00  0.00           C
ATOM   1700  CE2 TYR A 104      79.268  45.033 128.353  1.00  0.00           C
ATOM   1702  C   TYR A 104      79.368  48.063 125.033  1.00  0.00           C
ATOM   1703  O   TYR A 104      79.138  46.973 124.513  1.00  0.00           O
ATOM   1704  N   ARG A 105      78.418  48.973 125.303  1.00  0.00           N
ATOM   1706  CA  ARG A 105      77.078  48.963 124.763  1.00  0.00           C
ATOM   1708  CB  ARG A 105      76.098  48.153 125.643  1.00  0.00           C
ATOM   1711  CG  ARG A 105      75.998  46.673 125.233  1.00  0.00           C
ATOM   1714  CD  ARG A 105      75.758  45.763 126.433  1.00  0.00           C
ATOM   1717  NE  ARG A 105      75.578  44.393 125.883  1.00  0.00           N
ATOM   1719  CZ  ARG A 105      76.558  43.563 125.573  1.00  0.00           C
ATOM   1720  NH1 ARG A 105      77.838  43.863 125.613  1.00  0.00           N
ATOM   1723  NH2 ARG A 105      76.288  42.363 125.113  1.00  0.00           N
ATOM   1726  C   ARG A 105      76.578  50.383 124.593  1.00  0.00           C
ATOM   1727  O   ARG A 105      77.038  51.303 125.253  1.00  0.00           O
ATOM   1728  N   GLN A 106      75.618  50.593 123.683  1.00  0.00           N
ATOM   1730  CA  GLN A 106      75.078  51.903 123.403  1.00  0.00           C
ATOM   1732  CB  GLN A 106      75.828  52.553 122.213  1.00  0.00           C
ATOM   1735  CG  GLN A 106      75.328  53.913 121.653  1.00  0.00           C
ATOM   1738  CD  GLN A 106      76.118  54.303 120.393  1.00  0.00           C
ATOM   1739  OE1 GLN A 106      76.158  53.553 119.413  1.00  0.00           O
ATOM   1740  NE2 GLN A 106      76.758  55.493 120.393  1.00  0.00           N
ATOM   1743  C   GLN A 106      73.628  51.753 123.073  1.00  0.00           C
ATOM   1744  O   GLN A 106      73.228  50.743 122.493  1.00  0.00           O
ATOM   1745  N   ALA A 107      72.808  52.763 123.413  1.00  0.00           N
ATOM   1747  CA  ALA A 107      71.468  52.873 122.893  1.00  0.00           C
ATOM   1749  CB  ALA A 107      70.378  52.853 123.983  1.00  0.00           C
ATOM   1753  C   ALA A 107      71.408  54.163 122.113  1.00  0.00           C
ATOM   1754  O   ALA A 107      71.868  55.203 122.583  1.00  0.00           O
ATOM   1755  N   VAL A 108      70.878  54.103 120.883  1.00  0.00           N
ATOM   1757  CA  VAL A 108      70.808  55.253 120.003  1.00  0.00           C
ATOM   1759  CB  VAL A 108      71.998  55.333 119.053  1.00  0.00           C
ATOM   1761  CG1 VAL A 108      72.158  54.043 118.213  1.00  0.00           C
ATOM   1765  CG2 VAL A 108      71.898  56.583 118.163  1.00  0.00           C
ATOM   1769  C   VAL A 108      69.468  55.363 119.303  1.00  0.00           C
ATOM   1770  O   VAL A 108      69.038  54.483 118.543  1.00  0.00           O
ATOM   1771  N   CYS A 109      68.738  56.463 119.573  1.00  0.00           N
ATOM   1773  CA  CYS A 109      67.448  56.783 118.963  1.00  0.00           C
ATOM   1775  CB  CYS A 109      66.498  57.573 119.903  1.00  0.00           C
ATOM   1778  SG  CYS A 109      66.078  56.693 121.443  1.00  0.00           S
ATOM   1780  C   CYS A 109      67.658  57.643 117.743  1.00  0.00           C
ATOM   1781  O   CYS A 109      68.448  58.593 117.763  1.00  0.00           O
ATOM   1782  N   ILE A 110      66.958  57.333 116.633  1.00  0.00           N
ATOM   1784  CA  ILE A 110      67.118  58.063 115.383  1.00  0.00           C
ATOM   1786  CB  ILE A 110      67.638  57.183 114.243  1.00  0.00           C
ATOM   1788  CG2 ILE A 110      67.888  58.053 112.983  1.00  0.00           C
ATOM   1792  CG1 ILE A 110      68.928  56.403 114.633  1.00  0.00           C
ATOM   1795  CD  ILE A 110      70.168  57.263 114.873  1.00  0.00           C
ATOM   1799  C   ILE A 110      65.768  58.633 115.033  1.00  0.00           C
ATOM   1800  O   ILE A 110      64.738  57.993 115.203  1.00  0.00           O
ATOM   1801  N   GLY A 111      65.708  59.883 114.543  1.00  0.00           N
ATOM   1803  CA  GLY A 111      64.458  60.463 114.083  1.00  0.00           C
ATOM   1806  C   GLY A 111      64.738  61.593 113.143  1.00  0.00           C
ATOM   1807  O   GLY A 111      65.848  62.123 113.143  1.00  0.00           O
ATOM   1808  N   SER A 112      63.758  62.023 112.333  1.00  0.00           N
ATOM   1810  CA  SER A 112      63.938  63.203 111.493  1.00  0.00           C
ATOM   1812  CB  SER A 112      63.098  63.233 110.203  1.00  0.00           C
ATOM   1815  OG  SER A 112      63.238  62.033 109.453  1.00  0.00           O
ATOM   1817  C   SER A 112      63.498  64.403 112.293  1.00  0.00           C
ATOM   1818  O   SER A 112      62.428  64.383 112.903  1.00  0.00           O
ATOM   1819  N   ALA A 113      64.308  65.473 112.353  1.00  0.00           N
ATOM   1821  CA  ALA A 113      63.868  66.733 112.913  1.00  0.00           C
ATOM   1823  CB  ALA A 113      65.018  67.743 113.093  1.00  0.00           C
ATOM   1827  C   ALA A 113      62.838  67.333 111.993  1.00  0.00           C
ATOM   1828  O   ALA A 113      63.068  67.473 110.793  1.00  0.00           O
ATOM   1829  N   LEU A 114      61.668  67.693 112.533  1.00  0.00           N
ATOM   1831  CA  LEU A 114      60.608  68.193 111.713  1.00  0.00           C
ATOM   1833  CB  LEU A 114      59.378  67.253 111.673  1.00  0.00           C
ATOM   1836  CG  LEU A 114      59.698  65.803 111.253  1.00  0.00           C
ATOM   1838  CD1 LEU A 114      58.398  64.993 111.293  1.00  0.00           C
ATOM   1842  CD2 LEU A 114      60.348  65.693 109.873  1.00  0.00           C
ATOM   1846  C   LEU A 114      60.188  69.503 112.273  1.00  0.00           C
ATOM   1847  O   LEU A 114      60.078  69.723 113.483  1.00  0.00           O
ATOM   1848  N   ASN A 115      59.908  70.453 111.393  1.00  0.00           N
ATOM   1850  CA  ASN A 115      59.268  71.673 111.803  1.00  0.00           C
ATOM   1852  CB  ASN A 115      60.248  72.833 111.473  1.00  0.00           C
ATOM   1855  CG  ASN A 115      59.648  74.193 111.793  1.00  0.00           C
ATOM   1856  OD1 ASN A 115      58.508  74.273 112.233  1.00  0.00           O
ATOM   1857  ND2 ASN A 115      60.388  75.283 111.533  1.00  0.00           N
ATOM   1860  C   ASN A 115      57.878  71.663 111.183  1.00  0.00           C
ATOM   1861  O   ASN A 115      57.698  72.023 110.023  1.00  0.00           O
ATOM   1862  N   ILE A 116      56.878  71.203 111.983  1.00  0.00           N
ATOM   1864  CA  ILE A 116      55.438  71.153 111.743  1.00  0.00           C
ATOM   1866  CB  ILE A 116      54.648  70.413 112.833  1.00  0.00           C
ATOM   1868  CG2 ILE A 116      53.118  70.673 112.813  1.00  0.00           C
ATOM   1872  CG1 ILE A 116      54.868  68.873 112.813  1.00  0.00           C
ATOM   1875  CD  ILE A 116      56.298  68.413 113.103  1.00  0.00           C
ATOM   1879  C   ILE A 116      54.928  72.553 111.463  1.00  0.00           C
ATOM   1880  O   ILE A 116      55.588  73.533 111.783  1.00  0.00           O
ATOM   1881  N   THR A 117      53.798  72.703 110.753  1.00  0.00           N
ATOM   1883  CA  THR A 117      53.438  74.003 110.263  1.00  0.00           C
ATOM   1885  CB  THR A 117      54.298  74.353 109.063  1.00  0.00           C
ATOM   1887  OG1 THR A 117      54.568  75.733 109.013  1.00  0.00           O
ATOM   1889  CG2 THR A 117      53.788  73.843 107.713  1.00  0.00           C
ATOM   1893  C   THR A 117      51.938  73.993 109.933  1.00  0.00           C
ATOM   1894  OT1 THR A 117      51.288  72.913 110.013  1.00  0.00           O
ATOM   1895  OT2 THR A 117      51.398  75.073 109.583  1.00  0.00           O
ATOM   1896  NH3 POPEB 118     101.308 113.623 104.153  1.00  0.00           N
ATOM   1900  C12 POPEB 118     100.588 114.093 105.383  1.00  0.00           C
ATOM   1903  C11 POPEB 118      99.148 113.533 105.393  1.00  0.00           C
ATOM   1906  P   POPEB 118      98.238 114.703 103.263  1.00  0.00           P
ATOM   1907  O13 POPEB 118      98.758 115.893 103.983  1.00  0.00           O
ATOM   1908  O14 POPEB 118      98.788 114.593 101.913  1.00  0.00           O
ATOM   1909  O11 POPEB 118      96.678 114.723 103.303  1.00  0.00           O
ATOM   1910  O12 POPEB 118      98.648 113.403 104.063  1.00  0.00           O
ATOM   1911  C1  POPEB 118      95.798 114.493 102.203  1.00  0.00           C
ATOM   1914  C2  POPEB 118      95.198 113.043 102.193  1.00  0.00           C
ATOM   1916  O21 POPEB 118      96.118 112.073 101.653  1.00  0.00           O
ATOM   1917  C21 POPEB 118      96.238 112.043 100.343  1.00  0.00           C
ATOM   1918  O22 POPEB 118      96.058 112.973  99.573  1.00  0.00           O
ATOM   1919  C22 POPEB 118      96.548 110.603  99.883  1.00  0.00           C
ATOM   1922  C3  POPEB 118      93.788 113.003 101.483  1.00  0.00           C
ATOM   1925  O31 POPEB 118      93.368 111.643 101.203  1.00  0.00           O
ATOM   1926  C31 POPEB 118      92.828 111.433 100.003  1.00  0.00           C
ATOM   1927  O32 POPEB 118      92.638 112.283  99.143  1.00  0.00           O
ATOM   1928  C32 POPEB 118      92.568 109.933  99.833  1.00  0.00           C
ATOM   1931  C23 POPEB 118      97.108 110.563  98.443  1.00  0.00           C
ATOM   1934  C24 POPEB 118      96.798 109.253  97.703  1.00  0.00           C
ATOM   1937  C25 POPEB 118      96.978 109.423  96.183  1.00  0.00           C
ATOM   1940  C26 POPEB 118      96.498 108.223  95.343  1.00  0.00           C
ATOM   1943  C27 POPEB 118      96.638 108.483  93.833  1.00  0.00           C
ATOM   1946  C28 POPEB 118      96.088 107.363  92.933  1.00  0.00           C
ATOM   1949  C29 POPEB 118      96.218 107.473  91.433  1.00  0.00           C
ATOM   1951 0C21 POPEB 118      96.748 108.413  90.613  1.00  0.00           C
ATOM   1953 1C21 POPEB 118      97.438 109.723  90.933  1.00  0.00           C
ATOM   1956 2C21 POPEB 118      96.508 110.943  90.783  1.00  0.00           C
ATOM   1959 3C21 POPEB 118      96.268 111.333  89.313  1.00  0.00           C
ATOM   1962 4C21 POPEB 118      95.618 112.713  89.143  1.00  0.00           C
ATOM   1965 5C21 POPEB 118      95.748 113.213  87.703  1.00  0.00           C
ATOM   1968 6C21 POPEB 118      95.328 114.683  87.513  1.00  0.00           C
ATOM   1971 7C21 POPEB 118      95.738 115.213  86.133  1.00  0.00           C
ATOM   1974 8C21 POPEB 118      95.468 116.703  85.913  1.00  0.00           C
ATOM   1978  C33 POPEB 118      92.668 109.443  98.363  1.00  0.00           C
ATOM   1981  C34 POPEB 118      92.288 107.963  98.203  1.00  0.00           C
ATOM   1984  C35 POPEB 118      91.518 107.643  96.913  1.00  0.00           C
ATOM   1987  C36 POPEB 118      92.148 108.163  95.613  1.00  0.00           C
ATOM   1990  C37 POPEB 118      91.378 107.683  94.363  1.00  0.00           C
ATOM   1993  C38 POPEB 118      91.958 108.223  93.043  1.00  0.00           C
ATOM   1996  C39 POPEB 118      91.668 107.263  91.883  1.00  0.00           C
ATOM   1999 0C31 POPEB 118      92.218 107.713  90.523  1.00  0.00           C
ATOM   2002 1C31 POPEB 118      91.918 106.663  89.443  1.00  0.00           C
ATOM   2005 2C31 POPEB 118      92.308 107.053  88.013  1.00  0.00           C
ATOM   2008 3C31 POPEB 118      93.828 107.093  87.753  1.00  0.00           C
ATOM   2011 4C31 POPEB 118      94.188 106.533  86.363  1.00  0.00           C
ATOM   2014 5C31 POPEB 118      95.688 106.613  86.053  1.00  0.00           C
ATOM   2017 6C31 POPEB 118      96.068 105.933  84.733  1.00  0.00           C
ATOM   2021  NH3 POPEC 119      83.598  44.973  62.493  1.00  0.00           N
ATOM   2025  C12 POPEC 119      84.928  44.393  62.893  1.00  0.00           C
ATOM   2028  C11 POPEC 119      86.108  45.393  62.703  1.00  0.00           C
ATOM   2031  P   POPEC 119      87.178  47.333  64.123  1.00  0.00           P
ATOM   2032  O13 POPEC 119      87.908  47.943  62.983  1.00  0.00           O
ATOM   2033  O14 POPEC 119      86.698  48.303  65.113  1.00  0.00           O
ATOM   2034  O11 POPEC 119      87.998  46.173  64.823  1.00  0.00           O
ATOM   2035  O12 POPEC 119      85.928  46.583  63.473  1.00  0.00           O
ATOM   2036  C1  POPEC 119      88.348  46.183  66.223  1.00  0.00           C
ATOM   2039  C2  POPEC 119      87.198  45.663  67.143  1.00  0.00           C
ATOM   2041  O21 POPEC 119      87.778  45.003  68.283  1.00  0.00           O
ATOM   2042  C21 POPEC 119      87.088  45.113  69.423  1.00  0.00           C
ATOM   2043  O22 POPEC 119      86.138  45.843  69.603  1.00  0.00           O
ATOM   2044  C22 POPEC 119      87.628  44.053  70.403  1.00  0.00           C
ATOM   2047  C3  POPEC 119      86.318  44.653  66.353  1.00  0.00           C
ATOM   2050  O31 POPEC 119      85.278  44.043  67.143  1.00  0.00           O
ATOM   2051  C31 POPEC 119      85.418  42.753  67.403  1.00  0.00           C
ATOM   2052  O32 POPEC 119      86.368  42.063  67.073  1.00  0.00           O
ATOM   2053  C32 POPEC 119      84.158  42.223  68.093  1.00  0.00           C
ATOM   2056  C23 POPEC 119      87.298  44.283  71.903  1.00  0.00           C
ATOM   2059  C24 POPEC 119      87.928  43.193  72.783  1.00  0.00           C
ATOM   2062  C25 POPEC 119      88.328  43.623  74.223  1.00  0.00           C
ATOM   2065  C26 POPEC 119      87.228  43.513  75.303  1.00  0.00           C
ATOM   2068  C27 POPEC 119      87.798  43.853  76.693  1.00  0.00           C
ATOM   2071  C28 POPEC 119      86.758  43.963  77.823  1.00  0.00           C
ATOM   2074  C29 POPEC 119      87.378  44.453  79.113  1.00  0.00           C
ATOM   2076 0C21 POPEC 119      86.788  45.183  80.093  1.00  0.00           C
ATOM   2078 1C21 POPEC 119      85.348  45.633  80.173  1.00  0.00           C
ATOM   2081 2C21 POPEC 119      84.668  45.233  81.503  1.00  0.00           C
ATOM   2084 3C21 POPEC 119      85.108  46.043  82.733  1.00  0.00           C
ATOM   2087 4C21 POPEC 119      84.468  45.543  84.033  1.00  0.00           C
ATOM   2090 5C21 POPEC 119      85.038  46.243  85.273  1.00  0.00           C
ATOM   2093 6C21 POPEC 119      84.628  45.553  86.583  1.00  0.00           C
ATOM   2096 7C21 POPEC 119      85.348  46.113  87.823  1.00  0.00           C
ATOM   2099 8C21 POPEC 119      85.068  45.303  89.093  1.00  0.00           C
ATOM   2103  C33 POPEC 119      84.388  41.633  69.503  1.00  0.00           C
ATOM   2106  C34 POPEC 119      83.038  41.193  70.103  1.00  0.00           C
ATOM   2109  C35 POPEC 119      83.128  40.443  71.443  1.00  0.00           C
ATOM   2112  C36 POPEC 119      83.258  38.933  71.253  1.00  0.00           C
ATOM   2115  C37 POPEC 119      83.408  38.163  72.563  1.00  0.00           C
ATOM   2118  C38 POPEC 119      83.438  36.643  72.333  1.00  0.00           C
ATOM   2121  C39 POPEC 119      83.738  35.853  73.603  1.00  0.00           C
ATOM   2124 0C31 POPEC 119      83.488  34.343  73.453  1.00  0.00           C
ATOM   2127 1C31 POPEC 119      84.158  33.533  74.573  1.00  0.00           C
ATOM   2130 2C31 POPEC 119      83.628  32.103  74.673  1.00  0.00           C
ATOM   2133 3C31 POPEC 119      84.308  31.273  75.773  1.00  0.00           C
ATOM   2136 4C31 POPEC 119      85.628  30.633  75.303  1.00  0.00           C
ATOM   2139 5C31 POPEC 119      86.268  29.723  76.353  1.00  0.00           C
ATOM   2142 6C31 POPEC 119      87.418  28.893  75.793  1.00  0.00           C
ATOM   2146  NH3 POPED 120      50.828  17.833  61.903  1.00  0.00           N
ATOM   2150  C12 POPED 120      51.398  18.423  60.643  1.00  0.00           C
ATOM   2153  C11 POPED 120      52.938  18.423  60.623  1.00  0.00           C
ATOM   2156  P   POPED 120      53.208  20.343  62.483  1.00  0.00           P
ATOM   2157  O13 POPED 120      54.328  20.903  63.243  1.00  0.00           O
ATOM   2158  O14 POPED 120      52.488  21.283  61.603  1.00  0.00           O
ATOM   2159  O11 POPED 120      52.118  19.733  63.443  1.00  0.00           O
ATOM   2160  O12 POPED 120      53.608  19.023  61.743  1.00  0.00           O
ATOM   2161  C1  POPED 120      51.518  20.543  64.453  1.00  0.00           C
ATOM   2164  C2  POPED 120      51.998  20.043  65.833  1.00  0.00           C
ATOM   2166  O21 POPED 120      50.908  19.983  66.783  1.00  0.00           O
ATOM   2167  C21 POPED 120      50.058  18.973  66.533  1.00  0.00           C
ATOM   2168  O22 POPED 120      50.118  18.223  65.573  1.00  0.00           O
ATOM   2169  C22 POPED 120      49.048  18.813  67.683  1.00  0.00           C
ATOM   2172  C3  POPED 120      53.188  20.893  66.363  1.00  0.00           C
ATOM   2175  O31 POPED 120      53.718  20.263  67.543  1.00  0.00           O
ATOM   2176  C31 POPED 120      53.318  20.773  68.693  1.00  0.00           C
ATOM   2177  O32 POPED 120      52.878  21.903  68.853  1.00  0.00           O
ATOM   2178  C32 POPED 120      53.488  19.663  69.743  1.00  0.00           C
ATOM   2181  C23 POPED 120      47.638  19.403  67.383  1.00  0.00           C
ATOM   2184  C24 POPED 120      46.618  19.063  68.493  1.00  0.00           C
ATOM   2187  C25 POPED 120      46.868  19.803  69.803  1.00  0.00           C
ATOM   2190  C26 POPED 120      47.198  18.863  70.973  1.00  0.00           C
ATOM   2193  C27 POPED 120      47.868  19.653  72.113  1.00  0.00           C
ATOM   2196  C28 POPED 120      47.978  18.903  73.453  1.00  0.00           C
ATOM   2199  C29 POPED 120      48.948  17.753  73.403  1.00  0.00           C
ATOM   2201 0C21 POPED 120      50.018  17.543  74.193  1.00  0.00           C
ATOM   2203 1C21 POPED 120      50.508  18.403  75.333  1.00  0.00           C
ATOM   2206 2C21 POPED 120      50.848  17.583  76.593  1.00  0.00           C
ATOM   2209 3C21 POPED 120      51.558  18.423  77.663  1.00  0.00           C
ATOM   2212 4C21 POPED 120      52.288  17.593  78.733  1.00  0.00           C
ATOM   2215 5C21 POPED 120      51.358  16.853  79.713  1.00  0.00           C
ATOM   2218 6C21 POPED 120      50.528  17.813  80.583  1.00  0.00           C
ATOM   2221 7C21 POPED 120      49.878  17.123  81.793  1.00  0.00           C
ATOM   2224 8C21 POPED 120      49.088  18.103  82.663  1.00  0.00           C
ATOM   2228  C33 POPED 120      52.268  19.393  70.643  1.00  0.00           C
ATOM   2231  C34 POPED 120      52.128  20.333  71.843  1.00  0.00           C
ATOM   2234  C35 POPED 120      51.388  21.623  71.483  1.00  0.00           C
ATOM   2237  C36 POPED 120      50.388  22.103  72.543  1.00  0.00           C
ATOM   2240  C37 POPED 120      50.908  23.223  73.443  1.00  0.00           C
ATOM   2243  C38 POPED 120      49.778  23.723  74.353  1.00  0.00           C
ATOM   2246  C39 POPED 120      50.058  25.063  75.033  1.00  0.00           C
ATOM   2249 0C31 POPED 120      51.108  24.993  76.153  1.00  0.00           C
ATOM   2252 1C31 POPED 120      51.078  26.273  77.003  1.00  0.00           C
ATOM   2255 2C31 POPED 120      51.968  26.213  78.253  1.00  0.00           C
ATOM   2258 3C31 POPED 120      53.468  26.133  77.953  1.00  0.00           C
ATOM   2261 4C31 POPED 120      54.318  26.253  79.213  1.00  0.00           C
ATOM   2264 5C31 POPED 120      55.818  26.073  78.953  1.00  0.00           C
ATOM   2267 6C31 POPED 120      56.678  26.303  80.203  1.00  0.00           C
ATOM   2271  NH3 POPEE 121      31.558  23.283  61.743  1.00  0.00           N
ATOM   2275  C12 POPEE 121      30.208  23.123  61.073  1.00  0.00           C
ATOM   2278  C11 POPEE 121      29.428  21.903  61.583  1.00  0.00           C
ATOM   2281  P   POPEE 121      27.168  22.583  62.643  1.00  0.00           P
ATOM   2282  O13 POPEE 121      27.038  23.553  61.533  1.00  0.00           O
ATOM   2283  O14 POPEE 121      26.438  21.303  62.463  1.00  0.00           O
ATOM   2284  O11 POPEE 121      26.778  23.273  64.003  1.00  0.00           O
ATOM   2285  O12 POPEE 121      28.708  22.223  62.783  1.00  0.00           O
ATOM   2286  C1  POPEE 121      27.028  22.543  65.203  1.00  0.00           C
ATOM   2289  C2  POPEE 121      26.608  23.393  66.413  1.00  0.00           C
ATOM   2291  O21 POPEE 121      26.758  22.643  67.633  1.00  0.00           O
ATOM   2292  C21 POPEE 121      28.008  22.593  68.063  1.00  0.00           C
ATOM   2293  O22 POPEE 121      28.968  23.093  67.503  1.00  0.00           O
ATOM   2294  C22 POPEE 121      28.108  21.893  69.403  1.00  0.00           C
ATOM   2297  C3  POPEE 121      25.128  23.843  66.313  1.00  0.00           C
ATOM   2300  O31 POPEE 121      24.828  24.833  67.323  1.00  0.00           O
ATOM   2301  C31 POPEE 121      24.248  24.353  68.433  1.00  0.00           C
ATOM   2302  O32 POPEE 121      24.018  23.183  68.663  1.00  0.00           O
ATOM   2303  C32 POPEE 121      23.918  25.483  69.393  1.00  0.00           C
ATOM   2306  C23 POPEE 121      28.918  22.743  70.413  1.00  0.00           C
ATOM   2309  C24 POPEE 121      28.778  22.213  71.843  1.00  0.00           C
ATOM   2312  C25 POPEE 121      29.488  23.073  72.883  1.00  0.00           C
ATOM   2315  C26 POPEE 121      29.118  22.663  74.323  1.00  0.00           C
ATOM   2318  C27 POPEE 121      29.998  23.343  75.383  1.00  0.00           C
ATOM   2321  C28 POPEE 121      29.528  23.083  76.823  1.00  0.00           C
ATOM   2324  C29 POPEE 121      28.228  23.773  77.153  1.00  0.00           C
ATOM   2326 0C21 POPEE 121      28.068  25.083  77.433  1.00  0.00           C
ATOM   2328 1C21 POPEE 121      29.158  26.123  77.473  1.00  0.00           C
ATOM   2331 2C21 POPEE 121      29.338  26.803  78.843  1.00  0.00           C
ATOM   2334 3C21 POPEE 121      29.748  25.833  79.953  1.00  0.00           C
ATOM   2337 4C21 POPEE 121      30.118  26.523  81.283  1.00  0.00           C
ATOM   2340 5C21 POPEE 121      29.108  27.563  81.783  1.00  0.00           C
ATOM   2343 6C21 POPEE 121      27.678  27.023  81.933  1.00  0.00           C
ATOM   2346 7C21 POPEE 121      26.658  28.163  82.123  1.00  0.00           C
ATOM   2349 8C21 POPEE 121      25.218  27.663  82.073  1.00  0.00           C
ATOM   2353  C33 POPEE 121      22.498  25.293  69.983  1.00  0.00           C
ATOM   2356  C34 POPEE 121      22.438  24.303  71.143  1.00  0.00           C
ATOM   2359  C35 POPEE 121      21.018  24.183  71.703  1.00  0.00           C
ATOM   2362  C36 POPEE 121      21.008  23.683  73.143  1.00  0.00           C
ATOM   2365  C37 POPEE 121      19.608  23.703  73.773  1.00  0.00           C
ATOM   2368  C38 POPEE 121      19.608  23.293  75.243  1.00  0.00           C
ATOM   2371  C39 POPEE 121      20.138  24.363  76.213  1.00  0.00           C
ATOM   2374 0C31 POPEE 121      19.068  25.383  76.653  1.00  0.00           C
ATOM   2377 1C31 POPEE 121      19.578  26.353  77.723  1.00  0.00           C
ATOM   2380 2C31 POPEE 121      18.458  27.183  78.363  1.00  0.00           C
ATOM   2383 3C31 POPEE 121      18.928  28.013  79.563  1.00  0.00           C
ATOM   2386 4C31 POPEE 121      19.878  29.163  79.203  1.00  0.00           C
ATOM   2389 5C31 POPEE 121      20.218  30.063  80.403  1.00  0.00           C
ATOM   2392 6C31 POPEE 121      21.188  29.413  81.393  1.00  0.00           C
ATOM   2396  NH3 POPEF 122      26.338  88.883  66.813  1.00  0.00           N
ATOM   2400  C12 POPEF 122      26.968  90.223  66.493  1.00  0.00           C
ATOM   2403  C11 POPEF 122      26.168  91.433  67.053  1.00  0.00           C
ATOM   2406  P   POPEF 122      23.608  90.793  66.873  1.00  0.00           P
ATOM   2407  O13 POPEF 122      23.178  91.973  66.083  1.00  0.00           O
ATOM   2408  O14 POPEF 122      23.858  89.523  66.153  1.00  0.00           O
ATOM   2409  O11 POPEF 122      22.558  90.513  68.033  1.00  0.00           O
ATOM   2410  O12 POPEF 122      24.938  91.093  67.673  1.00  0.00           O
ATOM   2411  C1  POPEF 122      23.078  90.033  69.293  1.00  0.00           C
ATOM   2414  C2  POPEF 122      21.928  89.663  70.283  1.00  0.00           C
ATOM   2416  O21 POPEF 122      22.288  89.723  71.673  1.00  0.00           O
ATOM   2417  C21 POPEF 122      23.318  89.003  72.093  1.00  0.00           C
ATOM   2418  O22 POPEF 122      24.218  88.543  71.413  1.00  0.00           O
ATOM   2419  C22 POPEF 122      23.248  88.853  73.603  1.00  0.00           C
ATOM   2422  C3  POPEF 122      21.298  88.273  69.943  1.00  0.00           C
ATOM   2425  O31 POPEF 122      20.238  87.863  70.833  1.00  0.00           O
ATOM   2426  C31 POPEF 122      19.088  88.513  70.783  1.00  0.00           C
ATOM   2427  O32 POPEF 122      18.858  89.513  70.113  1.00  0.00           O
ATOM   2428  C32 POPEF 122      18.128  87.853  71.783  1.00  0.00           C
ATOM   2431  C23 POPEF 122      22.238  87.753  73.993  1.00  0.00           C
ATOM   2434  C24 POPEF 122      22.178  87.543  75.513  1.00  0.00           C
ATOM   2437  C25 POPEF 122      23.438  86.883  76.073  1.00  0.00           C
ATOM   2440  C26 POPEF 122      23.568  87.123  77.583  1.00  0.00           C
ATOM   2443  C27 POPEF 122      24.858  86.543  78.153  1.00  0.00           C
ATOM   2446  C28 POPEF 122      25.158  87.063  79.573  1.00  0.00           C
ATOM   2449  C29 POPEF 122      24.148  86.623  80.603  1.00  0.00           C
ATOM   2451 0C21 POPEF 122      24.248  85.533  81.383  1.00  0.00           C
ATOM   2453 1C21 POPEF 122      25.358  84.513  81.343  1.00  0.00           C
ATOM   2456 2C21 POPEF 122      26.328  84.613  82.533  1.00  0.00           C
ATOM   2459 3C21 POPEF 122      27.598  83.783  82.323  1.00  0.00           C
ATOM   2462 4C21 POPEF 122      28.678  84.113  83.353  1.00  0.00           C
ATOM   2465 5C21 POPEF 122      29.988  83.343  83.173  1.00  0.00           C
ATOM   2468 6C21 POPEF 122      31.118  83.963  84.003  1.00  0.00           C
ATOM   2471 7C21 POPEF 122      32.398  83.113  84.053  1.00  0.00           C
ATOM   2474 8C21 POPEF 122      33.558  83.813  84.743  1.00  0.00           C
ATOM   2478  C33 POPEF 122      16.648  88.253  71.593  1.00  0.00           C
ATOM   2481  C34 POPEF 122      15.708  87.573  72.613  1.00  0.00           C
ATOM   2484  C35 POPEF 122      15.838  88.133  74.033  1.00  0.00           C
ATOM   2487  C36 POPEF 122      14.768  87.603  75.003  1.00  0.00           C
ATOM   2490  C37 POPEF 122      14.848  88.333  76.353  1.00  0.00           C
ATOM   2493  C38 POPEF 122      13.608  88.183  77.263  1.00  0.00           C
ATOM   2496  C39 POPEF 122      13.318  89.513  77.983  1.00  0.00           C
ATOM   2499 0C31 POPEF 122      12.678  89.443  79.373  1.00  0.00           C
ATOM   2502 1C31 POPEF 122      12.638  90.853  79.993  1.00  0.00           C
ATOM   2505 2C31 POPEF 122      12.268  90.933  81.483  1.00  0.00           C
ATOM   2508 3C31 POPEF 122      12.478  92.363  82.003  1.00  0.00           C
ATOM   2511 4C31 POPEF 122      12.398  92.493  83.533  1.00  0.00           C
ATOM   2514 5C31 POPEF 122      12.888  93.873  84.013  1.00  0.00           C
ATOM   2517 6C31 POPEF 122      12.998  93.993  85.533  1.00  0.00           C
ATOM   2521  NH3 POPEG 123     111.858  19.423  65.173  1.00  0.00           N
ATOM   2525  C12 POPEG 123     112.588  19.683  63.883  1.00  0.00           C
ATOM   2528  C11 POPEG 123     112.178  18.703  62.753  1.00  0.00           C
ATOM   2531  P   POPEG 123     111.248  16.423  63.543  1.00  0.00           P
ATOM   2532  O13 POPEG 123     110.718  17.113  64.743  1.00  0.00           O
ATOM   2533  O14 POPEG 123     110.268  16.193  62.463  1.00  0.00           O
ATOM   2534  O11 POPEG 123     111.968  15.103  64.053  1.00  0.00           O
ATOM   2535  O12 POPEG 123     112.468  17.333  63.073  1.00  0.00           O
ATOM   2536  C1  POPEG 123     111.348  14.363  65.123  1.00  0.00           C
ATOM   2539  C2  POPEG 123     111.758  14.913  66.533  1.00  0.00           C
ATOM   2541  O21 POPEG 123     112.578  13.913  67.163  1.00  0.00           O
ATOM   2542  C21 POPEG 123     113.568  14.363  67.903  1.00  0.00           C
ATOM   2543  O22 POPEG 123     113.858  15.533  68.093  1.00  0.00           O
ATOM   2544  C22 POPEG 123     114.188  13.163  68.633  1.00  0.00           C
ATOM   2547  C3  POPEG 123     110.528  15.283  67.413  1.00  0.00           C
ATOM   2550  O31 POPEG 123     110.858  16.253  68.433  1.00  0.00           O
ATOM   2551  C31 POPEG 123     111.138  15.783  69.633  1.00  0.00           C
ATOM   2552  O32 POPEG 123     111.048  14.623  69.983  1.00  0.00           O
ATOM   2553  C32 POPEG 123     111.638  16.953  70.493  1.00  0.00           C
ATOM   2556  C23 POPEG 123     115.728  13.123  68.533  1.00  0.00           C
ATOM   2559  C24 POPEG 123     116.328  11.763  68.933  1.00  0.00           C
ATOM   2562  C25 POPEG 123     115.878  11.233  70.293  1.00  0.00           C
ATOM   2565  C26 POPEG 123     116.278  12.153  71.463  1.00  0.00           C
ATOM   2568  C27 POPEG 123     115.678  11.673  72.783  1.00  0.00           C
ATOM   2571  C28 POPEG 123     116.338  12.343  73.993  1.00  0.00           C
ATOM   2574  C29 POPEG 123     115.678  11.923  75.283  1.00  0.00           C
ATOM   2576 0C21 POPEG 123     116.078  10.933  76.103  1.00  0.00           C
ATOM   2578 1C21 POPEG 123     117.248  10.003  75.883  1.00  0.00           C
ATOM   2581 2C21 POPEG 123     116.818   8.533  76.033  1.00  0.00           C
ATOM   2584 3C21 POPEG 123     116.358   8.193  77.463  1.00  0.00           C
ATOM   2587 4C21 POPEG 123     116.178   6.683  77.683  1.00  0.00           C
ATOM   2590 5C21 POPEG 123     115.808   6.333  79.133  1.00  0.00           C
ATOM   2593 6C21 POPEG 123     114.308   6.503  79.433  1.00  0.00           C
ATOM   2596 7C21 POPEG 123     113.968   6.003  80.843  1.00  0.00           C
ATOM   2599 8C21 POPEG 123     112.468   5.833  81.083  1.00  0.00           C
ATOM   2603  C33 POPEG 123     112.078  16.563  71.923  1.00  0.00           C
ATOM   2606  C34 POPEG 123     113.398  15.783  71.953  1.00  0.00           C
ATOM   2609  C35 POPEG 123     114.118  15.863  73.313  1.00  0.00           C
ATOM   2612  C36 POPEG 123     113.358  15.213  74.473  1.00  0.00           C
ATOM   2615  C37 POPEG 123     114.168  15.223  75.783  1.00  0.00           C
ATOM   2618  C38 POPEG 123     113.438  14.533  76.943  1.00  0.00           C
ATOM   2621  C39 POPEG 123     114.388  14.143  78.083  1.00  0.00           C
ATOM   2624 0C31 POPEG 123     113.638  13.793  79.383  1.00  0.00           C
ATOM   2627 1C31 POPEG 123     114.558  13.153  80.433  1.00  0.00           C
ATOM   2630 2C31 POPEG 123     113.968  13.213  81.843  1.00  0.00           C
ATOM   2633 3C31 POPEG 123     112.938  12.103  82.113  1.00  0.00           C
ATOM   2636 4C31 POPEG 123     112.078  12.403  83.343  1.00  0.00           C
ATOM   2639 5C31 POPEG 123     111.248  11.203  83.793  1.00  0.00           C
ATOM   2642 6C31 POPEG 123     110.318  11.523  84.963  1.00  0.00           C
ATOM   2646  NH3 POPEH 124      63.338  50.933  64.663  1.00  0.00           N
ATOM   2650  C12 POPEH 124      61.988  50.333  64.953  1.00  0.00           C
ATOM   2653  C11 POPEH 124      61.658  49.123  64.053  1.00  0.00           C
ATOM   2656  P   POPEH 124      59.018  49.153  64.033  1.00  0.00           P
ATOM   2657  O13 POPEH 124      59.258  50.383  63.253  1.00  0.00           O
ATOM   2658  O14 POPEH 124      58.128  48.113  63.473  1.00  0.00           O
ATOM   2659  O11 POPEH 124      58.448  49.613  65.443  1.00  0.00           O
ATOM   2660  O12 POPEH 124      60.418  48.503  64.413  1.00  0.00           O
ATOM   2661  C1  POPEH 124      58.238  48.663  66.483  1.00  0.00           C
ATOM   2664  C2  POPEH 124      57.858  49.323  67.833  1.00  0.00           C
ATOM   2666  O21 POPEH 124      57.848  48.253  68.803  1.00  0.00           O
ATOM   2667  C21 POPEH 124      58.258  48.563  70.023  1.00  0.00           C
ATOM   2668  O22 POPEH 124      58.348  49.683  70.473  1.00  0.00           O
ATOM   2669  C22 POPEH 124      58.488  47.283  70.813  1.00  0.00           C
ATOM   2672  C3  POPEH 124      56.498  50.093  67.763  1.00  0.00           C
ATOM   2675  O31 POPEH 124      56.608  51.453  68.223  1.00  0.00           O
ATOM   2676  C31 POPEH 124      56.208  51.933  69.413  1.00  0.00           C
ATOM   2677  O32 POPEH 124      56.448  53.063  69.773  1.00  0.00           O
ATOM   2678  C32 POPEH 124      55.408  50.953  70.283  1.00  0.00           C
ATOM   2681  C23 POPEH 124      59.128  47.503  72.203  1.00  0.00           C
ATOM   2684  C24 POPEH 124      60.658  47.503  72.183  1.00  0.00           C
ATOM   2687  C25 POPEH 124      61.248  47.903  73.543  1.00  0.00           C
ATOM   2690  C26 POPEH 124      60.998  46.873  74.653  1.00  0.00           C
ATOM   2693  C27 POPEH 124      61.688  47.263  75.963  1.00  0.00           C
ATOM   2696  C28 POPEH 124      61.898  46.083  76.933  1.00  0.00           C
ATOM   2699  C29 POPEH 124      62.888  45.093  76.373  1.00  0.00           C
ATOM   2701 0C21 POPEH 124      63.118  43.853  76.833  1.00  0.00           C
ATOM   2703 1C21 POPEH 124      62.458  43.223  78.023  1.00  0.00           C
ATOM   2706 2C21 POPEH 124      63.388  42.213  78.723  1.00  0.00           C
ATOM   2709 3C21 POPEH 124      64.638  42.823  79.383  1.00  0.00           C
ATOM   2712 4C21 POPEH 124      65.498  41.733  80.053  1.00  0.00           C
ATOM   2715 5C21 POPEH 124      66.188  42.153  81.353  1.00  0.00           C
ATOM   2718 6C21 POPEH 124      67.448  43.013  81.173  1.00  0.00           C
ATOM   2721 7C21 POPEH 124      68.308  43.023  82.453  1.00  0.00           C
ATOM   2724 8C21 POPEH 124      69.578  43.853  82.343  1.00  0.00           C
ATOM   2728  C33 POPEH 124      53.918  50.803  69.893  1.00  0.00           C
ATOM   2731  C34 POPEH 124      53.408  49.373  70.133  1.00  0.00           C
ATOM   2734  C35 POPEH 124      52.008  49.283  70.753  1.00  0.00           C
ATOM   2737  C36 POPEH 124      51.968  49.453  72.283  1.00  0.00           C
ATOM   2740  C37 POPEH 124      52.728  48.343  73.023  1.00  0.00           C
ATOM   2743  C38 POPEH 124      52.468  48.303  74.543  1.00  0.00           C
ATOM   2746  C39 POPEH 124      52.948  49.553  75.293  1.00  0.00           C
ATOM   2749 0C31 POPEH 124      52.658  49.453  76.803  1.00  0.00           C
ATOM   2752 1C31 POPEH 124      52.988  50.713  77.623  1.00  0.00           C
ATOM   2755 2C31 POPEH 124      54.488  50.883  77.893  1.00  0.00           C
ATOM   2758 3C31 POPEH 124      55.198  51.763  76.853  1.00  0.00           C
ATOM   2761 4C31 POPEH 124      56.688  51.453  76.743  1.00  0.00           C
ATOM   2764 5C31 POPEH 124      57.418  52.383  75.783  1.00  0.00           C
ATOM   2767 6C31 POPEH 124      58.908  52.063  75.683  1.00  0.00           C
ATOM   2771  NH3 POPEI 125     107.648  97.003  64.973  1.00  0.00           N
ATOM   2775  C12 POPEI 125     107.628  97.673  63.613  1.00  0.00           C
ATOM   2778  C11 POPEI 125     106.428  98.603  63.483  1.00  0.00           C
ATOM   2781  P   POPEI 125     105.278 100.303  61.923  1.00  0.00           P
ATOM   2782  O13 POPEI 125     105.598 101.743  62.033  1.00  0.00           O
ATOM   2783  O14 POPEI 125     104.738  99.863  60.613  1.00  0.00           O
ATOM   2784  O11 POPEI 125     104.218  99.953  63.043  1.00  0.00           O
ATOM   2785  O12 POPEI 125     106.538  99.393  62.283  1.00  0.00           O
ATOM   2786  C1  POPEI 125     103.188 100.893  63.373  1.00  0.00           C
ATOM   2789  C2  POPEI 125     103.548 101.673  64.663  1.00  0.00           C
ATOM   2791  O21 POPEI 125     103.008 100.993  65.803  1.00  0.00           O
ATOM   2792  C21 POPEI 125     103.758 101.113  66.883  1.00  0.00           C
ATOM   2793  O22 POPEI 125     104.948 101.373  66.913  1.00  0.00           O
ATOM   2794  C22 POPEI 125     102.868 101.023  68.113  1.00  0.00           C
ATOM   2797  C3  POPEI 125     102.928 103.093  64.623  1.00  0.00           C
ATOM   2800  O31 POPEI 125     102.998 103.763  65.903  1.00  0.00           O
ATOM   2801  C31 POPEI 125     102.048 104.683  66.093  1.00  0.00           C
ATOM   2802  O32 POPEI 125     101.118 104.903  65.323  1.00  0.00           O
ATOM   2803  C32 POPEI 125     102.328 105.403  67.413  1.00  0.00           C
ATOM   2806  C23 POPEI 125     103.378 100.043  69.193  1.00  0.00           C
ATOM   2809  C24 POPEI 125     102.508 100.153  70.463  1.00  0.00           C
ATOM   2812  C25 POPEI 125     102.778  99.023  71.453  1.00  0.00           C
ATOM   2815  C26 POPEI 125     101.648  98.863  72.463  1.00  0.00           C
ATOM   2818  C27 POPEI 125     101.888  97.733  73.483  1.00  0.00           C
ATOM   2821  C28 POPEI 125     100.588  97.443  74.253  1.00  0.00           C
ATOM   2824  C29 POPEI 125     100.658  96.443  75.383  1.00  0.00           C
ATOM   2826 0C21 POPEI 125     100.448  96.723  76.683  1.00  0.00           C
ATOM   2828 1C21 POPEI 125     100.168  98.093  77.263  1.00  0.00           C
ATOM   2831 2C21 POPEI 125      98.678  98.403  77.513  1.00  0.00           C
ATOM   2834 3C21 POPEI 125      98.188  97.943  78.893  1.00  0.00           C
ATOM   2837 4C21 POPEI 125      96.738  98.383  79.173  1.00  0.00           C
ATOM   2840 5C21 POPEI 125      96.288  98.053  80.593  1.00  0.00           C
ATOM   2843 6C21 POPEI 125      94.838  98.473  80.873  1.00  0.00           C
ATOM   2846 7C21 POPEI 125      94.378  98.073  82.283  1.00  0.00           C
ATOM   2849 8C21 POPEI 125      92.918  98.413  82.563  1.00  0.00           C
ATOM   2853  C33 POPEI 125     101.048 105.673  68.233  1.00  0.00           C
ATOM   2856  C34 POPEI 125     100.618 104.483  69.103  1.00  0.00           C
ATOM   2859  C35 POPEI 125     101.228 104.503  70.523  1.00  0.00           C
ATOM   2862  C36 POPEI 125     100.248 105.073  71.573  1.00  0.00           C
ATOM   2865  C37 POPEI 125     100.758 105.133  73.023  1.00  0.00           C
ATOM   2868  C38 POPEI 125     101.208 103.783  73.623  1.00  0.00           C
ATOM   2871  C39 POPEI 125     101.348 103.813  75.153  1.00  0.00           C
ATOM   2874 0C31 POPEI 125     101.878 102.493  75.723  1.00  0.00           C
ATOM   2877 1C31 POPEI 125     101.878 102.423  77.263  1.00  0.00           C
ATOM   2880 2C31 POPEI 125     102.458 101.093  77.753  1.00  0.00           C
ATOM   2883 3C31 POPEI 125     102.278 100.803  79.253  1.00  0.00           C
ATOM   2886 4C31 POPEI 125     103.218 101.603  80.163  1.00  0.00           C
ATOM   2889 5C31 POPEI 125     103.778 100.763  81.323  1.00  0.00           C
ATOM   2892 6C31 POPEI 125     104.718 101.533  82.253  1.00  0.00           C
ATOM   2896  NH3 POPEJ 126     108.498  14.053 104.273  1.00  0.00           N
ATOM   2900  C12 POPEJ 126     107.158  14.213 104.923  1.00  0.00           C
ATOM   2903  C11 POPEJ 126     106.108  13.223 104.383  1.00  0.00           C
ATOM   2906  P   POPEJ 126     103.938  14.733 104.413  1.00  0.00           P
ATOM   2907  O13 POPEJ 126     104.298  16.023 105.063  1.00  0.00           O
ATOM   2908  O14 POPEJ 126     102.518  14.323 104.543  1.00  0.00           O
ATOM   2909  O11 POPEJ 126     104.348  14.883 102.903  1.00  0.00           O
ATOM   2910  O12 POPEJ 126     104.838  13.553 104.933  1.00  0.00           O
ATOM   2911  C1  POPEJ 126     103.458  14.523 101.843  1.00  0.00           C
ATOM   2914  C2  POPEJ 126     103.938  13.293 101.033  1.00  0.00           C
ATOM   2916  O21 POPEJ 126     104.958  13.803 100.163  1.00  0.00           O
ATOM   2917  C21 POPEJ 126     105.698  12.983  99.463  1.00  0.00           C
ATOM   2918  O22 POPEJ 126     105.838  11.783  99.643  1.00  0.00           O
ATOM   2919  C22 POPEJ 126     106.268  13.803  98.323  1.00  0.00           C
ATOM   2922  C3  POPEJ 126     102.728  12.723 100.233  1.00  0.00           C
ATOM   2925  O31 POPEJ 126     102.918  11.393  99.713  1.00  0.00           O
ATOM   2926  C31 POPEJ 126     103.148  11.283  98.413  1.00  0.00           C
ATOM   2927  O32 POPEJ 126     103.248  12.213  97.623  1.00  0.00           O
ATOM   2928  C32 POPEJ 126     103.338   9.803  98.083  1.00  0.00           C
ATOM   2931  C23 POPEJ 126     106.618  13.003  97.053  1.00  0.00           C
ATOM   2934  C24 POPEJ 126     106.818  13.973  95.883  1.00  0.00           C
ATOM   2937  C25 POPEJ 126     107.518  13.323  94.703  1.00  0.00           C
ATOM   2940  C26 POPEJ 126     109.048  13.433  94.723  1.00  0.00           C
ATOM   2943  C27 POPEJ 126     109.648  12.993  93.383  1.00  0.00           C
ATOM   2946  C28 POPEJ 126     111.168  13.213  93.333  1.00  0.00           C
ATOM   2949  C29 POPEJ 126     111.768  12.863  92.003  1.00  0.00           C
ATOM   2951 0C21 POPEJ 126     111.888  13.703  90.963  1.00  0.00           C
ATOM   2953 1C21 POPEJ 126     111.418  15.133  90.953  1.00  0.00           C
ATOM   2956 2C21 POPEJ 126     111.408  15.733  89.533  1.00  0.00           C
ATOM   2959 3C21 POPEJ 126     110.318  15.163  88.603  1.00  0.00           C
ATOM   2962 4C21 POPEJ 126     108.918  15.713  88.903  1.00  0.00           C
ATOM   2965 5C21 POPEJ 126     107.798  15.073  88.063  1.00  0.00           C
ATOM   2968 6C21 POPEJ 126     108.008  15.173  86.543  1.00  0.00           C
ATOM   2971 7C21 POPEJ 126     108.228  16.603  86.033  1.00  0.00           C
ATOM   2974 8C21 POPEJ 126     108.308  16.693  84.513  1.00  0.00           C
ATOM   2978  C33 POPEJ 126     103.248   9.513  96.573  1.00  0.00           C
ATOM   2981  C34 POPEJ 126     103.208   8.013  96.283  1.00  0.00           C
ATOM   2984  C35 POPEJ 126     103.108   7.703  94.783  1.00  0.00           C
ATOM   2987  C36 POPEJ 126     104.478   7.673  94.113  1.00  0.00           C
ATOM   2990  C37 POPEJ 126     104.408   7.763  92.583  1.00  0.00           C
ATOM   2993  C38 POPEJ 126     105.748   7.383  91.943  1.00  0.00           C
ATOM   2996  C39 POPEJ 126     105.868   7.823  90.483  1.00  0.00           C
ATOM   2999 0C31 POPEJ 126     104.858   7.153  89.543  1.00  0.00           C
ATOM   3002 1C31 POPEJ 126     105.048   7.623  88.093  1.00  0.00           C
ATOM   3005 2C31 POPEJ 126     104.328   6.723  87.083  1.00  0.00           C
ATOM   3008 3C31 POPEJ 126     104.488   7.193  85.623  1.00  0.00           C
ATOM   3011 4C31 POPEJ 126     105.958   7.403  85.223  1.00  0.00           C
ATOM   3014 5C31 POPEJ 126     106.148   7.613  83.723  1.00  0.00           C
ATOM   3017 6C31 POPEJ 126     107.598   7.933  83.353  1.00  0.00           C
ATOM   3021  NH3 POPEK 127      13.148  46.023  64.383  1.00  0.00           N
ATOM   3025  C12 POPEK 127      13.938  44.813  63.963  1.00  0.00           C
ATOM   3028  C11 POPEK 127      13.078  43.543  63.863  1.00  0.00           C
ATOM   3031  P   POPEK 127      14.188  41.193  64.353  1.00  0.00           P
ATOM   3032  O13 POPEK 127      12.948  40.373  64.473  1.00  0.00           O
ATOM   3033  O14 POPEK 127      15.398  40.513  63.823  1.00  0.00           O
ATOM   3034  O11 POPEK 127      14.488  41.933  65.693  1.00  0.00           O
ATOM   3035  O12 POPEK 127      13.878  42.433  63.423  1.00  0.00           O
ATOM   3036  C1  POPEK 127      15.758  41.913  66.333  1.00  0.00           C
ATOM   3039  C2  POPEK 127      15.608  41.163  67.673  1.00  0.00           C
ATOM   3041  O21 POPEK 127      15.878  42.033  68.783  1.00  0.00           O
ATOM   3042  C21 POPEK 127      14.998  42.973  69.023  1.00  0.00           C
ATOM   3043  O22 POPEK 127      13.968  43.183  68.413  1.00  0.00           O
ATOM   3044  C22 POPEK 127      15.528  43.803  70.193  1.00  0.00           C
ATOM   3047  C3  POPEK 127      16.558  39.943  67.743  1.00  0.00           C
ATOM   3050  O31 POPEK 127      16.308  39.193  68.943  1.00  0.00           O
ATOM   3051  C31 POPEK 127      17.058  39.543  69.983  1.00  0.00           C
ATOM   3052  O32 POPEK 127      17.978  40.333  69.973  1.00  0.00           O
ATOM   3053  C32 POPEK 127      16.488  38.903  71.253  1.00  0.00           C
ATOM   3056  C23 POPEK 127      14.428  44.083  71.233  1.00  0.00           C
ATOM   3059  C24 POPEK 127      14.218  42.943  72.233  1.00  0.00           C
ATOM   3062  C25 POPEK 127      12.808  43.043  72.813  1.00  0.00           C
ATOM   3065  C26 POPEK 127      12.558  42.383  74.173  1.00  0.00           C
ATOM   3068  C27 POPEK 127      11.058  42.473  74.503  1.00  0.00           C
ATOM   3071  C28 POPEK 127      10.708  42.213  75.973  1.00  0.00           C
ATOM   3074  C29 POPEK 127       9.218  42.283  76.183  1.00  0.00           C
ATOM   3076 0C21 POPEK 127       8.588  42.283  77.363  1.00  0.00           C
ATOM   3078 1C21 POPEK 127       9.268  42.223  78.713  1.00  0.00           C
ATOM   3081 2C21 POPEK 127       8.318  42.543  79.883  1.00  0.00           C
ATOM   3084 3C21 POPEK 127       7.268  41.443  80.113  1.00  0.00           C
ATOM   3087 4C21 POPEK 127       6.188  41.823  81.143  1.00  0.00           C
ATOM   3090 5C21 POPEK 127       5.058  40.783  81.133  1.00  0.00           C
ATOM   3093 6C21 POPEK 127       3.768  41.233  81.833  1.00  0.00           C
ATOM   3096 7C21 POPEK 127       2.538  40.603  81.173  1.00  0.00           C
ATOM   3099 8C21 POPEK 127       1.232  40.783  81.953  1.00  0.00           C
ATOM   3103  C33 POPEK 127      17.518  38.773  72.393  1.00  0.00           C
ATOM   3106  C34 POPEK 127      16.868  38.483  73.743  1.00  0.00           C
ATOM   3109  C35 POPEK 127      17.908  38.153  74.823  1.00  0.00           C
ATOM   3112  C36 POPEK 127      17.308  37.983  76.223  1.00  0.00           C
ATOM   3115  C37 POPEK 127      18.368  37.723  77.303  1.00  0.00           C
ATOM   3118  C38 POPEK 127      17.768  37.433  78.683  1.00  0.00           C
ATOM   3121  C39 POPEK 127      18.838  37.293  79.783  1.00  0.00           C
ATOM   3124 0C31 POPEK 127      19.258  38.643  80.393  1.00  0.00           C
ATOM   3127 1C31 POPEK 127      20.318  38.493  81.503  1.00  0.00           C
ATOM   3130 2C31 POPEK 127      20.598  39.783  82.273  1.00  0.00           C
ATOM   3133 3C31 POPEK 127      19.458  40.173  83.243  1.00  0.00           C
ATOM   3136 4C31 POPEK 127      19.668  41.563  83.853  1.00  0.00           C
ATOM   3139 5C31 POPEK 127      18.458  42.013  84.683  1.00  0.00           C
ATOM   3142 6C31 POPEK 127      18.598  43.433  85.223  1.00  0.00           C
ATOM   3146  NH3 POPEL 128      67.798   6.873  57.783  1.00  0.00           N
ATOM   3150  C12 POPEL 128      68.278   8.283  57.693  1.00  0.00           C
ATOM   3153  C11 POPEL 128      67.318   9.233  58.403  1.00  0.00           C
ATOM   3156  P   POPEL 128      67.968  11.623  57.543  1.00  0.00           P
ATOM   3157  O13 POPEL 128      69.328  12.203  57.453  1.00  0.00           O
ATOM   3158  O14 POPEL 128      67.308  11.143  56.313  1.00  0.00           O
ATOM   3159  O11 POPEL 128      67.048  12.723  58.223  1.00  0.00           O
ATOM   3160  O12 POPEL 128      67.998  10.453  58.623  1.00  0.00           O
ATOM   3161  C1  POPEL 128      66.648  12.573  59.583  1.00  0.00           C
ATOM   3164  C2  POPEL 128      67.818  12.743  60.603  1.00  0.00           C
ATOM   3166  O21 POPEL 128      67.318  12.223  61.833  1.00  0.00           O
ATOM   3167  C21 POPEL 128      68.098  11.713  62.793  1.00  0.00           C
ATOM   3168  O22 POPEL 128      67.658  11.283  63.843  1.00  0.00           O
ATOM   3169  C22 POPEL 128      69.598  11.643  62.513  1.00  0.00           C
ATOM   3172  C3  POPEL 128      68.248  14.233  60.723  1.00  0.00           C
ATOM   3175  O31 POPEL 128      68.528  14.613  62.083  1.00  0.00           O
ATOM   3176  C31 POPEL 128      69.468  15.533  62.283  1.00  0.00           C
ATOM   3177  O32 POPEL 128      70.138  16.103  61.443  1.00  0.00           O
ATOM   3178  C32 POPEL 128      69.548  15.813  63.793  1.00  0.00           C
ATOM   3181  C23 POPEL 128      70.338  11.053  63.753  1.00  0.00           C
ATOM   3184  C24 POPEL 128      71.818  10.783  63.493  1.00  0.00           C
ATOM   3187  C25 POPEL 128      72.498   9.943  64.573  1.00  0.00           C
ATOM   3190  C26 POPEL 128      72.508  10.643  65.943  1.00  0.00           C
ATOM   3193  C27 POPEL 128      73.148   9.743  66.993  1.00  0.00           C
ATOM   3196  C28 POPEL 128      72.648  10.013  68.423  1.00  0.00           C
ATOM   3199  C29 POPEL 128      73.458  11.073  69.133  1.00  0.00           C
ATOM   3201 0C21 POPEL 128      74.138  10.923  70.293  1.00  0.00           C
ATOM   3203 1C21 POPEL 128      74.218   9.663  71.133  1.00  0.00           C
ATOM   3206 2C21 POPEL 128      74.008   9.923  72.633  1.00  0.00           C
ATOM   3209 3C21 POPEL 128      73.968   8.603  73.423  1.00  0.00           C
ATOM   3212 4C21 POPEL 128      73.828   8.813  74.943  1.00  0.00           C
ATOM   3215 5C21 POPEL 128      73.888   7.493  75.713  1.00  0.00           C
ATOM   3218 6C21 POPEL 128      74.008   7.703  77.233  1.00  0.00           C
ATOM   3221 7C21 POPEL 128      74.148   6.373  77.993  1.00  0.00           C
ATOM   3224 8C21 POPEL 128      74.198   6.543  79.513  1.00  0.00           C
ATOM   3228  C33 POPEL 128      69.848  14.563  64.653  1.00  0.00           C
ATOM   3231  C34 POPEL 128      69.848  14.863  66.153  1.00  0.00           C
ATOM   3234  C35 POPEL 128      70.038  13.603  67.013  1.00  0.00           C
ATOM   3237  C36 POPEL 128      69.818  13.893  68.513  1.00  0.00           C
ATOM   3240  C37 POPEL 128      69.688  12.623  69.363  1.00  0.00           C
ATOM   3243  C38 POPEL 128      69.018  12.923  70.723  1.00  0.00           C
ATOM   3246  C39 POPEL 128      68.558  11.673  71.483  1.00  0.00           C
ATOM   3249 0C31 POPEL 128      69.668  10.963  72.283  1.00  0.00           C
ATOM   3252 1C31 POPEL 128      69.078   9.883  73.203  1.00  0.00           C
ATOM   3255 2C31 POPEL 128      70.078   9.363  74.243  1.00  0.00           C
ATOM   3258 3C31 POPEL 128      69.438   8.393  75.263  1.00  0.00           C
ATOM   3261 4C31 POPEL 128      68.278   9.023  76.063  1.00  0.00           C
ATOM   3264 5C31 POPEL 128      67.748   8.113  77.173  1.00  0.00           C
ATOM   3267 6C31 POPEL 128      66.518   8.703  77.873  1.00  0.00           C
ATOM   3271  NH3 POPEM 129      82.508  65.583  60.943  1.00  0.00           N
ATOM   3275  C12 POPEM 129      81.338  66.363  60.343  1.00  0.00           C
ATOM   3278  C11 POPEM 129      81.788  67.643  59.623  1.00  0.00           C
ATOM   3281  P   POPEM 129      80.938  69.773  58.383  1.00  0.00           P
ATOM   3282  O13 POPEM 129      82.278  70.263  58.743  1.00  0.00           O
ATOM   3283  O14 POPEM 129      80.748  69.523  56.943  1.00  0.00           O
ATOM   3284  O11 POPEM 129      79.808  70.753  58.993  1.00  0.00           O
ATOM   3285  O12 POPEM 129      80.658  68.413  59.163  1.00  0.00           O
ATOM   3286  C1  POPEM 129      79.998  71.453  60.243  1.00  0.00           C
ATOM   3289  C2  POPEM 129      79.078  70.973  61.413  1.00  0.00           C
ATOM   3291  O21 POPEM 129      79.598  71.403  62.693  1.00  0.00           O
ATOM   3292  C21 POPEM 129      79.028  72.483  63.233  1.00  0.00           C
ATOM   3293  O22 POPEM 129      78.228  73.193  62.663  1.00  0.00           O
ATOM   3294  C22 POPEM 129      79.488  72.663  64.693  1.00  0.00           C
ATOM   3297  C3  POPEM 129      78.998  69.423  61.473  1.00  0.00           C
ATOM   3300  O31 POPEM 129      78.768  68.893  62.793  1.00  0.00           O
ATOM   3301  C31 POPEM 129      77.528  68.913  63.253  1.00  0.00           C
ATOM   3302  O32 POPEM 129      76.548  69.373  62.693  1.00  0.00           O
ATOM   3303  C32 POPEM 129      77.538  68.153  64.573  1.00  0.00           C
ATOM   3306  C23 POPEM 129      78.328  72.863  65.693  1.00  0.00           C
ATOM   3309  C24 POPEM 129      78.718  72.573  67.153  1.00  0.00           C
ATOM   3312  C25 POPEM 129      79.728  73.523  67.823  1.00  0.00           C
ATOM   3315  C26 POPEM 129      79.748  73.383  69.363  1.00  0.00           C
ATOM   3318  C27 POPEM 129      80.688  74.393  70.053  1.00  0.00           C
ATOM   3321  C28 POPEM 129      80.328  74.713  71.523  1.00  0.00           C
ATOM   3324  C29 POPEM 129      80.518  73.593  72.513  1.00  0.00           C
ATOM   3326 0C21 POPEM 129      81.348  73.573  73.573  1.00  0.00           C
ATOM   3328 1C21 POPEM 129      82.338  74.633  73.993  1.00  0.00           C
ATOM   3331 2C21 POPEM 129      81.958  75.403  75.273  1.00  0.00           C
ATOM   3334 3C21 POPEM 129      80.708  76.283  75.123  1.00  0.00           C
ATOM   3337 4C21 POPEM 129      79.428  75.713  75.773  1.00  0.00           C
ATOM   3340 5C21 POPEM 129      79.468  75.603  77.313  1.00  0.00           C
ATOM   3343 6C21 POPEM 129      79.918  76.883  78.013  1.00  0.00           C
ATOM   3346 7C21 POPEM 129      79.718  76.843  79.533  1.00  0.00           C
ATOM   3349 8C21 POPEM 129      80.328  78.053  80.253  1.00  0.00           C
ATOM   3353  C33 POPEM 129      76.398  68.503  65.543  1.00  0.00           C
ATOM   3356  C34 POPEM 129      76.418  67.513  66.713  1.00  0.00           C
ATOM   3359  C35 POPEM 129      75.478  67.883  67.843  1.00  0.00           C
ATOM   3362  C36 POPEM 129      75.468  66.893  69.013  1.00  0.00           C
ATOM   3365  C37 POPEM 129      74.558  67.393  70.133  1.00  0.00           C
ATOM   3368  C38 POPEM 129      73.788  66.273  70.843  1.00  0.00           C
ATOM   3371  C39 POPEM 129      74.518  65.713  72.073  1.00  0.00           C
ATOM   3374 0C31 POPEM 129      74.398  66.653  73.263  1.00  0.00           C
ATOM   3377 1C31 POPEM 129      74.898  66.023  74.563  1.00  0.00           C
ATOM   3380 2C31 POPEM 129      74.728  66.983  75.753  1.00  0.00           C
ATOM   3383 3C31 POPEM 129      75.108  66.333  77.083  1.00  0.00           C
ATOM   3386 4C31 POPEM 129      74.918  67.283  78.273  1.00  0.00           C
ATOM   3389 5C31 POPEM 129      75.318  66.643  79.603  1.00  0.00           C
ATOM   3392 6C31 POPEM 129      75.198  67.603  80.793  1.00  0.00           C
ATOM   3396  NH3 POPEN 130      56.748 127.343 101.233  1.00  0.00           N
ATOM   3400  C12 POPEN 130      55.418 127.853 101.703  1.00  0.00           C
ATOM   3403  C11 POPEN 130      54.698 128.623 100.593  1.00  0.00           C
ATOM   3406  P   POPEN 130      52.398 129.699 100.053  1.00  0.00           P
ATOM   3407  O13 POPEN 130      51.478 128.653  99.533  1.00  0.00           O
ATOM   3408  O14 POPEN 130      51.838 130.899 100.723  1.00  0.00           O
ATOM   3409  O11 POPEN 130      53.288 130.189  98.843  1.00  0.00           O
ATOM   3410  O12 POPEN 130      53.398 128.983 101.043  1.00  0.00           O
ATOM   3411  C1  POPEN 130      53.278 129.513  97.593  1.00  0.00           C
ATOM   3414  C2  POPEN 130      54.488 129.979  96.753  1.00  0.00           C
ATOM   3416  O21 POPEN 130      54.558 129.223  95.533  1.00  0.00           O
ATOM   3417  C21 POPEN 130      55.098 128.023  95.563  1.00  0.00           C
ATOM   3418  O22 POPEN 130      55.318 127.333  96.543  1.00  0.00           O
ATOM   3419  C22 POPEN 130      55.468 127.643  94.143  1.00  0.00           C
ATOM   3422  C3  POPEN 130      55.788 129.939  97.613  1.00  0.00           C
ATOM   3425  O31 POPEN 130      57.008 129.959  96.823  1.00  0.00           O
ATOM   3426  C31 POPEN 130      58.068 129.809  97.623  1.00  0.00           C
ATOM   3427  O32 POPEN 130      58.008 129.709  98.833  1.00  0.00           O
ATOM   3428  C32 POPEN 130      59.368 129.769  96.823  1.00  0.00           C
ATOM   3431  C23 POPEN 130      55.978 126.203  94.063  1.00  0.00           C
ATOM   3434  C24 POPEN 130      56.548 125.903  92.683  1.00  0.00           C
ATOM   3437  C25 POPEN 130      56.948 124.443  92.543  1.00  0.00           C
ATOM   3440  C26 POPEN 130      57.878 124.253  91.343  1.00  0.00           C
ATOM   3443  C27 POPEN 130      58.308 122.813  91.123  1.00  0.00           C
ATOM   3446  C28 POPEN 130      59.698 122.723  90.483  1.00  0.00           C
ATOM   3449  C29 POPEN 130      59.998 121.323  90.033  1.00  0.00           C
ATOM   3451 0C21 POPEN 130      60.858 120.993  89.063  1.00  0.00           C
ATOM   3453 1C21 POPEN 130      61.708 121.953  88.283  1.00  0.00           C
ATOM   3456 2C21 POPEN 130      61.218 122.123  86.833  1.00  0.00           C
ATOM   3459 3C21 POPEN 130      62.198 122.973  86.033  1.00  0.00           C
ATOM   3462 4C21 POPEN 130      61.888 123.053  84.533  1.00  0.00           C
ATOM   3465 5C21 POPEN 130      63.088 123.673  83.803  1.00  0.00           C
ATOM   3468 6C21 POPEN 130      62.948 123.733  82.283  1.00  0.00           C
ATOM   3471 7C21 POPEN 130      64.228 124.293  81.663  1.00  0.00           C
ATOM   3474 8C21 POPEN 130      64.188 124.333  80.143  1.00  0.00           C
ATOM   3478  C33 POPEN 130      59.718 131.139  96.173  1.00  0.00           C
ATOM   3481  C34 POPEN 130      59.618 131.139  94.643  1.00  0.00           C
ATOM   3484  C35 POPEN 130      58.258 130.699  94.093  1.00  0.00           C
ATOM   3487  C36 POPEN 130      58.148 130.879  92.583  1.00  0.00           C
ATOM   3490  C37 POPEN 130      56.908 130.209  91.973  1.00  0.00           C
ATOM   3493  C38 POPEN 130      56.718 130.579  90.503  1.00  0.00           C
ATOM   3496  C39 POPEN 130      55.618 129.749  89.823  1.00  0.00           C
ATOM   3499 0C31 POPEN 130      55.498 130.109  88.333  1.00  0.00           C
ATOM   3502 1C31 POPEN 130      54.718 129.073  87.513  1.00  0.00           C
ATOM   3505 2C31 POPEN 130      54.848 129.313  86.003  1.00  0.00           C
ATOM   3508 3C31 POPEN 130      54.438 128.093  85.153  1.00  0.00           C
ATOM   3511 4C31 POPEN 130      52.938 127.783  85.163  1.00  0.00           C
ATOM   3514 5C31 POPEN 130      52.608 126.563  84.293  1.00  0.00           C
ATOM   3517 6C31 POPEN 130      51.118 126.193  84.283  1.00  0.00           C
ATOM   3521  NH3 POPEO 131     101.578  81.673 105.893  1.00  0.00           N
ATOM   3525  C12 POPEO 131     102.048  82.473 107.073  1.00  0.00           C
ATOM   3528  C11 POPEO 131     101.678  83.963 106.933  1.00  0.00           C
ATOM   3531  P   POPEO 131     103.718  84.863 105.573  1.00  0.00           P
ATOM   3532  O13 POPEO 131     104.308  85.293 106.843  1.00  0.00           O
ATOM   3533  O14 POPEO 131     104.358  83.683 104.933  1.00  0.00           O
ATOM   3534  O11 POPEO 131     103.688  86.053 104.543  1.00  0.00           O
ATOM   3535  O12 POPEO 131     102.188  84.503 105.723  1.00  0.00           O
ATOM   3536  C1  POPEO 131     102.528  86.313 103.743  1.00  0.00           C
ATOM   3539  C2  POPEO 131     102.348  85.243 102.643  1.00  0.00           C
ATOM   3541  O21 POPEO 131     102.458  85.813 101.323  1.00  0.00           O
ATOM   3542  C21 POPEO 131     101.348  86.323 100.843  1.00  0.00           C
ATOM   3543  O22 POPEO 131     100.508  86.923 101.493  1.00  0.00           O
ATOM   3544  C22 POPEO 131     101.238  86.033  99.343  1.00  0.00           C
ATOM   3547  C3  POPEO 131     101.088  84.333 102.813  1.00  0.00           C
ATOM   3550  O31 POPEO 131     101.048  83.413 101.703  1.00  0.00           O
ATOM   3551  C31 POPEO 131     101.468  82.173 101.953  1.00  0.00           C
ATOM   3552  O32 POPEO 131     101.588  81.673 103.063  1.00  0.00           O
ATOM   3553  C32 POPEO 131     101.828  81.503 100.613  1.00  0.00           C
ATOM   3556  C23 POPEO 131      99.858  85.423  98.963  1.00  0.00           C
ATOM   3559  C24 POPEO 131      99.898  84.623  97.653  1.00  0.00           C
ATOM   3562  C25 POPEO 131      98.768  84.933  96.653  1.00  0.00           C
ATOM   3565  C26 POPEO 131      98.798  86.373  96.133  1.00  0.00           C
ATOM   3568  C27 POPEO 131      97.968  86.593  94.853  1.00  0.00           C
ATOM   3571  C28 POPEO 131      98.158  87.993  94.243  1.00  0.00           C
ATOM   3574  C29 POPEO 131      97.608  89.103  95.113  1.00  0.00           C
ATOM   3576 0C21 POPEO 131      96.688  90.003  94.763  1.00  0.00           C
ATOM   3578 1C21 POPEO 131      95.998  90.093  93.433  1.00  0.00           C
ATOM   3581 2C21 POPEO 131      94.748  91.003  93.433  1.00  0.00           C
ATOM   3584 3C21 POPEO 131      93.538  90.433  94.183  1.00  0.00           C
ATOM   3587 4C21 POPEO 131      92.428  91.473  94.343  1.00  0.00           C
ATOM   3590 5C21 POPEO 131      91.828  91.943  93.003  1.00  0.00           C
ATOM   3593 6C21 POPEO 131      90.598  92.853  93.203  1.00  0.00           C
ATOM   3596 7C21 POPEO 131      89.898  93.233  91.893  1.00  0.00           C
ATOM   3599 8C21 POPEO 131      88.638  94.083  92.143  1.00  0.00           C
ATOM   3603  C33 POPEO 131     102.758  82.383  99.723  1.00  0.00           C
ATOM   3606  C34 POPEO 131     103.358  81.683  98.493  1.00  0.00           C
ATOM   3609  C35 POPEO 131     102.288  81.153  97.513  1.00  0.00           C
ATOM   3612  C36 POPEO 131     102.848  80.643  96.173  1.00  0.00           C
ATOM   3615  C37 POPEO 131     101.728  80.103  95.273  1.00  0.00           C
ATOM   3618  C38 POPEO 131     102.198  79.573  93.913  1.00  0.00           C
ATOM   3621  C39 POPEO 131     101.028  79.093  93.043  1.00  0.00           C
ATOM   3624 0C31 POPEO 131     101.448  78.353  91.763  1.00  0.00           C
ATOM   3627 1C31 POPEO 131     100.258  77.673  91.063  1.00  0.00           C
ATOM   3630 2C31 POPEO 131     100.698  76.743  89.923  1.00  0.00           C
ATOM   3633 3C31 POPEO 131      99.588  75.763  89.503  1.00  0.00           C
ATOM   3636 4C31 POPEO 131     100.108  74.623  88.613  1.00  0.00           C
ATOM   3639 5C31 POPEO 131      99.108  73.493  88.403  1.00  0.00           C
ATOM   3642 6C31 POPEO 131      99.768  72.173  87.973  1.00  0.00           C
ATOM   3646  NH3 POPEP 132      74.238 121.683  60.473  1.00  0.00           N
ATOM   3650  C12 POPEP 132      73.448 122.393  61.533  1.00  0.00           C
ATOM   3653  C11 POPEP 132      72.308 123.233  60.913  1.00  0.00           C
ATOM   3656  P   POPEP 132      73.508 125.103  59.503  1.00  0.00           P
ATOM   3657  O13 POPEP 132      74.678 124.203  59.363  1.00  0.00           O
ATOM   3658  O14 POPEP 132      72.668 125.333  58.313  1.00  0.00           O
ATOM   3659  O11 POPEP 132      73.998 126.523  60.023  1.00  0.00           O
ATOM   3660  O12 POPEP 132      72.638 124.603  60.723  1.00  0.00           O
ATOM   3661  C1  POPEP 132      75.408 126.733  60.173  1.00  0.00           C
ATOM   3664  C2  POPEP 132      75.908 126.383  61.583  1.00  0.00           C
ATOM   3666  O21 POPEP 132      75.678 127.553  62.393  1.00  0.00           O
ATOM   3667  C21 POPEP 132      76.078 127.573  63.653  1.00  0.00           C
ATOM   3668  O22 POPEP 132      76.618 128.533  64.183  1.00  0.00           O
ATOM   3669  C22 POPEP 132      75.588 126.353  64.423  1.00  0.00           C
ATOM   3672  C3  POPEP 132      77.418 126.003  61.483  1.00  0.00           C
ATOM   3675  O31 POPEP 132      77.958 125.313  62.633  1.00  0.00           O
ATOM   3676  C31 POPEP 132      77.798 123.983  62.633  1.00  0.00           C
ATOM   3677  O32 POPEP 132      76.968 123.363  62.013  1.00  0.00           O
ATOM   3678  C32 POPEP 132      78.848 123.393  63.563  1.00  0.00           C
ATOM   3681  C23 POPEP 132      76.108 126.353  65.873  1.00  0.00           C
ATOM   3684  C24 POPEP 132      75.958 124.953  66.483  1.00  0.00           C
ATOM   3687  C25 POPEP 132      76.708 124.833  67.813  1.00  0.00           C
ATOM   3690  C26 POPEP 132      75.998 125.553  68.953  1.00  0.00           C
ATOM   3693  C27 POPEP 132      76.838 125.583  70.233  1.00  0.00           C
ATOM   3696  C28 POPEP 132      76.038 126.033  71.453  1.00  0.00           C
ATOM   3699  C29 POPEP 132      76.878 126.133  72.703  1.00  0.00           C
ATOM   3701 0C21 POPEP 132      77.058 125.163  73.623  1.00  0.00           C
ATOM   3703 1C21 POPEP 132      76.538 123.743  73.573  1.00  0.00           C
ATOM   3706 2C21 POPEP 132      77.628 122.783  74.073  1.00  0.00           C
ATOM   3709 3C21 POPEP 132      77.198 121.303  74.123  1.00  0.00           C
ATOM   3712 4C21 POPEP 132      78.278 120.443  74.793  1.00  0.00           C
ATOM   3715 5C21 POPEP 132      77.948 118.953  74.893  1.00  0.00           C
ATOM   3718 6C21 POPEP 132      79.098 118.183  75.583  1.00  0.00           C
ATOM   3721 7C21 POPEP 132      78.818 116.693  75.763  1.00  0.00           C
ATOM   3724 8C21 POPEP 132      79.928 115.953  76.523  1.00  0.00           C
ATOM   3728  C33 POPEP 132      79.218 121.923  63.233  1.00  0.00           C
ATOM   3731  C34 POPEP 132      80.598 121.553  63.813  1.00  0.00           C
ATOM   3734  C35 POPEP 132      80.638 121.523  65.353  1.00  0.00           C
ATOM   3737  C36 POPEP 132      82.068 121.523  65.893  1.00  0.00           C
ATOM   3740  C37 POPEP 132      82.108 121.333  67.413  1.00  0.00           C
ATOM   3743  C38 POPEP 132      83.508 121.433  68.013  1.00  0.00           C
ATOM   3746  C39 POPEP 132      84.008 122.883  68.123  1.00  0.00           C
ATOM   3749 0C31 POPEP 132      84.868 123.093  69.373  1.00  0.00           C
ATOM   3752 1C31 POPEP 132      85.188 124.553  69.673  1.00  0.00           C
ATOM   3755 2C31 POPEP 132      85.798 124.693  71.073  1.00  0.00           C
ATOM   3758 3C31 POPEP 132      86.258 126.093  71.463  1.00  0.00           C
ATOM   3761 4C31 POPEP 132      85.118 127.133  71.563  1.00  0.00           C
ATOM   3764 5C31 POPEP 132      85.478 128.283  72.513  1.00  0.00           C
ATOM   3767 6C31 POPEP 132      84.628 129.543  72.323  1.00  0.00           C
ATOM   3771  NH3 POPEQ 133       7.008  28.463 103.313  1.00  0.00           N
ATOM   3775  C12 POPEQ 133       7.078  27.223 104.143  1.00  0.00           C
ATOM   3778  C11 POPEQ 133       8.518  26.983 104.603  1.00  0.00           C
ATOM   3781  P   POPEQ 133       9.138  24.523 104.053  1.00  0.00           P
ATOM   3782  O13 POPEQ 133      10.598  24.483 103.903  1.00  0.00           O
ATOM   3783  O14 POPEQ 133       8.478  23.223 104.323  1.00  0.00           O
ATOM   3784  O11 POPEQ 133       8.568  25.053 102.693  1.00  0.00           O
ATOM   3785  O12 POPEQ 133       8.658  25.643 105.083  1.00  0.00           O
ATOM   3786  C1  POPEQ 133       8.288  24.153 101.623  1.00  0.00           C
ATOM   3789  C2  POPEQ 133       8.668  24.813 100.283  1.00  0.00           C
ATOM   3791  O21 POPEQ 133       8.378  23.843  99.253  1.00  0.00           O
ATOM   3792  C21 POPEQ 133       7.948  24.373  98.123  1.00  0.00           C
ATOM   3793  O22 POPEQ 133       7.708  25.553  97.943  1.00  0.00           O
ATOM   3794  C22 POPEQ 133       7.768  23.263  97.083  1.00  0.00           C
ATOM   3797  C3  POPEQ 133      10.168  25.223 100.243  1.00  0.00           C
ATOM   3800  O31 POPEQ 133      10.468  26.163  99.193  1.00  0.00           O
ATOM   3801  C31 POPEQ 133      10.988  25.663  98.073  1.00  0.00           C
ATOM   3802  O32 POPEQ 133      11.128  24.473  97.833  1.00  0.00           O
ATOM   3803  C32 POPEQ 133      11.528  26.813  97.223  1.00  0.00           C
ATOM   3806  C23 POPEQ 133       8.078  23.783  95.663  1.00  0.00           C
ATOM   3809  C24 POPEQ 133       7.458  22.963  94.533  1.00  0.00           C
ATOM   3812  C25 POPEQ 133       7.798  21.473  94.553  1.00  0.00           C
ATOM   3815  C26 POPEQ 133       7.428  20.793  93.233  1.00  0.00           C
ATOM   3818  C27 POPEQ 133       8.108  19.433  93.093  1.00  0.00           C
ATOM   3821  C28 POPEQ 133       8.028  18.863  91.663  1.00  0.00           C
ATOM   3824  C29 POPEQ 133       9.318  18.143  91.323  1.00  0.00           C
ATOM   3826 0C21 POPEQ 133      10.068  18.313  90.223  1.00  0.00           C
ATOM   3828 1C21 POPEQ 133       9.758  19.183  89.023  1.00  0.00           C
ATOM   3831 2C21 POPEQ 133       9.218  18.313  87.873  1.00  0.00           C
ATOM   3834 3C21 POPEQ 133      10.278  17.393  87.253  1.00  0.00           C
ATOM   3837 4C21 POPEQ 133       9.698  16.233  86.423  1.00  0.00           C
ATOM   3840 5C21 POPEQ 133       8.878  16.663  85.193  1.00  0.00           C
ATOM   3843 6C21 POPEQ 133       7.368  16.683  85.443  1.00  0.00           C
ATOM   3846 7C21 POPEQ 133       6.578  16.813  84.133  1.00  0.00           C
ATOM   3849 8C21 POPEQ 133       5.068  16.923  84.343  1.00  0.00           C
ATOM   3853  C33 POPEQ 133      11.458  26.573  95.683  1.00  0.00           C
ATOM   3856  C34 POPEQ 133      12.308  27.593  94.893  1.00  0.00           C
ATOM   3859  C35 POPEQ 133      12.058  27.543  93.383  1.00  0.00           C
ATOM   3862  C36 POPEQ 133      12.858  28.613  92.613  1.00  0.00           C
ATOM   3865  C37 POPEQ 133      12.798  28.403  91.093  1.00  0.00           C
ATOM   3868  C38 POPEQ 133      13.468  29.523  90.293  1.00  0.00           C
ATOM   3871  C39 POPEQ 133      13.558  29.173  88.803  1.00  0.00           C
ATOM   3874 0C31 POPEQ 133      14.868  28.443  88.433  1.00  0.00           C
ATOM   3877 1C31 POPEQ 133      14.828  27.853  87.023  1.00  0.00           C
ATOM   3880 2C31 POPEQ 133      16.138  27.183  86.593  1.00  0.00           C
ATOM   3883 3C31 POPEQ 133      17.228  28.193  86.193  1.00  0.00           C
ATOM   3886 4C31 POPEQ 133      18.498  27.503  85.703  1.00  0.00           C
ATOM   3889 5C31 POPEQ 133      19.568  28.493  85.233  1.00  0.00           C
ATOM   3892 6C31 POPEQ 133      20.788  27.803  84.623  1.00  0.00           C
ATOM   3896  NH3 POPER 134      39.028 107.863 106.183  1.00  0.00           N
ATOM   3900  C12 POPER 134      38.368 106.513 106.293  1.00  0.00           C
ATOM   3903  C11 POPER 134      38.378 105.943 107.713  1.00  0.00           C
ATOM   3906  P   POPER 134      37.008 103.723 107.123  1.00  0.00           P
ATOM   3907  O13 POPER 134      36.048 103.403 108.203  1.00  0.00           O
ATOM   3908  O14 POPER 134      36.358 104.393 105.963  1.00  0.00           O
ATOM   3909  O11 POPER 134      37.678 102.433 106.563  1.00  0.00           O
ATOM   3910  O12 POPER 134      38.238 104.523 107.693  1.00  0.00           O
ATOM   3911  C1  POPER 134      38.688 102.593 105.553  1.00  0.00           C
ATOM   3914  C2  POPER 134      38.518 101.543 104.433  1.00  0.00           C
ATOM   3916  O21 POPER 134      39.398 101.923 103.363  1.00  0.00           O
ATOM   3917  C21 POPER 134      40.038 100.953 102.753  1.00  0.00           C
ATOM   3918  O22 POPER 134      39.878  99.753 102.943  1.00  0.00           O
ATOM   3919  C22 POPER 134      40.998 101.543 101.713  1.00  0.00           C
ATOM   3922  C3  POPER 134      37.048 101.513 103.943  1.00  0.00           C
ATOM   3925  O31 POPER 134      36.458 100.203 104.103  1.00  0.00           O
ATOM   3926  C31 POPER 134      36.468  99.463 103.023  1.00  0.00           C
ATOM   3927  O32 POPER 134      36.728  99.833 101.893  1.00  0.00           O
ATOM   3928  C32 POPER 134      36.048  98.033 103.343  1.00  0.00           C
ATOM   3931  C23 POPER 134      40.738 101.023 100.283  1.00  0.00           C
ATOM   3934  C24 POPER 134      41.398 101.913  99.223  1.00  0.00           C
ATOM   3937  C25 POPER 134      41.208 101.413  97.783  1.00  0.00           C
ATOM   3940  C26 POPER 134      42.178 100.283  97.413  1.00  0.00           C
ATOM   3943  C27 POPER 134      42.108  99.903  95.923  1.00  0.00           C
ATOM   3946  C28 POPER 134      43.148  98.853  95.463  1.00  0.00           C
ATOM   3949  C29 POPER 134      44.568  99.353  95.613  1.00  0.00           C
ATOM   3951 0C21 POPER 134      45.658  98.623  95.913  1.00  0.00           C
ATOM   3953 1C21 POPER 134      45.698  97.123  96.083  1.00  0.00           C
ATOM   3956 2C21 POPER 134      47.068  96.483  95.733  1.00  0.00           C
ATOM   3959 3C21 POPER 134      48.088  96.373  96.883  1.00  0.00           C
ATOM   3962 4C21 POPER 134      48.688  97.703  97.363  1.00  0.00           C
ATOM   3965 5C21 POPER 134      49.448  97.583  98.703  1.00  0.00           C
ATOM   3968 6C21 POPER 134      49.758  98.943  99.353  1.00  0.00           C
ATOM   3971 7C21 POPER 134      49.498  98.943 100.873  1.00  0.00           C
ATOM   3974 8C21 POPER 134      49.498 100.343 101.503  1.00  0.00           C
ATOM   3978  C33 POPER 134      36.498  97.093 102.203  1.00  0.00           C
ATOM   3981  C34 POPER 134      35.868  95.703 102.283  1.00  0.00           C
ATOM   3984  C35 POPER 134      36.278  94.813 101.103  1.00  0.00           C
ATOM   3987  C36 POPER 134      35.578  95.203  99.793  1.00  0.00           C
ATOM   3990  C37 POPER 134      35.908  94.303  98.593  1.00  0.00           C
ATOM   3993  C38 POPER 134      34.838  94.433  97.503  1.00  0.00           C
ATOM   3996  C39 POPER 134      35.198  93.713  96.193  1.00  0.00           C
ATOM   3999 0C31 POPER 134      34.008  93.663  95.223  1.00  0.00           C
ATOM   4002 1C31 POPER 134      33.268  92.313  95.233  1.00  0.00           C
ATOM   4005 2C31 POPER 134      31.828  92.443  94.723  1.00  0.00           C
ATOM   4008 3C31 POPER 134      31.298  91.153  94.103  1.00  0.00           C
ATOM   4011 4C31 POPER 134      29.838  91.303  93.643  1.00  0.00           C
ATOM   4014 5C31 POPER 134      29.288  90.013  93.023  1.00  0.00           C
ATOM   4017 6C31 POPER 134      27.978  90.233  92.283  1.00  0.00           C
ATOM   4021  NH3 POPES 135      -4.768   7.153  63.513  1.00  0.00           N
ATOM   4025  C12 POPES 135      -4.618   6.093  62.453  1.00  0.00           C
ATOM   4028  C11 POPES 135      -4.178   4.743  63.023  1.00  0.00           C
ATOM   4031  P   POPES 135      -3.108   3.383  61.013  1.00  0.00           P
ATOM   4032  O13 POPES 135      -3.558   2.173  60.283  1.00  0.00           O
ATOM   4033  O14 POPES 135      -2.778   4.573  60.203  1.00  0.00           O
ATOM   4034  O11 POPES 135      -1.978   3.013  62.033  1.00  0.00           O
ATOM   4035  O12 POPES 135      -4.288   3.763  62.003  1.00  0.00           O
ATOM   4036  C1  POPES 135      -0.628   3.463  62.013  1.00  0.00           C
ATOM   4039  C2  POPES 135      -0.138   3.703  63.473  1.00  0.00           C
ATOM   4041  O21 POPES 135      -0.748   4.923  63.923  1.00  0.00           O
ATOM   4042  C21 POPES 135      -1.298   5.073  65.133  1.00  0.00           C
ATOM   4043  O22 POPES 135      -2.018   6.033  65.413  1.00  0.00           O
ATOM   4044  C22 POPES 135      -1.108   3.903  66.123  1.00  0.00           C
ATOM   4047  C3  POPES 135       1.412   3.803  63.603  1.00  0.00           C
ATOM   4050  O31 POPES 135       1.788   4.273  64.923  1.00  0.00           O
ATOM   4051  C31 POPES 135       3.068   4.093  65.283  1.00  0.00           C
ATOM   4052  O32 POPES 135       3.878   3.413  64.683  1.00  0.00           O
ATOM   4053  C32 POPES 135       3.258   4.763  66.653  1.00  0.00           C
ATOM   4056  C23 POPES 135      -1.208   4.263  67.633  1.00  0.00           C
ATOM   4059  C24 POPES 135      -1.408   3.003  68.483  1.00  0.00           C
ATOM   4062  C25 POPES 135      -1.408   3.193  70.013  1.00  0.00           C
ATOM   4065  C26 POPES 135      -2.218   4.393  70.533  1.00  0.00           C
ATOM   4068  C27 POPES 135      -2.398   4.363  72.073  1.00  0.00           C
ATOM   4071  C28 POPES 135      -2.688   5.733  72.703  1.00  0.00           C
ATOM   4074  C29 POPES 135      -1.458   6.603  72.803  1.00  0.00           C
ATOM   4076 0C21 POPES 135      -1.358   7.743  73.513  1.00  0.00           C
ATOM   4078 1C21 POPES 135      -2.458   8.413  74.293  1.00  0.00           C
ATOM   4081 2C21 POPES 135      -2.958   9.653  73.543  1.00  0.00           C
ATOM   4084 3C21 POPES 135      -4.068  10.423  74.293  1.00  0.00           C
ATOM   4087 4C21 POPES 135      -4.578  11.633  73.493  1.00  0.00           C
ATOM   4090 5C21 POPES 135      -5.518  11.223  72.353  1.00  0.00           C
ATOM   4093 6C21 POPES 135      -5.988  12.383  71.483  1.00  0.00           C
ATOM   4096 7C21 POPES 135      -6.838  11.923  70.293  1.00  0.00           C
ATOM   4099 8C21 POPES 135      -7.258  13.073  69.363  1.00  0.00           C
ATOM   4103  C33 POPES 135       4.718   5.073  67.083  1.00  0.00           C
ATOM   4106  C34 POPES 135       4.748   5.753  68.463  1.00  0.00           C
ATOM   4109  C35 POPES 135       6.148   6.173  68.903  1.00  0.00           C
ATOM   4112  C36 POPES 135       6.208   6.683  70.353  1.00  0.00           C
ATOM   4115  C37 POPES 135       6.148   8.213  70.473  1.00  0.00           C
ATOM   4118  C38 POPES 135       6.278   8.763  71.913  1.00  0.00           C
ATOM   4121  C39 POPES 135       7.488   8.243  72.713  1.00  0.00           C
ATOM   4124 0C31 POPES 135       7.608   8.943  74.073  1.00  0.00           C
ATOM   4127 1C31 POPES 135       8.748   8.403  74.953  1.00  0.00           C
ATOM   4130 2C31 POPES 135       8.568   8.793  76.423  1.00  0.00           C
ATOM   4133 3C31 POPES 135       7.638   7.833  77.173  1.00  0.00           C
ATOM   4136 4C31 POPES 135       7.288   8.293  78.603  1.00  0.00           C
ATOM   4139 5C31 POPES 135       6.638   7.183  79.423  1.00  0.00           C
ATOM   4142 6C31 POPES 135       6.208   7.643  80.823  1.00  0.00           C
ATOM   4146  NH3 POPET 136     107.788 122.723  99.453  1.00  0.00           N
ATOM   4150  C12 POPET 136     107.148 123.583 100.503  1.00  0.00           C
ATOM   4153  C11 POPET 136     108.228 124.323 101.273  1.00  0.00           C
ATOM   4156  P   POPET 136     107.368 126.643 102.053  1.00  0.00           P
ATOM   4157  O13 POPET 136     107.048 127.253 103.363  1.00  0.00           O
ATOM   4158  O14 POPET 136     106.368 126.703 100.953  1.00  0.00           O
ATOM   4159  O11 POPET 136     108.798 127.123 101.533  1.00  0.00           O
ATOM   4160  O12 POPET 136     107.638 125.123 102.293  1.00  0.00           O
ATOM   4161  C1  POPET 136     108.908 128.053 100.453  1.00  0.00           C
ATOM   4164  C2  POPET 136     109.288 127.363  99.093  1.00  0.00           C
ATOM   4166  O21 POPET 136     110.208 128.133  98.313  1.00  0.00           O
ATOM   4167  C21 POPET 136     109.918 129.383  98.063  1.00  0.00           C
ATOM   4168  O22 POPET 136     108.928 130.009  98.393  1.00  0.00           O
ATOM   4169  C22 POPET 136     111.098 129.979  97.323  1.00  0.00           C
ATOM   4172  C3  POPET 136     108.058 126.923  98.233  1.00  0.00           C
ATOM   4175  O31 POPET 136     108.428 126.453  96.903  1.00  0.00           O
ATOM   4176  C31 POPET 136     108.798 125.183  96.853  1.00  0.00           C
ATOM   4177  O32 POPET 136     108.968 124.433  97.793  1.00  0.00           O
ATOM   4178  C32 POPET 136     108.908 124.743  95.393  1.00  0.00           C
ATOM   4181  C23 POPET 136     110.828 130.099  95.813  1.00  0.00           C
ATOM   4184  C24 POPET 136     111.828 131.049  95.173  1.00  0.00           C
ATOM   4187  C25 POPET 136     111.388 131.479  93.773  1.00  0.00           C
ATOM   4190  C26 POPET 136     111.448 130.309  92.783  1.00  0.00           C
ATOM   4193  C27 POPET 136     111.808 130.789  91.373  1.00  0.00           C
ATOM   4196  C28 POPET 136     112.338 129.669  90.463  1.00  0.00           C
ATOM   4199  C29 POPET 136     113.638 129.083  90.953  1.00  0.00           C
ATOM   4201 0C21 POPET 136     114.168 127.923  90.543  1.00  0.00           C
ATOM   4203 1C21 POPET 136     113.558 127.013  89.503  1.00  0.00           C
ATOM   4206 2C21 POPET 136     114.188 127.193  88.113  1.00  0.00           C
ATOM   4209 3C21 POPET 136     113.368 126.503  87.013  1.00  0.00           C
ATOM   4212 4C21 POPET 136     113.378 124.973  87.093  1.00  0.00           C
ATOM   4215 5C21 POPET 136     112.188 124.313  86.373  1.00  0.00           C
ATOM   4218 6C21 POPET 136     110.858 124.503  87.133  1.00  0.00           C
ATOM   4221 7C21 POPET 136     109.708 123.683  86.533  1.00  0.00           C
ATOM   4224 8C21 POPET 136     108.378 123.883  87.263  1.00  0.00           C
ATOM   4228  C33 POPET 136     107.518 124.323  94.853  1.00  0.00           C
ATOM   4231  C34 POPET 136     107.498 123.913  93.373  1.00  0.00           C
ATOM   4234  C35 POPET 136     106.088 123.463  92.963  1.00  0.00           C
ATOM   4237  C36 POPET 136     105.948 123.093  91.473  1.00  0.00           C
ATOM   4240  C37 POPET 136     104.538 122.593  91.153  1.00  0.00           C
ATOM   4243  C38 POPET 136     104.238 122.483  89.653  1.00  0.00           C
ATOM   4246  C39 POPET 136     102.908 121.773  89.323  1.00  0.00           C
ATOM   4249 0C31 POPET 136     101.778 122.033  90.323  1.00  0.00           C
ATOM   4252 1C31 POPET 136     100.398 121.653  89.773  1.00  0.00           C
ATOM   4255 2C31 POPET 136      99.288 121.723  90.843  1.00  0.00           C
ATOM   4258 3C31 POPET 136      99.248 120.463  91.713  1.00  0.00           C
ATOM   4261 4C31 POPET 136      98.498 119.283  91.073  1.00  0.00           C
ATOM   4264 5C31 POPET 136      96.998 119.323  91.383  1.00  0.00           C
ATOM   4267 6C31 POPET 136      96.178 118.343  90.533  1.00  0.00           C
ATOM   4271  NH3 POPEU 137      83.768 114.183  61.703  1.00  0.00           N
ATOM   4275  C12 POPEU 137      82.518 114.003  60.873  1.00  0.00           C
ATOM   4278  C11 POPEU 137      82.448 114.923  59.633  1.00  0.00           C
ATOM   4281  P   POPEU 137      79.838 115.333  59.313  1.00  0.00           P
ATOM   4282  O13 POPEU 137      79.468 116.543  58.543  1.00  0.00           O
ATOM   4283  O14 POPEU 137      78.868 114.213  59.383  1.00  0.00           O
ATOM   4284  O11 POPEU 137      80.218 115.763  60.753  1.00  0.00           O
ATOM   4285  O12 POPEU 137      81.248 114.773  58.833  1.00  0.00           O
ATOM   4286  C1  POPEU 137      80.408 117.083  61.253  1.00  0.00           C
ATOM   4289  C2  POPEU 137      79.458 117.283  62.443  1.00  0.00           C
ATOM   4291  O21 POPEU 137      79.488 116.073  63.233  1.00  0.00           O
ATOM   4292  C21 POPEU 137      79.008 116.063  64.463  1.00  0.00           C
ATOM   4293  O22 POPEU 137      78.438 115.093  64.953  1.00  0.00           O
ATOM   4294  C22 POPEU 137      79.468 117.263  65.283  1.00  0.00           C
ATOM   4297  C3  POPEU 137      78.018 117.563  61.933  1.00  0.00           C
ATOM   4300  O31 POPEU 137      77.058 117.403  62.993  1.00  0.00           O
ATOM   4301  C31 POPEU 137      75.898 117.993  62.823  1.00  0.00           C
ATOM   4302  O32 POPEU 137      75.678 118.953  62.103  1.00  0.00           O
ATOM   4303  C32 POPEU 137      74.898 117.323  63.763  1.00  0.00           C
ATOM   4306  C23 POPEU 137      79.398 116.973  66.793  1.00  0.00           C
ATOM   4309  C24 POPEU 137      80.578 117.613  67.543  1.00  0.00           C
ATOM   4312  C25 POPEU 137      80.548 117.323  69.043  1.00  0.00           C
ATOM   4315  C26 POPEU 137      81.738 117.923  69.793  1.00  0.00           C
ATOM   4318  C27 POPEU 137      81.628 117.703  71.303  1.00  0.00           C
ATOM   4321  C28 POPEU 137      82.818 118.273  72.083  1.00  0.00           C
ATOM   4324  C29 POPEU 137      82.598 118.113  73.573  1.00  0.00           C
ATOM   4326 0C21 POPEU 137      82.688 119.073  74.513  1.00  0.00           C
ATOM   4328 1C21 POPEU 137      83.068 120.513  74.293  1.00  0.00           C
ATOM   4331 2C21 POPEU 137      82.188 121.553  75.003  1.00  0.00           C
ATOM   4334 3C21 POPEU 137      82.238 121.463  76.533  1.00  0.00           C
ATOM   4337 4C21 POPEU 137      81.598 122.683  77.213  1.00  0.00           C
ATOM   4340 5C21 POPEU 137      82.508 123.333  78.263  1.00  0.00           C
ATOM   4343 6C21 POPEU 137      82.618 122.513  79.553  1.00  0.00           C
ATOM   4346 7C21 POPEU 137      83.648 123.103  80.523  1.00  0.00           C
ATOM   4349 8C21 POPEU 137      83.798 122.303  81.813  1.00  0.00           C
ATOM   4353  C33 POPEU 137      75.198 117.673  65.233  1.00  0.00           C
ATOM   4356  C34 POPEU 137      74.588 116.663  66.213  1.00  0.00           C
ATOM   4359  C35 POPEU 137      74.858 117.103  67.653  1.00  0.00           C
ATOM   4362  C36 POPEU 137      74.658 115.993  68.693  1.00  0.00           C
ATOM   4365  C37 POPEU 137      74.868 116.533  70.113  1.00  0.00           C
ATOM   4368  C38 POPEU 137      75.348 115.453  71.083  1.00  0.00           C
ATOM   4371  C39 POPEU 137      75.638 115.963  72.493  1.00  0.00           C
ATOM   4374 0C31 POPEU 137      74.948 115.113  73.573  1.00  0.00           C
ATOM   4377 1C31 POPEU 137      75.478 115.403  74.983  1.00  0.00           C
ATOM   4380 2C31 POPEU 137      74.688 114.663  76.063  1.00  0.00           C
ATOM   4383 3C31 POPEU 137      75.298 114.833  77.463  1.00  0.00           C
ATOM   4386 4C31 POPEU 137      74.528 114.043  78.533  1.00  0.00           C
ATOM   4389 5C31 POPEU 137      75.238 114.043  79.893  1.00  0.00           C
ATOM   4392 6C31 POPEU 137      74.518 113.183  80.943  1.00  0.00           C
ATOM   4396  NH3 POPEV 138     102.208  24.143 102.293  1.00  0.00           N
ATOM   4400  C12 POPEV 138     103.618  23.813 102.743  1.00  0.00           C
ATOM   4403  C11 POPEV 138     103.708  23.033 104.073  1.00  0.00           C
ATOM   4406  P   POPEV 138     105.998  21.753 104.193  1.00  0.00           P
ATOM   4407  O13 POPEV 138     105.268  20.493 104.453  1.00  0.00           O
ATOM   4408  O14 POPEV 138     107.328  21.853 104.823  1.00  0.00           O
ATOM   4409  O11 POPEV 138     106.138  21.873 102.633  1.00  0.00           O
ATOM   4410  O12 POPEV 138     105.068  22.983 104.573  1.00  0.00           O
ATOM   4411  C1  POPEV 138     107.228  21.203 101.983  1.00  0.00           C
ATOM   4414  C2  POPEV 138     108.248  22.243 101.483  1.00  0.00           C
ATOM   4416  O21 POPEV 138     108.248  22.253 100.043  1.00  0.00           O
ATOM   4417  C21 POPEV 138     107.248  22.923  99.513  1.00  0.00           C
ATOM   4418  O22 POPEV 138     106.368  22.453  98.813  1.00  0.00           O
ATOM   4419  C22 POPEV 138     107.398  24.433  99.763  1.00  0.00           C
ATOM   4422  C3  POPEV 138     109.678  21.933 101.963  1.00  0.00           C
ATOM   4425  O31 POPEV 138     110.598  22.833 101.283  1.00  0.00           O
ATOM   4426  C31 POPEV 138     111.738  22.213 100.973  1.00  0.00           C
ATOM   4427  O32 POPEV 138     112.048  21.123 101.403  1.00  0.00           O
ATOM   4428  C32 POPEV 138     112.608  23.103 100.083  1.00  0.00           C
ATOM   4431  C23 POPEV 138     108.808  25.003  99.433  1.00  0.00           C
ATOM   4434  C24 POPEV 138     108.768  26.413  98.823  1.00  0.00           C
ATOM   4437  C25 POPEV 138     108.248  26.433  97.373  1.00  0.00           C
ATOM   4440  C26 POPEV 138     107.998  27.853  96.823  1.00  0.00           C
ATOM   4443  C27 POPEV 138     107.168  27.843  95.523  1.00  0.00           C
ATOM   4446  C28 POPEV 138     107.998  28.123  94.253  1.00  0.00           C
ATOM   4449  C29 POPEV 138     108.278  29.593  94.053  1.00  0.00           C
ATOM   4451 0C21 POPEV 138     108.068  30.333  92.943  1.00  0.00           C
ATOM   4453 1C21 POPEV 138     107.488  29.853  91.633  1.00  0.00           C
ATOM   4456 2C21 POPEV 138     106.668  30.933  90.883  1.00  0.00           C
ATOM   4459 3C21 POPEV 138     105.368  31.343  91.593  1.00  0.00           C
ATOM   4462 4C21 POPEV 138     104.498  32.263  90.723  1.00  0.00           C
ATOM   4465 5C21 POPEV 138     103.118  32.573  91.353  1.00  0.00           C
ATOM   4468 6C21 POPEV 138     103.038  33.953  92.023  1.00  0.00           C
ATOM   4471 7C21 POPEV 138     101.638  34.243  92.593  1.00  0.00           C
ATOM   4474 8C21 POPEV 138     101.498  35.653  93.163  1.00  0.00           C
ATOM   4478  C33 POPEV 138     113.108  22.383  98.823  1.00  0.00           C
ATOM   4481  C34 POPEV 138     112.078  22.323  97.693  1.00  0.00           C
ATOM   4484  C35 POPEV 138     111.908  23.653  96.953  1.00  0.00           C
ATOM   4487  C36 POPEV 138     111.178  23.473  95.623  1.00  0.00           C
ATOM   4490  C37 POPEV 138     111.238  24.703  94.713  1.00  0.00           C
ATOM   4493  C38 POPEV 138     110.688  24.423  93.313  1.00  0.00           C
ATOM   4496  C39 POPEV 138     110.788  25.623  92.373  1.00  0.00           C
ATOM   4499 0C31 POPEV 138     110.318  25.293  90.953  1.00  0.00           C
ATOM   4502 1C31 POPEV 138     110.008  26.543  90.123  1.00  0.00           C
ATOM   4505 2C31 POPEV 138     109.418  26.203  88.753  1.00  0.00           C
ATOM   4508 3C31 POPEV 138     108.678  27.403  88.143  1.00  0.00           C
ATOM   4511 4C31 POPEV 138     108.138  27.133  86.733  1.00  0.00           C
ATOM   4514 5C31 POPEV 138     107.118  28.203  86.283  1.00  0.00           C
ATOM   4517 6C31 POPEV 138     106.848  28.203  84.783  1.00  0.00           C
ATOM   4521  NH3 POPEW 139      83.268  39.433 101.563  1.00  0.00           N
ATOM   4525  C12 POPEW 139      83.528  40.513 102.583  1.00  0.00           C
ATOM   4528  C11 POPEW 139      84.918  41.183 102.513  1.00  0.00           C
ATOM   4531  P   POPEW 139      84.728  43.833 102.673  1.00  0.00           P
ATOM   4532  O13 POPEW 139      83.358  44.333 102.933  1.00  0.00           O
ATOM   4533  O14 POPEW 139      85.818  44.673 103.193  1.00  0.00           O
ATOM   4534  O11 POPEW 139      84.948  43.593 101.133  1.00  0.00           O
ATOM   4535  O12 POPEW 139      84.898  42.383 103.303  1.00  0.00           O
ATOM   4536  C1  POPEW 139      84.008  43.963 100.143  1.00  0.00           C
ATOM   4539  C2  POPEW 139      84.448  43.343  98.783  1.00  0.00           C
ATOM   4541  O21 POPEW 139      84.158  44.213  97.683  1.00  0.00           O
ATOM   4542  C21 POPEW 139      82.888  44.293  97.353  1.00  0.00           C
ATOM   4543  O22 POPEW 139      81.938  44.183  98.113  1.00  0.00           O
ATOM   4544  C22 POPEW 139      82.798  44.393  95.843  1.00  0.00           C
ATOM   4547  C3  POPEW 139      83.888  41.903  98.543  1.00  0.00           C
ATOM   4550  O31 POPEW 139      84.368  41.353  97.283  1.00  0.00           O
ATOM   4551  C31 POPEW 139      83.808  40.163  97.033  1.00  0.00           C
ATOM   4552  O32 POPEW 139      82.848  39.713  97.633  1.00  0.00           O
ATOM   4553  C32 POPEW 139      84.648  39.373  96.023  1.00  0.00           C
ATOM   4556  C23 POPEW 139      81.398  44.023  95.313  1.00  0.00           C
ATOM   4559  C24 POPEW 139      81.358  43.823  93.793  1.00  0.00           C
ATOM   4562  C25 POPEW 139      82.418  42.833  93.293  1.00  0.00           C
ATOM   4565  C26 POPEW 139      82.288  42.473  91.813  1.00  0.00           C
ATOM   4568  C27 POPEW 139      83.478  41.623  91.353  1.00  0.00           C
ATOM   4571  C28 POPEW 139      83.248  40.863  90.033  1.00  0.00           C
ATOM   4574  C29 POPEW 139      83.148  41.773  88.843  1.00  0.00           C
ATOM   4576 0C21 POPEW 139      83.998  41.833  87.803  1.00  0.00           C
ATOM   4578 1C21 POPEW 139      85.268  41.043  87.613  1.00  0.00           C
ATOM   4581 2C21 POPEW 139      86.358  41.813  86.843  1.00  0.00           C
ATOM   4584 3C21 POPEW 139      86.068  41.983  85.343  1.00  0.00           C
ATOM   4587 4C21 POPEW 139      87.048  42.943  84.663  1.00  0.00           C
ATOM   4590 5C21 POPEW 139      88.198  42.273  83.913  1.00  0.00           C
ATOM   4593 6C21 POPEW 139      89.228  43.323  83.463  1.00  0.00           C
ATOM   4596 7C21 POPEW 139      89.898  43.003  82.123  1.00  0.00           C
ATOM   4599 8C21 POPEW 139      90.868  44.093  81.683  1.00  0.00           C
ATOM   4603  C33 POPEW 139      84.888  40.043  94.653  1.00  0.00           C
ATOM   4606  C34 POPEW 139      86.208  39.543  94.043  1.00  0.00           C
ATOM   4609  C35 POPEW 139      86.578  40.183  92.693  1.00  0.00           C
ATOM   4612  C36 POPEW 139      87.928  39.663  92.173  1.00  0.00           C
ATOM   4615  C37 POPEW 139      88.368  40.263  90.833  1.00  0.00           C
ATOM   4618  C38 POPEW 139      89.698  39.663  90.353  1.00  0.00           C
ATOM   4621  C39 POPEW 139      90.018  39.983  88.893  1.00  0.00           C
ATOM   4624 0C31 POPEW 139      89.168  39.183  87.893  1.00  0.00           C
ATOM   4627 1C31 POPEW 139      89.638  39.353  86.443  1.00  0.00           C
ATOM   4630 2C31 POPEW 139      90.828  38.453  86.093  1.00  0.00           C
ATOM   4633 3C31 POPEW 139      91.378  38.663  84.673  1.00  0.00           C
ATOM   4636 4C31 POPEW 139      92.148  39.983  84.523  1.00  0.00           C
ATOM   4639 5C31 POPEW 139      92.818  40.113  83.153  1.00  0.00           C
ATOM   4642 6C31 POPEW 139      93.808  41.283  83.093  1.00  0.00           C
ATOM   4646  NH3 POPEX 140     113.548  67.743 104.143  1.00  0.00           N
ATOM   4650  C12 POPEX 140     113.228  69.213 104.233  1.00  0.00           C
ATOM   4653  C11 POPEX 140     111.888  69.503 104.943  1.00  0.00           C
ATOM   4656  P   POPEX 140     111.978  72.143 104.923  1.00  0.00           P
ATOM   4657  O13 POPEX 140     112.488  72.093 106.303  1.00  0.00           O
ATOM   4658  O14 POPEX 140     110.978  73.193 104.623  1.00  0.00           O
ATOM   4659  O11 POPEX 140     113.198  72.263 103.923  1.00  0.00           O
ATOM   4660  O12 POPEX 140     111.348  70.743 104.503  1.00  0.00           O
ATOM   4661  C1  POPEX 140     113.288  72.323 102.503  1.00  0.00           C
ATOM   4664  C2  POPEX 140     112.508  73.523 101.893  1.00  0.00           C
ATOM   4666  O21 POPEX 140     112.388  73.523 100.453  1.00  0.00           O
ATOM   4667  C21 POPEX 140     113.488  73.563  99.693  1.00  0.00           C
ATOM   4668  O22 POPEX 140     114.638  73.543 100.093  1.00  0.00           O
ATOM   4669  C22 POPEX 140     113.048  73.493  98.213  1.00  0.00           C
ATOM   4672  C3  POPEX 140     112.998  74.883 102.453  1.00  0.00           C
ATOM   4675  O31 POPEX 140     111.908  75.833 102.433  1.00  0.00           O
ATOM   4676  C31 POPEX 140     111.758  76.393 101.223  1.00  0.00           C
ATOM   4677  O32 POPEX 140     112.648  76.543 100.403  1.00  0.00           O
ATOM   4678  C32 POPEX 140     110.278  76.643 100.973  1.00  0.00           C
ATOM   4681  C23 POPEX 140     113.408  74.723  97.333  1.00  0.00           C
ATOM   4684  C24 POPEX 140     112.558  74.803  96.053  1.00  0.00           C
ATOM   4687  C25 POPEX 140     113.118  75.783  95.003  1.00  0.00           C
ATOM   4690  C26 POPEX 140     112.168  76.053  93.823  1.00  0.00           C
ATOM   4693  C27 POPEX 140     112.888  76.803  92.683  1.00  0.00           C
ATOM   4696  C28 POPEX 140     111.958  77.433  91.633  1.00  0.00           C
ATOM   4699  C29 POPEX 140     112.748  78.393  90.773  1.00  0.00           C
ATOM   4701 0C21 POPEX 140     112.868  78.393  89.433  1.00  0.00           C
ATOM   4703 1C21 POPEX 140     112.218  77.443  88.473  1.00  0.00           C
ATOM   4706 2C21 POPEX 140     110.788  77.903  88.133  1.00  0.00           C
ATOM   4709 3C21 POPEX 140     110.128  77.073  87.033  1.00  0.00           C
ATOM   4712 4C21 POPEX 140     108.608  77.293  86.923  1.00  0.00           C
ATOM   4715 5C21 POPEX 140     108.178  78.773  86.843  1.00  0.00           C
ATOM   4718 6C21 POPEX 140     108.568  79.473  85.533  1.00  0.00           C
ATOM   4721 7C21 POPEX 140     107.598  79.153  84.393  1.00  0.00           C
ATOM   4724 8C21 POPEX 140     108.068  79.713  83.053  1.00  0.00           C
ATOM   4728  C33 POPEX 140     109.798  75.963  99.673  1.00  0.00           C
ATOM   4731  C34 POPEX 140     108.338  76.333  99.393  1.00  0.00           C
ATOM   4734  C35 POPEX 140     107.748  75.753  98.103  1.00  0.00           C
ATOM   4737  C36 POPEX 140     108.438  76.283  96.843  1.00  0.00           C
ATOM   4740  C37 POPEX 140     107.578  76.083  95.583  1.00  0.00           C
ATOM   4743  C38 POPEX 140     108.378  76.383  94.313  1.00  0.00           C
ATOM   4746  C39 POPEX 140     107.638  76.023  93.013  1.00  0.00           C
ATOM   4749 0C31 POPEX 140     106.498  76.973  92.653  1.00  0.00           C
ATOM   4752 1C31 POPEX 140     106.198  76.983  91.143  1.00  0.00           C
ATOM   4755 2C31 POPEX 140     105.128  78.033  90.803  1.00  0.00           C
ATOM   4758 3C31 POPEX 140     105.128  78.523  89.353  1.00  0.00           C
ATOM   4761 4C31 POPEX 140     104.418  77.593  88.363  1.00  0.00           C
ATOM   4764 5C31 POPEX 140     103.978  78.353  87.093  1.00  0.00           C
ATOM   4767 6C31 POPEX 140     103.238  77.503  86.053  1.00  0.00           C
ATOM   4771  NH3 POPEY 141      46.608  52.293  59.013  1.00  0.00           N
ATOM   4775  C12 POPEY 141      45.228  52.653  59.493  1.00  0.00           C
ATOM   4778  C11 POPEY 141      44.128  52.123  58.553  1.00  0.00           C
ATOM   4781  P   POPEY 141      42.248  53.973  58.713  1.00  0.00           P
ATOM   4782  O13 POPEY 141      43.288  54.903  58.223  1.00  0.00           O
ATOM   4783  O14 POPEY 141      40.988  53.853  57.933  1.00  0.00           O
ATOM   4784  O11 POPEY 141      41.868  54.363  60.203  1.00  0.00           O
ATOM   4785  O12 POPEY 141      42.848  52.533  58.983  1.00  0.00           O
ATOM   4786  C1  POPEY 141      41.788  55.703  60.683  1.00  0.00           C
ATOM   4789  C2  POPEY 141      41.868  55.733  62.243  1.00  0.00           C
ATOM   4791  O21 POPEY 141      42.108  57.063  62.743  1.00  0.00           O
ATOM   4792  C21 POPEY 141      41.018  57.813  62.833  1.00  0.00           C
ATOM   4793  O22 POPEY 141      39.988  57.663  62.193  1.00  0.00           O
ATOM   4794  C22 POPEY 141      41.258  58.823  63.963  1.00  0.00           C
ATOM   4797  C3  POPEY 141      42.978  54.773  62.793  1.00  0.00           C
ATOM   4800  O31 POPEY 141      43.718  55.293  63.923  1.00  0.00           O
ATOM   4801  C31 POPEY 141      43.098  55.563  65.063  1.00  0.00           C
ATOM   4802  O32 POPEY 141      41.948  55.263  65.373  1.00  0.00           O
ATOM   4803  C32 POPEY 141      44.108  56.323  65.943  1.00  0.00           C
ATOM   4806  C23 POPEY 141      40.218  58.693  65.103  1.00  0.00           C
ATOM   4809  C24 POPEY 141      40.728  59.273  66.433  1.00  0.00           C
ATOM   4812  C25 POPEY 141      39.948  58.693  67.623  1.00  0.00           C
ATOM   4815  C26 POPEY 141      40.578  58.893  69.013  1.00  0.00           C
ATOM   4818  C27 POPEY 141      39.868  57.973  70.013  1.00  0.00           C
ATOM   4821  C28 POPEY 141      40.518  57.843  71.403  1.00  0.00           C
ATOM   4824  C29 POPEY 141      39.748  56.803  72.153  1.00  0.00           C
ATOM   4826 0C21 POPEY 141      39.498  56.763  73.473  1.00  0.00           C
ATOM   4828 1C21 POPEY 141      40.038  57.683  74.523  1.00  0.00           C
ATOM   4831 2C21 POPEY 141      39.908  57.033  75.913  1.00  0.00           C
ATOM   4834 3C21 POPEY 141      40.698  55.723  76.063  1.00  0.00           C
ATOM   4837 4C21 POPEY 141      40.518  55.103  77.453  1.00  0.00           C
ATOM   4840 5C21 POPEY 141      41.068  53.673  77.533  1.00  0.00           C
ATOM   4843 6C21 POPEY 141      41.378  53.273  78.973  1.00  0.00           C
ATOM   4846 7C21 POPEY 141      41.878  51.833  79.103  1.00  0.00           C
ATOM   4849 8C21 POPEY 141      40.768  50.793  79.103  1.00  0.00           C
ATOM   4853  C33 POPEY 141      43.728  56.623  67.423  1.00  0.00           C
ATOM   4856  C34 POPEY 141      44.128  55.533  68.433  1.00  0.00           C
ATOM   4859  C35 POPEY 141      43.808  55.953  69.883  1.00  0.00           C
ATOM   4862  C36 POPEY 141      44.398  55.033  70.973  1.00  0.00           C
ATOM   4865  C37 POPEY 141      43.558  53.783  71.293  1.00  0.00           C
ATOM   4868  C38 POPEY 141      44.278  52.723  72.153  1.00  0.00           C
ATOM   4871  C39 POPEY 141      45.078  53.233  73.363  1.00  0.00           C
ATOM   4874 0C31 POPEY 141      44.188  53.763  74.503  1.00  0.00           C
ATOM   4877 1C31 POPEY 141      44.988  54.273  75.723  1.00  0.00           C
ATOM   4880 2C31 POPEY 141      45.878  53.213  76.403  1.00  0.00           C
ATOM   4883 3C31 POPEY 141      46.598  53.773  77.633  1.00  0.00           C
ATOM   4886 4C31 POPEY 141      45.698  53.893  78.873  1.00  0.00           C
ATOM   4889 5C31 POPEY 141      46.368  54.673  80.013  1.00  0.00           C
ATOM   4892 6C31 POPEY 141      45.538  54.693  81.293  1.00  0.00           C
ATOM   4896  NH3 POPEZ 142       4.938 103.153  66.063  1.00  0.00           N
ATOM   4900  C12 POPEZ 142       5.068 103.523  67.523  1.00  0.00           C
ATOM   4903  C11 POPEZ 142       5.848 104.833  67.753  1.00  0.00           C
ATOM   4906  P   POPEZ 142       7.908 106.153  66.793  1.00  0.00           P
ATOM   4907  O13 POPEZ 142       8.928 105.843  65.773  1.00  0.00           O
ATOM   4908  O14 POPEZ 142       6.998 107.283  66.513  1.00  0.00           O
ATOM   4909  O11 POPEZ 142       8.618 106.383  68.183  1.00  0.00           O
ATOM   4910  O12 POPEZ 142       7.058 104.833  67.013  1.00  0.00           O
ATOM   4911  C1  POPEZ 142      10.038 106.543  68.283  1.00  0.00           C
ATOM   4914  C2  POPEZ 142      10.748 105.233  68.723  1.00  0.00           C
ATOM   4916  O21 POPEZ 142      10.708 105.023  70.143  1.00  0.00           O
ATOM   4917  C21 POPEZ 142      11.398 105.863  70.913  1.00  0.00           C
ATOM   4918  O22 POPEZ 142      12.018 106.843  70.523  1.00  0.00           O
ATOM   4919  C22 POPEZ 142      11.218 105.423  72.373  1.00  0.00           C
ATOM   4922  C3  POPEZ 142      12.198 105.113  68.133  1.00  0.00           C
ATOM   4925  O31 POPEZ 142      13.088 104.303  68.923  1.00  0.00           O
ATOM   4926  C31 POPEZ 142      12.828 103.013  69.243  1.00  0.00           C
ATOM   4927  O32 POPEZ 142      13.198 102.503  70.293  1.00  0.00           O
ATOM   4928  C32 POPEZ 142      12.068 102.203  68.193  1.00  0.00           C
ATOM   4931  C23 POPEZ 142      12.528 105.073  73.113  1.00  0.00           C
ATOM   4934  C24 POPEZ 142      12.298 104.363  74.463  1.00  0.00           C
ATOM   4937  C25 POPEZ 142      11.578 105.273  75.473  1.00  0.00           C
ATOM   4940  C26 POPEZ 142      11.258 104.643  76.843  1.00  0.00           C
ATOM   4943  C27 POPEZ 142      10.578 105.653  77.783  1.00  0.00           C
ATOM   4946  C28 POPEZ 142       9.368 105.083  78.563  1.00  0.00           C
ATOM   4949  C29 POPEZ 142       9.748 103.813  79.283  1.00  0.00           C
ATOM   4951 0C21 POPEZ 142      10.228 103.703  80.533  1.00  0.00           C
ATOM   4953 1C21 POPEZ 142      10.438 104.823  81.513  1.00  0.00           C
ATOM   4956 2C21 POPEZ 142       9.868 104.473  82.903  1.00  0.00           C
ATOM   4959 3C21 POPEZ 142       8.378 104.083  82.883  1.00  0.00           C
ATOM   4962 4C21 POPEZ 142       7.798 103.843  84.273  1.00  0.00           C
ATOM   4965 5C21 POPEZ 142       6.578 102.913  84.233  1.00  0.00           C
ATOM   4968 6C21 POPEZ 142       5.948 102.683  85.613  1.00  0.00           C
ATOM   4971 7C21 POPEZ 142       4.928 101.533  85.593  1.00  0.00           C
ATOM   4974 8C21 POPEZ 142       4.218 101.333  86.923  1.00  0.00           C
ATOM   4978  C33 POPEZ 142      10.688 101.713  68.693  1.00  0.00           C
ATOM   4981  C34 POPEZ 142       9.698 101.463  67.553  1.00  0.00           C
ATOM   4984  C35 POPEZ 142       8.268 101.203  68.053  1.00  0.00           C
ATOM   4987  C36 POPEZ 142       8.108  99.863  68.793  1.00  0.00           C
ATOM   4990  C37 POPEZ 142       7.058  99.913  69.913  1.00  0.00           C
ATOM   4993  C38 POPEZ 142       7.628  99.603  71.303  1.00  0.00           C
ATOM   4996  C39 POPEZ 142       8.058  98.133  71.493  1.00  0.00           C
ATOM   4999 0C31 POPEZ 142       6.898  97.133  71.413  1.00  0.00           C
ATOM   5002 1C31 POPEZ 142       7.328  95.703  71.743  1.00  0.00           C
ATOM   5005 2C31 POPEZ 142       6.158  94.703  71.703  1.00  0.00           C
ATOM   5008 3C31 POPEZ 142       5.858  94.193  70.293  1.00  0.00           C
ATOM   5011 4C31 POPEZ 142       4.748  93.123  70.293  1.00  0.00           C
ATOM   5014 5C31 POPEZ 142       4.668  92.373  68.963  1.00  0.00           C
ATOM   5017 6C31 POPEZ 142       3.578  91.303  68.913  1.00  0.00           C
ATOM   5021  NH3 POPEa 143     112.718  19.273 104.443  1.00  0.00           N
ATOM   5025  C12 POPEa 143     111.868  18.143 103.953  1.00  0.00           C
ATOM   5028  C11 POPEa 143     112.598  17.373 102.833  1.00  0.00           C
ATOM   5031  P   POPEa 143     110.518  16.263 101.773  1.00  0.00           P
ATOM   5032  O13 POPEa 143     110.438  15.163 100.793  1.00  0.00           O
ATOM   5033  O14 POPEa 143     109.458  16.343 102.803  1.00  0.00           O
ATOM   5034  O11 POPEa 143     110.598  17.673 101.053  1.00  0.00           O
ATOM   5035  O12 POPEa 143     111.918  16.173 102.483  1.00  0.00           O
ATOM   5036  C1  POPEa 143     110.898  17.753  99.663  1.00  0.00           C
ATOM   5039  C2  POPEa 143     109.608  17.503  98.843  1.00  0.00           C
ATOM   5041  O21 POPEa 143     109.838  17.373  97.433  1.00  0.00           O
ATOM   5042  C21 POPEa 143     110.208  18.443  96.763  1.00  0.00           C
ATOM   5043  O22 POPEa 143     110.708  19.453  97.233  1.00  0.00           O
ATOM   5044  C22 POPEa 143     109.968  18.193  95.283  1.00  0.00           C
ATOM   5047  C3  POPEa 143     108.498  18.533  99.193  1.00  0.00           C
ATOM   5050  O31 POPEa 143     107.358  18.263  98.383  1.00  0.00           O
ATOM   5051  C31 POPEa 143     106.418  17.473  98.893  1.00  0.00           C
ATOM   5052  O32 POPEa 143     106.378  17.033 100.033  1.00  0.00           O
ATOM   5053  C32 POPEa 143     105.418  17.233  97.773  1.00  0.00           C
ATOM   5056  C23 POPEa 143     108.508  17.773  94.953  1.00  0.00           C
ATOM   5059  C24 POPEa 143     108.378  17.113  93.573  1.00  0.00           C
ATOM   5062  C25 POPEa 143     108.758  18.023  92.403  1.00  0.00           C
ATOM   5065  C26 POPEa 143     107.688  19.053  92.033  1.00  0.00           C
ATOM   5068  C27 POPEa 143     108.238  19.983  90.953  1.00  0.00           C
ATOM   5071  C28 POPEa 143     107.228  21.053  90.493  1.00  0.00           C
ATOM   5074  C29 POPEa 143     107.948  22.043  89.623  1.00  0.00           C
ATOM   5076 0C21 POPEa 143     108.268  21.873  88.323  1.00  0.00           C
ATOM   5078 1C21 POPEa 143     107.938  20.683  87.463  1.00  0.00           C
ATOM   5081 2C21 POPEa 143     106.828  21.013  86.443  1.00  0.00           C
ATOM   5084 3C21 POPEa 143     107.188  22.163  85.483  1.00  0.00           C
ATOM   5087 4C21 POPEa 143     106.008  22.593  84.603  1.00  0.00           C
ATOM   5090 5C21 POPEa 143     106.248  23.953  83.933  1.00  0.00           C
ATOM   5093 6C21 POPEa 143     107.328  23.923  82.853  1.00  0.00           C
ATOM   5096 7C21 POPEa 143     107.598  25.323  82.273  1.00  0.00           C
ATOM   5099 8C21 POPEa 143     108.698  25.343  81.213  1.00  0.00           C
ATOM   5103  C33 POPEa 143     104.008  16.903  98.273  1.00  0.00           C
ATOM   5106  C34 POPEa 143     103.178  16.343  97.123  1.00  0.00           C
ATOM   5109  C35 POPEa 143     101.798  15.883  97.583  1.00  0.00           C
ATOM   5112  C36 POPEa 143     101.008  15.243  96.443  1.00  0.00           C
ATOM   5115  C37 POPEa 143      99.738  14.573  96.973  1.00  0.00           C
ATOM   5118  C38 POPEa 143      98.868  13.933  95.883  1.00  0.00           C
ATOM   5121  C39 POPEa 143      99.348  12.543  95.443  1.00  0.00           C
ATOM   5124 0C31 POPEa 143      99.308  11.493  96.563  1.00  0.00           C
ATOM   5127 1C31 POPEa 143      99.338  10.043  96.053  1.00  0.00           C
ATOM   5130 2C31 POPEa 143      99.728   9.023  97.143  1.00  0.00           C
ATOM   5133 3C31 POPEa 143      98.638   8.673  98.163  1.00  0.00           C
ATOM   5136 4C31 POPEa 143      97.518   7.813  97.563  1.00  0.00           C
ATOM   5139 5C31 POPEa 143      96.768   6.953  98.583  1.00  0.00           C
ATOM   5142 6C31 POPEa 143      95.488   6.373  97.993  1.00  0.00           C
ATOM   5146  NH3 POPEb 144      -2.668 111.013 107.383  1.00  0.00           N
ATOM   5150  C12 POPEb 144      -2.268 110.243 108.593  1.00  0.00           C
ATOM   5153  C11 POPEb 144      -2.258 108.753 108.273  1.00  0.00           C
ATOM   5156  P   POPEb 144      -0.268 107.763 109.683  1.00  0.00           P
ATOM   5157  O13 POPEb 144       0.252 108.743 110.673  1.00  0.00           O
ATOM   5158  O14 POPEb 144      -0.148 106.313 109.943  1.00  0.00           O
ATOM   5159  O11 POPEb 144       0.482 108.103 108.313  1.00  0.00           O
ATOM   5160  O12 POPEb 144      -1.778 108.053 109.403  1.00  0.00           O
ATOM   5161  C1  POPEb 144       1.292 107.073 107.703  1.00  0.00           C
ATOM   5164  C2  POPEb 144       2.608 107.613 107.063  1.00  0.00           C
ATOM   5166  O21 POPEb 144       2.258 108.723 106.223  1.00  0.00           O
ATOM   5167  C21 POPEb 144       3.158 109.693 106.113  1.00  0.00           C
ATOM   5168  O22 POPEb 144       4.218 109.763 106.703  1.00  0.00           O
ATOM   5169  C22 POPEb 144       2.588 110.753 105.163  1.00  0.00           C
ATOM   5172  C3  POPEb 144       3.338 106.453 106.323  1.00  0.00           C
ATOM   5175  O31 POPEb 144       4.628 106.843 105.803  1.00  0.00           O
ATOM   5176  C31 POPEb 144       4.618 107.093 104.483  1.00  0.00           C
ATOM   5177  O32 POPEb 144       3.618 107.353 103.843  1.00  0.00           O
ATOM   5178  C32 POPEb 144       6.028 106.963 103.933  1.00  0.00           C
ATOM   5181  C23 POPEb 144       3.638 111.333 104.203  1.00  0.00           C
ATOM   5184  C24 POPEb 144       3.148 112.543 103.403  1.00  0.00           C
ATOM   5187  C25 POPEb 144       4.218 113.093 102.453  1.00  0.00           C
ATOM   5190  C26 POPEb 144       4.518 112.173 101.263  1.00  0.00           C
ATOM   5193  C27 POPEb 144       5.228 112.923 100.123  1.00  0.00           C
ATOM   5196  C28 POPEb 144       6.018 112.003  99.173  1.00  0.00           C
ATOM   5199  C29 POPEb 144       5.178 110.973  98.463  1.00  0.00           C
ATOM   5201 0C21 POPEb 144       4.508 111.163  97.313  1.00  0.00           C
ATOM   5203 1C21 POPEb 144       4.418 112.443  96.533  1.00  0.00           C
ATOM   5206 2C21 POPEb 144       5.088 112.353  95.153  1.00  0.00           C
ATOM   5209 3C21 POPEb 144       4.758 113.593  94.333  1.00  0.00           C
ATOM   5212 4C21 POPEb 144       5.398 113.623  92.943  1.00  0.00           C
ATOM   5215 5C21 POPEb 144       4.998 114.893  92.193  1.00  0.00           C
ATOM   5218 6C21 POPEb 144       5.758 115.083  90.883  1.00  0.00           C
ATOM   5221 7C21 POPEb 144       5.638 116.523  90.353  1.00  0.00           C
ATOM   5224 8C21 POPEb 144       6.418 116.733  89.063  1.00  0.00           C
ATOM   5228  C33 POPEb 144       6.068 106.383 102.513  1.00  0.00           C
ATOM   5231  C34 POPEb 144       5.788 107.433 101.443  1.00  0.00           C
ATOM   5234  C35 POPEb 144       5.948 106.883 100.013  1.00  0.00           C
ATOM   5237  C36 POPEb 144       4.618 106.793  99.263  1.00  0.00           C
ATOM   5240  C37 POPEb 144       4.848 106.663  97.753  1.00  0.00           C
ATOM   5243  C38 POPEb 144       3.538 106.603  96.953  1.00  0.00           C
ATOM   5246  C39 POPEb 144       3.658 107.263  95.573  1.00  0.00           C
ATOM   5249 0C31 POPEb 144       4.748 106.663  94.683  1.00  0.00           C
ATOM   5252 1C31 POPEb 144       4.718 107.293  93.273  1.00  0.00           C
ATOM   5255 2C31 POPEb 144       5.728 106.693  92.283  1.00  0.00           C
ATOM   5258 3C31 POPEb 144       5.598 105.183  92.073  1.00  0.00           C
ATOM   5261 4C31 POPEb 144       6.318 104.713  90.803  1.00  0.00           C
ATOM   5264 5C31 POPEb 144       6.418 103.193  90.683  1.00  0.00           C
ATOM   5267 6C31 POPEb 144       7.238 102.743  89.473  1.00  0.00           C
ATOM   5271  NH3 POPEc 145      69.138  72.563  61.933  1.00  0.00           N
ATOM   5275  C12 POPEc 145      69.988  71.323  61.953  1.00  0.00           C
ATOM   5278  C11 POPEc 145      69.108  70.073  61.753  1.00  0.00           C
ATOM   5281  P   POPEc 145      68.688  69.283  64.223  1.00  0.00           P
ATOM   5282  O13 POPEc 145      68.698  70.713  64.593  1.00  0.00           O
ATOM   5283  O14 POPEc 145      67.378  68.553  64.263  1.00  0.00           O
ATOM   5284  O11 POPEc 145      69.728  68.493  65.103  1.00  0.00           O
ATOM   5285  O12 POPEc 145      69.298  69.093  62.783  1.00  0.00           O
ATOM   5286  C1  POPEc 145      70.398  69.013  66.253  1.00  0.00           C
ATOM   5289  C2  POPEc 145      69.508  68.953  67.533  1.00  0.00           C
ATOM   5291  O21 POPEc 145      70.308  68.753  68.703  1.00  0.00           O
ATOM   5292  C21 POPEc 145      70.688  69.823  69.373  1.00  0.00           C
ATOM   5293  O22 POPEc 145      70.498  70.983  69.023  1.00  0.00           O
ATOM   5294  C22 POPEc 145      71.388  69.373  70.663  1.00  0.00           C
ATOM   5297  C3  POPEc 145      68.508  67.763  67.483  1.00  0.00           C
ATOM   5300  O31 POPEc 145      67.578  67.793  68.583  1.00  0.00           O
ATOM   5301  C31 POPEc 145      66.438  68.443  68.393  1.00  0.00           C
ATOM   5302  O32 POPEc 145      66.038  68.893  67.333  1.00  0.00           O
ATOM   5303  C32 POPEc 145      65.658  68.433  69.693  1.00  0.00           C
ATOM   5306  C23 POPEc 145      71.078  70.243  71.903  1.00  0.00           C
ATOM   5309  C24 POPEc 145      69.598  70.293  72.303  1.00  0.00           C
ATOM   5312  C25 POPEc 145      68.978  71.673  72.003  1.00  0.00           C
ATOM   5315  C26 POPEc 145      67.558  71.853  72.563  1.00  0.00           C
ATOM   5318  C27 POPEc 145      67.238  73.343  72.793  1.00  0.00           C
ATOM   5321  C28 POPEc 145      66.058  73.563  73.763  1.00  0.00           C
ATOM   5324  C29 POPEc 145      66.038  74.993  74.263  1.00  0.00           C
ATOM   5326 0C21 POPEc 145      65.888  75.403  75.533  1.00  0.00           C
ATOM   5328 1C21 POPEc 145      65.628  74.553  76.753  1.00  0.00           C
ATOM   5331 2C21 POPEc 145      64.398  74.983  77.593  1.00  0.00           C
ATOM   5334 3C21 POPEc 145      64.488  76.403  78.183  1.00  0.00           C
ATOM   5337 4C21 POPEc 145      63.578  76.593  79.393  1.00  0.00           C
ATOM   5340 5C21 POPEc 145      63.438  78.063  79.833  1.00  0.00           C
ATOM   5343 6C21 POPEc 145      64.748  78.743  80.253  1.00  0.00           C
ATOM   5346 7C21 POPEc 145      64.518  80.163  80.783  1.00  0.00           C
ATOM   5349 8C21 POPEc 145      65.808  80.933  81.083  1.00  0.00           C
ATOM   5353  C33 POPEc 145      64.458  69.403  69.693  1.00  0.00           C
ATOM   5356  C34 POPEc 145      63.648  69.283  70.983  1.00  0.00           C
ATOM   5359  C35 POPEc 145      64.428  69.723  72.233  1.00  0.00           C
ATOM   5362  C36 POPEc 145      63.758  69.283  73.533  1.00  0.00           C
ATOM   5365  C37 POPEc 145      64.548  69.733  74.763  1.00  0.00           C
ATOM   5368  C38 POPEc 145      63.738  69.683  76.063  1.00  0.00           C
ATOM   5371  C39 POPEc 145      63.218  68.283  76.433  1.00  0.00           C
ATOM   5374 0C31 POPEc 145      62.508  68.333  77.793  1.00  0.00           C
ATOM   5377 1C31 POPEc 145      61.878  67.003  78.213  1.00  0.00           C
ATOM   5380 2C31 POPEc 145      61.048  67.123  79.513  1.00  0.00           C
ATOM   5383 3C31 POPEc 145      61.868  67.593  80.733  1.00  0.00           C
ATOM   5386 4C31 POPEc 145      61.768  69.103  81.003  1.00  0.00           C
ATOM   5389 5C31 POPEc 145      62.828  69.603  81.993  1.00  0.00           C
ATOM   5392 6C31 POPEc 145      62.708  71.093  82.283  1.00  0.00           C
ATOM   5396  NH3 POPEd 146      81.278  92.043  62.663  1.00  0.00           N
ATOM   5400  C12 POPEd 146      80.238  91.693  61.633  1.00  0.00           C
ATOM   5403  C11 POPEd 146      79.698  92.993  61.003  1.00  0.00           C
ATOM   5406  P   POPEd 146      77.108  92.893  61.063  1.00  0.00           P
ATOM   5407  O13 POPEd 146      75.928  92.923  60.173  1.00  0.00           O
ATOM   5408  O14 POPEd 146      77.038  91.923  62.183  1.00  0.00           O
ATOM   5409  O11 POPEd 146      77.288  94.363  61.623  1.00  0.00           O
ATOM   5410  O12 POPEd 146      78.478  92.713  60.293  1.00  0.00           O
ATOM   5411  C1  POPEd 146      76.938  94.583  62.983  1.00  0.00           C
ATOM   5414  C2  POPEd 146      76.928  96.093  63.293  1.00  0.00           C
ATOM   5416  O21 POPEd 146      76.298  96.313  64.563  1.00  0.00           O
ATOM   5417  C21 POPEd 146      76.928  95.763  65.583  1.00  0.00           C
ATOM   5418  O22 POPEd 146      78.098  95.403  65.593  1.00  0.00           O
ATOM   5419  C22 POPEd 146      75.878  95.453  66.653  1.00  0.00           C
ATOM   5422  C3  POPEd 146      76.148  96.833  62.153  1.00  0.00           C
ATOM   5425  O31 POPEd 146      75.528  98.043  62.603  1.00  0.00           O
ATOM   5426  C31 POPEd 146      74.268  97.893  62.973  1.00  0.00           C
ATOM   5427  O32 POPEd 146      73.568  96.923  62.753  1.00  0.00           O
ATOM   5428  C32 POPEd 146      73.828  99.073  63.823  1.00  0.00           C
ATOM   5431  C23 POPEd 146      76.468  95.133  68.043  1.00  0.00           C
ATOM   5434  C24 POPEd 146      77.018  96.393  68.703  1.00  0.00           C
ATOM   5437  C25 POPEd 146      77.558  96.143  70.123  1.00  0.00           C
ATOM   5440  C26 POPEd 146      78.088  97.443  70.733  1.00  0.00           C
ATOM   5443  C27 POPEd 146      78.788  97.293  72.093  1.00  0.00           C
ATOM   5446  C28 POPEd 146      77.828  97.473  73.273  1.00  0.00           C
ATOM   5449  C29 POPEd 146      78.528  97.683  74.593  1.00  0.00           C
ATOM   5451 0C21 POPEd 146      78.518  96.853  75.653  1.00  0.00           C
ATOM   5453 1C21 POPEd 146      77.838  95.513  75.733  1.00  0.00           C
ATOM   5456 2C21 POPEd 146      78.778  94.453  76.313  1.00  0.00           C
ATOM   5459 3C21 POPEd 146      78.128  93.063  76.333  1.00  0.00           C
ATOM   5462 4C21 POPEd 146      78.848  92.053  77.233  1.00  0.00           C
ATOM   5465 5C21 POPEd 146      80.298  91.793  76.823  1.00  0.00           C
ATOM   5468 6C21 POPEd 146      80.998  90.853  77.803  1.00  0.00           C
ATOM   5471 7C21 POPEd 146      82.478  90.673  77.483  1.00  0.00           C
ATOM   5474 8C21 POPEd 146      83.248  89.963  78.603  1.00  0.00           C
ATOM   5478  C33 POPEd 146      73.568  98.603  65.273  1.00  0.00           C
ATOM   5481  C34 POPEd 146      72.518  99.463  65.983  1.00  0.00           C
ATOM   5484  C35 POPEd 146      72.078  98.833  67.303  1.00  0.00           C
ATOM   5487  C36 POPEd 146      73.158  98.873  68.393  1.00  0.00           C
ATOM   5490  C37 POPEd 146      72.778  98.033  69.613  1.00  0.00           C
ATOM   5493  C38 POPEd 146      73.768  98.213  70.763  1.00  0.00           C
ATOM   5496  C39 POPEd 146      73.588  99.553  71.503  1.00  0.00           C
ATOM   5499 0C31 POPEd 146      74.928 100.143  71.963  1.00  0.00           C
ATOM   5502 1C31 POPEd 146      74.798 101.533  72.573  1.00  0.00           C
ATOM   5505 2C31 POPEd 146      74.308 101.543  74.023  1.00  0.00           C
ATOM   5508 3C31 POPEd 146      75.338 100.973  75.003  1.00  0.00           C
ATOM   5511 4C31 POPEd 146      74.838 100.983  76.443  1.00  0.00           C
ATOM   5514 5C31 POPEd 146      75.758 100.183  77.363  1.00  0.00           C
ATOM   5517 6C31 POPEd 146      75.248 100.093  78.793  1.00  0.00           C
ATOM   5521  NH3 POPEe 147      95.238  76.223  64.833  1.00  0.00           N
ATOM   5525  C12 POPEe 147      94.008  75.563  64.273  1.00  0.00           C
ATOM   5528  C11 POPEe 147      93.448  76.333  63.053  1.00  0.00           C
ATOM   5531  P   POPEe 147      91.398  74.713  62.713  1.00  0.00           P
ATOM   5532  O13 POPEe 147      92.418  73.843  62.103  1.00  0.00           O
ATOM   5533  O14 POPEe 147      90.078  74.823  62.063  1.00  0.00           O
ATOM   5534  O11 POPEe 147      91.228  74.303  64.233  1.00  0.00           O
ATOM   5535  O12 POPEe 147      92.048  76.143  62.833  1.00  0.00           O
ATOM   5536  C1  POPEe 147      90.228  74.933  65.043  1.00  0.00           C
ATOM   5539  C2  POPEe 147      90.748  76.253  65.653  1.00  0.00           C
ATOM   5541  O21 POPEe 147      91.588  76.023  66.803  1.00  0.00           O
ATOM   5542  C21 POPEe 147      91.028  75.983  68.003  1.00  0.00           C
ATOM   5543  O22 POPEe 147      89.838  75.973  68.233  1.00  0.00           O
ATOM   5544  C22 POPEe 147      92.128  75.993  69.083  1.00  0.00           C
ATOM   5547  C3  POPEe 147      89.628  77.323  65.793  1.00  0.00           C
ATOM   5550  O31 POPEe 147      90.048  78.423  66.623  1.00  0.00           O
ATOM   5551  C31 POPEe 147      91.008  79.193  66.133  1.00  0.00           C
ATOM   5552  O32 POPEe 147      91.498  79.133  65.023  1.00  0.00           O
ATOM   5553  C32 POPEe 147      91.278  80.283  67.153  1.00  0.00           C
ATOM   5556  C23 POPEe 147      91.618  76.403  70.503  1.00  0.00           C
ATOM   5559  C24 POPEe 147      91.638  75.253  71.513  1.00  0.00           C
ATOM   5562  C25 POPEe 147      93.018  75.043  72.163  1.00  0.00           C
ATOM   5565  C26 POPEe 147      93.238  75.903  73.423  1.00  0.00           C
ATOM   5568  C27 POPEe 147      94.658  75.723  74.003  1.00  0.00           C
ATOM   5571  C28 POPEe 147      94.798  76.123  75.483  1.00  0.00           C
ATOM   5574  C29 POPEe 147      94.178  75.103  76.413  1.00  0.00           C
ATOM   5576 0C21 POPEe 147      94.078  75.223  77.743  1.00  0.00           C
ATOM   5578 1C21 POPEe 147      94.558  76.403  78.543  1.00  0.00           C
ATOM   5581 2C21 POPEe 147      94.378  76.203  80.063  1.00  0.00           C
ATOM   5584 3C21 POPEe 147      95.388  75.223  80.693  1.00  0.00           C
ATOM   5587 4C21 POPEe 147      95.298  75.193  82.223  1.00  0.00           C
ATOM   5590 5C21 POPEe 147      94.038  74.503  82.753  1.00  0.00           C
ATOM   5593 6C21 POPEe 147      93.538  75.103  84.073  1.00  0.00           C
ATOM   5596 7C21 POPEe 147      92.238  74.443  84.563  1.00  0.00           C
ATOM   5599 8C21 POPEe 147      91.638  75.143  85.783  1.00  0.00           C
ATOM   5603  C33 POPEe 147      91.398  79.733  68.583  1.00  0.00           C
ATOM   5606  C34 POPEe 147      91.188  80.843  69.613  1.00  0.00           C
ATOM   5609  C35 POPEe 147      91.238  80.273  71.033  1.00  0.00           C
ATOM   5612  C36 POPEe 147      91.508  81.353  72.073  1.00  0.00           C
ATOM   5615  C37 POPEe 147      91.908  80.723  73.413  1.00  0.00           C
ATOM   5618  C38 POPEe 147      92.298  81.763  74.463  1.00  0.00           C
ATOM   5621  C39 POPEe 147      91.108  82.553  75.003  1.00  0.00           C
ATOM   5624 0C31 POPEe 147      91.568  83.743  75.853  1.00  0.00           C
ATOM   5627 1C31 POPEe 147      90.448  84.293  76.743  1.00  0.00           C
ATOM   5630 2C31 POPEe 147      90.868  85.493  77.593  1.00  0.00           C
ATOM   5633 3C31 POPEe 147      91.918  85.163  78.663  1.00  0.00           C
ATOM   5636 4C31 POPEe 147      91.418  84.233  79.773  1.00  0.00           C
ATOM   5639 5C31 POPEe 147      92.438  84.113  80.913  1.00  0.00           C
ATOM   5642 6C31 POPEe 147      92.008  83.163  82.023  1.00  0.00           C
ATOM   5646  NH3 POPEf 148      52.648  36.583  61.913  1.00  0.00           N
ATOM   5650  C12 POPEf 148      52.728  35.433  60.953  1.00  0.00           C
ATOM   5653  C11 POPEf 148      52.748  34.083  61.703  1.00  0.00           C
ATOM   5656  P   POPEf 148      53.278  31.553  61.463  1.00  0.00           P
ATOM   5657  O13 POPEf 148      52.368  30.483  61.023  1.00  0.00           O
ATOM   5658  O14 POPEf 148      54.728  31.323  61.313  1.00  0.00           O
ATOM   5659  O11 POPEf 148      52.978  31.823  63.003  1.00  0.00           O
ATOM   5660  O12 POPEf 148      52.908  32.963  60.813  1.00  0.00           O
ATOM   5661  C1  POPEf 148      53.758  31.133  63.993  1.00  0.00           C
ATOM   5664  C2  POPEf 148      53.438  31.663  65.413  1.00  0.00           C
ATOM   5666  O21 POPEf 148      54.048  30.813  66.413  1.00  0.00           O
ATOM   5667  C21 POPEf 148      55.348  31.043  66.553  1.00  0.00           C
ATOM   5668  O22 POPEf 148      56.018  31.833  65.903  1.00  0.00           O
ATOM   5669  C22 POPEf 148      55.938  30.213  67.683  1.00  0.00           C
ATOM   5672  C3  POPEf 148      51.888  31.743  65.623  1.00  0.00           C
ATOM   5675  O31 POPEf 148      51.428  31.573  66.973  1.00  0.00           O
ATOM   5676  C31 POPEf 148      51.848  32.443  67.863  1.00  0.00           C
ATOM   5677  O32 POPEf 148      52.618  33.373  67.673  1.00  0.00           O
ATOM   5678  C32 POPEf 148      51.238  32.023  69.203  1.00  0.00           C
ATOM   5681  C23 POPEf 148      57.328  30.753  68.093  1.00  0.00           C
ATOM   5684  C24 POPEf 148      57.968  29.993  69.263  1.00  0.00           C
ATOM   5687  C25 POPEf 148      59.328  30.533  69.713  1.00  0.00           C
ATOM   5690  C26 POPEf 148      59.308  31.343  71.013  1.00  0.00           C
ATOM   5693  C27 POPEf 148      60.268  30.763  72.063  1.00  0.00           C
ATOM   5696  C28 POPEf 148      60.398  31.673  73.303  1.00  0.00           C
ATOM   5699  C29 POPEf 148      61.628  31.563  74.173  1.00  0.00           C
ATOM   5701 0C21 POPEf 148      62.448  30.523  74.433  1.00  0.00           C
ATOM   5703 1C21 POPEf 148      62.398  29.093  73.963  1.00  0.00           C
ATOM   5706 2C21 POPEf 148      62.138  28.133  75.133  1.00  0.00           C
ATOM   5709 3C21 POPEf 148      60.728  28.263  75.763  1.00  0.00           C
ATOM   5712 4C21 POPEf 148      60.658  27.643  77.163  1.00  0.00           C
ATOM   5715 5C21 POPEf 148      61.278  28.543  78.243  1.00  0.00           C
ATOM   5718 6C21 POPEf 148      61.668  27.773  79.503  1.00  0.00           C
ATOM   5721 7C21 POPEf 148      62.228  28.683  80.593  1.00  0.00           C
ATOM   5724 8C21 POPEf 148      62.658  27.923  81.853  1.00  0.00           C
ATOM   5728  C33 POPEf 148      51.668  32.843  70.433  1.00  0.00           C
ATOM   5731  C34 POPEf 148      50.488  33.073  71.393  1.00  0.00           C
ATOM   5734  C35 POPEf 148      49.568  34.213  70.943  1.00  0.00           C
ATOM   5737  C36 POPEf 148      50.148  35.593  71.273  1.00  0.00           C
ATOM   5740  C37 POPEf 148      49.338  36.743  70.653  1.00  0.00           C
ATOM   5743  C38 POPEf 148      50.088  38.083  70.673  1.00  0.00           C
ATOM   5746  C39 POPEf 148      50.478  38.583  72.073  1.00  0.00           C
ATOM   5749 0C31 POPEf 148      49.278  39.013  72.913  1.00  0.00           C
ATOM   5752 1C31 POPEf 148      49.668  39.353  74.353  1.00  0.00           C
ATOM   5755 2C31 POPEf 148      48.438  39.643  75.223  1.00  0.00           C
ATOM   5758 3C31 POPEf 148      48.768  39.993  76.683  1.00  0.00           C
ATOM   5761 4C31 POPEf 148      49.708  38.973  77.343  1.00  0.00           C
ATOM   5764 5C31 POPEf 148      49.738  39.103  78.873  1.00  0.00           C
ATOM   5767 6C31 POPEf 148      50.758  38.183  79.543  1.00  0.00           C
ATOM   5771  NH3 POPEg 149     122.958  29.623 103.053  1.00  0.00           N
ATOM   5775  C12 POPEg 149     122.168  30.103 104.233  1.00  0.00           C
ATOM   5778  C11 POPEg 149     120.838  29.363 104.363  1.00  0.00           C
ATOM   5781  P   POPEg 149     118.618  30.043 105.653  1.00  0.00           P
ATOM   5782  O13 POPEg 149     118.058  28.693 105.523  1.00  0.00           O
ATOM   5783  O14 POPEg 149     118.458  30.803 106.913  1.00  0.00           O
ATOM   5784  O11 POPEg 149     118.198  30.953 104.423  1.00  0.00           O
ATOM   5785  O12 POPEg 149     120.178  29.963 105.453  1.00  0.00           O
ATOM   5786  C1  POPEg 149     117.038  30.593 103.663  1.00  0.00           C
ATOM   5789  C2  POPEg 149     116.768  31.683 102.603  1.00  0.00           C
ATOM   5791  O21 POPEg 149     115.568  31.343 101.883  1.00  0.00           O
ATOM   5792  C21 POPEg 149     115.188  32.113 100.853  1.00  0.00           C
ATOM   5793  O22 POPEg 149     114.788  31.673  99.793  1.00  0.00           O
ATOM   5794  C22 POPEg 149     115.188  33.603 101.153  1.00  0.00           C
ATOM   5797  C3  POPEg 149     117.998  31.823 101.673  1.00  0.00           C
ATOM   5800  O31 POPEg 149     118.128  33.163 101.143  1.00  0.00           O
ATOM   5801  C31 POPEg 149     118.858  33.173 100.023  1.00  0.00           C
ATOM   5802  O32 POPEg 149     119.398  32.203  99.543  1.00  0.00           O
ATOM   5803  C32 POPEg 149     118.988  34.573  99.473  1.00  0.00           C
ATOM   5806  C23 POPEg 149     113.888  34.273 100.663  1.00  0.00           C
ATOM   5809  C24 POPEg 149     113.808  35.713 101.163  1.00  0.00           C
ATOM   5812  C25 POPEg 149     114.958  36.603 100.683  1.00  0.00           C
ATOM   5815  C26 POPEg 149     115.188  36.643  99.163  1.00  0.00           C
ATOM   5818  C27 POPEg 149     116.228  37.713  98.773  1.00  0.00           C
ATOM   5821  C28 POPEg 149     116.448  37.833  97.253  1.00  0.00           C
ATOM   5824  C29 POPEg 149     115.198  38.273  96.533  1.00  0.00           C
ATOM   5826 0C21 POPEg 149     114.978  38.183  95.203  1.00  0.00           C
ATOM   5828 1C21 POPEg 149     115.968  37.693  94.173  1.00  0.00           C
ATOM   5831 2C21 POPEg 149     115.588  38.153  92.743  1.00  0.00           C
ATOM   5834 3C21 POPEg 149     115.748  39.673  92.533  1.00  0.00           C
ATOM   5837 4C21 POPEg 149     115.138  40.213  91.223  1.00  0.00           C
ATOM   5840 5C21 POPEg 149     115.728  39.603  89.943  1.00  0.00           C
ATOM   5843 6C21 POPEg 149     115.268  40.363  88.683  1.00  0.00           C
ATOM   5846 7C21 POPEg 149     115.508  39.583  87.383  1.00  0.00           C
ATOM   5849 8C21 POPEg 149     115.198  40.343  86.093  1.00  0.00           C
ATOM   5853  C33 POPEg 149     120.468  34.863  99.143  1.00  0.00           C
ATOM   5856  C34 POPEg 149     120.678  36.303  98.703  1.00  0.00           C
ATOM   5859  C35 POPEg 149     120.078  36.573  97.313  1.00  0.00           C
ATOM   5862  C36 POPEg 149     120.368  38.003  96.853  1.00  0.00           C
ATOM   5865  C37 POPEg 149     120.108  38.193  95.363  1.00  0.00           C
ATOM   5868  C38 POPEg 149     120.308  39.643  94.923  1.00  0.00           C
ATOM   5871  C39 POPEg 149     119.878  39.853  93.463  1.00  0.00           C
ATOM   5874 0C31 POPEg 149     120.148  41.283  92.973  1.00  0.00           C
ATOM   5877 1C31 POPEg 149     119.498  41.543  91.613  1.00  0.00           C
ATOM   5880 2C31 POPEg 149     120.038  42.793  90.923  1.00  0.00           C
ATOM   5883 3C31 POPEg 149     119.208  43.143  89.683  1.00  0.00           C
ATOM   5886 4C31 POPEg 149     119.738  44.343  88.873  1.00  0.00           C
ATOM   5889 5C31 POPEg 149     118.648  45.003  88.013  1.00  0.00           C
ATOM   5892 6C31 POPEg 149     119.178  46.073  87.063  1.00  0.00           C
ATOM   5896  NH3 POPEh 150      92.628  73.033 103.503  1.00  0.00           N
ATOM   5900  C12 POPEh 150      91.548  73.453 104.463  1.00  0.00           C
ATOM   5903  C11 POPEh 150      90.348  72.483 104.423  1.00  0.00           C
ATOM   5906  P   POPEh 150      87.708  72.733 104.793  1.00  0.00           P
ATOM   5907  O13 POPEh 150      86.948  74.003 104.763  1.00  0.00           O
ATOM   5908  O14 POPEh 150      87.258  71.673 105.713  1.00  0.00           O
ATOM   5909  O11 POPEh 150      87.718  72.033 103.383  1.00  0.00           O
ATOM   5910  O12 POPEh 150      89.228  73.113 105.033  1.00  0.00           O
ATOM   5911  C1  POPEh 150      86.558  72.093 102.553  1.00  0.00           C
ATOM   5914  C2  POPEh 150      86.708  73.233 101.533  1.00  0.00           C
ATOM   5916  O21 POPEh 150      85.708  73.013 100.513  1.00  0.00           O
ATOM   5917  C21 POPEh 150      85.978  72.333  99.433  1.00  0.00           C
ATOM   5918  O22 POPEh 150      86.928  71.583  99.253  1.00  0.00           O
ATOM   5919  C22 POPEh 150      84.898  72.573  98.363  1.00  0.00           C
ATOM   5922  C3  POPEh 150      88.218  73.413 101.093  1.00  0.00           C
ATOM   5925  O31 POPEh 150      88.488  74.503 100.193  1.00  0.00           O
ATOM   5926  C31 POPEh 150      88.738  75.693 100.753  1.00  0.00           C
ATOM   5927  O32 POPEh 150      88.578  75.933 101.943  1.00  0.00           O
ATOM   5928  C32 POPEh 150      89.138  76.733  99.693  1.00  0.00           C
ATOM   5931  C23 POPEh 150      85.508  73.303  97.143  1.00  0.00           C
ATOM   5934  C24 POPEh 150      84.488  73.983  96.243  1.00  0.00           C
ATOM   5937  C25 POPEh 150      84.938  74.053  94.773  1.00  0.00           C
ATOM   5940  C26 POPEh 150      84.708  72.713  94.063  1.00  0.00           C
ATOM   5943  C27 POPEh 150      84.698  72.813  92.523  1.00  0.00           C
ATOM   5946  C28 POPEh 150      84.408  71.473  91.813  1.00  0.00           C
ATOM   5949  C29 POPEh 150      83.028  70.943  92.123  1.00  0.00           C
ATOM   5951 0C21 POPEh 150      82.118  70.433  91.273  1.00  0.00           C
ATOM   5953 1C21 POPEh 150      82.278  70.203  89.793  1.00  0.00           C
ATOM   5956 2C21 POPEh 150      81.648  68.853  89.383  1.00  0.00           C
ATOM   5959 3C21 POPEh 150      82.388  67.633  89.943  1.00  0.00           C
ATOM   5962 4C21 POPEh 150      81.898  66.313  89.313  1.00  0.00           C
ATOM   5965 5C21 POPEh 150      82.538  65.053  89.923  1.00  0.00           C
ATOM   5968 6C21 POPEh 150      84.028  64.843  89.643  1.00  0.00           C
ATOM   5971 7C21 POPEh 150      84.398  64.873  88.143  1.00  0.00           C
ATOM   5974 8C21 POPEh 150      85.768  64.283  87.853  1.00  0.00           C
ATOM   5978  C33 POPEh 150      87.988  77.663  99.183  1.00  0.00           C
ATOM   5981  C34 POPEh 150      87.488  77.403  97.743  1.00  0.00           C
ATOM   5984  C35 POPEh 150      88.488  77.693  96.613  1.00  0.00           C
ATOM   5987  C36 POPEh 150      88.578  79.183  96.253  1.00  0.00           C
ATOM   5990  C37 POPEh 150      87.808  79.553  94.983  1.00  0.00           C
ATOM   5993  C38 POPEh 150      87.508  81.043  94.913  1.00  0.00           C
ATOM   5996  C39 POPEh 150      86.688  81.423  93.673  1.00  0.00           C
ATOM   5999 0C31 POPEh 150      87.548  81.793  92.443  1.00  0.00           C
ATOM   6002 1C31 POPEh 150      86.688  82.033  91.193  1.00  0.00           C
ATOM   6005 2C31 POPEh 150      87.478  82.523  89.973  1.00  0.00           C
ATOM   6008 3C31 POPEh 150      88.238  81.413  89.213  1.00  0.00           C
ATOM   6011 4C31 POPEh 150      87.318  80.553  88.323  1.00  0.00           C
ATOM   6014 5C31 POPEh 150      88.088  79.583  87.413  1.00  0.00           C
ATOM   6017 6C31 POPEh 150      87.178  78.813  86.463  1.00  0.00           C
ATOM   6021  NH3 POPEi 151      65.568 115.183  59.853  1.00  0.00           N
ATOM   6025  C12 POPEi 151      64.418 114.203  59.913  1.00  0.00           C
ATOM   6028  C11 POPEi 151      64.538 113.133  58.813  1.00  0.00           C
ATOM   6031  P   POPEi 151      62.058 112.423  58.313  1.00  0.00           P
ATOM   6032  O13 POPEi 151      61.558 111.133  57.823  1.00  0.00           O
ATOM   6033  O14 POPEi 151      62.138 113.543  57.353  1.00  0.00           O
ATOM   6034  O11 POPEi 151      61.188 112.933  59.543  1.00  0.00           O
ATOM   6035  O12 POPEi 151      63.478 112.183  58.943  1.00  0.00           O
ATOM   6036  C1  POPEi 151      60.488 112.043  60.403  1.00  0.00           C
ATOM   6039  C2  POPEi 151      60.688 112.383  61.913  1.00  0.00           C
ATOM   6041  O21 POPEi 151      59.408 112.163  62.533  1.00  0.00           O
ATOM   6042  C21 POPEi 151      59.378 111.753  63.773  1.00  0.00           C
ATOM   6043  O22 POPEi 151      60.328 111.413  64.453  1.00  0.00           O
ATOM   6044  C22 POPEi 151      57.908 111.823  64.193  1.00  0.00           C
ATOM   6047  C3  POPEi 151      61.118 113.863  62.183  1.00  0.00           C
ATOM   6050  O31 POPEi 151      61.918 113.953  63.383  1.00  0.00           O
ATOM   6051  C31 POPEi 151      61.308 114.383  64.483  1.00  0.00           C
ATOM   6052  O32 POPEi 151      60.188 114.873  64.543  1.00  0.00           O
ATOM   6053  C32 POPEi 151      62.228 114.073  65.663  1.00  0.00           C
ATOM   6056  C23 POPEi 151      57.658 111.663  65.713  1.00  0.00           C
ATOM   6059  C24 POPEi 151      56.178 111.893  65.993  1.00  0.00           C
ATOM   6062  C25 POPEi 151      55.728 111.643  67.433  1.00  0.00           C
ATOM   6065  C26 POPEi 151      55.998 112.813  68.393  1.00  0.00           C
ATOM   6068  C27 POPEi 151      55.078 112.763  69.623  1.00  0.00           C
ATOM   6071  C28 POPEi 151      55.338 113.903  70.633  1.00  0.00           C
ATOM   6074  C29 POPEi 151      54.468 113.733  71.853  1.00  0.00           C
ATOM   6076 0C21 POPEi 151      54.278 114.653  72.823  1.00  0.00           C
ATOM   6078 1C21 POPEi 151      54.918 116.013  72.883  1.00  0.00           C
ATOM   6081 2C21 POPEi 151      55.468 116.403  74.273  1.00  0.00           C
ATOM   6084 3C21 POPEi 151      54.438 116.643  75.383  1.00  0.00           C
ATOM   6087 4C21 POPEi 151      55.138 117.323  76.563  1.00  0.00           C
ATOM   6090 5C21 POPEi 151      54.248 117.583  77.783  1.00  0.00           C
ATOM   6093 6C21 POPEi 151      55.088 118.063  78.963  1.00  0.00           C
ATOM   6096 7C21 POPEi 151      54.288 118.733  80.083  1.00  0.00           C
ATOM   6099 8C21 POPEi 151      55.148 119.043  81.323  1.00  0.00           C
ATOM   6103  C33 POPEi 151      61.838 114.743  67.003  1.00  0.00           C
ATOM   6106  C34 POPEi 151      62.948 114.563  68.053  1.00  0.00           C
ATOM   6109  C35 POPEi 151      63.058 113.153  68.623  1.00  0.00           C
ATOM   6112  C36 POPEi 151      62.208 112.963  69.883  1.00  0.00           C
ATOM   6115  C37 POPEi 151      62.458 111.603  70.553  1.00  0.00           C
ATOM   6118  C38 POPEi 151      61.718 111.533  71.893  1.00  0.00           C
ATOM   6121  C39 POPEi 151      61.828 110.203  72.633  1.00  0.00           C
ATOM   6124 0C31 POPEi 151      60.998 110.303  73.923  1.00  0.00           C
ATOM   6127 1C31 POPEi 151      60.858 109.013  74.743  1.00  0.00           C
ATOM   6130 2C31 POPEi 151      59.788 109.253  75.813  1.00  0.00           C
ATOM   6133 3C31 POPEi 151      59.588 108.113  76.813  1.00  0.00           C
ATOM   6136 4C31 POPEi 151      58.458 108.463  77.783  1.00  0.00           C
ATOM   6139 5C31 POPEi 151      58.288 107.473  78.943  1.00  0.00           C
ATOM   6142 6C31 POPEi 151      57.168 107.873  79.893  1.00  0.00           C
ATOM   6146  NH3 POPEj 152      13.738  17.943  63.713  1.00  0.00           N
ATOM   6150  C12 POPEj 152      15.038  18.083  62.973  1.00  0.00           C
ATOM   6153  C11 POPEj 152      15.098  17.113  61.793  1.00  0.00           C
ATOM   6156  P   POPEj 152      16.348  14.803  61.583  1.00  0.00           P
ATOM   6157  O13 POPEj 152      17.258  15.573  60.723  1.00  0.00           O
ATOM   6158  O14 POPEj 152      15.688  13.663  60.923  1.00  0.00           O
ATOM   6159  O11 POPEj 152      17.248  14.273  62.773  1.00  0.00           O
ATOM   6160  O12 POPEj 152      15.288  15.773  62.243  1.00  0.00           O
ATOM   6161  C1  POPEj 152      17.308  14.903  64.053  1.00  0.00           C
ATOM   6164  C2  POPEj 152      17.438  13.863  65.183  1.00  0.00           C
ATOM   6166  O21 POPEj 152      17.278  14.563  66.433  1.00  0.00           O
ATOM   6167  C21 POPEj 152      18.278  14.983  67.173  1.00  0.00           C
ATOM   6168  O22 POPEj 152      19.468  14.903  66.963  1.00  0.00           O
ATOM   6169  C22 POPEj 152      17.688  15.643  68.413  1.00  0.00           C
ATOM   6172  C3  POPEj 152      18.708  12.973  65.003  1.00  0.00           C
ATOM   6175  O31 POPEj 152      18.858  12.033  66.093  1.00  0.00           O
ATOM   6176  C31 POPEj 152      19.508  10.913  65.753  1.00  0.00           C
ATOM   6177  O32 POPEj 152      20.088  10.713  64.693  1.00  0.00           O
ATOM   6178  C32 POPEj 152      19.348   9.903  66.893  1.00  0.00           C
ATOM   6181  C23 POPEj 152      18.118  14.903  69.693  1.00  0.00           C
ATOM   6184  C24 POPEj 152      19.388  15.463  70.353  1.00  0.00           C
ATOM   6187  C25 POPEj 152      19.638  14.793  71.713  1.00  0.00           C
ATOM   6190  C26 POPEj 152      20.698  15.493  72.573  1.00  0.00           C
ATOM   6193  C27 POPEj 152      20.928  14.743  73.893  1.00  0.00           C
ATOM   6196  C28 POPEj 152      21.768  15.533  74.913  1.00  0.00           C
ATOM   6199  C29 POPEj 152      20.958  16.263  75.943  1.00  0.00           C
ATOM   6201 0C21 POPEj 152      21.468  16.803  77.063  1.00  0.00           C
ATOM   6203 1C21 POPEj 152      22.928  16.853  77.453  1.00  0.00           C
ATOM   6206 2C21 POPEj 152      23.398  15.673  78.343  1.00  0.00           C
ATOM   6209 3C21 POPEj 152      24.608  16.053  79.213  1.00  0.00           C
ATOM   6212 4C21 POPEj 152      24.988  15.003  80.283  1.00  0.00           C
ATOM   6215 5C21 POPEj 152      23.898  14.803  81.343  1.00  0.00           C
ATOM   6218 6C21 POPEj 152      24.388  14.063  82.593  1.00  0.00           C
ATOM   6221 7C21 POPEj 152      23.338  14.073  83.713  1.00  0.00           C
ATOM   6224 8C21 POPEj 152      23.838  13.483  85.033  1.00  0.00           C
ATOM   6228  C33 POPEj 152      20.628   9.113  67.173  1.00  0.00           C
ATOM   6231  C34 POPEj 152      20.478   8.113  68.323  1.00  0.00           C
ATOM   6234  C35 POPEj 152      21.748   8.033  69.173  1.00  0.00           C
ATOM   6237  C36 POPEj 152      21.808   6.803  70.093  1.00  0.00           C
ATOM   6240  C37 POPEj 152      23.088   6.783  70.923  1.00  0.00           C
ATOM   6243  C38 POPEj 152      23.158   5.643  71.953  1.00  0.00           C
ATOM   6246  C39 POPEj 152      22.168   5.843  73.113  1.00  0.00           C
ATOM   6249 0C31 POPEj 152      22.628   5.183  74.413  1.00  0.00           C
ATOM   6252 1C31 POPEj 152      21.648   5.473  75.563  1.00  0.00           C
ATOM   6255 2C31 POPEj 152      22.208   5.143  76.953  1.00  0.00           C
ATOM   6258 3C31 POPEj 152      21.218   5.553  78.043  1.00  0.00           C
ATOM   6261 4C31 POPEj 152      21.598   5.133  79.473  1.00  0.00           C
ATOM   6264 5C31 POPEj 152      20.518   5.543  80.473  1.00  0.00           C
ATOM   6267 6C31 POPEj 152      20.808   5.113  81.913  1.00  0.00           C
ATOM   6271  NH3 POPEk 153     107.448 118.593 101.283  1.00  0.00           N
ATOM   6275  C12 POPEk 153     106.828 117.783 102.383  1.00  0.00           C
ATOM   6278  C11 POPEk 153     105.298 117.953 102.383  1.00  0.00           C
ATOM   6281  P   POPEk 153     103.598 116.133 103.163  1.00  0.00           P
ATOM   6282  O13 POPEk 153     103.498 115.163 104.293  1.00  0.00           O
ATOM   6283  O14 POPEk 153     102.338 116.773 102.773  1.00  0.00           O
ATOM   6284  O11 POPEk 153     104.198 115.373 101.903  1.00  0.00           O
ATOM   6285  O12 POPEk 153     104.708 117.223 103.463  1.00  0.00           O
ATOM   6286  C1  POPEk 153     104.408 113.953 101.963  1.00  0.00           C
ATOM   6289  C2  POPEk 153     105.298 113.473 100.793  1.00  0.00           C
ATOM   6291  O21 POPEk 153     105.238 112.033 100.693  1.00  0.00           O
ATOM   6292  C21 POPEk 153     105.298 111.563  99.433  1.00  0.00           C
ATOM   6293  O22 POPEk 153     105.248 112.223  98.423  1.00  0.00           O
ATOM   6294  C22 POPEk 153     105.418 110.043  99.463  1.00  0.00           C
ATOM   6297  C3  POPEk 153     106.758 113.953 101.023  1.00  0.00           C
ATOM   6300  O31 POPEk 153     107.688 113.353 100.103  1.00  0.00           O
ATOM   6301  C31 POPEk 153     108.568 112.493 100.603  1.00  0.00           C
ATOM   6302  O32 POPEk 153     108.658 112.173 101.773  1.00  0.00           O
ATOM   6303  C32 POPEk 153     109.488 112.013  99.503  1.00  0.00           C
ATOM   6306  C23 POPEk 153     105.208 109.403  98.063  1.00  0.00           C
ATOM   6309  C24 POPEk 153     106.488 109.003  97.293  1.00  0.00           C
ATOM   6312  C25 POPEk 153     107.208 110.143  96.553  1.00  0.00           C
ATOM   6315  C26 POPEk 153     108.078 109.603  95.403  1.00  0.00           C
ATOM   6318  C27 POPEk 153     109.308 110.473  95.083  1.00  0.00           C
ATOM   6321  C28 POPEk 153     109.688 110.573  93.603  1.00  0.00           C
ATOM   6324  C29 POPEk 153     110.068 109.253  92.973  1.00  0.00           C
ATOM   6326 0C21 POPEk 153     111.318 108.853  92.723  1.00  0.00           C
ATOM   6328 1C21 POPEk 153     112.578 109.603  93.083  1.00  0.00           C
ATOM   6331 2C21 POPEk 153     113.808 108.683  93.013  1.00  0.00           C
ATOM   6334 3C21 POPEk 153     114.398 108.603  91.593  1.00  0.00           C
ATOM   6337 4C21 POPEk 153     115.398 107.453  91.443  1.00  0.00           C
ATOM   6340 5C21 POPEk 153     115.948 107.313  90.013  1.00  0.00           C
ATOM   6343 6C21 POPEk 153     116.718 108.553  89.543  1.00  0.00           C
ATOM   6346 7C21 POPEk 153     117.178 108.453  88.083  1.00  0.00           C
ATOM   6349 8C21 POPEk 153     117.798 109.743  87.573  1.00  0.00           C
ATOM   6353  C33 POPEk 153     109.858 110.523  99.623  1.00  0.00           C
ATOM   6356  C34 POPEk 153     110.798 110.083  98.503  1.00  0.00           C
ATOM   6359  C35 POPEk 153     112.238 110.583  98.653  1.00  0.00           C
ATOM   6362  C36 POPEk 153     113.028 110.493  97.343  1.00  0.00           C
ATOM   6365  C37 POPEk 153     114.538 110.573  97.583  1.00  0.00           C
ATOM   6368  C38 POPEk 153     115.338 110.743  96.283  1.00  0.00           C
ATOM   6371  C39 POPEk 153     116.818 110.393  96.443  1.00  0.00           C
ATOM   6374 0C31 POPEk 153     117.548 111.213  97.523  1.00  0.00           C
ATOM   6377 1C31 POPEk 153     118.938 110.633  97.793  1.00  0.00           C
ATOM   6380 2C31 POPEk 153     119.648 111.273  99.003  1.00  0.00           C
ATOM   6383 3C31 POPEk 153     120.898 110.483  99.433  1.00  0.00           C
ATOM   6386 4C31 POPEk 153     121.788 110.123  98.233  1.00  0.00           C
ATOM   6389 5C31 POPEk 153     123.118 109.463  98.603  1.00  0.00           C
ATOM   6392 6C31 POPEk 153     123.958 109.123  97.373  1.00  0.00           C
ATOM   6396  NH3 POPEl 154      62.688  33.153  60.913  1.00  0.00           N
ATOM   6400  C12 POPEl 154      61.758  34.333  60.883  1.00  0.00           C
ATOM   6403  C11 POPEl 154      60.478  34.073  60.073  1.00  0.00           C
ATOM   6406  P   POPEl 154      58.188  35.123  59.503  1.00  0.00           P
ATOM   6407  O13 POPEl 154      57.538  36.463  59.363  1.00  0.00           O
ATOM   6408  O14 POPEl 154      58.268  34.243  58.333  1.00  0.00           O
ATOM   6409  O11 POPEl 154      57.498  34.333  60.693  1.00  0.00           O
ATOM   6410  O12 POPEl 154      59.678  35.263  60.063  1.00  0.00           O
ATOM   6411  C1  POPEl 154      56.578  34.953  61.603  1.00  0.00           C
ATOM   6414  C2  POPEl 154      57.298  35.773  62.713  1.00  0.00           C
ATOM   6416  O21 POPEl 154      56.828  35.483  64.043  1.00  0.00           O
ATOM   6417  C21 POPEl 154      55.588  35.763  64.373  1.00  0.00           C
ATOM   6418  O22 POPEl 154      54.728  36.253  63.653  1.00  0.00           O
ATOM   6419  C22 POPEl 154      55.368  35.303  65.823  1.00  0.00           C
ATOM   6422  C3  POPEl 154      57.348  37.303  62.413  1.00  0.00           C
ATOM   6425  O31 POPEl 154      57.718  38.103  63.563  1.00  0.00           O
ATOM   6426  C31 POPEl 154      58.958  37.903  63.983  1.00  0.00           C
ATOM   6427  O32 POPEl 154      59.808  37.223  63.433  1.00  0.00           O
ATOM   6428  C32 POPEl 154      59.188  38.713  65.263  1.00  0.00           C
ATOM   6431  C23 POPEl 154      55.838  36.353  66.853  1.00  0.00           C
ATOM   6434  C24 POPEl 154      56.688  35.733  67.973  1.00  0.00           C
ATOM   6437  C25 POPEl 154      55.948  34.723  68.863  1.00  0.00           C
ATOM   6440  C26 POPEl 154      56.618  34.583  70.243  1.00  0.00           C
ATOM   6443  C27 POPEl 154      56.018  33.473  71.123  1.00  0.00           C
ATOM   6446  C28 POPEl 154      56.638  33.413  72.543  1.00  0.00           C
ATOM   6449  C29 POPEl 154      56.308  34.623  73.383  1.00  0.00           C
ATOM   6451 0C21 POPEl 154      56.798  34.873  74.613  1.00  0.00           C
ATOM   6453 1C21 POPEl 154      57.758  34.013  75.383  1.00  0.00           C
ATOM   6456 2C21 POPEl 154      58.968  34.813  75.903  1.00  0.00           C
ATOM   6459 3C21 POPEl 154      59.938  33.923  76.693  1.00  0.00           C
ATOM   6462 4C21 POPEl 154      61.308  34.563  76.933  1.00  0.00           C
ATOM   6465 5C21 POPEl 154      62.258  33.653  77.733  1.00  0.00           C
ATOM   6468 6C21 POPEl 154      61.828  33.473  79.193  1.00  0.00           C
ATOM   6471 7C21 POPEl 154      62.668  32.443  79.943  1.00  0.00           C
ATOM   6474 8C21 POPEl 154      62.158  32.233  81.373  1.00  0.00           C
ATOM   6478  C33 POPEl 154      59.958  37.893  66.313  1.00  0.00           C
ATOM   6481  C34 POPEl 154      59.568  38.233  67.753  1.00  0.00           C
ATOM   6484  C35 POPEl 154      59.978  37.093  68.693  1.00  0.00           C
ATOM   6487  C36 POPEl 154      59.898  37.453  70.183  1.00  0.00           C
ATOM   6490  C37 POPEl 154      60.378  36.283  71.053  1.00  0.00           C
ATOM   6493  C38 POPEl 154      60.708  36.723  72.483  1.00  0.00           C
ATOM   6496  C39 POPEl 154      61.488  35.663  73.293  1.00  0.00           C
ATOM   6499 0C31 POPEl 154      62.808  35.243  72.643  1.00  0.00           C
ATOM   6502 1C31 POPEl 154      63.848  34.713  73.643  1.00  0.00           C
ATOM   6505 2C31 POPEl 154      65.258  34.683  73.033  1.00  0.00           C
ATOM   6508 3C31 POPEl 154      66.398  35.023  74.013  1.00  0.00           C
ATOM   6511 4C31 POPEl 154      67.508  35.823  73.313  1.00  0.00           C
ATOM   6514 5C31 POPEl 154      68.648  36.223  74.263  1.00  0.00           C
ATOM   6517 6C31 POPEl 154      69.598  37.283  73.693  1.00  0.00           C
ATOM   6521  NH3 POPEm 155      49.578  52.523 103.963  1.00  0.00           N
ATOM   6525  C12 POPEm 155      49.548  52.393 105.463  1.00  0.00           C
ATOM   6528  C11 POPEm 155      49.468  53.813 106.033  1.00  0.00           C
ATOM   6531  P   POPEm 155      51.838  54.943 106.163  1.00  0.00           P
ATOM   6532  O13 POPEm 155      51.978  56.393 106.393  1.00  0.00           O
ATOM   6533  O14 POPEm 155      52.038  54.013 107.303  1.00  0.00           O
ATOM   6534  O11 POPEm 155      52.878  54.493 105.053  1.00  0.00           O
ATOM   6535  O12 POPEm 155      50.468  54.633 105.433  1.00  0.00           O
ATOM   6536  C1  POPEm 155      53.308  55.413 104.043  1.00  0.00           C
ATOM   6539  C2  POPEm 155      52.378  55.443 102.803  1.00  0.00           C
ATOM   6541  O21 POPEm 155      53.138  54.953 101.683  1.00  0.00           O
ATOM   6542  C21 POPEm 155      52.578  54.033 100.913  1.00  0.00           C
ATOM   6543  O22 POPEm 155      51.428  53.643 100.963  1.00  0.00           O
ATOM   6544  C22 POPEm 155      53.678  53.453  99.983  1.00  0.00           C
ATOM   6547  C3  POPEm 155      51.878  56.893 102.563  1.00  0.00           C
ATOM   6550  O31 POPEm 155      50.998  56.963 101.443  1.00  0.00           O
ATOM   6551  C31 POPEm 155      51.298  57.573 100.303  1.00  0.00           C
ATOM   6552  O32 POPEm 155      50.458  57.853  99.453  1.00  0.00           O
ATOM   6553  C32 POPEm 155      52.778  57.863 100.043  1.00  0.00           C
ATOM   6556  C23 POPEm 155      53.758  54.103  98.583  1.00  0.00           C
ATOM   6559  C24 POPEm 155      54.968  53.653  97.743  1.00  0.00           C
ATOM   6562  C25 POPEm 155      54.998  54.343  96.363  1.00  0.00           C
ATOM   6565  C26 POPEm 155      56.008  53.703  95.403  1.00  0.00           C
ATOM   6568  C27 POPEm 155      56.098  54.403  94.033  1.00  0.00           C
ATOM   6571  C28 POPEm 155      54.948  54.033  93.073  1.00  0.00           C
ATOM   6574  C29 POPEm 155      55.048  54.843  91.803  1.00  0.00           C
ATOM   6576 0C21 POPEm 155      55.208  54.393  90.543  1.00  0.00           C
ATOM   6578 1C21 POPEm 155      55.288  52.953  90.093  1.00  0.00           C
ATOM   6581 2C21 POPEm 155      54.648  52.723  88.713  1.00  0.00           C
ATOM   6584 3C21 POPEm 155      55.408  53.393  87.553  1.00  0.00           C
ATOM   6587 4C21 POPEm 155      55.138  52.713  86.203  1.00  0.00           C
ATOM   6590 5C21 POPEm 155      53.668  52.743  85.763  1.00  0.00           C
ATOM   6593 6C21 POPEm 155      53.528  52.203  84.333  1.00  0.00           C
ATOM   6596 7C21 POPEm 155      52.088  51.983  83.883  1.00  0.00           C
ATOM   6599 8C21 POPEm 155      51.988  51.413  82.463  1.00  0.00           C
ATOM   6603  C33 POPEm 155      52.988  58.083  98.523  1.00  0.00           C
ATOM   6606  C34 POPEm 155      54.418  58.393  98.143  1.00  0.00           C
ATOM   6609  C35 POPEm 155      54.778  59.823  98.543  1.00  0.00           C
ATOM   6612  C36 POPEm 155      55.998  59.893  99.463  1.00  0.00           C
ATOM   6615  C37 POPEm 155      56.168  61.303 100.043  1.00  0.00           C
ATOM   6618  C38 POPEm 155      56.148  62.413  98.993  1.00  0.00           C
ATOM   6621  C39 POPEm 155      57.198  62.253  97.893  1.00  0.00           C
ATOM   6624 0C31 POPEm 155      58.608  62.663  98.343  1.00  0.00           C
ATOM   6627 1C31 POPEm 155      59.578  62.733  97.163  1.00  0.00           C
ATOM   6630 2C31 POPEm 155      60.978  63.153  97.603  1.00  0.00           C
ATOM   6633 3C31 POPEm 155      62.048  62.913  96.523  1.00  0.00           C
ATOM   6636 4C31 POPEm 155      61.908  63.833  95.303  1.00  0.00           C
ATOM   6639 5C31 POPEm 155      63.058  63.673  94.293  1.00  0.00           C
ATOM   6642 6C31 POPEm 155      63.108  62.293  93.623  1.00  0.00           C
ATOM   6646  NH3 POPEn 156      47.888  12.273  60.933  1.00  0.00           N
ATOM   6650  C12 POPEn 156      49.238  12.923  60.763  1.00  0.00           C
ATOM   6653  C11 POPEn 156      50.018  13.013  62.083  1.00  0.00           C
ATOM   6656  P   POPEn 156      52.078  14.543  61.463  1.00  0.00           P
ATOM   6657  O13 POPEn 156      53.538  14.343  61.283  1.00  0.00           O
ATOM   6658  O14 POPEn 156      51.338  15.213  60.393  1.00  0.00           O
ATOM   6659  O11 POPEn 156      51.808  15.423  62.763  1.00  0.00           O
ATOM   6660  O12 POPEn 156      51.418  13.153  61.833  1.00  0.00           O
ATOM   6661  C1  POPEn 156      52.778  15.563  63.803  1.00  0.00           C
ATOM   6664  C2  POPEn 156      52.098  15.363  65.183  1.00  0.00           C
ATOM   6666  O21 POPEn 156      53.028  15.633  66.253  1.00  0.00           O
ATOM   6667  C21 POPEn 156      53.958  14.733  66.493  1.00  0.00           C
ATOM   6668  O22 POPEn 156      54.288  13.813  65.773  1.00  0.00           O
ATOM   6669  C22 POPEn 156      54.568  15.043  67.843  1.00  0.00           C
ATOM   6672  C3  POPEn 156      51.378  13.983  65.353  1.00  0.00           C
ATOM   6675  O31 POPEn 156      50.868  13.763  66.693  1.00  0.00           O
ATOM   6676  C31 POPEn 156      49.688  14.323  66.933  1.00  0.00           C
ATOM   6677  O32 POPEn 156      49.088  15.023  66.133  1.00  0.00           O
ATOM   6678  C32 POPEn 156      49.268  13.973  68.363  1.00  0.00           C
ATOM   6681  C23 POPEn 156      54.438  13.823  68.773  1.00  0.00           C
ATOM   6684  C24 POPEn 156      55.108  14.063  70.123  1.00  0.00           C
ATOM   6687  C25 POPEn 156      54.788  12.933  71.093  1.00  0.00           C
ATOM   6690  C26 POPEn 156      55.688  12.933  72.323  1.00  0.00           C
ATOM   6693  C27 POPEn 156      55.378  11.723  73.213  1.00  0.00           C
ATOM   6696  C28 POPEn 156      56.038  11.843  74.593  1.00  0.00           C
ATOM   6699  C29 POPEn 156      55.418  10.833  75.523  1.00  0.00           C
ATOM   6701 0C21 POPEn 156      56.028  10.113  76.473  1.00  0.00           C
ATOM   6703 1C21 POPEn 156      57.488  10.153  76.843  1.00  0.00           C
ATOM   6706 2C21 POPEn 156      57.968   8.773  77.343  1.00  0.00           C
ATOM   6709 3C21 POPEn 156      59.248   8.883  78.163  1.00  0.00           C
ATOM   6712 4C21 POPEn 156      59.678   7.553  78.793  1.00  0.00           C
ATOM   6715 5C21 POPEn 156      60.678   7.743  79.933  1.00  0.00           C
ATOM   6718 6C21 POPEn 156      60.988   6.433  80.663  1.00  0.00           C
ATOM   6721 7C21 POPEn 156      61.838   6.633  81.913  1.00  0.00           C
ATOM   6724 8C21 POPEn 156      62.098   5.343  82.683  1.00  0.00           C
ATOM   6728  C33 POPEn 156      47.808  14.373  68.693  1.00  0.00           C
ATOM   6731  C34 POPEn 156      47.248  13.713  69.963  1.00  0.00           C
ATOM   6734  C35 POPEn 156      47.548  14.523  71.223  1.00  0.00           C
ATOM   6737  C36 POPEn 156      46.988  13.863  72.493  1.00  0.00           C
ATOM   6740  C37 POPEn 156      47.298  14.683  73.743  1.00  0.00           C
ATOM   6743  C38 POPEn 156      46.888  14.003  75.063  1.00  0.00           C
ATOM   6746  C39 POPEn 156      47.498  14.713  76.273  1.00  0.00           C
ATOM   6749 0C31 POPEn 156      47.118  14.073  77.613  1.00  0.00           C
ATOM   6752 1C31 POPEn 156      47.868  14.713  78.793  1.00  0.00           C
ATOM   6755 2C31 POPEn 156      47.708  13.943  80.113  1.00  0.00           C
ATOM   6758 3C31 POPEn 156      46.348  14.093  80.803  1.00  0.00           C
ATOM   6761 4C31 POPEn 156      46.018  15.553  81.183  1.00  0.00           C
ATOM   6764 5C31 POPEn 156      44.948  15.653  82.283  1.00  0.00           C
ATOM   6767 6C31 POPEn 156      44.678  17.093  82.713  1.00  0.00           C
ATOM   6771  NH3 POPEo 157       5.678  33.773  64.413  1.00  0.00           N
ATOM   6775  C12 POPEo 157       4.318  34.323  64.803  1.00  0.00           C
ATOM   6778  C11 POPEo 157       4.408  35.743  65.373  1.00  0.00           C
ATOM   6781  P   POPEo 157       4.508  38.233  64.743  1.00  0.00           P
ATOM   6782  O13 POPEo 157       5.338  38.983  63.783  1.00  0.00           O
ATOM   6783  O14 POPEo 157       3.118  38.693  64.963  1.00  0.00           O
ATOM   6784  O11 POPEo 157       5.278  38.173  66.123  1.00  0.00           O
ATOM   6785  O12 POPEo 157       4.528  36.703  64.313  1.00  0.00           O
ATOM   6786  C1  POPEo 157       5.838  39.313  66.773  1.00  0.00           C
ATOM   6789  C2  POPEo 157       5.128  39.623  68.123  1.00  0.00           C
ATOM   6791  O21 POPEo 157       6.088  39.593  69.203  1.00  0.00           O
ATOM   6792  C21 POPEo 157       6.678  40.773  69.383  1.00  0.00           C
ATOM   6793  O22 POPEo 157       6.658  41.683  68.583  1.00  0.00           O
ATOM   6794  C22 POPEo 157       7.088  40.883  70.843  1.00  0.00           C
ATOM   6797  C3  POPEo 157       3.998  38.603  68.453  1.00  0.00           C
ATOM   6800  O31 POPEo 157       3.568  38.743  69.843  1.00  0.00           O
ATOM   6801  C31 POPEo 157       3.348  37.553  70.403  1.00  0.00           C
ATOM   6802  O32 POPEo 157       3.198  36.513  69.803  1.00  0.00           O
ATOM   6803  C32 POPEo 157       3.318  37.613  71.933  1.00  0.00           C
ATOM   6806  C23 POPEo 157       6.038  41.803  71.503  1.00  0.00           C
ATOM   6809  C24 POPEo 157       6.148  41.903  73.023  1.00  0.00           C
ATOM   6812  C25 POPEo 157       4.818  42.373  73.603  1.00  0.00           C
ATOM   6815  C26 POPEo 157       4.788  42.413  75.133  1.00  0.00           C
ATOM   6818  C27 POPEo 157       3.358  42.253  75.683  1.00  0.00           C
ATOM   6821  C28 POPEo 157       3.158  42.963  77.033  1.00  0.00           C
ATOM   6824  C29 POPEo 157       2.768  44.413  76.833  1.00  0.00           C
ATOM   6826 0C21 POPEo 157       2.508  45.283  77.813  1.00  0.00           C
ATOM   6828 1C21 POPEo 157       2.598  45.023  79.303  1.00  0.00           C
ATOM   6831 2C21 POPEo 157       1.252  44.713  79.983  1.00  0.00           C
ATOM   6834 3C21 POPEo 157       1.032  45.453  81.313  1.00  0.00           C
ATOM   6837 4C21 POPEo 157       2.158  45.243  82.333  1.00  0.00           C
ATOM   6840 5C21 POPEo 157       1.788  45.683  83.763  1.00  0.00           C
ATOM   6843 6C21 POPEo 157       1.602  47.193  83.953  1.00  0.00           C
ATOM   6846 7C21 POPEo 157       1.382  47.553  85.433  1.00  0.00           C
ATOM   6849 8C21 POPEo 157       1.172  49.053  85.673  1.00  0.00           C
ATOM   6853  C33 POPEo 157       4.268  38.643  72.593  1.00  0.00           C
ATOM   6856  C34 POPEo 157       4.738  38.183  73.983  1.00  0.00           C
ATOM   6859  C35 POPEo 157       3.608  37.943  74.993  1.00  0.00           C
ATOM   6862  C36 POPEo 157       4.048  37.093  76.193  1.00  0.00           C
ATOM   6865  C37 POPEo 157       2.848  36.553  76.993  1.00  0.00           C
ATOM   6868  C38 POPEo 157       3.208  35.413  77.953  1.00  0.00           C
ATOM   6871  C39 POPEo 157       3.958  35.833  79.223  1.00  0.00           C
ATOM   6874 0C31 POPEo 157       3.078  36.603  80.203  1.00  0.00           C
ATOM   6877 1C31 POPEo 157       3.608  36.553  81.643  1.00  0.00           C
ATOM   6880 2C31 POPEo 157       2.628  37.173  82.663  1.00  0.00           C
ATOM   6883 3C31 POPEo 157       2.648  36.443  84.013  1.00  0.00           C
ATOM   6886 4C31 POPEo 157       1.592  36.983  84.983  1.00  0.00           C
ATOM   6889 5C31 POPEo 157       1.592  36.213  86.303  1.00  0.00           C
ATOM   6892 6C31 POPEo 157       0.502  36.653  87.283  1.00  0.00           C
ATOM   6896  NH3 POPEp 158      72.318   3.293  58.303  1.00  0.00           N
ATOM   6900  C12 POPEp 158      73.518   4.113  57.923  1.00  0.00           C
ATOM   6903  C11 POPEp 158      73.458   4.713  56.483  1.00  0.00           C
ATOM   6906  P   POPEp 158      71.058   5.763  56.463  1.00  0.00           P
ATOM   6907  O13 POPEp 158      70.328   6.753  55.673  1.00  0.00           O
ATOM   6908  O14 POPEp 158      70.688   4.333  56.273  1.00  0.00           O
ATOM   6909  O11 POPEp 158      70.808   6.053  57.993  1.00  0.00           O
ATOM   6910  O12 POPEp 158      72.618   5.863  56.333  1.00  0.00           O
ATOM   6911  C1  POPEp 158      71.598   7.033  58.683  1.00  0.00           C
ATOM   6914  C2  POPEp 158      71.338   6.923  60.203  1.00  0.00           C
ATOM   6916  O21 POPEp 158      70.218   7.753  60.573  1.00  0.00           O
ATOM   6917  C21 POPEp 158      69.478   7.243  61.553  1.00  0.00           C
ATOM   6918  O22 POPEp 158      69.608   6.123  62.013  1.00  0.00           O
ATOM   6919  C22 POPEp 158      68.458   8.263  62.053  1.00  0.00           C
ATOM   6922  C3  POPEp 158      72.608   7.283  61.043  1.00  0.00           C
ATOM   6925  O31 POPEp 158      72.438   7.033  62.453  1.00  0.00           O
ATOM   6926  C31 POPEp 158      72.378   5.753  62.803  1.00  0.00           C
ATOM   6927  O32 POPEp 158      72.508   4.803  62.043  1.00  0.00           O
ATOM   6928  C32 POPEp 158      72.198   5.673  64.313  1.00  0.00           C
ATOM   6931  C23 POPEp 158      67.198   7.563  62.603  1.00  0.00           C
ATOM   6934  C24 POPEp 158      66.398   8.393  63.623  1.00  0.00           C
ATOM   6937  C25 POPEp 158      67.088   8.543  64.993  1.00  0.00           C
ATOM   6940  C26 POPEp 158      66.228   9.353  65.973  1.00  0.00           C
ATOM   6943  C27 POPEp 158      66.858   9.653  67.333  1.00  0.00           C
ATOM   6946  C28 POPEp 158      66.018  10.653  68.153  1.00  0.00           C
ATOM   6949  C29 POPEp 158      64.758  10.083  68.743  1.00  0.00           C
ATOM   6951 0C21 POPEp 158      63.498  10.183  68.263  1.00  0.00           C
ATOM   6953 1C21 POPEp 158      63.058  10.843  66.973  1.00  0.00           C
ATOM   6956 2C21 POPEp 158      61.818  11.753  67.083  1.00  0.00           C
ATOM   6959 3C21 POPEp 158      61.168  11.963  65.703  1.00  0.00           C
ATOM   6962 4C21 POPEp 158      59.868  12.783  65.683  1.00  0.00           C
ATOM   6965 5C21 POPEp 158      58.568  11.963  65.873  1.00  0.00           C
ATOM   6968 6C21 POPEp 158      58.338  11.493  67.313  1.00  0.00           C
ATOM   6971 7C21 POPEp 158      56.968  10.833  67.533  1.00  0.00           C
ATOM   6974 8C21 POPEp 158      56.718  10.483  69.003  1.00  0.00           C
ATOM   6978  C33 POPEp 158      71.908   4.243  64.823  1.00  0.00           C
ATOM   6981  C34 POPEp 158      72.128   4.103  66.343  1.00  0.00           C
ATOM   6984  C35 POPEp 158      71.648   2.753  66.903  1.00  0.00           C
ATOM   6987  C36 POPEp 158      72.008   2.573  68.393  1.00  0.00           C
ATOM   6990  C37 POPEp 158      71.008   1.743  69.203  1.00  0.00           C
ATOM   6993  C38 POPEp 158      71.298   1.793  70.723  1.00  0.00           C
ATOM   6996  C39 POPEp 158      70.088   1.423  71.593  1.00  0.00           C
ATOM   6999 0C31 POPEp 158      69.948  -0.083  71.853  1.00  0.00           C
ATOM   7002 1C31 POPEp 158      70.768  -0.553  73.063  1.00  0.00           C
ATOM   7005 2C31 POPEp 158      70.628  -2.053  73.343  1.00  0.00           C
ATOM   7008 3C31 POPEp 158      71.578  -2.913  72.493  1.00  0.00           C
ATOM   7011 4C31 POPEp 158      71.558  -4.393  72.883  1.00  0.00           C
ATOM   7014 5C31 POPEp 158      72.788  -5.123  72.313  1.00  0.00           C
ATOM   7017 6C31 POPEp 158      72.748  -6.643  72.453  1.00  0.00           C
ATOM   7021  NH3 POPEq 159       4.748 119.913  64.793  1.00  0.00           N
ATOM   7025  C12 POPEq 159       4.748 119.313  63.423  1.00  0.00           C
ATOM   7028  C11 POPEq 159       5.478 120.223  62.403  1.00  0.00           C
ATOM   7031  P   POPEq 159       5.398 122.763  63.073  1.00  0.00           P
ATOM   7032  O13 POPEq 159       6.808 122.533  63.453  1.00  0.00           O
ATOM   7033  O14 POPEq 159       5.118 124.053  62.403  1.00  0.00           O
ATOM   7034  O11 POPEq 159       4.538 122.633  64.403  1.00  0.00           O
ATOM   7035  O12 POPEq 159       4.838 121.513  62.263  1.00  0.00           O
ATOM   7036  C1  POPEq 159       3.178 123.063  64.483  1.00  0.00           C
ATOM   7039  C2  POPEq 159       2.708 122.993  65.963  1.00  0.00           C
ATOM   7041  O21 POPEq 159       1.332 123.393  66.083  1.00  0.00           O
ATOM   7042  C21 POPEq 159       0.662 122.853  67.103  1.00  0.00           C
ATOM   7043  O22 POPEq 159       1.052 121.913  67.773  1.00  0.00           O
ATOM   7044  C22 POPEq 159      -0.668 123.603  67.273  1.00  0.00           C
ATOM   7047  C3  POPEq 159       3.628 123.883  66.853  1.00  0.00           C
ATOM   7050  O31 POPEq 159       3.358 123.753  68.263  1.00  0.00           O
ATOM   7051  C31 POPEq 159       3.738 122.593  68.803  1.00  0.00           C
ATOM   7052  O32 POPEq 159       4.308 121.683  68.233  1.00  0.00           O
ATOM   7053  C32 POPEq 159       3.298 122.593  70.263  1.00  0.00           C
ATOM   7056  C23 POPEq 159      -1.588 123.113  68.423  1.00  0.00           C
ATOM   7059  C24 POPEq 159      -1.478 123.943  69.723  1.00  0.00           C
ATOM   7062  C25 POPEq 159      -0.868 123.163  70.903  1.00  0.00           C
ATOM   7065  C26 POPEq 159      -1.868 122.233  71.613  1.00  0.00           C
ATOM   7068  C27 POPEq 159      -1.188 121.453  72.743  1.00  0.00           C
ATOM   7071  C28 POPEq 159      -2.108 120.503  73.533  1.00  0.00           C
ATOM   7074  C29 POPEq 159      -3.058 121.223  74.463  1.00  0.00           C
ATOM   7076 0C21 POPEq 159      -2.988 121.313  75.813  1.00  0.00           C
ATOM   7078 1C21 POPEq 159      -1.938 120.713  76.733  1.00  0.00           C
ATOM   7081 2C21 POPEq 159      -2.558 119.963  77.923  1.00  0.00           C
ATOM   7084 3C21 POPEq 159      -1.558 119.713  79.063  1.00  0.00           C
ATOM   7087 4C21 POPEq 159      -2.138 118.803  80.153  1.00  0.00           C
ATOM   7090 5C21 POPEq 159      -1.308 118.743  81.443  1.00  0.00           C
ATOM   7093 6C21 POPEq 159      -1.808 117.623  82.363  1.00  0.00           C
ATOM   7096 7C21 POPEq 159      -1.178 117.633  83.753  1.00  0.00           C
ATOM   7099 8C21 POPEq 159      -1.628 116.453  84.623  1.00  0.00           C
ATOM   7103  C33 POPEq 159       3.548 121.243  70.973  1.00  0.00           C
ATOM   7106  C34 POPEq 159       2.738 121.183  72.263  1.00  0.00           C
ATOM   7109  C35 POPEq 159       3.048 119.963  73.143  1.00  0.00           C
ATOM   7112  C36 POPEq 159       2.168 119.973  74.393  1.00  0.00           C
ATOM   7115  C37 POPEq 159       2.738 119.153  75.563  1.00  0.00           C
ATOM   7118  C38 POPEq 159       1.878 119.313  76.813  1.00  0.00           C
ATOM   7121  C39 POPEq 159       2.628 119.013  78.113  1.00  0.00           C
ATOM   7124 0C31 POPEq 159       2.678 117.523  78.473  1.00  0.00           C
ATOM   7127 1C31 POPEq 159       3.308 117.343  79.853  1.00  0.00           C
ATOM   7130 2C31 POPEq 159       2.958 115.993  80.493  1.00  0.00           C
ATOM   7133 3C31 POPEq 159       2.628 116.163  81.983  1.00  0.00           C
ATOM   7136 4C31 POPEq 159       3.838 116.673  82.773  1.00  0.00           C
ATOM   7139 5C31 POPEq 159       3.498 116.943  84.243  1.00  0.00           C
ATOM   7142 6C31 POPEq 159       4.748 117.293  85.043  1.00  0.00           C
ATOM   7146  NH3 POPEr 160      87.048   5.173  57.443  1.00  0.00           N
ATOM   7150  C12 POPEr 160      85.708   5.623  56.913  1.00  0.00           C
ATOM   7153  C11 POPEr 160      85.318   4.993  55.543  1.00  0.00           C
ATOM   7156  P   POPEr 160      85.448   2.403  56.033  1.00  0.00           P
ATOM   7157  O13 POPEr 160      86.058   1.303  55.263  1.00  0.00           O
ATOM   7158  O14 POPEr 160      85.908   2.633  57.423  1.00  0.00           O
ATOM   7159  O11 POPEr 160      83.878   2.303  55.883  1.00  0.00           O
ATOM   7160  O12 POPEr 160      85.858   3.713  55.263  1.00  0.00           O
ATOM   7161  C1  POPEr 160      82.988   3.043  56.723  1.00  0.00           C
ATOM   7164  C2  POPEr 160      82.248   2.153  57.763  1.00  0.00           C
ATOM   7166  O21 POPEr 160      81.648   3.003  58.753  1.00  0.00           O
ATOM   7167  C21 POPEr 160      82.428   3.753  59.503  1.00  0.00           C
ATOM   7168  O22 POPEr 160      83.648   3.723  59.553  1.00  0.00           O
ATOM   7169  C22 POPEr 160      81.588   4.793  60.203  1.00  0.00           C
ATOM   7172  C3  POPEr 160      83.028   0.973  58.403  1.00  0.00           C
ATOM   7175  O31 POPEr 160      82.128   0.127  59.163  1.00  0.00           O
ATOM   7176  C31 POPEr 160      81.948   0.493  60.443  1.00  0.00           C
ATOM   7177  O32 POPEr 160      82.628   1.293  61.053  1.00  0.00           O
ATOM   7178  C32 POPEr 160      80.688  -0.193  60.983  1.00  0.00           C
ATOM   7181  C23 POPEr 160      81.548   4.573  61.723  1.00  0.00           C
ATOM   7184  C24 POPEr 160      82.878   4.713  62.483  1.00  0.00           C
ATOM   7187  C25 POPEr 160      82.568   5.033  63.943  1.00  0.00           C
ATOM   7190  C26 POPEr 160      83.708   4.853  64.963  1.00  0.00           C
ATOM   7193  C27 POPEr 160      83.128   4.923  66.383  1.00  0.00           C
ATOM   7196  C28 POPEr 160      82.918   3.533  67.013  1.00  0.00           C
ATOM   7199  C29 POPEr 160      82.138   3.623  68.303  1.00  0.00           C
ATOM   7201 0C21 POPEr 160      81.568   2.603  68.973  1.00  0.00           C
ATOM   7203 1C21 POPEr 160      81.568   1.163  68.533  1.00  0.00           C
ATOM   7206 2C21 POPEr 160      81.928   0.137  69.633  1.00  0.00           C
ATOM   7209 3C21 POPEr 160      81.238  -1.203  69.373  1.00  0.00           C
ATOM   7212 4C21 POPEr 160      81.598  -2.303  70.373  1.00  0.00           C
ATOM   7215 5C21 POPEr 160      80.588  -3.463  70.313  1.00  0.00           C
ATOM   7218 6C21 POPEr 160      81.078  -4.793  70.893  1.00  0.00           C
ATOM   7221 7C21 POPEr 160      80.038  -5.903  70.733  1.00  0.00           C
ATOM   7224 8C21 POPEr 160      80.488  -7.273  71.223  1.00  0.00           C
ATOM   7228  C33 POPEr 160      80.048   0.523  62.203  1.00  0.00           C
ATOM   7231  C34 POPEr 160      80.358  -0.103  63.553  1.00  0.00           C
ATOM   7234  C35 POPEr 160      81.838  -0.053  63.913  1.00  0.00           C
ATOM   7237  C36 POPEr 160      82.098  -0.673  65.283  1.00  0.00           C
ATOM   7240  C37 POPEr 160      83.578  -0.603  65.643  1.00  0.00           C
ATOM   7243  C38 POPEr 160      83.978  -1.693  66.643  1.00  0.00           C
ATOM   7246  C39 POPEr 160      85.488  -1.833  66.743  1.00  0.00           C
ATOM   7249 0C31 POPEr 160      86.158  -0.643  67.443  1.00  0.00           C
ATOM   7252 1C31 POPEr 160      87.608  -0.973  67.773  1.00  0.00           C
ATOM   7255 2C31 POPEr 160      88.348   0.147  68.503  1.00  0.00           C
ATOM   7258 3C31 POPEr 160      88.028   0.187  69.993  1.00  0.00           C
ATOM   7261 4C31 POPEr 160      89.268  -0.043  70.883  1.00  0.00           C
ATOM   7264 5C31 POPEr 160      89.908  -1.423  70.733  1.00  0.00           C
ATOM   7267 6C31 POPEr 160      91.078  -1.653  71.703  1.00  0.00           C
ATOM   7271  NH3 POPEs 161      78.888  24.553 100.073  1.00  0.00           N
ATOM   7275  C12 POPEs 161      78.178  23.503 100.883  1.00  0.00           C
ATOM   7278  C11 POPEs 161      78.858  22.143 100.683  1.00  0.00           C
ATOM   7281  P   POPEs 161      78.598  19.613 101.103  1.00  0.00           P
ATOM   7282  O13 POPEs 161      79.888  19.353 101.773  1.00  0.00           O
ATOM   7283  O14 POPEs 161      77.488  18.663 101.353  1.00  0.00           O
ATOM   7284  O11 POPEs 161      78.878  19.643  99.563  1.00  0.00           O
ATOM   7285  O12 POPEs 161      78.148  21.113 101.373  1.00  0.00           O
ATOM   7286  C1  POPEs 161      78.648  18.513  98.733  1.00  0.00           C
ATOM   7289  C2  POPEs 161      79.408  18.733  97.413  1.00  0.00           C
ATOM   7291  O21 POPEs 161      78.978  17.733  96.473  1.00  0.00           O
ATOM   7292  C21 POPEs 161      78.918  18.123  95.203  1.00  0.00           C
ATOM   7293  O22 POPEs 161      79.048  19.263  94.803  1.00  0.00           O
ATOM   7294  C22 POPEs 161      78.658  16.893  94.323  1.00  0.00           C
ATOM   7297  C3  POPEs 161      80.938  18.653  97.653  1.00  0.00           C
ATOM   7300  O31 POPEs 161      81.668  19.503  96.743  1.00  0.00           O
ATOM   7301  C31 POPEs 161      82.058  18.933  95.603  1.00  0.00           C
ATOM   7302  O32 POPEs 161      81.918  17.763  95.313  1.00  0.00           O
ATOM   7303  C32 POPEs 161      82.548  20.033  94.663  1.00  0.00           C
ATOM   7306  C23 POPEs 161      78.668  17.263  92.823  1.00  0.00           C
ATOM   7309  C24 POPEs 161      78.498  16.083  91.863  1.00  0.00           C
ATOM   7312  C25 POPEs 161      79.798  15.313  91.623  1.00  0.00           C
ATOM   7315  C26 POPEs 161      79.788  14.403  90.393  1.00  0.00           C
ATOM   7318  C27 POPEs 161      81.148  13.723  90.163  1.00  0.00           C
ATOM   7321  C28 POPEs 161      81.238  12.853  88.893  1.00  0.00           C
ATOM   7324  C29 POPEs 161      81.338  13.653  87.613  1.00  0.00           C
ATOM   7326 0C21 POPEs 161      82.168  13.403  86.583  1.00  0.00           C
ATOM   7328 1C21 POPEs 161      83.108  12.233  86.473  1.00  0.00           C
ATOM   7331 2C21 POPEs 161      83.288  11.713  85.033  1.00  0.00           C
ATOM   7334 3C21 POPEs 161      84.218  12.583  84.173  1.00  0.00           C
ATOM   7337 4C21 POPEs 161      84.628  11.903  82.863  1.00  0.00           C
ATOM   7340 5C21 POPEs 161      85.958  12.443  82.313  1.00  0.00           C
ATOM   7343 6C21 POPEs 161      86.468  11.663  81.093  1.00  0.00           C
ATOM   7346 7C21 POPEs 161      87.988  11.773  80.913  1.00  0.00           C
ATOM   7349 8C21 POPEs 161      88.558  10.863  79.823  1.00  0.00           C
ATOM   7353  C33 POPEs 161      83.638  20.963  95.253  1.00  0.00           C
ATOM   7356  C34 POPEs 161      83.778  22.273  94.453  1.00  0.00           C
ATOM   7359  C35 POPEs 161      83.988  22.043  92.943  1.00  0.00           C
ATOM   7362  C36 POPEs 161      83.878  23.303  92.073  1.00  0.00           C
ATOM   7365  C37 POPEs 161      83.978  22.923  90.593  1.00  0.00           C
ATOM   7368  C38 POPEs 161      83.618  24.043  89.623  1.00  0.00           C
ATOM   7371  C39 POPEs 161      84.678  25.153  89.523  1.00  0.00           C
ATOM   7374 0C31 POPEs 161      84.398  26.083  88.333  1.00  0.00           C
ATOM   7377 1C31 POPEs 161      85.588  26.213  87.363  1.00  0.00           C
ATOM   7380 2C31 POPEs 161      85.128  26.513  85.933  1.00  0.00           C
ATOM   7383 3C31 POPEs 161      86.288  26.533  84.923  1.00  0.00           C
ATOM   7386 4C31 POPEs 161      85.788  26.743  83.493  1.00  0.00           C
ATOM   7389 5C31 POPEs 161      86.888  26.583  82.423  1.00  0.00           C
ATOM   7392 6C31 POPEs 161      88.078  27.543  82.573  1.00  0.00           C
ATOM   7396  NH3 POPEt 162      36.308  52.313  59.943  1.00  0.00           N
ATOM   7400  C12 POPEt 162      36.128  50.813  59.973  1.00  0.00           C
ATOM   7403  C11 POPEt 162      37.038  50.033  59.003  1.00  0.00           C
ATOM   7406  P   POPEt 162      37.008  47.383  58.573  1.00  0.00           P
ATOM   7407  O13 POPEt 162      36.818  46.883  57.203  1.00  0.00           O
ATOM   7408  O14 POPEt 162      38.378  47.373  59.123  1.00  0.00           O
ATOM   7409  O11 POPEt 162      36.068  46.643  59.623  1.00  0.00           O
ATOM   7410  O12 POPEt 162      36.398  48.843  58.593  1.00  0.00           O
ATOM   7411  C1  POPEt 162      35.978  47.153  60.963  1.00  0.00           C
ATOM   7414  C2  POPEt 162      36.528  46.143  62.013  1.00  0.00           C
ATOM   7416  O21 POPEt 162      36.208  46.603  63.343  1.00  0.00           O
ATOM   7417  C21 POPEt 162      36.798  47.713  63.773  1.00  0.00           C
ATOM   7418  O22 POPEt 162      37.668  48.333  63.213  1.00  0.00           O
ATOM   7419  C22 POPEt 162      36.118  48.163  65.063  1.00  0.00           C
ATOM   7422  C3  POPEt 162      38.028  45.793  61.813  1.00  0.00           C
ATOM   7425  O31 POPEt 162      38.478  44.823  62.783  1.00  0.00           O
ATOM   7426  C31 POPEt 162      39.678  44.793  63.393  1.00  0.00           C
ATOM   7427  O32 POPEt 162      39.978  43.873  64.143  1.00  0.00           O
ATOM   7428  C32 POPEt 162      40.648  45.943  63.133  1.00  0.00           C
ATOM   7431  C23 POPEt 162      36.078  47.093  66.173  1.00  0.00           C
ATOM   7434  C24 POPEt 162      36.588  47.643  67.513  1.00  0.00           C
ATOM   7437  C25 POPEt 162      36.308  46.683  68.683  1.00  0.00           C
ATOM   7440  C26 POPEt 162      36.668  47.303  70.033  1.00  0.00           C
ATOM   7443  C27 POPEt 162      35.788  46.803  71.203  1.00  0.00           C
ATOM   7446  C28 POPEt 162      36.038  47.563  72.523  1.00  0.00           C
ATOM   7449  C29 POPEt 162      37.238  47.023  73.273  1.00  0.00           C
ATOM   7451 0C21 POPEt 162      37.218  45.963  74.103  1.00  0.00           C
ATOM   7453 1C21 POPEt 162      36.028  45.103  74.433  1.00  0.00           C
ATOM   7456 2C21 POPEt 162      35.628  45.173  75.923  1.00  0.00           C
ATOM   7459 3C21 POPEt 162      36.658  44.553  76.873  1.00  0.00           C
ATOM   7462 4C21 POPEt 162      36.188  44.563  78.333  1.00  0.00           C
ATOM   7465 5C21 POPEt 162      37.318  44.343  79.343  1.00  0.00           C
ATOM   7468 6C21 POPEt 162      36.868  44.323  80.813  1.00  0.00           C
ATOM   7471 7C21 POPEt 162      35.658  43.423  81.093  1.00  0.00           C
ATOM   7474 8C21 POPEt 162      35.198  43.413  82.553  1.00  0.00           C
ATOM   7478  C33 POPEt 162      40.718  46.943  64.313  1.00  0.00           C
ATOM   7481  C34 POPEt 162      41.088  48.353  63.863  1.00  0.00           C
ATOM   7484  C35 POPEt 162      41.178  49.293  65.063  1.00  0.00           C
ATOM   7487  C36 POPEt 162      41.318  50.773  64.683  1.00  0.00           C
ATOM   7490  C37 POPEt 162      41.778  51.623  65.883  1.00  0.00           C
ATOM   7493  C38 POPEt 162      40.828  51.603  67.093  1.00  0.00           C
ATOM   7496  C39 POPEt 162      39.528  52.363  66.813  1.00  0.00           C
ATOM   7499 0C31 POPEt 162      38.558  52.463  68.003  1.00  0.00           C
ATOM   7502 1C31 POPEt 162      39.208  52.683  69.373  1.00  0.00           C
ATOM   7505 2C31 POPEt 162      38.268  53.323  70.413  1.00  0.00           C
ATOM   7508 3C31 POPEt 162      38.728  53.003  71.833  1.00  0.00           C
ATOM   7511 4C31 POPEt 162      37.718  53.383  72.913  1.00  0.00           C
ATOM   7514 5C31 POPEt 162      38.238  53.033  74.313  1.00  0.00           C
ATOM   7517 6C31 POPEt 162      37.508  53.763  75.433  1.00  0.00           C
ATOM   7521  NH3 POPEu 163     115.928  99.193  62.443  1.00  0.00           N
ATOM   7525  C12 POPEu 163     116.238  97.763  62.783  1.00  0.00           C
ATOM   7528  C11 POPEu 163     117.138  97.063  61.743  1.00  0.00           C
ATOM   7531  P   POPEu 163     117.718  94.733  60.763  1.00  0.00           P
ATOM   7532  O13 POPEu 163     117.248  93.343  60.703  1.00  0.00           O
ATOM   7533  O14 POPEu 163     117.778  95.473  59.483  1.00  0.00           O
ATOM   7534  O11 POPEu 163     119.118  94.753  61.513  1.00  0.00           O
ATOM   7535  O12 POPEu 163     116.838  95.653  61.713  1.00  0.00           O
ATOM   7536  C1  POPEu 163     119.488  93.793  62.523  1.00  0.00           C
ATOM   7539  C2  POPEu 163     119.608  94.413  63.953  1.00  0.00           C
ATOM   7541  O21 POPEu 163     120.108  93.443  64.883  1.00  0.00           O
ATOM   7542  C21 POPEu 163     119.298  92.773  65.683  1.00  0.00           C
ATOM   7543  O22 POPEu 163     118.138  92.473  65.443  1.00  0.00           O
ATOM   7544  C22 POPEu 163     120.088  92.363  66.943  1.00  0.00           C
ATOM   7547  C3  POPEu 163     118.288  95.143  64.353  1.00  0.00           C
ATOM   7550  O31 POPEu 163     118.098  95.303  65.773  1.00  0.00           O
ATOM   7551  C31 POPEu 163     116.818  95.523  66.063  1.00  0.00           C
ATOM   7552  O32 POPEu 163     115.938  95.803  65.253  1.00  0.00           O
ATOM   7553  C32 POPEu 163     116.578  95.203  67.523  1.00  0.00           C
ATOM   7556  C23 POPEu 163     119.268  92.163  68.253  1.00  0.00           C
ATOM   7559  C24 POPEu 163     120.138  92.403  69.503  1.00  0.00           C
ATOM   7562  C25 POPEu 163     119.368  92.383  70.843  1.00  0.00           C
ATOM   7565  C26 POPEu 163     119.538  91.093  71.653  1.00  0.00           C
ATOM   7568  C27 POPEu 163     119.978  91.323  73.113  1.00  0.00           C
ATOM   7571  C28 POPEu 163     120.308  89.993  73.833  1.00  0.00           C
ATOM   7574  C29 POPEu 163     120.698  90.193  75.283  1.00  0.00           C
ATOM   7576 0C21 POPEu 163     121.888  89.953  75.863  1.00  0.00           C
ATOM   7578 1C21 POPEu 163     123.148  89.423  75.203  1.00  0.00           C
ATOM   7581 2C21 POPEu 163     124.228  90.513  75.073  1.00  0.00           C
ATOM   7584 3C21 POPEu 163     124.848  90.983  76.413  1.00  0.00           C
ATOM   7587 4C21 POPEu 163     125.778  89.963  77.093  1.00  0.00           C
ATOM   7590 5C21 POPEu 163     126.888  89.443  76.173  1.00  0.00           C
ATOM   7593 6C21 POPEu 163     128.078  88.853  76.923  1.00  0.00           C
ATOM   7596 7C21 POPEu 163     129.128  88.223  76.003  1.00  0.00           C
ATOM   7599 8C21 POPEu 163     130.358  87.743  76.763  1.00  0.00           C
ATOM   7603  C33 POPEu 163     115.228  94.473  67.683  1.00  0.00           C
ATOM   7606  C34 POPEu 163     115.198  93.493  68.863  1.00  0.00           C
ATOM   7609  C35 POPEu 163     115.698  94.073  70.193  1.00  0.00           C
ATOM   7612  C36 POPEu 163     115.438  93.083  71.323  1.00  0.00           C
ATOM   7615  C37 POPEu 163     116.078  93.473  72.653  1.00  0.00           C
ATOM   7618  C38 POPEu 163     115.748  92.473  73.773  1.00  0.00           C
ATOM   7621  C39 POPEu 163     116.338  92.933  75.113  1.00  0.00           C
ATOM   7624 0C31 POPEu 163     116.008  92.013  76.293  1.00  0.00           C
ATOM   7627 1C31 POPEu 163     116.618  92.563  77.593  1.00  0.00           C
ATOM   7630 2C31 POPEu 163     116.058  91.963  78.883  1.00  0.00           C
ATOM   7633 3C31 POPEu 163     116.468  90.503  79.133  1.00  0.00           C
ATOM   7636 4C31 POPEu 163     116.278  90.103  80.603  1.00  0.00           C
ATOM   7639 5C31 POPEu 163     116.698  88.663  80.913  1.00  0.00           C
ATOM   7642 6C31 POPEu 163     116.578  88.313  82.403  1.00  0.00           C
ATOM   7646  NH3 POPEv 164      80.728 126.253  98.073  1.00  0.00           N
ATOM   7650  C12 POPEv 164      81.478 125.243  98.893  1.00  0.00           C
ATOM   7653  C11 POPEv 164      82.678 125.873  99.613  1.00  0.00           C
ATOM   7656  P   POPEv 164      84.538 123.993  99.573  1.00  0.00           P
ATOM   7657  O13 POPEv 164      85.718 123.833 100.453  1.00  0.00           O
ATOM   7658  O14 POPEv 164      83.918 122.773  99.003  1.00  0.00           O
ATOM   7659  O11 POPEv 164      84.938 124.983  98.423  1.00  0.00           O
ATOM   7660  O12 POPEv 164      83.418 124.863 100.313  1.00  0.00           O
ATOM   7661  C1  POPEv 164      85.768 124.663  97.323  1.00  0.00           C
ATOM   7664  C2  POPEv 164      85.208 125.333  96.033  1.00  0.00           C
ATOM   7666  O21 POPEv 164      85.988 124.903  94.893  1.00  0.00           O
ATOM   7667  C21 POPEv 164      85.568 123.753  94.383  1.00  0.00           C
ATOM   7668  O22 POPEv 164      84.538 123.183  94.683  1.00  0.00           O
ATOM   7669  C22 POPEv 164      86.528 123.263  93.303  1.00  0.00           C
ATOM   7672  C3  POPEv 164      85.228 126.883  96.133  1.00  0.00           C
ATOM   7675  O31 POPEv 164      84.488 127.493  95.053  1.00  0.00           O
ATOM   7676  C31 POPEv 164      83.218 127.773  95.263  1.00  0.00           C
ATOM   7677  O32 POPEv 164      82.588 127.603  96.293  1.00  0.00           O
ATOM   7678  C32 POPEv 164      82.668 128.383  93.973  1.00  0.00           C
ATOM   7681  C23 POPEv 164      88.038 123.413  93.583  1.00  0.00           C
ATOM   7684  C24 POPEv 164      88.858 123.373  92.283  1.00  0.00           C
ATOM   7687  C25 POPEv 164      90.368 123.463  92.523  1.00  0.00           C
ATOM   7690  C26 POPEv 164      91.158 123.483  91.203  1.00  0.00           C
ATOM   7693  C27 POPEv 164      92.608 123.033  91.363  1.00  0.00           C
ATOM   7696  C28 POPEv 164      93.278 122.823  90.003  1.00  0.00           C
ATOM   7699  C29 POPEv 164      94.578 122.063  90.093  1.00  0.00           C
ATOM   7701 0C21 POPEv 164      95.548 122.053  89.163  1.00  0.00           C
ATOM   7703 1C21 POPEv 164      95.508 122.753  87.823  1.00  0.00           C
ATOM   7706 2C21 POPEv 164      95.758 121.773  86.653  1.00  0.00           C
ATOM   7709 3C21 POPEv 164      97.128 121.073  86.673  1.00  0.00           C
ATOM   7712 4C21 POPEv 164      98.338 122.023  86.783  1.00  0.00           C
ATOM   7715 5C21 POPEv 164      98.378 123.143  85.723  1.00  0.00           C
ATOM   7718 6C21 POPEv 164      98.378 122.633  84.273  1.00  0.00           C
ATOM   7721 7C21 POPEv 164      98.128 123.773  83.273  1.00  0.00           C
ATOM   7724 8C21 POPEv 164      97.968 123.273  81.833  1.00  0.00           C
ATOM   7728  C33 POPEv 164      81.188 128.793  94.093  1.00  0.00           C
ATOM   7731  C34 POPEv 164      80.698 129.649  92.913  1.00  0.00           C
ATOM   7734  C35 POPEv 164      80.718 128.943  91.553  1.00  0.00           C
ATOM   7737  C36 POPEv 164      79.968 129.749  90.473  1.00  0.00           C
ATOM   7740  C37 POPEv 164      79.868 128.973  89.153  1.00  0.00           C
ATOM   7743  C38 POPEv 164      79.098 129.709  88.043  1.00  0.00           C
ATOM   7746  C39 POPEv 164      79.048 128.873  86.753  1.00  0.00           C
ATOM   7749 0C31 POPEv 164      78.248 129.523  85.613  1.00  0.00           C
ATOM   7752 1C31 POPEv 164      78.158 128.593  84.393  1.00  0.00           C
ATOM   7755 2C31 POPEv 164      77.538 129.203  83.123  1.00  0.00           C
ATOM   7758 3C31 POPEv 164      76.148 129.829  83.303  1.00  0.00           C
ATOM   7761 4C31 POPEv 164      75.048 128.893  83.803  1.00  0.00           C
ATOM   7764 5C31 POPEv 164      73.688 129.613  83.853  1.00  0.00           C
ATOM   7767 6C31 POPEv 164      72.568 128.823  84.523  1.00  0.00           C
ATOM   7771  NH3 POPEw 165      71.828  28.243 102.003  1.00  0.00           N
ATOM   7775  C12 POPEw 165      72.008  29.573 102.663  1.00  0.00           C
ATOM   7778  C11 POPEw 165      70.918  30.573 102.253  1.00  0.00           C
ATOM   7781  P   POPEw 165      70.058  32.913 103.013  1.00  0.00           P
ATOM   7782  O13 POPEw 165      68.708  32.393 103.303  1.00  0.00           O
ATOM   7783  O14 POPEw 165      70.438  33.883 104.043  1.00  0.00           O
ATOM   7784  O11 POPEw 165      70.138  33.563 101.583  1.00  0.00           O
ATOM   7785  O12 POPEw 165      71.108  31.753 103.023  1.00  0.00           O
ATOM   7786  C1  POPEw 165      69.368  34.733 101.283  1.00  0.00           C
ATOM   7789  C2  POPEw 165      68.478  34.493 100.043  1.00  0.00           C
ATOM   7791  O21 POPEw 165      67.378  35.423 100.073  1.00  0.00           O
ATOM   7792  C21 POPEw 165      66.878  35.753  98.873  1.00  0.00           C
ATOM   7793  O22 POPEw 165      67.368  35.443  97.803  1.00  0.00           O
ATOM   7794  C22 POPEw 165      65.538  36.473  99.073  1.00  0.00           C
ATOM   7797  C3  POPEw 165      67.918  33.043 100.023  1.00  0.00           C
ATOM   7800  O31 POPEw 165      67.298  32.733  98.763  1.00  0.00           O
ATOM   7801  C31 POPEw 165      65.988  32.533  98.793  1.00  0.00           C
ATOM   7802  O32 POPEw 165      65.308  32.463  99.803  1.00  0.00           O
ATOM   7803  C32 POPEw 165      65.458  32.363  97.383  1.00  0.00           C
ATOM   7806  C23 POPEw 165      64.328  35.583  98.713  1.00  0.00           C
ATOM   7809  C24 POPEw 165      62.978  36.313  98.783  1.00  0.00           C
ATOM   7812  C25 POPEw 165      62.698  37.213  97.563  1.00  0.00           C
ATOM   7815  C26 POPEw 165      61.408  38.033  97.703  1.00  0.00           C
ATOM   7818  C27 POPEw 165      61.078  38.853  96.433  1.00  0.00           C
ATOM   7821  C28 POPEw 165      60.028  38.173  95.533  1.00  0.00           C
ATOM   7824  C29 POPEw 165      58.608  38.383  96.023  1.00  0.00           C
ATOM   7826 0C21 POPEw 165      57.518  38.573  95.263  1.00  0.00           C
ATOM   7828 1C21 POPEw 165      57.458  38.533  93.753  1.00  0.00           C
ATOM   7831 2C21 POPEw 165      56.108  38.013  93.193  1.00  0.00           C
ATOM   7834 3C21 POPEw 165      55.758  36.563  93.573  1.00  0.00           C
ATOM   7837 4C21 POPEw 165      54.308  36.423  94.063  1.00  0.00           C
ATOM   7840 5C21 POPEw 165      54.128  37.013  95.473  1.00  0.00           C
ATOM   7843 6C21 POPEw 165      52.678  37.053  95.973  1.00  0.00           C
ATOM   7846 7C21 POPEw 165      52.608  37.273  97.493  1.00  0.00           C
ATOM   7849 8C21 POPEw 165      51.388  36.613  98.143  1.00  0.00           C
ATOM   7853  C33 POPEw 165      65.598  30.943  96.783  1.00  0.00           C
ATOM   7856  C34 POPEw 165      65.108  30.903  95.333  1.00  0.00           C
ATOM   7859  C35 POPEw 165      66.088  31.563  94.353  1.00  0.00           C
ATOM   7862  C36 POPEw 165      65.448  31.923  93.013  1.00  0.00           C
ATOM   7865  C37 POPEw 165      66.408  32.693  92.093  1.00  0.00           C
ATOM   7868  C38 POPEw 165      65.768  33.193  90.793  1.00  0.00           C
ATOM   7871  C39 POPEw 165      64.638  34.233  90.903  1.00  0.00           C
ATOM   7874 0C31 POPEw 165      65.078  35.643  91.333  1.00  0.00           C
ATOM   7877 1C31 POPEw 165      65.038  35.873  92.843  1.00  0.00           C
ATOM   7880 2C31 POPEw 165      65.538  37.243  93.333  1.00  0.00           C
ATOM   7883 3C31 POPEw 165      64.438  38.313  93.483  1.00  0.00           C
ATOM   7886 4C31 POPEw 165      63.968  38.923  92.163  1.00  0.00           C
ATOM   7889 5C31 POPEw 165      63.258  40.273  92.363  1.00  0.00           C
ATOM   7892 6C31 POPEw 165      62.758  40.893  91.063  1.00  0.00           C
ATOM   7896  NH3 POPEx 166      98.628  54.153 104.573  1.00  0.00           N
ATOM   7900  C12 POPEx 166     100.068  53.923 104.903  1.00  0.00           C
ATOM   7903  C11 POPEx 166     100.318  54.343 106.363  1.00  0.00           C
ATOM   7906  P   POPEx 166     102.008  52.573 107.293  1.00  0.00           P
ATOM   7907  O13 POPEx 166     102.428  52.683 108.703  1.00  0.00           O
ATOM   7908  O14 POPEx 166     100.858  51.703 106.983  1.00  0.00           O
ATOM   7909  O11 POPEx 166     103.258  52.243 106.403  1.00  0.00           O
ATOM   7910  O12 POPEx 166     101.658  54.033 106.773  1.00  0.00           O
ATOM   7911  C1  POPEx 166     103.398  51.043 105.643  1.00  0.00           C
ATOM   7914  C2  POPEx 166     103.478  51.363 104.133  1.00  0.00           C
ATOM   7916  O21 POPEx 166     103.858  50.153 103.463  1.00  0.00           O
ATOM   7917  C21 POPEx 166     102.918  49.663 102.643  1.00  0.00           C
ATOM   7918  O22 POPEx 166     101.858  50.213 102.393  1.00  0.00           O
ATOM   7919  C22 POPEx 166     103.438  48.393 101.963  1.00  0.00           C
ATOM   7922  C3  POPEx 166     104.508  52.483 103.803  1.00  0.00           C
ATOM   7925  O31 POPEx 166     104.678  52.583 102.363  1.00  0.00           O
ATOM   7926  C31 POPEx 166     105.928  52.503 101.893  1.00  0.00           C
ATOM   7927  O32 POPEx 166     106.948  52.553 102.563  1.00  0.00           O
ATOM   7928  C32 POPEx 166     105.848  52.303 100.383  1.00  0.00           C
ATOM   7931  C23 POPEx 166     102.348  47.453 101.363  1.00  0.00           C
ATOM   7934  C24 POPEx 166     102.448  47.253  99.843  1.00  0.00           C
ATOM   7937  C25 POPEx 166     101.608  46.093  99.283  1.00  0.00           C
ATOM   7940  C26 POPEx 166     101.438  46.163  97.743  1.00  0.00           C
ATOM   7943  C27 POPEx 166     100.928  44.863  97.103  1.00  0.00           C
ATOM   7946  C28 POPEx 166     100.648  45.003  95.593  1.00  0.00           C
ATOM   7949  C29 POPEx 166      99.788  43.863  95.113  1.00  0.00           C
ATOM   7951 0C21 POPEx 166      99.738  43.313  93.883  1.00  0.00           C
ATOM   7953 1C21 POPEx 166     100.448  43.703  92.613  1.00  0.00           C
ATOM   7956 2C21 POPEx 166      99.548  43.443  91.383  1.00  0.00           C
ATOM   7959 3C21 POPEx 166     100.298  43.633  90.053  1.00  0.00           C
ATOM   7962 4C21 POPEx 166      99.428  43.483  88.793  1.00  0.00           C
ATOM   7965 5C21 POPEx 166      99.098  42.033  88.423  1.00  0.00           C
ATOM   7968 6C21 POPEx 166      98.488  41.893  87.013  1.00  0.00           C
ATOM   7971 7C21 POPEx 166      98.278  40.423  86.623  1.00  0.00           C
ATOM   7974 8C21 POPEx 166      97.848  40.233  85.163  1.00  0.00           C
ATOM   7978  C33 POPEx 166     107.188  52.033  99.673  1.00  0.00           C
ATOM   7981  C34 POPEx 166     106.918  51.613  98.233  1.00  0.00           C
ATOM   7984  C35 POPEx 166     108.108  50.953  97.533  1.00  0.00           C
ATOM   7987  C36 POPEx 166     108.848  51.953  96.663  1.00  0.00           C
ATOM   7990  C37 POPEx 166     110.168  51.423  96.093  1.00  0.00           C
ATOM   7993  C38 POPEx 166     110.898  52.503  95.283  1.00  0.00           C
ATOM   7996  C39 POPEx 166     110.438  52.643  93.833  1.00  0.00           C
ATOM   7999 0C31 POPEx 166     110.858  51.473  92.923  1.00  0.00           C
ATOM   8002 1C31 POPEx 166     110.398  51.703  91.483  1.00  0.00           C
ATOM   8005 2C31 POPEx 166     110.728  50.553  90.533  1.00  0.00           C
ATOM   8008 3C31 POPEx 166     110.368  50.913  89.083  1.00  0.00           C
ATOM   8011 4C31 POPEx 166     110.538  49.763  88.093  1.00  0.00           C
ATOM   8014 5C31 POPEx 166     110.298  50.223  86.653  1.00  0.00           C
ATOM   8017 6C31 POPEx 166     110.268  49.093  85.623  1.00  0.00           C
ATOM   8021  NH3 POPEy 167      96.038 104.093 105.903  1.00  0.00           N
ATOM   8025  C12 POPEy 167      97.418 103.503 105.903  1.00  0.00           C
ATOM   8028  C11 POPEy 167      98.398 104.453 105.183  1.00  0.00           C
ATOM   8031  P   POPEy 167     100.458 102.903 104.623  1.00  0.00           P
ATOM   8032  O13 POPEy 167     101.758 103.413 104.113  1.00  0.00           O
ATOM   8033  O14 POPEy 167     100.498 101.763 105.563  1.00  0.00           O
ATOM   8034  O11 POPEy 167      99.458 102.593 103.423  1.00  0.00           O
ATOM   8035  O12 POPEy 167      99.748 104.083 105.403  1.00  0.00           O
ATOM   8036  C1  POPEy 167      99.838 102.963 102.093  1.00  0.00           C
ATOM   8039  C2  POPEy 167      98.738 102.633 101.063  1.00  0.00           C
ATOM   8041  O21 POPEy 167      99.178 103.103  99.773  1.00  0.00           O
ATOM   8042  C21 POPEy 167      99.398 102.153  98.863  1.00  0.00           C
ATOM   8043  O22 POPEy 167      99.188 100.963  99.013  1.00  0.00           O
ATOM   8044  C22 POPEy 167      99.838 102.773  97.543  1.00  0.00           C
ATOM   8047  C3  POPEy 167      97.408 103.343 101.453  1.00  0.00           C
ATOM   8050  O31 POPEy 167      96.438 103.343 100.373  1.00  0.00           O
ATOM   8051  C31 POPEy 167      96.378 104.463  99.663  1.00  0.00           C
ATOM   8052  O32 POPEy 167      96.968 105.503  99.903  1.00  0.00           O
ATOM   8053  C32 POPEy 167      95.518 104.233  98.413  1.00  0.00           C
ATOM   8056  C23 POPEy 167      98.638 103.113  96.633  1.00  0.00           C
ATOM   8059  C24 POPEy 167      99.018 103.313  95.153  1.00  0.00           C
ATOM   8062  C25 POPEy 167      97.768 103.453  94.263  1.00  0.00           C
ATOM   8065  C26 POPEy 167      98.108 103.613  92.773  1.00  0.00           C
ATOM   8068  C27 POPEy 167      96.868 103.693  91.863  1.00  0.00           C
ATOM   8071  C28 POPEy 167      97.258 104.013  90.403  1.00  0.00           C
ATOM   8074  C29 POPEy 167      96.068 104.033  89.473  1.00  0.00           C
ATOM   8076 0C21 POPEy 167      96.008 103.453  88.263  1.00  0.00           C
ATOM   8078 1C21 POPEy 167      97.118 102.673  87.613  1.00  0.00           C
ATOM   8081 2C21 POPEy 167      96.628 101.803  86.443  1.00  0.00           C
ATOM   8084 3C21 POPEy 167      97.768 101.023  85.763  1.00  0.00           C
ATOM   8087 4C21 POPEy 167      98.318  99.863  86.603  1.00  0.00           C
ATOM   8090 5C21 POPEy 167      97.618  98.513  86.343  1.00  0.00           C
ATOM   8093 6C21 POPEy 167      98.008  97.863  85.013  1.00  0.00           C
ATOM   8096 7C21 POPEy 167      97.728  96.363  84.973  1.00  0.00           C
ATOM   8099 8C21 POPEy 167      98.238  95.683  83.693  1.00  0.00           C
ATOM   8103  C33 POPEy 167      95.558 105.373  97.373  1.00  0.00           C
ATOM   8106  C34 POPEy 167      94.478 105.273  96.283  1.00  0.00           C
ATOM   8109  C35 POPEy 167      94.268 103.883  95.643  1.00  0.00           C
ATOM   8112  C36 POPEy 167      93.468 104.003  94.333  1.00  0.00           C
ATOM   8115  C37 POPEy 167      92.728 102.723  93.933  1.00  0.00           C
ATOM   8118  C38 POPEy 167      91.668 103.003  92.853  1.00  0.00           C
ATOM   8121  C39 POPEy 167      92.218 103.333  91.453  1.00  0.00           C
ATOM   8124 0C31 POPEy 167      92.778 102.113  90.723  1.00  0.00           C
ATOM   8127 1C31 POPEy 167      92.528 102.163  89.203  1.00  0.00           C
ATOM   8130 2C31 POPEy 167      93.118 100.933  88.493  1.00  0.00           C
ATOM   8133 3C31 POPEy 167      92.738 100.803  87.013  1.00  0.00           C
ATOM   8136 4C31 POPEy 167      91.238 100.553  86.773  1.00  0.00           C
ATOM   8139 5C31 POPEy 167      90.968  99.933  85.393  1.00  0.00           C
ATOM   8142 6C31 POPEy 167      89.498  99.643  85.133  1.00  0.00           C
ATOM   8146  NH3 POPEz 168      67.508 113.343 102.803  1.00  0.00           N
ATOM   8150  C12 POPEz 168      68.858 113.873 102.383  1.00  0.00           C
ATOM   8153  C11 POPEz 168      69.888 113.843 103.533  1.00  0.00           C
ATOM   8156  P   POPEz 168      72.268 114.833 104.033  1.00  0.00           P
ATOM   8157  O13 POPEz 168      71.638 115.243 105.303  1.00  0.00           O
ATOM   8158  O14 POPEz 168      73.398 113.873 104.093  1.00  0.00           O
ATOM   8159  O11 POPEz 168      72.858 116.133 103.343  1.00  0.00           O
ATOM   8160  O12 POPEz 168      71.148 114.323 103.043  1.00  0.00           O
ATOM   8161  C1  POPEz 168      72.198 116.973 102.393  1.00  0.00           C
ATOM   8164  C2  POPEz 168      72.918 116.993 101.003  1.00  0.00           C
ATOM   8166  O21 POPEz 168      71.948 116.873  99.953  1.00  0.00           O
ATOM   8167  C21 POPEz 168      71.438 115.683  99.703  1.00  0.00           C
ATOM   8168  O22 POPEz 168      71.768 114.623 100.203  1.00  0.00           O
ATOM   8169  C22 POPEz 168      70.348 115.823  98.653  1.00  0.00           C
ATOM   8172  C3  POPEz 168      74.108 115.973 100.963  1.00  0.00           C
ATOM   8175  O31 POPEz 168      74.548 115.583  99.643  1.00  0.00           O
ATOM   8176  C31 POPEz 168      75.498 114.633  99.773  1.00  0.00           C
ATOM   8177  O32 POPEz 168      76.108 114.423 100.813  1.00  0.00           O
ATOM   8178  C32 POPEz 168      75.648 113.863  98.483  1.00  0.00           C
ATOM   8181  C23 POPEz 168      69.308 114.693  98.803  1.00  0.00           C
ATOM   8184  C24 POPEz 168      68.398 114.503  97.583  1.00  0.00           C
ATOM   8187  C25 POPEz 168      67.328 113.443  97.873  1.00  0.00           C
ATOM   8190  C26 POPEz 168      67.068 112.473  96.723  1.00  0.00           C
ATOM   8193  C27 POPEz 168      65.938 111.473  97.023  1.00  0.00           C
ATOM   8196  C28 POPEz 168      65.888 110.363  95.963  1.00  0.00           C
ATOM   8199  C29 POPEz 168      64.618 109.563  95.873  1.00  0.00           C
ATOM   8201 0C21 POPEz 168      63.638 109.753  94.963  1.00  0.00           C
ATOM   8203 1C21 POPEz 168      63.608 110.873  93.953  1.00  0.00           C
ATOM   8206 2C21 POPEz 168      62.238 111.033  93.263  1.00  0.00           C
ATOM   8209 3C21 POPEz 168      61.948 110.013  92.153  1.00  0.00           C
ATOM   8212 4C21 POPEz 168      60.778 110.483  91.263  1.00  0.00           C
ATOM   8215 5C21 POPEz 168      60.538 109.583  90.043  1.00  0.00           C
ATOM   8218 6C21 POPEz 168      59.458 110.153  89.103  1.00  0.00           C
ATOM   8221 7C21 POPEz 168      59.148 109.223  87.913  1.00  0.00           C
ATOM   8224 8C21 POPEz 168      58.058 109.763  86.993  1.00  0.00           C
ATOM   8228  C33 POPEz 168      74.748 112.613  98.413  1.00  0.00           C
ATOM   8231  C34 POPEz 168      75.298 111.613  97.393  1.00  0.00           C
ATOM   8234  C35 POPEz 168      74.448 110.353  97.263  1.00  0.00           C
ATOM   8237  C36 POPEz 168      73.138 110.593  96.503  1.00  0.00           C
ATOM   8240  C37 POPEz 168      72.228 109.353  96.533  1.00  0.00           C
ATOM   8243  C38 POPEz 168      70.978 109.473  95.653  1.00  0.00           C
ATOM   8246  C39 POPEz 168      71.308 109.473  94.153  1.00  0.00           C
ATOM   8249 0C31 POPEz 168      70.058 109.303  93.273  1.00  0.00           C
ATOM   8252 1C31 POPEz 168      70.408 109.233  91.783  1.00  0.00           C
ATOM   8255 2C31 POPEz 168      69.218 108.953  90.853  1.00  0.00           C
ATOM   8258 3C31 POPEz 168      68.178 110.083  90.863  1.00  0.00           C
ATOM   8261 4C31 POPEz 168      66.988 109.863  89.923  1.00  0.00           C
ATOM   8264 5C31 POPEz 168      65.968 111.013  90.013  1.00  0.00           C
ATOM   8267 6C31 POPEz 168      64.838 110.933  88.983  1.00  0.00           C
ATOM   8271  NH3 POPE0 169      29.698  98.853  63.443  1.00  0.00           N
ATOM   8275  C12 POPE0 169      28.538  99.593  64.053  1.00  0.00           C
ATOM   8278  C11 POPE0 169      28.518  99.363  65.573  1.00  0.00           C
ATOM   8281  P   POPE0 169      27.118 101.393  66.413  1.00  0.00           P
ATOM   8282  O13 POPE0 169      28.368 102.033  66.873  1.00  0.00           O
ATOM   8283  O14 POPE0 169      26.488 101.993  65.223  1.00  0.00           O
ATOM   8284  O11 POPE0 169      26.058 101.423  67.563  1.00  0.00           O
ATOM   8285  O12 POPE0 169      27.328  99.843  66.203  1.00  0.00           O
ATOM   8286  C1  POPE0 169      26.118 102.323  68.663  1.00  0.00           C
ATOM   8289  C2  POPE0 169      25.748 101.573  69.953  1.00  0.00           C
ATOM   8291  O21 POPE0 169      26.608 102.003  71.023  1.00  0.00           O
ATOM   8292  C21 POPE0 169      25.948 102.203  72.163  1.00  0.00           C
ATOM   8293  O22 POPE0 169      24.748 102.333  72.293  1.00  0.00           O
ATOM   8294  C22 POPE0 169      26.928 102.193  73.333  1.00  0.00           C
ATOM   8297  C3  POPE0 169      25.868 100.023  69.803  1.00  0.00           C
ATOM   8300  O31 POPE0 169      25.678  99.293  71.033  1.00  0.00           O
ATOM   8301  C31 POPE0 169      24.438  99.313  71.483  1.00  0.00           C
ATOM   8302  O32 POPE0 169      23.518  99.983  71.033  1.00  0.00           O
ATOM   8303  C32 POPE0 169      24.308  98.493  72.753  1.00  0.00           C
ATOM   8306  C23 POPE0 169      26.128 102.373  74.633  1.00  0.00           C
ATOM   8309  C24 POPE0 169      26.968 102.643  75.873  1.00  0.00           C
ATOM   8312  C25 POPE0 169      26.058 102.923  77.073  1.00  0.00           C
ATOM   8315  C26 POPE0 169      26.798 102.963  78.403  1.00  0.00           C
ATOM   8318  C27 POPE0 169      25.828 103.043  79.583  1.00  0.00           C
ATOM   8321  C28 POPE0 169      26.538 103.113  80.943  1.00  0.00           C
ATOM   8324  C29 POPE0 169      27.218 101.813  81.303  1.00  0.00           C
ATOM   8326 0C21 POPE0 169      26.998 101.083  82.413  1.00  0.00           C
ATOM   8328 1C21 POPE0 169      26.018 101.413  83.513  1.00  0.00           C
ATOM   8331 2C21 POPE0 169      26.618 102.403  84.523  1.00  0.00           C
ATOM   8334 3C21 POPE0 169      27.928 101.923  85.173  1.00  0.00           C
ATOM   8337 4C21 POPE0 169      28.348 102.833  86.343  1.00  0.00           C
ATOM   8340 5C21 POPE0 169      29.688 102.443  86.983  1.00  0.00           C
ATOM   8343 6C21 POPE0 169      30.898 102.983  86.203  1.00  0.00           C
ATOM   8346 7C21 POPE0 169      32.238 102.613  86.853  1.00  0.00           C
ATOM   8349 8C21 POPE0 169      33.448 103.193  86.113  1.00  0.00           C
ATOM   8353  C33 POPE0 169      22.888  98.693  73.323  1.00  0.00           C
ATOM   8356  C34 POPE0 169      22.688  98.053  74.693  1.00  0.00           C
ATOM   8359  C35 POPE0 169      23.568  98.693  75.773  1.00  0.00           C
ATOM   8362  C36 POPE0 169      22.828  98.753  77.113  1.00  0.00           C
ATOM   8365  C37 POPE0 169      23.628  99.473  78.213  1.00  0.00           C
ATOM   8368  C38 POPE0 169      22.708 100.213  79.203  1.00  0.00           C
ATOM   8371  C39 POPE0 169      21.618  99.313  79.783  1.00  0.00           C
ATOM   8374 0C31 POPE0 169      20.738  99.993  80.833  1.00  0.00           C
ATOM   8377 1C31 POPE0 169      19.708  99.003  81.373  1.00  0.00           C
ATOM   8380 2C31 POPE0 169      18.888  99.533  82.563  1.00  0.00           C
ATOM   8383 3C31 POPE0 169      18.048  98.443  83.243  1.00  0.00           C
ATOM   8386 4C31 POPE0 169      18.898  97.303  83.833  1.00  0.00           C
ATOM   8389 5C31 POPE0 169      18.088  96.273  84.623  1.00  0.00           C
ATOM   8392 6C31 POPE0 169      18.968  95.123  85.133  1.00  0.00           C
ATOM   8396  NH3 POPE1 170     116.628   4.913  62.053  1.00  0.00           N
ATOM   8400  C12 POPE1 170     118.008   4.593  62.553  1.00  0.00           C
ATOM   8403  C11 POPE1 170     118.098   3.173  63.123  1.00  0.00           C
ATOM   8406  P   POPE1 170     120.448   3.393  64.353  1.00  0.00           P
ATOM   8407  O13 POPE1 170     121.278   2.333  64.953  1.00  0.00           O
ATOM   8408  O14 POPE1 170     121.148   4.533  63.693  1.00  0.00           O
ATOM   8409  O11 POPE1 170     119.528   4.093  65.423  1.00  0.00           O
ATOM   8410  O12 POPE1 170     119.448   2.773  63.303  1.00  0.00           O
ATOM   8411  C1  POPE1 170     119.028   3.363  66.543  1.00  0.00           C
ATOM   8414  C2  POPE1 170     118.208   4.303  67.463  1.00  0.00           C
ATOM   8416  O21 POPE1 170     117.368   3.473  68.273  1.00  0.00           O
ATOM   8417  C21 POPE1 170     117.258   3.593  69.603  1.00  0.00           C
ATOM   8418  O22 POPE1 170     116.328   3.123  70.233  1.00  0.00           O
ATOM   8419  C22 POPE1 170     118.438   4.273  70.303  1.00  0.00           C
ATOM   8422  C3  POPE1 170     117.328   5.263  66.603  1.00  0.00           C
ATOM   8425  O31 POPE1 170     116.218   5.853  67.313  1.00  0.00           O
ATOM   8426  C31 POPE1 170     116.528   6.873  68.113  1.00  0.00           C
ATOM   8427  O32 POPE1 170     117.658   7.283  68.293  1.00  0.00           O
ATOM   8428  C32 POPE1 170     115.248   7.443  68.723  1.00  0.00           C
ATOM   8431  C23 POPE1 170     118.408   4.103  71.853  1.00  0.00           C
ATOM   8434  C24 POPE1 170     117.428   5.063  72.563  1.00  0.00           C
ATOM   8437  C25 POPE1 170     116.378   4.363  73.443  1.00  0.00           C
ATOM   8440  C26 POPE1 170     116.918   3.933  74.823  1.00  0.00           C
ATOM   8443  C27 POPE1 170     115.808   3.393  75.733  1.00  0.00           C
ATOM   8446  C28 POPE1 170     116.258   3.073  77.173  1.00  0.00           C
ATOM   8449  C29 POPE1 170     115.098   2.653  78.043  1.00  0.00           C
ATOM   8451 0C21 POPE1 170     115.158   1.963  79.193  1.00  0.00           C
ATOM   8453 1C21 POPE1 170     116.408   1.483  79.893  1.00  0.00           C
ATOM   8456 2C21 POPE1 170     116.858   2.443  81.013  1.00  0.00           C
ATOM   8459 3C21 POPE1 170     115.838   2.613  82.143  1.00  0.00           C
ATOM   8462 4C21 POPE1 170     116.308   3.603  83.223  1.00  0.00           C
ATOM   8465 5C21 POPE1 170     115.158   4.073  84.123  1.00  0.00           C
ATOM   8468 6C21 POPE1 170     115.638   5.003  85.253  1.00  0.00           C
ATOM   8471 7C21 POPE1 170     114.498   5.833  85.853  1.00  0.00           C
ATOM   8474 8C21 POPE1 170     114.938   6.753  87.003  1.00  0.00           C
ATOM   8478  C33 POPE1 170     115.068   7.103  70.213  1.00  0.00           C
ATOM   8481  C34 POPE1 170     113.648   7.383  70.713  1.00  0.00           C
ATOM   8484  C35 POPE1 170     113.558   7.343  72.243  1.00  0.00           C
ATOM   8487  C36 POPE1 170     112.128   7.173  72.763  1.00  0.00           C
ATOM   8490  C37 POPE1 170     112.028   7.383  74.283  1.00  0.00           C
ATOM   8493  C38 POPE1 170     111.678   8.833  74.653  1.00  0.00           C
ATOM   8496  C39 POPE1 170     111.828   9.093  76.153  1.00  0.00           C
ATOM   8499 0C31 POPE1 170     111.038  10.333  76.623  1.00  0.00           C
ATOM   8502 1C31 POPE1 170     111.388  10.703  78.073  1.00  0.00           C
ATOM   8505 2C31 POPE1 170     110.368  11.623  78.753  1.00  0.00           C
ATOM   8508 3C31 POPE1 170     109.058  10.903  79.093  1.00  0.00           C
ATOM   8511 4C31 POPE1 170     108.338  11.483  80.313  1.00  0.00           C
ATOM   8514 5C31 POPE1 170     107.088  10.663  80.683  1.00  0.00           C
ATOM   8517 6C31 POPE1 170     106.438  11.023  82.023  1.00  0.00           C
ATOM   8521  NH3 POPE2 171     112.348  87.263 104.563  1.00  0.00           N
ATOM   8525  C12 POPE2 171     112.928  86.163 103.723  1.00  0.00           C
ATOM   8528  C11 POPE2 171     111.848  85.113 103.383  1.00  0.00           C
ATOM   8531  P   POPE2 171     110.108  83.503 104.433  1.00  0.00           P
ATOM   8532  O13 POPE2 171     109.408  83.403 105.723  1.00  0.00           O
ATOM   8533  O14 POPE2 171     109.228  83.853 103.293  1.00  0.00           O
ATOM   8534  O11 POPE2 171     110.888  82.163 104.133  1.00  0.00           O
ATOM   8535  O12 POPE2 171     111.248  84.583 104.563  1.00  0.00           O
ATOM   8536  C1  POPE2 171     111.158  81.733 102.793  1.00  0.00           C
ATOM   8539  C2  POPE2 171     110.208  80.593 102.333  1.00  0.00           C
ATOM   8541  O21 POPE2 171     110.698  79.963 101.143  1.00  0.00           O
ATOM   8542  C21 POPE2 171     110.868  80.693 100.053  1.00  0.00           C
ATOM   8543  O22 POPE2 171     110.608  81.873  99.933  1.00  0.00           O
ATOM   8544  C22 POPE2 171     111.258  79.753  98.913  1.00  0.00           C
ATOM   8547  C3  POPE2 171     108.708  81.003 102.203  1.00  0.00           C
ATOM   8550  O31 POPE2 171     107.868  79.853 101.973  1.00  0.00           O
ATOM   8551  C31 POPE2 171     107.278  79.523 100.813  1.00  0.00           C
ATOM   8552  O32 POPE2 171     106.578  78.523 100.703  1.00  0.00           O
ATOM   8553  C32 POPE2 171     107.398  80.543  99.703  1.00  0.00           C
ATOM   8556  C23 POPE2 171     111.398  80.483  97.563  1.00  0.00           C
ATOM   8559  C24 POPE2 171     111.868  79.543  96.443  1.00  0.00           C
ATOM   8562  C25 POPE2 171     112.298  80.303  95.183  1.00  0.00           C
ATOM   8565  C26 POPE2 171     111.138  80.853  94.343  1.00  0.00           C
ATOM   8568  C27 POPE2 171     111.648  81.693  93.163  1.00  0.00           C
ATOM   8571  C28 POPE2 171     110.548  82.163  92.193  1.00  0.00           C
ATOM   8574  C29 POPE2 171     109.948  81.023  91.413  1.00  0.00           C
ATOM   8576 0C21 POPE2 171     109.138  81.133  90.343  1.00  0.00           C
ATOM   8578 1C21 POPE2 171     108.678  82.433  89.713  1.00  0.00           C
ATOM   8581 2C21 POPE2 171     108.628  82.333  88.173  1.00  0.00           C
ATOM   8584 3C21 POPE2 171     108.148  83.633  87.523  1.00  0.00           C
ATOM   8587 4C21 POPE2 171     107.988  83.513  86.003  1.00  0.00           C
ATOM   8590 5C21 POPE2 171     107.328  84.733  85.333  1.00  0.00           C
ATOM   8593 6C21 POPE2 171     107.088  84.543  83.833  1.00  0.00           C
ATOM   8596 7C21 POPE2 171     106.548  85.813  83.173  1.00  0.00           C
ATOM   8599 8C21 POPE2 171     106.408  85.693  81.653  1.00  0.00           C
ATOM   8603  C33 POPE2 171     107.068  79.953  98.313  1.00  0.00           C
ATOM   8606  C34 POPE2 171     107.128  81.023  97.223  1.00  0.00           C
ATOM   8609  C35 POPE2 171     106.888  80.463  95.823  1.00  0.00           C
ATOM   8612  C36 POPE2 171     106.738  81.583  94.783  1.00  0.00           C
ATOM   8615  C37 POPE2 171     106.028  81.083  93.513  1.00  0.00           C
ATOM   8618  C38 POPE2 171     105.678  82.203  92.533  1.00  0.00           C
ATOM   8621  C39 POPE2 171     104.438  81.863  91.693  1.00  0.00           C
ATOM   8624 0C31 POPE2 171     104.518  82.223  90.203  1.00  0.00           C
ATOM   8627 1C31 POPE2 171     103.168  81.943  89.523  1.00  0.00           C
ATOM   8630 2C31 POPE2 171     103.178  82.053  87.993  1.00  0.00           C
ATOM   8633 3C31 POPE2 171     101.808  81.673  87.413  1.00  0.00           C
ATOM   8636 4C31 POPE2 171     101.798  81.483  85.893  1.00  0.00           C
ATOM   8639 5C31 POPE2 171     100.428  81.023  85.373  1.00  0.00           C
ATOM   8642 6C31 POPE2 171     100.388  80.753  83.863  1.00  0.00           C
ATOM   8646  NH3 POPE3 172      24.658  59.763 106.783  1.00  0.00           N
ATOM   8650  C12 POPE3 172      25.818  59.393 107.683  1.00  0.00           C
ATOM   8653  C11 POPE3 172      27.068  59.063 106.833  1.00  0.00           C
ATOM   8656  P   POPE3 172      29.668  59.003 107.063  1.00  0.00           P
ATOM   8657  O13 POPE3 172      29.978  60.423 107.333  1.00  0.00           O
ATOM   8658  O14 POPE3 172      30.578  57.963 107.583  1.00  0.00           O
ATOM   8659  O11 POPE3 172      29.498  58.783 105.483  1.00  0.00           O
ATOM   8660  O12 POPE3 172      28.208  58.693 107.613  1.00  0.00           O
ATOM   8661  C1  POPE3 172      30.388  59.483 104.593  1.00  0.00           C
ATOM   8664  C2  POPE3 172      30.088  59.253 103.063  1.00  0.00           C
ATOM   8666  O21 POPE3 172      28.748  59.653 102.733  1.00  0.00           O
ATOM   8667  C21 POPE3 172      28.558  60.953 102.523  1.00  0.00           C
ATOM   8668  O22 POPE3 172      29.398  61.823 102.653  1.00  0.00           O
ATOM   8669  C22 POPE3 172      27.098  61.203 102.073  1.00  0.00           C
ATOM   8672  C3  POPE3 172      30.328  57.763 102.613  1.00  0.00           C
ATOM   8675  O31 POPE3 172      29.348  57.223 101.683  1.00  0.00           O
ATOM   8676  C31 POPE3 172      29.458  57.603 100.413  1.00  0.00           C
ATOM   8677  O32 POPE3 172      30.248  58.423  99.993  1.00  0.00           O
ATOM   8678  C32 POPE3 172      28.278  56.973  99.653  1.00  0.00           C
ATOM   8681  C23 POPE3 172      26.868  61.723 100.643  1.00  0.00           C
ATOM   8684  C24 POPE3 172      25.938  60.793  99.833  1.00  0.00           C
ATOM   8687  C25 POPE3 172      25.678  61.323  98.423  1.00  0.00           C
ATOM   8690  C26 POPE3 172      25.048  60.313  97.453  1.00  0.00           C
ATOM   8693  C27 POPE3 172      24.508  60.973  96.173  1.00  0.00           C
ATOM   8696  C28 POPE3 172      24.118  59.953  95.083  1.00  0.00           C
ATOM   8699  C29 POPE3 172      25.188  59.733  94.043  1.00  0.00           C
ATOM   8701 0C21 POPE3 172      24.988  59.453  92.743  1.00  0.00           C
ATOM   8703 1C21 POPE3 172      23.648  59.283  92.053  1.00  0.00           C
ATOM   8706 2C21 POPE3 172      23.668  59.733  90.583  1.00  0.00           C
ATOM   8709 3C21 POPE3 172      24.588  58.883  89.673  1.00  0.00           C
ATOM   8712 4C21 POPE3 172      24.398  59.143  88.173  1.00  0.00           C
ATOM   8715 5C21 POPE3 172      24.518  60.623  87.773  1.00  0.00           C
ATOM   8718 6C21 POPE3 172      24.838  60.823  86.283  1.00  0.00           C
ATOM   8721 7C21 POPE3 172      25.178  62.283  85.953  1.00  0.00           C
ATOM   8724 8C21 POPE3 172      25.568  62.523  84.493  1.00  0.00           C
ATOM   8728  C33 POPE3 172      28.478  56.713  98.143  1.00  0.00           C
ATOM   8731  C34 POPE3 172      28.338  57.963  97.263  1.00  0.00           C
ATOM   8734  C35 POPE3 172      28.058  57.593  95.793  1.00  0.00           C
ATOM   8737  C36 POPE3 172      28.788  58.463  94.773  1.00  0.00           C
ATOM   8740  C37 POPE3 172      28.878  57.803  93.393  1.00  0.00           C
ATOM   8743  C38 POPE3 172      29.698  58.643  92.423  1.00  0.00           C
ATOM   8746  C39 POPE3 172      29.848  58.033  91.023  1.00  0.00           C
ATOM   8749 0C31 POPE3 172      30.818  56.853  90.973  1.00  0.00           C
ATOM   8752 1C31 POPE3 172      31.038  56.363  89.533  1.00  0.00           C
ATOM   8755 2C31 POPE3 172      32.178  55.343  89.413  1.00  0.00           C
ATOM   8758 3C31 POPE3 172      32.348  54.843  87.973  1.00  0.00           C
ATOM   8761 4C31 POPE3 172      33.538  53.883  87.843  1.00  0.00           C
ATOM   8764 5C31 POPE3 172      33.698  53.343  86.423  1.00  0.00           C
ATOM   8767 6C31 POPE3 172      34.788  52.283  86.323  1.00  0.00           C
ATOM   8771  NH3 POPE4 173      26.808  26.913 104.853  1.00  0.00           N
ATOM   8775  C12 POPE4 173      28.238  27.363 104.933  1.00  0.00           C
ATOM   8778  C11 POPE4 173      29.148  26.263 105.473  1.00  0.00           C
ATOM   8781  P   POPE4 173      31.758  26.153 106.003  1.00  0.00           P
ATOM   8782  O13 POPE4 173      32.568  27.213 106.643  1.00  0.00           O
ATOM   8783  O14 POPE4 173      31.418  24.953 106.803  1.00  0.00           O
ATOM   8784  O11 POPE4 173      32.418  25.673 104.633  1.00  0.00           O
ATOM   8785  O12 POPE4 173      30.438  26.823 105.473  1.00  0.00           O
ATOM   8786  C1  POPE4 173      31.628  24.863 103.713  1.00  0.00           C
ATOM   8789  C2  POPE4 173      32.448  23.723 103.053  1.00  0.00           C
ATOM   8791  O21 POPE4 173      33.118  24.203 101.863  1.00  0.00           O
ATOM   8792  C21 POPE4 173      34.328  23.723 101.693  1.00  0.00           C
ATOM   8793  O22 POPE4 173      35.078  23.323 102.563  1.00  0.00           O
ATOM   8794  C22 POPE4 173      34.618  23.573 100.193  1.00  0.00           C
ATOM   8797  C3  POPE4 173      31.558  22.493 102.663  1.00  0.00           C
ATOM   8800  O31 POPE4 173      31.048  22.543 101.313  1.00  0.00           O
ATOM   8801  C31 POPE4 173      29.918  23.203 101.113  1.00  0.00           C
ATOM   8802  O32 POPE4 173      29.238  23.723 101.993  1.00  0.00           O
ATOM   8803  C32 POPE4 173      29.588  23.083  99.613  1.00  0.00           C
ATOM   8806  C23 POPE4 173      34.448  24.893  99.413  1.00  0.00           C
ATOM   8809  C24 POPE4 173      34.798  24.803  97.923  1.00  0.00           C
ATOM   8812  C25 POPE4 173      34.648  26.193  97.293  1.00  0.00           C
ATOM   8815  C26 POPE4 173      34.568  26.243  95.763  1.00  0.00           C
ATOM   8818  C27 POPE4 173      34.338  27.693  95.283  1.00  0.00           C
ATOM   8821  C28 POPE4 173      33.898  27.743  93.803  1.00  0.00           C
ATOM   8824  C29 POPE4 173      33.558  29.133  93.343  1.00  0.00           C
ATOM   8826 0C21 POPE4 173      33.768  29.643  92.113  1.00  0.00           C
ATOM   8828 1C21 POPE4 173      34.368  28.913  90.933  1.00  0.00           C
ATOM   8831 2C21 POPE4 173      35.718  29.513  90.493  1.00  0.00           C
ATOM   8834 3C21 POPE4 173      36.288  28.813  89.253  1.00  0.00           C
ATOM   8837 4C21 POPE4 173      35.668  29.313  87.933  1.00  0.00           C
ATOM   8840 5C21 POPE4 173      35.828  28.343  86.743  1.00  0.00           C
ATOM   8843 6C21 POPE4 173      37.208  27.683  86.623  1.00  0.00           C
ATOM   8846 7C21 POPE4 173      37.328  26.853  85.333  1.00  0.00           C
ATOM   8849 8C21 POPE4 173      38.498  25.863  85.353  1.00  0.00           C
ATOM   8853  C33 POPE4 173      28.448  23.983  99.083  1.00  0.00           C
ATOM   8856  C34 POPE4 173      28.118  23.743  97.593  1.00  0.00           C
ATOM   8859  C35 POPE4 173      29.308  23.923  96.633  1.00  0.00           C
ATOM   8862  C36 POPE4 173      28.878  24.273  95.203  1.00  0.00           C
ATOM   8865  C37 POPE4 173      30.058  24.513  94.253  1.00  0.00           C
ATOM   8868  C38 POPE4 173      29.678  25.313  92.993  1.00  0.00           C
ATOM   8871  C39 POPE4 173      30.888  25.643  92.113  1.00  0.00           C
ATOM   8874 0C31 POPE4 173      31.278  24.533  91.143  1.00  0.00           C
ATOM   8877 1C31 POPE4 173      30.558  24.643  89.793  1.00  0.00           C
ATOM   8880 2C31 POPE4 173      30.628  23.363  88.943  1.00  0.00           C
ATOM   8883 3C31 POPE4 173      32.058  22.873  88.643  1.00  0.00           C
ATOM   8886 4C31 POPE4 173      32.888  23.853  87.813  1.00  0.00           C
ATOM   8889 5C31 POPE4 173      34.218  23.223  87.363  1.00  0.00           C
ATOM   8892 6C31 POPE4 173      35.038  24.103  86.413  1.00  0.00           C
ATOM   8896  NH3 POPE5 174      81.868  80.623 102.063  1.00  0.00           N
ATOM   8900  C12 POPE5 174      82.038  82.123 102.113  1.00  0.00           C
ATOM   8903  C11 POPE5 174      81.488  82.683 103.423  1.00  0.00           C
ATOM   8906  P   POPE5 174      78.868  83.023 103.403  1.00  0.00           P
ATOM   8907  O13 POPE5 174      77.758  82.123 103.743  1.00  0.00           O
ATOM   8908  O14 POPE5 174      78.918  84.243 104.213  1.00  0.00           O
ATOM   8909  O11 POPE5 174      78.918  83.433 101.883  1.00  0.00           O
ATOM   8910  O12 POPE5 174      80.178  82.183 103.683  1.00  0.00           O
ATOM   8911  C1  POPE5 174      78.528  82.753 100.703  1.00  0.00           C
ATOM   8914  C2  POPE5 174      77.888  83.773  99.693  1.00  0.00           C
ATOM   8916  O21 POPE5 174      77.168  83.113  98.633  1.00  0.00           O
ATOM   8917  C21 POPE5 174      77.878  82.473  97.713  1.00  0.00           C
ATOM   8918  O22 POPE5 174      79.028  82.123  97.813  1.00  0.00           O
ATOM   8919  C22 POPE5 174      77.028  82.243  96.453  1.00  0.00           C
ATOM   8922  C3  POPE5 174      78.918  84.853  99.173  1.00  0.00           C
ATOM   8925  O31 POPE5 174      78.348  86.143  98.783  1.00  0.00           O
ATOM   8926  C31 POPE5 174      77.948  86.273  97.523  1.00  0.00           C
ATOM   8927  O32 POPE5 174      77.698  85.353  96.763  1.00  0.00           O
ATOM   8928  C32 POPE5 174      77.928  87.753  97.133  1.00  0.00           C
ATOM   8931  C23 POPE5 174      77.888  82.343  95.163  1.00  0.00           C
ATOM   8934  C24 POPE5 174      77.018  82.213  93.913  1.00  0.00           C
ATOM   8937  C25 POPE5 174      77.788  82.293  92.583  1.00  0.00           C
ATOM   8940  C26 POPE5 174      76.838  82.103  91.393  1.00  0.00           C
ATOM   8943  C27 POPE5 174      77.528  81.803  90.053  1.00  0.00           C
ATOM   8946  C28 POPE5 174      76.488  81.413  88.983  1.00  0.00           C
ATOM   8949  C29 POPE5 174      77.038  80.953  87.663  1.00  0.00           C
ATOM   8951 0C21 POPE5 174      76.298  80.683  86.573  1.00  0.00           C
ATOM   8953 1C21 POPE5 174      74.788  80.793  86.483  1.00  0.00           C
ATOM   8956 2C21 POPE5 174      74.338  81.983  85.603  1.00  0.00           C
ATOM   8959 3C21 POPE5 174      74.778  83.323  86.203  1.00  0.00           C
ATOM   8962 4C21 POPE5 174      74.268  84.563  85.453  1.00  0.00           C
ATOM   8965 5C21 POPE5 174      74.838  85.833  86.103  1.00  0.00           C
ATOM   8968 6C21 POPE5 174      74.278  87.143  85.553  1.00  0.00           C
ATOM   8971 7C21 POPE5 174      74.948  88.353  86.203  1.00  0.00           C
ATOM   8974 8C21 POPE5 174      74.378  89.703  85.743  1.00  0.00           C
ATOM   8978  C33 POPE5 174      78.048  87.943  95.593  1.00  0.00           C
ATOM   8981  C34 POPE5 174      78.018  89.423  95.143  1.00  0.00           C
ATOM   8984  C35 POPE5 174      79.328  90.173  95.443  1.00  0.00           C
ATOM   8987  C36 POPE5 174      79.478  91.493  94.663  1.00  0.00           C
ATOM   8990  C37 POPE5 174      80.908  92.063  94.733  1.00  0.00           C
ATOM   8993  C38 POPE5 174      81.098  93.383  93.973  1.00  0.00           C
ATOM   8996  C39 POPE5 174      81.578  93.183  92.523  1.00  0.00           C
ATOM   8999 0C31 POPE5 174      82.038  94.483  91.823  1.00  0.00           C
ATOM   9002 1C31 POPE5 174      80.998  95.613  91.923  1.00  0.00           C
ATOM   9005 2C31 POPE5 174      81.348  96.863  91.103  1.00  0.00           C
ATOM   9008 3C31 POPE5 174      80.798  96.843  89.663  1.00  0.00           C
ATOM   9011 4C31 POPE5 174      80.738  98.263  89.083  1.00  0.00           C
ATOM   9014 5C31 POPE5 174      80.498  98.313  87.573  1.00  0.00           C
ATOM   9017 6C31 POPE5 174      80.478  99.743  87.053  1.00  0.00           C
ATOM   9021  NH3 POPE6 175      98.948  25.673  62.923  1.00  0.00           N
ATOM   9025  C12 POPE6 175     100.008  26.613  62.453  1.00  0.00           C
ATOM   9028  C11 POPE6 175      99.578  28.083  62.683  1.00  0.00           C
ATOM   9031  P   POPE6 175     101.298  28.973  64.373  1.00  0.00           P
ATOM   9032  O13 POPE6 175     102.028  27.713  64.573  1.00  0.00           O
ATOM   9033  O14 POPE6 175     101.828  29.953  63.393  1.00  0.00           O
ATOM   9034  O11 POPE6 175     101.198  29.773  65.733  1.00  0.00           O
ATOM   9035  O12 POPE6 175      99.818  28.543  64.023  1.00  0.00           O
ATOM   9036  C1  POPE6 175     100.398  29.353  66.833  1.00  0.00           C
ATOM   9039  C2  POPE6 175     101.298  29.093  68.063  1.00  0.00           C
ATOM   9041  O21 POPE6 175     100.528  28.333  69.003  1.00  0.00           O
ATOM   9042  C21 POPE6 175     101.238  27.583  69.823  1.00  0.00           C
ATOM   9043  O22 POPE6 175     102.438  27.383  69.763  1.00  0.00           O
ATOM   9044  C22 POPE6 175     100.308  26.993  70.873  1.00  0.00           C
ATOM   9047  C3  POPE6 175     101.808  30.463  68.653  1.00  0.00           C
ATOM   9050  O31 POPE6 175     101.808  30.523  70.113  1.00  0.00           O
ATOM   9051  C31 POPE6 175     102.558  31.523  70.583  1.00  0.00           C
ATOM   9052  O32 POPE6 175     103.268  32.233  69.883  1.00  0.00           O
ATOM   9053  C32 POPE6 175     102.368  31.693  72.103  1.00  0.00           C
ATOM   9056  C23 POPE6 175     100.448  27.783  72.193  1.00  0.00           C
ATOM   9059  C24 POPE6 175      99.518  27.253  73.293  1.00  0.00           C
ATOM   9062  C25 POPE6 175     100.238  26.333  74.273  1.00  0.00           C
ATOM   9065  C26 POPE6 175      99.358  25.943  75.463  1.00  0.00           C
ATOM   9068  C27 POPE6 175     100.178  25.503  76.683  1.00  0.00           C
ATOM   9071  C28 POPE6 175      99.298  25.023  77.853  1.00  0.00           C
ATOM   9074  C29 POPE6 175     100.118  24.793  79.093  1.00  0.00           C
ATOM   9076 0C21 POPE6 175      99.928  25.333  80.303  1.00  0.00           C
ATOM   9078 1C21 POPE6 175      98.838  26.283  80.713  1.00  0.00           C
ATOM   9081 2C21 POPE6 175      97.638  25.553  81.353  1.00  0.00           C
ATOM   9084 3C21 POPE6 175      98.038  24.643  82.523  1.00  0.00           C
ATOM   9087 4C21 POPE6 175      96.858  24.173  83.393  1.00  0.00           C
ATOM   9090 5C21 POPE6 175      96.408  25.263  84.383  1.00  0.00           C
ATOM   9093 6C21 POPE6 175      95.488  24.723  85.493  1.00  0.00           C
ATOM   9096 7C21 POPE6 175      95.368  25.713  86.663  1.00  0.00           C
ATOM   9099 8C21 POPE6 175      94.578  25.173  87.853  1.00  0.00           C
ATOM   9103  C33 POPE6 175     103.408  32.633  72.773  1.00  0.00           C
ATOM   9106  C34 POPE6 175     103.288  32.743  74.313  1.00  0.00           C
ATOM   9109  C35 POPE6 175     101.948  33.343  74.753  1.00  0.00           C
ATOM   9112  C36 POPE6 175     101.848  33.763  76.233  1.00  0.00           C
ATOM   9115  C37 POPE6 175     100.758  34.843  76.443  1.00  0.00           C
ATOM   9118  C38 POPE6 175     100.028  34.783  77.793  1.00  0.00           C
ATOM   9121  C39 POPE6 175     100.858  35.203  79.013  1.00  0.00           C
ATOM   9124 0C31 POPE6 175     100.648  36.653  79.483  1.00  0.00           C
ATOM   9127 1C31 POPE6 175     101.128  37.713  78.473  1.00  0.00           C
ATOM   9130 2C31 POPE6 175     101.058  39.153  79.003  1.00  0.00           C
ATOM   9133 3C31 POPE6 175     102.188  39.483  79.993  1.00  0.00           C
ATOM   9136 4C31 POPE6 175     102.138  40.923  80.523  1.00  0.00           C
ATOM   9139 5C31 POPE6 175     103.448  41.343  81.183  1.00  0.00           C
ATOM   9142 6C31 POPE6 175     103.408  42.763  81.773  1.00  0.00           C
ATOM   9146  NH3 POPE7 176      43.558  37.113 104.843  1.00  0.00           N
ATOM   9150  C12 POPE7 176      44.688  37.703 105.633  1.00  0.00           C
ATOM   9153  C11 POPE7 176      46.038  37.543 104.883  1.00  0.00           C
ATOM   9156  P   POPE7 176      46.058  39.543 103.173  1.00  0.00           P
ATOM   9157  O13 POPE7 176      45.518  40.293 104.323  1.00  0.00           O
ATOM   9158  O14 POPE7 176      47.418  39.943 102.763  1.00  0.00           O
ATOM   9159  O11 POPE7 176      45.048  39.583 101.953  1.00  0.00           O
ATOM   9160  O12 POPE7 176      46.008  37.993 103.523  1.00  0.00           O
ATOM   9161  C1  POPE7 176      45.378  40.103 100.653  1.00  0.00           C
ATOM   9164  C2  POPE7 176      44.598  39.343  99.533  1.00  0.00           C
ATOM   9166  O21 POPE7 176      45.368  39.183  98.323  1.00  0.00           O
ATOM   9167  C21 POPE7 176      45.728  40.273  97.663  1.00  0.00           C
ATOM   9168  O22 POPE7 176      45.458  41.423  97.973  1.00  0.00           O
ATOM   9169  C22 POPE7 176      46.638  39.893  96.493  1.00  0.00           C
ATOM   9172  C3  POPE7 176      43.148  39.863  99.263  1.00  0.00           C
ATOM   9175  O31 POPE7 176      42.358  38.873  98.563  1.00  0.00           O
ATOM   9176  C31 POPE7 176      42.418  38.913  97.243  1.00  0.00           C
ATOM   9177  O32 POPE7 176      42.958  39.783  96.583  1.00  0.00           O
ATOM   9178  C32 POPE7 176      41.718  37.693  96.633  1.00  0.00           C
ATOM   9181  C23 POPE7 176      46.578  40.873  95.293  1.00  0.00           C
ATOM   9184  C24 POPE7 176      46.638  40.203  93.903  1.00  0.00           C
ATOM   9187  C25 POPE7 176      45.438  39.283  93.633  1.00  0.00           C
ATOM   9190  C26 POPE7 176      45.178  39.023  92.143  1.00  0.00           C
ATOM   9193  C27 POPE7 176      43.848  38.313  91.863  1.00  0.00           C
ATOM   9196  C28 POPE7 176      42.628  39.173  92.243  1.00  0.00           C
ATOM   9199  C29 POPE7 176      41.308  38.563  91.823  1.00  0.00           C
ATOM   9201 0C21 POPE7 176      40.618  38.853  90.693  1.00  0.00           C
ATOM   9203 1C21 POPE7 176      41.028  39.833  89.623  1.00  0.00           C
ATOM   9206 2C21 POPE7 176      41.468  39.183  88.303  1.00  0.00           C
ATOM   9209 3C21 POPE7 176      40.318  38.573  87.493  1.00  0.00           C
ATOM   9212 4C21 POPE7 176      40.668  38.413  86.013  1.00  0.00           C
ATOM   9215 5C21 POPE7 176      40.508  39.723  85.233  1.00  0.00           C
ATOM   9218 6C21 POPE7 176      41.058  39.623  83.813  1.00  0.00           C
ATOM   9221 7C21 POPE7 176      40.578  40.783  82.933  1.00  0.00           C
ATOM   9224 8C21 POPE7 176      41.218  40.773  81.553  1.00  0.00           C
ATOM   9228  C33 POPE7 176      42.648  36.903  95.663  1.00  0.00           C
ATOM   9231  C34 POPE7 176      42.328  35.403  95.613  1.00  0.00           C
ATOM   9234  C35 POPE7 176      41.248  35.003  94.603  1.00  0.00           C
ATOM   9237  C36 POPE7 176      41.758  35.013  93.153  1.00  0.00           C
ATOM   9240  C37 POPE7 176      40.758  34.423  92.143  1.00  0.00           C
ATOM   9243  C38 POPE7 176      41.338  34.363  90.723  1.00  0.00           C
ATOM   9246  C39 POPE7 176      40.538  33.443  89.793  1.00  0.00           C
ATOM   9249 0C31 POPE7 176      41.268  33.143  88.483  1.00  0.00           C
ATOM   9252 1C31 POPE7 176      40.648  31.973  87.713  1.00  0.00           C
ATOM   9255 2C31 POPE7 176      41.368  31.673  86.393  1.00  0.00           C
ATOM   9258 3C31 POPE7 176      41.168  30.213  85.933  1.00  0.00           C
ATOM   9261 4C31 POPE7 176      41.818  29.913  84.583  1.00  0.00           C
ATOM   9264 5C31 POPE7 176      41.928  28.403  84.313  1.00  0.00           C
ATOM   9267 6C31 POPE7 176      42.608  28.073  82.983  1.00  0.00           C
ATOM   9271  NH3 POPE8 177      12.028  37.773  64.053  1.00  0.00           N
ATOM   9275  C12 POPE8 177      12.568  37.523  62.673  1.00  0.00           C
ATOM   9278  C11 POPE8 177      12.768  36.003  62.453  1.00  0.00           C
ATOM   9281  P   POPE8 177      15.018  35.253  63.563  1.00  0.00           P
ATOM   9282  O13 POPE8 177      15.418  33.963  62.963  1.00  0.00           O
ATOM   9283  O14 POPE8 177      15.598  36.503  63.023  1.00  0.00           O
ATOM   9284  O11 POPE8 177      15.358  35.223  65.113  1.00  0.00           O
ATOM   9285  O12 POPE8 177      13.448  35.393  63.563  1.00  0.00           O
ATOM   9286  C1  POPE8 177      14.798  34.253  65.993  1.00  0.00           C
ATOM   9289  C2  POPE8 177      14.138  34.923  67.223  1.00  0.00           C
ATOM   9291  O21 POPE8 177      13.278  33.923  67.783  1.00  0.00           O
ATOM   9292  C21 POPE8 177      12.898  33.933  69.063  1.00  0.00           C
ATOM   9293  O22 POPE8 177      11.738  33.813  69.413  1.00  0.00           O
ATOM   9294  C22 POPE8 177      14.098  33.863  70.013  1.00  0.00           C
ATOM   9297  C3  POPE8 177      13.338  36.193  66.803  1.00  0.00           C
ATOM   9300  O31 POPE8 177      12.448  36.763  67.773  1.00  0.00           O
ATOM   9301  C31 POPE8 177      12.988  37.353  68.823  1.00  0.00           C
ATOM   9302  O32 POPE8 177      14.188  37.403  69.053  1.00  0.00           O
ATOM   9303  C32 POPE8 177      11.868  37.883  69.723  1.00  0.00           C
ATOM   9306  C23 POPE8 177      13.798  34.343  71.453  1.00  0.00           C
ATOM   9309  C24 POPE8 177      15.088  34.313  72.303  1.00  0.00           C
ATOM   9312  C25 POPE8 177      14.948  34.853  73.733  1.00  0.00           C
ATOM   9315  C26 POPE8 177      14.018  34.033  74.653  1.00  0.00           C
ATOM   9318  C27 POPE8 177      14.278  34.233  76.163  1.00  0.00           C
ATOM   9321  C28 POPE8 177      13.418  35.313  76.873  1.00  0.00           C
ATOM   9324  C29 POPE8 177      13.648  36.703  76.343  1.00  0.00           C
ATOM   9326 0C21 POPE8 177      13.808  37.843  77.043  1.00  0.00           C
ATOM   9328 1C21 POPE8 177      13.788  37.983  78.533  1.00  0.00           C
ATOM   9331 2C21 POPE8 177      14.128  39.413  78.993  1.00  0.00           C
ATOM   9334 3C21 POPE8 177      12.988  40.413  78.763  1.00  0.00           C
ATOM   9337 4C21 POPE8 177      13.278  41.833  79.283  1.00  0.00           C
ATOM   9340 5C21 POPE8 177      14.478  42.513  78.603  1.00  0.00           C
ATOM   9343 6C21 POPE8 177      15.768  42.463  79.433  1.00  0.00           C
ATOM   9346 7C21 POPE8 177      16.918  43.113  78.673  1.00  0.00           C
ATOM   9349 8C21 POPE8 177      18.308  42.943  79.303  1.00  0.00           C
ATOM   9353  C33 POPE8 177      12.258  39.083  70.623  1.00  0.00           C
ATOM   9356  C34 POPE8 177      12.978  38.683  71.913  1.00  0.00           C
ATOM   9359  C35 POPE8 177      12.178  37.783  72.863  1.00  0.00           C
ATOM   9362  C36 POPE8 177      10.858  38.373  73.373  1.00  0.00           C
ATOM   9365  C37 POPE8 177      10.148  37.393  74.323  1.00  0.00           C
ATOM   9368  C38 POPE8 177       8.778  37.883  74.783  1.00  0.00           C
ATOM   9371  C39 POPE8 177       8.148  36.943  75.823  1.00  0.00           C
ATOM   9374 0C31 POPE8 177       8.768  37.083  77.223  1.00  0.00           C
ATOM   9377 1C31 POPE8 177       8.408  35.903  78.133  1.00  0.00           C
ATOM   9380 2C31 POPE8 177       8.848  36.093  79.593  1.00  0.00           C
ATOM   9383 3C31 POPE8 177      10.368  36.273  79.783  1.00  0.00           C
ATOM   9386 4C31 POPE8 177      10.778  36.153  81.263  1.00  0.00           C
ATOM   9389 5C31 POPE8 177      12.238  36.513  81.543  1.00  0.00           C
ATOM   9392 6C31 POPE8 177      12.588  36.473  83.033  1.00  0.00           C
ATOM   9396  NH3 POPE9 178      48.408  46.653 104.373  1.00  0.00           N
ATOM   9400  C12 POPE9 178      48.848  48.093 104.343  1.00  0.00           C
ATOM   9403  C11 POPE9 178      50.378  48.233 104.313  1.00  0.00           C
ATOM   9406  P   POPE9 178      52.248  49.943 103.743  1.00  0.00           P
ATOM   9407  O13 POPE9 178      52.238  51.383 103.423  1.00  0.00           O
ATOM   9408  O14 POPE9 178      52.938  49.493 104.983  1.00  0.00           O
ATOM   9409  O11 POPE9 178      52.958  49.123 102.583  1.00  0.00           O
ATOM   9410  O12 POPE9 178      50.738  49.493 103.743  1.00  0.00           O
ATOM   9411  C1  POPE9 178      52.328  48.913 101.323  1.00  0.00           C
ATOM   9414  C2  POPE9 178      53.358  48.743 100.183  1.00  0.00           C
ATOM   9416  O21 POPE9 178      52.578  48.733  98.973  1.00  0.00           O
ATOM   9417  C21 POPE9 178      52.808  49.783  98.193  1.00  0.00           C
ATOM   9418  O22 POPE9 178      53.838  50.423  98.163  1.00  0.00           O
ATOM   9419  C22 POPE9 178      51.478  50.223  97.573  1.00  0.00           C
ATOM   9422  C3  POPE9 178      54.218  47.453 100.333  1.00  0.00           C
ATOM   9425  O31 POPE9 178      53.528  46.273  99.853  1.00  0.00           O
ATOM   9426  C31 POPE9 178      53.798  46.043  98.563  1.00  0.00           C
ATOM   9427  O32 POPE9 178      54.758  46.473  97.953  1.00  0.00           O
ATOM   9428  C32 POPE9 178      52.658  45.253  97.943  1.00  0.00           C
ATOM   9431  C23 POPE9 178      51.598  50.723  96.113  1.00  0.00           C
ATOM   9434  C24 POPE9 178      51.818  49.573  95.133  1.00  0.00           C
ATOM   9437  C25 POPE9 178      51.828  50.023  93.673  1.00  0.00           C
ATOM   9440  C26 POPE9 178      52.278  48.893  92.753  1.00  0.00           C
ATOM   9443  C27 POPE9 178      52.538  49.353  91.313  1.00  0.00           C
ATOM   9446  C28 POPE9 178      53.448  48.363  90.563  1.00  0.00           C
ATOM   9449  C29 POPE9 178      53.788  48.903  89.203  1.00  0.00           C
ATOM   9451 0C21 POPE9 178      53.348  48.453  88.013  1.00  0.00           C
ATOM   9453 1C21 POPE9 178      52.418  47.293  87.773  1.00  0.00           C
ATOM   9456 2C21 POPE9 178      53.108  46.193  86.943  1.00  0.00           C
ATOM   9459 3C21 POPE9 178      53.448  46.643  85.513  1.00  0.00           C
ATOM   9462 4C21 POPE9 178      54.048  45.543  84.633  1.00  0.00           C
ATOM   9465 5C21 POPE9 178      53.118  44.343  84.373  1.00  0.00           C
ATOM   9468 6C21 POPE9 178      51.708  44.763  83.953  1.00  0.00           C
ATOM   9471 7C21 POPE9 178      50.948  43.693  83.153  1.00  0.00           C
ATOM   9474 8C21 POPE9 178      49.568  44.173  82.703  1.00  0.00           C
ATOM   9478  C33 POPE9 178      52.808  45.073  96.413  1.00  0.00           C
ATOM   9481  C34 POPE9 178      51.458  44.973  95.683  1.00  0.00           C
ATOM   9484  C35 POPE9 178      51.628  45.003  94.163  1.00  0.00           C
ATOM   9487  C36 POPE9 178      50.308  44.813  93.403  1.00  0.00           C
ATOM   9490  C37 POPE9 178      50.518  44.943  91.893  1.00  0.00           C
ATOM   9493  C38 POPE9 178      49.308  44.533  91.043  1.00  0.00           C
ATOM   9496  C39 POPE9 178      48.928  43.053  91.183  1.00  0.00           C
ATOM   9499 0C31 POPE9 178      48.058  42.553  90.013  1.00  0.00           C
ATOM   9502 1C31 POPE9 178      47.688  41.073  90.133  1.00  0.00           C
ATOM   9505 2C31 POPE9 178      46.718  40.583  89.043  1.00  0.00           C
ATOM   9508 3C31 POPE9 178      47.318  40.563  87.633  1.00  0.00           C
ATOM   9511 4C31 POPE9 178      48.478  39.583  87.493  1.00  0.00           C
ATOM   9514 5C31 POPE9 178      48.948  39.473  86.043  1.00  0.00           C
ATOM   9517 6C31 POPE9 178      50.118  38.533  85.843  1.00  0.00           C
ATOM   9521  NH3 POPE  179       6.208 108.813 108.233  1.00  0.00           N
ATOM   9525  C12 POPE  179       6.178 109.233 109.673  1.00  0.00           C
ATOM   9528  C11 POPE  179       7.398 108.713 110.453  1.00  0.00           C
ATOM   9531  P   POPE  179       7.238 106.083 109.973  1.00  0.00           P
ATOM   9532  O13 POPE  179       5.898 106.243 109.363  1.00  0.00           O
ATOM   9533  O14 POPE  179       7.338 105.443 111.303  1.00  0.00           O
ATOM   9534  O11 POPE  179       8.158 105.303 108.963  1.00  0.00           O
ATOM   9535  O12 POPE  179       7.938 107.503 109.943  1.00  0.00           O
ATOM   9536  C1  POPE  179       9.498 105.753 108.703  1.00  0.00           C
ATOM   9539  C2  POPE  179       9.638 106.423 107.313  1.00  0.00           C
ATOM   9541  O21 POPE  179       9.498 105.393 106.313  1.00  0.00           O
ATOM   9542  C21 POPE  179       9.218 105.833 105.103  1.00  0.00           C
ATOM   9543  O22 POPE  179       8.988 106.993 104.793  1.00  0.00           O
ATOM   9544  C22 POPE  179       9.178 104.653 104.103  1.00  0.00           C
ATOM   9547  C3  POPE  179      11.028 107.113 107.233  1.00  0.00           C
ATOM   9550  O31 POPE  179      11.268 107.853 106.023  1.00  0.00           O
ATOM   9551  C31 POPE  179      10.648 109.023 105.943  1.00  0.00           C
ATOM   9552  O32 POPE  179       9.968 109.533 106.823  1.00  0.00           O
ATOM   9553  C32 POPE  179      11.048 109.633 104.593  1.00  0.00           C
ATOM   9556  C23 POPE  179       9.718 105.073 102.713  1.00  0.00           C
ATOM   9559  C24 POPE  179       9.128 104.323 101.493  1.00  0.00           C
ATOM   9562  C25 POPE  179       9.438 105.153 100.243  1.00  0.00           C
ATOM   9565  C26 POPE  179       9.238 104.543  98.843  1.00  0.00           C
ATOM   9568  C27 POPE  179      10.098 105.373  97.873  1.00  0.00           C
ATOM   9571  C28 POPE  179       9.898 105.173  96.353  1.00  0.00           C
ATOM   9574  C29 POPE  179      10.728 106.233  95.673  1.00  0.00           C
ATOM   9576 0C21 POPE  179      11.208 106.253  94.423  1.00  0.00           C
ATOM   9578 1C21 POPE  179      10.978 105.253  93.323  1.00  0.00           C
ATOM   9581 2C21 POPE  179      10.148 105.853  92.173  1.00  0.00           C
ATOM   9584 3C21 POPE  179      10.798 105.653  90.793  1.00  0.00           C
ATOM   9587 4C21 POPE  179       9.888 106.063  89.613  1.00  0.00           C
ATOM   9590 5C21 POPE  179       9.198 107.423  89.803  1.00  0.00           C
ATOM   9593 6C21 POPE  179       8.278 107.773  88.633  1.00  0.00           C
ATOM   9596 7C21 POPE  179       7.388 108.973  88.933  1.00  0.00           C
ATOM   9599 8C21 POPE  179       6.468 109.303  87.773  1.00  0.00           C
ATOM   9603  C33 POPE  179      10.148 110.783 104.103  1.00  0.00           C
ATOM   9606  C34 POPE  179       9.238 110.333 102.953  1.00  0.00           C
ATOM   9609  C35 POPE  179       9.998 110.023 101.653  1.00  0.00           C
ATOM   9612  C36 POPE  179       9.128 110.153 100.393  1.00  0.00           C
ATOM   9615  C37 POPE  179       9.838 109.763  99.093  1.00  0.00           C
ATOM   9618  C38 POPE  179       9.008 110.093  97.853  1.00  0.00           C
ATOM   9621  C39 POPE  179       9.818 109.973  96.563  1.00  0.00           C
ATOM   9624 0C31 POPE  179       8.968 110.213  95.303  1.00  0.00           C
ATOM   9627 1C31 POPE  179       9.818 110.683  94.123  1.00  0.00           C
ATOM   9630 2C31 POPE  179       9.018 110.803  92.823  1.00  0.00           C
ATOM   9633 3C31 POPE  179       9.768 111.573  91.723  1.00  0.00           C
ATOM   9636 4C31 POPE  179       9.798 113.083  91.973  1.00  0.00           C
ATOM   9639 5C31 POPE  179      10.538 113.863  90.883  1.00  0.00           C
ATOM   9642 6C31 POPE  179       9.718 115.013  90.293  1.00  0.00           C
ATOM   9646  NH3 POPE  180     120.968 115.153  62.443  1.00  0.00           N
ATOM   9650  C12 POPE  180     119.768 115.893  62.963  1.00  0.00           C
ATOM   9653  C11 POPE  180     119.648 117.273  62.303  1.00  0.00           C
ATOM   9656  P   POPE  180     117.818 119.043  61.853  1.00  0.00           P
ATOM   9657  O13 POPE  180     118.798 120.053  61.423  1.00  0.00           O
ATOM   9658  O14 POPE  180     116.998 118.373  60.813  1.00  0.00           O
ATOM   9659  O11 POPE  180     116.828 119.733  62.873  1.00  0.00           O
ATOM   9660  O12 POPE  180     118.478 117.933  62.753  1.00  0.00           O
ATOM   9661  C1  POPE  180     117.258 120.113  64.193  1.00  0.00           C
ATOM   9664  C2  POPE  180     116.758 119.103  65.283  1.00  0.00           C
ATOM   9666  O21 POPE  180     116.158 119.783  66.403  1.00  0.00           O
ATOM   9667  C21 POPE  180     116.978 120.373  67.253  1.00  0.00           C
ATOM   9668  O22 POPE  180     118.128 120.693  67.043  1.00  0.00           O
ATOM   9669  C22 POPE  180     116.258 120.493  68.583  1.00  0.00           C
ATOM   9672  C3  POPE  180     117.848 118.053  65.703  1.00  0.00           C
ATOM   9675  O31 POPE  180     117.628 117.433  66.993  1.00  0.00           O
ATOM   9676  C31 POPE  180     116.638 116.563  67.093  1.00  0.00           C
ATOM   9677  O32 POPE  180     115.808 116.303  66.233  1.00  0.00           O
ATOM   9678  C32 POPE  180     116.758 115.933  68.473  1.00  0.00           C
ATOM   9681  C23 POPE  180     117.238 120.383  69.763  1.00  0.00           C
ATOM   9684  C24 POPE  180     116.498 120.233  71.083  1.00  0.00           C
ATOM   9687  C25 POPE  180     117.398 120.403  72.303  1.00  0.00           C
ATOM   9690  C26 POPE  180     116.648 120.153  73.613  1.00  0.00           C
ATOM   9693  C27 POPE  180     117.258 120.903  74.793  1.00  0.00           C
ATOM   9696  C28 POPE  180     116.408 120.723  76.063  1.00  0.00           C
ATOM   9699  C29 POPE  180     116.938 121.603  77.163  1.00  0.00           C
ATOM   9701 0C21 POPE  180     117.788 121.233  78.143  1.00  0.00           C
ATOM   9703 1C21 POPE  180     118.388 119.863  78.343  1.00  0.00           C
ATOM   9706 2C21 POPE  180     117.978 119.273  79.693  1.00  0.00           C
ATOM   9709 3C21 POPE  180     118.688 117.943  79.983  1.00  0.00           C
ATOM   9712 4C21 POPE  180     118.038 117.133  81.103  1.00  0.00           C
ATOM   9715 5C21 POPE  180     118.528 117.473  82.513  1.00  0.00           C
ATOM   9718 6C21 POPE  180     118.078 116.403  83.533  1.00  0.00           C
ATOM   9721 7C21 POPE  180     118.588 116.653  84.953  1.00  0.00           C
ATOM   9724 8C21 POPE  180     118.238 115.513  85.913  1.00  0.00           C
ATOM   9728  C33 POPE  180     115.468 115.223  68.943  1.00  0.00           C
ATOM   9731  C34 POPE  180     114.238 116.143  69.063  1.00  0.00           C
ATOM   9734  C35 POPE  180     114.358 117.163  70.193  1.00  0.00           C
ATOM   9737  C36 POPE  180     114.048 116.583  71.583  1.00  0.00           C
ATOM   9740  C37 POPE  180     114.398 117.603  72.663  1.00  0.00           C
ATOM   9743  C38 POPE  180     113.598 117.493  73.953  1.00  0.00           C
ATOM   9746  C39 POPE  180     113.918 116.253  74.793  1.00  0.00           C
ATOM   9749 0C31 POPE  180     113.448 116.443  76.233  1.00  0.00           C
ATOM   9752 1C31 POPE  180     113.998 115.413  77.213  1.00  0.00           C
ATOM   9755 2C31 POPE  180     114.338 116.083  78.553  1.00  0.00           C
ATOM   9758 3C31 POPE  180     114.498 115.103  79.713  1.00  0.00           C
ATOM   9761 4C31 POPE  180     113.138 114.723  80.303  1.00  0.00           C
ATOM   9764 5C31 POPE  180     113.308 113.753  81.473  1.00  0.00           C
ATOM   9767 6C31 POPE  180     111.998 113.143  81.963  1.00  0.00           C
ATOM   9771  NH3 POPE  181      57.018  86.433  60.553  1.00  0.00           N
ATOM   9775  C12 POPE  181      57.898  85.443  59.813  1.00  0.00           C
ATOM   9778  C11 POPE  181      57.778  83.983  60.283  1.00  0.00           C
ATOM   9781  P   POPE  181      58.248  81.713  59.033  1.00  0.00           P
ATOM   9782  O13 POPE  181      57.078  81.803  58.133  1.00  0.00           O
ATOM   9783  O14 POPE  181      59.398  80.883  58.593  1.00  0.00           O
ATOM   9784  O11 POPE  181      57.718  81.113  60.383  1.00  0.00           O
ATOM   9785  O12 POPE  181      58.668  83.173  59.493  1.00  0.00           O
ATOM   9786  C1  POPE  181      58.728  80.733  61.323  1.00  0.00           C
ATOM   9789  C2  POPE  181      58.068  80.423  62.663  1.00  0.00           C
ATOM   9791  O21 POPE  181      59.038  79.723  63.463  1.00  0.00           O
ATOM   9792  C21 POPE  181      59.638  80.243  64.543  1.00  0.00           C
ATOM   9793  O22 POPE  181      60.398  79.583  65.233  1.00  0.00           O
ATOM   9794  C22 POPE  181      59.218  81.683  64.863  1.00  0.00           C
ATOM   9797  C3  POPE  181      56.788  79.553  62.483  1.00  0.00           C
ATOM   9800  O31 POPE  181      56.138  79.363  63.753  1.00  0.00           O
ATOM   9801  C31 POPE  181      56.598  78.373  64.513  1.00  0.00           C
ATOM   9802  O32 POPE  181      57.398  77.513  64.173  1.00  0.00           O
ATOM   9803  C32 POPE  181      56.058  78.573  65.933  1.00  0.00           C
ATOM   9806  C23 POPE  181      59.778  82.253  66.183  1.00  0.00           C
ATOM   9809  C24 POPE  181      59.018  83.533  66.563  1.00  0.00           C
ATOM   9812  C25 POPE  181      58.278  83.453  67.913  1.00  0.00           C
ATOM   9815  C26 POPE  181      59.198  83.453  69.143  1.00  0.00           C
ATOM   9818  C27 POPE  181      58.378  83.533  70.443  1.00  0.00           C
ATOM   9821  C28 POPE  181      59.218  83.683  71.723  1.00  0.00           C
ATOM   9824  C29 POPE  181      59.908  82.413  72.133  1.00  0.00           C
ATOM   9826 0C21 POPE  181      60.108  81.993  73.403  1.00  0.00           C
ATOM   9828 1C21 POPE  181      59.728  82.723  74.663  1.00  0.00           C
ATOM   9831 2C21 POPE  181      60.838  82.613  75.733  1.00  0.00           C
ATOM   9834 3C21 POPE  181      60.548  83.443  76.993  1.00  0.00           C
ATOM   9837 4C21 POPE  181      61.628  83.273  78.073  1.00  0.00           C
ATOM   9840 5C21 POPE  181      61.588  84.383  79.133  1.00  0.00           C
ATOM   9843 6C21 POPE  181      62.438  84.063  80.363  1.00  0.00           C
ATOM   9846 7C21 POPE  181      62.338  85.153  81.443  1.00  0.00           C
ATOM   9849 8C21 POPE  181      62.688  84.653  82.843  1.00  0.00           C
ATOM   9853  C33 POPE  181      57.038  79.413  66.793  1.00  0.00           C
ATOM   9856  C34 POPE  181      56.708  79.353  68.283  1.00  0.00           C
ATOM   9859  C35 POPE  181      57.918  79.003  69.163  1.00  0.00           C
ATOM   9862  C36 POPE  181      57.568  79.123  70.643  1.00  0.00           C
ATOM   9865  C37 POPE  181      58.658  78.583  71.583  1.00  0.00           C
ATOM   9868  C38 POPE  181      58.298  78.813  73.053  1.00  0.00           C
ATOM   9871  C39 POPE  181      59.428  78.393  74.003  1.00  0.00           C
ATOM   9874 0C31 POPE  181      59.128  78.733  75.463  1.00  0.00           C
ATOM   9877 1C31 POPE  181      60.398  78.673  76.333  1.00  0.00           C
ATOM   9880 2C31 POPE  181      60.188  79.103  77.793  1.00  0.00           C
ATOM   9883 3C31 POPE  181      59.758  77.953  78.723  1.00  0.00           C
ATOM   9886 4C31 POPE  181      58.228  77.823  78.853  1.00  0.00           C
ATOM   9889 5C31 POPE  181      57.818  76.573  79.633  1.00  0.00           C
ATOM   9892 6C31 POPE  181      56.308  76.423  79.763  1.00  0.00           C
ATOM   9896  NH3 POPE  182     121.738  86.123 105.963  1.00  0.00           N
ATOM   9900  C12 POPE  182     120.888  87.343 105.693  1.00  0.00           C
ATOM   9903  C11 POPE  182     119.488  87.293 106.343  1.00  0.00           C
ATOM   9906  P   POPE  182     117.128  88.523 106.213  1.00  0.00           P
ATOM   9907  O13 POPE  182     116.818  87.783 107.453  1.00  0.00           O
ATOM   9908  O14 POPE  182     116.778  89.953 106.153  1.00  0.00           O
ATOM   9909  O11 POPE  182     116.408  87.803 105.023  1.00  0.00           O
ATOM   9910  O12 POPE  182     118.678  88.383 105.863  1.00  0.00           O
ATOM   9911  C1  POPE  182     117.008  86.963 104.053  1.00  0.00           C
ATOM   9914  C2  POPE  182     117.008  87.653 102.673  1.00  0.00           C
ATOM   9916  O21 POPE  182     117.938  86.933 101.843  1.00  0.00           O
ATOM   9917  C21 POPE  182     117.618  86.963 100.563  1.00  0.00           C
ATOM   9918  O22 POPE  182     116.558  87.353 100.103  1.00  0.00           O
ATOM   9919  C22 POPE  182     118.818  86.473  99.733  1.00  0.00           C
ATOM   9922  C3  POPE  182     117.478  89.143 102.773  1.00  0.00           C
ATOM   9925  O31 POPE  182     117.578  89.773 101.473  1.00  0.00           O
ATOM   9926  C31 POPE  182     116.418  90.273 101.033  1.00  0.00           C
ATOM   9927  O32 POPE  182     115.428  90.473 101.713  1.00  0.00           O
ATOM   9928  C32 POPE  182     116.438  90.473  99.533  1.00  0.00           C
ATOM   9931  C23 POPE  182     118.378  85.643  98.503  1.00  0.00           C
ATOM   9934  C24 POPE  182     117.828  86.503  97.353  1.00  0.00           C
ATOM   9937  C25 POPE  182     117.298  85.663  96.193  1.00  0.00           C
ATOM   9940  C26 POPE  182     116.478  86.503  95.193  1.00  0.00           C
ATOM   9943  C27 POPE  182     115.878  85.643  94.073  1.00  0.00           C
ATOM   9946  C28 POPE  182     115.148  86.473  93.013  1.00  0.00           C
ATOM   9949  C29 POPE  182     114.748  85.573  91.863  1.00  0.00           C
ATOM   9951 0C21 POPE  182     113.518  85.343  91.373  1.00  0.00           C
ATOM   9953 1C21 POPE  182     112.208  85.943  91.833  1.00  0.00           C
ATOM   9956 2C21 POPE  182     111.658  86.903  90.763  1.00  0.00           C
ATOM   9959 3C21 POPE  182     110.188  87.303  90.993  1.00  0.00           C
ATOM   9962 4C21 POPE  182     109.698  88.263  89.903  1.00  0.00           C
ATOM   9965 5C21 POPE  182     108.168  88.273  89.703  1.00  0.00           C
ATOM   9968 6C21 POPE  182     107.448  89.423  90.413  1.00  0.00           C
ATOM   9971 7C21 POPE  182     105.978  89.543  89.993  1.00  0.00           C
ATOM   9974 8C21 POPE  182     105.258  90.743  90.603  1.00  0.00           C
ATOM   9978  C33 POPE  182     115.058  90.113  98.913  1.00  0.00           C
ATOM   9981  C34 POPE  182     115.078  90.113  97.383  1.00  0.00           C
ATOM   9984  C35 POPE  182     113.688  89.973  96.753  1.00  0.00           C
ATOM   9987  C36 POPE  182     113.758  89.983  95.223  1.00  0.00           C
ATOM   9990  C37 POPE  182     112.388  89.753  94.563  1.00  0.00           C
ATOM   9993  C38 POPE  182     112.458  89.703  93.023  1.00  0.00           C
ATOM   9996  C39 POPE  182     112.978  91.003  92.403  1.00  0.00           C
ATOM   9999 0C31 POPE  182     112.678  91.133  90.903  1.00  0.00           C
ATOM  10002 1C31 POPE  182     113.048  92.523  90.373  1.00  0.00           C
ATOM  10005 2C31 POPE  182     112.648  92.753  88.903  1.00  0.00           C
ATOM  10008 3C31 POPE  182     113.808  92.633  87.903  1.00  0.00           C
ATOM  10011 4C31 POPE  182     114.358  91.203  87.753  1.00  0.00           C
ATOM  10014 5C31 POPE  182     115.218  91.043  86.493  1.00  0.00           C
ATOM  10017 6C31 POPE  182     115.648  89.603  86.223  1.00  0.00           C
ATOM  10021  NH3 POPE  183     126.618  74.533 105.583  1.00  0.00           N
ATOM  10025  C12 POPE  183     125.818  73.253 105.553  1.00  0.00           C
ATOM  10028  C11 POPE  183     126.248  72.233 106.623  1.00  0.00           C
ATOM  10031  P   POPE  183     125.528  69.923 107.603  1.00  0.00           P
ATOM  10032  O13 POPE  183     126.918  69.963 108.103  1.00  0.00           O
ATOM  10033  O14 POPE  183     124.478  69.863 108.653  1.00  0.00           O
ATOM  10034  O11 POPE  183     125.388  68.723 106.563  1.00  0.00           O
ATOM  10035  O12 POPE  183     125.268  71.203 106.703  1.00  0.00           O
ATOM  10036  C1  POPE  183     125.908  68.773 105.223  1.00  0.00           C
ATOM  10039  C2  POPE  183     125.018  67.963 104.223  1.00  0.00           C
ATOM  10041  O21 POPE  183     125.668  67.753 102.943  1.00  0.00           O
ATOM  10042  C21 POPE  183     125.878  68.793 102.173  1.00  0.00           C
ATOM  10043  O22 POPE  183     125.588  69.953 102.413  1.00  0.00           O
ATOM  10044  C22 POPE  183     126.488  68.323 100.843  1.00  0.00           C
ATOM  10047  C3  POPE  183     123.588  68.583 104.113  1.00  0.00           C
ATOM  10050  O31 POPE  183     122.568  67.783 103.473  1.00  0.00           O
ATOM  10051  C31 POPE  183     122.398  67.863 102.163  1.00  0.00           C
ATOM  10052  O32 POPE  183     123.178  68.333 101.343  1.00  0.00           O
ATOM  10053  C32 POPE  183     121.048  67.273 101.793  1.00  0.00           C
ATOM  10056  C23 POPE  183     126.648  69.413  99.763  1.00  0.00           C
ATOM  10059  C24 POPE  183     127.648  68.943  98.693  1.00  0.00           C
ATOM  10062  C25 POPE  183     127.798  69.903  97.503  1.00  0.00           C
ATOM  10065  C26 POPE  183     127.008  69.483  96.253  1.00  0.00           C
ATOM  10068  C27 POPE  183     127.208  70.463  95.093  1.00  0.00           C
ATOM  10071  C28 POPE  183     126.408  70.153  93.813  1.00  0.00           C
ATOM  10074  C29 POPE  183     124.918  69.993  93.953  1.00  0.00           C
ATOM  10076 0C21 POPE  183     124.008  70.983  94.023  1.00  0.00           C
ATOM  10078 1C21 POPE  183     124.268  72.473  94.063  1.00  0.00           C
ATOM  10081 2C21 POPE  183     123.928  73.223  92.763  1.00  0.00           C
ATOM  10084 3C21 POPE  183     122.458  73.143  92.323  1.00  0.00           C
ATOM  10087 4C21 POPE  183     122.178  74.153  91.193  1.00  0.00           C
ATOM  10090 5C21 POPE  183     120.778  74.033  90.583  1.00  0.00           C
ATOM  10093 6C21 POPE  183     120.628  72.793  89.703  1.00  0.00           C
ATOM  10096 7C21 POPE  183     119.308  72.743  88.933  1.00  0.00           C
ATOM  10099 8C21 POPE  183     119.338  71.713  87.803  1.00  0.00           C
ATOM  10103  C33 POPE  183     121.118  66.183 100.713  1.00  0.00           C
ATOM  10106  C34 POPE  183     119.738  65.553 100.533  1.00  0.00           C
ATOM  10109  C35 POPE  183     119.708  64.363  99.573  1.00  0.00           C
ATOM  10112  C36 POPE  183     119.898  64.783  98.113  1.00  0.00           C
ATOM  10115  C37 POPE  183     119.438  63.703  97.123  1.00  0.00           C
ATOM  10118  C38 POPE  183     119.898  63.943  95.683  1.00  0.00           C
ATOM  10121  C39 POPE  183     119.168  65.093  94.983  1.00  0.00           C
ATOM  10124 0C31 POPE  183     117.938  64.633  94.193  1.00  0.00           C
ATOM  10127 1C31 POPE  183     117.128  65.803  93.633  1.00  0.00           C
ATOM  10130 2C31 POPE  183     115.898  65.363  92.823  1.00  0.00           C
ATOM  10133 3C31 POPE  183     115.098  66.583  92.353  1.00  0.00           C
ATOM  10136 4C31 POPE  183     113.778  66.223  91.663  1.00  0.00           C
ATOM  10139 5C31 POPE  183     113.018  67.493  91.253  1.00  0.00           C
ATOM  10142 6C31 POPE  183     111.638  67.213  90.643  1.00  0.00           C
ATOM  10146  NH3 POPE  184      26.018  64.953  65.243  1.00  0.00           N
ATOM  10150  C12 POPE  184      24.508  65.083  65.243  1.00  0.00           C
ATOM  10153  C11 POPE  184      23.818  64.193  64.173  1.00  0.00           C
ATOM  10156  P   POPE  184      21.398  63.923  65.213  1.00  0.00           P
ATOM  10157  O13 POPE  184      20.488  62.883  65.753  1.00  0.00           O
ATOM  10158  O14 POPE  184      20.828  64.843  64.223  1.00  0.00           O
ATOM  10159  O11 POPE  184      21.858  64.823  66.413  1.00  0.00           O
ATOM  10160  O12 POPE  184      22.778  63.363  64.703  1.00  0.00           O
ATOM  10161  C1  POPE  184      21.548  64.833  67.793  1.00  0.00           C
ATOM  10164  C2  POPE  184      21.678  63.483  68.543  1.00  0.00           C
ATOM  10166  O21 POPE  184      21.068  63.623  69.843  1.00  0.00           O
ATOM  10167  C21 POPE  184      21.588  64.463  70.713  1.00  0.00           C
ATOM  10168  O22 POPE  184      22.668  64.993  70.683  1.00  0.00           O
ATOM  10169  C22 POPE  184      20.578  64.723  71.843  1.00  0.00           C
ATOM  10172  C3  POPE  184      23.118  62.893  68.513  1.00  0.00           C
ATOM  10175  O31 POPE  184      24.118  63.903  68.733  1.00  0.00           O
ATOM  10176  C31 POPE  184      25.168  63.523  69.463  1.00  0.00           C
ATOM  10177  O32 POPE  184      25.358  62.393  69.873  1.00  0.00           O
ATOM  10178  C32 POPE  184      26.088  64.743  69.613  1.00  0.00           C
ATOM  10181  C23 POPE  184      21.248  64.823  73.233  1.00  0.00           C
ATOM  10184  C24 POPE  184      21.558  63.453  73.843  1.00  0.00           C
ATOM  10187  C25 POPE  184      20.378  62.733  74.503  1.00  0.00           C
ATOM  10190  C26 POPE  184      19.778  63.533  75.673  1.00  0.00           C
ATOM  10193  C27 POPE  184      19.128  62.623  76.723  1.00  0.00           C
ATOM  10196  C28 POPE  184      18.368  63.393  77.823  1.00  0.00           C
ATOM  10199  C29 POPE  184      19.268  64.323  78.603  1.00  0.00           C
ATOM  10201 0C21 POPE  184      19.208  64.573  79.913  1.00  0.00           C
ATOM  10203 1C21 POPE  184      18.208  63.973  80.873  1.00  0.00           C
ATOM  10206 2C21 POPE  184      18.618  64.153  82.343  1.00  0.00           C
ATOM  10209 3C21 POPE  184      19.738  63.203  82.783  1.00  0.00           C
ATOM  10212 4C21 POPE  184      20.128  63.393  84.253  1.00  0.00           C
ATOM  10215 5C21 POPE  184      21.048  62.293  84.793  1.00  0.00           C
ATOM  10218 6C21 POPE  184      20.338  60.943  84.933  1.00  0.00           C
ATOM  10221 7C21 POPE  184      21.228  59.863  85.553  1.00  0.00           C
ATOM  10224 8C21 POPE  184      20.498  58.533  85.743  1.00  0.00           C
ATOM  10228  C33 POPE  184      26.688  64.943  71.033  1.00  0.00           C
ATOM  10231  C34 POPE  184      27.638  63.803  71.443  1.00  0.00           C
ATOM  10234  C35 POPE  184      28.358  64.073  72.773  1.00  0.00           C
ATOM  10237  C36 POPE  184      27.528  63.673  74.003  1.00  0.00           C
ATOM  10240  C37 POPE  184      28.278  63.983  75.303  1.00  0.00           C
ATOM  10243  C38 POPE  184      27.538  63.513  76.563  1.00  0.00           C
ATOM  10246  C39 POPE  184      28.338  63.913  77.803  1.00  0.00           C
ATOM  10249 0C31 POPE  184      27.648  63.703  79.153  1.00  0.00           C
ATOM  10252 1C31 POPE  184      28.568  64.243  80.263  1.00  0.00           C
ATOM  10255 2C31 POPE  184      27.988  64.213  81.673  1.00  0.00           C
ATOM  10258 3C31 POPE  184      28.898  64.983  82.643  1.00  0.00           C
ATOM  10261 4C31 POPE  184      28.328  65.073  84.063  1.00  0.00           C
ATOM  10264 5C31 POPE  184      29.098  66.083  84.923  1.00  0.00           C
ATOM  10267 6C31 POPE  184      28.508  66.243  86.333  1.00  0.00           C
ATOM  10271  NH3 POPE  185      14.048  93.283 105.563  1.00  0.00           N
ATOM  10275  C12 POPE  185      14.758  93.433 106.873  1.00  0.00           C
ATOM  10278  C11 POPE  185      14.428  94.813 107.443  1.00  0.00           C
ATOM  10281  P   POPE  185      14.538  96.093 109.703  1.00  0.00           P
ATOM  10282  O13 POPE  185      13.168  96.513 110.023  1.00  0.00           O
ATOM  10283  O14 POPE  185      15.538  95.903 110.793  1.00  0.00           O
ATOM  10284  O11 POPE  185      15.158  97.093 108.633  1.00  0.00           O
ATOM  10285  O12 POPE  185      14.498  94.753 108.863  1.00  0.00           O
ATOM  10286  C1  POPE  185      14.428  98.223 108.143  1.00  0.00           C
ATOM  10289  C2  POPE  185      15.268  99.063 107.133  1.00  0.00           C
ATOM  10291  O21 POPE  185      14.698  98.953 105.803  1.00  0.00           O
ATOM  10292  C21 POPE  185      14.068 100.063 105.403  1.00  0.00           C
ATOM  10293  O22 POPE  185      13.918 101.063 106.093  1.00  0.00           O
ATOM  10294  C22 POPE  185      13.558  99.943 103.973  1.00  0.00           C
ATOM  10297  C3  POPE  185      16.778  98.663 107.123  1.00  0.00           C
ATOM  10300  O31 POPE  185      17.498  99.273 106.033  1.00  0.00           O
ATOM  10301  C31 POPE  185      17.718  98.693 104.843  1.00  0.00           C
ATOM  10302  O32 POPE  185      18.248  99.283 103.913  1.00  0.00           O
ATOM  10303  C32 POPE  185      17.228  97.243 104.743  1.00  0.00           C
ATOM  10306  C23 POPE  185      14.498  99.243 102.963  1.00  0.00           C
ATOM  10309  C24 POPE  185      13.908  99.333 101.543  1.00  0.00           C
ATOM  10312  C25 POPE  185      14.698  98.573 100.473  1.00  0.00           C
ATOM  10315  C26 POPE  185      16.058  99.173 100.133  1.00  0.00           C
ATOM  10318  C27 POPE  185      16.268  99.293  98.623  1.00  0.00           C
ATOM  10321  C28 POPE  185      17.668  99.793  98.223  1.00  0.00           C
ATOM  10324  C29 POPE  185      18.618  98.623  98.143  1.00  0.00           C
ATOM  10326 0C21 POPE  185      19.188  98.123  97.023  1.00  0.00           C
ATOM  10328 1C21 POPE  185      19.068  98.683  95.633  1.00  0.00           C
ATOM  10331 2C21 POPE  185      18.008  97.993  94.753  1.00  0.00           C
ATOM  10334 3C21 POPE  185      18.408  96.593  94.253  1.00  0.00           C
ATOM  10337 4C21 POPE  185      17.628  96.203  92.983  1.00  0.00           C
ATOM  10340 5C21 POPE  185      18.048  94.853  92.383  1.00  0.00           C
ATOM  10343 6C21 POPE  185      17.308  94.523  91.073  1.00  0.00           C
ATOM  10346 7C21 POPE  185      17.738  95.393  89.883  1.00  0.00           C
ATOM  10349 8C21 POPE  185      16.988  95.063  88.583  1.00  0.00           C
ATOM  10353  C33 POPE  185      17.328  96.673 103.313  1.00  0.00           C
ATOM  10356  C34 POPE  185      16.318  95.543 103.093  1.00  0.00           C
ATOM  10359  C35 POPE  185      16.408  94.923 101.703  1.00  0.00           C
ATOM  10362  C36 POPE  185      15.198  94.043 101.383  1.00  0.00           C
ATOM  10365  C37 POPE  185      15.268  93.503  99.943  1.00  0.00           C
ATOM  10368  C38 POPE  185      14.168  92.493  99.623  1.00  0.00           C
ATOM  10371  C39 POPE  185      14.528  91.623  98.413  1.00  0.00           C
ATOM  10374 0C31 POPE  185      14.498  92.393  97.083  1.00  0.00           C
ATOM  10377 1C31 POPE  185      15.178  91.573  95.983  1.00  0.00           C
ATOM  10380 2C31 POPE  185      14.908  92.093  94.563  1.00  0.00           C
ATOM  10383 3C31 POPE  185      15.518  91.203  93.453  1.00  0.00           C
ATOM  10386 4C31 POPE  185      15.078  89.733  93.563  1.00  0.00           C
ATOM  10389 5C31 POPE  185      15.598  88.843  92.423  1.00  0.00           C
ATOM  10392 6C31 POPE  185      15.398  87.353  92.703  1.00  0.00           C
ATOM  10396  NH3 POPE  186     104.578  18.173 103.303  1.00  0.00           N
ATOM  10400  C12 POPE  186     103.288  18.553 102.613  1.00  0.00           C
ATOM  10403  C11 POPE  186     103.428  19.763 101.663  1.00  0.00           C
ATOM  10406  P   POPE  186     100.988  20.763 101.313  1.00  0.00           P
ATOM  10407  O13 POPE  186     100.568  22.183 101.413  1.00  0.00           O
ATOM  10408  O14 POPE  186     100.168  19.793 102.063  1.00  0.00           O
ATOM  10409  O11 POPE  186     101.168  20.323  99.803  1.00  0.00           O
ATOM  10410  O12 POPE  186     102.448  20.753 101.933  1.00  0.00           O
ATOM  10411  C1  POPE  186     100.548  21.053  98.733  1.00  0.00           C
ATOM  10414  C2  POPE  186     101.498  22.093  98.083  1.00  0.00           C
ATOM  10416  O21 POPE  186     101.618  21.893  96.653  1.00  0.00           O
ATOM  10417  C21 POPE  186     102.518  21.023  96.223  1.00  0.00           C
ATOM  10418  O22 POPE  186     103.048  20.133  96.883  1.00  0.00           O
ATOM  10419  C22 POPE  186     102.798  21.263  94.743  1.00  0.00           C
ATOM  10422  C3  POPE  186     102.868  22.243  98.773  1.00  0.00           C
ATOM  10425  O31 POPE  186     103.668  23.213  98.053  1.00  0.00           O
ATOM  10426  C31 POPE  186     103.798  24.363  98.703  1.00  0.00           C
ATOM  10427  O32 POPE  186     103.448  24.553  99.853  1.00  0.00           O
ATOM  10428  C32 POPE  186     104.408  25.403  97.763  1.00  0.00           C
ATOM  10431  C23 POPE  186     102.998  19.923  94.003  1.00  0.00           C
ATOM  10434  C24 POPE  186     103.548  20.103  92.593  1.00  0.00           C
ATOM  10437  C25 POPE  186     103.458  18.823  91.733  1.00  0.00           C
ATOM  10440  C26 POPE  186     103.968  17.563  92.453  1.00  0.00           C
ATOM  10443  C27 POPE  186     104.288  16.423  91.483  1.00  0.00           C
ATOM  10446  C28 POPE  186     104.678  15.103  92.183  1.00  0.00           C
ATOM  10449  C29 POPE  186     103.478  14.293  92.643  1.00  0.00           C
ATOM  10451 0C21 POPE  186     103.068  13.103  92.153  1.00  0.00           C
ATOM  10453 1C21 POPE  186     103.688  12.303  91.043  1.00  0.00           C
ATOM  10456 2C21 POPE  186     102.818  12.073  89.793  1.00  0.00           C
ATOM  10459 3C21 POPE  186     101.938  10.823  89.903  1.00  0.00           C
ATOM  10462 4C21 POPE  186     101.018  10.643  88.683  1.00  0.00           C
ATOM  10465 5C21 POPE  186     101.748  10.293  87.383  1.00  0.00           C
ATOM  10468 6C21 POPE  186     100.888  10.583  86.153  1.00  0.00           C
ATOM  10471 7C21 POPE  186     101.488  10.023  84.853  1.00  0.00           C
ATOM  10474 8C21 POPE  186     100.718  10.483  83.613  1.00  0.00           C
ATOM  10478  C33 POPE  186     103.318  26.153  96.943  1.00  0.00           C
ATOM  10481  C34 POPE  186     102.808  25.403  95.703  1.00  0.00           C
ATOM  10484  C35 POPE  186     103.888  25.153  94.643  1.00  0.00           C
ATOM  10487  C36 POPE  186     103.308  24.913  93.243  1.00  0.00           C
ATOM  10490  C37 POPE  186     104.388  24.633  92.193  1.00  0.00           C
ATOM  10493  C38 POPE  186     103.858  24.693  90.743  1.00  0.00           C
ATOM  10496  C39 POPE  186     102.848  23.583  90.393  1.00  0.00           C
ATOM  10499 0C31 POPE  186     103.428  22.503  89.463  1.00  0.00           C
ATOM  10502 1C31 POPE  186     102.408  21.383  89.203  1.00  0.00           C
ATOM  10505 2C31 POPE  186     102.888  20.343  88.173  1.00  0.00           C
ATOM  10508 3C31 POPE  186     102.628  20.793  86.723  1.00  0.00           C
ATOM  10511 4C31 POPE  186     102.958  19.703  85.693  1.00  0.00           C
ATOM  10514 5C31 POPE  186     102.668  20.153  84.263  1.00  0.00           C
ATOM  10517 6C31 POPE  186     101.678  19.273  83.493  1.00  0.00           C
ATOM  10521  NH3 POPE  187      68.848 118.803  59.233  1.00  0.00           N
ATOM  10525  C12 POPE  187      69.348 117.833  58.203  1.00  0.00           C
ATOM  10528  C11 POPE  187      70.838 118.073  57.883  1.00  0.00           C
ATOM  10531  P   POPE  187      72.318 118.233  60.083  1.00  0.00           P
ATOM  10532  O13 POPE  187      73.268 117.343  60.783  1.00  0.00           O
ATOM  10533  O14 POPE  187      72.778 119.583  59.683  1.00  0.00           O
ATOM  10534  O11 POPE  187      70.998 118.423  60.973  1.00  0.00           O
ATOM  10535  O12 POPE  187      71.688 117.463  58.863  1.00  0.00           O
ATOM  10536  C1  POPE  187      71.108 118.453  62.403  1.00  0.00           C
ATOM  10539  C2  POPE  187      70.538 117.173  63.063  1.00  0.00           C
ATOM  10541  O21 POPE  187      70.848 117.243  64.473  1.00  0.00           O
ATOM  10542  C21 POPE  187      69.858 116.883  65.273  1.00  0.00           C
ATOM  10543  O22 POPE  187      68.678 116.833  64.973  1.00  0.00           O
ATOM  10544  C22 POPE  187      70.398 116.493  66.643  1.00  0.00           C
ATOM  10547  C3  POPE  187      71.098 115.833  62.503  1.00  0.00           C
ATOM  10550  O31 POPE  187      70.428 114.693  63.103  1.00  0.00           O
ATOM  10551  C31 POPE  187      71.128 114.003  64.023  1.00  0.00           C
ATOM  10552  O32 POPE  187      72.278 114.233  64.323  1.00  0.00           O
ATOM  10553  C32 POPE  187      70.218 112.983  64.703  1.00  0.00           C
ATOM  10556  C23 POPE  187      70.738 117.703  67.533  1.00  0.00           C
ATOM  10559  C24 POPE  187      70.878 117.283  69.003  1.00  0.00           C
ATOM  10562  C25 POPE  187      71.408 118.403  69.903  1.00  0.00           C
ATOM  10565  C26 POPE  187      71.438 117.983  71.373  1.00  0.00           C
ATOM  10568  C27 POPE  187      72.358 118.863  72.233  1.00  0.00           C
ATOM  10571  C28 POPE  187      72.518 118.313  73.673  1.00  0.00           C
ATOM  10574  C29 POPE  187      73.708 118.893  74.383  1.00  0.00           C
ATOM  10576 0C21 POPE  187      73.698 119.803  75.373  1.00  0.00           C
ATOM  10578 1C21 POPE  187      72.478 120.503  75.923  1.00  0.00           C
ATOM  10581 2C21 POPE  187      72.778 121.923  76.453  1.00  0.00           C
ATOM  10584 3C21 POPE  187      73.648 121.943  77.713  1.00  0.00           C
ATOM  10587 4C21 POPE  187      73.698 123.333  78.373  1.00  0.00           C
ATOM  10590 5C21 POPE  187      74.998 123.593  79.143  1.00  0.00           C
ATOM  10593 6C21 POPE  187      76.158 123.903  78.183  1.00  0.00           C
ATOM  10596 7C21 POPE  187      77.518 124.103  78.863  1.00  0.00           C
ATOM  10599 8C21 POPE  187      78.578 124.443  77.833  1.00  0.00           C
ATOM  10603  C33 POPE  187      70.988 111.823  65.393  1.00  0.00           C
ATOM  10606  C34 POPE  187      70.538 111.533  66.833  1.00  0.00           C
ATOM  10609  C35 POPE  187      70.838 112.653  67.843  1.00  0.00           C
ATOM  10612  C36 POPE  187      70.808 112.143  69.293  1.00  0.00           C
ATOM  10615  C37 POPE  187      70.918 113.243  70.363  1.00  0.00           C
ATOM  10618  C38 POPE  187      70.948 112.653  71.783  1.00  0.00           C
ATOM  10621  C39 POPE  187      70.818 113.693  72.913  1.00  0.00           C
ATOM  10624 0C31 POPE  187      70.608 113.023  74.283  1.00  0.00           C
ATOM  10627 1C31 POPE  187      70.358 114.013  75.433  1.00  0.00           C
ATOM  10630 2C31 POPE  187      69.798 113.333  76.703  1.00  0.00           C
ATOM  10633 3C31 POPE  187      70.848 112.563  77.523  1.00  0.00           C
ATOM  10636 4C31 POPE  187      70.218 111.903  78.773  1.00  0.00           C
ATOM  10639 5C31 POPE  187      71.268 111.363  79.753  1.00  0.00           C
ATOM  10642 6C31 POPE  187      70.648 110.573  80.913  1.00  0.00           C
ATOM  10646  NH3 POPE  188      95.438   6.373  61.583  1.00  0.00           N
ATOM  10650  C12 POPE  188      95.188   7.823  61.213  1.00  0.00           C
ATOM  10653  C11 POPE  188      96.468   8.663  61.303  1.00  0.00           C
ATOM  10656  P   POPE  188      98.478   7.053  60.823  1.00  0.00           P
ATOM  10657  O13 POPE  188      99.868   7.453  60.563  1.00  0.00           O
ATOM  10658  O14 POPE  188      97.958   5.783  60.283  1.00  0.00           O
ATOM  10659  O11 POPE  188      98.188   6.903  62.363  1.00  0.00           O
ATOM  10660  O12 POPE  188      97.458   8.173  60.393  1.00  0.00           O
ATOM  10661  C1  POPE  188      99.168   6.933  63.393  1.00  0.00           C
ATOM  10664  C2  POPE  188      98.688   7.883  64.493  1.00  0.00           C
ATOM  10666  O21 POPE  188      99.568   7.783  65.613  1.00  0.00           O
ATOM  10667  C21 POPE  188      99.538   8.843  66.403  1.00  0.00           C
ATOM  10668  O22 POPE  188      99.108   9.943  66.123  1.00  0.00           O
ATOM  10669  C22 POPE  188     100.028   8.413  67.783  1.00  0.00           C
ATOM  10672  C3  POPE  188      97.238   7.563  64.973  1.00  0.00           C
ATOM  10675  O31 POPE  188      96.438   8.753  64.983  1.00  0.00           O
ATOM  10676  C31 POPE  188      96.158   9.313  66.153  1.00  0.00           C
ATOM  10677  O32 POPE  188      96.388   8.853  67.253  1.00  0.00           O
ATOM  10678  C32 POPE  188      95.408  10.613  65.873  1.00  0.00           C
ATOM  10681  C23 POPE  188      99.438   9.273  68.923  1.00  0.00           C
ATOM  10684  C24 POPE  188      99.488   8.553  70.273  1.00  0.00           C
ATOM  10687  C25 POPE  188     100.898   8.043  70.603  1.00  0.00           C
ATOM  10690  C26 POPE  188     100.988   7.263  71.913  1.00  0.00           C
ATOM  10693  C27 POPE  188     102.348   6.553  72.033  1.00  0.00           C
ATOM  10696  C28 POPE  188     102.498   5.733  73.313  1.00  0.00           C
ATOM  10699  C29 POPE  188     102.758   6.573  74.543  1.00  0.00           C
ATOM  10701 0C21 POPE  188     103.798   6.433  75.373  1.00  0.00           C
ATOM  10703 1C21 POPE  188     104.898   5.413  75.203  1.00  0.00           C
ATOM  10706 2C21 POPE  188     104.508   4.033  75.783  1.00  0.00           C
ATOM  10709 3C21 POPE  188     105.418   2.923  75.243  1.00  0.00           C
ATOM  10712 4C21 POPE  188     105.458   1.663  76.123  1.00  0.00           C
ATOM  10715 5C21 POPE  188     106.218   1.873  77.443  1.00  0.00           C
ATOM  10718 6C21 POPE  188     106.318   0.583  78.273  1.00  0.00           C
ATOM  10721 7C21 POPE  188     107.048   0.793  79.603  1.00  0.00           C
ATOM  10724 8C21 POPE  188     107.018  -0.433  80.513  1.00  0.00           C
ATOM  10728  C33 POPE  188      94.298  10.393  64.803  1.00  0.00           C
ATOM  10731  C34 POPE  188      92.948  11.083  65.033  1.00  0.00           C
ATOM  10734  C35 POPE  188      92.558  11.473  66.473  1.00  0.00           C
ATOM  10737  C36 POPE  188      91.068  11.843  66.533  1.00  0.00           C
ATOM  10740  C37 POPE  188      90.548  12.373  67.873  1.00  0.00           C
ATOM  10743  C38 POPE  188      89.088  12.853  67.723  1.00  0.00           C
ATOM  10746  C39 POPE  188      88.548  13.683  68.893  1.00  0.00           C
ATOM  10749 0C31 POPE  188      88.548  12.963  70.243  1.00  0.00           C
ATOM  10752 1C31 POPE  188      87.918  13.813  71.353  1.00  0.00           C
ATOM  10755 2C31 POPE  188      88.118  13.193  72.743  1.00  0.00           C
ATOM  10758 3C31 POPE  188      87.478  14.013  73.863  1.00  0.00           C
ATOM  10761 4C31 POPE  188      87.768  13.443  75.253  1.00  0.00           C
ATOM  10764 5C31 POPE  188      87.088  14.243  76.363  1.00  0.00           C
ATOM  10767 6C31 POPE  188      87.298  13.653  77.763  1.00  0.00           C
ATOM  10771  NH3 POPE  189      92.168  28.433  61.183  1.00  0.00           N
ATOM  10775  C12 POPE  189      93.468  29.033  61.673  1.00  0.00           C
ATOM  10778  C11 POPE  189      94.658  28.233  61.153  1.00  0.00           C
ATOM  10781  P   POPE  189      95.658  26.003  62.053  1.00  0.00           P
ATOM  10782  O13 POPE  189      95.248  24.653  62.493  1.00  0.00           O
ATOM  10783  O14 POPE  189      96.838  26.043  61.153  1.00  0.00           O
ATOM  10784  O11 POPE  189      96.068  26.833  63.323  1.00  0.00           O
ATOM  10785  O12 POPE  189      94.478  26.833  61.443  1.00  0.00           O
ATOM  10786  C1  POPE  189      96.048  26.173  64.593  1.00  0.00           C
ATOM  10789  C2  POPE  189      96.588  27.153  65.653  1.00  0.00           C
ATOM  10791  O21 POPE  189      97.188  26.463  66.773  1.00  0.00           O
ATOM  10792  C21 POPE  189      96.388  25.973  67.703  1.00  0.00           C
ATOM  10793  O22 POPE  189      95.188  25.813  67.623  1.00  0.00           O
ATOM  10794  C22 POPE  189      97.238  25.663  68.943  1.00  0.00           C
ATOM  10797  C3  POPE  189      95.518  28.223  65.993  1.00  0.00           C
ATOM  10800  O31 POPE  189      96.098  29.143  66.913  1.00  0.00           O
ATOM  10801  C31 POPE  189      95.618  30.363  66.913  1.00  0.00           C
ATOM  10802  O32 POPE  189      94.658  30.753  66.293  1.00  0.00           O
ATOM  10803  C32 POPE  189      96.488  31.203  67.843  1.00  0.00           C
ATOM  10806  C23 POPE  189      96.878  24.313  69.613  1.00  0.00           C
ATOM  10809  C24 POPE  189      97.718  24.023  70.873  1.00  0.00           C
ATOM  10812  C25 POPE  189      97.138  22.903  71.753  1.00  0.00           C
ATOM  10815  C26 POPE  189      95.948  23.353  72.613  1.00  0.00           C
ATOM  10818  C27 POPE  189      95.148  22.173  73.193  1.00  0.00           C
ATOM  10821  C28 POPE  189      93.818  22.633  73.823  1.00  0.00           C
ATOM  10824  C29 POPE  189      92.638  21.793  73.373  1.00  0.00           C
ATOM  10826 0C21 POPE  189      91.858  21.003  74.123  1.00  0.00           C
ATOM  10828 1C21 POPE  189      91.978  20.763  75.613  1.00  0.00           C
ATOM  10831 2C21 POPE  189      90.828  21.433  76.393  1.00  0.00           C
ATOM  10834 3C21 POPE  189      90.988  21.233  77.903  1.00  0.00           C
ATOM  10837 4C21 POPE  189      89.748  21.643  78.713  1.00  0.00           C
ATOM  10840 5C21 POPE  189      88.568  20.663  78.593  1.00  0.00           C
ATOM  10843 6C21 POPE  189      88.828  19.313  79.273  1.00  0.00           C
ATOM  10846 7C21 POPE  189      87.648  18.343  79.173  1.00  0.00           C
ATOM  10849 8C21 POPE  189      87.908  17.003  79.863  1.00  0.00           C
ATOM  10853  C33 POPE  189      96.638  30.533  69.223  1.00  0.00           C
ATOM  10856  C34 POPE  189      97.708  31.193  70.093  1.00  0.00           C
ATOM  10859  C35 POPE  189      97.688  30.583  71.493  1.00  0.00           C
ATOM  10862  C36 POPE  189      98.428  31.413  72.543  1.00  0.00           C
ATOM  10865  C37 POPE  189      97.748  31.313  73.913  1.00  0.00           C
ATOM  10868  C38 POPE  189      98.338  32.283  74.933  1.00  0.00           C
ATOM  10871  C39 POPE  189      97.508  32.403  76.223  1.00  0.00           C
ATOM  10874 0C31 POPE  189      97.908  31.363  77.273  1.00  0.00           C
ATOM  10877 1C31 POPE  189      97.038  31.433  78.533  1.00  0.00           C
ATOM  10880 2C31 POPE  189      97.698  30.753  79.743  1.00  0.00           C
ATOM  10883 3C31 POPE  189      98.628  31.703  80.513  1.00  0.00           C
ATOM  10886 4C31 POPE  189      99.488  30.973  81.563  1.00  0.00           C
ATOM  10889 5C31 POPE  189     100.048  31.923  82.633  1.00  0.00           C
ATOM  10892 6C31 POPE  189     101.018  31.243  83.603  1.00  0.00           C
ATOM  10896  NH3 POPE  190      77.598 106.713  60.273  1.00  0.00           N
ATOM  10900  C12 POPE  190      77.678 106.473  58.793  1.00  0.00           C
ATOM  10903  C11 POPE  190      79.008 105.783  58.403  1.00  0.00           C
ATOM  10906  P   POPE  190      78.298 103.373  59.003  1.00  0.00           P
ATOM  10907  O13 POPE  190      78.968 102.093  59.313  1.00  0.00           O
ATOM  10908  O14 POPE  190      77.548 103.513  57.743  1.00  0.00           O
ATOM  10909  O11 POPE  190      77.298 103.763  60.163  1.00  0.00           O
ATOM  10910  O12 POPE  190      79.288 104.603  59.163  1.00  0.00           O
ATOM  10911  C1  POPE  190      77.098 102.883  61.273  1.00  0.00           C
ATOM  10914  C2  POPE  190      78.278 102.903  62.293  1.00  0.00           C
ATOM  10916  O21 POPE  190      77.788 102.443  63.553  1.00  0.00           O
ATOM  10917  C21 POPE  190      77.078 103.233  64.313  1.00  0.00           C
ATOM  10918  O22 POPE  190      76.748 104.393  64.093  1.00  0.00           O
ATOM  10919  C22 POPE  190      76.788 102.453  65.583  1.00  0.00           C
ATOM  10922  C3  POPE  190      78.988 104.293  62.343  1.00  0.00           C
ATOM  10925  O31 POPE  190      79.678 104.553  63.583  1.00  0.00           O
ATOM  10926  C31 POPE  190      79.948 105.853  63.733  1.00  0.00           C
ATOM  10927  O32 POPE  190      79.858 106.683  62.833  1.00  0.00           O
ATOM  10928  C32 POPE  190      80.208 106.153  65.193  1.00  0.00           C
ATOM  10931  C23 POPE  190      75.998 103.263  66.623  1.00  0.00           C
ATOM  10934  C24 POPE  190      75.888 102.443  67.903  1.00  0.00           C
ATOM  10937  C25 POPE  190      75.118 103.143  69.033  1.00  0.00           C
ATOM  10940  C26 POPE  190      75.928 104.243  69.723  1.00  0.00           C
ATOM  10943  C27 POPE  190      75.138 104.843  70.883  1.00  0.00           C
ATOM  10946  C28 POPE  190      75.938 105.833  71.743  1.00  0.00           C
ATOM  10949  C29 POPE  190      75.268 105.953  73.093  1.00  0.00           C
ATOM  10951 0C21 POPE  190      74.838 107.053  73.723  1.00  0.00           C
ATOM  10953 1C21 POPE  190      74.988 108.493  73.293  1.00  0.00           C
ATOM  10956 2C21 POPE  190      75.478 109.383  74.463  1.00  0.00           C
ATOM  10959 3C21 POPE  190      74.538 109.393  75.693  1.00  0.00           C
ATOM  10962 4C21 POPE  190      74.968 110.383  76.783  1.00  0.00           C
ATOM  10965 5C21 POPE  190      76.338 110.083  77.413  1.00  0.00           C
ATOM  10968 6C21 POPE  190      76.338 108.953  78.453  1.00  0.00           C
ATOM  10971 7C21 POPE  190      77.758 108.603  78.913  1.00  0.00           C
ATOM  10974 8C21 POPE  190      77.798 107.673  80.133  1.00  0.00           C
ATOM  10978  C33 POPE  190      78.938 105.903  66.043  1.00  0.00           C
ATOM  10981  C34 POPE  190      78.838 106.833  67.263  1.00  0.00           C
ATOM  10984  C35 POPE  190      79.988 106.653  68.263  1.00  0.00           C
ATOM  10987  C36 POPE  190      79.898 105.353  69.073  1.00  0.00           C
ATOM  10990  C37 POPE  190      81.258 104.673  69.233  1.00  0.00           C
ATOM  10993  C38 POPE  190      81.188 103.313  69.963  1.00  0.00           C
ATOM  10996  C39 POPE  190      80.548 103.423  71.353  1.00  0.00           C
ATOM  10999 0C31 POPE  190      80.678 102.163  72.193  1.00  0.00           C
ATOM  11002 1C31 POPE  190      79.998 102.333  73.563  1.00  0.00           C
ATOM  11005 2C31 POPE  190      80.488 101.323  74.593  1.00  0.00           C
ATOM  11008 3C31 POPE  190      79.898 101.533  76.003  1.00  0.00           C
ATOM  11011 4C31 POPE  190      80.578 100.603  77.013  1.00  0.00           C
ATOM  11014 5C31 POPE  190      80.088 100.743  78.453  1.00  0.00           C
ATOM  11017 6C31 POPE  190      80.928  99.873  79.403  1.00  0.00           C
ATOM  11021  NH3 POPE  191      69.498  50.223  61.993  1.00  0.00           N
ATOM  11025  C12 POPE  191      69.938  48.993  62.723  1.00  0.00           C
ATOM  11028  C11 POPE  191      70.378  47.963  61.683  1.00  0.00           C
ATOM  11031  P   POPE  191      68.228  46.643  60.953  1.00  0.00           P
ATOM  11032  O13 POPE  191      66.908  47.273  60.693  1.00  0.00           O
ATOM  11033  O14 POPE  191      68.578  45.463  60.153  1.00  0.00           O
ATOM  11034  O11 POPE  191      68.398  46.403  62.513  1.00  0.00           O
ATOM  11035  O12 POPE  191      69.338  47.743  60.723  1.00  0.00           O
ATOM  11036  C1  POPE  191      67.558  45.623  63.353  1.00  0.00           C
ATOM  11039  C2  POPE  191      67.798  46.003  64.843  1.00  0.00           C
ATOM  11041  O21 POPE  191      67.488  44.883  65.693  1.00  0.00           O
ATOM  11042  C21 POPE  191      67.868  44.973  66.953  1.00  0.00           C
ATOM  11043  O22 POPE  191      68.548  45.853  67.443  1.00  0.00           O
ATOM  11044  C22 POPE  191      67.348  43.753  67.693  1.00  0.00           C
ATOM  11047  C3  POPE  191      66.988  47.263  65.263  1.00  0.00           C
ATOM  11050  O31 POPE  191      65.588  46.973  65.393  1.00  0.00           O
ATOM  11051  C31 POPE  191      64.848  47.223  66.483  1.00  0.00           C
ATOM  11052  O32 POPE  191      63.648  47.013  66.513  1.00  0.00           O
ATOM  11053  C32 POPE  191      65.598  47.803  67.703  1.00  0.00           C
ATOM  11056  C23 POPE  191      68.218  43.383  68.913  1.00  0.00           C
ATOM  11059  C24 POPE  191      67.758  42.073  69.563  1.00  0.00           C
ATOM  11062  C25 POPE  191      68.678  41.613  70.703  1.00  0.00           C
ATOM  11065  C26 POPE  191      68.378  42.323  72.033  1.00  0.00           C
ATOM  11068  C27 POPE  191      69.398  42.013  73.133  1.00  0.00           C
ATOM  11071  C28 POPE  191      68.748  41.443  74.423  1.00  0.00           C
ATOM  11074  C29 POPE  191      69.778  41.323  75.513  1.00  0.00           C
ATOM  11076 0C21 POPE  191      69.768  40.453  76.543  1.00  0.00           C
ATOM  11078 1C21 POPE  191      68.728  39.403  76.853  1.00  0.00           C
ATOM  11081 2C21 POPE  191      69.278  38.233  77.703  1.00  0.00           C
ATOM  11084 3C21 POPE  191      69.708  38.653  79.113  1.00  0.00           C
ATOM  11087 4C21 POPE  191      70.468  37.563  79.883  1.00  0.00           C
ATOM  11090 5C21 POPE  191      71.248  38.143  81.073  1.00  0.00           C
ATOM  11093 6C21 POPE  191      72.178  37.133  81.753  1.00  0.00           C
ATOM  11096 7C21 POPE  191      73.168  37.813  82.703  1.00  0.00           C
ATOM  11099 8C21 POPE  191      74.058  36.833  83.473  1.00  0.00           C
ATOM  11103  C33 POPE  191      64.748  47.773  69.013  1.00  0.00           C
ATOM  11106  C34 POPE  191      65.488  48.323  70.253  1.00  0.00           C
ATOM  11109  C35 POPE  191      64.828  47.913  71.583  1.00  0.00           C
ATOM  11112  C36 POPE  191      65.658  48.263  72.833  1.00  0.00           C
ATOM  11115  C37 POPE  191      65.408  47.383  74.063  1.00  0.00           C
ATOM  11118  C38 POPE  191      66.288  47.833  75.253  1.00  0.00           C
ATOM  11121  C39 POPE  191      66.188  46.953  76.503  1.00  0.00           C
ATOM  11124 0C31 POPE  191      65.558  47.673  77.713  1.00  0.00           C
ATOM  11127 1C31 POPE  191      65.398  46.753  78.933  1.00  0.00           C
ATOM  11130 2C31 POPE  191      64.808  47.473  80.153  1.00  0.00           C
ATOM  11133 3C31 POPE  191      64.328  46.493  81.243  1.00  0.00           C
ATOM  11136 4C31 POPE  191      62.868  46.083  81.033  1.00  0.00           C
ATOM  11139 5C31 POPE  191      62.368  45.033  82.023  1.00  0.00           C
ATOM  11142 6C31 POPE  191      60.908  44.613  81.813  1.00  0.00           C
ATOM  11146  NH3 POPE  192      36.968  72.863 104.223  1.00  0.00           N
ATOM  11150  C12 POPE  192      37.468  72.723 105.633  1.00  0.00           C
ATOM  11153  C11 POPE  192      38.568  71.643 105.743  1.00  0.00           C
ATOM  11156  P   POPE  192      40.538  72.883 104.523  1.00  0.00           P
ATOM  11157  O13 POPE  192      39.778  74.153 104.583  1.00  0.00           O
ATOM  11158  O14 POPE  192      41.738  72.683 105.363  1.00  0.00           O
ATOM  11159  O11 POPE  192      40.968  72.653 103.043  1.00  0.00           O
ATOM  11160  O12 POPE  192      39.518  71.693 104.683  1.00  0.00           O
ATOM  11161  C1  POPE  192      40.838  73.683 102.063  1.00  0.00           C
ATOM  11164  C2  POPE  192      41.648  73.253 100.823  1.00  0.00           C
ATOM  11166  O21 POPE  192      41.108  71.973 100.423  1.00  0.00           O
ATOM  11167  C21 POPE  192      41.738  71.263  99.533  1.00  0.00           C
ATOM  11168  O22 POPE  192      42.038  70.083  99.653  1.00  0.00           O
ATOM  11169  C22 POPE  192      41.828  72.043  98.213  1.00  0.00           C
ATOM  11172  C3  POPE  192      43.138  73.163 101.203  1.00  0.00           C
ATOM  11175  O31 POPE  192      44.028  72.873 100.093  1.00  0.00           O
ATOM  11176  C31 POPE  192      44.758  73.903  99.653  1.00  0.00           C
ATOM  11177  O32 POPE  192      44.668  75.043 100.053  1.00  0.00           O
ATOM  11178  C32 POPE  192      45.678  73.453  98.513  1.00  0.00           C
ATOM  11181  C23 POPE  192      40.448  72.613  97.793  1.00  0.00           C
ATOM  11184  C24 POPE  192      40.358  72.883  96.293  1.00  0.00           C
ATOM  11187  C25 POPE  192      40.398  71.583  95.483  1.00  0.00           C
ATOM  11190  C26 POPE  192      40.328  71.793  93.973  1.00  0.00           C
ATOM  11193  C27 POPE  192      40.838  70.543  93.253  1.00  0.00           C
ATOM  11196  C28 POPE  192      40.588  70.543  91.743  1.00  0.00           C
ATOM  11199  C29 POPE  192      41.368  71.583  90.993  1.00  0.00           C
ATOM  11201 0C21 POPE  192      42.598  71.433  90.473  1.00  0.00           C
ATOM  11203 1C21 POPE  192      43.488  70.223  90.613  1.00  0.00           C
ATOM  11206 2C21 POPE  192      43.178  69.023  89.693  1.00  0.00           C
ATOM  11209 3C21 POPE  192      43.178  69.363  88.193  1.00  0.00           C
ATOM  11212 4C21 POPE  192      43.508  68.153  87.293  1.00  0.00           C
ATOM  11215 5C21 POPE  192      42.668  66.893  87.573  1.00  0.00           C
ATOM  11218 6C21 POPE  192      42.918  65.813  86.513  1.00  0.00           C
ATOM  11221 7C21 POPE  192      42.368  64.443  86.903  1.00  0.00           C
ATOM  11224 8C21 POPE  192      42.608  63.403  85.803  1.00  0.00           C
ATOM  11228  C33 POPE  192      46.548  72.213  98.853  1.00  0.00           C
ATOM  11231  C34 POPE  192      47.728  72.003  97.883  1.00  0.00           C
ATOM  11234  C35 POPE  192      47.358  71.913  96.393  1.00  0.00           C
ATOM  11237  C36 POPE  192      48.608  71.763  95.503  1.00  0.00           C
ATOM  11240  C37 POPE  192      48.478  72.413  94.113  1.00  0.00           C
ATOM  11243  C38 POPE  192      49.838  72.583  93.423  1.00  0.00           C
ATOM  11246  C39 POPE  192      49.748  73.313  92.073  1.00  0.00           C
ATOM  11249 0C31 POPE  192      51.118  73.483  91.413  1.00  0.00           C
ATOM  11252 1C31 POPE  192      51.038  74.163  90.033  1.00  0.00           C
ATOM  11255 2C31 POPE  192      52.388  74.243  89.323  1.00  0.00           C
ATOM  11258 3C31 POPE  192      53.378  75.203  89.993  1.00  0.00           C
ATOM  11261 4C31 POPE  192      54.718  75.333  89.273  1.00  0.00           C
ATOM  11264 5C31 POPE  192      55.548  74.043  89.283  1.00  0.00           C
ATOM  11267 6C31 POPE  192      56.898  74.203  88.583  1.00  0.00           C
ATOM  11271  NH3 POPE  193      88.458  94.893 106.633  1.00  0.00           N
ATOM  11275  C12 POPE  193      87.098  94.313 106.993  1.00  0.00           C
ATOM  11278  C11 POPE  193      86.908  92.963 106.263  1.00  0.00           C
ATOM  11281  P   POPE  193      84.728  91.743 105.403  1.00  0.00           P
ATOM  11282  O13 POPE  193      85.558  91.153 104.333  1.00  0.00           O
ATOM  11283  O14 POPE  193      83.728  90.833 106.003  1.00  0.00           O
ATOM  11284  O11 POPE  193      83.998  93.033 104.883  1.00  0.00           O
ATOM  11285  O12 POPE  193      85.658  92.333 106.553  1.00  0.00           O
ATOM  11286  C1  POPE  193      83.658  93.313 103.533  1.00  0.00           C
ATOM  11289  C2  POPE  193      84.478  94.513 103.003  1.00  0.00           C
ATOM  11291  O21 POPE  193      83.688  95.153 101.983  1.00  0.00           O
ATOM  11292  C21 POPE  193      83.898  96.463 101.823  1.00  0.00           C
ATOM  11293  O22 POPE  193      84.618  97.153 102.523  1.00  0.00           O
ATOM  11294  C22 POPE  193      82.998  96.953 100.683  1.00  0.00           C
ATOM  11297  C3  POPE  193      85.838  93.993 102.453  1.00  0.00           C
ATOM  11300  O31 POPE  193      86.688  95.013 101.913  1.00  0.00           O
ATOM  11301  C31 POPE  193      87.478  95.663 102.753  1.00  0.00           C
ATOM  11302  O32 POPE  193      87.538  95.503 103.963  1.00  0.00           O
ATOM  11303  C32 POPE  193      88.418  96.533 101.933  1.00  0.00           C
ATOM  11306  C23 POPE  193      83.058  98.473 100.403  1.00  0.00           C
ATOM  11309  C24 POPE  193      81.838  98.963  99.603  1.00  0.00           C
ATOM  11312  C25 POPE  193      81.558  98.153  98.343  1.00  0.00           C
ATOM  11315  C26 POPE  193      80.348  98.683  97.563  1.00  0.00           C
ATOM  11318  C27 POPE  193      80.088  97.843  96.313  1.00  0.00           C
ATOM  11321  C28 POPE  193      78.938  98.373  95.443  1.00  0.00           C
ATOM  11324  C29 POPE  193      78.848  97.503  94.213  1.00  0.00           C
ATOM  11326 0C21 POPE  193      77.928  96.553  93.943  1.00  0.00           C
ATOM  11328 1C21 POPE  193      76.738  96.173  94.783  1.00  0.00           C
ATOM  11331 2C21 POPE  193      75.398  96.173  94.013  1.00  0.00           C
ATOM  11334 3C21 POPE  193      75.298  95.123  92.893  1.00  0.00           C
ATOM  11337 4C21 POPE  193      74.498  95.603  91.673  1.00  0.00           C
ATOM  11340 5C21 POPE  193      74.528  94.573  90.523  1.00  0.00           C
ATOM  11343 6C21 POPE  193      73.938  95.103  89.223  1.00  0.00           C
ATOM  11346 7C21 POPE  193      74.228  94.193  88.023  1.00  0.00           C
ATOM  11349 8C21 POPE  193      73.828  94.813  86.683  1.00  0.00           C
ATOM  11353  C33 POPE  193      87.728  97.663 101.123  1.00  0.00           C
ATOM  11356  C34 POPE  193      87.078  97.173  99.823  1.00  0.00           C
ATOM  11359  C35 POPE  193      86.828  98.293  98.803  1.00  0.00           C
ATOM  11362  C36 POPE  193      88.118  98.743  98.103  1.00  0.00           C
ATOM  11365  C37 POPE  193      87.888  99.553  96.823  1.00  0.00           C
ATOM  11368  C38 POPE  193      89.208  99.873  96.103  1.00  0.00           C
ATOM  11371  C39 POPE  193      89.008 100.543  94.733  1.00  0.00           C
ATOM  11374 0C31 POPE  193      88.668  99.543  93.613  1.00  0.00           C
ATOM  11377 1C31 POPE  193      88.508 100.223  92.243  1.00  0.00           C
ATOM  11380 2C31 POPE  193      88.608  99.263  91.053  1.00  0.00           C
ATOM  11383 3C31 POPE  193      87.358  98.393  90.853  1.00  0.00           C
ATOM  11386 4C31 POPE  193      86.158  99.183  90.313  1.00  0.00           C
ATOM  11389 5C31 POPE  193      85.578  98.543  89.043  1.00  0.00           C
ATOM  11392 6C31 POPE  193      84.408  99.333  88.473  1.00  0.00           C
ATOM  11396  NH3 POPE  194      51.388 114.103 101.543  1.00  0.00           N
ATOM  11400  C12 POPE  194      51.008 114.713 102.863  1.00  0.00           C
ATOM  11403  C11 POPE  194      51.978 115.833 103.243  1.00  0.00           C
ATOM  11406  P   POPE  194      50.698 118.103 103.073  1.00  0.00           P
ATOM  11407  O13 POPE  194      51.448 119.383 103.193  1.00  0.00           O
ATOM  11408  O14 POPE  194      50.068 117.543 104.283  1.00  0.00           O
ATOM  11409  O11 POPE  194      49.538 118.253 102.023  1.00  0.00           O
ATOM  11410  O12 POPE  194      51.708 117.023 102.473  1.00  0.00           O
ATOM  11411  C1  POPE  194      49.628 118.503 100.623  1.00  0.00           C
ATOM  11414  C2  POPE  194      48.968 117.343  99.813  1.00  0.00           C
ATOM  11416  O21 POPE  194      48.438 117.753  98.553  1.00  0.00           O
ATOM  11417  C21 POPE  194      49.278 117.963  97.573  1.00  0.00           C
ATOM  11418  O22 POPE  194      50.488 118.033  97.653  1.00  0.00           O
ATOM  11419  C22 POPE  194      48.448 118.033  96.273  1.00  0.00           C
ATOM  11422  C3  POPE  194      47.758 116.723 100.573  1.00  0.00           C
ATOM  11425  O31 POPE  194      47.158 115.603  99.853  1.00  0.00           O
ATOM  11426  C31 POPE  194      47.898 114.503  99.963  1.00  0.00           C
ATOM  11427  O32 POPE  194      48.948 114.423 100.543  1.00  0.00           O
ATOM  11428  C32 POPE  194      47.198 113.313  99.313  1.00  0.00           C
ATOM  11431  C23 POPE  194      49.148 117.353  95.073  1.00  0.00           C
ATOM  11434  C24 POPE  194      48.148 116.783  94.043  1.00  0.00           C
ATOM  11437  C25 POPE  194      47.378 115.563  94.583  1.00  0.00           C
ATOM  11440  C26 POPE  194      46.668 114.733  93.513  1.00  0.00           C
ATOM  11443  C27 POPE  194      45.978 113.493  94.103  1.00  0.00           C
ATOM  11446  C28 POPE  194      45.488 112.493  93.033  1.00  0.00           C
ATOM  11449  C29 POPE  194      46.468 111.363  92.803  1.00  0.00           C
ATOM  11451 0C21 POPE  194      46.188 110.193  92.223  1.00  0.00           C
ATOM  11453 1C21 POPE  194      44.858 109.773  91.643  1.00  0.00           C
ATOM  11456 2C21 POPE  194      44.858 109.763  90.103  1.00  0.00           C
ATOM  11459 3C21 POPE  194      45.918 108.833  89.493  1.00  0.00           C
ATOM  11462 4C21 POPE  194      45.658 108.493  88.023  1.00  0.00           C
ATOM  11465 5C21 POPE  194      46.748 107.573  87.483  1.00  0.00           C
ATOM  11468 6C21 POPE  194      46.528 107.103  86.043  1.00  0.00           C
ATOM  11471 7C21 POPE  194      47.758 106.363  85.483  1.00  0.00           C
ATOM  11474 8C21 POPE  194      48.978 107.243  85.233  1.00  0.00           C
ATOM  11478  C33 POPE  194      48.188 112.503  98.453  1.00  0.00           C
ATOM  11481  C34 POPE  194      48.638 113.313  97.233  1.00  0.00           C
ATOM  11484  C35 POPE  194      49.968 112.843  96.643  1.00  0.00           C
ATOM  11487  C36 POPE  194      49.858 111.553  95.813  1.00  0.00           C
ATOM  11490  C37 POPE  194      50.268 111.793  94.353  1.00  0.00           C
ATOM  11493  C38 POPE  194      50.238 110.523  93.503  1.00  0.00           C
ATOM  11496  C39 POPE  194      50.528 110.833  92.023  1.00  0.00           C
ATOM  11499 0C31 POPE  194      50.328 109.623  91.103  1.00  0.00           C
ATOM  11502 1C31 POPE  194      50.618 109.973  89.633  1.00  0.00           C
ATOM  11505 2C31 POPE  194      50.078 108.923  88.653  1.00  0.00           C
ATOM  11508 3C31 POPE  194      51.078 107.823  88.273  1.00  0.00           C
ATOM  11511 4C31 POPE  194      52.198 108.343  87.363  1.00  0.00           C
ATOM  11514 5C31 POPE  194      53.048 107.213  86.763  1.00  0.00           C
ATOM  11517 6C31 POPE  194      54.188 107.743  85.903  1.00  0.00           C
ATOM  11521  NH3 POPE  195     125.028  87.673  64.083  1.00  0.00           N
ATOM  11525  C12 POPE  195     125.818  88.753  63.373  1.00  0.00           C
ATOM  11528  C11 POPE  195     126.928  88.213  62.463  1.00  0.00           C
ATOM  11531  P   POPE  195     129.258  89.553  62.473  1.00  0.00           P
ATOM  11532  O13 POPE  195     130.148  89.053  61.403  1.00  0.00           O
ATOM  11533  O14 POPE  195     129.418  90.953  62.903  1.00  0.00           O
ATOM  11534  O11 POPE  195     129.388  88.603  63.743  1.00  0.00           O
ATOM  11535  O12 POPE  195     127.748  89.293  62.003  1.00  0.00           O
ATOM  11536  C1  POPE  195     129.548  89.073  65.073  1.00  0.00           C
ATOM  11539  C2  POPE  195     128.448  88.523  66.023  1.00  0.00           C
ATOM  11541  O21 POPE  195     128.548  89.083  67.323  1.00  0.00           O
ATOM  11542  C21 POPE  195     129.658  88.993  68.023  1.00  0.00           C
ATOM  11543  O22 POPE  195     130.678  88.403  67.723  1.00  0.00           O
ATOM  11544  C22 POPE  195     129.398  89.763  69.303  1.00  0.00           C
ATOM  11547  C3  POPE  195     128.298  86.973  66.093  1.00  0.00           C
ATOM  11550  O31 POPE  195     126.908  86.593  66.223  1.00  0.00           O
ATOM  11551  C31 POPE  195     126.368  85.963  67.293  1.00  0.00           C
ATOM  11552  O32 POPE  195     125.238  85.523  67.293  1.00  0.00           O
ATOM  11553  C32 POPE  195     127.258  85.883  68.543  1.00  0.00           C
ATOM  11556  C23 POPE  195     129.398  88.823  70.523  1.00  0.00           C
ATOM  11559  C24 POPE  195     130.438  89.263  71.553  1.00  0.00           C
ATOM  11562  C25 POPE  195     130.108  90.593  72.213  1.00  0.00           C
ATOM  11565  C26 POPE  195     131.354  91.223  72.863  1.00  0.00           C
ATOM  11568  C27 POPE  195     131.024  92.543  73.563  1.00  0.00           C
ATOM  11571  C28 POPE  195     132.244  93.183  74.253  1.00  0.00           C
ATOM  11574  C29 POPE  195     132.704  92.373  75.443  1.00  0.00           C
ATOM  11576 0C21 POPE  195     132.654  92.753  76.733  1.00  0.00           C
ATOM  11578 1C21 POPE  195     132.134  94.083  77.223  1.00  0.00           C
ATOM  11581 2C21 POPE  195     131.684  94.083  78.703  1.00  0.00           C
ATOM  11584 3C21 POPE  195     132.774  93.623  79.683  1.00  0.00           C
ATOM  11587 4C21 POPE  195     132.884  94.453  80.963  1.00  0.00           C
ATOM  11590 5C21 POPE  195     131.624  94.433  81.843  1.00  0.00           C
ATOM  11593 6C21 POPE  195     131.864  95.143  83.193  1.00  0.00           C
ATOM  11596 7C21 POPE  195     130.628  95.223  84.083  1.00  0.00           C
ATOM  11599 8C21 POPE  195     130.918  95.873  85.443  1.00  0.00           C
ATOM  11603  C33 POPE  195     126.498  85.433  69.833  1.00  0.00           C
ATOM  11606  C34 POPE  195     125.618  86.543  70.453  1.00  0.00           C
ATOM  11609  C35 POPE  195     125.398  86.463  71.983  1.00  0.00           C
ATOM  11612  C36 POPE  195     124.108  85.763  72.453  1.00  0.00           C
ATOM  11615  C37 POPE  195     123.908  85.773  73.983  1.00  0.00           C
ATOM  11618  C38 POPE  195     123.748  84.353  74.573  1.00  0.00           C
ATOM  11621  C39 POPE  195     123.078  84.243  75.963  1.00  0.00           C
ATOM  11624 0C31 POPE  195     122.998  82.773  76.403  1.00  0.00           C
ATOM  11627 1C31 POPE  195     122.148  82.513  77.663  1.00  0.00           C
ATOM  11630 2C31 POPE  195     121.998  81.003  77.953  1.00  0.00           C
ATOM  11633 3C31 POPE  195     120.978  80.663  79.043  1.00  0.00           C
ATOM  11636 4C31 POPE  195     121.358  81.173  80.443  1.00  0.00           C
ATOM  11639 5C31 POPE  195     120.348  80.773  81.523  1.00  0.00           C
ATOM  11642 6C31 POPE  195     120.698  81.323  82.903  1.00  0.00           C
ATOM  11646  NH3 POPE  196      75.848  33.993 101.163  1.00  0.00           N
ATOM  11650  C12 POPE  196      74.428  33.903 101.643  1.00  0.00           C
ATOM  11653  C11 POPE  196      74.168  35.053 102.633  1.00  0.00           C
ATOM  11656  P   POPE  196      73.578  37.283 101.363  1.00  0.00           P
ATOM  11657  O13 POPE  196      72.248  37.243 102.003  1.00  0.00           O
ATOM  11658  O14 POPE  196      74.178  38.623 101.173  1.00  0.00           O
ATOM  11659  O11 POPE  196      73.468  36.583  99.953  1.00  0.00           O
ATOM  11660  O12 POPE  196      74.598  36.323 102.113  1.00  0.00           O
ATOM  11661  C1  POPE  196      74.638  36.403  99.153  1.00  0.00           C
ATOM  11664  C2  POPE  196      74.498  37.053  97.743  1.00  0.00           C
ATOM  11666  O21 POPE  196      74.228  38.463  97.883  1.00  0.00           O
ATOM  11667  C21 POPE  196      74.988  39.223  97.103  1.00  0.00           C
ATOM  11668  O22 POPE  196      75.838  38.833  96.333  1.00  0.00           O
ATOM  11669  C22 POPE  196      74.618  40.693  97.293  1.00  0.00           C
ATOM  11672  C3  POPE  196      73.388  36.343  96.893  1.00  0.00           C
ATOM  11675  O31 POPE  196      73.828  36.003  95.553  1.00  0.00           O
ATOM  11676  C31 POPE  196      74.688  34.973  95.533  1.00  0.00           C
ATOM  11677  O32 POPE  196      75.038  34.343  96.513  1.00  0.00           O
ATOM  11678  C32 POPE  196      75.238  34.693  94.153  1.00  0.00           C
ATOM  11681  C23 POPE  196      75.208  41.553  96.153  1.00  0.00           C
ATOM  11684  C24 POPE  196      74.408  41.453  94.853  1.00  0.00           C
ATOM  11687  C25 POPE  196      75.188  41.863  93.593  1.00  0.00           C
ATOM  11690  C26 POPE  196      76.088  43.093  93.753  1.00  0.00           C
ATOM  11693  C27 POPE  196      76.248  43.913  92.463  1.00  0.00           C
ATOM  11696  C28 POPE  196      77.688  44.443  92.253  1.00  0.00           C
ATOM  11699  C29 POPE  196      77.778  45.333  91.043  1.00  0.00           C
ATOM  11701 0C21 POPE  196      78.578  46.403  90.873  1.00  0.00           C
ATOM  11703 1C21 POPE  196      79.598  46.943  91.853  1.00  0.00           C
ATOM  11706 2C21 POPE  196      81.028  46.793  91.303  1.00  0.00           C
ATOM  11709 3C21 POPE  196      82.068  47.543  92.163  1.00  0.00           C
ATOM  11712 4C21 POPE  196      83.498  47.373  91.623  1.00  0.00           C
ATOM  11715 5C21 POPE  196      84.478  48.373  92.233  1.00  0.00           C
ATOM  11718 6C21 POPE  196      85.878  48.273  91.603  1.00  0.00           C
ATOM  11721 7C21 POPE  196      86.868  49.273  92.223  1.00  0.00           C
ATOM  11724 8C21 POPE  196      88.298  49.143  91.673  1.00  0.00           C
ATOM  11728  C33 POPE  196      74.988  35.813  93.133  1.00  0.00           C
ATOM  11731  C34 POPE  196      75.798  35.583  91.853  1.00  0.00           C
ATOM  11734  C35 POPE  196      75.348  36.533  90.743  1.00  0.00           C
ATOM  11737  C36 POPE  196      76.198  36.423  89.473  1.00  0.00           C
ATOM  11740  C37 POPE  196      75.628  37.323  88.373  1.00  0.00           C
ATOM  11743  C38 POPE  196      76.358  37.223  87.023  1.00  0.00           C
ATOM  11746  C39 POPE  196      77.808  37.723  87.083  1.00  0.00           C
ATOM  11749 0C31 POPE  196      78.418  37.863  85.673  1.00  0.00           C
ATOM  11752 1C31 POPE  196      79.748  38.633  85.633  1.00  0.00           C
ATOM  11755 2C31 POPE  196      79.618  40.023  86.253  1.00  0.00           C
ATOM  11758 3C31 POPE  196      80.558  41.093  85.673  1.00  0.00           C
ATOM  11761 4C31 POPE  196      80.238  42.453  86.293  1.00  0.00           C
ATOM  11764 5C31 POPE  196      81.018  43.623  85.683  1.00  0.00           C
ATOM  11767 6C31 POPE  196      80.658  44.943  86.353  1.00  0.00           C
ATOM  11771  NH3 POPE  197      66.048  98.433  59.463  1.00  0.00           N
ATOM  11775  C12 POPE  197      65.708  97.123  58.823  1.00  0.00           C
ATOM  11778  C11 POPE  197      64.418  96.563  59.423  1.00  0.00           C
ATOM  11781  P   POPE  197      63.578  94.063  59.473  1.00  0.00           P
ATOM  11782  O13 POPE  197      62.328  93.563  58.843  1.00  0.00           O
ATOM  11783  O14 POPE  197      64.718  93.123  59.583  1.00  0.00           O
ATOM  11784  O11 POPE  197      63.228  94.593  60.913  1.00  0.00           O
ATOM  11785  O12 POPE  197      64.048  95.383  58.723  1.00  0.00           O
ATOM  11786  C1  POPE  197      61.978  95.163  61.283  1.00  0.00           C
ATOM  11789  C2  POPE  197      61.588  94.643  62.703  1.00  0.00           C
ATOM  11791  O21 POPE  197      61.788  95.513  63.833  1.00  0.00           O
ATOM  11792  C21 POPE  197      62.668  96.483  63.893  1.00  0.00           C
ATOM  11793  O22 POPE  197      63.508  96.803  63.073  1.00  0.00           O
ATOM  11794  C22 POPE  197      62.488  97.193  65.243  1.00  0.00           C
ATOM  11797  C3  POPE  197      62.278  93.273  62.963  1.00  0.00           C
ATOM  11800  O31 POPE  197      61.718  92.613  64.103  1.00  0.00           O
ATOM  11801  C31 POPE  197      60.578  91.983  63.913  1.00  0.00           C
ATOM  11802  O32 POPE  197      60.088  91.713  62.823  1.00  0.00           O
ATOM  11803  C32 POPE  197      59.938  91.723  65.283  1.00  0.00           C
ATOM  11806  C23 POPE  197      63.138  96.433  66.423  1.00  0.00           C
ATOM  11809  C24 POPE  197      62.788  97.033  67.793  1.00  0.00           C
ATOM  11812  C25 POPE  197      63.718  96.573  68.923  1.00  0.00           C
ATOM  11815  C26 POPE  197      63.208  96.993  70.323  1.00  0.00           C
ATOM  11818  C27 POPE  197      64.298  97.063  71.403  1.00  0.00           C
ATOM  11821  C28 POPE  197      63.728  97.383  72.803  1.00  0.00           C
ATOM  11824  C29 POPE  197      63.368  96.153  73.583  1.00  0.00           C
ATOM  11826 0C21 POPE  197      63.208  96.083  74.923  1.00  0.00           C
ATOM  11828 1C21 POPE  197      63.308  97.233  75.893  1.00  0.00           C
ATOM  11831 2C21 POPE  197      62.028  98.093  75.923  1.00  0.00           C
ATOM  11834 3C21 POPE  197      61.998  99.073  77.103  1.00  0.00           C
ATOM  11837 4C21 POPE  197      60.758  99.983  77.043  1.00  0.00           C
ATOM  11840 5C21 POPE  197      60.698 101.003  78.193  1.00  0.00           C
ATOM  11843 6C21 POPE  197      59.498 101.953  78.093  1.00  0.00           C
ATOM  11846 7C21 POPE  197      59.478 102.763  76.793  1.00  0.00           C
ATOM  11849 8C21 POPE  197      58.558 103.983  76.843  1.00  0.00           C
ATOM  11853  C33 POPE  197      60.708  92.423  66.433  1.00  0.00           C
ATOM  11856  C34 POPE  197      59.908  92.543  67.733  1.00  0.00           C
ATOM  11859  C35 POPE  197      60.668  93.333  68.803  1.00  0.00           C
ATOM  11862  C36 POPE  197      59.998  93.173  70.163  1.00  0.00           C
ATOM  11865  C37 POPE  197      60.888  93.503  71.353  1.00  0.00           C
ATOM  11868  C38 POPE  197      60.318  92.873  72.623  1.00  0.00           C
ATOM  11871  C39 POPE  197      61.158  93.133  73.873  1.00  0.00           C
ATOM  11874 0C31 POPE  197      60.548  92.403  75.073  1.00  0.00           C
ATOM  11877 1C31 POPE  197      61.228  92.733  76.403  1.00  0.00           C
ATOM  11880 2C31 POPE  197      60.398  92.173  77.563  1.00  0.00           C
ATOM  11883 3C31 POPE  197      60.958  92.503  78.943  1.00  0.00           C
ATOM  11886 4C31 POPE  197      61.068  94.003  79.233  1.00  0.00           C
ATOM  11889 5C31 POPE  197      61.378  94.273  80.713  1.00  0.00           C
ATOM  11892 6C31 POPE  197      61.458  95.763  81.033  1.00  0.00           C
ATOM  11896  NH3 POPE  198     113.438 106.973 105.303  1.00  0.00           N
ATOM  11900  C12 POPE  198     113.988 105.943 106.253  1.00  0.00           C
ATOM  11903  C11 POPE  198     112.958 104.813 106.483  1.00  0.00           C
ATOM  11906  P   POPE  198     114.818 103.053 107.253  1.00  0.00           P
ATOM  11907  O13 POPE  198     115.798 104.063 107.683  1.00  0.00           O
ATOM  11908  O14 POPE  198     114.768 101.743 107.913  1.00  0.00           O
ATOM  11909  O11 POPE  198     115.058 102.793 105.693  1.00  0.00           O
ATOM  11910  O12 POPE  198     113.398 103.743 107.313  1.00  0.00           O
ATOM  11911  C1  POPE  198     116.338 102.153 105.453  1.00  0.00           C
ATOM  11914  C2  POPE  198     116.438 101.623 104.003  1.00  0.00           C
ATOM  11916  O21 POPE  198     117.398 100.563 103.933  1.00  0.00           O
ATOM  11917  C21 POPE  198     116.928  99.353 104.223  1.00  0.00           C
ATOM  11918  O22 POPE  198     115.788  99.113 104.573  1.00  0.00           O
ATOM  11919  C22 POPE  198     118.008  98.343 103.853  1.00  0.00           C
ATOM  11922  C3  POPE  198     116.838 102.743 102.993  1.00  0.00           C
ATOM  11925  O31 POPE  198     116.688 102.333 101.613  1.00  0.00           O
ATOM  11926  C31 POPE  198     115.458 102.103 101.183  1.00  0.00           C
ATOM  11927  O32 POPE  198     114.438 102.273 101.813  1.00  0.00           O
ATOM  11928  C32 POPE  198     115.508 101.413  99.833  1.00  0.00           C
ATOM  11931  C23 POPE  198     118.058  98.133 102.313  1.00  0.00           C
ATOM  11934  C24 POPE  198     119.338  97.403 101.863  1.00  0.00           C
ATOM  11937  C25 POPE  198     119.268  96.793 100.453  1.00  0.00           C
ATOM  11940  C26 POPE  198     119.488  97.753  99.283  1.00  0.00           C
ATOM  11943  C27 POPE  198     120.158  97.033  98.093  1.00  0.00           C
ATOM  11946  C28 POPE  198     120.428  97.933  96.873  1.00  0.00           C
ATOM  11949  C29 POPE  198     121.638  97.463  96.093  1.00  0.00           C
ATOM  11951 0C21 POPE  198     121.698  96.913  94.863  1.00  0.00           C
ATOM  11953 1C21 POPE  198     120.558  96.583  93.953  1.00  0.00           C
ATOM  11956 2C21 POPE  198     120.778  95.253  93.213  1.00  0.00           C
ATOM  11959 3C21 POPE  198     119.778  95.043  92.063  1.00  0.00           C
ATOM  11962 4C21 POPE  198     120.138  93.883  91.123  1.00  0.00           C
ATOM  11965 5C21 POPE  198     120.198  94.303  89.643  1.00  0.00           C
ATOM  11968 6C21 POPE  198     118.828  94.703  89.063  1.00  0.00           C
ATOM  11971 7C21 POPE  198     118.928  95.413  87.713  1.00  0.00           C
ATOM  11974 8C21 POPE  198     117.628  96.113  87.293  1.00  0.00           C
ATOM  11978  C33 POPE  198     114.868 102.243  98.693  1.00  0.00           C
ATOM  11981  C34 POPE  198     114.658 101.413  97.413  1.00  0.00           C
ATOM  11984  C35 POPE  198     113.798 100.143  97.603  1.00  0.00           C
ATOM  11987  C36 POPE  198     113.098  99.723  96.313  1.00  0.00           C
ATOM  11990  C37 POPE  198     112.008  98.643  96.503  1.00  0.00           C
ATOM  11993  C38 POPE  198     111.168  98.413  95.233  1.00  0.00           C
ATOM  11996  C39 POPE  198     110.178  99.573  94.973  1.00  0.00           C
ATOM  11999 0C31 POPE  198     109.418  99.533  93.643  1.00  0.00           C
ATOM  12002 1C31 POPE  198     110.248 100.043  92.443  1.00  0.00           C
ATOM  12005 2C31 POPE  198     109.678  99.613  91.083  1.00  0.00           C
ATOM  12008 3C31 POPE  198     108.258 100.103  90.773  1.00  0.00           C
ATOM  12011 4C31 POPE  198     108.148 101.583  90.383  1.00  0.00           C
ATOM  12014 5C31 POPE  198     106.768 101.893  89.773  1.00  0.00           C
ATOM  12017 6C31 POPE  198     106.528 103.383  89.563  1.00  0.00           C
ATOM  12021  NH3 POPE  199      41.258  31.913 106.613  1.00  0.00           N
ATOM  12025  C12 POPE  199      40.188  32.953 106.793  1.00  0.00           C
ATOM  12028  C11 POPE  199      40.708  34.363 106.513  1.00  0.00           C
ATOM  12031  P   POPE  199      39.828  36.813 106.683  1.00  0.00           P
ATOM  12032  O13 POPE  199      39.248  37.373 107.933  1.00  0.00           O
ATOM  12033  O14 POPE  199      41.218  37.123 106.263  1.00  0.00           O
ATOM  12034  O11 POPE  199      38.838  37.123 105.513  1.00  0.00           O
ATOM  12035  O12 POPE  199      39.658  35.253 106.803  1.00  0.00           O
ATOM  12036  C1  POPE  199      39.178  36.853 104.153  1.00  0.00           C
ATOM  12039  C2  POPE  199      38.008  37.323 103.253  1.00  0.00           C
ATOM  12041  O21 POPE  199      38.398  37.423 101.863  1.00  0.00           O
ATOM  12042  C21 POPE  199      38.478  36.243 101.253  1.00  0.00           C
ATOM  12043  O22 POPE  199      38.358  35.163 101.793  1.00  0.00           O
ATOM  12044  C22 POPE  199      38.598  36.413  99.743  1.00  0.00           C
ATOM  12047  C3  POPE  199      37.488  38.693 103.733  1.00  0.00           C
ATOM  12050  O31 POPE  199      36.328  39.133 103.003  1.00  0.00           O
ATOM  12051  C31 POPE  199      36.538  40.153 102.143  1.00  0.00           C
ATOM  12052  O32 POPE  199      37.598  40.723 101.953  1.00  0.00           O
ATOM  12053  C32 POPE  199      35.208  40.513 101.483  1.00  0.00           C
ATOM  12056  C23 POPE  199      37.228  36.263  99.043  1.00  0.00           C
ATOM  12059  C24 POPE  199      37.328  35.763  97.593  1.00  0.00           C
ATOM  12062  C25 POPE  199      37.638  34.263  97.503  1.00  0.00           C
ATOM  12065  C26 POPE  199      37.668  33.713  96.063  1.00  0.00           C
ATOM  12068  C27 POPE  199      37.978  32.213  96.053  1.00  0.00           C
ATOM  12071  C28 POPE  199      37.978  31.573  94.643  1.00  0.00           C
ATOM  12074  C29 POPE  199      38.078  30.063  94.723  1.00  0.00           C
ATOM  12076 0C21 POPE  199      38.918  29.253  94.043  1.00  0.00           C
ATOM  12078 1C21 POPE  199      39.888  29.643  92.963  1.00  0.00           C
ATOM  12081 2C21 POPE  199      39.818  28.633  91.803  1.00  0.00           C
ATOM  12084 3C21 POPE  199      40.558  29.113  90.543  1.00  0.00           C
ATOM  12087 4C21 POPE  199      40.348  28.203  89.323  1.00  0.00           C
ATOM  12090 5C21 POPE  199      41.368  27.053  89.203  1.00  0.00           C
ATOM  12093 6C21 POPE  199      41.108  26.203  87.953  1.00  0.00           C
ATOM  12096 7C21 POPE  199      42.098  25.053  87.773  1.00  0.00           C
ATOM  12099 8C21 POPE  199      41.768  24.173  86.563  1.00  0.00           C
ATOM  12103  C33 POPE  199      35.288  40.693  99.943  1.00  0.00           C
ATOM  12106  C34 POPE  199      34.158  41.593  99.413  1.00  0.00           C
ATOM  12109  C35 POPE  199      34.118  41.723  97.883  1.00  0.00           C
ATOM  12112  C36 POPE  199      33.618  40.443  97.213  1.00  0.00           C
ATOM  12115  C37 POPE  199      33.368  40.583  95.703  1.00  0.00           C
ATOM  12118  C38 POPE  199      32.748  39.303  95.133  1.00  0.00           C
ATOM  12121  C39 POPE  199      31.928  39.503  93.853  1.00  0.00           C
ATOM  12124 0C31 POPE  199      32.768  39.543  92.573  1.00  0.00           C
ATOM  12127 1C31 POPE  199      31.878  39.533  91.323  1.00  0.00           C
ATOM  12130 2C31 POPE  199      32.658  39.653  90.013  1.00  0.00           C
ATOM  12133 3C31 POPE  199      31.708  39.713  88.803  1.00  0.00           C
ATOM  12136 4C31 POPE  199      32.438  39.953  87.473  1.00  0.00           C
ATOM  12139 5C31 POPE  199      31.498  40.123  86.273  1.00  0.00           C
ATOM  12142 6C31 POPE  199      32.218  40.633  85.033  1.00  0.00           C
ATOM  12146  NH3 POPE  200     111.428  73.233  61.603  1.00  0.00           N
ATOM  12150  C12 POPE  200     110.458  72.513  60.713  1.00  0.00           C
ATOM  12153  C11 POPE  200     110.448  73.193  59.343  1.00  0.00           C
ATOM  12156  P   POPE  200     108.628  75.083  59.383  1.00  0.00           P
ATOM  12157  O13 POPE  200     107.998  74.383  58.243  1.00  0.00           O
ATOM  12158  O14 POPE  200     108.618  76.553  59.323  1.00  0.00           O
ATOM  12159  O11 POPE  200     107.968  74.623  60.753  1.00  0.00           O
ATOM  12160  O12 POPE  200     110.128  74.573  59.513  1.00  0.00           O
ATOM  12161  C1  POPE  200     107.598  75.683  61.653  1.00  0.00           C
ATOM  12164  C2  POPE  200     107.138  75.113  63.013  1.00  0.00           C
ATOM  12166  O21 POPE  200     107.038  76.193  63.933  1.00  0.00           O
ATOM  12167  C21 POPE  200     105.908  76.583  64.423  1.00  0.00           C
ATOM  12168  O22 POPE  200     104.778  76.233  64.113  1.00  0.00           O
ATOM  12169  C22 POPE  200     106.258  77.623  65.503  1.00  0.00           C
ATOM  12172  C3  POPE  200     108.248  74.173  63.563  1.00  0.00           C
ATOM  12175  O31 POPE  200     109.418  74.963  63.863  1.00  0.00           O
ATOM  12176  C31 POPE  200     110.388  74.333  64.493  1.00  0.00           C
ATOM  12177  O32 POPE  200     110.738  73.193  64.273  1.00  0.00           O
ATOM  12178  C32 POPE  200     110.908  75.233  65.593  1.00  0.00           C
ATOM  12181  C23 POPE  200     105.298  77.703  66.713  1.00  0.00           C
ATOM  12184  C24 POPE  200     105.948  78.373  67.943  1.00  0.00           C
ATOM  12187  C25 POPE  200     106.468  79.813  67.713  1.00  0.00           C
ATOM  12190  C26 POPE  200     105.438  80.903  67.993  1.00  0.00           C
ATOM  12193  C27 POPE  200     106.058  82.313  67.923  1.00  0.00           C
ATOM  12196  C28 POPE  200     105.108  83.393  68.473  1.00  0.00           C
ATOM  12199  C29 POPE  200     105.698  84.783  68.343  1.00  0.00           C
ATOM  12201 0C21 POPE  200     105.148  85.833  67.703  1.00  0.00           C
ATOM  12203 1C21 POPE  200     103.828  85.863  66.973  1.00  0.00           C
ATOM  12206 2C21 POPE  200     102.868  86.963  67.493  1.00  0.00           C
ATOM  12209 3C21 POPE  200     102.448  86.813  68.963  1.00  0.00           C
ATOM  12212 4C21 POPE  200     101.298  87.753  69.323  1.00  0.00           C
ATOM  12215 5C21 POPE  200     101.328  88.283  70.773  1.00  0.00           C
ATOM  12218 6C21 POPE  200     101.168  87.203  71.853  1.00  0.00           C
ATOM  12221 7C21 POPE  200     101.318  87.813  73.263  1.00  0.00           C
ATOM  12224 8C21 POPE  200     101.018  86.843  74.403  1.00  0.00           C
ATOM  12228  C33 POPE  200     111.178  74.393  66.853  1.00  0.00           C
ATOM  12231  C34 POPE  200     111.528  75.263  68.053  1.00  0.00           C
ATOM  12234  C35 POPE  200     111.828  74.393  69.273  1.00  0.00           C
ATOM  12237  C36 POPE  200     112.448  75.203  70.403  1.00  0.00           C
ATOM  12240  C37 POPE  200     112.808  74.323  71.603  1.00  0.00           C
ATOM  12243  C38 POPE  200     113.628  75.073  72.643  1.00  0.00           C
ATOM  12246  C39 POPE  200     113.998  74.233  73.873  1.00  0.00           C
ATOM  12249 0C31 POPE  200     114.868  75.033  74.853  1.00  0.00           C
ATOM  12252 1C31 POPE  200     115.858  74.193  75.663  1.00  0.00           C
ATOM  12255 2C31 POPE  200     116.898  75.063  76.383  1.00  0.00           C
ATOM  12258 3C31 POPE  200     116.478  75.523  77.783  1.00  0.00           C
ATOM  12261 4C31 POPE  200     116.558  74.393  78.813  1.00  0.00           C
ATOM  12264 5C31 POPE  200     116.308  74.873  80.253  1.00  0.00           C
ATOM  12267 6C31 POPE  200     116.138  73.743  81.263  1.00  0.00           C
ATOM  12271  NH3 POPE  201      46.748 119.883  60.803  1.00  0.00           N
ATOM  12275  C12 POPE  201      47.618 118.693  60.503  1.00  0.00           C
ATOM  12278  C11 POPE  201      47.058 117.943  59.283  1.00  0.00           C
ATOM  12281  P   POPE  201      47.758 115.403  59.403  1.00  0.00           P
ATOM  12282  O13 POPE  201      46.558 114.803  58.783  1.00  0.00           O
ATOM  12283  O14 POPE  201      49.018 114.683  59.173  1.00  0.00           O
ATOM  12284  O11 POPE  201      47.538 115.503  60.953  1.00  0.00           O
ATOM  12285  O12 POPE  201      47.938 116.903  58.913  1.00  0.00           O
ATOM  12286  C1  POPE  201      46.288 115.453  61.633  1.00  0.00           C
ATOM  12289  C2  POPE  201      46.588 115.713  63.133  1.00  0.00           C
ATOM  12291  O21 POPE  201      46.828 114.613  64.013  1.00  0.00           O
ATOM  12292  C21 POPE  201      46.898 113.353  63.733  1.00  0.00           C
ATOM  12293  O22 POPE  201      46.808 112.793  62.653  1.00  0.00           O
ATOM  12294  C22 POPE  201      47.108 112.633  65.083  1.00  0.00           C
ATOM  12297  C3  POPE  201      45.528 116.593  63.853  1.00  0.00           C
ATOM  12300  O31 POPE  201      45.908 116.833  65.233  1.00  0.00           O
ATOM  12301  C31 POPE  201      46.928 117.673  65.363  1.00  0.00           C
ATOM  12302  O32 POPE  201      47.308 118.463  64.513  1.00  0.00           O
ATOM  12303  C32 POPE  201      47.678 117.463  66.683  1.00  0.00           C
ATOM  12306  C23 POPE  201      48.198 113.283  65.963  1.00  0.00           C
ATOM  12309  C24 POPE  201      48.188 112.833  67.423  1.00  0.00           C
ATOM  12312  C25 POPE  201      49.348 113.453  68.193  1.00  0.00           C
ATOM  12315  C26 POPE  201      49.298 113.273  69.723  1.00  0.00           C
ATOM  12318  C27 POPE  201      50.438 114.053  70.393  1.00  0.00           C
ATOM  12321  C28 POPE  201      50.448 113.993  71.933  1.00  0.00           C
ATOM  12324  C29 POPE  201      49.308 114.783  72.513  1.00  0.00           C
ATOM  12326 0C21 POPE  201      48.658 114.513  73.653  1.00  0.00           C
ATOM  12328 1C21 POPE  201      48.988 113.413  74.623  1.00  0.00           C
ATOM  12331 2C21 POPE  201      48.358 113.643  76.013  1.00  0.00           C
ATOM  12334 3C21 POPE  201      48.938 114.853  76.753  1.00  0.00           C
ATOM  12337 4C21 POPE  201      48.148 115.283  78.003  1.00  0.00           C
ATOM  12340 5C21 POPE  201      48.228 114.303  79.193  1.00  0.00           C
ATOM  12343 6C21 POPE  201      47.628 114.913  80.473  1.00  0.00           C
ATOM  12346 7C21 POPE  201      47.978 114.123  81.743  1.00  0.00           C
ATOM  12349 8C21 POPE  201      47.578 114.793  83.053  1.00  0.00           C
ATOM  12353  C33 POPE  201      46.818 117.483  67.973  1.00  0.00           C
ATOM  12356  C34 POPE  201      47.628 117.023  69.203  1.00  0.00           C
ATOM  12359  C35 POPE  201      46.868 117.163  70.533  1.00  0.00           C
ATOM  12362  C36 POPE  201      47.548 118.143  71.513  1.00  0.00           C
ATOM  12365  C37 POPE  201      46.728 118.383  72.783  1.00  0.00           C
ATOM  12368  C38 POPE  201      47.108 119.683  73.513  1.00  0.00           C
ATOM  12371  C39 POPE  201      47.198 119.533  75.043  1.00  0.00           C
ATOM  12374 0C31 POPE  201      48.568 119.003  75.483  1.00  0.00           C
ATOM  12377 1C31 POPE  201      48.778 119.073  77.003  1.00  0.00           C
ATOM  12380 2C31 POPE  201      50.238 118.803  77.403  1.00  0.00           C
ATOM  12383 3C31 POPE  201      50.778 119.803  78.433  1.00  0.00           C
ATOM  12386 4C31 POPE  201      50.198 119.623  79.843  1.00  0.00           C
ATOM  12389 5C31 POPE  201      50.768 120.643  80.843  1.00  0.00           C
ATOM  12392 6C31 POPE  201      50.358 120.403  82.293  1.00  0.00           C
ATOM  12396  NH3 POPE  202      97.778  95.463  65.173  1.00  0.00           N
ATOM  12400  C12 POPE  202      97.038  94.973  63.953  1.00  0.00           C
ATOM  12403  C11 POPE  202      97.118  93.433  63.763  1.00  0.00           C
ATOM  12406  P   POPE  202      95.718  91.533  62.473  1.00  0.00           P
ATOM  12407  O13 POPE  202      94.278  91.253  62.493  1.00  0.00           O
ATOM  12408  O14 POPE  202      96.288  91.533  61.113  1.00  0.00           O
ATOM  12409  O11 POPE  202      96.458  90.463  63.353  1.00  0.00           O
ATOM  12410  O12 POPE  202      95.928  92.963  63.123  1.00  0.00           O
ATOM  12411  C1  POPE  202      96.238  90.323  64.753  1.00  0.00           C
ATOM  12414  C2  POPE  202      97.498  89.703  65.423  1.00  0.00           C
ATOM  12416  O21 POPE  202      97.388  89.413  66.833  1.00  0.00           O
ATOM  12417  C21 POPE  202      97.098  90.383  67.663  1.00  0.00           C
ATOM  12418  O22 POPE  202      96.688  91.503  67.383  1.00  0.00           O
ATOM  12419  C22 POPE  202      97.348  89.943  69.103  1.00  0.00           C
ATOM  12422  C3  POPE  202      98.838  90.443  65.043  1.00  0.00           C
ATOM  12425  O31 POPE  202      99.178  91.583  65.873  1.00  0.00           O
ATOM  12426  C31 POPE  202     100.068  91.273  66.823  1.00  0.00           C
ATOM  12427  O32 POPE  202     100.548  90.173  66.983  1.00  0.00           O
ATOM  12428  C32 POPE  202     100.438  92.443  67.733  1.00  0.00           C
ATOM  12431  C23 POPE  202      96.878  91.063  70.063  1.00  0.00           C
ATOM  12434  C24 POPE  202      97.068  90.733  71.553  1.00  0.00           C
ATOM  12437  C25 POPE  202      95.718  90.523  72.233  1.00  0.00           C
ATOM  12440  C26 POPE  202      95.808  90.433  73.763  1.00  0.00           C
ATOM  12443  C27 POPE  202      94.418  90.363  74.393  1.00  0.00           C
[truncated: 1,714,549 more chars]
