# Supplementary material for: Characterizing Membrane Association and Periplasmic Transfer of Bacterial Lipoproteins through Molecular Dynamics Simulations
Source: Structure. 2020 Apr 7;28(4):475–487.e3. doi: 10.1016/j.str.2020.01.012 (PMC7139219; doi:10.1016/j.str.2020.01.012)
Supplement: Data S3. Final Coordinates from Simulations (M–X), Related to Figure 3 [file mmc5.zip › M-X/RCSF-2-atomistic.pdb]

TITLE     Protein
REMARK    THIS IS A SIMULATION BOX
CRYST1  129.274  129.274  191.057  90.00  90.00  90.00 P 1           1
MODEL        1
ATOM      1  N   CYSTA   1      64.607  74.997 105.389  1.00  0.00           N
ATOM      3  CA  CYSTA   1      65.727  74.337 106.038  1.00  0.00           C
ATOM      5  C   CYSTA   1      65.507  74.017 107.498  1.00  0.00           C
ATOM      6  O   CYSTA   1      64.387  73.907 107.988  1.00  0.00           O
ATOM      7  CB  CYSTA   1      66.367  73.137 105.289  1.00  0.00           C
ATOM     10  SG  CYSTA   1      67.687  73.717 104.198  1.00  0.00           S
ATOM     11  C1  CYSTA   1      68.467  72.127 103.818  1.00  0.00           C
ATOM     14  CA1 CYSTA   1      63.387  74.467 105.149  1.00  0.00           C
ATOM     15  OA1 CYSTA   1      63.217  73.257 105.138  1.00  0.00           O
ATOM     16  CA2 CYSTA   1      62.207  75.347 104.898  1.00  0.00           C
ATOM     19  C11 CYSTA   1      67.717  71.097 102.908  1.00  0.00           C
ATOM     21  O11 CYSTA   1      66.507  71.627 102.320  1.00  0.00           O
ATOM     22  CX1 CYSTA   1      66.707  72.357 101.248  1.00  0.00           C
ATOM     23  OX1 CYSTA   1      67.737  72.917 100.938  1.00  0.00           O
ATOM     24  CX2 CYSTA   1      65.517  72.227 100.308  1.00  0.00           C
ATOM     27  C12 CYSTA   1      67.397  69.757 103.648  1.00  0.00           C
ATOM     30  O12 CYSTA   1      66.227  69.117 103.118  1.00  0.00           O
ATOM     31  CD1 CYSTA   1      66.387  68.177 102.208  1.00  0.00           C
ATOM     32  OD1 CYSTA   1      66.697  67.017 102.428  1.00  0.00           O
ATOM     33  CD2 CYSTA   1      66.157  68.777 100.818  1.00  0.00           C
ATOM     36  CA3 CYSTA   1      62.387  76.197 103.629  1.00  0.00           C
ATOM     39  CA4 CYSTA   1      62.637  77.677 103.949  1.00  0.00           C
ATOM     42  CA5 CYSTA   1      62.987  78.587 102.768  1.00  0.00           C
ATOM     45  CA6 CYSTA   1      63.607  77.917 101.539  1.00  0.00           C
ATOM     48  CA7 CYSTA   1      63.537  78.827 100.319  1.00  0.00           C
ATOM     51  CA8 CYSTA   1      64.337  78.327  99.118  1.00  0.00           C
ATOM     54  CA9 CYSTA   1      64.177  79.277  97.929  1.00  0.00           C
ATOM     57 0CA1 CYSTA   1      63.327  78.687  96.798  1.00  0.00           C
ATOM     60 1CA1 CYSTA   1      64.067  77.577  96.049  1.00  0.00           C
ATOM     63 2CA1 CYSTA   1      63.317  77.117  94.799  1.00  0.00           C
ATOM     66 3CA1 CYSTA   1      64.137  76.107  93.979  1.00  0.00           C
ATOM     69 4CA1 CYSTA   1      63.507  75.877  92.598  1.00  0.00           C
ATOM     72 5CA1 CYSTA   1      64.527  75.537  91.518  1.00  0.00           C
ATOM     75 6CA1 CYSTA   1      63.927  75.567  90.108  1.00  0.00           C
ATOM     79  CD3 CYSTA   1      66.557  67.827  99.669  1.00  0.00           C
ATOM     82  CD4 CYSTA   1      68.037  67.417  99.758  1.00  0.00           C
ATOM     85  CD5 CYSTA   1      68.967  67.617  98.549  1.00  0.00           C
ATOM     88  CD6 CYSTA   1      68.417  68.327  97.299  1.00  0.00           C
ATOM     91  CD7 CYSTA   1      67.557  67.387  96.429  1.00  0.00           C
ATOM     94  CD8 CYSTA   1      67.307  67.917  95.008  1.00  0.00           C
ATOM     97  CD9 CYSTA   1      66.897  66.787  94.049  1.00  0.00           C
ATOM    100 0CD1 CYSTA   1      65.377  66.677  93.858  1.00  0.00           C
ATOM    103 1CD1 CYSTA   1      64.847  65.237  93.738  1.00  0.00           C
ATOM    106 2CD1 CYSTA   1      63.327  65.217  93.529  1.00  0.00           C
ATOM    109 3CD1 CYSTA   1      62.717  63.817  93.678  1.00  0.00           C
ATOM    112 4CD1 CYSTA   1      62.217  63.207  92.358  1.00  0.00           C
ATOM    115 5CD1 CYSTA   1      60.767  63.577  92.039  1.00  0.00           C
ATOM    118 6CD1 CYSTA   1      60.187  62.817  90.839  1.00  0.00           C
ATOM    122  CX3 CYSTA   1      66.077  72.107  98.878  1.00  0.00           C
ATOM    125  CX4 CYSTA   1      65.167  71.417  97.859  1.00  0.00           C
ATOM    128  CX5 CYSTA   1      65.757  71.577  96.449  1.00  0.00           C
ATOM    131  CX6 CYSTA   1      64.737  71.307  95.339  1.00  0.00           C
ATOM    134  CX7 CYSTA   1      65.327  71.547  93.949  1.00  0.00           C
ATOM    137  CX8 CYSTA   1      64.337  71.257  92.808  1.00  0.00           C
ATOM    140  CX9 CYSTA   1      64.037  69.787  92.649  1.00  0.00           C
ATOM    142 0CX1 CYSTA   1      63.647  69.167  91.518  1.00  0.00           C
ATOM    144 1CX1 CYSTA   1      63.377  69.847  90.208  1.00  0.00           C
ATOM    147 2CX1 CYSTA   1      64.507  69.647  89.179  1.00  0.00           C
ATOM    150 3CX1 CYSTA   1      64.287  70.547  87.958  1.00  0.00           C
ATOM    153 4CX1 CYSTA   1      65.457  70.537  86.968  1.00  0.00           C
ATOM    156 5CX1 CYSTA   1      65.457  71.687  85.949  1.00  0.00           C
ATOM    159 6CX1 CYSTA   1      65.497  73.087  86.589  1.00  0.00           C
ATOM    162 7CX1 CYSTA   1      65.927  74.167  85.588  1.00  0.00           C
ATOM    165 8CX1 CYSTA   1      65.937  75.587  86.159  1.00  0.00           C
ATOM    169  N   SER A   2      66.617  73.857 108.268  1.00  0.00           N
ATOM    171  CA  SER A   2      66.537  73.227 109.578  1.00  0.00           C
ATOM    173  CB  SER A   2      67.807  72.417 109.928  1.00  0.00           C
ATOM    176  OG  SER A   2      67.787  71.167 109.229  1.00  0.00           O
ATOM    178  C   SER A   2      66.067  74.157 110.678  1.00  0.00           C
ATOM    179  O   SER A   2      66.797  74.477 111.618  1.00  0.00           O
ATOM    180  N   MET A   3      64.797  74.607 110.558  1.00  0.00           N
ATOM    182  CA  MET A   3      64.077  75.647 111.269  1.00  0.00           C
ATOM    184  CB  MET A   3      62.547  75.417 111.119  1.00  0.00           C
ATOM    187  CG  MET A   3      61.807  76.467 110.268  1.00  0.00           C
ATOM    190  SD  MET A   3      61.597  75.977 108.529  1.00  0.00           S
ATOM    191  CE  MET A   3      59.977  76.787 108.318  1.00  0.00           C
ATOM    195  C   MET A   3      64.397  75.807 112.738  1.00  0.00           C
ATOM    196  O   MET A   3      64.817  76.847 113.239  1.00  0.00           O
ATOM    197  N   LEU A   4      64.147  74.747 113.519  1.00  0.00           N
ATOM    199  CA  LEU A   4      64.147  74.837 114.958  1.00  0.00           C
ATOM    201  CB  LEU A   4      62.737  74.447 115.488  1.00  0.00           C
ATOM    204  CG  LEU A   4      61.967  75.687 116.029  1.00  0.00           C
ATOM    206  CD1 LEU A   4      60.657  75.307 116.709  1.00  0.00           C
ATOM    210  CD2 LEU A   4      61.687  76.707 114.909  1.00  0.00           C
ATOM    214  C   LEU A   4      65.307  74.057 115.548  1.00  0.00           C
ATOM    215  O   LEU A   4      65.527  74.097 116.758  1.00  0.00           O
ATOM    216  N   SER A   5      66.127  73.437 114.659  1.00  0.00           N
ATOM    218  CA  SER A   5      67.517  73.017 114.898  1.00  0.00           C
ATOM    220  CB  SER A   5      68.527  74.197 114.799  1.00  0.00           C
ATOM    223  OG  SER A   5      68.997  74.357 113.458  1.00  0.00           O
ATOM    225  C   SER A   5      67.867  72.197 116.129  1.00  0.00           C
ATOM    226  O   SER A   5      68.207  72.757 117.159  1.00  0.00           O
ATOM    227  N   ARG A   6      67.797  70.857 116.078  1.00  0.00           N
ATOM    229  CA  ARG A   6      68.317  69.947 117.110  1.00  0.00           C
ATOM    231  CB  ARG A   6      69.807  70.077 117.398  1.00  0.00           C
ATOM    234  CG  ARG A   6      70.707  69.837 116.178  1.00  0.00           C
ATOM    237  CD  ARG A   6      72.147  69.747 116.658  1.00  0.00           C
ATOM    240  NE  ARG A   6      73.107  70.067 115.548  1.00  0.00           N
ATOM    242  CZ  ARG A   6      74.357  70.317 115.889  1.00  0.00           C
ATOM    243  NH1 ARG A   6      75.117  71.007 115.079  1.00  0.00           N
ATOM    246  NH2 ARG A   6      74.907  69.957 117.029  1.00  0.00           N
ATOM    249  C   ARG A   6      67.577  69.927 118.430  1.00  0.00           C
ATOM    250  O   ARG A   6      67.117  68.877 118.888  1.00  0.00           O
ATOM    251  N   SER A   7      67.387  71.097 119.049  1.00  0.00           N
ATOM    253  CA  SER A   7      66.517  71.227 120.189  1.00  0.00           C
ATOM    255  CB  SER A   7      66.927  72.387 121.159  1.00  0.00           C
ATOM    258  OG  SER A   7      66.467  72.137 122.498  1.00  0.00           O
ATOM    260  C   SER A   7      65.017  71.367 119.928  1.00  0.00           C
ATOM    261  O   SER A   7      64.337  71.077 120.909  1.00  0.00           O
ATOM    262  N   PRO A   8      64.367  71.757 118.809  1.00  0.00           N
ATOM    263  CD  PRO A   8      64.627  70.997 117.568  1.00  0.00           C
ATOM    266  CA  PRO A   8      62.927  71.967 118.799  1.00  0.00           C
ATOM    268  CB  PRO A   8      62.447  70.587 118.409  1.00  0.00           C
ATOM    271  CG  PRO A   8      63.297  70.357 117.159  1.00  0.00           C
ATOM    274  C   PRO A   8      62.097  72.767 119.809  1.00  0.00           C
ATOM    275  O   PRO A   8      60.937  72.987 119.499  1.00  0.00           O
ATOM    276  N   VAL A   9      62.647  73.237 120.949  1.00  0.00           N
ATOM    278  CA  VAL A   9      62.097  74.257 121.849  1.00  0.00           C
ATOM    280  CB  VAL A   9      62.307  75.627 121.238  1.00  0.00           C
ATOM    282  CG1 VAL A   9      61.727  76.727 122.139  1.00  0.00           C
ATOM    286  CG2 VAL A   9      63.817  75.837 121.038  1.00  0.00           C
ATOM    290  C   VAL A   9      60.657  74.037 122.328  1.00  0.00           C
ATOM    291  O   VAL A   9      59.687  74.347 121.639  1.00  0.00           O
ATOM    292  N   GLU A  10      60.407  73.317 123.449  1.00  0.00           N
ATOM    294  CA  GLU A  10      60.677  73.717 124.828  1.00  0.00           C
ATOM    296  CB  GLU A  10      59.397  74.417 125.378  1.00  0.00           C
ATOM    299  CG  GLU A  10      59.577  75.137 126.719  1.00  0.00           C
ATOM    302  CD  GLU A  10      60.667  76.197 126.648  1.00  0.00           C
ATOM    303  OE1 GLU A  10      61.087  76.677 127.729  1.00  0.00           O
ATOM    304  OE2 GLU A  10      61.087  76.557 125.518  1.00  0.00           O
ATOM    305  C   GLU A  10      60.837  72.437 125.648  1.00  0.00           C
ATOM    306  O   GLU A  10      60.207  71.487 125.208  1.00  0.00           O
ATOM    307  N   PRO A  11      61.597  72.257 126.758  1.00  0.00           N
ATOM    308  CD  PRO A  11      62.547  73.267 127.258  1.00  0.00           C
ATOM    311  CA  PRO A  11      61.887  70.927 127.320  1.00  0.00           C
ATOM    313  CB  PRO A  11      63.057  71.197 128.298  1.00  0.00           C
ATOM    316  CG  PRO A  11      63.737  72.437 127.729  1.00  0.00           C
ATOM    319  C   PRO A  11      60.757  70.157 128.029  1.00  0.00           C
ATOM    320  O   PRO A  11      60.977  69.697 129.148  1.00  0.00           O
ATOM    321  N   VAL A  12      59.617  69.977 127.348  1.00  0.00           N
ATOM    323  CA  VAL A  12      58.547  68.987 127.449  1.00  0.00           C
ATOM    325  CB  VAL A  12      58.647  68.007 126.269  1.00  0.00           C
ATOM    327  CG1 VAL A  12      57.757  66.747 126.339  1.00  0.00           C
ATOM    331  CG2 VAL A  12      58.217  68.737 124.979  1.00  0.00           C
ATOM    335  C   VAL A  12      58.277  68.367 128.829  1.00  0.00           C
ATOM    336  O   VAL A  12      58.457  67.187 129.089  1.00  0.00           O
ATOM    337  N   GLN A  13      57.787  69.147 129.809  1.00  0.00           N
ATOM    339  CA  GLN A  13      57.207  70.487 129.688  1.00  0.00           C
ATOM    341  CB  GLN A  13      55.967  70.577 130.628  1.00  0.00           C
ATOM    344  CG  GLN A  13      55.287  71.967 130.798  1.00  0.00           C
ATOM    347  CD  GLN A  13      53.777  71.917 131.098  1.00  0.00           C
ATOM    348  OE1 GLN A  13      53.117  72.917 131.348  1.00  0.00           O
ATOM    349  NE2 GLN A  13      53.197  70.697 131.070  1.00  0.00           N
ATOM    352  C   GLN A  13      58.157  71.637 129.888  1.00  0.00           C
ATOM    353  O   GLN A  13      58.357  72.437 128.979  1.00  0.00           O
ATOM    354  N   SER A  14      58.797  71.767 131.070  1.00  0.00           N
ATOM    356  CA  SER A  14      59.577  72.977 131.329  1.00  0.00           C
ATOM    358  CB  SER A  14      58.997  73.717 132.559  1.00  0.00           C
ATOM    361  OG  SER A  14      59.137  75.127 132.398  1.00  0.00           O
ATOM    363  C   SER A  14      61.037  72.607 131.559  1.00  0.00           C
ATOM    364  O   SER A  14      61.947  73.157 130.949  1.00  0.00           O
ATOM    365  N   THR A  15      61.277  71.597 132.419  1.00  0.00           N
ATOM    367  CA  THR A  15      62.617  71.107 132.738  1.00  0.00           C
ATOM    369  CB  THR A  15      63.237  71.857 133.958  1.00  0.00           C
ATOM    371  OG1 THR A  15      63.937  73.027 133.529  1.00  0.00           O
ATOM    373  CG2 THR A  15      64.277  71.087 134.779  1.00  0.00           C
ATOM    377  C   THR A  15      62.557  69.567 132.819  1.00  0.00           C
ATOM    378  O   THR A  15      62.737  68.907 133.839  1.00  0.00           O
ATOM    379  N   ALA A  16      62.227  68.897 131.689  1.00  0.00           N
ATOM    381  CA  ALA A  16      62.087  67.457 131.648  1.00  0.00           C
ATOM    383  CB  ALA A  16      60.807  66.957 132.328  1.00  0.00           C
ATOM    387  C   ALA A  16      62.077  66.957 130.199  1.00  0.00           C
ATOM    388  O   ALA A  16      61.057  66.467 129.708  1.00  0.00           O
ATOM    389  N   PRO A  17      63.187  67.047 129.469  1.00  0.00           N
ATOM    390  CD  PRO A  17      63.057  66.817 128.029  1.00  0.00           C
ATOM    393  CA  PRO A  17      64.367  66.367 129.979  1.00  0.00           C
ATOM    395  CB  PRO A  17      64.567  65.217 128.939  1.00  0.00           C
ATOM    398  CG  PRO A  17      63.447  65.347 127.898  1.00  0.00           C
ATOM    401  C   PRO A  17      65.517  67.347 130.049  1.00  0.00           C
ATOM    402  O   PRO A  17      65.297  68.537 130.258  1.00  0.00           O
ATOM    403  N   GLN A  18      66.767  66.887 129.898  1.00  0.00           N
ATOM    405  CA  GLN A  18      67.917  67.757 129.828  1.00  0.00           C
ATOM    407  CB  GLN A  18      68.757  67.527 131.108  1.00  0.00           C
ATOM    410  CG  GLN A  18      69.827  68.587 131.479  1.00  0.00           C
ATOM    413  CD  GLN A  18      69.417  70.057 131.508  1.00  0.00           C
ATOM    414  OE1 GLN A  18      70.297  70.927 131.469  1.00  0.00           O
ATOM    415  NE2 GLN A  18      68.107  70.357 131.639  1.00  0.00           N
ATOM    418  C   GLN A  18      68.667  67.417 128.538  1.00  0.00           C
ATOM    419  O   GLN A  18      69.387  66.417 128.449  1.00  0.00           O
ATOM    420  N   PRO A  19      68.477  68.217 127.488  1.00  0.00           N
ATOM    421  CD  PRO A  19      67.227  68.987 127.339  1.00  0.00           C
ATOM    424  CA  PRO A  19      69.067  68.007 126.189  1.00  0.00           C
ATOM    426  CB  PRO A  19      68.607  69.237 125.408  1.00  0.00           C
ATOM    429  CG  PRO A  19      67.157  69.347 125.860  1.00  0.00           C
ATOM    432  C   PRO A  19      70.517  67.557 125.968  1.00  0.00           C
ATOM    433  O   PRO A  19      70.627  66.607 125.199  1.00  0.00           O
ATOM    434  N   LYS A  20      71.607  68.137 126.558  1.00  0.00           N
ATOM    436  CA  LYS A  20      73.007  67.737 126.238  1.00  0.00           C
ATOM    438  CB  LYS A  20      74.117  68.837 126.388  1.00  0.00           C
ATOM    441  CG  LYS A  20      74.527  69.417 125.009  1.00  0.00           C
ATOM    444  CD  LYS A  20      75.427  70.667 124.988  1.00  0.00           C
ATOM    447  CE  LYS A  20      76.937  70.427 124.779  1.00  0.00           C
ATOM    450  NZ  LYS A  20      77.687  71.707 124.629  1.00  0.00           N
ATOM    454  C   LYS A  20      73.447  66.407 126.838  1.00  0.00           C
ATOM    455  O   LYS A  20      74.507  66.197 127.409  1.00  0.00           O
ATOM    456  N   ALA A  21      72.557  65.427 126.639  1.00  0.00           N
ATOM    458  CA  ALA A  21      72.807  64.027 126.589  1.00  0.00           C
ATOM    460  CB  ALA A  21      73.927  63.587 125.639  1.00  0.00           C
ATOM    464  C   ALA A  21      72.797  63.397 127.948  1.00  0.00           C
ATOM    465  O   ALA A  21      73.757  62.747 128.339  1.00  0.00           O
ATOM    466  N   GLU A  22      71.617  63.547 128.608  1.00  0.00           N
ATOM    468  CA  GLU A  22      71.137  62.647 129.629  1.00  0.00           C
ATOM    470  CB  GLU A  22      72.097  62.447 130.818  1.00  0.00           C
ATOM    473  CG  GLU A  22      72.207  60.987 131.309  1.00  0.00           C
ATOM    476  CD  GLU A  22      72.117  59.787 130.339  1.00  0.00           C
ATOM    477  OE1 GLU A  22      71.877  58.687 130.909  1.00  0.00           O
ATOM    478  OE2 GLU A  22      72.227  59.867 129.098  1.00  0.00           O
ATOM    479  C   GLU A  22      69.817  63.137 130.208  1.00  0.00           C
ATOM    480  O   GLU A  22      69.717  64.287 130.628  1.00  0.00           O
ATOM    481  N   PRO A  23      68.787  62.317 130.249  1.00  0.00           N
ATOM    482  CD  PRO A  23      68.517  61.367 129.158  1.00  0.00           C
ATOM    485  CA  PRO A  23      67.567  62.707 130.938  1.00  0.00           C
ATOM    487  CB  PRO A  23      66.517  62.457 129.848  1.00  0.00           C
ATOM    490  CG  PRO A  23      67.007  61.187 129.148  1.00  0.00           C
ATOM    493  C   PRO A  23      67.357  61.767 132.089  1.00  0.00           C
ATOM    494  O   PRO A  23      66.297  61.797 132.699  1.00  0.00           O
ATOM    495  N   ALA A  24      68.307  60.857 132.358  1.00  0.00           N
ATOM    497  CA  ALA A  24      67.927  59.497 132.628  1.00  0.00           C
ATOM    499  CB  ALA A  24      68.417  58.587 131.479  1.00  0.00           C
ATOM    503  C   ALA A  24      68.407  58.897 133.939  1.00  0.00           C
ATOM    504  O   ALA A  24      69.307  59.417 134.599  1.00  0.00           O
ATOM    505  N   LYS A  25      67.787  57.777 134.378  1.00  0.00           N
ATOM    507  CA  LYS A  25      66.447  57.327 133.958  1.00  0.00           C
ATOM    509  CB  LYS A  25      66.417  56.007 133.118  1.00  0.00           C
ATOM    512  CG  LYS A  25      65.337  56.107 132.008  1.00  0.00           C
ATOM    515  CD  LYS A  25      65.037  54.807 131.259  1.00  0.00           C
ATOM    518  CE  LYS A  25      63.527  54.597 131.008  1.00  0.00           C
ATOM    521  NZ  LYS A  25      63.307  53.337 130.258  1.00  0.00           N
ATOM    525  C   LYS A  25      65.297  57.397 134.979  1.00  0.00           C
ATOM    526  O   LYS A  25      64.427  56.557 134.848  1.00  0.00           O
ATOM    527  N   PRO A  26      65.087  58.277 135.958  1.00  0.00           N
ATOM    528  CD  PRO A  26      65.957  59.357 136.388  1.00  0.00           C
ATOM    531  CA  PRO A  26      63.827  58.287 136.709  1.00  0.00           C
ATOM    533  CB  PRO A  26      64.157  59.227 137.908  1.00  0.00           C
ATOM    536  CG  PRO A  26      65.677  59.447 137.868  1.00  0.00           C
ATOM    539  C   PRO A  26      62.617  58.847 135.938  1.00  0.00           C
ATOM    540  O   PRO A  26      61.687  59.337 136.589  1.00  0.00           O
ATOM    541  N   LYS A  27      62.577  58.817 134.589  1.00  0.00           N
ATOM    543  CA  LYS A  27      61.897  59.857 133.809  1.00  0.00           C
ATOM    545  CB  LYS A  27      62.137  61.267 134.438  1.00  0.00           C
ATOM    548  CG  LYS A  27      62.667  62.357 133.500  1.00  0.00           C
ATOM    551  CD  LYS A  27      62.787  63.687 134.268  1.00  0.00           C
ATOM    554  CE  LYS A  27      64.207  64.057 134.718  1.00  0.00           C
ATOM    557  NZ  LYS A  27      64.227  64.487 136.138  1.00  0.00           N
ATOM    561  C   LYS A  27      60.397  59.727 133.438  1.00  0.00           C
ATOM    562  O   LYS A  27      59.707  60.737 133.379  1.00  0.00           O
ATOM    563  N   ALA A  28      59.747  58.597 133.118  1.00  0.00           N
ATOM    565  CA  ALA A  28      60.197  57.347 132.518  1.00  0.00           C
ATOM    567  CB  ALA A  28      59.337  56.257 133.169  1.00  0.00           C
ATOM    571  C   ALA A  28      60.017  57.227 130.968  1.00  0.00           C
ATOM    572  O   ALA A  28      60.337  56.177 130.408  1.00  0.00           O
ATOM    573  N   PRO A  29      59.617  58.307 130.278  1.00  0.00           N
ATOM    574  CD  PRO A  29      60.607  59.367 130.179  1.00  0.00           C
ATOM    577  CA  PRO A  29      59.037  58.307 128.939  1.00  0.00           C
ATOM    579  CB  PRO A  29      60.267  58.207 128.048  1.00  0.00           C
ATOM    582  CG  PRO A  29      61.227  59.157 128.779  1.00  0.00           C
ATOM    585  C   PRO A  29      57.857  57.537 128.419  1.00  0.00           C
ATOM    586  O   PRO A  29      57.287  56.687 129.098  1.00  0.00           O
ATOM    587  N   ARG A  30      57.497  57.967 127.180  1.00  0.00           N
ATOM    589  CA  ARG A  30      56.167  58.057 126.598  1.00  0.00           C
ATOM    591  CB  ARG A  30      55.217  56.857 126.838  1.00  0.00           C
ATOM    594  CG  ARG A  30      55.717  55.527 126.218  1.00  0.00           C
ATOM    597  CD  ARG A  30      55.237  54.297 126.999  1.00  0.00           C
ATOM    600  NE  ARG A  30      55.897  53.107 126.388  1.00  0.00           N
ATOM    602  CZ  ARG A  30      55.897  51.897 126.919  1.00  0.00           C
ATOM    603  NH1 ARG A  30      56.567  50.937 126.309  1.00  0.00           N
ATOM    606  NH2 ARG A  30      55.257  51.597 128.029  1.00  0.00           N
ATOM    609  C   ARG A  30      55.527  59.437 126.878  1.00  0.00           C
ATOM    610  O   ARG A  30      54.497  59.567 127.538  1.00  0.00           O
ATOM    611  N   ALA A  31      56.167  60.527 126.378  1.00  0.00           N
ATOM    613  CA  ALA A  31      55.537  61.817 126.138  1.00  0.00           C
ATOM    615  CB  ALA A  31      56.397  62.987 126.648  1.00  0.00           C
ATOM    619  C   ALA A  31      55.297  61.967 124.639  1.00  0.00           C
ATOM    620  O   ALA A  31      55.907  62.807 123.979  1.00  0.00           O
ATOM    621  N   THR A  32      54.447  61.107 124.049  1.00  0.00           N
ATOM    623  CA  THR A  32      54.487  60.867 122.608  1.00  0.00           C
ATOM    625  CB  THR A  32      55.217  59.547 122.309  1.00  0.00           C
ATOM    627  OG1 THR A  32      54.957  58.587 123.328  1.00  0.00           O
ATOM    629  CG2 THR A  32      56.727  59.827 122.358  1.00  0.00           C
ATOM    633  C   THR A  32      53.157  60.937 121.838  1.00  0.00           C
ATOM    634  O   THR A  32      52.817  59.987 121.148  1.00  0.00           O
ATOM    635  N   PRO A  33      52.407  62.057 121.788  1.00  0.00           N
ATOM    636  CD  PRO A  33      52.377  63.087 122.829  1.00  0.00           C
ATOM    639  CA  PRO A  33      51.347  62.287 120.798  1.00  0.00           C
ATOM    641  CB  PRO A  33      50.777  63.657 121.189  1.00  0.00           C
ATOM    644  CG  PRO A  33      50.977  63.687 122.689  1.00  0.00           C
ATOM    647  C   PRO A  33      51.837  62.277 119.368  1.00  0.00           C
ATOM    648  O   PRO A  33      51.027  62.127 118.458  1.00  0.00           O
ATOM    649  N   VAL A  34      53.157  62.387 119.148  1.00  0.00           N
ATOM    651  CA  VAL A  34      53.737  62.117 117.848  1.00  0.00           C
ATOM    653  CB  VAL A  34      55.197  62.527 117.729  1.00  0.00           C
ATOM    655  CG1 VAL A  34      55.277  64.027 117.428  1.00  0.00           C
ATOM    659  CG2 VAL A  34      55.947  62.167 119.018  1.00  0.00           C
ATOM    663  C   VAL A  34      53.627  60.667 117.439  1.00  0.00           C
ATOM    664  O   VAL A  34      54.207  59.737 117.999  1.00  0.00           O
ATOM    665  N   ARG A  35      52.897  60.437 116.339  1.00  0.00           N
ATOM    667  CA  ARG A  35      53.097  59.257 115.538  1.00  0.00           C
ATOM    669  CB  ARG A  35      51.887  59.077 114.610  1.00  0.00           C
ATOM    672  CG  ARG A  35      50.627  58.837 115.479  1.00  0.00           C
ATOM    675  CD  ARG A  35      49.277  58.757 114.758  1.00  0.00           C
ATOM    678  NE  ARG A  35      49.457  57.997 113.489  1.00  0.00           N
ATOM    680  CZ  ARG A  35      49.707  56.697 113.438  1.00  0.00           C
ATOM    681  NH1 ARG A  35      49.927  55.917 114.468  1.00  0.00           N
ATOM    684  NH2 ARG A  35      49.847  56.147 112.250  1.00  0.00           N
ATOM    687  C   ARG A  35      54.457  59.207 114.858  1.00  0.00           C
ATOM    688  O   ARG A  35      54.967  60.227 114.419  1.00  0.00           O
ATOM    689  N   ILE A  36      55.097  58.027 114.739  1.00  0.00           N
ATOM    691  CA  ILE A  36      56.247  57.947 113.848  1.00  0.00           C
ATOM    693  CB  ILE A  36      57.507  57.317 114.459  1.00  0.00           C
ATOM    695  CG2 ILE A  36      58.617  57.477 113.409  1.00  0.00           C
ATOM    699  CG1 ILE A  36      57.997  57.917 115.798  1.00  0.00           C
ATOM    702  CD  ILE A  36      59.057  57.007 116.449  1.00  0.00           C
ATOM    706  C   ILE A  36      55.797  57.197 112.589  1.00  0.00           C
ATOM    707  O   ILE A  36      55.177  56.137 112.689  1.00  0.00           O
ATOM    708  N   TYR A  37      56.127  57.767 111.409  1.00  0.00           N
ATOM    710  CA  TYR A  37      55.997  57.137 110.108  1.00  0.00           C
ATOM    712  CB  TYR A  37      55.377  58.127 109.089  1.00  0.00           C
ATOM    715  CG  TYR A  37      53.987  58.487 109.548  1.00  0.00           C
ATOM    716  CD1 TYR A  37      52.997  57.497 109.599  1.00  0.00           C
ATOM    718  CE1 TYR A  37      51.727  57.777 110.089  1.00  0.00           C
ATOM    720  CZ  TYR A  37      51.417  59.067 110.529  1.00  0.00           C
ATOM    721  OH  TYR A  37      50.137  59.387 111.038  1.00  0.00           O
ATOM    723  CD2 TYR A  37      53.657  59.797 109.919  1.00  0.00           C
ATOM    725  CE2 TYR A  37      52.367  60.087 110.398  1.00  0.00           C
ATOM    727  C   TYR A  37      57.367  56.717 109.599  1.00  0.00           C
ATOM    728  O   TYR A  37      58.327  57.487 109.639  1.00  0.00           O
ATOM    729  N   THR A  38      57.507  55.467 109.109  1.00  0.00           N
ATOM    731  CA  THR A  38      58.757  54.867 108.669  1.00  0.00           C
ATOM    733  CB  THR A  38      58.897  53.357 108.999  1.00  0.00           C
ATOM    735  OG1 THR A  38      57.797  52.637 108.468  1.00  0.00           O
ATOM    737  CG2 THR A  38      58.867  53.057 110.499  1.00  0.00           C
ATOM    741  C   THR A  38      58.927  54.977 107.188  1.00  0.00           C
ATOM    742  O   THR A  38      59.937  54.517 106.679  1.00  0.00           O
ATOM    743  N   ASN A  39      57.997  55.577 106.429  1.00  0.00           N
ATOM    745  CA  ASN A  39      58.217  55.647 104.988  1.00  0.00           C
ATOM    747  CB  ASN A  39      57.807  54.307 104.308  1.00  0.00           C
ATOM    750  CG  ASN A  39      58.627  54.097 103.029  1.00  0.00           C
ATOM    751  OD1 ASN A  39      58.377  54.717 101.989  1.00  0.00           O
ATOM    752  ND2 ASN A  39      59.647  53.227 103.099  1.00  0.00           N
ATOM    755  C   ASN A  39      57.467  56.817 104.378  1.00  0.00           C
ATOM    756  O   ASN A  39      56.407  57.237 104.858  1.00  0.00           O
ATOM    757  N   ALA A  40      57.977  57.367 103.258  1.00  0.00           N
ATOM    759  CA  ALA A  40      57.317  58.427 102.519  1.00  0.00           C
ATOM    761  CB  ALA A  40      58.307  59.047 101.518  1.00  0.00           C
ATOM    765  C   ALA A  40      56.037  57.967 101.798  1.00  0.00           C
ATOM    766  O   ALA A  40      55.167  58.787 101.528  1.00  0.00           O
ATOM    767  N   GLU A  41      55.877  56.637 101.549  1.00  0.00           N
ATOM    769  CA  GLU A  41      54.637  56.057 101.049  1.00  0.00           C
ATOM    771  CB  GLU A  41      54.827  54.567 100.648  1.00  0.00           C
ATOM    774  CG  GLU A  41      53.577  53.847 100.049  1.00  0.00           C
ATOM    777  CD  GLU A  41      52.917  54.517  98.848  1.00  0.00           C
ATOM    778  OE1 GLU A  41      53.657  55.027  97.969  1.00  0.00           O
ATOM    779  OE2 GLU A  41      51.657  54.477  98.748  1.00  0.00           O
ATOM    780  C   GLU A  41      53.447  56.197 101.999  1.00  0.00           C
ATOM    781  O   GLU A  41      52.327  56.457 101.579  1.00  0.00           O
ATOM    782  N   GLU A  42      53.677  56.127 103.339  1.00  0.00           N
ATOM    784  CA  GLU A  42      52.627  56.237 104.338  1.00  0.00           C
ATOM    786  CB  GLU A  42      53.177  56.067 105.779  1.00  0.00           C
ATOM    789  CG  GLU A  42      53.777  54.687 106.108  1.00  0.00           C
ATOM    792  CD  GLU A  42      53.997  54.587 107.608  1.00  0.00           C
ATOM    793  OE1 GLU A  42      54.987  55.197 108.078  1.00  0.00           O
ATOM    794  OE2 GLU A  42      53.167  53.977 108.339  1.00  0.00           O
ATOM    795  C   GLU A  42      51.947  57.607 104.298  1.00  0.00           C
ATOM    796  O   GLU A  42      50.807  57.787 104.718  1.00  0.00           O
ATOM    797  N   LEU A  43      52.677  58.597 103.759  1.00  0.00           N
ATOM    799  CA  LEU A  43      52.257  59.967 103.598  1.00  0.00           C
ATOM    801  CB  LEU A  43      53.487  60.907 103.699  1.00  0.00           C
ATOM    804  CG  LEU A  43      54.297  60.807 105.009  1.00  0.00           C
ATOM    806  CD1 LEU A  43      55.137  62.077 105.168  1.00  0.00           C
ATOM    810  CD2 LEU A  43      53.377  60.687 106.218  1.00  0.00           C
ATOM    814  C   LEU A  43      51.607  60.227 102.258  1.00  0.00           C
ATOM    815  O   LEU A  43      51.247  61.377 101.959  1.00  0.00           O
ATOM    816  N   VAL A  44      51.387  59.207 101.399  1.00  0.00           N
ATOM    818  CA  VAL A  44      50.647  59.417 100.168  1.00  0.00           C
ATOM    820  CB  VAL A  44      50.697  58.237  99.209  1.00  0.00           C
ATOM    822  CG1 VAL A  44      49.797  57.077  99.648  1.00  0.00           C
ATOM    826  CG2 VAL A  44      50.307  58.707  97.789  1.00  0.00           C
ATOM    830  C   VAL A  44      49.217  59.867 100.438  1.00  0.00           C
ATOM    831  O   VAL A  44      48.497  59.337 101.288  1.00  0.00           O
ATOM    832  N   GLY A  45      48.787  60.937  99.739  1.00  0.00           N
ATOM    834  CA  GLY A  45      47.477  61.537  99.949  1.00  0.00           C
ATOM    837  C   GLY A  45      47.287  62.197 101.278  1.00  0.00           C
ATOM    838  O   GLY A  45      46.157  62.297 101.729  1.00  0.00           O
ATOM    839  N   LYS A  46      48.377  62.657 101.938  1.00  0.00           N
ATOM    841  CA  LYS A  46      48.287  63.387 103.188  1.00  0.00           C
ATOM    843  CB  LYS A  46      49.087  62.687 104.319  1.00  0.00           C
ATOM    846  CG  LYS A  46      48.457  62.847 105.718  1.00  0.00           C
ATOM    849  CD  LYS A  46      47.077  62.167 105.789  1.00  0.00           C
ATOM    852  CE  LYS A  46      46.547  61.897 107.199  1.00  0.00           C
ATOM    855  NZ  LYS A  46      45.197  61.297 107.148  1.00  0.00           N
ATOM    859  C   LYS A  46      48.877  64.787 102.999  1.00  0.00           C
ATOM    860  O   LYS A  46      49.977  64.897 102.468  1.00  0.00           O
ATOM    861  N   PRO A  47      48.247  65.887 103.398  1.00  0.00           N
ATOM    862  CD  PRO A  47      46.987  65.957 104.158  1.00  0.00           C
ATOM    865  CA  PRO A  47      48.647  67.207 102.959  1.00  0.00           C
ATOM    867  CB  PRO A  47      47.287  67.807 102.618  1.00  0.00           C
ATOM    870  CG  PRO A  47      46.347  67.277 103.708  1.00  0.00           C
ATOM    873  C   PRO A  47      49.307  67.907 104.128  1.00  0.00           C
ATOM    874  O   PRO A  47      49.037  69.077 104.398  1.00  0.00           O
ATOM    875  N   PHE A  48      50.187  67.187 104.848  1.00  0.00           N
ATOM    877  CA  PHE A  48      50.937  67.677 105.989  1.00  0.00           C
ATOM    879  CB  PHE A  48      51.917  66.597 106.528  1.00  0.00           C
ATOM    882  CG  PHE A  48      53.007  66.277 105.529  1.00  0.00           C
ATOM    883  CD1 PHE A  48      52.827  65.297 104.539  1.00  0.00           C
ATOM    885  CE1 PHE A  48      53.837  65.057 103.589  1.00  0.00           C
ATOM    887  CZ  PHE A  48      55.047  65.767 103.659  1.00  0.00           C
ATOM    889  CD2 PHE A  48      54.217  66.977 105.578  1.00  0.00           C
ATOM    891  CE2 PHE A  48      55.237  66.727 104.659  1.00  0.00           C
ATOM    893  C   PHE A  48      51.657  68.987 105.739  1.00  0.00           C
ATOM    894  O   PHE A  48      51.947  69.377 104.610  1.00  0.00           O
ATOM    895  N   ARG A  49      51.997  69.687 106.819  1.00  0.00           N
ATOM    897  CA  ARG A  49      52.897  70.807 106.758  1.00  0.00           C
ATOM    899  CB  ARG A  49      52.387  71.957 107.649  1.00  0.00           C
ATOM    902  CG  ARG A  49      50.977  72.497 107.328  1.00  0.00           C
ATOM    905  CD  ARG A  49      50.507  73.477 108.409  1.00  0.00           C
ATOM    908  NE  ARG A  49      49.797  72.697 109.489  1.00  0.00           N
ATOM    910  CZ  ARG A  49      48.487  72.467 109.468  1.00  0.00           C
ATOM    911  NH1 ARG A  49      47.697  72.987 108.549  1.00  0.00           N
ATOM    914  NH2 ARG A  49      47.887  71.687 110.348  1.00  0.00           N
ATOM    917  C   ARG A  49      54.227  70.357 107.320  1.00  0.00           C
ATOM    918  O   ARG A  49      54.247  69.667 108.349  1.00  0.00           O
ATOM    919  N   ASP A  50      55.357  70.737 106.679  1.00  0.00           N
ATOM    921  CA  ASP A  50      56.667  70.517 107.239  1.00  0.00           C
ATOM    923  CB  ASP A  50      57.687  70.177 106.129  1.00  0.00           C
ATOM    926  CG  ASP A  50      58.707  69.217 106.719  1.00  0.00           C
ATOM    927  OD1 ASP A  50      59.117  69.437 107.889  1.00  0.00           O
ATOM    928  OD2 ASP A  50      59.017  68.217 106.008  1.00  0.00           O
ATOM    929  C   ASP A  50      57.087  71.657 108.188  1.00  0.00           C
ATOM    930  O   ASP A  50      56.987  72.857 107.938  1.00  0.00           O
ATOM    931  N   LEU A  51      57.507  71.217 109.389  1.00  0.00           N
ATOM    933  CA  LEU A  51      57.747  71.987 110.588  1.00  0.00           C
ATOM    935  CB  LEU A  51      56.937  71.317 111.719  1.00  0.00           C
ATOM    938  CG  LEU A  51      56.767  71.977 113.099  1.00  0.00           C
ATOM    940  CD1 LEU A  51      56.227  73.407 113.069  1.00  0.00           C
ATOM    944  CD2 LEU A  51      55.807  71.077 113.888  1.00  0.00           C
ATOM    948  C   LEU A  51      59.227  71.957 110.909  1.00  0.00           C
ATOM    949  O   LEU A  51      59.667  72.557 111.889  1.00  0.00           O
ATOM    950  N   GLY A  52      60.047  71.297 110.068  1.00  0.00           N
ATOM    952  CA  GLY A  52      61.497  71.297 110.208  1.00  0.00           C
ATOM    955  C   GLY A  52      62.057  70.057 110.849  1.00  0.00           C
ATOM    956  O   GLY A  52      61.397  69.317 111.579  1.00  0.00           O
ATOM    957  N   GLU A  53      63.347  69.837 110.578  1.00  0.00           N
ATOM    959  CA  GLU A  53      64.127  68.717 111.019  1.00  0.00           C
ATOM    961  CB  GLU A  53      65.537  68.767 110.398  1.00  0.00           C
ATOM    964  CG  GLU A  53      65.507  68.617 108.868  1.00  0.00           C
ATOM    967  CD  GLU A  53      64.797  67.327 108.489  1.00  0.00           C
ATOM    968  OE1 GLU A  53      65.207  66.257 108.988  1.00  0.00           O
ATOM    969  OE2 GLU A  53      63.887  67.397 107.628  1.00  0.00           O
ATOM    970  C   GLU A  53      64.267  68.517 112.519  1.00  0.00           C
ATOM    971  O   GLU A  53      64.307  69.457 113.309  1.00  0.00           O
ATOM    972  N   VAL A  54      64.357  67.237 112.908  1.00  0.00           N
ATOM    974  CA  VAL A  54      64.437  66.797 114.279  1.00  0.00           C
ATOM    976  CB  VAL A  54      63.167  66.107 114.729  1.00  0.00           C
ATOM    978  CG1 VAL A  54      63.197  65.997 116.259  1.00  0.00           C
ATOM    982  CG2 VAL A  54      61.967  66.957 114.319  1.00  0.00           C
ATOM    986  C   VAL A  54      65.577  65.817 114.459  1.00  0.00           C
ATOM    987  O   VAL A  54      65.747  64.897 113.669  1.00  0.00           O
ATOM    988  N   SER A  55      66.377  65.977 115.538  1.00  0.00           N
ATOM    990  CA  SER A  55      67.377  64.997 115.930  1.00  0.00           C
ATOM    992  CB  SER A  55      68.847  65.507 115.879  1.00  0.00           C
ATOM    995  OG  SER A  55      69.147  66.077 114.610  1.00  0.00           O
ATOM    997  C   SER A  55      67.147  64.527 117.348  1.00  0.00           C
ATOM    998  O   SER A  55      66.747  65.287 118.239  1.00  0.00           O
ATOM    999  N   GLY A  56      67.407  63.237 117.608  1.00  0.00           N
ATOM   1001  CA  GLY A  56      67.387  62.697 118.949  1.00  0.00           C
ATOM   1004  C   GLY A  56      68.377  61.597 119.098  1.00  0.00           C
ATOM   1005  O   GLY A  56      68.397  60.647 118.318  1.00  0.00           O
ATOM   1006  N   ASP A  57      69.227  61.677 120.138  1.00  0.00           N
ATOM   1008  CA  ASP A  57      70.357  60.817 120.278  1.00  0.00           C
ATOM   1010  CB  ASP A  57      71.657  61.627 120.009  1.00  0.00           C
ATOM   1013  CG  ASP A  57      71.967  62.647 121.098  1.00  0.00           C
ATOM   1014  OD1 ASP A  57      71.027  63.357 121.528  1.00  0.00           O
ATOM   1015  OD2 ASP A  57      73.167  62.727 121.479  1.00  0.00           O
ATOM   1016  C   ASP A  57      70.407  60.077 121.628  1.00  0.00           C
ATOM   1017  O   ASP A  57      69.657  60.297 122.579  1.00  0.00           O
ATOM   1018  N   SER A  58      71.327  59.117 121.679  1.00  0.00           N
ATOM   1020  CA  SER A  58      71.827  58.507 122.878  1.00  0.00           C
ATOM   1022  CB  SER A  58      71.287  57.067 123.048  1.00  0.00           C
ATOM   1025  OG  SER A  58      71.587  56.247 121.919  1.00  0.00           O
ATOM   1027  C   SER A  58      73.327  58.497 122.819  1.00  0.00           C
ATOM   1028  O   SER A  58      73.927  58.117 121.808  1.00  0.00           O
ATOM   1029  N   CYS A  59      73.997  58.937 123.899  1.00  0.00           N
ATOM   1031  CA  CYS A  59      75.427  59.097 123.949  1.00  0.00           C
ATOM   1033  CB  CYS A  59      75.757  60.557 124.408  1.00  0.00           C
ATOM   1036  SG  CYS A  59      77.427  60.917 125.079  1.00  0.00           S
ATOM   1038  C   CYS A  59      75.937  58.087 124.939  1.00  0.00           C
ATOM   1039  O   CYS A  59      75.577  58.147 126.108  1.00  0.00           O
ATOM   1040  N   GLN A  60      76.827  57.137 124.559  1.00  0.00           N
ATOM   1042  CA  GLN A  60      77.677  56.527 125.569  1.00  0.00           C
ATOM   1044  CB  GLN A  60      77.947  54.997 125.389  1.00  0.00           C
ATOM   1047  CG  GLN A  60      79.047  54.527 124.408  1.00  0.00           C
ATOM   1050  CD  GLN A  60      79.267  53.007 124.438  1.00  0.00           C
ATOM   1051  OE1 GLN A  60      79.107  52.317 123.430  1.00  0.00           O
ATOM   1052  NE2 GLN A  60      79.677  52.467 125.599  1.00  0.00           N
ATOM   1055  C   GLN A  60      78.927  57.377 125.518  1.00  0.00           C
ATOM   1056  O   GLN A  60      79.617  57.487 124.499  1.00  0.00           O
ATOM   1057  N   ALA A  61      79.227  58.097 126.609  1.00  0.00           N
ATOM   1059  CA  ALA A  61      80.347  59.007 126.639  1.00  0.00           C
ATOM   1061  CB  ALA A  61      80.147  60.027 127.758  1.00  0.00           C
ATOM   1065  C   ALA A  61      81.637  58.267 126.849  1.00  0.00           C
ATOM   1066  O   ALA A  61      82.717  58.757 126.528  1.00  0.00           O
ATOM   1067  N   SER A  62      81.557  57.017 127.379  1.00  0.00           N
ATOM   1069  CA  SER A  62      82.717  56.207 127.628  1.00  0.00           C
ATOM   1071  CB  SER A  62      83.237  56.377 129.079  1.00  0.00           C
ATOM   1074  OG  SER A  62      82.517  55.607 130.038  1.00  0.00           O
ATOM   1076  C   SER A  62      82.467  54.737 127.348  1.00  0.00           C
ATOM   1077  O   SER A  62      81.347  54.287 127.110  1.00  0.00           O
ATOM   1078  N   ASN A  63      83.577  53.947 127.379  1.00  0.00           N
ATOM   1080  CA  ASN A  63      83.557  52.497 127.509  1.00  0.00           C
ATOM   1082  CB  ASN A  63      84.997  51.907 127.559  1.00  0.00           C
ATOM   1085  CG  ASN A  63      85.747  52.157 126.269  1.00  0.00           C
ATOM   1086  OD1 ASN A  63      85.467  51.537 125.238  1.00  0.00           O
ATOM   1087  ND2 ASN A  63      86.797  53.007 126.318  1.00  0.00           N
ATOM   1090  C   ASN A  63      82.867  51.997 128.779  1.00  0.00           C
ATOM   1091  O   ASN A  63      82.177  50.987 128.768  1.00  0.00           O
ATOM   1092  N   GLN A  64      83.057  52.707 129.909  1.00  0.00           N
ATOM   1094  CA  GLN A  64      82.527  52.327 131.189  1.00  0.00           C
ATOM   1096  CB  GLN A  64      83.177  53.157 132.339  1.00  0.00           C
ATOM   1099  CG  GLN A  64      84.687  52.947 132.618  1.00  0.00           C
ATOM   1102  CD  GLN A  64      85.657  53.737 131.729  1.00  0.00           C
ATOM   1103  OE1 GLN A  64      85.327  54.417 130.758  1.00  0.00           O
ATOM   1104  NE2 GLN A  64      86.957  53.677 132.078  1.00  0.00           N
ATOM   1107  C   GLN A  64      81.027  52.517 131.329  1.00  0.00           C
ATOM   1108  O   GLN A  64      80.377  51.887 132.159  1.00  0.00           O
ATOM   1109  N   ASP A  65      80.477  53.417 130.499  1.00  0.00           N
ATOM   1111  CA  ASP A  65      79.077  53.737 130.378  1.00  0.00           C
ATOM   1113  CB  ASP A  65      78.957  55.147 129.758  1.00  0.00           C
ATOM   1116  CG  ASP A  65      79.457  56.257 130.648  1.00  0.00           C
ATOM   1117  OD1 ASP A  65      79.577  56.097 131.898  1.00  0.00           O
ATOM   1118  OD2 ASP A  65      79.637  57.377 130.098  1.00  0.00           O
ATOM   1119  C   ASP A  65      78.337  52.697 129.529  1.00  0.00           C
ATOM   1120  O   ASP A  65      78.917  51.997 128.699  1.00  0.00           O
ATOM   1121  N   SER A  66      77.007  52.587 129.729  1.00  0.00           N
ATOM   1123  CA  SER A  66      76.137  51.717 128.949  1.00  0.00           C
ATOM   1125  CB  SER A  66      74.687  51.617 129.529  1.00  0.00           C
ATOM   1128  OG  SER A  66      74.077  52.867 129.898  1.00  0.00           O
ATOM   1130  C   SER A  66      76.117  52.067 127.449  1.00  0.00           C
ATOM   1131  O   SER A  66      76.047  53.257 127.139  1.00  0.00           O
ATOM   1132  N   PRO A  67      76.217  51.097 126.499  1.00  0.00           N
ATOM   1133  CD  PRO A  67      76.467  49.687 126.838  1.00  0.00           C
ATOM   1136  CA  PRO A  67      76.077  51.267 125.038  1.00  0.00           C
ATOM   1138  CB  PRO A  67      75.907  49.827 124.518  1.00  0.00           C
ATOM   1141  CG  PRO A  67      76.727  48.987 125.499  1.00  0.00           C
ATOM   1144  C   PRO A  67      74.997  52.207 124.518  1.00  0.00           C
ATOM   1145  O   PRO A  67      73.947  52.267 125.159  1.00  0.00           O
ATOM   1146  N   PRO A  68      75.127  52.947 123.409  1.00  0.00           N
ATOM   1147  CD  PRO A  68      76.137  52.747 122.369  1.00  0.00           C
ATOM   1150  CA  PRO A  68      74.057  53.827 122.938  1.00  0.00           C
ATOM   1152  CB  PRO A  68      74.597  54.397 121.618  1.00  0.00           C
ATOM   1155  CG  PRO A  68      75.507  53.287 121.078  1.00  0.00           C
ATOM   1158  C   PRO A  68      72.707  53.147 122.789  1.00  0.00           C
ATOM   1159  O   PRO A  68      72.567  52.087 122.169  1.00  0.00           O
ATOM   1160  N   SER A  69      71.657  53.737 123.360  1.00  0.00           N
ATOM   1162  CA  SER A  69      70.327  53.167 123.349  1.00  0.00           C
ATOM   1164  CB  SER A  69      69.627  53.527 124.688  1.00  0.00           C
ATOM   1167  OG  SER A  69      68.257  53.127 124.739  1.00  0.00           O
ATOM   1169  C   SER A  69      69.527  53.627 122.139  1.00  0.00           C
ATOM   1170  O   SER A  69      69.087  54.777 122.059  1.00  0.00           O
ATOM   1171  N   ILE A  70      69.297  52.727 121.148  1.00  0.00           N
ATOM   1173  CA  ILE A  70      68.437  52.987 119.998  1.00  0.00           C
ATOM   1175  CB  ILE A  70      68.567  51.897 118.939  1.00  0.00           C
ATOM   1177  CG2 ILE A  70      67.787  50.607 119.258  1.00  0.00           C
ATOM   1181  CG1 ILE A  70      68.157  52.367 117.528  1.00  0.00           C
ATOM   1184  CD  ILE A  70      69.247  53.197 116.859  1.00  0.00           C
ATOM   1188  C   ILE A  70      66.987  53.347 120.348  1.00  0.00           C
ATOM   1189  O   ILE A  70      66.477  54.297 119.739  1.00  0.00           O
ATOM   1190  N   PRO A  71      66.227  52.777 121.318  1.00  0.00           N
ATOM   1191  CD  PRO A  71      66.527  51.577 122.118  1.00  0.00           C
ATOM   1194  CA  PRO A  71      64.897  53.287 121.628  1.00  0.00           C
ATOM   1196  CB  PRO A  71      64.277  52.187 122.509  1.00  0.00           C
ATOM   1199  CG  PRO A  71      65.477  51.567 123.209  1.00  0.00           C
ATOM   1202  C   PRO A  71      64.977  54.637 122.320  1.00  0.00           C
ATOM   1203  O   PRO A  71      63.987  55.367 122.269  1.00  0.00           O
ATOM   1204  N   THR A  72      66.097  54.987 122.999  1.00  0.00           N
ATOM   1206  CA  THR A  72      66.297  56.357 123.449  1.00  0.00           C
ATOM   1208  CB  THR A  72      67.427  56.627 124.428  1.00  0.00           C
ATOM   1210  OG1 THR A  72      67.077  56.167 125.728  1.00  0.00           O
ATOM   1212  CG2 THR A  72      67.667  58.137 124.629  1.00  0.00           C
ATOM   1216  C   THR A  72      66.387  57.377 122.328  1.00  0.00           C
ATOM   1217  O   THR A  72      65.707  58.397 122.358  1.00  0.00           O
ATOM   1218  N   ALA A  73      67.197  57.117 121.288  1.00  0.00           N
ATOM   1220  CA  ALA A  73      67.387  58.057 120.208  1.00  0.00           C
ATOM   1222  CB  ALA A  73      68.447  57.467 119.258  1.00  0.00           C
ATOM   1226  C   ALA A  73      66.087  58.397 119.478  1.00  0.00           C
ATOM   1227  O   ALA A  73      65.697  59.557 119.328  1.00  0.00           O
ATOM   1228  N   ARG A  74      65.287  57.357 119.118  1.00  0.00           N
ATOM   1230  CA  ARG A  74      63.997  57.547 118.479  1.00  0.00           C
ATOM   1232  CB  ARG A  74      63.387  56.237 117.918  1.00  0.00           C
ATOM   1235  CG  ARG A  74      62.987  55.187 118.969  1.00  0.00           C
ATOM   1238  CD  ARG A  74      62.547  53.847 118.379  1.00  0.00           C
ATOM   1241  NE  ARG A  74      61.217  54.067 117.738  1.00  0.00           N
ATOM   1243  CZ  ARG A  74      60.877  53.517 116.569  1.00  0.00           C
ATOM   1244  NH1 ARG A  74      61.637  52.657 115.930  1.00  0.00           N
ATOM   1247  NH2 ARG A  74      59.737  53.837 116.000  1.00  0.00           N
ATOM   1250  C   ARG A  74      62.957  58.227 119.349  1.00  0.00           C
ATOM   1251  O   ARG A  74      62.247  59.107 118.868  1.00  0.00           O
ATOM   1252  N   LYS A  75      62.887  57.897 120.678  1.00  0.00           N
ATOM   1254  CA  LYS A  75      61.997  58.597 121.598  1.00  0.00           C
ATOM   1256  CB  LYS A  75      61.887  57.987 123.038  1.00  0.00           C
ATOM   1259  CG  LYS A  75      63.027  58.327 124.018  1.00  0.00           C
ATOM   1262  CD  LYS A  75      62.707  58.167 125.508  1.00  0.00           C
ATOM   1265  CE  LYS A  75      63.897  58.567 126.399  1.00  0.00           C
ATOM   1268  NZ  LYS A  75      64.797  57.427 126.648  1.00  0.00           N
ATOM   1272  C   LYS A  75      62.407  60.047 121.698  1.00  0.00           C
ATOM   1273  O   LYS A  75      61.567  60.937 121.788  1.00  0.00           O
ATOM   1274  N   ARG A  76      63.727  60.347 121.698  1.00  0.00           N
ATOM   1276  CA  ARG A  76      64.197  61.707 121.688  1.00  0.00           C
ATOM   1278  CB  ARG A  76      65.727  61.847 121.889  1.00  0.00           C
ATOM   1281  CG  ARG A  76      66.257  61.527 123.298  1.00  0.00           C
ATOM   1284  CD  ARG A  76      67.517  62.337 123.648  1.00  0.00           C
ATOM   1287  NE  ARG A  76      68.207  61.647 124.779  1.00  0.00           N
ATOM   1289  CZ  ARG A  76      69.277  62.167 125.368  1.00  0.00           C
ATOM   1290  NH1 ARG A  76      69.447  63.467 125.448  1.00  0.00           N
ATOM   1293  NH2 ARG A  76      70.157  61.317 125.860  1.00  0.00           N
ATOM   1296  C   ARG A  76      63.777  62.477 120.469  1.00  0.00           C
ATOM   1297  O   ARG A  76      63.297  63.597 120.588  1.00  0.00           O
ATOM   1298  N   MET A  77      63.907  61.897 119.268  1.00  0.00           N
ATOM   1300  CA  MET A  77      63.437  62.477 118.029  1.00  0.00           C
ATOM   1302  CB  MET A  77      63.897  61.567 116.849  1.00  0.00           C
ATOM   1305  CG  MET A  77      63.367  61.937 115.438  1.00  0.00           C
ATOM   1308  SD  MET A  77      63.247  60.517 114.308  1.00  0.00           S
ATOM   1309  CE  MET A  77      61.957  59.627 115.229  1.00  0.00           C
ATOM   1313  C   MET A  77      61.927  62.737 118.018  1.00  0.00           C
ATOM   1314  O   MET A  77      61.457  63.827 117.699  1.00  0.00           O
ATOM   1315  N   GLN A  78      61.107  61.777 118.500  1.00  0.00           N
ATOM   1317  CA  GLN A  78      59.707  62.007 118.809  1.00  0.00           C
ATOM   1319  CB  GLN A  78      59.117  60.767 119.529  1.00  0.00           C
ATOM   1322  CG  GLN A  78      58.857  59.587 118.598  1.00  0.00           C
ATOM   1325  CD  GLN A  78      58.377  58.377 119.408  1.00  0.00           C
ATOM   1326  OE1 GLN A  78      59.147  57.587 119.968  1.00  0.00           O
ATOM   1327  NE2 GLN A  78      57.037  58.187 119.459  1.00  0.00           N
ATOM   1330  C   GLN A  78      59.407  63.157 119.758  1.00  0.00           C
ATOM   1331  O   GLN A  78      58.587  64.027 119.499  1.00  0.00           O
ATOM   1332  N   ILE A  79      60.087  63.177 120.909  1.00  0.00           N
ATOM   1334  CA  ILE A  79      59.837  64.127 121.959  1.00  0.00           C
ATOM   1336  CB  ILE A  79      60.347  63.557 123.279  1.00  0.00           C
ATOM   1338  CG2 ILE A  79      60.557  64.647 124.359  1.00  0.00           C
ATOM   1342  CG1 ILE A  79      59.337  62.467 123.729  1.00  0.00           C
ATOM   1345  CD  ILE A  79      59.927  61.447 124.699  1.00  0.00           C
ATOM   1349  C   ILE A  79      60.307  65.517 121.598  1.00  0.00           C
ATOM   1350  O   ILE A  79      59.637  66.477 121.959  1.00  0.00           O
ATOM   1351  N   ASN A  80      61.387  65.657 120.809  1.00  0.00           N
ATOM   1353  CA  ASN A  80      61.727  66.867 120.068  1.00  0.00           C
ATOM   1355  CB  ASN A  80      63.147  66.797 119.438  1.00  0.00           C
ATOM   1358  CG  ASN A  80      64.247  66.977 120.488  1.00  0.00           C
ATOM   1359  OD1 ASN A  80      64.367  68.027 121.129  1.00  0.00           O
ATOM   1360  ND2 ASN A  80      65.117  65.957 120.648  1.00  0.00           N
ATOM   1363  C   ASN A  80      60.697  67.307 119.028  1.00  0.00           C
ATOM   1364  O   ASN A  80      60.327  68.467 118.999  1.00  0.00           O
ATOM   1365  N   ALA A  81      60.127  66.397 118.209  1.00  0.00           N
ATOM   1367  CA  ALA A  81      59.047  66.747 117.299  1.00  0.00           C
ATOM   1369  CB  ALA A  81      58.717  65.517 116.429  1.00  0.00           C
ATOM   1373  C   ALA A  81      57.817  67.287 118.018  1.00  0.00           C
ATOM   1374  O   ALA A  81      57.257  68.317 117.649  1.00  0.00           O
ATOM   1375  N   SER A  82      57.427  66.677 119.158  1.00  0.00           N
ATOM   1377  CA  SER A  82      56.377  67.177 120.049  1.00  0.00           C
ATOM   1379  CB  SER A  82      56.307  66.277 121.318  1.00  0.00           C
ATOM   1382  OG  SER A  82      55.177  66.577 122.139  1.00  0.00           O
ATOM   1384  C   SER A  82      56.547  68.647 120.459  1.00  0.00           C
ATOM   1385  O   SER A  82      55.577  69.397 120.529  1.00  0.00           O
ATOM   1386  N   LYS A  83      57.797  69.117 120.678  1.00  0.00           N
ATOM   1388  CA  LYS A  83      58.157  70.487 121.059  1.00  0.00           C
ATOM   1390  CB  LYS A  83      59.697  70.627 121.218  1.00  0.00           C
ATOM   1393  CG  LYS A  83      60.327  69.607 122.169  1.00  0.00           C
ATOM   1396  CD  LYS A  83      61.867  69.607 122.299  1.00  0.00           C
ATOM   1399  CE  LYS A  83      62.377  70.617 123.318  1.00  0.00           C
ATOM   1402  NZ  LYS A  83      63.837  70.587 123.468  1.00  0.00           N
ATOM   1406  C   LYS A  83      57.687  71.557 120.079  1.00  0.00           C
ATOM   1407  O   LYS A  83      57.247  72.647 120.459  1.00  0.00           O
ATOM   1408  N   MET A  84      57.717  71.277 118.778  1.00  0.00           N
ATOM   1410  CA  MET A  84      57.287  72.227 117.768  1.00  0.00           C
ATOM   1412  CB  MET A  84      57.967  71.867 116.439  1.00  0.00           C
ATOM   1415  CG  MET A  84      59.487  71.957 116.579  1.00  0.00           C
ATOM   1418  SD  MET A  84      60.397  71.707 115.049  1.00  0.00           S
ATOM   1419  CE  MET A  84      60.267  69.917 115.219  1.00  0.00           C
ATOM   1423  C   MET A  84      55.807  72.197 117.538  1.00  0.00           C
ATOM   1424  O   MET A  84      55.257  73.017 116.798  1.00  0.00           O
ATOM   1425  N   LYS A  85      55.157  71.207 118.188  1.00  0.00           N
ATOM   1427  CA  LYS A  85      53.757  70.887 118.139  1.00  0.00           C
ATOM   1429  CB  LYS A  85      52.817  72.107 118.309  1.00  0.00           C
ATOM   1432  CG  LYS A  85      53.207  73.037 119.478  1.00  0.00           C
ATOM   1435  CD  LYS A  85      52.617  74.427 119.249  1.00  0.00           C
ATOM   1438  CE  LYS A  85      52.877  75.447 120.348  1.00  0.00           C
ATOM   1441  NZ  LYS A  85      54.327  75.647 120.529  1.00  0.00           N
ATOM   1445  C   LYS A  85      53.557  70.087 116.859  1.00  0.00           C
ATOM   1446  O   LYS A  85      52.767  70.427 115.979  1.00  0.00           O
ATOM   1447  N   ALA A  86      54.377  69.027 116.709  1.00  0.00           N
ATOM   1449  CA  ALA A  86      54.257  68.097 115.618  1.00  0.00           C
ATOM   1451  CB  ALA A  86      55.597  67.457 115.258  1.00  0.00           C
ATOM   1455  C   ALA A  86      53.267  66.987 115.949  1.00  0.00           C
ATOM   1456  O   ALA A  86      53.197  66.477 117.059  1.00  0.00           O
ATOM   1457  N   ASN A  87      52.497  66.607 114.919  1.00  0.00           N
ATOM   1459  CA  ASN A  87      51.477  65.577 114.979  1.00  0.00           C
ATOM   1461  CB  ASN A  87      50.497  65.947 113.839  1.00  0.00           C
ATOM   1464  CG  ASN A  87      49.237  65.097 113.748  1.00  0.00           C
ATOM   1465  OD1 ASN A  87      49.257  63.937 113.360  1.00  0.00           O
ATOM   1466  ND2 ASN A  87      48.067  65.737 113.988  1.00  0.00           N
ATOM   1469  C   ASN A  87      52.097  64.207 114.769  1.00  0.00           C
ATOM   1470  O   ASN A  87      51.657  63.177 115.278  1.00  0.00           O
ATOM   1471  N   ALA A  88      53.197  64.197 114.008  1.00  0.00           N
ATOM   1473  CA  ALA A  88      53.937  63.007 113.738  1.00  0.00           C
ATOM   1475  CB  ALA A  88      53.217  62.147 112.699  1.00  0.00           C
ATOM   1479  C   ALA A  88      55.297  63.377 113.188  1.00  0.00           C
ATOM   1480  O   ALA A  88      55.547  64.517 112.799  1.00  0.00           O
ATOM   1481  N   VAL A  89      56.207  62.407 113.139  1.00  0.00           N
ATOM   1483  CA  VAL A  89      57.527  62.587 112.579  1.00  0.00           C
ATOM   1485  CB  VAL A  89      58.577  62.597 113.699  1.00  0.00           C
ATOM   1487  CG1 VAL A  89      58.837  61.187 114.249  1.00  0.00           C
ATOM   1491  CG2 VAL A  89      59.877  63.267 113.239  1.00  0.00           C
ATOM   1495  C   VAL A  89      57.737  61.497 111.539  1.00  0.00           C
ATOM   1496  O   VAL A  89      57.297  60.357 111.698  1.00  0.00           O
ATOM   1497  N   LEU A  90      58.387  61.837 110.418  1.00  0.00           N
ATOM   1499  CA  LEU A  90      58.857  60.877 109.448  1.00  0.00           C
ATOM   1501  CB  LEU A  90      58.717  61.457 108.018  1.00  0.00           C
ATOM   1504  CG  LEU A  90      58.937  60.487 106.828  1.00  0.00           C
ATOM   1506  CD1 LEU A  90      58.607  61.197 105.518  1.00  0.00           C
ATOM   1510  CD2 LEU A  90      60.367  59.977 106.698  1.00  0.00           C
ATOM   1514  C   LEU A  90      60.307  60.587 109.779  1.00  0.00           C
ATOM   1515  O   LEU A  90      61.137  61.497 109.708  1.00  0.00           O
ATOM   1516  N   LEU A  91      60.667  59.337 110.168  1.00  0.00           N
ATOM   1518  CA  LEU A  91      62.057  58.997 110.448  1.00  0.00           C
ATOM   1520  CB  LEU A  91      62.157  57.737 111.348  1.00  0.00           C
ATOM   1523  CG  LEU A  91      63.537  57.327 111.919  1.00  0.00           C
ATOM   1525  CD1 LEU A  91      63.407  56.667 113.298  1.00  0.00           C
ATOM   1529  CD2 LEU A  91      64.217  56.307 111.000  1.00  0.00           C
ATOM   1533  C   LEU A  91      62.787  58.767 109.139  1.00  0.00           C
ATOM   1534  O   LEU A  91      62.467  57.857 108.368  1.00  0.00           O
ATOM   1535  N   HIS A  92      63.787  59.607 108.829  1.00  0.00           N
ATOM   1537  CA  HIS A  92      64.557  59.447 107.618  1.00  0.00           C
ATOM   1539  CB  HIS A  92      65.357  60.747 107.358  1.00  0.00           C
ATOM   1542  ND1 HIS A  92      63.487  61.987 106.299  1.00  0.00           N
ATOM   1543  CG  HIS A  92      64.507  61.957 107.229  1.00  0.00           C
ATOM   1544  CE1 HIS A  92      62.967  63.197 106.409  1.00  0.00           C
ATOM   1546  NE2 HIS A  92      63.607  63.927 107.339  1.00  0.00           N
ATOM   1548  CD2 HIS A  92      64.597  63.137 107.878  1.00  0.00           C
ATOM   1550  C   HIS A  92      65.507  58.287 107.758  1.00  0.00           C
ATOM   1551  O   HIS A  92      65.537  57.347 106.959  1.00  0.00           O
ATOM   1552  N   SER A  93      66.297  58.277 108.848  1.00  0.00           N
ATOM   1554  CA  SER A  93      67.177  57.167 109.148  1.00  0.00           C
ATOM   1556  CB  SER A  93      68.387  57.027 108.169  1.00  0.00           C
ATOM   1559  OG  SER A  93      68.917  55.707 108.188  1.00  0.00           O
ATOM   1561  C   SER A  93      67.707  57.307 110.558  1.00  0.00           C
ATOM   1562  O   SER A  93      67.327  58.207 111.318  1.00  0.00           O
ATOM   1563  N   CYS A  94      68.597  56.377 110.938  1.00  0.00           N
ATOM   1565  CA  CYS A  94      69.407  56.437 112.129  1.00  0.00           C
ATOM   1567  CB  CYS A  94      68.727  55.737 113.339  1.00  0.00           C
ATOM   1570  SG  CYS A  94      69.667  55.837 114.909  1.00  0.00           S
ATOM   1572  C   CYS A  94      70.707  55.717 111.798  1.00  0.00           C
ATOM   1573  O   CYS A  94      70.717  54.777 111.008  1.00  0.00           O
ATOM   1574  N   GLU A  95      71.807  56.137 112.428  1.00  0.00           N
ATOM   1576  CA  GLU A  95      73.047  55.397 112.439  1.00  0.00           C
ATOM   1578  CB  GLU A  95      74.167  56.127 111.648  1.00  0.00           C
ATOM   1581  CG  GLU A  95      74.457  55.517 110.268  1.00  0.00           C
ATOM   1584  CD  GLU A  95      75.707  56.077 109.599  1.00  0.00           C
ATOM   1585  OE1 GLU A  95      76.447  56.907 110.199  1.00  0.00           O
ATOM   1586  OE2 GLU A  95      76.037  55.567 108.500  1.00  0.00           O
ATOM   1587  C   GLU A  95      73.517  55.237 113.868  1.00  0.00           C
ATOM   1588  O   GLU A  95      73.257  56.067 114.729  1.00  0.00           O
ATOM   1589  N   VAL A  96      74.327  54.187 114.109  1.00  0.00           N
ATOM   1591  CA  VAL A  96      75.287  54.177 115.189  1.00  0.00           C
ATOM   1593  CB  VAL A  96      75.467  52.797 115.809  1.00  0.00           C
ATOM   1595  CG1 VAL A  96      76.457  52.857 116.989  1.00  0.00           C
ATOM   1599  CG2 VAL A  96      74.087  52.297 116.299  1.00  0.00           C
ATOM   1603  C   VAL A  96      76.627  54.697 114.648  1.00  0.00           C
ATOM   1604  O   VAL A  96      77.107  54.257 113.598  1.00  0.00           O
ATOM   1605  N   THR A  97      77.257  55.637 115.359  1.00  0.00           N
ATOM   1607  CA  THR A  97      78.527  56.247 114.958  1.00  0.00           C
ATOM   1609  CB  THR A  97      78.367  57.717 114.548  1.00  0.00           C
ATOM   1611  OG1 THR A  97      79.547  58.247 113.958  1.00  0.00           O
ATOM   1613  CG2 THR A  97      77.987  58.627 115.728  1.00  0.00           C
ATOM   1617  C   THR A  97      79.547  56.117 116.070  1.00  0.00           C
ATOM   1618  O   THR A  97      79.217  56.137 117.258  1.00  0.00           O
ATOM   1619  N   SER A  98      80.827  55.967 115.718  1.00  0.00           N
ATOM   1621  CA  SER A  98      81.947  55.977 116.639  1.00  0.00           C
ATOM   1623  CB  SER A  98      82.897  54.767 116.399  1.00  0.00           C
ATOM   1626  OG  SER A  98      83.307  54.607 115.038  1.00  0.00           O
ATOM   1628  C   SER A  98      82.747  57.257 116.528  1.00  0.00           C
ATOM   1629  O   SER A  98      83.807  57.387 117.148  1.00  0.00           O
ATOM   1630  N   GLY A  99      82.277  58.217 115.709  1.00  0.00           N
ATOM   1632  CA  GLY A  99      83.087  59.347 115.249  1.00  0.00           C
ATOM   1635  C   GLY A  99      82.827  60.637 115.938  1.00  0.00           C
ATOM   1636  O   GLY A  99      83.617  61.567 115.849  1.00  0.00           O
ATOM   1637  N   THR A 100      81.677  60.747 116.598  1.00  0.00           N
ATOM   1639  CA  THR A 100      81.187  61.907 117.328  1.00  0.00           C
ATOM   1641  CB  THR A 100      79.797  61.597 117.848  1.00  0.00           C
ATOM   1643  OG1 THR A 100      79.207  62.617 118.648  1.00  0.00           O
ATOM   1645  CG2 THR A 100      79.827  60.317 118.708  1.00  0.00           C
ATOM   1649  C   THR A 100      82.127  62.417 118.449  1.00  0.00           C
ATOM   1650  O   THR A 100      82.537  61.627 119.298  1.00  0.00           O
ATOM   1651  N   PRO A 101      82.507  63.687 118.559  1.00  0.00           N
ATOM   1652  CD  PRO A 101      82.447  64.637 117.439  1.00  0.00           C
ATOM   1655  CA  PRO A 101      83.507  64.107 119.548  1.00  0.00           C
ATOM   1657  CB  PRO A 101      83.847  65.547 119.148  1.00  0.00           C
ATOM   1660  CG  PRO A 101      83.647  65.567 117.628  1.00  0.00           C
ATOM   1663  C   PRO A 101      83.047  64.087 120.989  1.00  0.00           C
ATOM   1664  O   PRO A 101      83.877  64.267 121.889  1.00  0.00           O
ATOM   1665  N   GLY A 102      81.737  63.977 121.269  1.00  0.00           N
ATOM   1667  CA  GLY A 102      81.197  64.017 122.618  1.00  0.00           C
ATOM   1670  C   GLY A 102      80.807  62.657 123.118  1.00  0.00           C
ATOM   1671  O   GLY A 102      80.247  62.527 124.209  1.00  0.00           O
ATOM   1672  N   CYS A 103      81.067  61.607 122.320  1.00  0.00           N
ATOM   1674  CA  CYS A 103      80.637  60.257 122.649  1.00  0.00           C
ATOM   1676  CB  CYS A 103      79.207  59.887 122.110  1.00  0.00           C
ATOM   1679  SG  CYS A 103      78.127  61.297 121.719  1.00  0.00           S
ATOM   1681  C   CYS A 103      81.617  59.247 122.078  1.00  0.00           C
ATOM   1682  O   CYS A 103      81.997  59.277 120.919  1.00  0.00           O
ATOM   1683  N   TYR A 104      81.967  58.237 122.889  1.00  0.00           N
ATOM   1685  CA  TYR A 104      82.667  57.047 122.428  1.00  0.00           C
ATOM   1687  CB  TYR A 104      83.007  56.167 123.659  1.00  0.00           C
ATOM   1690  CG  TYR A 104      83.687  54.887 123.258  1.00  0.00           C
ATOM   1691  CD1 TYR A 104      84.967  54.907 122.699  1.00  0.00           C
ATOM   1693  CE1 TYR A 104      85.547  53.727 122.218  1.00  0.00           C
ATOM   1695  CZ  TYR A 104      84.857  52.527 122.309  1.00  0.00           C
ATOM   1696  OH  TYR A 104      85.397  51.357 121.758  1.00  0.00           O
ATOM   1698  CD2 TYR A 104      83.007  53.657 123.379  1.00  0.00           C
ATOM   1700  CE2 TYR A 104      83.597  52.487 122.918  1.00  0.00           C
ATOM   1702  C   TYR A 104      81.887  56.277 121.358  1.00  0.00           C
ATOM   1703  O   TYR A 104      82.437  55.787 120.378  1.00  0.00           O
ATOM   1704  N   ARG A 105      80.557  56.187 121.558  1.00  0.00           N
ATOM   1706  CA  ARG A 105      79.627  55.757 120.538  1.00  0.00           C
ATOM   1708  CB  ARG A 105      79.417  54.227 120.488  1.00  0.00           C
ATOM   1711  CG  ARG A 105      80.307  53.537 119.448  1.00  0.00           C
ATOM   1714  CD  ARG A 105      80.707  52.137 119.898  1.00  0.00           C
ATOM   1717  NE  ARG A 105      81.527  51.547 118.799  1.00  0.00           N
ATOM   1719  CZ  ARG A 105      82.777  51.877 118.500  1.00  0.00           C
ATOM   1720  NH1 ARG A 105      83.487  52.707 119.229  1.00  0.00           N
ATOM   1723  NH2 ARG A 105      83.317  51.327 117.439  1.00  0.00           N
ATOM   1726  C   ARG A 105      78.297  56.427 120.739  1.00  0.00           C
ATOM   1727  O   ARG A 105      77.937  56.817 121.849  1.00  0.00           O
ATOM   1728  N   GLN A 106      77.527  56.617 119.669  1.00  0.00           N
ATOM   1730  CA  GLN A 106      76.287  57.357 119.729  1.00  0.00           C
ATOM   1732  CB  GLN A 106      76.537  58.857 119.408  1.00  0.00           C
ATOM   1735  CG  GLN A 106      75.347  59.847 119.438  1.00  0.00           C
ATOM   1738  CD  GLN A 106      75.847  61.257 119.118  1.00  0.00           C
ATOM   1739  OE1 GLN A 106      76.857  61.427 118.430  1.00  0.00           O
ATOM   1740  NE2 GLN A 106      75.237  62.327 119.669  1.00  0.00           N
ATOM   1743  C   GLN A 106      75.347  56.767 118.729  1.00  0.00           C
ATOM   1744  O   GLN A 106      75.767  56.317 117.659  1.00  0.00           O
ATOM   1745  N   ALA A 107      74.037  56.767 119.039  1.00  0.00           N
ATOM   1747  CA  ALA A 107      73.007  56.497 118.069  1.00  0.00           C
ATOM   1749  CB  ALA A 107      72.157  55.277 118.479  1.00  0.00           C
ATOM   1753  C   ALA A 107      72.147  57.727 117.979  1.00  0.00           C
ATOM   1754  O   ALA A 107      71.787  58.307 118.999  1.00  0.00           O
ATOM   1755  N   VAL A 108      71.847  58.197 116.758  1.00  0.00           N
ATOM   1757  CA  VAL A 108      71.057  59.407 116.528  1.00  0.00           C
ATOM   1759  CB  VAL A 108      71.927  60.627 116.199  1.00  0.00           C
ATOM   1761  CG1 VAL A 108      72.857  60.337 114.998  1.00  0.00           C
ATOM   1765  CG2 VAL A 108      71.067  61.877 115.949  1.00  0.00           C
ATOM   1769  C   VAL A 108      69.997  59.147 115.459  1.00  0.00           C
ATOM   1770  O   VAL A 108      70.297  58.827 114.319  1.00  0.00           O
ATOM   1771  N   CYS A 109      68.697  59.307 115.789  1.00  0.00           N
ATOM   1773  CA  CYS A 109      67.637  59.227 114.788  1.00  0.00           C
ATOM   1775  CB  CYS A 109      66.317  58.607 115.319  1.00  0.00           C
ATOM   1778  SG  CYS A 109      66.547  56.957 116.049  1.00  0.00           S
ATOM   1780  C   CYS A 109      67.327  60.617 114.298  1.00  0.00           C
ATOM   1781  O   CYS A 109      67.247  61.567 115.089  1.00  0.00           O
ATOM   1782  N   ILE A 110      67.127  60.767 112.979  1.00  0.00           N
ATOM   1784  CA  ILE A 110      66.807  62.017 112.320  1.00  0.00           C
ATOM   1786  CB  ILE A 110      67.837  62.407 111.238  1.00  0.00           C
ATOM   1788  CG2 ILE A 110      67.537  63.837 110.758  1.00  0.00           C
ATOM   1792  CG1 ILE A 110      69.307  62.277 111.709  1.00  0.00           C
ATOM   1795  CD  ILE A 110      69.697  63.207 112.859  1.00  0.00           C
ATOM   1799  C   ILE A 110      65.447  61.867 111.648  1.00  0.00           C
ATOM   1800  O   ILE A 110      65.147  60.837 111.049  1.00  0.00           O
ATOM   1801  N   GLY A 111      64.567  62.877 111.738  1.00  0.00           N
ATOM   1803  CA  GLY A 111      63.317  62.887 111.000  1.00  0.00           C
ATOM   1806  C   GLY A 111      62.767  64.267 110.789  1.00  0.00           C
ATOM   1807  O   GLY A 111      63.097  65.187 111.539  1.00  0.00           O
ATOM   1808  N   SER A 112      61.867  64.447 109.809  1.00  0.00           N
ATOM   1810  CA  SER A 112      61.117  65.697 109.578  1.00  0.00           C
ATOM   1812  CB  SER A 112      60.487  65.877 108.158  1.00  0.00           C
ATOM   1815  OG  SER A 112      61.457  65.877 107.118  1.00  0.00           O
ATOM   1817  C   SER A 112      59.937  65.717 110.508  1.00  0.00           C
ATOM   1818  O   SER A 112      59.147  64.767 110.548  1.00  0.00           O
ATOM   1819  N   ALA A 113      59.737  66.787 111.299  1.00  0.00           N
ATOM   1821  CA  ALA A 113      58.527  66.947 112.068  1.00  0.00           C
ATOM   1823  CB  ALA A 113      58.757  67.917 113.218  1.00  0.00           C
ATOM   1827  C   ALA A 113      57.377  67.517 111.259  1.00  0.00           C
ATOM   1828  O   ALA A 113      57.497  68.537 110.599  1.00  0.00           O
ATOM   1829  N   LEU A 114      56.217  66.867 111.318  1.00  0.00           N
ATOM   1831  CA  LEU A 114      55.137  67.207 110.418  1.00  0.00           C
ATOM   1833  CB  LEU A 114      54.927  66.057 109.398  1.00  0.00           C
ATOM   1836  CG  LEU A 114      56.207  65.537 108.689  1.00  0.00           C
ATOM   1838  CD1 LEU A 114      55.867  64.357 107.778  1.00  0.00           C
ATOM   1842  CD2 LEU A 114      56.957  66.607 107.878  1.00  0.00           C
ATOM   1846  C   LEU A 114      53.887  67.477 111.229  1.00  0.00           C
ATOM   1847  O   LEU A 114      53.587  66.807 112.218  1.00  0.00           O
ATOM   1848  N   ASN A 115      53.067  68.477 110.849  1.00  0.00           N
ATOM   1850  CA  ASN A 115      51.727  68.637 111.418  1.00  0.00           C
ATOM   1852  CB  ASN A 115      51.417  70.037 112.018  1.00  0.00           C
ATOM   1855  CG  ASN A 115      50.077  70.097 112.778  1.00  0.00           C
ATOM   1856  OD1 ASN A 115      49.307  69.147 112.898  1.00  0.00           O
ATOM   1857  ND2 ASN A 115      49.777  71.307 113.289  1.00  0.00           N
ATOM   1860  C   ASN A 115      50.737  68.247 110.339  1.00  0.00           C
ATOM   1861  O   ASN A 115      50.557  68.917 109.328  1.00  0.00           O
ATOM   1862  N   ILE A 116      50.107  67.107 110.569  1.00  0.00           N
ATOM   1864  CA  ILE A 116      49.197  66.467 109.659  1.00  0.00           C
ATOM   1866  CB  ILE A 116      49.047  64.977 109.949  1.00  0.00           C
ATOM   1868  CG2 ILE A 116      47.867  64.387 109.158  1.00  0.00           C
ATOM   1872  CG1 ILE A 116      50.307  64.177 109.559  1.00  0.00           C
ATOM   1875  CD  ILE A 116      51.607  64.417 110.339  1.00  0.00           C
ATOM   1879  C   ILE A 116      47.867  67.147 109.769  1.00  0.00           C
ATOM   1880  O   ILE A 116      47.267  67.197 110.839  1.00  0.00           O
ATOM   1881  N   THR A 117      47.397  67.717 108.648  1.00  0.00           N
ATOM   1883  CA  THR A 117      46.177  68.487 108.608  1.00  0.00           C
ATOM   1885  CB  THR A 117      46.417  69.877 108.018  1.00  0.00           C
ATOM   1887  OG1 THR A 117      45.487  70.837 108.508  1.00  0.00           O
ATOM   1889  CG2 THR A 117      46.397  69.937 106.488  1.00  0.00           C
ATOM   1893  C   THR A 117      45.127  67.737 107.789  1.00  0.00           C
ATOM   1894  OT1 THR A 117      45.507  66.837 106.989  1.00  0.00           O
ATOM   1895  OT2 THR A 117      43.917  68.077 107.898  1.00  0.00           O
ATOM   1896  NH3 POPEB 118      26.647  12.307 103.988  1.00  0.00           N
ATOM   1900  C12 POPEB 118      27.247  13.457 104.769  1.00  0.00           C
ATOM   1903  C11 POPEB 118      27.087  14.807 104.049  1.00  0.00           C
ATOM   1906  P   POPEB 118      27.657  17.337 104.198  1.00  0.00           P
ATOM   1907  O13 POPEB 118      26.237  17.697 104.008  1.00  0.00           O
ATOM   1908  O14 POPEB 118      28.467  18.237 105.038  1.00  0.00           O
ATOM   1909  O11 POPEB 118      28.407  17.107 102.808  1.00  0.00           O
ATOM   1910  O12 POPEB 118      27.737  15.857 104.779  1.00  0.00           O
ATOM   1911  C1  POPEB 118      29.757  16.607 103.018  1.00  0.00           C
ATOM   1914  C2  POPEB 118      30.657  16.657 101.758  1.00  0.00           C
ATOM   1916  O21 POPEB 118      31.947  16.347 102.279  1.00  0.00           O
ATOM   1917  C21 POPEB 118      33.057  16.267 101.539  1.00  0.00           C
ATOM   1918  O22 POPEB 118      34.177  16.397 102.008  1.00  0.00           O
ATOM   1919  C22 POPEB 118      32.797  15.947 100.059  1.00  0.00           C
ATOM   1922  C3  POPEB 118      30.527  18.027 101.019  1.00  0.00           C
ATOM   1925  O31 POPEB 118      31.577  18.977 101.318  1.00  0.00           O
ATOM   1926  C31 POPEB 118      32.297  19.437 100.289  1.00  0.00           C
ATOM   1927  O32 POPEB 118      32.217  19.057  99.139  1.00  0.00           O
ATOM   1928  C32 POPEB 118      33.177  20.597 100.739  1.00  0.00           C
ATOM   1931  C23 POPEB 118      34.117  15.797  99.279  1.00  0.00           C
ATOM   1934  C24 POPEB 118      33.877  15.457  97.808  1.00  0.00           C
ATOM   1937  C25 POPEB 118      33.467  16.667  96.959  1.00  0.00           C
ATOM   1940  C26 POPEB 118      33.457  16.327  95.469  1.00  0.00           C
ATOM   1943  C27 POPEB 118      33.267  17.547  94.548  1.00  0.00           C
ATOM   1946  C28 POPEB 118      33.217  17.167  93.059  1.00  0.00           C
ATOM   1949  C29 POPEB 118      31.977  16.367  92.729  1.00  0.00           C
ATOM   1951 0C21 POPEB 118      31.007  16.697  91.848  1.00  0.00           C
ATOM   1953 1C21 POPEB 118      30.937  17.907  90.958  1.00  0.00           C
ATOM   1956 2C21 POPEB 118      30.647  17.507  89.499  1.00  0.00           C
ATOM   1959 3C21 POPEB 118      30.397  18.737  88.608  1.00  0.00           C
ATOM   1962 4C21 POPEB 118      30.187  18.377  87.129  1.00  0.00           C
ATOM   1965 5C21 POPEB 118      28.837  17.717  86.828  1.00  0.00           C
ATOM   1968 6C21 POPEB 118      27.637  18.627  87.109  1.00  0.00           C
ATOM   1971 7C21 POPEB 118      26.397  18.227  86.309  1.00  0.00           C
ATOM   1974 8C21 POPEB 118      25.197  19.167  86.508  1.00  0.00           C
ATOM   1978  C33 POPEB 118      34.397  20.857  99.828  1.00  0.00           C
ATOM   1981  C34 POPEB 118      35.587  19.947 100.138  1.00  0.00           C
ATOM   1984  C35 POPEB 118      36.907  20.507  99.610  1.00  0.00           C
ATOM   1987  C36 POPEB 118      36.897  20.917  98.128  1.00  0.00           C
ATOM   1990  C37 POPEB 118      36.817  19.697  97.208  1.00  0.00           C
ATOM   1993  C38 POPEB 118      36.887  20.037  95.718  1.00  0.00           C
ATOM   1996  C39 POPEB 118      37.137  18.787  94.858  1.00  0.00           C
ATOM   1999 0C31 POPEB 118      37.087  19.097  93.359  1.00  0.00           C
ATOM   2002 1C31 POPEB 118      37.377  17.867  92.479  1.00  0.00           C
ATOM   2005 2C31 POPEB 118      36.777  17.987  91.069  1.00  0.00           C
ATOM   2008 3C31 POPEB 118      37.147  19.287  90.339  1.00  0.00           C
ATOM   2011 4C31 POPEB 118      36.407  19.427  88.998  1.00  0.00           C
ATOM   2014 5C31 POPEB 118      36.587  20.817  88.379  1.00  0.00           C
ATOM   2017 6C31 POPEB 118      35.957  20.937  86.989  1.00  0.00           C
ATOM   2021  NH3 POPEC 119      37.957 122.097  63.309  1.00  0.00           N
ATOM   2025  C12 POPEC 119      36.907 123.157  63.328  1.00  0.00           C
ATOM   2028  C11 POPEC 119      36.347 123.367  61.918  1.00  0.00           C
ATOM   2031  P   POPEC 119      33.827 123.877  62.229  1.00  0.00           P
ATOM   2032  O13 POPEC 119      34.437 125.097  62.789  1.00  0.00           O
ATOM   2033  O14 POPEC 119      33.007 123.957  60.998  1.00  0.00           O
ATOM   2034  O11 POPEC 119      33.067 123.097  63.389  1.00  0.00           O
ATOM   2035  O12 POPEC 119      34.997 122.887  61.848  1.00  0.00           O
ATOM   2036  C1  POPEC 119      32.317 123.847  64.368  1.00  0.00           C
ATOM   2039  C2  POPEC 119      32.107 123.017  65.678  1.00  0.00           C
ATOM   2041  O21 POPEC 119      30.977 123.477  66.458  1.00  0.00           O
ATOM   2042  C21 POPEC 119      30.977 124.707  66.958  1.00  0.00           C
ATOM   2043  O22 POPEC 119      31.807 125.577  66.739  1.00  0.00           O
ATOM   2044  C22 POPEC 119      29.747 124.837  67.888  1.00  0.00           C
ATOM   2047  C3  POPEC 119      33.417 122.877  66.518  1.00  0.00           C
ATOM   2050  O31 POPEC 119      33.227 122.067  67.708  1.00  0.00           O
ATOM   2051  C31 POPEC 119      34.307 122.037  68.498  1.00  0.00           C
ATOM   2052  O32 POPEC 119      35.307 122.707  68.309  1.00  0.00           O
ATOM   2053  C32 POPEC 119      34.157 120.937  69.559  1.00  0.00           C
ATOM   2056  C23 POPEC 119      29.927 125.607  69.218  1.00  0.00           C
ATOM   2059  C24 POPEC 119      28.907 125.137  70.268  1.00  0.00           C
ATOM   2062  C25 POPEC 119      28.837 125.927  71.599  1.00  0.00           C
ATOM   2065  C26 POPEC 119      29.527 125.257  72.788  1.00  0.00           C
ATOM   2068  C27 POPEC 119      29.347 125.967  74.138  1.00  0.00           C
ATOM   2071  C28 POPEC 119      30.087 125.207  75.258  1.00  0.00           C
ATOM   2074  C29 POPEC 119      29.997 125.877  76.608  1.00  0.00           C
ATOM   2076 0C21 POPEC 119      29.357 125.407  77.699  1.00  0.00           C
ATOM   2078 1C21 POPEC 119      28.567 124.117  77.768  1.00  0.00           C
ATOM   2081 2C21 POPEC 119      27.317 124.197  78.678  1.00  0.00           C
ATOM   2084 3C21 POPEC 119      26.347 123.037  78.368  1.00  0.00           C
ATOM   2087 4C21 POPEC 119      25.027 123.077  79.148  1.00  0.00           C
ATOM   2090 5C21 POPEC 119      25.137 122.587  80.588  1.00  0.00           C
ATOM   2093 6C21 POPEC 119      23.747 122.377  81.189  1.00  0.00           C
ATOM   2096 7C21 POPEC 119      23.747 121.777  82.598  1.00  0.00           C
ATOM   2099 8C21 POPEC 119      22.327 121.537  83.098  1.00  0.00           C
ATOM   2103  C33 POPEC 119      33.927 121.467  70.999  1.00  0.00           C
ATOM   2106  C34 POPEC 119      33.557 120.357  71.999  1.00  0.00           C
ATOM   2109  C35 POPEC 119      33.127 120.867  73.379  1.00  0.00           C
ATOM   2112  C36 POPEC 119      34.227 120.887  74.458  1.00  0.00           C
ATOM   2115  C37 POPEC 119      33.817 120.117  75.718  1.00  0.00           C
ATOM   2118  C38 POPEC 119      34.887 120.127  76.818  1.00  0.00           C
ATOM   2121  C39 POPEC 119      34.977 121.437  77.608  1.00  0.00           C
ATOM   2124 0C31 POPEC 119      33.887 121.577  78.688  1.00  0.00           C
ATOM   2127 1C31 POPEC 119      34.107 122.807  79.589  1.00  0.00           C
ATOM   2130 2C31 POPEC 119      33.107 122.957  80.749  1.00  0.00           C
ATOM   2133 3C31 POPEC 119      33.207 121.867  81.828  1.00  0.00           C
ATOM   2136 4C31 POPEC 119      32.217 120.717  81.638  1.00  0.00           C
ATOM   2139 5C31 POPEC 119      32.267 119.677  82.768  1.00  0.00           C
ATOM   2142 6C31 POPEC 119      31.407 118.447  82.479  1.00  0.00           C
ATOM   2146  NH3 POPED 120      91.087  31.907  61.159  1.00  0.00           N
ATOM   2150  C12 POPED 120      92.027  30.747  60.979  1.00  0.00           C
ATOM   2153  C11 POPED 120      91.987  30.267  59.528  1.00  0.00           C
ATOM   2156  P   POPED 120      93.827  28.417  59.598  1.00  0.00           P
ATOM   2157  O13 POPED 120      94.247  27.857  58.288  1.00  0.00           O
ATOM   2158  O14 POPED 120      94.707  29.377  60.279  1.00  0.00           O
ATOM   2159  O11 POPED 120      93.607  27.207  60.598  1.00  0.00           O
ATOM   2160  O12 POPED 120      92.347  28.897  59.458  1.00  0.00           O
ATOM   2161  C1  POPED 120      93.867  27.407  61.999  1.00  0.00           C
ATOM   2164  C2  POPED 120      93.217  26.277  62.838  1.00  0.00           C
ATOM   2166  O21 POPED 120      92.557  26.697  64.038  1.00  0.00           O
ATOM   2167  C21 POPED 120      93.197  27.437  64.919  1.00  0.00           C
ATOM   2168  O22 POPED 120      94.317  27.897  64.788  1.00  0.00           O
ATOM   2169  C22 POPED 120      92.347  27.647  66.169  1.00  0.00           C
ATOM   2172  C3  POPED 120      94.147  25.037  63.069  1.00  0.00           C
ATOM   2175  O31 POPED 120      95.427  25.327  63.688  1.00  0.00           O
ATOM   2176  C31 POPED 120      95.437  25.147  65.019  1.00  0.00           C
ATOM   2177  O32 POPED 120      94.457  24.867  65.678  1.00  0.00           O
ATOM   2178  C32 POPED 120      96.807  25.437  65.578  1.00  0.00           C
ATOM   2181  C23 POPED 120      93.187  27.527  67.459  1.00  0.00           C
ATOM   2184  C24 POPED 120      92.337  27.697  68.718  1.00  0.00           C
ATOM   2187  C25 POPED 120      93.137  27.717  70.029  1.00  0.00           C
ATOM   2190  C26 POPED 120      93.847  26.397  70.339  1.00  0.00           C
ATOM   2193  C27 POPED 120      94.367  26.327  71.788  1.00  0.00           C
ATOM   2196  C28 POPED 120      94.567  24.877  72.288  1.00  0.00           C
ATOM   2199  C29 POPED 120      93.257  24.177  72.568  1.00  0.00           C
ATOM   2201 0C21 POPED 120      92.977  23.337  73.589  1.00  0.00           C
ATOM   2203 1C21 POPED 120      93.917  22.877  74.668  1.00  0.00           C
ATOM   2206 2C21 POPED 120      93.467  23.267  76.078  1.00  0.00           C
ATOM   2209 3C21 POPED 120      94.547  22.917  77.109  1.00  0.00           C
ATOM   2212 4C21 POPED 120      94.247  23.407  78.538  1.00  0.00           C
ATOM   2215 5C21 POPED 120      95.507  23.387  79.418  1.00  0.00           C
ATOM   2218 6C21 POPED 120      95.317  24.137  80.739  1.00  0.00           C
ATOM   2221 7C21 POPED 120      96.647  24.497  81.409  1.00  0.00           C
ATOM   2224 8C21 POPED 120      96.487  25.537  82.528  1.00  0.00           C
ATOM   2228  C33 POPED 120      96.777  25.447  67.129  1.00  0.00           C
ATOM   2231  C34 POPED 120      97.217  24.137  67.768  1.00  0.00           C
ATOM   2234  C35 POPED 120      97.437  24.307  69.278  1.00  0.00           C
ATOM   2237  C36 POPED 120      97.607  22.987  70.029  1.00  0.00           C
ATOM   2240  C37 POPED 120      97.817  23.217  71.529  1.00  0.00           C
ATOM   2243  C38 POPED 120      97.567  21.947  72.339  1.00  0.00           C
ATOM   2246  C39 POPED 120      97.947  22.077  73.818  1.00  0.00           C
ATOM   2249 0C31 POPED 120      98.007  20.707  74.508  1.00  0.00           C
ATOM   2252 1C31 POPED 120      98.357  20.837  75.988  1.00  0.00           C
ATOM   2255 2C31 POPED 120      98.037  19.597  76.828  1.00  0.00           C
ATOM   2258 3C31 POPED 120      98.037  19.947  78.318  1.00  0.00           C
ATOM   2261 4C31 POPED 120      97.717  18.787  79.269  1.00  0.00           C
ATOM   2264 5C31 POPED 120      96.637  19.177  80.279  1.00  0.00           C
ATOM   2267 6C31 POPED 120      96.377  18.147  81.378  1.00  0.00           C
ATOM   2271  NH3 POPEE 121      12.817  61.937  63.418  1.00  0.00           N
ATOM   2275  C12 POPEE 121      12.997  60.517  63.878  1.00  0.00           C
ATOM   2278  C11 POPEE 121      12.657  59.547  62.738  1.00  0.00           C
ATOM   2281  P   POPEE 121      12.657  57.037  62.129  1.00  0.00           P
ATOM   2282  O13 POPEE 121      11.447  57.467  61.388  1.00  0.00           O
ATOM   2283  O14 POPEE 121      13.877  56.667  61.378  1.00  0.00           O
ATOM   2284  O11 POPEE 121      12.277  55.887  63.129  1.00  0.00           O
ATOM   2285  O12 POPEE 121      13.087  58.227  63.078  1.00  0.00           O
ATOM   2286  C1  POPEE 121      12.137  56.067  64.538  1.00  0.00           C
ATOM   2289  C2  POPEE 121      13.407  55.577  65.299  1.00  0.00           C
ATOM   2291  O21 POPEE 121      13.097  54.897  66.518  1.00  0.00           O
ATOM   2292  C21 POPEE 121      12.367  55.507  67.428  1.00  0.00           C
ATOM   2293  O22 POPEE 121      11.907  56.627  67.348  1.00  0.00           O
ATOM   2294  C22 POPEE 121      12.217  54.607  68.659  1.00  0.00           C
ATOM   2297  C3  POPEE 121      14.527  56.647  65.489  1.00  0.00           C
ATOM   2300  O31 POPEE 121      15.807  56.037  65.749  1.00  0.00           O
ATOM   2301  C31 POPEE 121      16.507  56.097  66.898  1.00  0.00           C
ATOM   2302  O32 POPEE 121      17.567  55.497  67.049  1.00  0.00           O
ATOM   2303  C32 POPEE 121      15.877  56.967  67.989  1.00  0.00           C
ATOM   2306  C23 POPEE 121      13.337  54.847  69.699  1.00  0.00           C
ATOM   2309  C24 POPEE 121      12.977  54.417  71.128  1.00  0.00           C
ATOM   2312  C25 POPEE 121      13.097  52.917  71.419  1.00  0.00           C
ATOM   2315  C26 POPEE 121      13.127  52.607  72.928  1.00  0.00           C
ATOM   2318  C27 POPEE 121      11.727  52.417  73.558  1.00  0.00           C
ATOM   2321  C28 POPEE 121      11.697  52.367  75.099  1.00  0.00           C
ATOM   2324  C29 POPEE 121      12.777  51.517  75.729  1.00  0.00           C
ATOM   2326 0C21 POPEE 121      12.647  50.347  76.378  1.00  0.00           C
ATOM   2328 1C21 POPEE 121      11.387  49.547  76.618  1.00  0.00           C
ATOM   2331 2C21 POPEE 121      11.067  49.317  78.118  1.00  0.00           C
ATOM   2334 3C21 POPEE 121      10.517  50.577  78.809  1.00  0.00           C
ATOM   2337 4C21 POPEE 121      10.097  50.347  80.258  1.00  0.00           C
ATOM   2340 5C21 POPEE 121       9.507  51.627  80.859  1.00  0.00           C
ATOM   2343 6C21 POPEE 121       9.227  51.567  82.368  1.00  0.00           C
ATOM   2346 7C21 POPEE 121       9.277  52.957  82.999  1.00  0.00           C
ATOM   2349 8C21 POPEE 121       8.877  52.967  84.468  1.00  0.00           C
ATOM   2353  C33 POPEE 121      16.447  56.717  69.409  1.00  0.00           C
ATOM   2356  C34 POPEE 121      15.827  57.667  70.449  1.00  0.00           C
ATOM   2359  C35 POPEE 121      15.947  57.187  71.909  1.00  0.00           C
ATOM   2362  C36 POPEE 121      17.387  56.937  72.389  1.00  0.00           C
ATOM   2365  C37 POPEE 121      18.247  58.207  72.488  1.00  0.00           C
ATOM   2368  C38 POPEE 121      18.337  58.797  73.898  1.00  0.00           C
ATOM   2371  C39 POPEE 121      17.017  59.247  74.549  1.00  0.00           C
ATOM   2374 0C31 POPEE 121      17.287  60.037  75.828  1.00  0.00           C
ATOM   2377 1C31 POPEE 121      16.147  59.987  76.859  1.00  0.00           C
ATOM   2380 2C31 POPEE 121      16.507  60.717  78.159  1.00  0.00           C
ATOM   2383 3C31 POPEE 121      15.487  60.527  79.278  1.00  0.00           C
ATOM   2386 4C31 POPEE 121      15.877  61.287  80.559  1.00  0.00           C
ATOM   2389 5C31 POPEE 121      14.977  60.927  81.739  1.00  0.00           C
ATOM   2392 6C31 POPEE 121      15.417  61.527  83.078  1.00  0.00           C
ATOM   2396  NH3 POPEF 122      63.577  40.547  60.598  1.00  0.00           N
ATOM   2400  C12 POPEF 122      64.007  39.877  59.319  1.00  0.00           C
ATOM   2403  C11 POPEF 122      63.287  38.537  59.109  1.00  0.00           C
ATOM   2406  P   POPEF 122      63.507  36.167  60.289  1.00  0.00           P
ATOM   2407  O13 POPEF 122      62.927  35.307  59.229  1.00  0.00           O
ATOM   2408  O14 POPEF 122      64.487  35.547  61.218  1.00  0.00           O
ATOM   2409  O11 POPEF 122      62.327  36.777  61.128  1.00  0.00           O
ATOM   2410  O12 POPEF 122      64.087  37.497  59.659  1.00  0.00           O
ATOM   2411  C1  POPEF 122      62.587  37.307  62.428  1.00  0.00           C
ATOM   2414  C2  POPEF 122      61.257  37.307  63.199  1.00  0.00           C
ATOM   2416  O21 POPEF 122      61.467  37.727  64.549  1.00  0.00           O
ATOM   2417  C21 POPEF 122      62.047  36.957  65.419  1.00  0.00           C
ATOM   2418  O22 POPEF 122      62.577  35.877  65.208  1.00  0.00           O
ATOM   2419  C22 POPEF 122      61.867  37.567  66.809  1.00  0.00           C
ATOM   2422  C3  POPEF 122      60.497  35.937  63.018  1.00  0.00           C
ATOM   2425  O31 POPEF 122      59.257  35.707  63.729  1.00  0.00           O
ATOM   2426  C31 POPEF 122      58.577  36.627  64.398  1.00  0.00           C
ATOM   2427  O32 POPEF 122      58.797  37.817  64.428  1.00  0.00           O
ATOM   2428  C32 POPEF 122      57.437  35.957  65.169  1.00  0.00           C
ATOM   2431  C23 POPEF 122      63.197  37.607  67.578  1.00  0.00           C
ATOM   2434  C24 POPEF 122      63.147  38.477  68.839  1.00  0.00           C
ATOM   2437  C25 POPEF 122      63.377  39.957  68.519  1.00  0.00           C
ATOM   2440  C26 POPEF 122      63.717  40.797  69.749  1.00  0.00           C
ATOM   2443  C27 POPEF 122      64.247  42.187  69.359  1.00  0.00           C
ATOM   2446  C28 POPEF 122      63.537  43.337  70.078  1.00  0.00           C
ATOM   2449  C29 POPEF 122      63.767  43.277  71.568  1.00  0.00           C
ATOM   2451 0C21 POPEF 122      62.827  43.217  72.529  1.00  0.00           C
ATOM   2453 1C21 POPEF 122      61.327  43.207  72.368  1.00  0.00           C
ATOM   2456 2C21 POPEF 122      60.717  44.527  72.858  1.00  0.00           C
ATOM   2459 3C21 POPEF 122      59.187  44.477  72.958  1.00  0.00           C
ATOM   2462 4C21 POPEF 122      58.617  45.767  73.569  1.00  0.00           C
ATOM   2465 5C21 POPEF 122      57.157  45.647  74.008  1.00  0.00           C
ATOM   2468 6C21 POPEF 122      56.727  46.857  74.858  1.00  0.00           C
ATOM   2471 7C21 POPEF 122      55.317  46.697  75.449  1.00  0.00           C
ATOM   2474 8C21 POPEF 122      54.957  47.787  76.458  1.00  0.00           C
ATOM   2478  C33 POPEF 122      57.147  36.657  66.529  1.00  0.00           C
ATOM   2481  C34 POPEF 122      55.897  36.107  67.229  1.00  0.00           C
ATOM   2484  C35 POPEF 122      54.577  36.387  66.489  1.00  0.00           C
ATOM   2487  C36 POPEF 122      53.977  37.797  66.648  1.00  0.00           C
ATOM   2490  C37 POPEF 122      52.987  37.907  67.818  1.00  0.00           C
ATOM   2493  C38 POPEF 122      51.967  39.047  67.678  1.00  0.00           C
ATOM   2496  C39 POPEF 122      51.107  39.247  68.949  1.00  0.00           C
ATOM   2499 0C31 POPEF 122      50.277  40.537  68.888  1.00  0.00           C
ATOM   2502 1C31 POPEF 122      49.217  40.677  69.998  1.00  0.00           C
ATOM   2505 2C31 POPEF 122      49.767  41.077  71.378  1.00  0.00           C
ATOM   2508 3C31 POPEF 122      50.197  39.897  72.258  1.00  0.00           C
ATOM   2511 4C31 POPEF 122      50.397  40.317  73.729  1.00  0.00           C
ATOM   2514 5C31 POPEF 122      51.137  39.257  74.549  1.00  0.00           C
ATOM   2517 6C31 POPEF 122      51.557  39.757  75.929  1.00  0.00           C
ATOM   2521  NH3 POPEG 123      51.497  61.737  64.299  1.00  0.00           N
ATOM   2525  C12 POPEG 123      50.747  61.567  63.018  1.00  0.00           C
ATOM   2528  C11 POPEG 123      50.327  62.917  62.409  1.00  0.00           C
ATOM   2531  P   POPEG 123      47.947  61.837  61.568  1.00  0.00           P
ATOM   2532  O13 POPEG 123      47.117  62.167  60.388  1.00  0.00           O
ATOM   2533  O14 POPEG 123      48.527  60.467  61.618  1.00  0.00           O
ATOM   2534  O11 POPEG 123      47.107  62.037  62.908  1.00  0.00           O
ATOM   2535  O12 POPEG 123      49.147  62.877  61.609  1.00  0.00           O
ATOM   2536  C1  POPEG 123      47.707  62.347  64.158  1.00  0.00           C
ATOM   2539  C2  POPEG 123      46.737  62.917  65.239  1.00  0.00           C
ATOM   2541  O21 POPEG 123      47.357  63.227  66.498  1.00  0.00           O
ATOM   2542  C21 POPEG 123      48.577  62.937  66.859  1.00  0.00           C
ATOM   2543  O22 POPEG 123      49.367  62.197  66.318  1.00  0.00           O
ATOM   2544  C22 POPEG 123      48.847  63.647  68.199  1.00  0.00           C
ATOM   2547  C3  POPEG 123      45.527  61.997  65.508  1.00  0.00           C
ATOM   2550  O31 POPEG 123      44.657  62.587  66.498  1.00  0.00           O
ATOM   2551  C31 POPEG 123      44.337  61.937  67.618  1.00  0.00           C
ATOM   2552  O32 POPEG 123      44.167  62.497  68.699  1.00  0.00           O
ATOM   2553  C32 POPEG 123      44.057  60.457  67.419  1.00  0.00           C
ATOM   2556  C23 POPEG 123      49.427  62.707  69.288  1.00  0.00           C
ATOM   2559  C24 POPEG 123      48.977  63.137  70.688  1.00  0.00           C
ATOM   2562  C25 POPEG 123      49.837  62.577  71.828  1.00  0.00           C
ATOM   2565  C26 POPEG 123      49.377  63.067  73.208  1.00  0.00           C
ATOM   2568  C27 POPEG 123      50.417  62.847  74.318  1.00  0.00           C
ATOM   2571  C28 POPEG 123      50.137  63.647  75.609  1.00  0.00           C
ATOM   2574  C29 POPEG 123      49.007  63.097  76.438  1.00  0.00           C
ATOM   2576 0C21 POPEG 123      49.067  62.757  77.748  1.00  0.00           C
ATOM   2578 1C21 POPEG 123      50.297  62.847  78.618  1.00  0.00           C
ATOM   2581 2C21 POPEG 123      49.997  63.047  80.118  1.00  0.00           C
ATOM   2584 3C21 POPEG 123      51.287  62.967  80.949  1.00  0.00           C
ATOM   2587 4C21 POPEG 123      51.097  63.257  82.449  1.00  0.00           C
ATOM   2590 5C21 POPEG 123      52.437  63.207  83.209  1.00  0.00           C
ATOM   2593 6C21 POPEG 123      52.307  63.577  84.688  1.00  0.00           C
ATOM   2596 7C21 POPEG 123      53.627  63.507  85.458  1.00  0.00           C
ATOM   2599 8C21 POPEG 123      53.437  63.587  86.978  1.00  0.00           C
ATOM   2603  C33 POPEG 123      44.907  59.607  68.389  1.00  0.00           C
ATOM   2606  C34 POPEG 123      44.477  58.137  68.358  1.00  0.00           C
ATOM   2609  C35 POPEG 123      44.897  57.407  69.639  1.00  0.00           C
ATOM   2612  C36 POPEG 123      44.367  55.977  69.679  1.00  0.00           C
ATOM   2615  C37 POPEG 123      44.497  55.347  71.058  1.00  0.00           C
ATOM   2618  C38 POPEG 123      44.117  53.867  71.038  1.00  0.00           C
ATOM   2621  C39 POPEG 123      42.847  53.567  71.839  1.00  0.00           C
ATOM   2624 0C31 POPEG 123      42.427  52.097  71.739  1.00  0.00           C
ATOM   2627 1C31 POPEG 123      41.037  51.867  72.348  1.00  0.00           C
ATOM   2630 2C31 POPEG 123      40.487  50.457  72.118  1.00  0.00           C
ATOM   2633 3C31 POPEG 123      40.207  50.147  70.638  1.00  0.00           C
ATOM   2636 4C31 POPEG 123      39.587  48.757  70.438  1.00  0.00           C
ATOM   2639 5C31 POPEG 123      39.377  48.407  68.958  1.00  0.00           C
ATOM   2642 6C31 POPEG 123      38.717  47.047  68.758  1.00  0.00           C
ATOM   2646  NH3 POPEH 124      33.857  91.257  65.678  1.00  0.00           N
ATOM   2650  C12 POPEH 124      34.837  90.487  64.819  1.00  0.00           C
ATOM   2653  C11 POPEH 124      36.167  91.237  64.568  1.00  0.00           C
ATOM   2656  P   POPEH 124      38.427  89.897  63.878  1.00  0.00           P
ATOM   2657  O13 POPEH 124      38.497  88.477  63.468  1.00  0.00           O
ATOM   2658  O14 POPEH 124      39.357  90.807  63.168  1.00  0.00           O
ATOM   2659  O11 POPEH 124      38.677  89.977  65.449  1.00  0.00           O
ATOM   2660  O12 POPEH 124      36.967  90.477  63.659  1.00  0.00           O
ATOM   2661  C1  POPEH 124      37.957  89.097  66.339  1.00  0.00           C
ATOM   2664  C2  POPEH 124      38.737  88.737  67.659  1.00  0.00           C
ATOM   2666  O21 POPEH 124      38.347  89.497  68.809  1.00  0.00           O
ATOM   2667  C21 POPEH 124      38.597  90.797  68.839  1.00  0.00           C
ATOM   2668  O22 POPEH 124      39.017  91.487  67.928  1.00  0.00           O
ATOM   2669  C22 POPEH 124      38.227  91.357  70.218  1.00  0.00           C
ATOM   2672  C3  POPEH 124      40.277  88.667  67.468  1.00  0.00           C
ATOM   2675  O31 POPEH 124      40.917  88.027  68.618  1.00  0.00           O
ATOM   2676  C31 POPEH 124      41.537  88.877  69.438  1.00  0.00           C
ATOM   2677  O32 POPEH 124      41.467  90.097  69.398  1.00  0.00           O
ATOM   2678  C32 POPEH 124      42.387  88.127  70.458  1.00  0.00           C
ATOM   2681  C23 POPEH 124      39.437  91.607  71.159  1.00  0.00           C
ATOM   2684  C24 POPEH 124      39.037  92.387  72.419  1.00  0.00           C
ATOM   2687  C25 POPEH 124      37.907  91.707  73.188  1.00  0.00           C
ATOM   2690  C26 POPEH 124      37.417  92.447  74.438  1.00  0.00           C
ATOM   2693  C27 POPEH 124      36.137  91.797  74.988  1.00  0.00           C
ATOM   2696  C28 POPEH 124      35.217  92.747  75.778  1.00  0.00           C
ATOM   2699  C29 POPEH 124      35.777  93.157  77.118  1.00  0.00           C
ATOM   2701 0C21 POPEH 124      35.107  93.177  78.289  1.00  0.00           C
ATOM   2703 1C21 POPEH 124      33.647  92.797  78.479  1.00  0.00           C
ATOM   2706 2C21 POPEH 124      33.487  91.377  79.059  1.00  0.00           C
ATOM   2709 3C21 POPEH 124      32.107  90.757  78.748  1.00  0.00           C
ATOM   2712 4C21 POPEH 124      30.967  91.267  79.639  1.00  0.00           C
ATOM   2715 5C21 POPEH 124      30.757  90.387  80.879  1.00  0.00           C
ATOM   2718 6C21 POPEH 124      29.767  90.997  81.879  1.00  0.00           C
ATOM   2721 7C21 POPEH 124      29.437  90.027  83.018  1.00  0.00           C
ATOM   2724 8C21 POPEH 124      28.577  90.657  84.128  1.00  0.00           C
ATOM   2728  C33 POPEH 124      42.507  88.917  71.788  1.00  0.00           C
ATOM   2731  C34 POPEH 124      43.617  88.407  72.718  1.00  0.00           C
ATOM   2734  C35 POPEH 124      43.297  87.057  73.368  1.00  0.00           C
ATOM   2737  C36 POPEH 124      44.387  86.627  74.359  1.00  0.00           C
ATOM   2740  C37 POPEH 124      44.127  85.237  74.968  1.00  0.00           C
ATOM   2743  C38 POPEH 124      45.287  84.747  75.848  1.00  0.00           C
ATOM   2746  C39 POPEH 124      46.547  84.417  75.029  1.00  0.00           C
ATOM   2749 0C31 POPEH 124      47.767  84.177  75.918  1.00  0.00           C
ATOM   2752 1C31 POPEH 124      49.067  84.687  75.279  1.00  0.00           C
ATOM   2755 2C31 POPEH 124      50.197  84.887  76.279  1.00  0.00           C
ATOM   2758 3C31 POPEH 124      50.727  83.567  76.828  1.00  0.00           C
ATOM   2761 4C31 POPEH 124      51.407  83.737  78.188  1.00  0.00           C
ATOM   2764 5C31 POPEH 124      51.877  82.397  78.758  1.00  0.00           C
ATOM   2767 6C31 POPEH 124      52.207  82.517  80.229  1.00  0.00           C
ATOM   2771  NH3 POPEI 125       1.537  34.457  61.809  1.00  0.00           N
ATOM   2775  C12 POPEI 125       1.093  33.687  60.598  1.00  0.00           C
ATOM   2778  C11 POPEI 125       0.453  32.347  61.028  1.00  0.00           C
ATOM   2781  P   POPEI 125       0.283  29.837  60.499  1.00  0.00           P
ATOM   2782  O13 POPEI 125      -1.127  30.077  60.879  1.00  0.00           O
ATOM   2783  O14 POPEI 125       0.493  29.047  59.278  1.00  0.00           O
ATOM   2784  O11 POPEI 125       1.103  29.167  61.658  1.00  0.00           O
ATOM   2785  O12 POPEI 125       0.963  31.247  60.268  1.00  0.00           O
ATOM   2786  C1  POPEI 125       0.963  29.477  63.038  1.00  0.00           C
ATOM   2789  C2  POPEI 125       2.347  29.837  63.668  1.00  0.00           C
ATOM   2791  O21 POPEI 125       2.197  30.897  64.639  1.00  0.00           O
ATOM   2792  C21 POPEI 125       1.937  30.447  65.848  1.00  0.00           C
ATOM   2793  O22 POPEI 125       1.697  29.287  66.128  1.00  0.00           O
ATOM   2794  C22 POPEI 125       2.097  31.577  66.859  1.00  0.00           C
ATOM   2797  C3  POPEI 125       3.377  30.297  62.598  1.00  0.00           C
ATOM   2800  O31 POPEI 125       4.507  30.947  63.228  1.00  0.00           O
ATOM   2801  C31 POPEI 125       4.427  32.287  63.269  1.00  0.00           C
ATOM   2802  O32 POPEI 125       3.597  32.947  62.668  1.00  0.00           O
ATOM   2803  C32 POPEI 125       5.507  32.837  64.178  1.00  0.00           C
ATOM   2806  C23 POPEI 125       3.377  31.387  67.708  1.00  0.00           C
ATOM   2809  C24 POPEI 125       3.537  32.457  68.799  1.00  0.00           C
ATOM   2812  C25 POPEI 125       4.547  32.057  69.878  1.00  0.00           C
ATOM   2815  C26 POPEI 125       4.747  33.147  70.949  1.00  0.00           C
ATOM   2818  C27 POPEI 125       5.167  32.557  72.308  1.00  0.00           C
ATOM   2821  C28 POPEI 125       5.307  33.597  73.438  1.00  0.00           C
ATOM   2824  C29 POPEI 125       6.557  34.437  73.348  1.00  0.00           C
ATOM   2826 0C21 POPEI 125       6.947  35.337  74.269  1.00  0.00           C
ATOM   2828 1C21 POPEI 125       6.207  35.707  75.538  1.00  0.00           C
ATOM   2831 2C21 POPEI 125       7.127  36.327  76.618  1.00  0.00           C
ATOM   2834 3C21 POPEI 125       7.817  35.287  77.519  1.00  0.00           C
ATOM   2837 4C21 POPEI 125       9.057  35.837  78.258  1.00  0.00           C
ATOM   2840 5C21 POPEI 125       8.787  37.107  79.089  1.00  0.00           C
ATOM   2843 6C21 POPEI 125      10.087  37.827  79.499  1.00  0.00           C
ATOM   2846 7C21 POPEI 125       9.937  39.357  79.539  1.00  0.00           C
ATOM   2849 8C21 POPEI 125      11.277  40.087  79.479  1.00  0.00           C
ATOM   2853  C33 POPEI 125       6.927  32.407  63.769  1.00  0.00           C
ATOM   2856  C34 POPEI 125       8.007  33.067  64.618  1.00  0.00           C
ATOM   2859  C35 POPEI 125       7.977  32.687  66.098  1.00  0.00           C
ATOM   2862  C36 POPEI 125       9.037  33.447  66.898  1.00  0.00           C
ATOM   2865  C37 POPEI 125       8.837  33.367  68.418  1.00  0.00           C
ATOM   2868  C38 POPEI 125       9.287  32.057  69.059  1.00  0.00           C
ATOM   2871  C39 POPEI 125       8.937  32.047  70.559  1.00  0.00           C
ATOM   2874 0C31 POPEI 125       9.417  30.777  71.279  1.00  0.00           C
ATOM   2877 1C31 POPEI 125       8.907  30.667  72.718  1.00  0.00           C
ATOM   2880 2C31 POPEI 125       9.637  31.567  73.729  1.00  0.00           C
ATOM   2883 3C31 POPEI 125       9.027  31.467  75.138  1.00  0.00           C
ATOM   2886 4C31 POPEI 125      10.007  31.907  76.238  1.00  0.00           C
ATOM   2889 5C31 POPEI 125       9.477  31.647  77.659  1.00  0.00           C
ATOM   2892 6C31 POPEI 125      10.587  31.587  78.699  1.00  0.00           C
ATOM   2896  NH3 POPEJ 126      95.687  56.707 102.659  1.00  0.00           N
ATOM   2900  C12 POPEJ 126      96.547  56.677 103.899  1.00  0.00           C
ATOM   2903  C11 POPEJ 126      96.557  58.067 104.529  1.00  0.00           C
ATOM   2906  P   POPEJ 126      97.667  59.267 106.589  1.00  0.00           P
ATOM   2907  O13 POPEJ 126      97.767  58.557 107.889  1.00  0.00           O
ATOM   2908  O14 POPEJ 126      98.747  60.217 106.238  1.00  0.00           O
ATOM   2909  O11 POPEJ 126      96.267  59.987 106.488  1.00  0.00           O
ATOM   2910  O12 POPEJ 126      97.627  58.157 105.448  1.00  0.00           O
ATOM   2911  C1  POPEJ 126      96.047  61.277 105.898  1.00  0.00           C
ATOM   2914  C2  POPEJ 126      95.087  61.137 104.699  1.00  0.00           C
ATOM   2916  O21 POPEJ 126      95.297  62.197 103.729  1.00  0.00           O
ATOM   2917  C21 POPEJ 126      95.157  61.707 102.479  1.00  0.00           C
ATOM   2918  O22 POPEJ 126      95.417  60.567 102.148  1.00  0.00           O
ATOM   2919  C22 POPEJ 126      94.527  62.787 101.609  1.00  0.00           C
ATOM   2922  C3  POPEJ 126      93.587  61.007 105.049  1.00  0.00           C
ATOM   2925  O31 POPEJ 126      92.847  60.897 103.818  1.00  0.00           O
ATOM   2926  C31 POPEJ 126      91.777  60.127 103.818  1.00  0.00           C
ATOM   2927  O32 POPEJ 126      91.387  59.447 104.750  1.00  0.00           O
ATOM   2928  C32 POPEJ 126      91.177  60.167 102.409  1.00  0.00           C
ATOM   2931  C23 POPEJ 126      94.217  62.317 100.168  1.00  0.00           C
ATOM   2934  C24 POPEJ 126      93.137  63.187  99.508  1.00  0.00           C
ATOM   2937  C25 POPEJ 126      93.417  64.697  99.559  1.00  0.00           C
ATOM   2940  C26 POPEJ 126      94.677  65.137  98.809  1.00  0.00           C
ATOM   2943  C27 POPEJ 126      94.657  64.727  97.328  1.00  0.00           C
ATOM   2946  C28 POPEJ 126      95.707  65.447  96.469  1.00  0.00           C
ATOM   2949  C29 POPEJ 126      95.417  66.907  96.258  1.00  0.00           C
ATOM   2951 0C21 POPEJ 126      95.577  67.597  95.108  1.00  0.00           C
ATOM   2953 1C21 POPEJ 126      96.137  67.067  93.809  1.00  0.00           C
ATOM   2956 2C21 POPEJ 126      97.157  68.047  93.218  1.00  0.00           C
ATOM   2959 3C21 POPEJ 126      97.697  67.597  91.848  1.00  0.00           C
ATOM   2962 4C21 POPEJ 126      99.147  67.117  91.879  1.00  0.00           C
ATOM   2965 5C21 POPEJ 126      99.997  67.537  90.668  1.00  0.00           C
ATOM   2968 6C21 POPEJ 126      99.437  67.117  89.298  1.00  0.00           C
ATOM   2971 7C21 POPEJ 126     100.437  67.407  88.168  1.00  0.00           C
ATOM   2974 8C21 POPEJ 126      99.907  67.067  86.778  1.00  0.00           C
ATOM   2978  C33 POPEJ 126      90.327  58.927 102.048  1.00  0.00           C
ATOM   2981  C34 POPEJ 126      89.567  59.097 100.718  1.00  0.00           C
ATOM   2984  C35 POPEJ 126      90.457  59.167  99.468  1.00  0.00           C
ATOM   2987  C36 POPEJ 126      89.657  59.467  98.198  1.00  0.00           C
ATOM   2990  C37 POPEJ 126      90.547  59.537  96.959  1.00  0.00           C
ATOM   2993  C38 POPEJ 126      89.757  59.787  95.668  1.00  0.00           C
ATOM   2996  C39 POPEJ 126      89.167  58.507  95.059  1.00  0.00           C
ATOM   2999 0C31 POPEJ 126      88.347  58.777  93.788  1.00  0.00           C
ATOM   3002 1C31 POPEJ 126      87.637  57.517  93.289  1.00  0.00           C
ATOM   3005 2C31 POPEJ 126      86.357  57.787  92.468  1.00  0.00           C
ATOM   3008 3C31 POPEJ 126      86.507  57.557  90.949  1.00  0.00           C
ATOM   3011 4C31 POPEJ 126      87.457  58.527  90.238  1.00  0.00           C
ATOM   3014 5C31 POPEJ 126      87.587  58.197  88.748  1.00  0.00           C
ATOM   3017 6C31 POPEJ 126      88.477  59.167  87.969  1.00  0.00           C
ATOM   3021  NH3 POPEK 127       8.457  25.727  58.258  1.00  0.00           N
ATOM   3025  C12 POPEK 127       7.357  26.117  59.208  1.00  0.00           C
ATOM   3028  C11 POPEK 127       5.997  26.277  58.508  1.00  0.00           C
ATOM   3031  P   POPEK 127       4.277  25.307  60.168  1.00  0.00           P
ATOM   3032  O13 POPEK 127       2.917  25.097  59.639  1.00  0.00           O
ATOM   3033  O14 POPEK 127       5.127  24.097  60.068  1.00  0.00           O
ATOM   3034  O11 POPEK 127       4.117  25.707  61.688  1.00  0.00           O
ATOM   3035  O12 POPEK 127       4.967  26.537  59.468  1.00  0.00           O
ATOM   3036  C1  POPEK 127       5.137  25.347  62.628  1.00  0.00           C
ATOM   3039  C2  POPEK 127       4.587  25.307  64.068  1.00  0.00           C
ATOM   3041  O21 POPEK 127       5.717  25.337  64.938  1.00  0.00           O
ATOM   3042  C21 POPEK 127       5.457  25.537  66.218  1.00  0.00           C
ATOM   3043  O22 POPEK 127       4.387  25.867  66.688  1.00  0.00           O
ATOM   3044  C22 POPEK 127       6.727  25.287  67.028  1.00  0.00           C
ATOM   3047  C3  POPEK 127       3.657  24.077  64.339  1.00  0.00           C
ATOM   3050  O31 POPEK 127       4.387  22.917  64.808  1.00  0.00           O
ATOM   3051  C31 POPEK 127       4.777  22.037  63.909  1.00  0.00           C
ATOM   3052  O32 POPEK 127       4.547  22.097  62.708  1.00  0.00           O
ATOM   3053  C32 POPEK 127       5.587  20.907  64.568  1.00  0.00           C
ATOM   3056  C23 POPEK 127       6.587  25.757  68.498  1.00  0.00           C
ATOM   3059  C24 POPEK 127       6.757  27.277  68.628  1.00  0.00           C
ATOM   3062  C25 POPEK 127       6.117  27.867  69.898  1.00  0.00           C
ATOM   3065  C26 POPEK 127       6.707  27.357  71.218  1.00  0.00           C
ATOM   3068  C27 POPEK 127       5.947  27.947  72.419  1.00  0.00           C
ATOM   3071  C28 POPEK 127       6.627  27.747  73.788  1.00  0.00           C
ATOM   3074  C29 POPEK 127       6.847  26.297  74.129  1.00  0.00           C
ATOM   3076 0C21 POPEK 127       7.877  25.787  74.828  1.00  0.00           C
ATOM   3078 1C21 POPEK 127       9.017  26.587  75.408  1.00  0.00           C
ATOM   3081 2C21 POPEK 127       8.657  27.387  76.678  1.00  0.00           C
ATOM   3084 3C21 POPEK 127       8.407  26.517  77.919  1.00  0.00           C
ATOM   3087 4C21 POPEK 127       8.137  27.357  79.169  1.00  0.00           C
ATOM   3090 5C21 POPEK 127       7.537  26.557  80.349  1.00  0.00           C
ATOM   3093 6C21 POPEK 127       8.497  25.517  80.949  1.00  0.00           C
ATOM   3096 7C21 POPEK 127       7.957  24.857  82.229  1.00  0.00           C
ATOM   3099 8C21 POPEK 127       9.017  24.097  83.018  1.00  0.00           C
ATOM   3103  C33 POPEK 127       6.207  21.217  65.958  1.00  0.00           C
ATOM   3106  C34 POPEK 127       5.197  21.187  67.129  1.00  0.00           C
ATOM   3109  C35 POPEK 127       5.847  20.937  68.508  1.00  0.00           C
ATOM   3112  C36 POPEK 127       5.657  22.067  69.549  1.00  0.00           C
ATOM   3115  C37 POPEK 127       4.187  22.387  69.858  1.00  0.00           C
ATOM   3118  C38 POPEK 127       3.977  23.367  71.029  1.00  0.00           C
ATOM   3121  C39 POPEK 127       3.667  22.697  72.368  1.00  0.00           C
ATOM   3124 0C31 POPEK 127       4.857  22.587  73.339  1.00  0.00           C
ATOM   3127 1C31 POPEK 127       4.447  21.917  74.659  1.00  0.00           C
ATOM   3130 2C31 POPEK 127       5.437  22.117  75.828  1.00  0.00           C
ATOM   3133 3C31 POPEK 127       5.427  23.537  76.428  1.00  0.00           C
ATOM   3136 4C31 POPEK 127       4.127  23.897  77.168  1.00  0.00           C
ATOM   3139 5C31 POPEK 127       4.137  25.347  77.688  1.00  0.00           C
ATOM   3142 6C31 POPEK 127       2.797  25.787  78.289  1.00  0.00           C
ATOM   3146  NH3 POPEL 128      22.317 108.357  62.989  1.00  0.00           N
ATOM   3150  C12 POPEL 128      21.297 107.277  63.239  1.00  0.00           C
ATOM   3153  C11 POPEL 128      20.147 107.267  62.208  1.00  0.00           C
ATOM   3156  P   POPEL 128      17.887 106.587  63.328  1.00  0.00           P
ATOM   3157  O13 POPEL 128      17.227 105.367  63.818  1.00  0.00           O
ATOM   3158  O14 POPEL 128      17.037 107.577  62.638  1.00  0.00           O
ATOM   3159  O11 POPEL 128      18.557 107.297  64.578  1.00  0.00           O
ATOM   3160  O12 POPEL 128      19.177 106.227  62.479  1.00  0.00           O
ATOM   3161  C1  POPEL 128      17.897 107.257  65.848  1.00  0.00           C
ATOM   3164  C2  POPEL 128      18.887 107.717  66.949  1.00  0.00           C
ATOM   3166  O21 POPEL 128      18.677 107.077  68.229  1.00  0.00           O
ATOM   3167  C21 POPEL 128      17.507 107.247  68.779  1.00  0.00           C
ATOM   3168  O22 POPEL 128      16.507 107.677  68.229  1.00  0.00           O
ATOM   3169  C22 POPEL 128      17.557 106.967  70.279  1.00  0.00           C
ATOM   3172  C3  POPEL 128      18.957 109.267  67.068  1.00  0.00           C
ATOM   3175  O31 POPEL 128      20.057 109.627  67.928  1.00  0.00           O
ATOM   3176  C31 POPEL 128      20.327 110.927  67.949  1.00  0.00           C
ATOM   3177  O32 POPEL 128      19.637 111.807  67.488  1.00  0.00           O
ATOM   3178  C32 POPEL 128      21.677 111.127  68.618  1.00  0.00           C
ATOM   3181  C23 POPEL 128      18.807 107.577  70.958  1.00  0.00           C
ATOM   3184  C24 POPEL 128      18.627 107.677  72.479  1.00  0.00           C
ATOM   3187  C25 POPEL 128      19.737 108.447  73.188  1.00  0.00           C
ATOM   3190  C26 POPEL 128      19.467 108.637  74.688  1.00  0.00           C
ATOM   3193  C27 POPEL 128      20.317 109.757  75.318  1.00  0.00           C
ATOM   3196  C28 POPEL 128      19.937 110.087  76.778  1.00  0.00           C
ATOM   3199  C29 POPEL 128      20.107 108.907  77.708  1.00  0.00           C
ATOM   3201 0C21 POPEL 128      20.977 108.827  78.729  1.00  0.00           C
ATOM   3203 1C21 POPEL 128      21.927 109.917  79.169  1.00  0.00           C
ATOM   3206 2C21 POPEL 128      22.487 109.717  80.598  1.00  0.00           C
ATOM   3209 3C21 POPEL 128      21.407 109.757  81.698  1.00  0.00           C
ATOM   3212 4C21 POPEL 128      21.987 109.607  83.109  1.00  0.00           C
ATOM   3215 5C21 POPEL 128      22.547 110.917  83.699  1.00  0.00           C
ATOM   3218 6C21 POPEL 128      23.257 110.697  85.038  1.00  0.00           C
ATOM   3221 7C21 POPEL 128      23.507 112.007  85.798  1.00  0.00           C
ATOM   3224 8C21 POPEL 128      24.327 111.837  87.078  1.00  0.00           C
ATOM   3228  C33 POPEL 128      21.527 111.377  70.128  1.00  0.00           C
ATOM   3231  C34 POPEL 128      22.877 111.667  70.789  1.00  0.00           C
ATOM   3234  C35 POPEL 128      22.747 111.717  72.308  1.00  0.00           C
ATOM   3237  C36 POPEL 128      24.027 112.197  72.998  1.00  0.00           C
ATOM   3240  C37 POPEL 128      23.897 112.197  74.519  1.00  0.00           C
ATOM   3243  C38 POPEL 128      25.077 112.897  75.188  1.00  0.00           C
ATOM   3246  C39 POPEL 128      25.197 112.637  76.699  1.00  0.00           C
ATOM   3249 0C31 POPEL 128      24.047 113.237  77.529  1.00  0.00           C
ATOM   3252 1C31 POPEL 128      24.337 113.147  79.029  1.00  0.00           C
ATOM   3255 2C31 POPEL 128      23.437 114.047  79.898  1.00  0.00           C
ATOM   3258 3C31 POPEL 128      21.947 113.667  79.938  1.00  0.00           C
ATOM   3261 4C31 POPEL 128      21.207 114.537  80.958  1.00  0.00           C
ATOM   3264 5C31 POPEL 128      19.687 114.367  80.929  1.00  0.00           C
ATOM   3267 6C31 POPEL 128      18.977 115.207  81.999  1.00  0.00           C
ATOM   3271  NH3 POPEM 129     101.277  39.857  63.168  1.00  0.00           N
ATOM   3275  C12 POPEM 129     101.857  38.827  64.118  1.00  0.00           C
ATOM   3278  C11 POPEM 129     102.127  37.497  63.418  1.00  0.00           C
ATOM   3281  P   POPEM 129     101.737  35.047  64.038  1.00  0.00           P
ATOM   3282  O13 POPEM 129     100.267  35.187  64.138  1.00  0.00           O
ATOM   3283  O14 POPEM 129     102.217  34.687  62.688  1.00  0.00           O
ATOM   3284  O11 POPEM 129     102.247  34.037  65.118  1.00  0.00           O
ATOM   3285  O12 POPEM 129     102.337  36.467  64.398  1.00  0.00           O
ATOM   3286  C1  POPEM 129     102.287  34.377  66.508  1.00  0.00           C
ATOM   3289  C2  POPEM 129     102.547  33.087  67.328  1.00  0.00           C
ATOM   3291  O21 POPEM 129     101.777  33.147  68.549  1.00  0.00           O
ATOM   3292  C21 POPEM 129     102.377  33.257  69.718  1.00  0.00           C
ATOM   3293  O22 POPEM 129     103.407  33.857  69.949  1.00  0.00           O
ATOM   3294  C22 POPEM 129     101.577  32.457  70.749  1.00  0.00           C
ATOM   3297  C3  POPEM 129     104.067  32.687  67.398  1.00  0.00           C
ATOM   3300  O31 POPEM 129     104.427  31.767  68.449  1.00  0.00           O
ATOM   3301  C31 POPEM 129     104.247  30.467  68.299  1.00  0.00           C
ATOM   3302  O32 POPEM 129     103.787  29.927  67.308  1.00  0.00           O
ATOM   3303  C32 POPEM 129     104.757  29.787  69.578  1.00  0.00           C
ATOM   3306  C23 POPEM 129     101.697  33.007  72.179  1.00  0.00           C
ATOM   3309  C24 POPEM 129     100.967  32.087  73.168  1.00  0.00           C
ATOM   3312  C25 POPEM 129     100.967  32.697  74.578  1.00  0.00           C
ATOM   3315  C26 POPEM 129     100.327  31.797  75.638  1.00  0.00           C
ATOM   3318  C27 POPEM 129     101.257  31.637  76.839  1.00  0.00           C
ATOM   3321  C28 POPEM 129     100.567  31.047  78.078  1.00  0.00           C
ATOM   3324  C29 POPEM 129      99.847  32.137  78.849  1.00  0.00           C
ATOM   3326 0C21 POPEM 129     100.287  32.737  79.968  1.00  0.00           C
ATOM   3328 1C21 POPEM 129     101.567  32.447  80.709  1.00  0.00           C
ATOM   3331 2C21 POPEM 129     101.307  31.897  82.129  1.00  0.00           C
ATOM   3334 3C21 POPEM 129     100.917  32.997  83.129  1.00  0.00           C
ATOM   3337 4C21 POPEM 129     100.807  32.477  84.578  1.00  0.00           C
ATOM   3340 5C21 POPEM 129     101.947  32.987  85.479  1.00  0.00           C
ATOM   3343 6C21 POPEM 129     101.867  34.487  85.779  1.00  0.00           C
ATOM   3346 7C21 POPEM 129     102.917  34.927  86.809  1.00  0.00           C
ATOM   3349 8C21 POPEM 129     102.907  36.437  87.099  1.00  0.00           C
ATOM   3353  C33 POPEM 129     104.717  28.247  69.609  1.00  0.00           C
ATOM   3356  C34 POPEM 129     105.777  27.657  70.568  1.00  0.00           C
ATOM   3359  C35 POPEM 129     105.867  28.317  71.958  1.00  0.00           C
ATOM   3362  C36 POPEM 129     104.627  28.207  72.849  1.00  0.00           C
ATOM   3365  C37 POPEM 129     104.917  28.727  74.258  1.00  0.00           C
ATOM   3368  C38 POPEM 129     103.727  28.567  75.218  1.00  0.00           C
ATOM   3371  C39 POPEM 129     103.997  29.077  76.638  1.00  0.00           C
ATOM   3374 0C31 POPEM 129     104.927  28.187  77.479  1.00  0.00           C
ATOM   3377 1C31 POPEM 129     104.997  28.657  78.938  1.00  0.00           C
ATOM   3380 2C31 POPEM 129     105.807  27.727  79.848  1.00  0.00           C
ATOM   3383 3C31 POPEM 129     105.647  28.017  81.348  1.00  0.00           C
ATOM   3386 4C31 POPEM 129     106.167  29.377  81.809  1.00  0.00           C
ATOM   3389 5C31 POPEM 129     105.947  29.597  83.309  1.00  0.00           C
ATOM   3392 6C31 POPEM 129     106.277  31.007  83.778  1.00  0.00           C
ATOM   3396  NH3 POPEN 130       3.457 132.151 103.969  1.00  0.00           N
ATOM   3400  C12 POPEN 130       3.677 130.741 104.478  1.00  0.00           C
ATOM   3403  C11 POPEN 130       3.437 129.651 103.419  1.00  0.00           C
ATOM   3406  P   POPEN 130       3.677 127.001 103.318  1.00  0.00           P
ATOM   3407  O13 POPEN 130       4.657 126.007 103.769  1.00  0.00           O
ATOM   3408  O14 POPEN 130       2.237 126.771 103.598  1.00  0.00           O
ATOM   3409  O11 POPEN 130       3.837 127.141 101.729  1.00  0.00           O
ATOM   3410  O12 POPEN 130       4.067 128.441 103.848  1.00  0.00           O
ATOM   3411  C1  POPEN 130       5.107 127.581 101.229  1.00  0.00           C
ATOM   3414  C2  POPEN 130       5.047 128.191  99.788  1.00  0.00           C
ATOM   3416  O21 POPEN 130       4.757 127.161  98.839  1.00  0.00           O
ATOM   3417  C21 POPEN 130       4.227 127.511  97.679  1.00  0.00           C
ATOM   3418  O22 POPEN 130       4.697 127.231  96.589  1.00  0.00           O
ATOM   3419  C22 POPEN 130       2.907 128.281  97.819  1.00  0.00           C
ATOM   3422  C3  POPEN 130       6.407 128.891  99.468  1.00  0.00           C
ATOM   3425  O31 POPEN 130       6.577 129.321  98.078  1.00  0.00           O
ATOM   3426  C31 POPEN 130       7.387 128.541  97.348  1.00  0.00           C
ATOM   3427  O32 POPEN 130       7.937 127.531  97.749  1.00  0.00           O
ATOM   3428  C32 POPEN 130       7.607 129.121  95.949  1.00  0.00           C
ATOM   3431  C23 POPEN 130       2.197 128.381  96.449  1.00  0.00           C
ATOM   3434  C24 POPEN 130       0.723 128.801  96.518  1.00  0.00           C
ATOM   3437  C25 POPEN 130       0.263 129.521  95.229  1.00  0.00           C
ATOM   3440  C26 POPEN 130       0.483 128.721  93.928  1.00  0.00           C
ATOM   3443  C27 POPEN 130       1.013 129.571  92.768  1.00  0.00           C
ATOM   3446  C28 POPEN 130       1.263 128.741  91.498  1.00  0.00           C
ATOM   3449  C29 POPEN 130       2.547 129.111  90.779  1.00  0.00           C
ATOM   3451 0C21 POPEN 130       2.687 129.551  89.519  1.00  0.00           C
ATOM   3453 1C21 POPEN 130       1.597 129.761  88.499  1.00  0.00           C
ATOM   3456 2C21 POPEN 130       2.057 129.411  87.068  1.00  0.00           C
ATOM   3459 3C21 POPEN 130       2.367 127.921  86.879  1.00  0.00           C
ATOM   3462 4C21 POPEN 130       2.927 127.571  85.489  1.00  0.00           C
ATOM   3465 5C21 POPEN 130       1.997 127.971  84.338  1.00  0.00           C
ATOM   3468 6C21 POPEN 130       2.357 127.281  83.018  1.00  0.00           C
ATOM   3471 7C21 POPEN 130       1.373 127.631  81.889  1.00  0.00           C
ATOM   3474 8C21 POPEN 130       1.817 127.141  80.508  1.00  0.00           C
ATOM   3478  C33 POPEN 130       8.357 128.141  94.998  1.00  0.00           C
ATOM   3481  C34 POPEN 130       8.917 128.821  93.748  1.00  0.00           C
ATOM   3484  C35 POPEN 130       7.897 129.161  92.659  1.00  0.00           C
ATOM   3487  C36 POPEN 130       7.667 128.021  91.648  1.00  0.00           C
ATOM   3490  C37 POPEN 130       6.637 128.411  90.578  1.00  0.00           C
ATOM   3493  C38 POPEN 130       6.567 127.431  89.398  1.00  0.00           C
ATOM   3496  C39 POPEN 130       7.577 127.721  88.279  1.00  0.00           C
ATOM   3499 0C31 POPEN 130       7.417 126.741  87.109  1.00  0.00           C
ATOM   3502 1C31 POPEN 130       8.677 126.591  86.238  1.00  0.00           C
ATOM   3505 2C31 POPEN 130       8.757 127.591  85.079  1.00  0.00           C
ATOM   3508 3C31 POPEN 130      10.107 127.551  84.348  1.00  0.00           C
ATOM   3511 4C31 POPEN 130      10.377 126.227  83.608  1.00  0.00           C
ATOM   3514 5C31 POPEN 130      11.757 126.257  82.958  1.00  0.00           C
ATOM   3517 6C31 POPEN 130      12.117 124.977  82.218  1.00  0.00           C
ATOM   3521  NH3 POPEO 131      81.177 129.671 104.909  1.00  0.00           N
ATOM   3525  C12 POPEO 131      81.387 128.221 105.219  1.00  0.00           C
ATOM   3528  C11 POPEO 131      82.007 127.441 104.039  1.00  0.00           C
ATOM   3531  P   POPEO 131      81.067 124.987 104.268  1.00  0.00           P
ATOM   3532  O13 POPEO 131      81.357 123.837 105.149  1.00  0.00           O
ATOM   3533  O14 POPEO 131      79.757 125.617 104.459  1.00  0.00           O
ATOM   3534  O11 POPEO 131      81.117 124.487 102.768  1.00  0.00           O
ATOM   3535  O12 POPEO 131      82.237 126.077 104.398  1.00  0.00           O
ATOM   3536  C1  POPEO 131      82.167 124.757 101.849  1.00  0.00           C
ATOM   3539  C2  POPEO 131      82.547 123.477 101.059  1.00  0.00           C
ATOM   3541  O21 POPEO 131      81.417 123.077 100.258  1.00  0.00           O
ATOM   3542  C21 POPEO 131      81.647 123.057  98.949  1.00  0.00           C
ATOM   3543  O22 POPEO 131      82.677 123.397  98.398  1.00  0.00           O
ATOM   3544  C22 POPEO 131      80.437 122.457  98.218  1.00  0.00           C
ATOM   3547  C3  POPEO 131      82.907 122.297 101.999  1.00  0.00           C
ATOM   3550  O31 POPEO 131      83.127 121.077 101.248  1.00  0.00           O
ATOM   3551  C31 POPEO 131      84.377 120.907 100.818  1.00  0.00           C
ATOM   3552  O32 POPEO 131      85.317 121.667 101.070  1.00  0.00           O
ATOM   3553  C32 POPEO 131      84.477 119.607 100.009  1.00  0.00           C
ATOM   3556  C23 POPEO 131      80.577 122.697  96.688  1.00  0.00           C
ATOM   3559  C24 POPEO 131      79.547 121.977  95.809  1.00  0.00           C
ATOM   3562  C25 POPEO 131      78.087 122.237  96.148  1.00  0.00           C
ATOM   3565  C26 POPEO 131      77.147 121.707  95.049  1.00  0.00           C
ATOM   3568  C27 POPEO 131      75.767 121.397  95.618  1.00  0.00           C
ATOM   3571  C28 POPEO 131      74.747 120.797  94.629  1.00  0.00           C
ATOM   3574  C29 POPEO 131      75.107 119.427  94.148  1.00  0.00           C
ATOM   3576 0C21 POPEO 131      74.657 118.877  93.018  1.00  0.00           C
ATOM   3578 1C21 POPEO 131      73.647 119.507  92.089  1.00  0.00           C
ATOM   3581 2C21 POPEO 131      74.227 119.997  90.749  1.00  0.00           C
ATOM   3584 3C21 POPEO 131      74.787 118.867  89.879  1.00  0.00           C
ATOM   3587 4C21 POPEO 131      75.427 119.377  88.578  1.00  0.00           C
ATOM   3590 5C21 POPEO 131      74.487 120.167  87.659  1.00  0.00           C
ATOM   3593 6C21 POPEO 131      75.167 120.447  86.318  1.00  0.00           C
ATOM   3596 7C21 POPEO 131      74.327 121.297  85.359  1.00  0.00           C
ATOM   3599 8C21 POPEO 131      74.917 121.327  83.949  1.00  0.00           C
ATOM   3603  C33 POPEO 131      85.107 119.767  98.608  1.00  0.00           C
ATOM   3606  C34 POPEO 131      84.077 120.107  97.519  1.00  0.00           C
ATOM   3609  C35 POPEO 131      83.467 118.877  96.838  1.00  0.00           C
ATOM   3612  C36 POPEO 131      84.337 118.307  95.709  1.00  0.00           C
ATOM   3615  C37 POPEO 131      84.147 119.057  94.389  1.00  0.00           C
ATOM   3618  C38 POPEO 131      85.187 118.697  93.328  1.00  0.00           C
ATOM   3621  C39 POPEO 131      84.967 119.437  91.999  1.00  0.00           C
ATOM   3624 0C31 POPEO 131      86.297 119.857  91.358  1.00  0.00           C
ATOM   3627 1C31 POPEO 131      86.127 120.767  90.128  1.00  0.00           C
ATOM   3630 2C31 POPEO 131      87.457 121.277  89.559  1.00  0.00           C
ATOM   3633 3C31 POPEO 131      88.387 121.857  90.629  1.00  0.00           C
ATOM   3636 4C31 POPEO 131      89.687 122.437  90.079  1.00  0.00           C
ATOM   3639 5C31 POPEO 131      90.767 122.467  91.159  1.00  0.00           C
ATOM   3642 6C31 POPEO 131      92.117 122.947  90.639  1.00  0.00           C
ATOM   3646  NH3 POPEP 132      77.257  21.137  61.688  1.00  0.00           N
ATOM   3650  C12 POPEP 132      77.167  22.567  62.098  1.00  0.00           C
ATOM   3653  C11 POPEP 132      75.947  22.817  62.989  1.00  0.00           C
ATOM   3656  P   POPEP 132      73.517  22.277  62.089  1.00  0.00           P
ATOM   3657  O13 POPEP 132      73.087  22.147  60.679  1.00  0.00           O
ATOM   3658  O14 POPEP 132      73.787  20.997  62.768  1.00  0.00           O
ATOM   3659  O11 POPEP 132      72.397  23.037  62.938  1.00  0.00           O
ATOM   3660  O12 POPEP 132      74.797  23.187  62.229  1.00  0.00           O
ATOM   3661  C1  POPEP 132      72.347  22.787  64.359  1.00  0.00           C
ATOM   3664  C2  POPEP 132      71.217  23.507  65.178  1.00  0.00           C
ATOM   3666  O21 POPEP 132      71.787  24.427  66.139  1.00  0.00           O
ATOM   3667  C21 POPEP 132      72.427  23.907  67.178  1.00  0.00           C
ATOM   3668  O22 POPEP 132      72.657  22.717  67.368  1.00  0.00           O
ATOM   3669  C22 POPEP 132      72.757  25.017  68.188  1.00  0.00           C
ATOM   3672  C3  POPEP 132      70.217  22.477  65.839  1.00  0.00           C
ATOM   3675  O31 POPEP 132      69.307  23.097  66.778  1.00  0.00           O
ATOM   3676  C31 POPEP 132      69.117  22.487  67.949  1.00  0.00           C
ATOM   3677  O32 POPEP 132      69.677  21.467  68.309  1.00  0.00           O
ATOM   3678  C32 POPEP 132      68.047  23.237  68.748  1.00  0.00           C
ATOM   3681  C23 POPEP 132      73.477  24.487  69.458  1.00  0.00           C
ATOM   3684  C24 POPEP 132      73.937  25.607  70.408  1.00  0.00           C
ATOM   3687  C25 POPEP 132      72.817  26.127  71.318  1.00  0.00           C
ATOM   3690  C26 POPEP 132      73.307  26.637  72.678  1.00  0.00           C
ATOM   3693  C27 POPEP 132      72.147  26.757  73.678  1.00  0.00           C
ATOM   3696  C28 POPEP 132      72.577  26.937  75.148  1.00  0.00           C
ATOM   3699  C29 POPEP 132      71.357  26.947  76.029  1.00  0.00           C
ATOM   3701 0C21 POPEP 132      71.057  26.107  77.028  1.00  0.00           C
ATOM   3703 1C21 POPEP 132      71.887  24.977  77.578  1.00  0.00           C
ATOM   3706 2C21 POPEP 132      72.357  25.307  79.008  1.00  0.00           C
ATOM   3709 3C21 POPEP 132      72.977  24.087  79.708  1.00  0.00           C
ATOM   3712 4C21 POPEP 132      73.637  24.447  81.049  1.00  0.00           C
ATOM   3715 5C21 POPEP 132      73.807  23.207  81.938  1.00  0.00           C
ATOM   3718 6C21 POPEP 132      74.637  23.457  83.209  1.00  0.00           C
ATOM   3721 7C21 POPEP 132      74.567  22.287  84.188  1.00  0.00           C
ATOM   3724 8C21 POPEP 132      75.667  22.297  85.248  1.00  0.00           C
ATOM   3728  C33 POPEP 132      67.347  22.337  69.808  1.00  0.00           C
ATOM   3731  C34 POPEP 132      66.237  23.067  70.598  1.00  0.00           C
ATOM   3734  C35 POPEP 132      65.367  22.087  71.419  1.00  0.00           C
ATOM   3737  C36 POPEP 132      64.987  22.587  72.828  1.00  0.00           C
ATOM   3740  C37 POPEP 132      64.257  21.507  73.639  1.00  0.00           C
ATOM   3743  C38 POPEP 132      63.527  22.017  74.889  1.00  0.00           C
ATOM   3746  C39 POPEP 132      64.407  22.187  76.128  1.00  0.00           C
ATOM   3749 0C31 POPEP 132      63.677  22.887  77.288  1.00  0.00           C
ATOM   3752 1C31 POPEP 132      64.577  23.147  78.499  1.00  0.00           C
ATOM   3755 2C31 POPEP 132      63.997  24.157  79.499  1.00  0.00           C
ATOM   3758 3C31 POPEP 132      62.727  23.697  80.219  1.00  0.00           C
ATOM   3761 4C31 POPEP 132      62.287  24.727  81.278  1.00  0.00           C
ATOM   3764 5C31 POPEP 132      61.067  24.297  82.099  1.00  0.00           C
ATOM   3767 6C31 POPEP 132      60.757  25.247  83.269  1.00  0.00           C
ATOM   3771  NH3 POPEQ 133     112.907 120.697 103.629  1.00  0.00           N
ATOM   3775  C12 POPEQ 133     112.997 122.187 103.468  1.00  0.00           C
ATOM   3778  C11 POPEQ 133     111.627 122.857 103.608  1.00  0.00           C
ATOM   3781  P   POPEQ 133     110.377 125.077 103.249  1.00  0.00           P
ATOM   3782  O13 POPEQ 133     109.927 125.287 104.639  1.00  0.00           O
ATOM   3783  O14 POPEQ 133     110.497 126.317 102.449  1.00  0.00           O
ATOM   3784  O11 POPEQ 133     109.397 124.067 102.538  1.00  0.00           O
ATOM   3785  O12 POPEQ 133     111.737 124.237 103.239  1.00  0.00           O
ATOM   3786  C1  POPEQ 133     108.607 124.457 101.418  1.00  0.00           C
ATOM   3789  C2  POPEQ 133     109.347 124.407 100.049  1.00  0.00           C
ATOM   3791  O21 POPEQ 133     109.287 125.747  99.508  1.00  0.00           O
ATOM   3792  C21 POPEQ 133     110.107 125.967  98.500  1.00  0.00           C
ATOM   3793  O22 POPEQ 133     111.127 125.337  98.258  1.00  0.00           O
ATOM   3794  C22 POPEQ 133     109.487 127.051  97.628  1.00  0.00           C
ATOM   3797  C3  POPEQ 133     108.597 123.397  99.109  1.00  0.00           C
ATOM   3800  O31 POPEQ 133     109.167 123.277  97.789  1.00  0.00           O
ATOM   3801  C31 POPEQ 133     108.957 122.117  97.180  1.00  0.00           C
ATOM   3802  O32 POPEQ 133     108.297 121.187  97.598  1.00  0.00           O
ATOM   3803  C32 POPEQ 133     109.637 122.107  95.798  1.00  0.00           C
ATOM   3806  C23 POPEQ 133     110.047 127.041  96.199  1.00  0.00           C
ATOM   3809  C24 POPEQ 133     108.967 127.341  95.159  1.00  0.00           C
ATOM   3812  C25 POPEQ 133     109.587 127.271  93.758  1.00  0.00           C
ATOM   3815  C26 POPEQ 133     108.737 127.921  92.678  1.00  0.00           C
ATOM   3818  C27 POPEQ 133     109.577 128.061  91.399  1.00  0.00           C
ATOM   3821  C28 POPEQ 133     108.897 128.901  90.318  1.00  0.00           C
ATOM   3824  C29 POPEQ 133     109.817 128.971  89.118  1.00  0.00           C
ATOM   3826 0C21 POPEQ 133     109.487 128.831  87.829  1.00  0.00           C
ATOM   3828 1C21 POPEQ 133     108.117 128.581  87.258  1.00  0.00           C
ATOM   3831 2C21 POPEQ 133     108.077 127.421  86.248  1.00  0.00           C
ATOM   3834 3C21 POPEQ 133     108.807 127.761  84.939  1.00  0.00           C
ATOM   3837 4C21 POPEQ 133     108.787 126.611  83.928  1.00  0.00           C
ATOM   3840 5C21 POPEQ 133     107.577 126.631  82.989  1.00  0.00           C
ATOM   3843 6C21 POPEQ 133     107.637 127.791  81.978  1.00  0.00           C
ATOM   3846 7C21 POPEQ 133     106.557 127.681  80.889  1.00  0.00           C
ATOM   3849 8C21 POPEQ 133     106.517 128.891  79.959  1.00  0.00           C
ATOM   3853  C33 POPEQ 133     110.137 123.497  95.329  1.00  0.00           C
ATOM   3856  C34 POPEQ 133     110.897 123.517  93.988  1.00  0.00           C
ATOM   3859  C35 POPEQ 133     110.187 122.857  92.799  1.00  0.00           C
ATOM   3862  C36 POPEQ 133     109.277 123.737  91.949  1.00  0.00           C
ATOM   3865  C37 POPEQ 133     108.547 122.837  90.949  1.00  0.00           C
ATOM   3868  C38 POPEQ 133     107.777 123.587  89.858  1.00  0.00           C
ATOM   3871  C39 POPEQ 133     106.657 124.457  90.419  1.00  0.00           C
ATOM   3874 0C31 POPEQ 133     105.927 125.187  89.298  1.00  0.00           C
ATOM   3877 1C31 POPEQ 133     104.877 126.167  89.839  1.00  0.00           C
ATOM   3880 2C31 POPEQ 133     104.477 127.181  88.769  1.00  0.00           C
ATOM   3883 3C31 POPEQ 133     103.417 126.671  87.779  1.00  0.00           C
ATOM   3886 4C31 POPEQ 133     102.017 127.091  88.209  1.00  0.00           C
ATOM   3889 5C31 POPEQ 133     100.957 126.841  87.139  1.00  0.00           C
ATOM   3892 6C31 POPEQ 133      99.627 127.451  87.549  1.00  0.00           C
ATOM   3896  NH3 POPER 134      23.867  36.297 108.099  1.00  0.00           N
ATOM   3900  C12 POPER 134      23.017  37.297 108.839  1.00  0.00           C
ATOM   3903  C11 POPER 134      21.557  37.207 108.389  1.00  0.00           C
ATOM   3906  P   POPER 134      19.857  35.417 107.538  1.00  0.00           P
ATOM   3907  O13 POPER 134      18.927  34.847 108.529  1.00  0.00           O
ATOM   3908  O14 POPER 134      19.407  36.547 106.688  1.00  0.00           O
ATOM   3909  O11 POPER 134      20.407  34.297 106.579  1.00  0.00           O
ATOM   3910  O12 POPER 134      21.187  35.837 108.249  1.00  0.00           O
ATOM   3911  C1  POPER 134      19.397  33.457 106.008  1.00  0.00           C
ATOM   3914  C2  POPER 134      20.067  32.287 105.268  1.00  0.00           C
ATOM   3916  O21 POPER 134      21.137  32.667 104.359  1.00  0.00           O
ATOM   3917  C21 POPER 134      21.047  33.707 103.549  1.00  0.00           C
ATOM   3918  O22 POPER 134      20.247  34.617 103.559  1.00  0.00           O
ATOM   3919  C22 POPER 134      22.177  33.627 102.509  1.00  0.00           C
ATOM   3922  C3  POPER 134      19.027  31.337 104.610  1.00  0.00           C
ATOM   3925  O31 POPER 134      19.727  30.327 103.858  1.00  0.00           O
ATOM   3926  C31 POPER 134      19.507  30.257 102.568  1.00  0.00           C
ATOM   3927  O32 POPER 134      18.647  30.877 101.948  1.00  0.00           O
ATOM   3928  C32 POPER 134      20.607  29.387 101.948  1.00  0.00           C
ATOM   3931  C23 POPER 134      21.687  33.927 101.070  1.00  0.00           C
ATOM   3934  C24 POPER 134      20.537  33.027 100.609  1.00  0.00           C
ATOM   3937  C25 POPER 134      20.147  33.137  99.118  1.00  0.00           C
ATOM   3940  C26 POPER 134      21.247  32.747  98.118  1.00  0.00           C
ATOM   3943  C27 POPER 134      21.727  31.287  98.249  1.00  0.00           C
ATOM   3946  C28 POPER 134      23.027  30.997  97.488  1.00  0.00           C
ATOM   3949  C29 POPER 134      22.867  31.047  95.999  1.00  0.00           C
ATOM   3951 0C21 POPER 134      23.677  30.437  95.108  1.00  0.00           C
ATOM   3953 1C21 POPER 134      24.887  29.597  95.448  1.00  0.00           C
ATOM   3956 2C21 POPER 134      26.247  30.197  95.049  1.00  0.00           C
ATOM   3959 3C21 POPER 134      26.517  30.257  93.538  1.00  0.00           C
ATOM   3962 4C21 POPER 134      25.917  31.497  92.859  1.00  0.00           C
ATOM   3965 5C21 POPER 134      26.627  31.837  91.539  1.00  0.00           C
ATOM   3968 6C21 POPER 134      26.327  30.837  90.429  1.00  0.00           C
ATOM   3971 7C21 POPER 134      27.347  30.927  89.298  1.00  0.00           C
ATOM   3974 8C21 POPER 134      27.007  30.007  88.129  1.00  0.00           C
ATOM   3978  C33 POPER 134      22.047  29.877 102.258  1.00  0.00           C
ATOM   3981  C34 POPER 134      22.957  28.837 102.929  1.00  0.00           C
ATOM   3984  C35 POPER 134      23.257  27.577 102.110  1.00  0.00           C
ATOM   3987  C36 POPER 134      23.737  27.837 100.669  1.00  0.00           C
ATOM   3990  C37 POPER 134      24.437  26.597 100.098  1.00  0.00           C
ATOM   3993  C38 POPER 134      25.027  26.797  98.699  1.00  0.00           C
ATOM   3996  C39 POPER 134      24.127  26.337  97.549  1.00  0.00           C
ATOM   3999 0C31 POPER 134      24.967  25.997  96.309  1.00  0.00           C
ATOM   4002 1C31 POPER 134      24.107  25.567  95.118  1.00  0.00           C
ATOM   4005 2C31 POPER 134      24.967  25.297  93.878  1.00  0.00           C
ATOM   4008 3C31 POPER 134      24.787  26.367  92.799  1.00  0.00           C
ATOM   4011 4C31 POPER 134      23.437  26.257  92.089  1.00  0.00           C
ATOM   4014 5C31 POPER 134      22.917  27.617  91.589  1.00  0.00           C
ATOM   4017 6C31 POPER 134      21.497  27.527  91.038  1.00  0.00           C
ATOM   4021  NH3 POPES 135      64.177  15.507  64.738  1.00  0.00           N
ATOM   4025  C12 POPES 135      62.687  15.677  64.648  1.00  0.00           C
ATOM   4028  C11 POPES 135      62.327  17.157  64.489  1.00  0.00           C
ATOM   4031  P   POPES 135      60.157  16.827  63.018  1.00  0.00           P
ATOM   4032  O13 POPES 135      60.837  17.257  61.778  1.00  0.00           O
ATOM   4033  O14 POPES 135      59.907  15.377  63.148  1.00  0.00           O
ATOM   4034  O11 POPES 135      58.797  17.617  63.129  1.00  0.00           O
ATOM   4035  O12 POPES 135      60.937  17.337  64.278  1.00  0.00           O
ATOM   4036  C1  POPES 135      57.817  17.417  64.148  1.00  0.00           C
ATOM   4039  C2  POPES 135      58.307  17.837  65.578  1.00  0.00           C
ATOM   4041  O21 POPES 135      59.017  16.757  66.218  1.00  0.00           O
ATOM   4042  C21 POPES 135      58.367  15.657  66.518  1.00  0.00           C
ATOM   4043  O22 POPES 135      57.167  15.477  66.498  1.00  0.00           O
ATOM   4044  C22 POPES 135      59.407  14.607  66.949  1.00  0.00           C
ATOM   4047  C3  POPES 135      57.237  18.477  66.518  1.00  0.00           C
ATOM   4050  O31 POPES 135      57.727  19.697  67.108  1.00  0.00           O
ATOM   4051  C31 POPES 135      58.627  19.607  68.068  1.00  0.00           C
ATOM   4052  O32 POPES 135      59.027  18.577  68.598  1.00  0.00           O
ATOM   4053  C32 POPES 135      59.127  20.997  68.438  1.00  0.00           C
ATOM   4056  C23 POPES 135      59.017  13.897  68.269  1.00  0.00           C
ATOM   4059  C24 POPES 135      60.257  13.467  69.078  1.00  0.00           C
ATOM   4062  C25 POPES 135      59.997  12.627  70.349  1.00  0.00           C
ATOM   4065  C26 POPES 135      59.017  13.207  71.378  1.00  0.00           C
ATOM   4068  C27 POPES 135      58.727  12.217  72.529  1.00  0.00           C
ATOM   4071  C28 POPES 135      59.637  12.327  73.758  1.00  0.00           C
ATOM   4074  C29 POPES 135      59.297  11.227  74.749  1.00  0.00           C
ATOM   4076 0C21 POPES 135      58.507  11.307  75.828  1.00  0.00           C
ATOM   4078 1C21 POPES 135      57.807  12.557  76.318  1.00  0.00           C
ATOM   4081 2C21 POPES 135      58.077  12.897  77.788  1.00  0.00           C
ATOM   4084 3C21 POPES 135      56.967  12.417  78.738  1.00  0.00           C
ATOM   4087 4C21 POPES 135      57.097  13.047  80.128  1.00  0.00           C
ATOM   4090 5C21 POPES 135      58.327  12.497  80.849  1.00  0.00           C
ATOM   4093 6C21 POPES 135      58.637  13.197  82.179  1.00  0.00           C
ATOM   4096 7C21 POPES 135      60.097  12.957  82.589  1.00  0.00           C
ATOM   4099 8C21 POPES 135      60.537  13.807  83.769  1.00  0.00           C
ATOM   4103  C33 POPES 135      58.007  21.937  68.919  1.00  0.00           C
ATOM   4106  C34 POPES 135      58.497  23.217  69.598  1.00  0.00           C
ATOM   4109  C35 POPES 135      59.137  22.947  70.958  1.00  0.00           C
ATOM   4112  C36 POPES 135      59.317  24.247  71.739  1.00  0.00           C
ATOM   4115  C37 POPES 135      59.917  24.017  73.129  1.00  0.00           C
ATOM   4118  C38 POPES 135      60.087  25.347  73.858  1.00  0.00           C
ATOM   4121  C39 POPES 135      60.757  25.217  75.218  1.00  0.00           C
ATOM   4124 0C31 POPES 135      60.887  26.577  75.909  1.00  0.00           C
ATOM   4127 1C31 POPES 135      61.267  26.457  77.389  1.00  0.00           C
ATOM   4130 2C31 POPES 135      61.137  27.787  78.138  1.00  0.00           C
ATOM   4133 3C31 POPES 135      62.287  28.767  77.849  1.00  0.00           C
ATOM   4136 4C31 POPES 135      62.107  30.127  78.519  1.00  0.00           C
ATOM   4139 5C31 POPES 135      63.337  31.037  78.398  1.00  0.00           C
ATOM   4142 6C31 POPES 135      63.107  32.437  78.979  1.00  0.00           C
ATOM   4146  NH3 POPET 136      40.597  45.737 105.919  1.00  0.00           N
ATOM   4150  C12 POPET 136      42.057  45.987 106.148  1.00  0.00           C
ATOM   4153  C11 POPET 136      42.657  46.837 105.009  1.00  0.00           C
ATOM   4156  P   POPET 136      44.987  47.987 104.659  1.00  0.00           P
ATOM   4157  O13 POPET 136      44.767  49.147 105.558  1.00  0.00           O
ATOM   4158  O14 POPET 136      46.377  47.527 104.478  1.00  0.00           O
ATOM   4159  O11 POPET 136      44.387  48.307 103.218  1.00  0.00           O
ATOM   4160  O12 POPET 136      44.077  46.797 105.138  1.00  0.00           O
ATOM   4161  C1  POPET 136      44.467  47.307 102.199  1.00  0.00           C
ATOM   4164  C2  POPET 136      45.067  47.937 100.919  1.00  0.00           C
ATOM   4166  O21 POPET 136      44.537  47.337  99.729  1.00  0.00           O
ATOM   4167  C21 POPET 136      44.787  46.067  99.499  1.00  0.00           C
ATOM   4168  O22 POPET 136      45.497  45.327 100.168  1.00  0.00           O
ATOM   4169  C22 POPET 136      44.027  45.647  98.249  1.00  0.00           C
ATOM   4172  C3  POPET 136      46.627  48.037 100.949  1.00  0.00           C
ATOM   4175  O31 POPET 136      47.117  49.047 100.049  1.00  0.00           O
ATOM   4176  C31 POPET 136      47.427  48.617  98.829  1.00  0.00           C
ATOM   4177  O32 POPET 136      47.257  47.487  98.398  1.00  0.00           O
ATOM   4178  C32 POPET 136      47.997  49.777  98.008  1.00  0.00           C
ATOM   4181  C23 POPET 136      44.237  44.157  97.898  1.00  0.00           C
ATOM   4184  C24 POPET 136      43.587  43.777  96.558  1.00  0.00           C
ATOM   4187  C25 POPET 136      44.127  44.627  95.408  1.00  0.00           C
ATOM   4190  C26 POPET 136      44.217  43.897  94.058  1.00  0.00           C
ATOM   4193  C27 POPET 136      42.857  43.487  93.468  1.00  0.00           C
ATOM   4196  C28 POPET 136      43.037  42.597  92.229  1.00  0.00           C
ATOM   4199  C29 POPET 136      43.707  43.347  91.108  1.00  0.00           C
ATOM   4201 0C21 POPET 136      43.087  43.967  90.089  1.00  0.00           C
ATOM   4203 1C21 POPET 136      41.587  44.047  89.928  1.00  0.00           C
ATOM   4206 2C21 POPET 136      41.107  45.387  89.348  1.00  0.00           C
ATOM   4209 3C21 POPET 136      41.447  45.567  87.859  1.00  0.00           C
ATOM   4212 4C21 POPET 136      40.527  46.597  87.179  1.00  0.00           C
ATOM   4215 5C21 POPET 136      40.627  46.617  85.648  1.00  0.00           C
ATOM   4218 6C21 POPET 136      42.007  47.047  85.128  1.00  0.00           C
ATOM   4221 7C21 POPET 136      42.007  47.247  83.608  1.00  0.00           C
ATOM   4224 8C21 POPET 136      43.337  47.797  83.069  1.00  0.00           C
ATOM   4228  C33 POPET 136      49.467  50.077  98.349  1.00  0.00           C
ATOM   4231  C34 POPET 136      50.197  50.927  97.288  1.00  0.00           C
ATOM   4234  C35 POPET 136      49.487  52.257  96.938  1.00  0.00           C
ATOM   4237  C36 POPET 136      50.347  53.127  95.999  1.00  0.00           C
ATOM   4240  C37 POPET 136      49.727  54.497  95.688  1.00  0.00           C
ATOM   4243  C38 POPET 136      50.517  55.257  94.609  1.00  0.00           C
ATOM   4246  C39 POPET 136      51.787  55.947  95.128  1.00  0.00           C
ATOM   4249 0C31 POPET 136      52.957  55.947  94.128  1.00  0.00           C
ATOM   4252 1C31 POPET 136      52.657  56.587  92.758  1.00  0.00           C
ATOM   4255 2C31 POPET 136      53.887  56.547  91.838  1.00  0.00           C
ATOM   4258 3C31 POPET 136      53.607  57.047  90.419  1.00  0.00           C
ATOM   4261 4C31 POPET 136      54.757  56.727  89.449  1.00  0.00           C
ATOM   4264 5C31 POPET 136      54.447  57.117  87.999  1.00  0.00           C
ATOM   4267 6C31 POPET 136      55.527  56.657  87.019  1.00  0.00           C
ATOM   4271  NH3 POPEU 137     116.987  19.087  62.868  1.00  0.00           N
ATOM   4275  C12 POPEU 137     116.297  18.387  61.729  1.00  0.00           C
ATOM   4278  C11 POPEU 137     114.817  18.167  62.028  1.00  0.00           C
ATOM   4281  P   POPEU 137     113.447  16.017  61.809  1.00  0.00           P
ATOM   4282  O13 POPEU 137     112.137  16.657  62.078  1.00  0.00           O
ATOM   4283  O14 POPEU 137     113.867  15.837  60.398  1.00  0.00           O
ATOM   4284  O11 POPEU 137     113.517  14.587  62.458  1.00  0.00           O
ATOM   4285  O12 POPEU 137     114.577  16.847  62.549  1.00  0.00           O
ATOM   4286  C1  POPEU 137     114.337  14.217  63.558  1.00  0.00           C
ATOM   4289  C2  POPEU 137     113.497  14.237  64.848  1.00  0.00           C
ATOM   4291  O21 POPEU 137     114.327  13.927  65.988  1.00  0.00           O
ATOM   4292  C21 POPEU 137     114.417  12.687  66.438  1.00  0.00           C
ATOM   4293  O22 POPEU 137     114.027  11.677  65.898  1.00  0.00           O
ATOM   4294  C22 POPEU 137     115.167  12.757  67.768  1.00  0.00           C
ATOM   4297  C3  POPEU 137     112.177  13.407  64.699  1.00  0.00           C
ATOM   4300  O31 POPEU 137     111.497  13.177  65.949  1.00  0.00           O
ATOM   4301  C31 POPEU 137     110.667  14.137  66.328  1.00  0.00           C
ATOM   4302  O32 POPEU 137     110.477  15.197  65.758  1.00  0.00           O
ATOM   4303  C32 POPEU 137     110.007  13.697  67.648  1.00  0.00           C
ATOM   4306  C23 POPEU 137     114.927  11.597  68.758  1.00  0.00           C
ATOM   4309  C24 POPEU 137     115.477  11.987  70.138  1.00  0.00           C
ATOM   4312  C25 POPEU 137     115.797  10.807  71.069  1.00  0.00           C
ATOM   4315  C26 POPEU 137     114.647  10.377  71.999  1.00  0.00           C
ATOM   4318  C27 POPEU 137     115.197   9.577  73.188  1.00  0.00           C
ATOM   4321  C28 POPEU 137     114.127   8.827  73.998  1.00  0.00           C
ATOM   4324  C29 POPEU 137     114.637   8.417  75.368  1.00  0.00           C
ATOM   4326 0C21 POPEU 137     114.567   7.217  75.979  1.00  0.00           C
ATOM   4328 1C21 POPEU 137     113.967   5.947  75.438  1.00  0.00           C
ATOM   4331 2C21 POPEU 137     114.487   4.667  76.139  1.00  0.00           C
ATOM   4334 3C21 POPEU 137     114.187   4.567  77.648  1.00  0.00           C
ATOM   4337 4C21 POPEU 137     114.597   3.207  78.239  1.00  0.00           C
ATOM   4340 5C21 POPEU 137     114.687   3.167  79.779  1.00  0.00           C
ATOM   4343 6C21 POPEU 137     113.407   3.607  80.499  1.00  0.00           C
ATOM   4346 7C21 POPEU 137     113.427   3.387  82.029  1.00  0.00           C
ATOM   4349 8C21 POPEU 137     112.087   3.687  82.699  1.00  0.00           C
ATOM   4353  C33 POPEU 137     111.067  13.577  68.779  1.00  0.00           C
ATOM   4356  C34 POPEU 137     110.557  13.057  70.128  1.00  0.00           C
ATOM   4359  C35 POPEU 137     109.897  14.137  70.988  1.00  0.00           C
ATOM   4362  C36 POPEU 137     109.867  13.747  72.468  1.00  0.00           C
ATOM   4365  C37 POPEU 137     109.227  14.827  73.339  1.00  0.00           C
ATOM   4368  C38 POPEU 137     109.367  14.537  74.839  1.00  0.00           C
ATOM   4371  C39 POPEU 137     108.787  15.667  75.688  1.00  0.00           C
ATOM   4374 0C31 POPEU 137     108.937  15.377  77.188  1.00  0.00           C
ATOM   4377 1C31 POPEU 137     108.427  16.507  78.078  1.00  0.00           C
ATOM   4380 2C31 POPEU 137     108.637  16.187  79.559  1.00  0.00           C
ATOM   4383 3C31 POPEU 137     108.157  17.277  80.508  1.00  0.00           C
ATOM   4386 4C31 POPEU 137     106.647  17.487  80.508  1.00  0.00           C
ATOM   4389 5C31 POPEU 137     106.217  18.497  81.589  1.00  0.00           C
ATOM   4392 6C31 POPEU 137     104.717  18.497  81.819  1.00  0.00           C
ATOM   4396  NH3 POPEV 138      73.797  74.877 105.949  1.00  0.00           N
ATOM   4400  C12 POPEV 138      75.127  75.137 106.598  1.00  0.00           C
ATOM   4403  C11 POPEV 138      75.457  76.637 106.558  1.00  0.00           C
ATOM   4406  P   POPEV 138      77.447  78.267 106.518  1.00  0.00           P
ATOM   4407  O13 POPEV 138      77.817  78.247 107.948  1.00  0.00           O
ATOM   4408  O14 POPEV 138      78.497  78.607 105.529  1.00  0.00           O
ATOM   4409  O11 POPEV 138      76.177  79.227 106.299  1.00  0.00           O
ATOM   4410  O12 POPEV 138      76.837  76.837 106.208  1.00  0.00           O
ATOM   4411  C1  POPEV 138      76.067  80.107 105.159  1.00  0.00           C
ATOM   4414  C2  POPEV 138      75.197  79.537 103.999  1.00  0.00           C
ATOM   4416  O21 POPEV 138      75.347  80.287 102.778  1.00  0.00           O
ATOM   4417  C21 POPEV 138      74.797  81.497 102.778  1.00  0.00           C
ATOM   4418  O22 POPEV 138      74.617  82.207 103.759  1.00  0.00           O
ATOM   4419  C22 POPEV 138      74.367  81.887 101.348  1.00  0.00           C
ATOM   4422  C3  POPEV 138      73.677  79.317 104.338  1.00  0.00           C
ATOM   4425  O31 POPEV 138      72.817  79.257 103.178  1.00  0.00           O
ATOM   4426  C31 POPEV 138      73.047  78.517 102.078  1.00  0.00           C
ATOM   4427  O32 POPEV 138      72.687  78.837 100.958  1.00  0.00           O
ATOM   4428  C32 POPEV 138      73.737  77.167 102.358  1.00  0.00           C
ATOM   4431  C23 POPEV 138      73.027  82.667 101.309  1.00  0.00           C
ATOM   4434  C24 POPEV 138      72.157  82.407 100.059  1.00  0.00           C
ATOM   4437  C25 POPEV 138      72.577  83.157  98.778  1.00  0.00           C
ATOM   4440  C26 POPEV 138      71.597  82.887  97.618  1.00  0.00           C
ATOM   4443  C27 POPEV 138      71.617  83.937  96.499  1.00  0.00           C
ATOM   4446  C28 POPEV 138      70.657  83.557  95.349  1.00  0.00           C
ATOM   4449  C29 POPEV 138      70.387  84.467  94.169  1.00  0.00           C
ATOM   4451 0C21 POPEV 138      70.867  85.667  93.799  1.00  0.00           C
ATOM   4453 1C21 POPEV 138      71.877  86.567  94.468  1.00  0.00           C
ATOM   4456 2C21 POPEV 138      73.247  86.517  93.769  1.00  0.00           C
ATOM   4459 3C21 POPEV 138      74.237  87.567  94.288  1.00  0.00           C
ATOM   4462 4C21 POPEV 138      75.657  87.287  93.788  1.00  0.00           C
ATOM   4465 5C21 POPEV 138      76.577  88.517  93.689  1.00  0.00           C
ATOM   4468 6C21 POPEV 138      76.887  89.197  95.038  1.00  0.00           C
ATOM   4471 7C21 POPEV 138      77.837  90.377  94.839  1.00  0.00           C
ATOM   4474 8C21 POPEV 138      78.207  91.127  96.129  1.00  0.00           C
ATOM   4478  C33 POPEV 138      75.117  77.017 101.648  1.00  0.00           C
ATOM   4481  C34 POPEV 138      75.297  75.747 100.809  1.00  0.00           C
ATOM   4484  C35 POPEV 138      74.367  75.587  99.589  1.00  0.00           C
ATOM   4487  C36 POPEV 138      74.407  76.777  98.619  1.00  0.00           C
ATOM   4490  C37 POPEV 138      73.757  76.467  97.269  1.00  0.00           C
ATOM   4493  C38 POPEV 138      74.757  75.807  96.299  1.00  0.00           C
ATOM   4496  C39 POPEV 138      74.127  74.827  95.299  1.00  0.00           C
ATOM   4499 0C31 POPEV 138      75.217  74.227  94.398  1.00  0.00           C
ATOM   4502 1C31 POPEV 138      74.857  72.887  93.748  1.00  0.00           C
ATOM   4505 2C31 POPEV 138      73.907  72.977  92.549  1.00  0.00           C
ATOM   4508 3C31 POPEV 138      73.957  71.677  91.729  1.00  0.00           C
ATOM   4511 4C31 POPEV 138      73.287  71.757  90.359  1.00  0.00           C
ATOM   4514 5C31 POPEV 138      73.307  70.397  89.659  1.00  0.00           C
ATOM   4517 6C31 POPEV 138      72.877  70.457  88.199  1.00  0.00           C
ATOM   4521  NH3 POPEW 139      76.337 110.747 103.328  1.00  0.00           N
ATOM   4525  C12 POPEW 139      76.597 111.037 104.788  1.00  0.00           C
ATOM   4528  C11 POPEW 139      75.277 111.377 105.499  1.00  0.00           C
ATOM   4531  P   POPEW 139      73.997 113.657 105.019  1.00  0.00           P
ATOM   4532  O13 POPEW 139      72.537 113.697 104.820  1.00  0.00           O
ATOM   4533  O14 POPEW 139      74.517 114.007 106.368  1.00  0.00           O
ATOM   4534  O11 POPEW 139      74.747 114.547 103.929  1.00  0.00           O
ATOM   4535  O12 POPEW 139      74.497 112.207 104.669  1.00  0.00           O
ATOM   4536  C1  POPEW 139      74.397 114.327 102.549  1.00  0.00           C
ATOM   4539  C2  POPEW 139      74.867 115.487 101.628  1.00  0.00           C
ATOM   4541  O21 POPEW 139      73.847 115.917 100.718  1.00  0.00           O
ATOM   4542  C21 POPEW 139      73.297 115.007  99.928  1.00  0.00           C
ATOM   4543  O22 POPEW 139      73.597 113.837  99.848  1.00  0.00           O
ATOM   4544  C22 POPEW 139      72.287 115.707  99.018  1.00  0.00           C
ATOM   4547  C3  POPEW 139      76.267 115.307 100.949  1.00  0.00           C
ATOM   4550  O31 POPEW 139      76.287 114.547  99.708  1.00  0.00           O
ATOM   4551  C31 POPEW 139      76.117 115.267  98.598  1.00  0.00           C
ATOM   4552  O32 POPEW 139      75.947 116.477  98.570  1.00  0.00           O
ATOM   4553  C32 POPEW 139      76.227 114.387  97.358  1.00  0.00           C
ATOM   4556  C23 POPEW 139      71.377 114.707  98.289  1.00  0.00           C
ATOM   4559  C24 POPEW 139      70.227 115.377  97.509  1.00  0.00           C
ATOM   4562  C25 POPEW 139      70.507 115.587  96.019  1.00  0.00           C
ATOM   4565  C26 POPEW 139      71.567 116.637  95.678  1.00  0.00           C
ATOM   4568  C27 POPEW 139      71.407 117.137  94.229  1.00  0.00           C
ATOM   4571  C28 POPEW 139      71.547 116.047  93.148  1.00  0.00           C
ATOM   4574  C29 POPEW 139      72.967 115.787  92.738  1.00  0.00           C
ATOM   4576 0C21 POPEW 139      73.357 115.397  91.508  1.00  0.00           C
ATOM   4578 1C21 POPEW 139      72.427 115.027  90.378  1.00  0.00           C
ATOM   4581 2C21 POPEW 139      72.867 113.737  89.648  1.00  0.00           C
ATOM   4584 3C21 POPEW 139      73.007 112.537  90.588  1.00  0.00           C
ATOM   4587 4C21 POPEW 139      73.397 111.217  89.909  1.00  0.00           C
ATOM   4590 5C21 POPEW 139      74.827 111.227  89.348  1.00  0.00           C
ATOM   4593 6C21 POPEW 139      75.437 109.827  89.198  1.00  0.00           C
ATOM   4596 7C21 POPEW 139      76.937 109.877  88.909  1.00  0.00           C
ATOM   4599 8C21 POPEW 139      77.587 108.497  88.868  1.00  0.00           C
ATOM   4603  C33 POPEW 139      76.247 115.217  96.049  1.00  0.00           C
ATOM   4606  C34 POPEW 139      76.707 114.407  94.819  1.00  0.00           C
ATOM   4609  C35 POPEW 139      75.727 113.297  94.418  1.00  0.00           C
ATOM   4612  C36 POPEW 139      76.387 112.177  93.608  1.00  0.00           C
ATOM   4615  C37 POPEW 139      75.467 110.957  93.458  1.00  0.00           C
ATOM   4618  C38 POPEW 139      76.157 109.707  92.908  1.00  0.00           C
ATOM   4621  C39 POPEW 139      77.117 109.087  93.918  1.00  0.00           C
ATOM   4624 0C31 POPEW 139      77.847 107.847  93.398  1.00  0.00           C
ATOM   4627 1C31 POPEW 139      79.107 107.577  94.239  1.00  0.00           C
ATOM   4630 2C31 POPEW 139      80.357 108.297  93.699  1.00  0.00           C
ATOM   4633 3C31 POPEW 139      81.167 107.527  92.638  1.00  0.00           C
ATOM   4636 4C31 POPEW 139      80.587 107.557  91.218  1.00  0.00           C
ATOM   4639 5C31 POPEW 139      81.607 107.057  90.189  1.00  0.00           C
ATOM   4642 6C31 POPEW 139      81.117 107.157  88.738  1.00  0.00           C
ATOM   4646  NH3 POPEX 140      96.897 117.587 102.048  1.00  0.00           N
ATOM   4650  C12 POPEX 140      98.107 118.157 102.749  1.00  0.00           C
ATOM   4653  C11 POPEX 140      99.047 118.927 101.798  1.00  0.00           C
ATOM   4656  P   POPEX 140     101.377 119.187 103.018  1.00  0.00           P
ATOM   4657  O13 POPEX 140     102.237 120.287 103.479  1.00  0.00           O
ATOM   4658  O14 POPEX 140     101.117 118.077 103.949  1.00  0.00           O
ATOM   4659  O11 POPEX 140     102.007 118.497 101.749  1.00  0.00           O
ATOM   4660  O12 POPEX 140      99.977 119.737 102.519  1.00  0.00           O
ATOM   4661  C1  POPEX 140     102.777 119.267 100.839  1.00  0.00           C
ATOM   4664  C2  POPEX 140     103.267 118.267  99.769  1.00  0.00           C
ATOM   4666  O21 POPEX 140     104.207 118.737  98.809  1.00  0.00           O
ATOM   4667  C21 POPEX 140     104.367 119.987  98.438  1.00  0.00           C
ATOM   4668  O22 POPEX 140     103.777 120.967  98.839  1.00  0.00           O
ATOM   4669  C22 POPEX 140     105.437 119.997  97.348  1.00  0.00           C
ATOM   4672  C3  POPEX 140     102.027 117.657  99.079  1.00  0.00           C
ATOM   4675  O31 POPEX 140     102.347 116.647  98.118  1.00  0.00           O
ATOM   4676  C31 POPEX 140     102.597 115.447  98.629  1.00  0.00           C
ATOM   4677  O32 POPEX 140     102.637 115.167  99.809  1.00  0.00           O
ATOM   4678  C32 POPEX 140     102.727 114.487  97.449  1.00  0.00           C
ATOM   4681  C23 POPEX 140     105.087 119.117  96.129  1.00  0.00           C
ATOM   4684  C24 POPEX 140     106.317 118.807  95.258  1.00  0.00           C
ATOM   4687  C25 POPEX 140     106.167 119.297  93.818  1.00  0.00           C
ATOM   4690  C26 POPEX 140     107.167 118.647  92.849  1.00  0.00           C
ATOM   4693  C27 POPEX 140     106.827 118.997  91.388  1.00  0.00           C
ATOM   4696  C28 POPEX 140     107.137 117.847  90.408  1.00  0.00           C
ATOM   4699  C29 POPEX 140     106.467 118.107  89.079  1.00  0.00           C
ATOM   4701 0C21 POPEX 140     107.047 118.597  87.969  1.00  0.00           C
ATOM   4703 1C21 POPEX 140     108.497 118.997  87.818  1.00  0.00           C
ATOM   4706 2C21 POPEX 140     108.697 120.397  87.218  1.00  0.00           C
ATOM   4709 3C21 POPEX 140     107.947 120.627  85.898  1.00  0.00           C
ATOM   4712 4C21 POPEX 140     108.557 121.757  85.049  1.00  0.00           C
ATOM   4715 5C21 POPEX 140     107.637 122.197  83.899  1.00  0.00           C
ATOM   4718 6C21 POPEX 140     106.497 123.107  84.379  1.00  0.00           C
ATOM   4721 7C21 POPEX 140     105.397 123.297  83.328  1.00  0.00           C
ATOM   4724 8C21 POPEX 140     104.307 124.267  83.778  1.00  0.00           C
ATOM   4728  C33 POPEX 140     102.697 112.997  97.848  1.00  0.00           C
ATOM   4731  C34 POPEX 140     102.237 112.067  96.709  1.00  0.00           C
ATOM   4734  C35 POPEX 140     102.697 112.477  95.299  1.00  0.00           C
ATOM   4737  C36 POPEX 140     102.717 111.287  94.328  1.00  0.00           C
ATOM   4740  C37 POPEX 140     104.157 110.867  93.988  1.00  0.00           C
ATOM   4743  C38 POPEX 140     104.227 109.657  93.048  1.00  0.00           C
ATOM   4746  C39 POPEX 140     105.617 109.507  92.409  1.00  0.00           C
ATOM   4749 0C31 POPEX 140     105.617 108.757  91.069  1.00  0.00           C
ATOM   4752 1C31 POPEX 140     106.877 109.047  90.229  1.00  0.00           C
ATOM   4755 2C31 POPEX 140     106.747 108.647  88.748  1.00  0.00           C
ATOM   4758 3C31 POPEX 140     106.907 107.147  88.489  1.00  0.00           C
ATOM   4761 4C31 POPEX 140     106.957 106.817  86.978  1.00  0.00           C
ATOM   4764 5C31 POPEX 140     107.387 105.377  86.698  1.00  0.00           C
ATOM   4767 6C31 POPEX 140     107.597 105.087  85.208  1.00  0.00           C
ATOM   4771  NH3 POPEY 141     119.467  87.937  64.099  1.00  0.00           N
ATOM   4775  C12 POPEY 141     120.017  89.327  63.938  1.00  0.00           C
ATOM   4778  C11 POPEY 141     120.097  89.737  62.449  1.00  0.00           C
ATOM   4781  P   POPEY 141     120.827  92.227  62.719  1.00  0.00           P
ATOM   4782  O13 POPEY 141     121.867  91.667  63.578  1.00  0.00           O
ATOM   4783  O14 POPEY 141     121.287  92.957  61.518  1.00  0.00           O
ATOM   4784  O11 POPEY 141     119.977  93.257  63.589  1.00  0.00           O
ATOM   4785  O12 POPEY 141     119.807  91.117  62.269  1.00  0.00           O
ATOM   4786  C1  POPEY 141     118.617  92.967  63.969  1.00  0.00           C
ATOM   4789  C2  POPEY 141     118.147  93.627  65.299  1.00  0.00           C
ATOM   4791  O21 POPEY 141     119.257  93.817  66.199  1.00  0.00           O
ATOM   4792  C21 POPEY 141     119.367  93.267  67.389  1.00  0.00           C
ATOM   4793  O22 POPEY 141     118.687  92.367  67.858  1.00  0.00           O
ATOM   4794  C22 POPEY 141     120.557  93.907  68.138  1.00  0.00           C
ATOM   4797  C3  POPEY 141     116.867  92.937  65.879  1.00  0.00           C
ATOM   4800  O31 POPEY 141     116.347  93.697  66.979  1.00  0.00           O
ATOM   4801  C31 POPEY 141     115.947  93.187  68.159  1.00  0.00           C
ATOM   4802  O32 POPEY 141     115.887  93.847  69.188  1.00  0.00           O
ATOM   4803  C32 POPEY 141     115.487  91.727  68.148  1.00  0.00           C
ATOM   4806  C23 POPEY 141     120.207  94.407  69.559  1.00  0.00           C
ATOM   4809  C24 POPEY 141     121.457  94.977  70.258  1.00  0.00           C
ATOM   4812  C25 POPEY 141     121.157  95.947  71.419  1.00  0.00           C
ATOM   4815  C26 POPEY 141     120.637  95.277  72.699  1.00  0.00           C
ATOM   4818  C27 POPEY 141     120.787  96.227  73.898  1.00  0.00           C
ATOM   4821  C28 POPEY 141     120.207  95.707  75.229  1.00  0.00           C
ATOM   4824  C29 POPEY 141     120.567  96.687  76.328  1.00  0.00           C
ATOM   4826 0C21 POPEY 141     119.727  97.447  77.059  1.00  0.00           C
ATOM   4828 1C21 POPEY 141     118.217  97.437  76.979  1.00  0.00           C
ATOM   4831 2C21 POPEY 141     117.537  98.177  78.148  1.00  0.00           C
ATOM   4834 3C21 POPEY 141     117.787  97.527  79.508  1.00  0.00           C
ATOM   4837 4C21 POPEY 141     116.877  98.087  80.609  1.00  0.00           C
ATOM   4840 5C21 POPEY 141     117.347  97.667  82.008  1.00  0.00           C
ATOM   4843 6C21 POPEY 141     116.417  98.147  83.129  1.00  0.00           C
ATOM   4846 7C21 POPEY 141     116.887  97.647  84.499  1.00  0.00           C
ATOM   4849 8C21 POPEY 141     116.007  98.137  85.658  1.00  0.00           C
ATOM   4853  C33 POPEY 141     114.027  91.587  68.628  1.00  0.00           C
ATOM   4856  C34 POPEY 141     113.667  90.157  69.078  1.00  0.00           C
ATOM   4859  C35 POPEY 141     113.947  89.867  70.559  1.00  0.00           C
ATOM   4862  C36 POPEY 141     113.537  88.467  71.069  1.00  0.00           C
ATOM   4865  C37 POPEY 141     114.057  88.137  72.479  1.00  0.00           C
ATOM   4868  C38 POPEY 141     113.497  86.847  73.109  1.00  0.00           C
ATOM   4871  C39 POPEY 141     114.117  86.597  74.499  1.00  0.00           C
ATOM   4874 0C31 POPEY 141     113.297  85.687  75.428  1.00  0.00           C
ATOM   4877 1C31 POPEY 141     113.347  84.197  75.068  1.00  0.00           C
ATOM   4880 2C31 POPEY 141     112.737  83.317  76.169  1.00  0.00           C
ATOM   4883 3C31 POPEY 141     112.947  81.817  75.938  1.00  0.00           C
ATOM   4886 4C31 POPEY 141     112.597  80.967  77.168  1.00  0.00           C
ATOM   4889 5C31 POPEY 141     113.047  79.507  76.989  1.00  0.00           C
ATOM   4892 6C31 POPEY 141     112.767  78.617  78.199  1.00  0.00           C
ATOM   4896  NH3 POPEZ 142      38.187  21.677  63.348  1.00  0.00           N
ATOM   4900  C12 POPEZ 142      37.897  22.887  64.199  1.00  0.00           C
ATOM   4903  C11 POPEZ 142      36.557  23.557  63.828  1.00  0.00           C
ATOM   4906  P   POPEZ 142      34.797  21.697  64.328  1.00  0.00           P
ATOM   4907  O13 POPEZ 142      35.487  21.127  63.148  1.00  0.00           O
ATOM   4908  O14 POPEZ 142      33.317  21.817  64.248  1.00  0.00           O
ATOM   4909  O11 POPEZ 142      35.207  20.837  65.609  1.00  0.00           O
ATOM   4910  O12 POPEZ 142      35.467  23.077  64.639  1.00  0.00           O
ATOM   4911  C1  POPEZ 142      35.507  21.437  66.879  1.00  0.00           C
ATOM   4914  C2  POPEZ 142      34.237  21.607  67.768  1.00  0.00           C
ATOM   4916  O21 POPEZ 142      34.577  21.807  69.158  1.00  0.00           O
ATOM   4917  C21 POPEZ 142      35.037  23.027  69.438  1.00  0.00           C
ATOM   4918  O22 POPEZ 142      35.347  23.877  68.628  1.00  0.00           O
ATOM   4919  C22 POPEZ 142      35.077  23.237  70.949  1.00  0.00           C
ATOM   4922  C3  POPEZ 142      33.307  20.347  67.638  1.00  0.00           C
ATOM   4925  O31 POPEZ 142      32.457  20.127  68.779  1.00  0.00           O
ATOM   4926  C31 POPEZ 142      31.527  21.057  68.968  1.00  0.00           C
ATOM   4927  O32 POPEZ 142      31.307  21.997  68.229  1.00  0.00           O
ATOM   4928  C32 POPEZ 142      30.807  20.817  70.299  1.00  0.00           C
ATOM   4931  C23 POPEZ 142      35.117  24.757  71.288  1.00  0.00           C
ATOM   4934  C24 POPEZ 142      34.857  25.077  72.768  1.00  0.00           C
ATOM   4937  C25 POPEZ 142      34.827  26.587  73.008  1.00  0.00           C
ATOM   4940  C26 POPEZ 142      34.387  26.987  74.428  1.00  0.00           C
ATOM   4943  C27 POPEZ 142      34.907  28.377  74.828  1.00  0.00           C
ATOM   4946  C28 POPEZ 142      34.147  29.057  75.988  1.00  0.00           C
ATOM   4949  C29 POPEZ 142      33.877  28.137  77.148  1.00  0.00           C
ATOM   4951 0C21 POPEZ 142      34.717  27.847  78.159  1.00  0.00           C
ATOM   4953 1C21 POPEZ 142      36.107  28.397  78.359  1.00  0.00           C
ATOM   4956 2C21 POPEZ 142      36.507  28.457  79.839  1.00  0.00           C
ATOM   4959 3C21 POPEZ 142      36.797  27.077  80.458  1.00  0.00           C
ATOM   4962 4C21 POPEZ 142      37.047  27.087  81.968  1.00  0.00           C
ATOM   4965 5C21 POPEZ 142      38.137  28.067  82.449  1.00  0.00           C
ATOM   4968 6C21 POPEZ 142      39.557  27.587  82.179  1.00  0.00           C
ATOM   4971 7C21 POPEZ 142      40.597  28.527  82.799  1.00  0.00           C
ATOM   4974 8C21 POPEZ 142      41.987  27.897  82.919  1.00  0.00           C
ATOM   4978  C33 POPEZ 142      31.547  21.537  71.438  1.00  0.00           C
ATOM   4981  C34 POPEZ 142      30.847  21.477  72.809  1.00  0.00           C
ATOM   4984  C35 POPEZ 142      30.677  20.047  73.339  1.00  0.00           C
ATOM   4987  C36 POPEZ 142      30.737  19.957  74.868  1.00  0.00           C
ATOM   4990  C37 POPEZ 142      31.047  18.537  75.368  1.00  0.00           C
ATOM   4993  C38 POPEZ 142      31.537  18.517  76.818  1.00  0.00           C
ATOM   4996  C39 POPEZ 142      32.437  17.317  77.159  1.00  0.00           C
ATOM   4999 0C31 POPEZ 142      31.777  16.237  78.019  1.00  0.00           C
ATOM   5002 1C31 POPEZ 142      32.797  15.177  78.468  1.00  0.00           C
ATOM   5005 2C31 POPEZ 142      32.387  14.387  79.729  1.00  0.00           C
ATOM   5008 3C31 POPEZ 142      32.297  15.277  80.979  1.00  0.00           C
ATOM   5011 4C31 POPEZ 142      32.887  14.627  82.239  1.00  0.00           C
ATOM   5014 5C31 POPEZ 142      32.757  15.527  83.468  1.00  0.00           C
ATOM   5017 6C31 POPEZ 142      33.337  14.917  84.749  1.00  0.00           C
ATOM   5021  NH3 POPEa 143      20.487  37.567 104.529  1.00  0.00           N
ATOM   5025  C12 POPEa 143      19.977  38.917 104.079  1.00  0.00           C
ATOM   5028  C11 POPEa 143      19.797  39.897 105.249  1.00  0.00           C
ATOM   5031  P   POPEa 143      18.387  42.087 104.839  1.00  0.00           P
ATOM   5032  O13 POPEa 143      18.147  42.397 106.259  1.00  0.00           O
ATOM   5033  O14 POPEa 143      18.547  43.267 103.958  1.00  0.00           O
ATOM   5034  O11 POPEa 143      17.287  41.087 104.279  1.00  0.00           O
ATOM   5035  O12 POPEa 143      19.717  41.237 104.769  1.00  0.00           O
ATOM   5036  C1  POPEa 143      16.247  41.527 103.409  1.00  0.00           C
ATOM   5039  C2  POPEa 143      15.967  40.477 102.299  1.00  0.00           C
ATOM   5041  O21 POPEa 143      15.757  41.177 101.059  1.00  0.00           O
ATOM   5042  C21 POPEa 143      16.167  40.757  99.848  1.00  0.00           C
ATOM   5043  O22 POPEa 143      15.877  41.327  98.809  1.00  0.00           O
ATOM   5044  C22 POPEa 143      17.087  39.517  99.869  1.00  0.00           C
ATOM   5047  C3  POPEa 143      14.757  39.557 102.618  1.00  0.00           C
ATOM   5050  O31 POPEa 143      14.387  38.807 101.439  1.00  0.00           O
ATOM   5051  C31 POPEa 143      13.117  38.847 101.070  1.00  0.00           C
ATOM   5052  O32 POPEa 143      12.167  38.507 101.749  1.00  0.00           O
ATOM   5053  C32 POPEa 143      13.027  39.417  99.669  1.00  0.00           C
ATOM   5056  C23 POPEa 143      17.537  39.127  98.438  1.00  0.00           C
ATOM   5059  C24 POPEa 143      18.397  37.857  98.368  1.00  0.00           C
ATOM   5062  C25 POPEa 143      18.677  37.457  96.908  1.00  0.00           C
ATOM   5065  C26 POPEa 143      18.937  35.967  96.668  1.00  0.00           C
ATOM   5068  C27 POPEa 143      18.337  35.527  95.329  1.00  0.00           C
ATOM   5071  C28 POPEa 143      18.597  34.057  94.968  1.00  0.00           C
ATOM   5074  C29 POPEa 143      17.827  33.687  93.718  1.00  0.00           C
ATOM   5076 0C21 POPEa 143      18.287  33.037  92.638  1.00  0.00           C
ATOM   5078 1C21 POPEa 143      19.687  32.497  92.468  1.00  0.00           C
ATOM   5081 2C21 POPEa 143      19.927  31.187  93.258  1.00  0.00           C
ATOM   5084 3C21 POPEa 143      18.877  30.097  92.999  1.00  0.00           C
ATOM   5087 4C21 POPEa 143      19.167  28.787  93.758  1.00  0.00           C
ATOM   5090 5C21 POPEa 143      19.077  28.957  95.289  1.00  0.00           C
ATOM   5093 6C21 POPEa 143      18.167  27.917  95.938  1.00  0.00           C
ATOM   5096 7C21 POPEa 143      17.957  28.187  97.428  1.00  0.00           C
ATOM   5099 8C21 POPEa 143      16.857  27.327  98.058  1.00  0.00           C
ATOM   5103  C33 POPEa 143      12.087  38.617  98.759  1.00  0.00           C
ATOM   5106  C34 POPEa 143      12.077  39.117  97.320  1.00  0.00           C
ATOM   5109  C35 POPEa 143      13.497  39.237  96.738  1.00  0.00           C
ATOM   5112  C36 POPEa 143      13.517  39.207  95.208  1.00  0.00           C
ATOM   5115  C37 POPEa 143      14.947  39.057  94.679  1.00  0.00           C
ATOM   5118  C38 POPEa 143      14.997  38.307  93.339  1.00  0.00           C
ATOM   5121  C39 POPEa 143      14.597  36.827  93.438  1.00  0.00           C
ATOM   5124 0C31 POPEa 143      13.647  36.407  92.319  1.00  0.00           C
ATOM   5127 1C31 POPEa 143      13.347  34.907  92.309  1.00  0.00           C
ATOM   5130 2C31 POPEa 143      12.687  34.457  90.999  1.00  0.00           C
ATOM   5133 3C31 POPEa 143      12.687  32.927  90.809  1.00  0.00           C
ATOM   5136 4C31 POPEa 143      14.067  32.367  90.419  1.00  0.00           C
ATOM   5139 5C31 POPEa 143      14.287  32.377  88.909  1.00  0.00           C
ATOM   5142 6C31 POPEa 143      15.707  31.957  88.508  1.00  0.00           C
ATOM   5146  NH3 POPEb 144      -4.557  76.227 108.638  1.00  0.00           N
ATOM   5150  C12 POPEb 144      -4.427  74.877 108.018  1.00  0.00           C
ATOM   5153  C11 POPEb 144      -3.057  74.667 107.379  1.00  0.00           C
ATOM   5156  P   POPEb 144      -1.677  72.547 108.178  1.00  0.00           P
ATOM   5157  O13 POPEb 144      -1.237  73.377 109.328  1.00  0.00           O
ATOM   5158  O14 POPEb 144      -2.187  71.197 108.508  1.00  0.00           O
ATOM   5159  O11 POPEb 144      -0.507  72.417 107.129  1.00  0.00           O
ATOM   5160  O12 POPEb 144      -2.827  73.267 107.358  1.00  0.00           O
ATOM   5161  C1  POPEb 144      -0.687  72.527 105.718  1.00  0.00           C
ATOM   5164  C2  POPEb 144       0.473  73.357 105.098  1.00  0.00           C
ATOM   5166  O21 POPEb 144       0.423  73.297 103.659  1.00  0.00           O
ATOM   5167  C21 POPEb 144       0.793  72.187 103.038  1.00  0.00           C
ATOM   5168  O22 POPEb 144       1.053  71.117 103.549  1.00  0.00           O
ATOM   5169  C22 POPEb 144       0.613  72.437 101.549  1.00  0.00           C
ATOM   5172  C3  POPEb 144       1.887  73.097 105.678  1.00  0.00           C
ATOM   5175  O31 POPEb 144       2.817  73.947 104.979  1.00  0.00           O
ATOM   5176  C31 POPEb 144       3.317  74.997 105.578  1.00  0.00           C
ATOM   5177  O32 POPEb 144       3.227  75.257 106.768  1.00  0.00           O
ATOM   5178  C32 POPEb 144       4.067  75.817 104.539  1.00  0.00           C
ATOM   5181  C23 POPEb 144       1.617  71.707 100.628  1.00  0.00           C
ATOM   5184  C24 POPEb 144       1.363  72.157  99.179  1.00  0.00           C
ATOM   5187  C25 POPEb 144       2.417  71.657  98.188  1.00  0.00           C
ATOM   5190  C26 POPEb 144       2.397  70.147  97.938  1.00  0.00           C
ATOM   5193  C27 POPEb 144       3.267  69.787  96.729  1.00  0.00           C
ATOM   5196  C28 POPEb 144       3.227  68.297  96.358  1.00  0.00           C
ATOM   5199  C29 POPEb 144       4.147  67.467  97.218  1.00  0.00           C
ATOM   5201 0C21 POPEb 144       4.917  66.447  96.788  1.00  0.00           C
ATOM   5203 1C21 POPEb 144       4.987  65.907  95.378  1.00  0.00           C
ATOM   5206 2C21 POPEb 144       6.367  65.327  95.019  1.00  0.00           C
ATOM   5209 3C21 POPEb 144       6.797  64.127  95.889  1.00  0.00           C
ATOM   5212 4C21 POPEb 144       7.897  63.277  95.248  1.00  0.00           C
ATOM   5215 5C21 POPEb 144       9.117  64.077  94.779  1.00  0.00           C
ATOM   5218 6C21 POPEb 144      10.257  63.167  94.309  1.00  0.00           C
ATOM   5221 7C21 POPEb 144      11.467  63.947  93.769  1.00  0.00           C
ATOM   5224 8C21 POPEb 144      12.607  63.037  93.309  1.00  0.00           C
ATOM   5228  C33 POPEb 144       3.197  76.797 103.729  1.00  0.00           C
ATOM   5231  C34 POPEb 144       4.007  77.287 102.519  1.00  0.00           C
ATOM   5234  C35 POPEb 144       3.477  76.787 101.169  1.00  0.00           C
ATOM   5237  C36 POPEb 144       2.197  77.527 100.758  1.00  0.00           C
ATOM   5240  C37 POPEb 144       1.727  77.157  99.349  1.00  0.00           C
ATOM   5243  C38 POPEb 144       0.713  78.177  98.799  1.00  0.00           C
ATOM   5246  C39 POPEb 144       0.473  77.997  97.299  1.00  0.00           C
ATOM   5249 0C31 POPEb 144      -0.247  79.187  96.658  1.00  0.00           C
ATOM   5252 1C31 POPEb 144       0.003  79.277  95.149  1.00  0.00           C
ATOM   5255 2C31 POPEb 144      -0.467  80.607  94.539  1.00  0.00           C
ATOM   5258 3C31 POPEb 144       0.113  80.867  93.139  1.00  0.00           C
ATOM   5261 4C31 POPEb 144      -0.167  79.737  92.139  1.00  0.00           C
ATOM   5264 5C31 POPEb 144       0.343  80.077  90.728  1.00  0.00           C
ATOM   5267 6C31 POPEb 144       0.103  78.967  89.699  1.00  0.00           C
ATOM   5271  NH3 POPEc 145      82.847  51.117  60.958  1.00  0.00           N
ATOM   5275  C12 POPEc 145      81.817  50.677  59.958  1.00  0.00           C
ATOM   5278  C11 POPEc 145      82.257  49.367  59.278  1.00  0.00           C
ATOM   5281  P   POPEc 145      83.087  46.937  59.878  1.00  0.00           P
ATOM   5282  O13 POPEc 145      84.227  46.517  60.718  1.00  0.00           O
ATOM   5283  O14 POPEc 145      83.297  46.847  58.418  1.00  0.00           O
ATOM   5284  O11 POPEc 145      81.827  46.067  60.268  1.00  0.00           O
ATOM   5285  O12 POPEc 145      82.677  48.407  60.258  1.00  0.00           O
ATOM   5286  C1  POPEc 145      81.547  45.807  61.638  1.00  0.00           C
ATOM   5289  C2  POPEc 145      80.817  47.007  62.278  1.00  0.00           C
ATOM   5291  O21 POPEc 145      80.987  47.057  63.699  1.00  0.00           O
ATOM   5292  C21 POPEc 145      80.467  46.117  64.438  1.00  0.00           C
ATOM   5293  O22 POPEc 145      79.927  45.087  64.049  1.00  0.00           O
ATOM   5294  C22 POPEc 145      80.577  46.537  65.898  1.00  0.00           C
ATOM   5297  C3  POPEc 145      79.347  47.067  61.799  1.00  0.00           C
ATOM   5300  O31 POPEc 145      78.687  48.207  62.358  1.00  0.00           O
ATOM   5301  C31 POPEc 145      77.367  48.107  62.339  1.00  0.00           C
ATOM   5302  O32 POPEc 145      76.727  47.187  61.848  1.00  0.00           O
ATOM   5303  C32 POPEc 145      76.757  49.297  63.038  1.00  0.00           C
ATOM   5306  C23 POPEc 145      81.247  45.457  66.788  1.00  0.00           C
ATOM   5309  C24 POPEc 145      82.637  45.857  67.288  1.00  0.00           C
ATOM   5312  C25 POPEc 145      83.257  44.757  68.168  1.00  0.00           C
ATOM   5315  C26 POPEc 145      82.447  44.397  69.409  1.00  0.00           C
ATOM   5318  C27 POPEc 145      83.217  43.437  70.318  1.00  0.00           C
ATOM   5321  C28 POPEc 145      82.397  42.947  71.529  1.00  0.00           C
ATOM   5324  C29 POPEc 145      81.927  44.037  72.459  1.00  0.00           C
ATOM   5326 0C21 POPEc 145      82.707  44.897  73.159  1.00  0.00           C
ATOM   5328 1C21 POPEc 145      84.217  44.927  73.178  1.00  0.00           C
ATOM   5331 2C21 POPEc 145      84.757  45.227  74.589  1.00  0.00           C
ATOM   5334 3C21 POPEc 145      86.287  45.037  74.699  1.00  0.00           C
ATOM   5337 4C21 POPEc 145      86.847  45.367  76.089  1.00  0.00           C
ATOM   5340 5C21 POPEc 145      85.977  44.797  77.208  1.00  0.00           C
ATOM   5343 6C21 POPEc 145      86.637  44.737  78.589  1.00  0.00           C
ATOM   5346 7C21 POPEc 145      85.607  44.337  79.639  1.00  0.00           C
ATOM   5349 8C21 POPEc 145      86.187  44.027  81.019  1.00  0.00           C
ATOM   5353  C33 POPEc 145      75.457  48.867  63.748  1.00  0.00           C
ATOM   5356  C34 POPEc 145      75.007  49.847  64.828  1.00  0.00           C
ATOM   5359  C35 POPEc 145      73.757  49.327  65.528  1.00  0.00           C
ATOM   5362  C36 POPEc 145      73.487  49.987  66.879  1.00  0.00           C
ATOM   5365  C37 POPEc 145      72.207  49.427  67.498  1.00  0.00           C
ATOM   5368  C38 POPEc 145      71.767  50.117  68.799  1.00  0.00           C
ATOM   5371  C39 POPEc 145      72.767  49.997  69.959  1.00  0.00           C
ATOM   5374 0C31 POPEc 145      73.197  48.557  70.248  1.00  0.00           C
ATOM   5377 1C31 POPEc 145      73.627  48.347  71.708  1.00  0.00           C
ATOM   5380 2C31 POPEc 145      74.117  46.917  71.979  1.00  0.00           C
ATOM   5383 3C31 POPEc 145      74.287  46.597  73.468  1.00  0.00           C
ATOM   5386 4C31 POPEc 145      75.447  47.347  74.148  1.00  0.00           C
ATOM   5389 5C31 POPEc 145      75.567  47.007  75.638  1.00  0.00           C
ATOM   5392 6C31 POPEc 145      76.877  47.497  76.258  1.00  0.00           C
ATOM   5396  NH3 POPEd 146      91.967 102.217  62.979  1.00  0.00           N
ATOM   5400  C12 POPEd 146      92.257 101.067  62.069  1.00  0.00           C
ATOM   5403  C11 POPEd 146      91.497  99.837  62.528  1.00  0.00           C
ATOM   5406  P   POPEd 146      89.307  98.637  62.008  1.00  0.00           P
ATOM   5407  O13 POPEd 146      88.027  98.897  61.328  1.00  0.00           O
ATOM   5408  O14 POPEd 146      90.167  97.587  61.428  1.00  0.00           O
ATOM   5409  O11 POPEd 146      89.017  98.227  63.498  1.00  0.00           O
ATOM   5410  O12 POPEd 146      90.117  99.997  62.148  1.00  0.00           O
ATOM   5411  C1  POPEd 146      87.837  98.627  64.169  1.00  0.00           C
ATOM   5414  C2  POPEd 146      88.197  99.657  65.258  1.00  0.00           C
ATOM   5416  O21 POPEd 146      87.847  99.017  66.498  1.00  0.00           O
ATOM   5417  C21 POPEd 146      88.417  99.447  67.599  1.00  0.00           C
ATOM   5418  O22 POPEd 146      89.257 100.317  67.678  1.00  0.00           O
ATOM   5419  C22 POPEd 146      87.877  98.587  68.748  1.00  0.00           C
ATOM   5422  C3  POPEd 146      87.407 100.977  64.998  1.00  0.00           C
ATOM   5425  O31 POPEd 146      87.617 101.987  66.019  1.00  0.00           O
ATOM   5426  C31 POPEd 146      88.797 102.587  65.949  1.00  0.00           C
ATOM   5427  O32 POPEd 146      89.627 102.427  65.049  1.00  0.00           O
ATOM   5428  C32 POPEd 146      88.957 103.547  67.118  1.00  0.00           C
ATOM   5431  C23 POPEd 146      88.577  98.727  70.128  1.00  0.00           C
ATOM   5434  C24 POPEd 146      88.017  99.877  70.988  1.00  0.00           C
ATOM   5437  C25 POPEd 146      88.347  99.687  72.479  1.00  0.00           C
ATOM   5440  C26 POPEd 146      88.117 100.937  73.328  1.00  0.00           C
ATOM   5443  C27 POPEd 146      88.217 100.657  74.828  1.00  0.00           C
ATOM   5446  C28 POPEd 146      88.117 101.907  75.718  1.00  0.00           C
ATOM   5449  C29 POPEd 146      86.737 102.527  75.708  1.00  0.00           C
ATOM   5451 0C21 POPEd 146      85.847 102.537  76.718  1.00  0.00           C
ATOM   5453 1C21 POPEd 146      86.017 101.927  78.078  1.00  0.00           C
ATOM   5456 2C21 POPEd 146      86.477 102.947  79.129  1.00  0.00           C
ATOM   5459 3C21 POPEd 146      86.827 102.297  80.479  1.00  0.00           C
ATOM   5462 4C21 POPEd 146      87.447 103.287  81.479  1.00  0.00           C
ATOM   5465 5C21 POPEd 146      87.927 102.637  82.779  1.00  0.00           C
ATOM   5468 6C21 POPEd 146      88.847 103.557  83.598  1.00  0.00           C
ATOM   5471 7C21 POPEd 146      89.327 102.917  84.909  1.00  0.00           C
ATOM   5474 8C21 POPEd 146      90.347 103.787  85.658  1.00  0.00           C
ATOM   5478  C33 POPEd 146      90.397 104.117  67.199  1.00  0.00           C
ATOM   5481  C34 POPEd 146      90.607 105.287  68.159  1.00  0.00           C
ATOM   5484  C35 POPEd 146      91.667 105.077  69.248  1.00  0.00           C
ATOM   5487  C36 POPEd 146      93.137 105.217  68.799  1.00  0.00           C
ATOM   5490  C37 POPEd 146      94.017 105.547  70.019  1.00  0.00           C
ATOM   5493  C38 POPEd 146      95.527 105.687  69.788  1.00  0.00           C
ATOM   5496  C39 POPEd 146      96.307 106.057  71.069  1.00  0.00           C
ATOM   5499 0C31 POPEd 146      95.877 105.297  72.339  1.00  0.00           C
ATOM   5502 1C31 POPEd 146      96.517 105.847  73.618  1.00  0.00           C
ATOM   5505 2C31 POPEd 146      95.807 105.367  74.898  1.00  0.00           C
ATOM   5508 3C31 POPEd 146      95.937 106.357  76.069  1.00  0.00           C
ATOM   5511 4C31 POPEd 146      97.387 106.677  76.449  1.00  0.00           C
ATOM   5514 5C31 POPEd 146      97.467 107.807  77.488  1.00  0.00           C
ATOM   5517 6C31 POPEd 146      98.897 108.237  77.788  1.00  0.00           C
ATOM   5521  NH3 POPEe 147      35.337  -1.823  63.628  1.00  0.00           N
ATOM   5525  C12 POPEe 147      34.267  -1.043  62.948  1.00  0.00           C
ATOM   5528  C11 POPEe 147      32.927  -1.323  63.608  1.00  0.00           C
ATOM   5531  P   POPEe 147      31.917   0.927  64.328  1.00  0.00           P
ATOM   5532  O13 POPEe 147      32.797   1.957  63.729  1.00  0.00           O
ATOM   5533  O14 POPEe 147      30.677   0.557  63.608  1.00  0.00           O
ATOM   5534  O11 POPEe 147      31.487   1.417  65.758  1.00  0.00           O
ATOM   5535  O12 POPEe 147      32.717  -0.393  64.668  1.00  0.00           O
ATOM   5536  C1  POPEe 147      32.347   2.257  66.549  1.00  0.00           C
ATOM   5539  C2  POPEe 147      32.457   1.747  67.998  1.00  0.00           C
ATOM   5541  O21 POPEe 147      33.517   2.477  68.628  1.00  0.00           O
ATOM   5542  C21 POPEe 147      33.367   3.677  69.178  1.00  0.00           C
ATOM   5543  O22 POPEe 147      34.307   4.447  69.339  1.00  0.00           O
ATOM   5544  C22 POPEe 147      32.017   3.917  69.858  1.00  0.00           C
ATOM   5547  C3  POPEe 147      32.827   0.227  68.068  1.00  0.00           C
ATOM   5550  O31 POPEe 147      33.487  -0.153  69.288  1.00  0.00           O
ATOM   5551  C31 POPEe 147      32.867   0.187  70.408  1.00  0.00           C
ATOM   5552  O32 POPEe 147      31.677   0.387  70.559  1.00  0.00           O
ATOM   5553  C32 POPEe 147      33.937   0.527  71.438  1.00  0.00           C
ATOM   5556  C23 POPEe 147      32.257   4.917  71.019  1.00  0.00           C
ATOM   5559  C24 POPEe 147      31.107   5.037  72.028  1.00  0.00           C
ATOM   5562  C25 POPEe 147      31.447   5.977  73.199  1.00  0.00           C
ATOM   5565  C26 POPEe 147      32.437   5.317  74.169  1.00  0.00           C
ATOM   5568  C27 POPEe 147      32.597   6.087  75.479  1.00  0.00           C
ATOM   5571  C28 POPEe 147      33.427   5.307  76.518  1.00  0.00           C
ATOM   5574  C29 POPEe 147      33.417   6.017  77.858  1.00  0.00           C
ATOM   5576 0C21 POPEe 147      34.477   6.287  78.628  1.00  0.00           C
ATOM   5578 1C21 POPEe 147      35.907   5.897  78.328  1.00  0.00           C
ATOM   5581 2C21 POPEe 147      36.787   5.847  79.598  1.00  0.00           C
ATOM   5584 3C21 POPEe 147      37.027   7.237  80.208  1.00  0.00           C
ATOM   5587 4C21 POPEe 147      38.357   7.327  80.979  1.00  0.00           C
ATOM   5590 5C21 POPEe 147      38.727   8.757  81.378  1.00  0.00           C
ATOM   5593 6C21 POPEe 147      40.157   8.887  81.898  1.00  0.00           C
ATOM   5596 7C21 POPEe 147      40.557  10.337  82.179  1.00  0.00           C
ATOM   5599 8C21 POPEe 147      42.027  10.507  82.589  1.00  0.00           C
ATOM   5603  C33 POPEe 147      33.567   0.077  72.858  1.00  0.00           C
ATOM   5606  C34 POPEe 147      34.357   0.877  73.888  1.00  0.00           C
ATOM   5609  C35 POPEe 147      34.147   0.357  75.318  1.00  0.00           C
ATOM   5612  C36 POPEe 147      34.407   1.447  76.358  1.00  0.00           C
ATOM   5615  C37 POPEe 147      34.377   0.887  77.779  1.00  0.00           C
ATOM   5618  C38 POPEe 147      34.147   1.967  78.849  1.00  0.00           C
ATOM   5621  C39 POPEe 147      34.177   1.387  80.268  1.00  0.00           C
ATOM   5624 0C31 POPEe 147      32.867   0.697  80.668  1.00  0.00           C
ATOM   5627 1C31 POPEe 147      33.007  -0.023  82.019  1.00  0.00           C
ATOM   5630 2C31 POPEe 147      31.657  -0.453  82.608  1.00  0.00           C
ATOM   5633 3C31 POPEe 147      31.777  -1.123  83.988  1.00  0.00           C
ATOM   5636 4C31 POPEe 147      32.197  -0.153  85.108  1.00  0.00           C
ATOM   5639 5C31 POPEe 147      32.357  -0.853  86.469  1.00  0.00           C
ATOM   5642 6C31 POPEe 147      32.857   0.067  87.579  1.00  0.00           C
ATOM   5646  NH3 POPEf 148      85.947  21.637  61.989  1.00  0.00           N
ATOM   5650  C12 POPEf 148      84.497  22.047  61.958  1.00  0.00           C
ATOM   5653  C11 POPEf 148      83.577  20.817  62.028  1.00  0.00           C
ATOM   5656  P   POPEf 148      81.187  20.737  63.148  1.00  0.00           P
ATOM   5657  O13 POPEf 148      79.807  20.747  62.608  1.00  0.00           O
ATOM   5658  O14 POPEf 148      81.677  19.477  63.758  1.00  0.00           O
ATOM   5659  O11 POPEf 148      81.357  21.937  64.148  1.00  0.00           O
ATOM   5660  O12 POPEf 148      82.187  21.177  62.019  1.00  0.00           O
ATOM   5661  C1  POPEf 148      82.477  22.097  65.029  1.00  0.00           C
ATOM   5664  C2  POPEf 148      82.227  21.407  66.388  1.00  0.00           C
ATOM   5666  O21 POPEf 148      82.177  22.337  67.498  1.00  0.00           O
ATOM   5667  C21 POPEf 148      83.327  22.757  67.979  1.00  0.00           C
ATOM   5668  O22 POPEf 148      84.327  23.007  67.339  1.00  0.00           O
ATOM   5669  C22 POPEf 148      83.217  22.777  69.508  1.00  0.00           C
ATOM   5672  C3  POPEf 148      83.207  20.227  66.648  1.00  0.00           C
ATOM   5675  O31 POPEf 148      82.917  19.617  67.919  1.00  0.00           O
ATOM   5676  C31 POPEf 148      81.987  18.667  67.879  1.00  0.00           C
ATOM   5677  O32 POPEf 148      81.537  18.157  66.868  1.00  0.00           O
ATOM   5678  C32 POPEf 148      81.537  18.387  69.309  1.00  0.00           C
ATOM   5681  C23 POPEf 148      84.517  23.207  70.218  1.00  0.00           C
ATOM   5684  C24 POPEf 148      84.477  22.817  71.699  1.00  0.00           C
ATOM   5687  C25 POPEf 148      85.687  23.307  72.498  1.00  0.00           C
ATOM   5690  C26 POPEf 148      85.747  22.677  73.898  1.00  0.00           C
ATOM   5693  C27 POPEf 148      86.707  23.417  74.828  1.00  0.00           C
ATOM   5696  C28 POPEf 148      86.827  22.757  76.218  1.00  0.00           C
ATOM   5699  C29 POPEf 148      88.117  22.007  76.378  1.00  0.00           C
ATOM   5701 0C21 POPEf 148      88.707  21.637  77.529  1.00  0.00           C
ATOM   5703 1C21 POPEf 148      88.177  21.827  78.919  1.00  0.00           C
ATOM   5706 2C21 POPEf 148      89.247  22.377  79.889  1.00  0.00           C
ATOM   5709 3C21 POPEf 148      88.717  22.347  81.329  1.00  0.00           C
ATOM   5712 4C21 POPEf 148      89.667  22.847  82.419  1.00  0.00           C
ATOM   5715 5C21 POPEf 148      89.087  22.537  83.809  1.00  0.00           C
ATOM   5718 6C21 POPEf 148      89.717  23.337  84.949  1.00  0.00           C
ATOM   5721 7C21 POPEf 148      88.927  23.167  86.258  1.00  0.00           C
ATOM   5724 8C21 POPEf 148      89.447  24.007  87.428  1.00  0.00           C
ATOM   5728  C33 POPEf 148      80.267  17.497  69.409  1.00  0.00           C
ATOM   5731  C34 POPEf 148      79.297  17.947  70.519  1.00  0.00           C
ATOM   5734  C35 POPEf 148      79.937  18.127  71.909  1.00  0.00           C
ATOM   5737  C36 POPEf 148      78.897  18.377  72.998  1.00  0.00           C
ATOM   5740  C37 POPEf 148      79.477  18.757  74.368  1.00  0.00           C
ATOM   5743  C38 POPEf 148      78.447  19.387  75.318  1.00  0.00           C
ATOM   5746  C39 POPEf 148      77.367  18.417  75.828  1.00  0.00           C
ATOM   5749 0C31 POPEf 148      75.947  18.997  75.799  1.00  0.00           C
ATOM   5752 1C31 POPEf 148      75.457  19.577  77.129  1.00  0.00           C
ATOM   5755 2C31 POPEf 148      74.067  20.187  76.989  1.00  0.00           C
ATOM   5758 3C31 POPEf 148      73.517  20.747  78.299  1.00  0.00           C
ATOM   5761 4C31 POPEf 148      73.217  19.637  79.318  1.00  0.00           C
ATOM   5764 5C31 POPEf 148      72.307  20.097  80.458  1.00  0.00           C
ATOM   5767 6C31 POPEf 148      71.457  18.977  81.029  1.00  0.00           C
ATOM   5771  NH3 POPEg 149      49.527 104.027 105.578  1.00  0.00           N
ATOM   5775  C12 POPEg 149      50.807 104.537 106.208  1.00  0.00           C
ATOM   5778  C11 POPEg 149      50.997 106.077 106.089  1.00  0.00           C
ATOM   5781  P   POPEg 149      53.567 106.787 106.418  1.00  0.00           P
ATOM   5782  O13 POPEg 149      53.497 107.837 105.389  1.00  0.00           O
ATOM   5783  O14 POPEg 149      54.377 107.017 107.628  1.00  0.00           O
ATOM   5784  O11 POPEg 149      53.897 105.367 105.779  1.00  0.00           O
ATOM   5785  O12 POPEg 149      52.057 106.557 106.908  1.00  0.00           O
ATOM   5786  C1  POPEg 149      53.727 105.157 104.368  1.00  0.00           C
ATOM   5789  C2  POPEg 149      55.037 105.417 103.559  1.00  0.00           C
ATOM   5791  O21 POPEg 149      54.827 106.127 102.320  1.00  0.00           O
ATOM   5792  C21 POPEg 149      54.037 105.577 101.418  1.00  0.00           C
ATOM   5793  O22 POPEg 149      53.117 104.807 101.628  1.00  0.00           O
ATOM   5794  C22 POPEg 149      54.617 105.907 100.038  1.00  0.00           C
ATOM   5797  C3  POPEg 149      55.887 104.127 103.289  1.00  0.00           C
ATOM   5800  O31 POPEg 149      56.917 104.407 102.328  1.00  0.00           O
ATOM   5801  C31 POPEg 149      58.047 104.927 102.819  1.00  0.00           C
ATOM   5802  O32 POPEg 149      58.427 104.897 103.969  1.00  0.00           O
ATOM   5803  C32 POPEg 149      58.787 105.607 101.679  1.00  0.00           C
ATOM   5806  C23 POPEg 149      53.667 105.557  98.868  1.00  0.00           C
ATOM   5809  C24 POPEg 149      52.347 106.337  98.939  1.00  0.00           C
ATOM   5812  C25 POPEg 149      51.587 106.387  97.608  1.00  0.00           C
ATOM   5815  C26 POPEg 149      52.107 107.497  96.679  1.00  0.00           C
ATOM   5818  C27 POPEg 149      51.247 107.617  95.408  1.00  0.00           C
ATOM   5821  C28 POPEg 149      51.577 108.837  94.519  1.00  0.00           C
ATOM   5824  C29 POPEg 149      52.977 108.777  93.949  1.00  0.00           C
ATOM   5826 0C21 POPEg 149      53.327 108.707  92.659  1.00  0.00           C
ATOM   5828 1C21 POPEg 149      52.427 108.667  91.449  1.00  0.00           C
ATOM   5831 2C21 POPEg 149      52.297 107.247  90.868  1.00  0.00           C
ATOM   5834 3C21 POPEg 149      53.597 106.687  90.279  1.00  0.00           C
ATOM   5837 4C21 POPEg 149      53.437 105.307  89.609  1.00  0.00           C
ATOM   5840 5C21 POPEg 149      52.637 105.357  88.298  1.00  0.00           C
ATOM   5843 6C21 POPEg 149      52.227 103.967  87.789  1.00  0.00           C
ATOM   5846 7C21 POPEg 149      51.267 104.047  86.599  1.00  0.00           C
ATOM   5849 8C21 POPEg 149      50.857 102.687  86.029  1.00  0.00           C
ATOM   5853  C33 POPEg 149      59.497 104.597 100.758  1.00  0.00           C
ATOM   5856  C34 POPEg 149      60.387 105.327  99.750  1.00  0.00           C
ATOM   5859  C35 POPEg 149      59.967 105.157  98.279  1.00  0.00           C
ATOM   5862  C36 POPEg 149      58.477 105.437  98.029  1.00  0.00           C
ATOM   5865  C37 POPEg 149      58.127 105.437  96.539  1.00  0.00           C
ATOM   5868  C38 POPEg 149      56.617 105.487  96.299  1.00  0.00           C
ATOM   5871  C39 POPEg 149      56.247 105.347  94.819  1.00  0.00           C
ATOM   5874 0C31 POPEg 149      56.477 106.637  94.008  1.00  0.00           C
ATOM   5877 1C31 POPEg 149      56.987 106.347  92.598  1.00  0.00           C
ATOM   5880 2C31 POPEg 149      57.227 107.617  91.778  1.00  0.00           C
ATOM   5883 3C31 POPEg 149      58.057 107.357  90.518  1.00  0.00           C
ATOM   5886 4C31 POPEg 149      57.357 106.457  89.489  1.00  0.00           C
ATOM   5889 5C31 POPEg 149      58.247 106.177  88.279  1.00  0.00           C
ATOM   5892 6C31 POPEg 149      57.547 105.387  87.169  1.00  0.00           C
ATOM   5896  NH3 POPEh 150      18.597 117.677 104.769  1.00  0.00           N
ATOM   5900  C12 POPEh 150      17.477 116.747 105.179  1.00  0.00           C
ATOM   5903  C11 POPEh 150      17.197 116.737 106.698  1.00  0.00           C
ATOM   5906  P   POPEh 150      14.727 115.837 107.008  1.00  0.00           P
ATOM   5907  O13 POPEh 150      15.127 114.827 108.008  1.00  0.00           O
ATOM   5908  O14 POPEh 150      13.357 116.427 107.008  1.00  0.00           O
ATOM   5909  O11 POPEh 150      15.007 115.217 105.588  1.00  0.00           O
ATOM   5910  O12 POPEh 150      15.817 116.977 106.959  1.00  0.00           O
ATOM   5911  C1  POPEh 150      14.047 114.477 104.858  1.00  0.00           C
ATOM   5914  C2  POPEh 150      14.707 114.027 103.538  1.00  0.00           C
ATOM   5916  O21 POPEh 150      13.837 114.207 102.419  1.00  0.00           O
ATOM   5917  C21 POPEh 150      12.727 113.517 102.379  1.00  0.00           C
ATOM   5918  O22 POPEh 150      12.267 112.767 103.228  1.00  0.00           O
ATOM   5919  C22 POPEh 150      12.077 113.767 101.029  1.00  0.00           C
ATOM   5922  C3  POPEh 150      15.427 112.627 103.578  1.00  0.00           C
ATOM   5925  O31 POPEh 150      14.807 111.637 102.738  1.00  0.00           O
ATOM   5926  C31 POPEh 150      15.317 110.417 102.719  1.00  0.00           C
ATOM   5927  O32 POPEh 150      16.237 109.987 103.389  1.00  0.00           O
ATOM   5928  C32 POPEh 150      14.567 109.647 101.648  1.00  0.00           C
ATOM   5931  C23 POPEh 150      12.187 112.507 100.168  1.00  0.00           C
ATOM   5934  C24 POPEh 150      12.007 112.817  98.678  1.00  0.00           C
ATOM   5937  C25 POPEh 150      13.327 113.197  98.008  1.00  0.00           C
ATOM   5940  C26 POPEh 150      13.097 113.807  96.618  1.00  0.00           C
ATOM   5943  C27 POPEh 150      14.367 113.917  95.769  1.00  0.00           C
ATOM   5946  C28 POPEh 150      14.157 114.647  94.418  1.00  0.00           C
ATOM   5949  C29 POPEh 150      13.057 114.027  93.578  1.00  0.00           C
ATOM   5951 0C21 POPEh 150      13.077 113.737  92.269  1.00  0.00           C
ATOM   5953 1C21 POPEh 150      14.217 113.947  91.309  1.00  0.00           C
ATOM   5956 2C21 POPEh 150      13.997 113.087  90.059  1.00  0.00           C
ATOM   5959 3C21 POPEh 150      15.077 113.287  88.988  1.00  0.00           C
ATOM   5962 4C21 POPEh 150      14.697 112.637  87.649  1.00  0.00           C
ATOM   5965 5C21 POPEh 150      15.767 112.817  86.568  1.00  0.00           C
ATOM   5968 6C21 POPEh 150      15.177 112.927  85.159  1.00  0.00           C
ATOM   5971 7C21 POPEh 150      16.237 113.177  84.079  1.00  0.00           C
ATOM   5974 8C21 POPEh 150      15.627 113.467  82.708  1.00  0.00           C
ATOM   5978  C33 POPEh 150      13.117 109.337 102.099  1.00  0.00           C
ATOM   5981  C34 POPEh 150      12.177 108.887 100.979  1.00  0.00           C
ATOM   5984  C35 POPEh 150      12.757 107.837 100.028  1.00  0.00           C
ATOM   5987  C36 POPEh 150      13.387 108.437  98.759  1.00  0.00           C
ATOM   5990  C37 POPEh 150      14.587 107.597  98.318  1.00  0.00           C
ATOM   5993  C38 POPEh 150      15.257 108.057  97.018  1.00  0.00           C
ATOM   5996  C39 POPEh 150      14.407 107.807  95.758  1.00  0.00           C
ATOM   5999 0C31 POPEh 150      15.287 107.367  94.578  1.00  0.00           C
ATOM   6002 1C31 POPEh 150      14.497 107.097  93.298  1.00  0.00           C
ATOM   6005 2C31 POPEh 150      15.427 106.737  92.118  1.00  0.00           C
ATOM   6008 3C31 POPEh 150      14.697 106.337  90.839  1.00  0.00           C
ATOM   6011 4C31 POPEh 150      13.637 107.357  90.398  1.00  0.00           C
ATOM   6014 5C31 POPEh 150      13.147 107.157  88.958  1.00  0.00           C
ATOM   6017 6C31 POPEh 150      12.077 108.167  88.559  1.00  0.00           C
ATOM   6021  NH3 POPEi 151     107.147  71.207  64.359  1.00  0.00           N
ATOM   6025  C12 POPEi 151     108.507  70.797  63.858  1.00  0.00           C
ATOM   6028  C11 POPEi 151     109.557  70.897  64.968  1.00  0.00           C
ATOM   6031  P   POPEi 151     111.887  71.477  64.008  1.00  0.00           P
ATOM   6032  O13 POPEi 151     113.067  70.767  63.458  1.00  0.00           O
ATOM   6033  O14 POPEi 151     111.197  72.437  63.118  1.00  0.00           O
ATOM   6034  O11 POPEi 151     112.237  72.167  65.408  1.00  0.00           O
ATOM   6035  O12 POPEi 151     110.827  70.407  64.499  1.00  0.00           O
ATOM   6036  C1  POPEi 151     113.457  71.967  66.139  1.00  0.00           C
ATOM   6039  C2  POPEi 151     113.297  71.047  67.398  1.00  0.00           C
ATOM   6041  O21 POPEi 151     114.347  71.237  68.379  1.00  0.00           O
ATOM   6042  C21 POPEi 151     114.257  72.327  69.118  1.00  0.00           C
ATOM   6043  O22 POPEi 151     113.487  73.257  68.938  1.00  0.00           O
ATOM   6044  C22 POPEi 151     115.197  72.167  70.339  1.00  0.00           C
ATOM   6047  C3  POPEi 151     113.327  69.537  67.038  1.00  0.00           C
ATOM   6050  O31 POPEi 151     113.077  68.717  68.208  1.00  0.00           O
ATOM   6051  C31 POPEi 151     113.497  67.447  68.098  1.00  0.00           C
ATOM   6052  O32 POPEi 151     114.057  66.977  67.139  1.00  0.00           O
ATOM   6053  C32 POPEi 151     113.127  66.667  69.368  1.00  0.00           C
ATOM   6056  C23 POPEi 151     115.337  73.407  71.258  1.00  0.00           C
ATOM   6059  C24 POPEi 151     116.307  73.177  72.438  1.00  0.00           C
ATOM   6062  C25 POPEi 151     115.757  72.237  73.529  1.00  0.00           C
ATOM   6065  C26 POPEi 151     115.737  72.847  74.949  1.00  0.00           C
ATOM   6068  C27 POPEi 151     115.257  71.827  75.999  1.00  0.00           C
ATOM   6071  C28 POPEi 151     115.357  72.337  77.459  1.00  0.00           C
ATOM   6074  C29 POPEi 151     115.037  71.227  78.438  1.00  0.00           C
ATOM   6076 0C21 POPEi 151     115.487  71.127  79.708  1.00  0.00           C
ATOM   6078 1C21 POPEi 151     116.337  72.117  80.458  1.00  0.00           C
ATOM   6081 2C21 POPEi 151     115.987  72.217  81.959  1.00  0.00           C
ATOM   6084 3C21 POPEi 151     116.427  70.997  82.789  1.00  0.00           C
ATOM   6087 4C21 POPEi 151     116.207  71.167  84.298  1.00  0.00           C
ATOM   6090 5C21 POPEi 151     116.527  69.907  85.108  1.00  0.00           C
ATOM   6093 6C21 POPEi 151     116.547  70.137  86.628  1.00  0.00           C
ATOM   6096 7C21 POPEi 151     115.917  68.997  87.439  1.00  0.00           C
ATOM   6099 8C21 POPEi 151     116.097  69.177  88.949  1.00  0.00           C
ATOM   6103  C33 POPEi 151     114.057  65.457  69.539  1.00  0.00           C
ATOM   6106  C34 POPEi 151     113.777  64.537  70.739  1.00  0.00           C
ATOM   6109  C35 POPEi 151     114.127  65.177  72.089  1.00  0.00           C
ATOM   6112  C36 POPEi 151     114.067  64.197  73.269  1.00  0.00           C
ATOM   6115  C37 POPEi 151     114.987  64.607  74.428  1.00  0.00           C
ATOM   6118  C38 POPEi 151     114.727  63.777  75.688  1.00  0.00           C
ATOM   6121  C39 POPEi 151     115.667  64.137  76.848  1.00  0.00           C
ATOM   6124 0C31 POPEi 151     115.237  63.427  78.138  1.00  0.00           C
ATOM   6127 1C31 POPEi 151     116.077  63.817  79.359  1.00  0.00           C
ATOM   6130 2C31 POPEi 151     115.817  62.937  80.588  1.00  0.00           C
ATOM   6133 3C31 POPEi 151     114.367  62.977  81.089  1.00  0.00           C
ATOM   6136 4C31 POPEi 151     114.077  61.927  82.179  1.00  0.00           C
ATOM   6139 5C31 POPEi 151     112.597  61.887  82.568  1.00  0.00           C
ATOM   6142 6C31 POPEi 151     112.277  60.767  83.569  1.00  0.00           C
ATOM   6146  NH3 POPEj 152      85.377   1.767  60.238  1.00  0.00           N
ATOM   6150  C12 POPEj 152      84.427   2.927  60.419  1.00  0.00           C
ATOM   6153  C11 POPEj 152      83.437   3.027  59.249  1.00  0.00           C
ATOM   6156  P   POPEj 152      81.067   4.037  59.458  1.00  0.00           P
ATOM   6157  O13 POPEj 152      80.297   5.237  59.039  1.00  0.00           O
ATOM   6158  O14 POPEj 152      80.647   2.747  58.868  1.00  0.00           O
ATOM   6159  O11 POPEj 152      80.857   3.887  61.008  1.00  0.00           O
ATOM   6160  O12 POPEj 152      82.637   4.217  59.348  1.00  0.00           O
ATOM   6161  C1  POPEj 152      81.587   4.627  61.978  1.00  0.00           C
ATOM   6164  C2  POPEj 152      81.107   4.177  63.398  1.00  0.00           C
ATOM   6166  O21 POPEj 152      81.247   5.227  64.368  1.00  0.00           O
ATOM   6167  C21 POPEj 152      82.487   5.597  64.618  1.00  0.00           C
ATOM   6168  O22 POPEj 152      83.507   5.107  64.178  1.00  0.00           O
ATOM   6169  C22 POPEj 152      82.397   6.777  65.568  1.00  0.00           C
ATOM   6172  C3  POPEj 152      81.637   2.807  63.899  1.00  0.00           C
ATOM   6175  O31 POPEj 152      80.567   1.937  64.288  1.00  0.00           O
ATOM   6176  C31 POPEj 152      80.117   1.677  65.528  1.00  0.00           C
ATOM   6177  O32 POPEj 152      79.187   0.897  65.718  1.00  0.00           O
ATOM   6178  C32 POPEj 152      80.857   2.387  66.648  1.00  0.00           C
ATOM   6181  C23 POPEj 152      83.737   7.097  66.269  1.00  0.00           C
ATOM   6184  C24 POPEj 152      83.527   7.887  67.568  1.00  0.00           C
ATOM   6187  C25 POPEj 152      82.907   7.047  68.688  1.00  0.00           C
ATOM   6190  C26 POPEj 152      82.477   7.917  69.868  1.00  0.00           C
ATOM   6193  C27 POPEj 152      81.947   7.127  71.058  1.00  0.00           C
ATOM   6196  C28 POPEj 152      81.457   8.067  72.179  1.00  0.00           C
ATOM   6199  C29 POPEj 152      81.207   7.397  73.499  1.00  0.00           C
ATOM   6201 0C21 POPEj 152      81.657   7.857  74.679  1.00  0.00           C
ATOM   6203 1C21 POPEj 152      82.397   9.157  74.848  1.00  0.00           C
ATOM   6206 2C21 POPEj 152      82.197   9.787  76.238  1.00  0.00           C
ATOM   6209 3C21 POPEj 152      82.627  11.267  76.229  1.00  0.00           C
ATOM   6212 4C21 POPEj 152      82.797  11.827  77.638  1.00  0.00           C
ATOM   6215 5C21 POPEj 152      84.267  11.917  78.098  1.00  0.00           C
ATOM   6218 6C21 POPEj 152      85.077  10.617  77.958  1.00  0.00           C
ATOM   6221 7C21 POPEj 152      86.447  10.717  78.639  1.00  0.00           C
ATOM   6224 8C21 POPEj 152      87.367   9.527  78.348  1.00  0.00           C
ATOM   6228  C33 POPEj 152      80.117   2.417  68.008  1.00  0.00           C
ATOM   6231  C34 POPEj 152      81.037   2.977  69.118  1.00  0.00           C
ATOM   6234  C35 POPEj 152      80.357   3.147  70.489  1.00  0.00           C
ATOM   6237  C36 POPEj 152      81.377   2.997  71.648  1.00  0.00           C
ATOM   6240  C37 POPEj 152      81.087   3.917  72.849  1.00  0.00           C
ATOM   6243  C38 POPEj 152      80.357   3.277  74.038  1.00  0.00           C
ATOM   6246  C39 POPEj 152      81.157   2.167  74.738  1.00  0.00           C
ATOM   6249 0C31 POPEj 152      80.557   1.727  76.078  1.00  0.00           C
ATOM   6252 1C31 POPEj 152      81.277   0.487  76.629  1.00  0.00           C
ATOM   6255 2C31 POPEj 152      81.177   0.337  78.159  1.00  0.00           C
ATOM   6258 3C31 POPEj 152      81.957  -0.883  78.659  1.00  0.00           C
ATOM   6261 4C31 POPEj 152      81.867  -1.053  80.189  1.00  0.00           C
ATOM   6264 5C31 POPEj 152      82.347  -2.433  80.658  1.00  0.00           C
ATOM   6267 6C31 POPEj 152      82.157  -2.653  82.159  1.00  0.00           C
ATOM   6271  NH3 POPEk 153     115.877  46.847 106.589  1.00  0.00           N
ATOM   6275  C12 POPEk 153     116.777  45.657 106.698  1.00  0.00           C
ATOM   6278  C11 POPEk 153     118.047  45.817 105.849  1.00  0.00           C
ATOM   6281  P   POPEk 153     119.607  44.067 106.989  1.00  0.00           P
ATOM   6282  O13 POPEk 153     120.587  45.147 107.208  1.00  0.00           O
ATOM   6283  O14 POPEk 153     118.707  43.677 108.088  1.00  0.00           O
ATOM   6284  O11 POPEk 153     120.367  42.787 106.399  1.00  0.00           O
ATOM   6285  O12 POPEk 153     118.737  44.577 105.749  1.00  0.00           O
ATOM   6286  C1  POPEk 153     119.957  42.137 105.199  1.00  0.00           C
ATOM   6289  C2  POPEk 153     120.747  42.627 103.958  1.00  0.00           C
ATOM   6291  O21 POPEk 153     119.917  42.567 102.789  1.00  0.00           O
ATOM   6292  C21 POPEk 153     119.727  41.427 102.169  1.00  0.00           C
ATOM   6293  O22 POPEk 153     120.207  40.337 102.449  1.00  0.00           O
ATOM   6294  C22 POPEk 153     118.787  41.717 100.989  1.00  0.00           C
ATOM   6297  C3  POPEk 153     122.157  41.957 103.829  1.00  0.00           C
ATOM   6300  O31 POPEk 153     122.807  42.357 102.598  1.00  0.00           O
ATOM   6301  C31 POPEk 153     123.777  41.537 102.180  1.00  0.00           C
ATOM   6302  O32 POPEk 153     124.167  40.547 102.778  1.00  0.00           O
ATOM   6303  C32 POPEk 153     124.257  42.027 100.798  1.00  0.00           C
ATOM   6306  C23 POPEk 153     118.827  40.687  99.828  1.00  0.00           C
ATOM   6309  C24 POPEk 153     118.127  41.207  98.559  1.00  0.00           C
ATOM   6312  C25 POPEk 153     116.587  41.097  98.559  1.00  0.00           C
ATOM   6315  C26 POPEk 153     115.947  41.877  97.398  1.00  0.00           C
ATOM   6318  C27 POPEk 153     114.407  41.767  97.320  1.00  0.00           C
ATOM   6321  C28 POPEk 153     113.797  42.927  96.488  1.00  0.00           C
ATOM   6324  C29 POPEk 153     112.297  42.877  96.358  1.00  0.00           C
ATOM   6326 0C21 POPEk 153     111.397  43.727  96.878  1.00  0.00           C
ATOM   6328 1C21 POPEk 153     111.667  44.907  97.768  1.00  0.00           C
ATOM   6331 2C21 POPEk 153     110.767  44.887  99.018  1.00  0.00           C
ATOM   6334 3C21 POPEk 153     109.327  45.377  98.769  1.00  0.00           C
ATOM   6337 4C21 POPEk 153     109.137  46.877  99.039  1.00  0.00           C
ATOM   6340 5C21 POPEk 153     109.427  47.817  97.859  1.00  0.00           C
ATOM   6343 6C21 POPEk 153     109.157  49.267  98.268  1.00  0.00           C
ATOM   6346 7C21 POPEk 153     109.037  50.247  97.110  1.00  0.00           C
ATOM   6349 8C21 POPEk 153     108.607  51.657  97.538  1.00  0.00           C
ATOM   6353  C33 POPEk 153     123.207  41.927  99.659  1.00  0.00           C
ATOM   6356  C34 POPEk 153     123.787  42.267  98.279  1.00  0.00           C
ATOM   6359  C35 POPEk 153     122.797  42.007  97.118  1.00  0.00           C
ATOM   6362  C36 POPEk 153     123.347  42.387  95.739  1.00  0.00           C
ATOM   6365  C37 POPEk 153     122.427  41.937  94.599  1.00  0.00           C
ATOM   6368  C38 POPEk 153     122.817  42.467  93.209  1.00  0.00           C
ATOM   6371  C39 POPEk 153     122.807  43.997  93.069  1.00  0.00           C
ATOM   6374 0C31 POPEk 153     121.447  44.637  93.379  1.00  0.00           C
ATOM   6377 1C31 POPEk 153     121.427  46.157  93.199  1.00  0.00           C
ATOM   6380 2C31 POPEk 153     120.957  46.607  91.798  1.00  0.00           C
ATOM   6383 3C31 POPEk 153     119.427  46.597  91.669  1.00  0.00           C
ATOM   6386 4C31 POPEk 153     118.937  46.867  90.248  1.00  0.00           C
ATOM   6389 5C31 POPEk 153     117.407  46.837  90.138  1.00  0.00           C
ATOM   6392 6C31 POPEk 153     116.897  47.077  88.718  1.00  0.00           C
ATOM   6396  NH3 POPEl 154     120.447  39.717  63.909  1.00  0.00           N
ATOM   6400  C12 POPEl 154     119.387  40.617  64.499  1.00  0.00           C
ATOM   6403  C11 POPEl 154     119.957  41.527  65.598  1.00  0.00           C
ATOM   6406  P   POPEl 154     117.767  42.857  66.199  1.00  0.00           P
ATOM   6407  O13 POPEl 154     118.207  43.827  65.169  1.00  0.00           O
ATOM   6408  O14 POPEl 154     116.617  41.987  65.848  1.00  0.00           O
ATOM   6409  O11 POPEl 154     117.437  43.597  67.549  1.00  0.00           O
ATOM   6410  O12 POPEl 154     118.957  41.887  66.549  1.00  0.00           O
ATOM   6411  C1  POPEl 154     118.107  43.377  68.788  1.00  0.00           C
ATOM   6414  C2  POPEl 154     117.097  42.807  69.799  1.00  0.00           C
ATOM   6416  O21 POPEl 154     117.727  42.687  71.098  1.00  0.00           O
ATOM   6417  C21 POPEl 154     116.847  42.877  72.109  1.00  0.00           C
ATOM   6418  O22 POPEl 154     115.657  43.057  71.968  1.00  0.00           O
ATOM   6419  C22 POPEl 154     117.557  42.817  73.449  1.00  0.00           C
ATOM   6422  C3  POPEl 154     116.567  41.447  69.248  1.00  0.00           C
ATOM   6425  O31 POPEl 154     115.987  40.607  70.258  1.00  0.00           O
ATOM   6426  C31 POPEl 154     115.407  39.527  69.779  1.00  0.00           C
ATOM   6427  O32 POPEl 154     115.327  39.227  68.589  1.00  0.00           O
ATOM   6428  C32 POPEl 154     114.917  38.667  70.938  1.00  0.00           C
ATOM   6431  C23 POPEl 154     116.987  41.657  74.299  1.00  0.00           C
ATOM   6434  C24 POPEl 154     117.627  41.467  75.678  1.00  0.00           C
ATOM   6437  C25 POPEl 154     117.397  42.677  76.589  1.00  0.00           C
ATOM   6440  C26 POPEl 154     117.807  42.477  78.049  1.00  0.00           C
ATOM   6443  C27 POPEl 154     117.737  43.817  78.799  1.00  0.00           C
ATOM   6446  C28 POPEl 154     117.867  43.667  80.329  1.00  0.00           C
ATOM   6449  C29 POPEl 154     118.317  44.947  80.989  1.00  0.00           C
ATOM   6451 0C21 POPEl 154     117.617  46.097  81.108  1.00  0.00           C
ATOM   6453 1C21 POPEl 154     116.207  46.367  80.639  1.00  0.00           C
ATOM   6456 2C21 POPEl 154     115.427  47.347  81.549  1.00  0.00           C
ATOM   6459 3C21 POPEl 154     116.097  48.727  81.688  1.00  0.00           C
ATOM   6462 4C21 POPEl 154     115.227  49.797  82.358  1.00  0.00           C
ATOM   6465 5C21 POPEl 154     114.197  50.477  81.428  1.00  0.00           C
ATOM   6468 6C21 POPEl 154     113.497  51.647  82.129  1.00  0.00           C
ATOM   6471 7C21 POPEl 154     112.527  52.417  81.229  1.00  0.00           C
ATOM   6474 8C21 POPEl 154     111.937  53.667  81.908  1.00  0.00           C
ATOM   6478  C33 POPEl 154     114.027  39.427  71.949  1.00  0.00           C
ATOM   6481  C34 POPEl 154     114.177  38.857  73.368  1.00  0.00           C
ATOM   6484  C35 POPEl 154     113.397  39.687  74.409  1.00  0.00           C
ATOM   6487  C36 POPEl 154     113.707  39.307  75.859  1.00  0.00           C
ATOM   6490  C37 POPEl 154     112.947  40.217  76.839  1.00  0.00           C
ATOM   6493  C38 POPEl 154     113.437  40.117  78.289  1.00  0.00           C
ATOM   6496  C39 POPEl 154     112.567  40.947  79.239  1.00  0.00           C
ATOM   6499 0C31 POPEl 154     113.407  41.707  80.289  1.00  0.00           C
ATOM   6502 1C31 POPEl 154     112.547  42.537  81.258  1.00  0.00           C
ATOM   6505 2C31 POPEl 154     113.417  43.397  82.188  1.00  0.00           C
ATOM   6508 3C31 POPEl 154     112.637  43.997  83.368  1.00  0.00           C
ATOM   6511 4C31 POPEl 154     113.547  44.597  84.438  1.00  0.00           C
ATOM   6514 5C31 POPEl 154     112.787  45.027  85.709  1.00  0.00           C
ATOM   6517 6C31 POPEl 154     113.707  45.417  86.879  1.00  0.00           C
ATOM   6521  NH3 POPEm 155     115.407  35.287 104.699  1.00  0.00           N
ATOM   6525  C12 POPEm 155     114.497  35.007 105.849  1.00  0.00           C
ATOM   6528  C11 POPEm 155     115.137  34.197 106.978  1.00  0.00           C
ATOM   6531  P   POPEm 155     113.057  33.467 108.438  1.00  0.00           P
ATOM   6532  O13 POPEm 155     113.377  32.037 108.218  1.00  0.00           O
ATOM   6533  O14 POPEm 155     112.467  33.847 109.739  1.00  0.00           O
ATOM   6534  O11 POPEm 155     112.087  33.957 107.299  1.00  0.00           O
ATOM   6535  O12 POPEm 155     114.337  34.337 108.148  1.00  0.00           O
ATOM   6536  C1  POPEm 155     111.417  32.977 106.518  1.00  0.00           C
ATOM   6539  C2  POPEm 155     110.537  33.637 105.418  1.00  0.00           C
ATOM   6541  O21 POPEm 155     110.347  32.747 104.308  1.00  0.00           O
ATOM   6542  C21 POPEm 155     111.447  32.407 103.629  1.00  0.00           C
ATOM   6543  O22 POPEm 155     112.537  32.937 103.699  1.00  0.00           O
ATOM   6544  C22 POPEm 155     111.127  31.177 102.778  1.00  0.00           C
ATOM   6547  C3  POPEm 155     110.947  35.107 105.049  1.00  0.00           C
ATOM   6550  O31 POPEm 155     110.847  35.427 103.648  1.00  0.00           O
ATOM   6551  C31 POPEm 155     111.947  35.747 102.979  1.00  0.00           C
ATOM   6552  O32 POPEm 155     113.067  35.907 103.419  1.00  0.00           O
ATOM   6553  C32 POPEm 155     111.577  35.887 101.499  1.00  0.00           C
ATOM   6556  C23 POPEm 155     112.397  30.357 102.398  1.00  0.00           C
ATOM   6559  C24 POPEm 155     113.017  30.697 101.038  1.00  0.00           C
ATOM   6562  C25 POPEm 155     112.017  30.607  99.869  1.00  0.00           C
ATOM   6565  C26 POPEm 155     112.707  30.267  98.538  1.00  0.00           C
ATOM   6568  C27 POPEm 155     111.747  30.307  97.339  1.00  0.00           C
ATOM   6571  C28 POPEm 155     112.387  29.697  96.089  1.00  0.00           C
ATOM   6574  C29 POPEm 155     111.427  29.747  94.928  1.00  0.00           C
ATOM   6576 0C21 POPEm 155     111.027  28.717  94.148  1.00  0.00           C
ATOM   6578 1C21 POPEm 155     111.457  27.277  94.219  1.00  0.00           C
ATOM   6581 2C21 POPEm 155     112.267  26.917  92.958  1.00  0.00           C
ATOM   6584 3C21 POPEm 155     112.517  25.407  92.849  1.00  0.00           C
ATOM   6587 4C21 POPEm 155     112.907  24.977  91.439  1.00  0.00           C
ATOM   6590 5C21 POPEm 155     112.787  23.457  91.238  1.00  0.00           C
ATOM   6593 6C21 POPEm 155     113.307  22.987  89.868  1.00  0.00           C
ATOM   6596 7C21 POPEm 155     113.227  21.467  89.718  1.00  0.00           C
ATOM   6599 8C21 POPEm 155     113.997  20.917  88.508  1.00  0.00           C
ATOM   6603  C33 POPEm 155     112.317  34.817 100.678  1.00  0.00           C
ATOM   6606  C34 POPEm 155     112.697  35.287  99.268  1.00  0.00           C
ATOM   6609  C35 POPEm 155     111.877  34.647  98.139  1.00  0.00           C
ATOM   6612  C36 POPEm 155     112.747  34.377  96.898  1.00  0.00           C
ATOM   6615  C37 POPEm 155     112.007  34.667  95.588  1.00  0.00           C
ATOM   6618  C38 POPEm 155     112.907  34.437  94.359  1.00  0.00           C
ATOM   6621  C39 POPEm 155     113.017  32.967  93.988  1.00  0.00           C
ATOM   6624 0C31 POPEm 155     114.007  32.737  92.839  1.00  0.00           C
ATOM   6627 1C31 POPEm 155     113.987  31.287  92.339  1.00  0.00           C
ATOM   6630 2C31 POPEm 155     115.197  30.927  91.449  1.00  0.00           C
ATOM   6633 3C31 POPEm 155     116.527  30.867  92.229  1.00  0.00           C
ATOM   6636 4C31 POPEm 155     116.677  29.607  93.098  1.00  0.00           C
ATOM   6639 5C31 POPEm 155     117.817  29.747  94.118  1.00  0.00           C
ATOM   6642 6C31 POPEm 155     118.097  28.457  94.898  1.00  0.00           C
ATOM   6646  NH3 POPEn 156      72.557  -0.893  61.879  1.00  0.00           N
ATOM   6650  C12 POPEn 156      73.537   0.207  62.208  1.00  0.00           C
ATOM   6653  C11 POPEn 156      73.137   1.527  61.488  1.00  0.00           C
ATOM   6656  P   POPEn 156      75.627   2.677  61.739  1.00  0.00           P
ATOM   6657  O13 POPEn 156      76.157   1.487  62.449  1.00  0.00           O
ATOM   6658  O14 POPEn 156      76.337   3.127  60.528  1.00  0.00           O
ATOM   6659  O11 POPEn 156      75.747   3.857  62.768  1.00  0.00           O
ATOM   6660  O12 POPEn 156      74.057   2.617  61.539  1.00  0.00           O
ATOM   6661  C1  POPEn 156      74.867   3.907  63.899  1.00  0.00           C
ATOM   6664  C2  POPEn 156      74.737   5.357  64.458  1.00  0.00           C
ATOM   6666  O21 POPEn 156      75.957   5.917  64.979  1.00  0.00           O
ATOM   6667  C21 POPEn 156      76.437   5.407  66.078  1.00  0.00           C
ATOM   6668  O22 POPEn 156      76.117   4.337  66.599  1.00  0.00           O
ATOM   6669  C22 POPEn 156      77.447   6.407  66.669  1.00  0.00           C
ATOM   6672  C3  POPEn 156      73.567   5.417  65.489  1.00  0.00           C
ATOM   6675  O31 POPEn 156      73.767   6.377  66.559  1.00  0.00           O
ATOM   6676  C31 POPEn 156      73.747   7.637  66.178  1.00  0.00           C
ATOM   6677  O32 POPEn 156      73.457   8.067  65.078  1.00  0.00           O
ATOM   6678  C32 POPEn 156      74.277   8.507  67.319  1.00  0.00           C
ATOM   6681  C23 POPEn 156      78.277   5.837  67.839  1.00  0.00           C
ATOM   6684  C24 POPEn 156      78.407   6.817  69.008  1.00  0.00           C
ATOM   6687  C25 POPEn 156      77.157   6.877  69.898  1.00  0.00           C
ATOM   6690  C26 POPEn 156      77.527   6.887  71.398  1.00  0.00           C
ATOM   6693  C27 POPEn 156      76.327   7.127  72.319  1.00  0.00           C
ATOM   6696  C28 POPEn 156      76.697   7.267  73.809  1.00  0.00           C
ATOM   6699  C29 POPEn 156      77.317   6.007  74.339  1.00  0.00           C
ATOM   6701 0C21 POPEn 156      78.017   5.867  75.479  1.00  0.00           C
ATOM   6703 1C21 POPEn 156      78.307   6.907  76.529  1.00  0.00           C
ATOM   6706 2C21 POPEn 156      77.987   6.377  77.938  1.00  0.00           C
ATOM   6709 3C21 POPEn 156      78.867   6.977  79.059  1.00  0.00           C
ATOM   6712 4C21 POPEn 156      78.387   6.507  80.438  1.00  0.00           C
ATOM   6715 5C21 POPEn 156      79.317   6.937  81.579  1.00  0.00           C
ATOM   6718 6C21 POPEn 156      78.657   6.767  82.958  1.00  0.00           C
ATOM   6721 7C21 POPEn 156      79.677   6.727  84.109  1.00  0.00           C
ATOM   6724 8C21 POPEn 156      79.027   6.607  85.499  1.00  0.00           C
ATOM   6728  C33 POPEn 156      73.477   9.827  67.468  1.00  0.00           C
ATOM   6731  C34 POPEn 156      72.267   9.737  68.389  1.00  0.00           C
ATOM   6734  C35 POPEn 156      72.567   9.377  69.848  1.00  0.00           C
ATOM   6737  C36 POPEn 156      73.617  10.257  70.508  1.00  0.00           C
ATOM   6740  C37 POPEn 156      73.677  10.017  72.019  1.00  0.00           C
ATOM   6743  C38 POPEn 156      74.797  10.807  72.678  1.00  0.00           C
ATOM   6746  C39 POPEn 156      74.427  11.337  74.068  1.00  0.00           C
ATOM   6749 0C31 POPEn 156      75.177  10.707  75.239  1.00  0.00           C
ATOM   6752 1C31 POPEn 156      74.667  11.337  76.538  1.00  0.00           C
ATOM   6755 2C31 POPEn 156      75.217  10.707  77.828  1.00  0.00           C
ATOM   6758 3C31 POPEn 156      74.407  11.137  79.068  1.00  0.00           C
ATOM   6761 4C31 POPEn 156      72.987  10.557  79.089  1.00  0.00           C
ATOM   6764 5C31 POPEn 156      71.897  11.617  79.288  1.00  0.00           C
ATOM   6767 6C31 POPEn 156      70.487  11.047  79.229  1.00  0.00           C
ATOM   6771  NH3 POPEo 157      77.637   5.237  59.528  1.00  0.00           N
ATOM   6775  C12 POPEo 157      77.677   6.647  60.089  1.00  0.00           C
ATOM   6778  C11 POPEo 157      76.547   6.967  61.089  1.00  0.00           C
ATOM   6781  P   POPEo 157      76.117   9.567  60.879  1.00  0.00           P
ATOM   6782  O13 POPEo 157      76.917   9.967  59.699  1.00  0.00           O
ATOM   6783  O14 POPEo 157      74.657   9.427  60.688  1.00  0.00           O
ATOM   6784  O11 POPEo 157      76.267  10.687  62.019  1.00  0.00           O
ATOM   6785  O12 POPEo 157      76.697   8.297  61.588  1.00  0.00           O
ATOM   6786  C1  POPEo 157      76.777  10.297  63.309  1.00  0.00           C
ATOM   6789  C2  POPEo 157      76.827  11.487  64.318  1.00  0.00           C
ATOM   6791  O21 POPEo 157      76.757  10.937  65.648  1.00  0.00           O
ATOM   6792  C21 POPEo 157      77.517  11.517  66.568  1.00  0.00           C
ATOM   6793  O22 POPEo 157      78.187  12.527  66.428  1.00  0.00           O
ATOM   6794  C22 POPEo 157      77.347  10.757  67.888  1.00  0.00           C
ATOM   6797  C3  POPEo 157      75.677  12.507  64.078  1.00  0.00           C
ATOM   6800  O31 POPEo 157      75.737  13.637  64.988  1.00  0.00           O
ATOM   6801  C31 POPEo 157      74.957  13.507  66.038  1.00  0.00           C
ATOM   6802  O32 POPEo 157      74.207  12.557  66.229  1.00  0.00           O
ATOM   6803  C32 POPEo 157      75.127  14.647  67.038  1.00  0.00           C
ATOM   6806  C23 POPEo 157      78.337  11.157  69.008  1.00  0.00           C
ATOM   6809  C24 POPEo 157      77.917  10.527  70.349  1.00  0.00           C
ATOM   6812  C25 POPEo 157      78.667  11.047  71.589  1.00  0.00           C
ATOM   6815  C26 POPEo 157      78.237  12.457  72.019  1.00  0.00           C
ATOM   6818  C27 POPEo 157      78.947  12.917  73.299  1.00  0.00           C
ATOM   6821  C28 POPEo 157      78.517  14.327  73.729  1.00  0.00           C
ATOM   6824  C29 POPEo 157      79.317  14.827  74.898  1.00  0.00           C
ATOM   6826 0C21 POPEo 157      78.967  14.787  76.199  1.00  0.00           C
ATOM   6828 1C21 POPEo 157      77.697  14.237  76.809  1.00  0.00           C
ATOM   6831 2C21 POPEo 157      77.047  15.277  77.739  1.00  0.00           C
ATOM   6834 3C21 POPEo 157      76.037  14.687  78.738  1.00  0.00           C
ATOM   6837 4C21 POPEo 157      75.557  15.747  79.729  1.00  0.00           C
ATOM   6840 5C21 POPEo 157      74.697  15.207  80.879  1.00  0.00           C
ATOM   6843 6C21 POPEo 157      74.347  16.327  81.879  1.00  0.00           C
ATOM   6846 7C21 POPEo 157      73.327  15.897  82.948  1.00  0.00           C
ATOM   6849 8C21 POPEo 157      73.157  16.907  84.089  1.00  0.00           C
ATOM   6853  C33 POPEo 157      74.627  14.127  68.398  1.00  0.00           C
ATOM   6856  C34 POPEo 157      74.707  15.127  69.549  1.00  0.00           C
ATOM   6859  C35 POPEo 157      74.067  14.527  70.809  1.00  0.00           C
ATOM   6862  C36 POPEo 157      74.337  15.357  72.059  1.00  0.00           C
ATOM   6865  C37 POPEo 157      73.507  14.957  73.278  1.00  0.00           C
ATOM   6868  C38 POPEo 157      74.247  15.177  74.618  1.00  0.00           C
ATOM   6871  C39 POPEo 157      73.427  15.867  75.708  1.00  0.00           C
ATOM   6874 0C31 POPEo 157      72.347  14.977  76.358  1.00  0.00           C
ATOM   6877 1C31 POPEo 157      72.147  15.387  77.828  1.00  0.00           C
ATOM   6880 2C31 POPEo 157      70.767  15.067  78.409  1.00  0.00           C
ATOM   6883 3C31 POPEo 157      70.727  15.387  79.909  1.00  0.00           C
ATOM   6886 4C31 POPEo 157      69.297  15.517  80.448  1.00  0.00           C
ATOM   6889 5C31 POPEo 157      69.257  16.077  81.879  1.00  0.00           C
ATOM   6892 6C31 POPEo 157      67.837  16.297  82.398  1.00  0.00           C
ATOM   6896  NH3 POPEp 158       8.337  81.977  65.268  1.00  0.00           N
ATOM   6900  C12 POPEp 158       7.287  82.437  64.299  1.00  0.00           C
ATOM   6903  C11 POPEp 158       6.297  81.327  63.899  1.00  0.00           C
ATOM   6906  P   POPEp 158       4.017  82.597  63.848  1.00  0.00           P
ATOM   6907  O13 POPEp 158       2.717  81.927  63.598  1.00  0.00           O
ATOM   6908  O14 POPEp 158       4.097  84.027  63.468  1.00  0.00           O
ATOM   6909  O11 POPEp 158       4.357  82.487  65.398  1.00  0.00           O
ATOM   6910  O12 POPEp 158       5.227  81.867  63.139  1.00  0.00           O
ATOM   6911  C1  POPEp 158       3.617  83.217  66.388  1.00  0.00           C
ATOM   6914  C2  POPEp 158       3.757  82.587  67.809  1.00  0.00           C
ATOM   6916  O21 POPEp 158       2.667  83.037  68.639  1.00  0.00           O
ATOM   6917  C21 POPEp 158       1.847  82.067  68.998  1.00  0.00           C
ATOM   6918  O22 POPEp 158       1.547  81.107  68.318  1.00  0.00           O
ATOM   6919  C22 POPEp 158       1.423  82.277  70.458  1.00  0.00           C
ATOM   6922  C3  POPEp 158       5.077  82.967  68.549  1.00  0.00           C
ATOM   6925  O31 POPEp 158       4.937  82.717  69.968  1.00  0.00           O
ATOM   6926  C31 POPEp 158       6.057  82.817  70.678  1.00  0.00           C
ATOM   6927  O32 POPEp 158       7.167  83.047  70.239  1.00  0.00           O
ATOM   6928  C32 POPEp 158       5.757  82.577  72.168  1.00  0.00           C
ATOM   6931  C23 POPEp 158       1.063  80.967  71.209  1.00  0.00           C
ATOM   6934  C24 POPEp 158       1.577  80.957  72.648  1.00  0.00           C
ATOM   6937  C25 POPEp 158       0.873  79.927  73.549  1.00  0.00           C
ATOM   6940  C26 POPEp 158       1.163  78.467  73.199  1.00  0.00           C
ATOM   6943  C27 POPEp 158       0.193  77.507  73.898  1.00  0.00           C
ATOM   6946  C28 POPEp 158       0.773  76.087  74.059  1.00  0.00           C
ATOM   6949  C29 POPEp 158      -0.147  75.137  74.779  1.00  0.00           C
ATOM   6951 0C21 POPEp 158      -0.447  75.157  76.089  1.00  0.00           C
ATOM   6953 1C21 POPEp 158       0.063  76.157  77.109  1.00  0.00           C
ATOM   6956 2C21 POPEp 158      -1.077  76.817  77.908  1.00  0.00           C
ATOM   6959 3C21 POPEp 158      -1.427  76.007  79.158  1.00  0.00           C
ATOM   6962 4C21 POPEp 158      -2.467  76.647  80.098  1.00  0.00           C
ATOM   6965 5C21 POPEp 158      -3.887  76.637  79.539  1.00  0.00           C
ATOM   6968 6C21 POPEp 158      -4.947  76.597  80.648  1.00  0.00           C
ATOM   6971 7C21 POPEp 158      -6.357  76.277  80.128  1.00  0.00           C
ATOM   6974 8C21 POPEp 158      -7.287  75.737  81.208  1.00  0.00           C
ATOM   6978  C33 POPEp 158       6.767  81.597  72.799  1.00  0.00           C
ATOM   6981  C34 POPEp 158       6.717  81.507  74.339  1.00  0.00           C
ATOM   6984  C35 POPEp 158       5.347  81.117  74.928  1.00  0.00           C
ATOM   6987  C36 POPEp 158       5.497  80.397  76.279  1.00  0.00           C
ATOM   6990  C37 POPEp 158       4.157  79.927  76.868  1.00  0.00           C
ATOM   6993  C38 POPEp 158       4.327  79.267  78.249  1.00  0.00           C
ATOM   6996  C39 POPEp 158       3.437  78.027  78.429  1.00  0.00           C
ATOM   6999 0C31 POPEp 158       3.667  77.337  79.779  1.00  0.00           C
ATOM   7002 1C31 POPEp 158       3.007  75.947  79.839  1.00  0.00           C
ATOM   7005 2C31 POPEp 158       3.267  75.197  81.159  1.00  0.00           C
ATOM   7008 3C31 POPEp 158       2.187  75.407  82.229  1.00  0.00           C
ATOM   7011 4C31 POPEp 158       2.157  76.787  82.898  1.00  0.00           C
ATOM   7014 5C31 POPEp 158       1.023  76.877  83.939  1.00  0.00           C
ATOM   7017 6C31 POPEp 158       0.843  78.247  84.578  1.00  0.00           C
ATOM   7021  NH3 POPEq 159      65.527   7.197  62.608  1.00  0.00           N
ATOM   7025  C12 POPEq 159      65.017   6.687  61.278  1.00  0.00           C
ATOM   7028  C11 POPEq 159      65.377   5.207  61.058  1.00  0.00           C
ATOM   7031  P   POPEq 159      63.537   3.557  62.048  1.00  0.00           P
ATOM   7032  O13 POPEq 159      62.427   4.467  61.698  1.00  0.00           O
ATOM   7033  O14 POPEq 159      63.707   2.307  61.278  1.00  0.00           O
ATOM   7034  O11 POPEq 159      63.467   3.067  63.549  1.00  0.00           O
ATOM   7035  O12 POPEq 159      64.907   4.367  62.108  1.00  0.00           O
ATOM   7036  C1  POPEq 159      62.227   3.177  64.248  1.00  0.00           C
ATOM   7039  C2  POPEq 159      62.137   4.547  64.959  1.00  0.00           C
ATOM   7041  O21 POPEq 159      62.207   4.287  66.368  1.00  0.00           O
ATOM   7042  C21 POPEq 159      63.067   5.017  67.049  1.00  0.00           C
ATOM   7043  O22 POPEq 159      63.717   5.957  66.629  1.00  0.00           O
ATOM   7044  C22 POPEq 159      63.087   4.567  68.519  1.00  0.00           C
ATOM   7047  C3  POPEq 159      60.827   5.267  64.538  1.00  0.00           C
ATOM   7050  O31 POPEq 159      60.687   6.577  65.128  1.00  0.00           O
ATOM   7051  C31 POPEq 159      60.097   6.597  66.309  1.00  0.00           C
ATOM   7052  O32 POPEq 159      59.527   5.667  66.859  1.00  0.00           O
ATOM   7053  C32 POPEq 159      60.297   7.967  66.938  1.00  0.00           C
ATOM   7056  C23 POPEq 159      64.257   5.157  69.348  1.00  0.00           C
ATOM   7059  C24 POPEq 159      64.127   4.867  70.859  1.00  0.00           C
ATOM   7062  C25 POPEq 159      65.357   5.277  71.699  1.00  0.00           C
ATOM   7065  C26 POPEq 159      66.497   4.247  71.629  1.00  0.00           C
ATOM   7068  C27 POPEq 159      67.687   4.467  72.589  1.00  0.00           C
ATOM   7071  C28 POPEq 159      68.687   5.547  72.129  1.00  0.00           C
ATOM   7074  C29 POPEq 159      70.137   5.207  72.358  1.00  0.00           C
ATOM   7076 0C21 POPEq 159      71.057   5.977  72.968  1.00  0.00           C
ATOM   7078 1C21 POPEq 159      70.797   7.317  73.598  1.00  0.00           C
ATOM   7081 2C21 POPEq 159      71.877   7.787  74.598  1.00  0.00           C
ATOM   7084 3C21 POPEq 159      72.277   6.707  75.618  1.00  0.00           C
ATOM   7087 4C21 POPEq 159      73.107   7.257  76.778  1.00  0.00           C
ATOM   7090 5C21 POPEq 159      72.477   6.927  78.138  1.00  0.00           C
ATOM   7093 6C21 POPEq 159      73.497   6.967  79.278  1.00  0.00           C
ATOM   7096 7C21 POPEq 159      72.867   6.637  80.629  1.00  0.00           C
ATOM   7099 8C21 POPEq 159      73.887   6.677  81.768  1.00  0.00           C
ATOM   7103  C33 POPEq 159      60.087   7.917  68.479  1.00  0.00           C
ATOM   7106  C34 POPEq 159      60.867   9.017  69.218  1.00  0.00           C
ATOM   7109  C35 POPEq 159      60.747   8.947  70.749  1.00  0.00           C
ATOM   7112  C36 POPEq 159      61.217   7.617  71.358  1.00  0.00           C
ATOM   7115  C37 POPEq 159      61.267   7.677  72.898  1.00  0.00           C
ATOM   7118  C38 POPEq 159      61.397   6.307  73.589  1.00  0.00           C
ATOM   7121  C39 POPEq 159      61.107   6.427  75.099  1.00  0.00           C
ATOM   7124 0C31 POPEq 159      61.277   5.127  75.879  1.00  0.00           C
ATOM   7127 1C31 POPEq 159      60.827   5.257  77.339  1.00  0.00           C
ATOM   7130 2C31 POPEq 159      59.317   5.057  77.538  1.00  0.00           C
ATOM   7133 3C31 POPEq 159      58.807   5.367  78.958  1.00  0.00           C
ATOM   7136 4C31 POPEq 159      59.697   4.837  80.089  1.00  0.00           C
ATOM   7139 5C31 POPEq 159      59.067   5.017  81.469  1.00  0.00           C
ATOM   7142 6C31 POPEq 159      59.947   4.517  82.618  1.00  0.00           C
ATOM   7146  NH3 POPEr 160      26.657  61.847  65.108  1.00  0.00           N
ATOM   7150  C12 POPEr 160      26.017  60.767  64.258  1.00  0.00           C
ATOM   7153  C11 POPEr 160      24.447  60.757  64.258  1.00  0.00           C
ATOM   7156  P   POPEr 160      24.307  63.327  63.678  1.00  0.00           P
ATOM   7157  O13 POPEr 160      23.337  64.347  63.228  1.00  0.00           O
ATOM   7158  O14 POPEr 160      25.657  63.327  63.098  1.00  0.00           O
ATOM   7159  O11 POPEr 160      24.457  63.437  65.248  1.00  0.00           O
ATOM   7160  O12 POPEr 160      23.747  61.857  63.628  1.00  0.00           O
ATOM   7161  C1  POPEr 160      23.537  64.307  65.938  1.00  0.00           C
ATOM   7164  C2  POPEr 160      23.477  64.007  67.449  1.00  0.00           C
ATOM   7166  O21 POPEr 160      24.647  64.587  68.059  1.00  0.00           O
ATOM   7167  C21 POPEr 160      24.527  64.757  69.359  1.00  0.00           C
ATOM   7168  O22 POPEr 160      23.537  64.497  70.019  1.00  0.00           O
ATOM   7169  C22 POPEr 160      25.857  65.297  69.919  1.00  0.00           C
ATOM   7172  C3  POPEr 160      23.377  62.467  67.729  1.00  0.00           C
ATOM   7175  O31 POPEr 160      22.067  62.077  68.199  1.00  0.00           O
ATOM   7176  C31 POPEr 160      21.847  61.137  69.138  1.00  0.00           C
ATOM   7177  O32 POPEr 160      20.737  60.727  69.428  1.00  0.00           O
ATOM   7178  C32 POPEr 160      23.127  60.607  69.779  1.00  0.00           C
ATOM   7181  C23 POPEr 160      26.277  64.607  71.238  1.00  0.00           C
ATOM   7184  C24 POPEr 160      27.237  65.497  72.059  1.00  0.00           C
ATOM   7187  C25 POPEr 160      27.547  64.867  73.418  1.00  0.00           C
ATOM   7190  C26 POPEr 160      27.877  65.887  74.519  1.00  0.00           C
ATOM   7193  C27 POPEr 160      27.687  65.297  75.918  1.00  0.00           C
ATOM   7196  C28 POPEr 160      27.797  66.357  77.028  1.00  0.00           C
ATOM   7199  C29 POPEr 160      27.467  65.777  78.389  1.00  0.00           C
ATOM   7201 0C21 POPEr 160      28.217  65.797  79.499  1.00  0.00           C
ATOM   7203 1C21 POPEr 160      29.587  66.407  79.699  1.00  0.00           C
ATOM   7206 2C21 POPEr 160      29.607  67.517  80.779  1.00  0.00           C
ATOM   7209 3C21 POPEr 160      29.227  67.047  82.188  1.00  0.00           C
ATOM   7212 4C21 POPEr 160      29.137  68.207  83.199  1.00  0.00           C
ATOM   7215 5C21 POPEr 160      28.567  67.767  84.548  1.00  0.00           C
ATOM   7218 6C21 POPEr 160      27.047  67.587  84.508  1.00  0.00           C
ATOM   7221 7C21 POPEr 160      26.507  66.707  85.648  1.00  0.00           C
ATOM   7224 8C21 POPEr 160      25.077  66.237  85.398  1.00  0.00           C
ATOM   7228  C33 POPEr 160      22.837  59.577  70.898  1.00  0.00           C
ATOM   7231  C34 POPEr 160      24.107  59.177  71.658  1.00  0.00           C
ATOM   7234  C35 POPEr 160      23.747  58.407  72.919  1.00  0.00           C
ATOM   7237  C36 POPEr 160      24.927  58.067  73.839  1.00  0.00           C
ATOM   7240  C37 POPEr 160      24.407  57.577  75.188  1.00  0.00           C
ATOM   7243  C38 POPEr 160      25.497  57.047  76.128  1.00  0.00           C
ATOM   7246  C39 POPEr 160      24.917  56.467  77.428  1.00  0.00           C
ATOM   7249 0C31 POPEr 160      24.187  57.497  78.318  1.00  0.00           C
ATOM   7252 1C31 POPEr 160      23.257  56.827  79.339  1.00  0.00           C
ATOM   7255 2C31 POPEr 160      22.337  57.827  80.049  1.00  0.00           C
ATOM   7258 3C31 POPEr 160      21.177  57.137  80.789  1.00  0.00           C
ATOM   7261 4C31 POPEr 160      21.617  56.297  81.999  1.00  0.00           C
ATOM   7264 5C31 POPEr 160      20.427  55.587  82.659  1.00  0.00           C
ATOM   7267 6C31 POPEr 160      20.817  54.627  83.788  1.00  0.00           C
ATOM   7271  NH3 POPEs 161      10.417  14.377 104.368  1.00  0.00           N
ATOM   7275  C12 POPEs 161      10.527  12.997 103.788  1.00  0.00           C
ATOM   7278  C11 POPEs 161      11.747  12.227 104.308  1.00  0.00           C
ATOM   7281  P   POPEs 161      11.107   9.987 102.938  1.00  0.00           P
ATOM   7282  O13 POPEs 161      11.877   8.727 102.808  1.00  0.00           O
ATOM   7283  O14 POPEs 161       9.637   9.837 103.058  1.00  0.00           O
ATOM   7284  O11 POPEs 161      11.497  10.937 101.738  1.00  0.00           O
ATOM   7285  O12 POPEs 161      11.627  10.807 104.179  1.00  0.00           O
ATOM   7286  C1  POPEs 161      10.767  11.027 100.508  1.00  0.00           C
ATOM   7289  C2  POPEs 161      11.617  10.597  99.279  1.00  0.00           C
ATOM   7291  O21 POPEs 161      10.777  10.717  98.118  1.00  0.00           O
ATOM   7292  C21 POPEs 161      11.377  10.817  96.948  1.00  0.00           C
ATOM   7293  O22 POPEs 161      12.567  10.917  96.749  1.00  0.00           O
ATOM   7294  C22 POPEs 161      10.277  10.827  95.879  1.00  0.00           C
ATOM   7297  C3  POPEs 161      12.127   9.137  99.468  1.00  0.00           C
ATOM   7300  O31 POPEs 161      12.957   8.637  98.389  1.00  0.00           O
ATOM   7301  C31 POPEs 161      14.227   9.007  98.468  1.00  0.00           C
ATOM   7302  O32 POPEs 161      14.637   9.927  99.158  1.00  0.00           O
ATOM   7303  C32 POPEs 161      15.087   7.967  97.758  1.00  0.00           C
ATOM   7306  C23 POPEs 161      10.787  11.377  94.529  1.00  0.00           C
ATOM   7309  C24 POPEs 161       9.667  11.627  93.508  1.00  0.00           C
ATOM   7312  C25 POPEs 161      10.257  12.107  92.179  1.00  0.00           C
ATOM   7315  C26 POPEs 161       9.297  11.957  90.989  1.00  0.00           C
ATOM   7318  C27 POPEs 161      10.027  12.097  89.639  1.00  0.00           C
ATOM   7321  C28 POPEs 161       9.077  11.997  88.438  1.00  0.00           C
ATOM   7324  C29 POPEs 161       9.837  11.987  87.129  1.00  0.00           C
ATOM   7326 0C21 POPEs 161       9.687  11.107  86.118  1.00  0.00           C
ATOM   7328 1C21 POPEs 161       8.677   9.987  86.078  1.00  0.00           C
ATOM   7331 2C21 POPEs 161       8.147   9.707  84.648  1.00  0.00           C
ATOM   7334 3C21 POPEs 161       6.927   8.787  84.688  1.00  0.00           C
ATOM   7337 4C21 POPEs 161       6.627   8.067  83.359  1.00  0.00           C
ATOM   7340 5C21 POPEs 161       6.437   8.997  82.148  1.00  0.00           C
ATOM   7343 6C21 POPEs 161       5.327  10.047  82.348  1.00  0.00           C
ATOM   7346 7C21 POPEs 161       5.177  10.977  81.148  1.00  0.00           C
ATOM   7349 8C21 POPEs 161       4.117  12.067  81.368  1.00  0.00           C
ATOM   7353  C33 POPEs 161      16.597   8.207  97.918  1.00  0.00           C
ATOM   7356  C34 POPEs 161      17.417   6.927  97.719  1.00  0.00           C
ATOM   7359  C35 POPEs 161      18.917   7.207  97.618  1.00  0.00           C
ATOM   7362  C36 POPEs 161      19.387   7.587  96.218  1.00  0.00           C
ATOM   7365  C37 POPEs 161      20.857   8.027  96.218  1.00  0.00           C
ATOM   7368  C38 POPEs 161      21.597   7.737  94.909  1.00  0.00           C
ATOM   7371  C39 POPEs 161      20.947   8.307  93.638  1.00  0.00           C
ATOM   7374 0C31 POPEs 161      20.717   9.827  93.689  1.00  0.00           C
ATOM   7377 1C31 POPEs 161      20.287  10.407  92.328  1.00  0.00           C
ATOM   7380 2C31 POPEs 161      20.207  11.937  92.348  1.00  0.00           C
ATOM   7383 3C31 POPEs 161      19.857  12.527  90.979  1.00  0.00           C
ATOM   7386 4C31 POPEs 161      18.367  12.447  90.699  1.00  0.00           C
ATOM   7389 5C31 POPEs 161      18.007  12.737  89.239  1.00  0.00           C
ATOM   7392 6C31 POPEs 161      16.557  12.357  88.958  1.00  0.00           C
ATOM   7396  NH3 POPEt 162      32.847 120.347  61.208  1.00  0.00           N
ATOM   7400  C12 POPEt 162      33.887 119.397  61.778  1.00  0.00           C
ATOM   7403  C11 POPEt 162      34.537 119.877  63.098  1.00  0.00           C
ATOM   7406  P   POPEt 162      36.897 118.827  62.678  1.00  0.00           P
ATOM   7407  O13 POPEt 162      37.057 117.447  62.208  1.00  0.00           O
ATOM   7408  O14 POPEt 162      36.927 119.897  61.658  1.00  0.00           O
ATOM   7409  O11 POPEt 162      38.067 119.197  63.639  1.00  0.00           O
ATOM   7410  O12 POPEt 162      35.577 118.997  63.558  1.00  0.00           O
ATOM   7411  C1  POPEt 162      37.947 119.167  65.049  1.00  0.00           C
ATOM   7414  C2  POPEt 162      39.357 119.277  65.699  1.00  0.00           C
ATOM   7416  O21 POPEt 162      39.217 119.797  67.028  1.00  0.00           O
ATOM   7417  C21 POPEt 162      38.857 121.077  67.168  1.00  0.00           C
ATOM   7418  O22 POPEt 162      38.657 121.857  66.258  1.00  0.00           O
ATOM   7419  C22 POPEt 162      38.557 121.267  68.659  1.00  0.00           C
ATOM   7422  C3  POPEt 162      40.417 120.037  64.819  1.00  0.00           C
ATOM   7425  O31 POPEt 162      41.647 120.327  65.538  1.00  0.00           O
ATOM   7426  C31 POPEt 162      42.587 119.387  65.458  1.00  0.00           C
ATOM   7427  O32 POPEt 162      42.537 118.417  64.729  1.00  0.00           O
ATOM   7428  C32 POPEt 162      43.707 119.617  66.479  1.00  0.00           C
ATOM   7431  C23 POPEt 162      38.787 122.677  69.248  1.00  0.00           C
ATOM   7434  C24 POPEt 162      38.377 122.757  70.739  1.00  0.00           C
ATOM   7437  C25 POPEt 162      39.357 122.077  71.708  1.00  0.00           C
ATOM   7440  C26 POPEt 162      38.667 121.567  72.989  1.00  0.00           C
ATOM   7443  C27 POPEt 162      39.617 120.897  73.989  1.00  0.00           C
ATOM   7446  C28 POPEt 162      40.197 121.867  75.038  1.00  0.00           C
ATOM   7449  C29 POPEt 162      41.007 121.147  76.089  1.00  0.00           C
ATOM   7451 0C21 POPEt 162      40.557 120.617  77.238  1.00  0.00           C
ATOM   7453 1C21 POPEt 162      39.137 120.657  77.758  1.00  0.00           C
ATOM   7456 2C21 POPEt 162      39.077 121.037  79.248  1.00  0.00           C
ATOM   7459 3C21 POPEt 162      39.517 119.927  80.229  1.00  0.00           C
ATOM   7462 4C21 POPEt 162      39.387 120.387  81.688  1.00  0.00           C
ATOM   7465 5C21 POPEt 162      39.567 119.257  82.719  1.00  0.00           C
ATOM   7468 6C21 POPEt 162      39.237 119.757  84.128  1.00  0.00           C
ATOM   7471 7C21 POPEt 162      39.317 118.677  85.219  1.00  0.00           C
ATOM   7474 8C21 POPEt 162      38.857 119.187  86.589  1.00  0.00           C
ATOM   7478  C33 POPEt 162      43.477 120.757  67.488  1.00  0.00           C
ATOM   7481  C34 POPEt 162      44.077 120.467  68.868  1.00  0.00           C
ATOM   7484  C35 POPEt 162      43.807 121.627  69.828  1.00  0.00           C
ATOM   7487  C36 POPEt 162      44.047 121.237  71.279  1.00  0.00           C
ATOM   7490  C37 POPEt 162      43.757 122.397  72.249  1.00  0.00           C
ATOM   7493  C38 POPEt 162      43.677 121.917  73.699  1.00  0.00           C
ATOM   7496  C39 POPEt 162      44.997 121.327  74.208  1.00  0.00           C
ATOM   7499 0C31 POPEt 162      44.907 120.877  75.678  1.00  0.00           C
ATOM   7502 1C31 POPEt 162      46.197 120.217  76.169  1.00  0.00           C
ATOM   7505 2C31 POPEt 162      46.017 119.507  77.529  1.00  0.00           C
ATOM   7508 3C31 POPEt 162      46.077 120.467  78.729  1.00  0.00           C
ATOM   7511 4C31 POPEt 162      45.817 119.737  80.059  1.00  0.00           C
ATOM   7514 5C31 POPEt 162      45.877 120.677  81.278  1.00  0.00           C
ATOM   7517 6C31 POPEt 162      45.287 120.047  82.549  1.00  0.00           C
ATOM   7521  NH3 POPEu 163     100.267  84.597  64.979  1.00  0.00           N
ATOM   7525  C12 POPEu 163     101.527  84.297  64.218  1.00  0.00           C
ATOM   7528  C11 POPEu 163     102.617  85.327  64.508  1.00  0.00           C
ATOM   7531  P   POPEu 163     104.997  86.027  63.848  1.00  0.00           P
ATOM   7532  O13 POPEu 163     106.257  85.277  63.648  1.00  0.00           O
ATOM   7533  O14 POPEu 163     104.797  87.227  63.018  1.00  0.00           O
ATOM   7534  O11 POPEu 163     104.927  86.487  65.379  1.00  0.00           O
ATOM   7535  O12 POPEu 163     103.757  85.047  63.688  1.00  0.00           O
ATOM   7536  C1  POPEu 163     106.187  86.847  65.979  1.00  0.00           C
ATOM   7539  C2  POPEu 163     106.897  85.617  66.629  1.00  0.00           C
ATOM   7541  O21 POPEu 163     106.077  85.017  67.648  1.00  0.00           O
ATOM   7542  C21 POPEu 163     105.897  85.677  68.769  1.00  0.00           C
ATOM   7543  O22 POPEu 163     106.307  86.797  69.029  1.00  0.00           O
ATOM   7544  C22 POPEu 163     105.167  84.767  69.758  1.00  0.00           C
ATOM   7547  C3  POPEu 163     108.307  86.027  67.118  1.00  0.00           C
ATOM   7550  O31 POPEu 163     108.827  85.147  68.138  1.00  0.00           O
ATOM   7551  C31 POPEu 163     109.857  85.697  68.748  1.00  0.00           C
ATOM   7552  O32 POPEu 163     110.397  86.737  68.398  1.00  0.00           O
ATOM   7553  C32 POPEu 163     110.287  84.897  69.979  1.00  0.00           C
ATOM   7556  C23 POPEu 163     106.067  84.307  70.929  1.00  0.00           C
ATOM   7559  C24 POPEu 163     105.207  83.717  72.049  1.00  0.00           C
ATOM   7562  C25 POPEu 163     105.937  82.917  73.148  1.00  0.00           C
ATOM   7565  C26 POPEu 163     106.927  83.727  73.998  1.00  0.00           C
ATOM   7568  C27 POPEu 163     107.297  83.007  75.309  1.00  0.00           C
ATOM   7571  C28 POPEu 163     106.247  83.187  76.428  1.00  0.00           C
ATOM   7574  C29 POPEu 163     106.207  82.057  77.428  1.00  0.00           C
ATOM   7576 0C21 POPEu 163     106.367  82.107  78.769  1.00  0.00           C
ATOM   7578 1C21 POPEu 163     106.697  83.307  79.618  1.00  0.00           C
ATOM   7581 2C21 POPEu 163     105.637  83.617  80.709  1.00  0.00           C
ATOM   7584 3C21 POPEu 163     105.447  82.537  81.788  1.00  0.00           C
ATOM   7587 4C21 POPEu 163     104.877  83.137  83.078  1.00  0.00           C
ATOM   7590 5C21 POPEu 163     103.977  82.197  83.899  1.00  0.00           C
ATOM   7593 6C21 POPEu 163     104.687  80.977  84.489  1.00  0.00           C
ATOM   7596 7C21 POPEu 163     103.717  80.097  85.279  1.00  0.00           C
ATOM   7599 8C21 POPEu 163     104.327  78.797  85.809  1.00  0.00           C
ATOM   7603  C33 POPEu 163     111.657  84.227  69.779  1.00  0.00           C
ATOM   7606  C34 POPEu 163     112.237  83.627  71.078  1.00  0.00           C
ATOM   7609  C35 POPEu 163     111.857  82.157  71.318  1.00  0.00           C
ATOM   7612  C36 POPEu 163     110.627  81.937  72.208  1.00  0.00           C
ATOM   7615  C37 POPEu 163     110.217  80.457  72.208  1.00  0.00           C
ATOM   7618  C38 POPEu 163     109.107  80.077  73.199  1.00  0.00           C
ATOM   7621  C39 POPEu 163     109.577  80.017  74.659  1.00  0.00           C
ATOM   7624 0C31 POPEu 163     108.567  79.297  75.568  1.00  0.00           C
ATOM   7627 1C31 POPEu 163     108.977  79.347  77.049  1.00  0.00           C
ATOM   7630 2C31 POPEu 163     107.987  78.617  77.968  1.00  0.00           C
ATOM   7633 3C31 POPEu 163     108.527  78.387  79.388  1.00  0.00           C
ATOM   7636 4C31 POPEu 163     109.167  79.627  80.038  1.00  0.00           C
ATOM   7639 5C31 POPEu 163     109.427  79.407  81.529  1.00  0.00           C
ATOM   7642 6C31 POPEu 163     110.147  80.577  82.218  1.00  0.00           C
ATOM   7646  NH3 POPEv 164      39.167  86.217 106.878  1.00  0.00           N
ATOM   7650  C12 POPEv 164      38.177  86.137 107.999  1.00  0.00           C
ATOM   7653  C11 POPEv 164      36.837  85.627 107.449  1.00  0.00           C
ATOM   7656  P   POPEv 164      34.277  85.987 107.819  1.00  0.00           P
ATOM   7657  O13 POPEv 164      33.727  84.677 108.218  1.00  0.00           O
ATOM   7658  O14 POPEv 164      33.607  87.187 108.360  1.00  0.00           O
ATOM   7659  O11 POPEv 164      34.287  86.117 106.248  1.00  0.00           O
ATOM   7660  O12 POPEv 164      35.787  86.097 108.279  1.00  0.00           O
ATOM   7661  C1  POPEv 164      33.797  85.047 105.429  1.00  0.00           C
ATOM   7664  C2  POPEv 164      33.427  85.537 103.999  1.00  0.00           C
ATOM   7666  O21 POPEv 164      32.877  84.567 103.078  1.00  0.00           O
ATOM   7667  C21 POPEv 164      32.487  83.347 103.430  1.00  0.00           C
ATOM   7668  O22 POPEv 164      32.687  82.777 104.478  1.00  0.00           O
ATOM   7669  C22 POPEv 164      31.597  82.827 102.288  1.00  0.00           C
ATOM   7672  C3  POPEv 164      34.607  86.257 103.289  1.00  0.00           C
ATOM   7675  O31 POPEv 164      34.127  87.057 102.199  1.00  0.00           O
ATOM   7676  C31 POPEv 164      34.267  86.757 100.879  1.00  0.00           C
ATOM   7677  O32 POPEv 164      33.837  87.517 100.019  1.00  0.00           O
ATOM   7678  C32 POPEv 164      34.967  85.457 100.538  1.00  0.00           C
ATOM   7681  C23 POPEv 164      31.077  81.377 102.498  1.00  0.00           C
ATOM   7684  C24 POPEv 164      29.597  81.137 102.159  1.00  0.00           C
ATOM   7687  C25 POPEv 164      29.187  81.237 100.678  1.00  0.00           C
ATOM   7690  C26 POPEv 164      29.227  82.647 100.068  1.00  0.00           C
ATOM   7693  C27 POPEv 164      28.217  82.827  98.929  1.00  0.00           C
ATOM   7696  C28 POPEv 164      28.437  84.077  98.058  1.00  0.00           C
ATOM   7699  C29 POPEv 164      29.527  83.937  97.029  1.00  0.00           C
ATOM   7701 0C21 POPEv 164      29.387  84.057  95.688  1.00  0.00           C
ATOM   7703 1C21 POPEv 164      28.127  84.357  94.909  1.00  0.00           C
ATOM   7706 2C21 POPEv 164      27.977  83.407  93.699  1.00  0.00           C
ATOM   7709 3C21 POPEv 164      27.617  81.967  94.099  1.00  0.00           C
ATOM   7712 4C21 POPEv 164      27.717  80.997  92.919  1.00  0.00           C
ATOM   7715 5C21 POPEv 164      29.127  80.397  92.768  1.00  0.00           C
ATOM   7718 6C21 POPEv 164      29.247  79.437  91.579  1.00  0.00           C
ATOM   7721 7C21 POPEv 164      29.127  80.147  90.219  1.00  0.00           C
ATOM   7724 8C21 POPEv 164      29.187  79.177  89.039  1.00  0.00           C
ATOM   7728  C33 POPEv 164      34.697  85.067  99.058  1.00  0.00           C
ATOM   7731  C34 POPEv 164      35.797  84.227  98.419  1.00  0.00           C
ATOM   7734  C35 POPEv 164      35.357  83.587  97.099  1.00  0.00           C
ATOM   7737  C36 POPEv 164      34.577  84.497  96.159  1.00  0.00           C
ATOM   7740  C37 POPEv 164      34.087  83.727  94.939  1.00  0.00           C
ATOM   7743  C38 POPEv 164      33.137  84.577  94.099  1.00  0.00           C
ATOM   7746  C39 POPEv 164      32.817  83.937  92.748  1.00  0.00           C
ATOM   7749 0C31 POPEv 164      31.757  84.747  92.008  1.00  0.00           C
ATOM   7752 1C31 POPEv 164      31.837  84.587  90.489  1.00  0.00           C
ATOM   7755 2C31 POPEv 164      31.077  85.707  89.788  1.00  0.00           C
ATOM   7758 3C31 POPEv 164      31.377  85.757  88.289  1.00  0.00           C
ATOM   7761 4C31 POPEv 164      31.097  87.147  87.699  1.00  0.00           C
ATOM   7764 5C31 POPEv 164      31.787  87.357  86.358  1.00  0.00           C
ATOM   7767 6C31 POPEv 164      31.487  88.717  85.749  1.00  0.00           C
ATOM   7771  NH3 POPEw 165      73.567  55.957 105.538  1.00  0.00           N
ATOM   7775  C12 POPEw 165      73.677  56.277 106.999  1.00  0.00           C
ATOM   7778  C11 POPEw 165      72.477  57.057 107.589  1.00  0.00           C
ATOM   7781  P   POPEw 165      72.437  59.307 109.109  1.00  0.00           P
ATOM   7782  O13 POPEw 165      70.957  59.297 109.168  1.00  0.00           O
ATOM   7783  O14 POPEw 165      73.177  59.707 110.329  1.00  0.00           O
ATOM   7784  O11 POPEw 165      72.887  60.277 107.938  1.00  0.00           O
ATOM   7785  O12 POPEw 165      72.937  57.887 108.648  1.00  0.00           O
ATOM   7786  C1  POPEw 165      71.937  61.027 107.169  1.00  0.00           C
ATOM   7789  C2  POPEw 165      71.717  60.377 105.789  1.00  0.00           C
ATOM   7791  O21 POPEw 165      72.837  60.717 104.968  1.00  0.00           O
ATOM   7792  C21 POPEw 165      73.697  59.787 104.659  1.00  0.00           C
ATOM   7793  O22 POPEw 165      73.567  58.587 104.839  1.00  0.00           O
ATOM   7794  C22 POPEw 165      74.837  60.497 103.929  1.00  0.00           C
ATOM   7797  C3  POPEw 165      70.427  60.837 105.068  1.00  0.00           C
ATOM   7800  O31 POPEw 165      70.057  59.857 104.079  1.00  0.00           O
ATOM   7801  C31 POPEw 165      70.477  60.077 102.859  1.00  0.00           C
ATOM   7802  O32 POPEw 165      71.007  61.107 102.458  1.00  0.00           O
ATOM   7803  C32 POPEw 165      70.207  58.837 102.008  1.00  0.00           C
ATOM   7806  C23 POPEw 165      75.997  59.577 103.489  1.00  0.00           C
ATOM   7809  C24 POPEw 165      77.177  60.387 102.938  1.00  0.00           C
ATOM   7812  C25 POPEw 165      76.877  61.097 101.609  1.00  0.00           C
ATOM   7815  C26 POPEw 165      78.147  61.407 100.818  1.00  0.00           C
ATOM   7818  C27 POPEw 165      77.847  62.027  99.438  1.00  0.00           C
ATOM   7821  C28 POPEw 165      78.877  61.687  98.349  1.00  0.00           C
ATOM   7824  C29 POPEw 165      78.807  60.237  97.908  1.00  0.00           C
ATOM   7826 0C21 POPEw 165      79.007  59.737  96.679  1.00  0.00           C
ATOM   7828 1C21 POPEw 165      79.387  60.487  95.429  1.00  0.00           C
ATOM   7831 2C21 POPEw 165      80.607  59.887  94.688  1.00  0.00           C
ATOM   7834 3C21 POPEw 165      80.377  58.497  94.068  1.00  0.00           C
ATOM   7837 4C21 POPEw 165      81.567  58.027  93.209  1.00  0.00           C
ATOM   7840 5C21 POPEw 165      81.617  56.507  92.979  1.00  0.00           C
ATOM   7843 6C21 POPEw 165      80.917  56.027  91.698  1.00  0.00           C
ATOM   7846 7C21 POPEw 165      80.947  54.487  91.558  1.00  0.00           C
ATOM   7849 8C21 POPEw 165      80.577  53.987  90.168  1.00  0.00           C
ATOM   7853  C33 POPEw 165      71.207  58.757 100.839  1.00  0.00           C
ATOM   7856  C34 POPEw 165      70.817  57.787  99.718  1.00  0.00           C
ATOM   7859  C35 POPEw 165      71.637  58.087  98.458  1.00  0.00           C
ATOM   7862  C36 POPEw 165      71.207  57.317  97.208  1.00  0.00           C
ATOM   7865  C37 POPEw 165      71.757  57.997  95.938  1.00  0.00           C
ATOM   7868  C38 POPEw 165      71.877  57.057  94.739  1.00  0.00           C
ATOM   7871  C39 POPEw 165      72.217  57.827  93.458  1.00  0.00           C
ATOM   7874 0C31 POPEw 165      72.297  56.917  92.229  1.00  0.00           C
ATOM   7877 1C31 POPEw 165      72.177  57.647  90.879  1.00  0.00           C
ATOM   7880 2C31 POPEw 165      70.787  58.237  90.629  1.00  0.00           C
ATOM   7883 3C31 POPEw 165      70.687  59.047  89.328  1.00  0.00           C
ATOM   7886 4C31 POPEw 165      70.807  58.207  88.059  1.00  0.00           C
ATOM   7889 5C31 POPEw 165      70.567  59.027  86.788  1.00  0.00           C
ATOM   7892 6C31 POPEw 165      71.007  58.327  85.499  1.00  0.00           C
ATOM   7896  NH3 POPEx 166     126.717 116.527 104.858  1.00  0.00           N
ATOM   7900  C12 POPEx 166     125.327 115.977 104.879  1.00  0.00           C
ATOM   7903  C11 POPEx 166     124.717 115.867 106.288  1.00  0.00           C
ATOM   7906  P   POPEx 166     123.547 113.547 105.968  1.00  0.00           P
ATOM   7907  O13 POPEx 166     124.857 112.947 106.318  1.00  0.00           O
ATOM   7908  O14 POPEx 166     122.377 112.827 106.508  1.00  0.00           O
ATOM   7909  O11 POPEx 166     123.457 113.517 104.389  1.00  0.00           O
ATOM   7910  O12 POPEx 166     123.527 115.087 106.299  1.00  0.00           O
ATOM   7911  C1  POPEx 166     122.277 113.957 103.708  1.00  0.00           C
ATOM   7914  C2  POPEx 166     122.487 113.737 102.188  1.00  0.00           C
ATOM   7916  O21 POPEx 166     121.267 113.887 101.439  1.00  0.00           O
ATOM   7917  C21 POPEx 166     120.377 112.927 101.418  1.00  0.00           C
ATOM   7918  O22 POPEx 166     120.347 111.927 102.129  1.00  0.00           O
ATOM   7919  C22 POPEx 166     119.487 113.187 100.208  1.00  0.00           C
ATOM   7922  C3  POPEx 166     123.237 112.377 101.968  1.00  0.00           C
ATOM   7925  O31 POPEx 166     123.067 111.807 100.648  1.00  0.00           O
ATOM   7926  C31 POPEx 166     123.447 110.507 100.658  1.00  0.00           C
ATOM   7927  O32 POPEx 166     124.137 110.007 101.518  1.00  0.00           O
ATOM   7928  C32 POPEx 166     122.837 109.797  99.468  1.00  0.00           C
ATOM   7931  C23 POPEx 166     120.337 112.987  98.929  1.00  0.00           C
ATOM   7934  C24 POPEx 166     119.547 113.047  97.618  1.00  0.00           C
ATOM   7937  C25 POPEx 166     120.497 112.847  96.429  1.00  0.00           C
ATOM   7940  C26 POPEx 166     119.797 112.647  95.089  1.00  0.00           C
ATOM   7943  C27 POPEx 166     120.757 112.027  94.058  1.00  0.00           C
ATOM   7946  C28 POPEx 166     120.167 111.907  92.649  1.00  0.00           C
ATOM   7949  C29 POPEx 166     120.147 113.217  91.918  1.00  0.00           C
ATOM   7951 0C21 POPEx 166     120.287 113.387  90.588  1.00  0.00           C
ATOM   7953 1C21 POPEx 166     120.417 112.297  89.568  1.00  0.00           C
ATOM   7956 2C21 POPEx 166     119.057 112.017  88.899  1.00  0.00           C
ATOM   7959 3C21 POPEx 166     119.067 110.777  88.008  1.00  0.00           C
ATOM   7962 4C21 POPEx 166     117.827 110.717  87.099  1.00  0.00           C
ATOM   7965 5C21 POPEx 166     117.567 109.317  86.518  1.00  0.00           C
ATOM   7968 6C21 POPEx 166     116.537 109.347  85.388  1.00  0.00           C
ATOM   7971 7C21 POPEx 166     116.267 107.957  84.799  1.00  0.00           C
ATOM   7974 8C21 POPEx 166     115.537 108.007  83.449  1.00  0.00           C
ATOM   7978  C33 POPEx 166     123.577 110.117  98.158  1.00  0.00           C
ATOM   7981  C34 POPEx 166     124.557 109.007  97.778  1.00  0.00           C
ATOM   7984  C35 POPEx 166     124.987 109.007  96.309  1.00  0.00           C
ATOM   7987  C36 POPEx 166     123.797 108.787  95.359  1.00  0.00           C
ATOM   7990  C37 POPEx 166     124.257 108.577  93.918  1.00  0.00           C
ATOM   7993  C38 POPEx 166     123.387 109.347  92.919  1.00  0.00           C
ATOM   7996  C39 POPEx 166     123.687 108.987  91.458  1.00  0.00           C
ATOM   7999 0C31 POPEx 166     125.187 108.837  91.169  1.00  0.00           C
ATOM   8002 1C31 POPEx 166     125.457 108.717  89.669  1.00  0.00           C
ATOM   8005 2C31 POPEx 166     126.917 108.437  89.319  1.00  0.00           C
ATOM   8008 3C31 POPEx 166     127.097 108.367  87.799  1.00  0.00           C
ATOM   8011 4C31 POPEx 166     128.477 107.907  87.339  1.00  0.00           C
ATOM   8014 5C31 POPEx 166     128.577 107.937  85.809  1.00  0.00           C
ATOM   8017 6C31 POPEx 166     129.737 107.117  85.238  1.00  0.00           C
ATOM   8021  NH3 POPEy 167     104.267  25.077 105.779  1.00  0.00           N
ATOM   8025  C12 POPEy 167     103.067  25.917 106.108  1.00  0.00           C
ATOM   8028  C11 POPEy 167     102.657  25.717 107.579  1.00  0.00           C
ATOM   8031  P   POPEy 167     100.217  26.767 107.559  1.00  0.00           P
ATOM   8032  O13 POPEy 167      99.677  25.407 107.279  1.00  0.00           O
ATOM   8033  O14 POPEy 167      99.507  27.687 108.458  1.00  0.00           O
ATOM   8034  O11 POPEy 167     100.407  27.457 106.148  1.00  0.00           O
ATOM   8035  O12 POPEy 167     101.727  26.707 108.018  1.00  0.00           O
ATOM   8036  C1  POPEy 167     100.457  28.887 106.070  1.00  0.00           C
ATOM   8039  C2  POPEy 167     100.817  29.397 104.639  1.00  0.00           C
ATOM   8041  O21 POPEy 167     100.207  28.517 103.689  1.00  0.00           O
ATOM   8042  C21 POPEy 167      99.587  29.077 102.689  1.00  0.00           C
ATOM   8043  O22 POPEy 167      99.507  30.267 102.439  1.00  0.00           O
ATOM   8044  C22 POPEy 167      99.017  27.967 101.808  1.00  0.00           C
ATOM   8047  C3  POPEy 167     102.347  29.407 104.389  1.00  0.00           C
ATOM   8050  O31 POPEy 167     102.697  29.987 103.109  1.00  0.00           O
ATOM   8051  C31 POPEy 167     103.997  30.227 102.999  1.00  0.00           C
ATOM   8052  O32 POPEy 167     104.817  29.907 103.848  1.00  0.00           O
ATOM   8053  C32 POPEy 167     104.337  30.947 101.688  1.00  0.00           C
ATOM   8056  C23 POPEy 167      98.147  28.547 100.678  1.00  0.00           C
ATOM   8059  C24 POPEy 167      97.687  27.497  99.659  1.00  0.00           C
ATOM   8062  C25 POPEy 167      98.537  27.437  98.379  1.00  0.00           C
ATOM   8065  C26 POPEy 167      99.947  26.877  98.598  1.00  0.00           C
ATOM   8068  C27 POPEy 167     100.647  26.577  97.269  1.00  0.00           C
ATOM   8071  C28 POPEy 167     102.027  25.917  97.439  1.00  0.00           C
ATOM   8074  C29 POPEy 167     101.917  24.457  97.819  1.00  0.00           C
ATOM   8076 0C21 POPEy 167     102.497  23.417  97.199  1.00  0.00           C
ATOM   8078 1C21 POPEy 167     103.407  23.487  95.999  1.00  0.00           C
ATOM   8081 2C21 POPEy 167     104.897  23.497  96.409  1.00  0.00           C
ATOM   8084 3C21 POPEy 167     105.777  23.987  95.258  1.00  0.00           C
ATOM   8087 4C21 POPEy 167     107.277  24.007  95.559  1.00  0.00           C
ATOM   8090 5C21 POPEy 167     108.127  24.597  94.408  1.00  0.00           C
ATOM   8093 6C21 POPEy 167     107.857  23.947  93.048  1.00  0.00           C
ATOM   8096 7C21 POPEy 167     108.887  24.347  91.989  1.00  0.00           C
ATOM   8099 8C21 POPEy 167     108.567  23.827  90.588  1.00  0.00           C
ATOM   8103  C33 POPEy 167     103.267  30.767 100.588  1.00  0.00           C
ATOM   8106  C34 POPEy 167     103.737  31.127  99.168  1.00  0.00           C
ATOM   8109  C35 POPEy 167     103.267  32.487  98.638  1.00  0.00           C
ATOM   8112  C36 POPEy 167     101.737  32.707  98.718  1.00  0.00           C
ATOM   8115  C37 POPEy 167     101.107  33.377  97.488  1.00  0.00           C
ATOM   8118  C38 POPEy 167     100.537  32.397  96.458  1.00  0.00           C
ATOM   8121  C39 POPEy 167     101.577  31.537  95.728  1.00  0.00           C
ATOM   8124 0C31 POPEy 167     102.507  32.327  94.809  1.00  0.00           C
ATOM   8127 1C31 POPEy 167     103.577  31.417  94.179  1.00  0.00           C
ATOM   8130 2C31 POPEy 167     103.227  30.897  92.789  1.00  0.00           C
ATOM   8133 3C31 POPEy 167     103.557  31.887  91.658  1.00  0.00           C
ATOM   8136 4C31 POPEy 167     103.787  31.187  90.318  1.00  0.00           C
ATOM   8139 5C31 POPEy 167     104.097  32.177  89.179  1.00  0.00           C
ATOM   8142 6C31 POPEy 167     104.937  31.577  88.048  1.00  0.00           C
ATOM   8146  NH3 POPEz 168      89.147   7.407 102.959  1.00  0.00           N
ATOM   8150  C12 POPEz 168      88.667   7.987 101.658  1.00  0.00           C
ATOM   8153  C11 POPEz 168      87.487   7.177 101.089  1.00  0.00           C
ATOM   8156  P   POPEz 168      87.197   4.847 102.218  1.00  0.00           P
ATOM   8157  O13 POPEz 168      87.107   4.537 103.669  1.00  0.00           O
ATOM   8158  O14 POPEz 168      86.317   4.127 101.288  1.00  0.00           O
ATOM   8159  O11 POPEz 168      88.737   4.817 101.849  1.00  0.00           O
ATOM   8160  O12 POPEz 168      86.837   6.377 102.089  1.00  0.00           O
ATOM   8161  C1  POPEz 168      89.357   3.607 101.399  1.00  0.00           C
ATOM   8164  C2  POPEz 168      89.767   3.767  99.919  1.00  0.00           C
ATOM   8166  O21 POPEz 168      88.657   4.167  99.098  1.00  0.00           O
ATOM   8167  C21 POPEz 168      87.807   3.227  98.748  1.00  0.00           C
ATOM   8168  O22 POPEz 168      87.747   2.097  99.158  1.00  0.00           O
ATOM   8169  C22 POPEz 168      86.987   3.747  97.559  1.00  0.00           C
ATOM   8172  C3  POPEz 168      90.577   2.577  99.338  1.00  0.00           C
ATOM   8175  O31 POPEz 168      90.927   2.947  97.999  1.00  0.00           O
ATOM   8176  C31 POPEz 168      90.847   2.007  97.068  1.00  0.00           C
ATOM   8177  O32 POPEz 168      90.727   0.817  97.250  1.00  0.00           O
ATOM   8178  C32 POPEz 168      90.957   2.727  95.718  1.00  0.00           C
ATOM   8181  C23 POPEz 168      86.917   2.617  96.518  1.00  0.00           C
ATOM   8184  C24 POPEz 168      86.357   2.937  95.138  1.00  0.00           C
ATOM   8187  C25 POPEz 168      86.087   1.647  94.368  1.00  0.00           C
ATOM   8190  C26 POPEz 168      85.677   1.927  92.929  1.00  0.00           C
ATOM   8193  C27 POPEz 168      84.987   0.737  92.258  1.00  0.00           C
ATOM   8196  C28 POPEz 168      84.247   1.147  90.979  1.00  0.00           C
ATOM   8199  C29 POPEz 168      85.167   1.467  89.839  1.00  0.00           C
ATOM   8201 0C21 POPEz 168      84.767   1.607  88.559  1.00  0.00           C
ATOM   8203 1C21 POPEz 168      83.337   1.517  88.078  1.00  0.00           C
ATOM   8206 2C21 POPEz 168      82.997   2.647  87.089  1.00  0.00           C
ATOM   8209 3C21 POPEz 168      83.567   2.437  85.678  1.00  0.00           C
ATOM   8212 4C21 POPEz 168      83.397   3.647  84.749  1.00  0.00           C
ATOM   8215 5C21 POPEz 168      84.047   4.947  85.268  1.00  0.00           C
ATOM   8218 6C21 POPEz 168      85.537   4.777  85.609  1.00  0.00           C
ATOM   8221 7C21 POPEz 168      86.147   6.017  86.278  1.00  0.00           C
ATOM   8224 8C21 POPEz 168      87.647   5.867  86.498  1.00  0.00           C
ATOM   8228  C33 POPEz 168      90.947   1.847  94.449  1.00  0.00           C
ATOM   8231  C34 POPEz 168      89.747   2.077  93.519  1.00  0.00           C
ATOM   8234  C35 POPEz 168      90.157   2.247  92.048  1.00  0.00           C
ATOM   8237  C36 POPEz 168      90.327   0.887  91.368  1.00  0.00           C
ATOM   8240  C37 POPEz 168      90.637   0.957  89.868  1.00  0.00           C
ATOM   8243  C38 POPEz 168      90.637  -0.443  89.239  1.00  0.00           C
ATOM   8246  C39 POPEz 168      90.587  -0.403  87.719  1.00  0.00           C
ATOM   8249 0C31 POPEz 168      90.497  -1.803  87.078  1.00  0.00           C
ATOM   8252 1C31 POPEz 168      90.207  -1.703  85.578  1.00  0.00           C
ATOM   8255 2C31 POPEz 168      90.157  -3.037  84.839  1.00  0.00           C
ATOM   8258 3C31 POPEz 168      91.507  -3.777  84.739  1.00  0.00           C
ATOM   8261 4C31 POPEz 168      92.657  -2.887  84.268  1.00  0.00           C
ATOM   8264 5C31 POPEz 168      93.877  -3.667  83.778  1.00  0.00           C
ATOM   8267 6C31 POPEz 168      95.047  -2.777  83.349  1.00  0.00           C
ATOM   8271  NH3 POPE0 169      27.867 102.987  64.538  1.00  0.00           N
ATOM   8275  C12 POPE0 169      27.267 104.257  63.988  1.00  0.00           C
ATOM   8278  C11 POPE0 169      26.887 104.177  62.498  1.00  0.00           C
ATOM   8281  P   POPE0 169      25.767 106.467  61.908  1.00  0.00           P
ATOM   8282  O13 POPE0 169      24.417 107.077  62.008  1.00  0.00           O
ATOM   8283  O14 POPE0 169      26.497 106.637  60.629  1.00  0.00           O
ATOM   8284  O11 POPE0 169      26.637 106.927  63.129  1.00  0.00           O
ATOM   8285  O12 POPE0 169      25.697 104.917  62.229  1.00  0.00           O
ATOM   8286  C1  POPE0 169      26.017 107.367  64.359  1.00  0.00           C
ATOM   8289  C2  POPE0 169      27.107 107.447  65.449  1.00  0.00           C
ATOM   8291  O21 POPE0 169      26.547 107.887  66.708  1.00  0.00           O
ATOM   8292  C21 POPE0 169      27.177 107.397  67.779  1.00  0.00           C
ATOM   8293  O22 POPE0 169      28.127 106.627  67.758  1.00  0.00           O
ATOM   8294  C22 POPE0 169      26.657 108.077  69.049  1.00  0.00           C
ATOM   8297  C3  POPE0 169      28.277 108.357  64.988  1.00  0.00           C
ATOM   8300  O31 POPE0 169      29.527 107.677  65.148  1.00  0.00           O
ATOM   8301  C31 POPE0 169      30.507 108.017  65.979  1.00  0.00           C
ATOM   8302  O32 POPE0 169      31.607 107.487  65.979  1.00  0.00           O
ATOM   8303  C32 POPE0 169      30.187 109.177  66.918  1.00  0.00           C
ATOM   8306  C23 POPE0 169      26.887 107.227  70.328  1.00  0.00           C
ATOM   8309  C24 POPE0 169      26.657 107.997  71.638  1.00  0.00           C
ATOM   8312  C25 POPE0 169      27.827 108.897  72.059  1.00  0.00           C
ATOM   8315  C26 POPE0 169      27.617 109.557  73.429  1.00  0.00           C
ATOM   8318  C27 POPE0 169      28.747 110.537  73.809  1.00  0.00           C
ATOM   8321  C28 POPE0 169      28.607 111.117  75.229  1.00  0.00           C
ATOM   8324  C29 POPE0 169      29.227 110.237  76.269  1.00  0.00           C
ATOM   8326 0C21 POPE0 169      29.427 110.567  77.559  1.00  0.00           C
ATOM   8328 1C21 POPE0 169      29.027 111.857  78.239  1.00  0.00           C
ATOM   8331 2C21 POPE0 169      28.027 111.627  79.388  1.00  0.00           C
ATOM   8334 3C21 POPE0 169      28.597 110.807  80.559  1.00  0.00           C
ATOM   8337 4C21 POPE0 169      27.557 110.547  81.648  1.00  0.00           C
ATOM   8340 5C21 POPE0 169      28.087 109.697  82.808  1.00  0.00           C
ATOM   8343 6C21 POPE0 169      27.027 109.507  83.909  1.00  0.00           C
ATOM   8346 7C21 POPE0 169      27.447 108.497  84.979  1.00  0.00           C
ATOM   8349 8C21 POPE0 169      26.447 108.357  86.118  1.00  0.00           C
ATOM   8353  C33 POPE0 169      31.357 109.367  67.908  1.00  0.00           C
ATOM   8356  C34 POPE0 169      31.097 110.257  69.129  1.00  0.00           C
ATOM   8359  C35 POPE0 169      32.447 110.407  69.839  1.00  0.00           C
ATOM   8362  C36 POPE0 169      32.437 110.997  71.248  1.00  0.00           C
ATOM   8365  C37 POPE0 169      33.897 111.067  71.748  1.00  0.00           C
ATOM   8368  C38 POPE0 169      34.127 111.937  72.979  1.00  0.00           C
ATOM   8371  C39 POPE0 169      33.777 111.267  74.309  1.00  0.00           C
ATOM   8374 0C31 POPE0 169      34.347 112.097  75.458  1.00  0.00           C
ATOM   8377 1C31 POPE0 169      33.957 111.617  76.859  1.00  0.00           C
ATOM   8380 2C31 POPE0 169      34.667 112.457  77.928  1.00  0.00           C
ATOM   8383 3C31 POPE0 169      34.227 112.157  79.359  1.00  0.00           C
ATOM   8386 4C31 POPE0 169      34.907 113.097  80.368  1.00  0.00           C
ATOM   8389 5C31 POPE0 169      34.447 112.847  81.809  1.00  0.00           C
ATOM   8392 6C31 POPE0 169      35.017 113.877  82.789  1.00  0.00           C
ATOM   8396  NH3 POPE1 170      27.437  10.067  61.658  1.00  0.00           N
ATOM   8400  C12 POPE1 170      27.807   9.617  60.279  1.00  0.00           C
ATOM   8403  C11 POPE1 170      28.897  10.557  59.758  1.00  0.00           C
ATOM   8406  P   POPE1 170      30.707  12.107  60.758  1.00  0.00           P
ATOM   8407  O13 POPE1 170      32.107  11.977  61.199  1.00  0.00           O
ATOM   8408  O14 POPE1 170      30.477  12.867  59.519  1.00  0.00           O
ATOM   8409  O11 POPE1 170      30.037  12.857  61.968  1.00  0.00           O
ATOM   8410  O12 POPE1 170      29.947  10.717  60.739  1.00  0.00           O
ATOM   8411  C1  POPE1 170      29.737  12.207  63.218  1.00  0.00           C
ATOM   8414  C2  POPE1 170      30.447  12.857  64.449  1.00  0.00           C
ATOM   8416  O21 POPE1 170      29.987  12.147  65.618  1.00  0.00           O
ATOM   8417  C21 POPE1 170      30.777  12.187  66.678  1.00  0.00           C
ATOM   8418  O22 POPE1 170      31.887  12.697  66.729  1.00  0.00           O
ATOM   8419  C22 POPE1 170      30.137  11.347  67.809  1.00  0.00           C
ATOM   8422  C3  POPE1 170      30.157  14.387  64.559  1.00  0.00           C
ATOM   8425  O31 POPE1 170      31.257  15.107  65.188  1.00  0.00           O
ATOM   8426  C31 POPE1 170      31.067  15.557  66.438  1.00  0.00           C
ATOM   8427  O32 POPE1 170      29.997  15.587  67.008  1.00  0.00           O
ATOM   8428  C32 POPE1 170      32.387  15.987  67.068  1.00  0.00           C
ATOM   8431  C23 POPE1 170      30.387  11.857  69.258  1.00  0.00           C
ATOM   8434  C24 POPE1 170      29.757  10.907  70.299  1.00  0.00           C
ATOM   8437  C25 POPE1 170      29.937  11.297  71.769  1.00  0.00           C
ATOM   8440  C26 POPE1 170      29.707  10.117  72.739  1.00  0.00           C
ATOM   8443  C27 POPE1 170      29.777  10.517  74.218  1.00  0.00           C
ATOM   8446  C28 POPE1 170      29.627   9.347  75.218  1.00  0.00           C
ATOM   8449  C29 POPE1 170      28.237   8.747  75.258  1.00  0.00           C
ATOM   8451 0C21 POPE1 170      27.887   7.597  75.859  1.00  0.00           C
ATOM   8453 1C21 POPE1 170      28.807   6.677  76.629  1.00  0.00           C
ATOM   8456 2C21 POPE1 170      28.137   5.767  77.669  1.00  0.00           C
ATOM   8459 3C21 POPE1 170      27.777   6.437  79.008  1.00  0.00           C
ATOM   8462 4C21 POPE1 170      27.357   5.417  80.078  1.00  0.00           C
ATOM   8465 5C21 POPE1 170      26.977   6.037  81.439  1.00  0.00           C
ATOM   8468 6C21 POPE1 170      28.117   6.817  82.109  1.00  0.00           C
ATOM   8471 7C21 POPE1 170      27.727   7.387  83.479  1.00  0.00           C
ATOM   8474 8C21 POPE1 170      28.897   8.067  84.198  1.00  0.00           C
ATOM   8478  C33 POPE1 170      32.407  15.787  68.608  1.00  0.00           C
ATOM   8481  C34 POPE1 170      31.637  16.857  69.409  1.00  0.00           C
ATOM   8484  C35 POPE1 170      31.157  16.367  70.778  1.00  0.00           C
ATOM   8487  C36 POPE1 170      32.287  15.897  71.708  1.00  0.00           C
ATOM   8490  C37 POPE1 170      31.767  15.347  73.049  1.00  0.00           C
ATOM   8493  C38 POPE1 170      32.827  14.617  73.898  1.00  0.00           C
ATOM   8496  C39 POPE1 170      34.207  15.307  73.919  1.00  0.00           C
ATOM   8499 0C31 POPE1 170      35.227  14.597  74.819  1.00  0.00           C
ATOM   8502 1C31 POPE1 170      36.657  14.727  74.258  1.00  0.00           C
ATOM   8505 2C31 POPE1 170      37.777  14.177  75.148  1.00  0.00           C
ATOM   8508 3C31 POPE1 170      37.547  12.727  75.598  1.00  0.00           C
ATOM   8511 4C31 POPE1 170      38.807  12.097  76.229  1.00  0.00           C
ATOM   8514 5C31 POPE1 170      38.567  10.687  76.769  1.00  0.00           C
ATOM   8517 6C31 POPE1 170      39.817  10.047  77.378  1.00  0.00           C
ATOM   8521  NH3 POPE2 171      43.437  91.407 101.528  1.00  0.00           N
ATOM   8525  C12 POPE2 171      43.137  92.447 102.568  1.00  0.00           C
ATOM   8528  C11 POPE2 171      42.637  91.757 103.829  1.00  0.00           C
ATOM   8531  P   POPE2 171      43.947  89.497 104.428  1.00  0.00           P
ATOM   8532  O13 POPE2 171      45.067  89.307 103.500  1.00  0.00           O
ATOM   8533  O14 POPE2 171      44.147  89.047 105.818  1.00  0.00           O
ATOM   8534  O11 POPE2 171      42.667  88.877 103.738  1.00  0.00           O
ATOM   8535  O12 POPE2 171      43.707  91.047 104.438  1.00  0.00           O
ATOM   8536  C1  POPE2 171      42.467  87.467 103.570  1.00  0.00           C
ATOM   8539  C2  POPE2 171      42.677  86.977 102.099  1.00  0.00           C
ATOM   8541  O21 POPE2 171      41.867  85.807 101.819  1.00  0.00           O
ATOM   8542  C21 POPE2 171      42.347  84.587 102.089  1.00  0.00           C
ATOM   8543  O22 POPE2 171      43.327  84.317 102.749  1.00  0.00           O
ATOM   8544  C22 POPE2 171      41.467  83.577 101.358  1.00  0.00           C
ATOM   8547  C3  POPE2 171      44.157  86.847 101.639  1.00  0.00           C
ATOM   8550  O31 POPE2 171      44.247  86.367 100.268  1.00  0.00           O
ATOM   8551  C31 POPE2 171      44.227  87.327  99.349  1.00  0.00           C
ATOM   8552  O32 POPE2 171      43.987  88.507  99.578  1.00  0.00           O
ATOM   8553  C32 POPE2 171      44.607  86.747  97.988  1.00  0.00           C
ATOM   8556  C23 POPE2 171      42.087  83.137 100.009  1.00  0.00           C
ATOM   8559  C24 POPE2 171      41.217  82.107  99.279  1.00  0.00           C
ATOM   8562  C25 POPE2 171      41.927  81.397  98.118  1.00  0.00           C
ATOM   8565  C26 POPE2 171      42.557  82.257  97.029  1.00  0.00           C
ATOM   8568  C27 POPE2 171      43.137  81.347  95.938  1.00  0.00           C
ATOM   8571  C28 POPE2 171      43.307  82.077  94.599  1.00  0.00           C
ATOM   8574  C29 POPE2 171      44.037  81.227  93.598  1.00  0.00           C
ATOM   8576 0C21 POPE2 171      45.267  81.457  93.088  1.00  0.00           C
ATOM   8578 1C21 POPE2 171      46.167  82.617  93.419  1.00  0.00           C
ATOM   8581 2C21 POPE2 171      46.257  83.597  92.229  1.00  0.00           C
ATOM   8584 3C21 POPE2 171      47.177  84.787  92.519  1.00  0.00           C
ATOM   8587 4C21 POPE2 171      47.527  85.617  91.269  1.00  0.00           C
ATOM   8590 5C21 POPE2 171      46.337  86.287  90.578  1.00  0.00           C
ATOM   8593 6C21 POPE2 171      45.767  87.477  91.358  1.00  0.00           C
ATOM   8596 7C21 POPE2 171      44.637  88.187  90.609  1.00  0.00           C
ATOM   8599 8C21 POPE2 171      44.137  89.457  91.318  1.00  0.00           C
ATOM   8603  C33 POPE2 171      43.387  86.457  97.099  1.00  0.00           C
ATOM   8606  C34 POPE2 171      43.747  86.087  95.648  1.00  0.00           C
ATOM   8609  C35 POPE2 171      42.477  85.777  94.839  1.00  0.00           C
ATOM   8612  C36 POPE2 171      42.727  85.397  93.368  1.00  0.00           C
ATOM   8615  C37 POPE2 171      41.427  84.947  92.678  1.00  0.00           C
ATOM   8618  C38 POPE2 171      41.647  84.147  91.388  1.00  0.00           C
ATOM   8621  C39 POPE2 171      42.397  84.937  90.308  1.00  0.00           C
ATOM   8624 0C31 POPE2 171      42.687  84.117  89.049  1.00  0.00           C
ATOM   8627 1C31 POPE2 171      43.367  84.957  87.958  1.00  0.00           C
ATOM   8630 2C31 POPE2 171      43.647  84.137  86.688  1.00  0.00           C
ATOM   8633 3C31 POPE2 171      43.857  84.997  85.429  1.00  0.00           C
ATOM   8636 4C31 POPE2 171      45.217  85.717  85.368  1.00  0.00           C
ATOM   8639 5C31 POPE2 171      45.547  86.217  83.949  1.00  0.00           C
ATOM   8642 6C31 POPE2 171      45.267  87.707  83.718  1.00  0.00           C
ATOM   8646  NH3 POPE3 172      53.967  39.667 103.659  1.00  0.00           N
ATOM   8650  C12 POPE3 172      53.977  40.887 104.539  1.00  0.00           C
ATOM   8653  C11 POPE3 172      53.807  40.507 106.019  1.00  0.00           C
ATOM   8656  P   POPE3 172      51.257  39.877 106.569  1.00  0.00           P
ATOM   8657  O13 POPE3 172      51.207  40.557 107.868  1.00  0.00           O
ATOM   8658  O14 POPE3 172      50.487  38.627 106.399  1.00  0.00           O
ATOM   8659  O11 POPE3 172      50.817  40.877 105.398  1.00  0.00           O
ATOM   8660  O12 POPE3 172      52.767  39.547 106.189  1.00  0.00           O
ATOM   8661  C1  POPE3 172      50.077  40.287 104.328  1.00  0.00           C
ATOM   8664  C2  POPE3 172      49.747  41.327 103.249  1.00  0.00           C
ATOM   8666  O21 POPE3 172      49.857  40.737 101.948  1.00  0.00           O
ATOM   8667  C21 POPE3 172      51.037  40.477 101.458  1.00  0.00           C
ATOM   8668  O22 POPE3 172      52.117  40.687 101.989  1.00  0.00           O
ATOM   8669  C22 POPE3 172      50.907  39.877 100.068  1.00  0.00           C
ATOM   8672  C3  POPE3 172      50.477  42.707 103.438  1.00  0.00           C
ATOM   8675  O31 POPE3 172      49.957  43.667 102.498  1.00  0.00           O
ATOM   8676  C31 POPE3 172      50.827  44.537 101.999  1.00  0.00           C
ATOM   8677  O32 POPE3 172      51.947  44.747 102.428  1.00  0.00           O
ATOM   8678  C32 POPE3 172      50.197  45.167 100.749  1.00  0.00           C
ATOM   8681  C23 POPE3 172      51.297  40.927  98.999  1.00  0.00           C
ATOM   8684  C24 POPE3 172      50.657  40.617  97.659  1.00  0.00           C
ATOM   8687  C25 POPE3 172      51.287  39.407  96.978  1.00  0.00           C
ATOM   8690  C26 POPE3 172      50.517  38.987  95.728  1.00  0.00           C
ATOM   8693  C27 POPE3 172      51.167  37.757  95.098  1.00  0.00           C
ATOM   8696  C28 POPE3 172      50.547  37.427  93.738  1.00  0.00           C
ATOM   8699  C29 POPE3 172      51.247  36.217  93.168  1.00  0.00           C
ATOM   8701 0C21 POPE3 172      51.847  36.117  91.968  1.00  0.00           C
ATOM   8703 1C21 POPE3 172      51.937  37.177  90.909  1.00  0.00           C
ATOM   8706 2C21 POPE3 172      50.627  37.387  90.118  1.00  0.00           C
ATOM   8709 3C21 POPE3 172      50.097  36.117  89.428  1.00  0.00           C
ATOM   8712 4C21 POPE3 172      48.717  36.297  88.778  1.00  0.00           C
ATOM   8715 5C21 POPE3 172      48.047  34.967  88.398  1.00  0.00           C
ATOM   8718 6C21 POPE3 172      48.797  34.227  87.288  1.00  0.00           C
ATOM   8721 7C21 POPE3 172      48.037  32.987  86.788  1.00  0.00           C
ATOM   8724 8C21 POPE3 172      48.827  32.187  85.749  1.00  0.00           C
ATOM   8728  C33 POPE3 172      51.207  45.497  99.618  1.00  0.00           C
ATOM   8731  C34 POPE3 172      50.587  45.517  98.218  1.00  0.00           C
ATOM   8734  C35 POPE3 172      51.637  45.677  97.118  1.00  0.00           C
ATOM   8737  C36 POPE3 172      51.007  45.817  95.728  1.00  0.00           C
ATOM   8740  C37 POPE3 172      50.617  47.267  95.398  1.00  0.00           C
ATOM   8743  C38 POPE3 172      49.127  47.477  95.128  1.00  0.00           C
ATOM   8746  C39 POPE3 172      48.627  46.787  93.858  1.00  0.00           C
ATOM   8749 0C31 POPE3 172      47.157  47.127  93.549  1.00  0.00           C
ATOM   8752 1C31 POPE3 172      46.957  47.467  92.068  1.00  0.00           C
ATOM   8755 2C31 POPE3 172      45.567  48.017  91.729  1.00  0.00           C
ATOM   8758 3C31 POPE3 172      45.427  48.547  90.289  1.00  0.00           C
ATOM   8761 4C31 POPE3 172      45.747  47.497  89.219  1.00  0.00           C
ATOM   8764 5C31 POPE3 172      47.227  47.467  88.799  1.00  0.00           C
ATOM   8767 6C31 POPE3 172      47.587  46.247  87.958  1.00  0.00           C
ATOM   8771  NH3 POPE4 173     119.897 126.781 107.969  1.00  0.00           N
ATOM   8775  C12 POPE4 173     121.137 127.571 108.349  1.00  0.00           C
ATOM   8778  C11 POPE4 173     122.017 128.021 107.139  1.00  0.00           C
ATOM   8781  P   POPE4 173     119.967 129.151 105.898  1.00  0.00           P
ATOM   8782  O13 POPE4 173     119.527 127.811 105.469  1.00  0.00           O
ATOM   8783  O14 POPE4 173     119.237 129.711 107.039  1.00  0.00           O
ATOM   8784  O11 POPE4 173     119.867 130.181 104.718  1.00  0.00           O
ATOM   8785  O12 POPE4 173     121.487 129.061 106.309  1.00  0.00           O
ATOM   8786  C1  POPE4 173     120.777 130.261 103.648  1.00  0.00           C
ATOM   8789  C2  POPE4 173     120.467 129.151 102.618  1.00  0.00           C
ATOM   8791  O21 POPE4 173     121.457 129.061 101.579  1.00  0.00           O
ATOM   8792  C21 POPE4 173     121.557 130.091 100.768  1.00  0.00           C
ATOM   8793  O22 POPE4 173     121.067 131.191 100.889  1.00  0.00           O
ATOM   8794  C22 POPE4 173     122.407 129.621  99.589  1.00  0.00           C
ATOM   8797  C3  POPE4 173     119.017 129.241 102.029  1.00  0.00           C
ATOM   8800  O31 POPE4 173     118.877 128.591 100.739  1.00  0.00           O
ATOM   8801  C31 POPE4 173     119.057 127.271 100.749  1.00  0.00           C
ATOM   8802  O32 POPE4 173     119.157 126.571 101.738  1.00  0.00           O
ATOM   8803  C32 POPE4 173     119.237 126.761  99.328  1.00  0.00           C
ATOM   8806  C23 POPE4 173     122.127 130.511  98.368  1.00  0.00           C
ATOM   8809  C24 POPE4 173     122.917 130.131  97.118  1.00  0.00           C
ATOM   8812  C25 POPE4 173     122.257 129.051  96.248  1.00  0.00           C
ATOM   8815  C26 POPE4 173     120.897 129.471  95.688  1.00  0.00           C
ATOM   8818  C27 POPE4 173     120.417 128.661  94.478  1.00  0.00           C
ATOM   8821  C28 POPE4 173     120.857 129.301  93.148  1.00  0.00           C
ATOM   8824  C29 POPE4 173     120.007 130.491  92.758  1.00  0.00           C
ATOM   8826 0C21 POPE4 173     119.757 130.901  91.508  1.00  0.00           C
ATOM   8828 1C21 POPE4 173     120.317 130.321  90.238  1.00  0.00           C
ATOM   8831 2C21 POPE4 173     121.127 131.361  89.438  1.00  0.00           C
ATOM   8834 3C21 POPE4 173     120.287 132.441  88.748  1.00  0.00           C
ATOM   8837 4C21 POPE4 173     121.177 133.401  87.958  1.00  0.00           C
ATOM   8840 5C21 POPE4 173     120.407 134.471  87.179  1.00  0.00           C
ATOM   8843 6C21 POPE4 173     121.377 135.421  86.458  1.00  0.00           C
ATOM   8846 7C21 POPE4 173     120.697 136.271  85.388  1.00  0.00           C
ATOM   8849 8C21 POPE4 173     121.677 137.171  84.629  1.00  0.00           C
ATOM   8853  C33 POPE4 173     119.607 125.247  99.319  1.00  0.00           C
ATOM   8856  C34 POPE4 173     120.007 124.737  97.929  1.00  0.00           C
ATOM   8859  C35 POPE4 173     118.807 124.567  96.999  1.00  0.00           C
ATOM   8862  C36 POPE4 173     119.197 124.297  95.548  1.00  0.00           C
ATOM   8865  C37 POPE4 173     118.207 124.947  94.599  1.00  0.00           C
ATOM   8868  C38 POPE4 173     118.557 124.767  93.118  1.00  0.00           C
ATOM   8871  C39 POPE4 173     117.607 125.577  92.239  1.00  0.00           C
ATOM   8874 0C31 POPE4 173     118.027 125.577  90.769  1.00  0.00           C
ATOM   8877 1C31 POPE4 173     117.087 126.477  89.958  1.00  0.00           C
ATOM   8880 2C31 POPE4 173     117.327 126.407  88.449  1.00  0.00           C
ATOM   8883 3C31 POPE4 173     117.207 124.977  87.919  1.00  0.00           C
ATOM   8886 4C31 POPE4 173     117.107 124.957  86.388  1.00  0.00           C
ATOM   8889 5C31 POPE4 173     117.067 123.557  85.809  1.00  0.00           C
ATOM   8892 6C31 POPE4 173     117.167 123.577  84.288  1.00  0.00           C
ATOM   8896  NH3 POPE5 174      28.337  62.037 105.108  1.00  0.00           N
ATOM   8900  C12 POPE5 174      27.277  63.087 105.238  1.00  0.00           C
ATOM   8903  C11 POPE5 174      26.527  62.937 106.569  1.00  0.00           C
ATOM   8906  P   POPE5 174      25.277  65.237 106.908  1.00  0.00           P
ATOM   8907  O13 POPE5 174      23.867  65.617 107.110  1.00  0.00           O
ATOM   8908  O14 POPE5 174      26.277  65.587 107.948  1.00  0.00           O
ATOM   8909  O11 POPE5 174      25.737  65.857 105.508  1.00  0.00           O
ATOM   8910  O12 POPE5 174      25.317  63.697 106.569  1.00  0.00           O
ATOM   8911  C1  POPE5 174      24.737  66.017 104.468  1.00  0.00           C
ATOM   8914  C2  POPE5 174      25.147  65.287 103.158  1.00  0.00           C
ATOM   8916  O21 POPE5 174      26.177  66.067 102.509  1.00  0.00           O
ATOM   8917  C21 POPE5 174      27.167  65.367 101.959  1.00  0.00           C
ATOM   8918  O22 POPE5 174      27.267  64.157 101.999  1.00  0.00           O
ATOM   8919  C22 POPE5 174      28.137  66.357 101.299  1.00  0.00           C
ATOM   8922  C3  POPE5 174      23.957  65.067 102.180  1.00  0.00           C
ATOM   8925  O31 POPE5 174      24.327  64.057 101.218  1.00  0.00           O
ATOM   8926  C31 POPE5 174      23.597  64.027 100.098  1.00  0.00           C
ATOM   8927  O32 POPE5 174      22.537  64.597  99.949  1.00  0.00           O
ATOM   8928  C32 POPE5 174      24.387  63.247  99.028  1.00  0.00           C
ATOM   8931  C23 POPE5 174      28.857  65.777 100.059  1.00  0.00           C
ATOM   8934  C24 POPE5 174      29.517  66.827  99.158  1.00  0.00           C
ATOM   8937  C25 POPE5 174      30.167  66.207  97.908  1.00  0.00           C
ATOM   8940  C26 POPE5 174      29.137  65.657  96.898  1.00  0.00           C
ATOM   8943  C27 POPE5 174      29.687  65.287  95.438  1.00  0.00           C
ATOM   8946  C28 POPE5 174      31.167  64.897  94.939  1.00  0.00           C
ATOM   8949  C29 POPE5 174      32.187  64.347  95.919  1.00  0.00           C
ATOM   8951 0C21 POPE5 174      32.837  63.167  95.839  1.00  0.00           C
ATOM   8953 1C21 POPE5 174      32.717  62.107  94.779  1.00  0.00           C
ATOM   8956 2C21 POPE5 174      32.707  60.677  95.368  1.00  0.00           C
ATOM   8959 3C21 POPE5 174      32.467  59.597  94.298  1.00  0.00           C
ATOM   8962 4C21 POPE5 174      32.537  58.167  94.848  1.00  0.00           C
ATOM   8965 5C21 POPE5 174      32.337  57.087  93.769  1.00  0.00           C
ATOM   8968 6C21 POPE5 174      33.057  55.767  94.079  1.00  0.00           C
ATOM   8971 7C21 POPE5 174      32.437  54.567  93.359  1.00  0.00           C
ATOM   8974 8C21 POPE5 174      33.107  53.227  93.678  1.00  0.00           C
ATOM   8978  C33 POPE5 174      25.047  64.187  97.999  1.00  0.00           C
ATOM   8981  C34 POPE5 174      24.417  64.167  96.598  1.00  0.00           C
ATOM   8984  C35 POPE5 174      22.927  64.537  96.648  1.00  0.00           C
ATOM   8987  C36 POPE5 174      22.487  65.517  95.569  1.00  0.00           C
ATOM   8990  C37 POPE5 174      20.977  65.777  95.648  1.00  0.00           C
ATOM   8993  C38 POPE5 174      20.507  66.967  94.809  1.00  0.00           C
ATOM   8996  C39 POPE5 174      20.847  66.817  93.318  1.00  0.00           C
ATOM   8999 0C31 POPE5 174      20.427  68.027  92.468  1.00  0.00           C
ATOM   9002 1C31 POPE5 174      20.907  67.837  91.029  1.00  0.00           C
ATOM   9005 2C31 POPE5 174      20.787  69.077  90.128  1.00  0.00           C
ATOM   9008 3C31 POPE5 174      19.437  69.217  89.428  1.00  0.00           C
ATOM   9011 4C31 POPE5 174      19.487  70.267  88.298  1.00  0.00           C
ATOM   9014 5C31 POPE5 174      18.227  70.257  87.419  1.00  0.00           C
ATOM   9017 6C31 POPE5 174      18.497  69.727  86.008  1.00  0.00           C
ATOM   9021  NH3 POPE6 175     117.457  52.477  62.838  1.00  0.00           N
ATOM   9025  C12 POPE6 175     117.597  51.037  62.409  1.00  0.00           C
ATOM   9028  C11 POPE6 175     118.667  50.257  63.208  1.00  0.00           C
ATOM   9031  P   POPE6 175     121.157  50.207  63.979  1.00  0.00           P
ATOM   9032  O13 POPE6 175     121.567  49.127  63.038  1.00  0.00           O
ATOM   9033  O14 POPE6 175     122.207  51.147  64.409  1.00  0.00           O
ATOM   9034  O11 POPE6 175     120.597  49.417  65.218  1.00  0.00           O
ATOM   9035  O12 POPE6 175     119.887  50.977  63.389  1.00  0.00           O
ATOM   9036  C1  POPE6 175     120.167  49.967  66.468  1.00  0.00           C
ATOM   9039  C2  POPE6 175     118.817  49.307  66.898  1.00  0.00           C
ATOM   9041  O21 POPE6 175     118.377  49.517  68.258  1.00  0.00           O
ATOM   9042  C21 POPE6 175     119.097  49.227  69.309  1.00  0.00           C
ATOM   9043  O22 POPE6 175     120.277  48.937  69.328  1.00  0.00           O
ATOM   9044  C22 POPE6 175     118.157  49.167  70.538  1.00  0.00           C
ATOM   9047  C3  POPE6 175     118.717  47.797  66.518  1.00  0.00           C
ATOM   9050  O31 POPE6 175     117.387  47.287  66.718  1.00  0.00           O
ATOM   9051  C31 POPE6 175     117.087  46.907  67.949  1.00  0.00           C
ATOM   9052  O32 POPE6 175     117.877  46.577  68.818  1.00  0.00           O
ATOM   9053  C32 POPE6 175     115.587  47.157  68.129  1.00  0.00           C
ATOM   9056  C23 POPE6 175     118.617  50.057  71.718  1.00  0.00           C
ATOM   9059  C24 POPE6 175     117.817  49.837  73.019  1.00  0.00           C
ATOM   9062  C25 POPE6 175     116.317  50.157  72.908  1.00  0.00           C
ATOM   9065  C26 POPE6 175     115.637  50.147  74.288  1.00  0.00           C
ATOM   9068  C27 POPE6 175     114.107  50.257  74.218  1.00  0.00           C
ATOM   9071  C28 POPE6 175     113.477  50.317  75.618  1.00  0.00           C
ATOM   9074  C29 POPE6 175     111.967  50.237  75.629  1.00  0.00           C
ATOM   9076 0C21 POPE6 175     111.177  50.717  76.599  1.00  0.00           C
ATOM   9078 1C21 POPE6 175     111.637  51.437  77.849  1.00  0.00           C
ATOM   9081 2C21 POPE6 175     111.057  52.867  77.938  1.00  0.00           C
ATOM   9084 3C21 POPE6 175     109.647  52.897  78.549  1.00  0.00           C
ATOM   9087 4C21 POPE6 175     108.937  54.247  78.379  1.00  0.00           C
ATOM   9090 5C21 POPE6 175     108.597  54.557  76.918  1.00  0.00           C
ATOM   9093 6C21 POPE6 175     107.367  55.467  76.739  1.00  0.00           C
ATOM   9096 7C21 POPE6 175     107.417  56.727  77.599  1.00  0.00           C
ATOM   9099 8C21 POPE6 175     106.367  57.767  77.218  1.00  0.00           C
ATOM   9103  C33 POPE6 175     114.937  46.317  69.248  1.00  0.00           C
ATOM   9106  C34 POPE6 175     115.387  46.757  70.638  1.00  0.00           C
ATOM   9109  C35 POPE6 175     114.547  46.137  71.758  1.00  0.00           C
ATOM   9112  C36 POPE6 175     115.167  46.297  73.148  1.00  0.00           C
ATOM   9115  C37 POPE6 175     114.367  45.547  74.218  1.00  0.00           C
ATOM   9118  C38 POPE6 175     115.147  45.197  75.489  1.00  0.00           C
ATOM   9121  C39 POPE6 175     115.717  46.377  76.288  1.00  0.00           C
ATOM   9124 0C31 POPE6 175     117.187  46.667  75.979  1.00  0.00           C
ATOM   9127 1C31 POPE6 175     117.787  47.737  76.898  1.00  0.00           C
ATOM   9130 2C31 POPE6 175     119.217  48.147  76.498  1.00  0.00           C
ATOM   9133 3C31 POPE6 175     119.507  49.607  76.828  1.00  0.00           C
ATOM   9136 4C31 POPE6 175     120.887  50.077  76.349  1.00  0.00           C
ATOM   9139 5C31 POPE6 175     121.077  51.587  76.479  1.00  0.00           C
ATOM   9142 6C31 POPE6 175     122.487  52.047  76.139  1.00  0.00           C
ATOM   9146  NH3 POPE7 176      86.867 123.467 103.058  1.00  0.00           N
ATOM   9150  C12 POPE7 176      88.087 122.757 102.519  1.00  0.00           C
ATOM   9153  C11 POPE7 176      89.047 123.697 101.758  1.00  0.00           C
ATOM   9156  P   POPE7 176      89.307 125.947 103.058  1.00  0.00           P
ATOM   9157  O13 POPE7 176      87.827 125.897 103.148  1.00  0.00           O
ATOM   9158  O14 POPE7 176      90.037 126.417 104.249  1.00  0.00           O
ATOM   9159  O11 POPE7 176      89.767 126.831 101.838  1.00  0.00           O
ATOM   9160  O12 POPE7 176      89.807 124.507 102.659  1.00  0.00           O
ATOM   9161  C1  POPE7 176      88.867 127.781 101.288  1.00  0.00           C
ATOM   9164  C2  POPE7 176      88.147 127.161 100.079  1.00  0.00           C
ATOM   9166  O21 POPE7 176      88.997 127.271  98.909  1.00  0.00           O
ATOM   9167  C21 POPE7 176      88.617 126.517  97.868  1.00  0.00           C
ATOM   9168  O22 POPE7 176      87.757 125.647  97.938  1.00  0.00           O
ATOM   9169  C22 POPE7 176      89.357 126.841  96.558  1.00  0.00           C
ATOM   9172  C3  POPE7 176      86.757 127.831  99.939  1.00  0.00           C
ATOM   9175  O31 POPE7 176      85.787 126.921  99.398  1.00  0.00           O
ATOM   9176  C31 POPE7 176      85.147 127.341  98.318  1.00  0.00           C
ATOM   9177  O32 POPE7 176      85.407 128.341  97.679  1.00  0.00           O
ATOM   9178  C32 POPE7 176      83.917 126.487  98.139  1.00  0.00           C
ATOM   9181  C23 POPE7 176      88.467 126.771  95.289  1.00  0.00           C
ATOM   9184  C24 POPE7 176      89.197 127.221  94.008  1.00  0.00           C
ATOM   9187  C25 POPE7 176      88.367 127.151  92.699  1.00  0.00           C
ATOM   9190  C26 POPE7 176      87.927 125.737  92.299  1.00  0.00           C
ATOM   9193  C27 POPE7 176      86.967 125.657  91.089  1.00  0.00           C
ATOM   9196  C28 POPE7 176      87.557 126.237  89.788  1.00  0.00           C
ATOM   9199  C29 POPE7 176      87.007 125.577  88.538  1.00  0.00           C
ATOM   9201 0C21 POPE7 176      86.257 126.137  87.568  1.00  0.00           C
ATOM   9203 1C21 POPE7 176      85.787 127.571  87.508  1.00  0.00           C
ATOM   9206 2C21 POPE7 176      85.257 127.981  86.118  1.00  0.00           C
ATOM   9209 3C21 POPE7 176      86.367 128.141  85.068  1.00  0.00           C
ATOM   9212 4C21 POPE7 176      85.947 128.931  83.818  1.00  0.00           C
ATOM   9215 5C21 POPE7 176      87.137 129.631  83.148  1.00  0.00           C
ATOM   9218 6C21 POPE7 176      87.637 130.861  83.928  1.00  0.00           C
ATOM   9221 7C21 POPE7 176      89.127 131.161  83.718  1.00  0.00           C
ATOM   9224 8C21 POPE7 176      89.677 132.161  84.729  1.00  0.00           C
ATOM   9228  C33 POPE7 176      82.707 127.331  98.570  1.00  0.00           C
ATOM   9231  C34 POPE7 176      81.427 126.911  97.848  1.00  0.00           C
ATOM   9234  C35 POPE7 176      81.477 127.211  96.358  1.00  0.00           C
ATOM   9237  C36 POPE7 176      80.097 127.081  95.749  1.00  0.00           C
ATOM   9240  C37 POPE7 176      80.097 127.261  94.229  1.00  0.00           C
ATOM   9243  C38 POPE7 176      78.957 126.457  93.608  1.00  0.00           C
ATOM   9246  C39 POPE7 176      78.877 126.601  92.099  1.00  0.00           C
ATOM   9249 0C31 POPE7 176      78.277 125.357  91.439  1.00  0.00           C
ATOM   9252 1C31 POPE7 176      76.887 125.567  90.818  1.00  0.00           C
ATOM   9255 2C31 POPE7 176      76.547 124.367  89.928  1.00  0.00           C
ATOM   9258 3C31 POPE7 176      75.177 124.457  89.249  1.00  0.00           C
ATOM   9261 4C31 POPE7 176      74.037 124.157  90.219  1.00  0.00           C
ATOM   9264 5C31 POPE7 176      72.717 123.897  89.499  1.00  0.00           C
ATOM   9267 6C31 POPE7 176      71.677 123.167  90.339  1.00  0.00           C
ATOM   9271  NH3 POPE8 177      62.797  92.437  63.648  1.00  0.00           N
ATOM   9275  C12 POPE8 177      63.597  93.467  62.898  1.00  0.00           C
ATOM   9278  C11 POPE8 177      64.067  94.647  63.748  1.00  0.00           C
ATOM   9281  P   POPE8 177      65.257  96.957  63.278  1.00  0.00           P
ATOM   9282  O13 POPE8 177      66.507  97.227  62.528  1.00  0.00           O
ATOM   9283  O14 POPE8 177      64.217  97.997  63.208  1.00  0.00           O
ATOM   9284  O11 POPE8 177      65.657  96.727  64.779  1.00  0.00           O
ATOM   9285  O12 POPE8 177      64.697  95.557  62.849  1.00  0.00           O
ATOM   9286  C1  POPE8 177      64.767  96.897  65.868  1.00  0.00           C
ATOM   9289  C2  POPE8 177      65.387  97.977  66.788  1.00  0.00           C
ATOM   9291  O21 POPE8 177      65.047  97.757  68.168  1.00  0.00           O
ATOM   9292  C21 POPE8 177      63.777  97.857  68.498  1.00  0.00           C
ATOM   9293  O22 POPE8 177      62.867  98.277  67.809  1.00  0.00           O
ATOM   9294  C22 POPE8 177      63.647  97.367  69.949  1.00  0.00           C
ATOM   9297  C3  POPE8 177      65.167  99.427  66.279  1.00  0.00           C
ATOM   9300  O31 POPE8 177      65.557 100.437  67.238  1.00  0.00           O
ATOM   9301  C31 POPE8 177      66.837 100.497  67.559  1.00  0.00           C
ATOM   9302  O32 POPE8 177      67.717  99.747  67.199  1.00  0.00           O
ATOM   9303  C32 POPE8 177      66.997 101.637  68.558  1.00  0.00           C
ATOM   9306  C23 POPE8 177      62.187  97.187  70.419  1.00  0.00           C
ATOM   9309  C24 POPE8 177      62.047  96.027  71.419  1.00  0.00           C
ATOM   9312  C25 POPE8 177      62.627  96.267  72.818  1.00  0.00           C
ATOM   9315  C26 POPE8 177      61.647  96.967  73.748  1.00  0.00           C
ATOM   9318  C27 POPE8 177      62.147  97.037  75.199  1.00  0.00           C
ATOM   9321  C28 POPE8 177      61.107  97.687  76.128  1.00  0.00           C
ATOM   9324  C29 POPE8 177      61.607  97.747  77.549  1.00  0.00           C
ATOM   9326 0C21 POPE8 177      61.787  98.867  78.278  1.00  0.00           C
ATOM   9328 1C21 POPE8 177      61.487 100.267  77.809  1.00  0.00           C
ATOM   9331 2C21 POPE8 177      61.407 101.287  78.958  1.00  0.00           C
ATOM   9334 3C21 POPE8 177      61.027 102.687  78.449  1.00  0.00           C
ATOM   9337 4C21 POPE8 177      61.107 103.797  79.499  1.00  0.00           C
ATOM   9340 5C21 POPE8 177      62.537 104.217  79.858  1.00  0.00           C
ATOM   9343 6C21 POPE8 177      62.587 105.457  80.758  1.00  0.00           C
ATOM   9346 7C21 POPE8 177      64.017 105.897  81.078  1.00  0.00           C
ATOM   9349 8C21 POPE8 177      64.097 107.147  81.968  1.00  0.00           C
ATOM   9353  C33 POPE8 177      68.467 101.897  68.958  1.00  0.00           C
ATOM   9356  C34 POPE8 177      68.647 103.227  69.699  1.00  0.00           C
ATOM   9359  C35 POPE8 177      67.677 103.397  70.868  1.00  0.00           C
ATOM   9362  C36 POPE8 177      67.677 104.817  71.449  1.00  0.00           C
ATOM   9365  C37 POPE8 177      66.427 105.077  72.288  1.00  0.00           C
ATOM   9368  C38 POPE8 177      66.387 106.487  72.898  1.00  0.00           C
ATOM   9371  C39 POPE8 177      66.287 107.587  71.839  1.00  0.00           C
ATOM   9374 0C31 POPE8 177      66.317 108.987  72.449  1.00  0.00           C
ATOM   9377 1C31 POPE8 177      66.057 110.017  71.358  1.00  0.00           C
ATOM   9380 2C31 POPE8 177      66.047 111.467  71.839  1.00  0.00           C
ATOM   9383 3C31 POPE8 177      65.547 112.347  70.688  1.00  0.00           C
ATOM   9386 4C31 POPE8 177      65.337 113.787  71.098  1.00  0.00           C
ATOM   9389 5C31 POPE8 177      64.857 114.647  69.938  1.00  0.00           C
ATOM   9392 6C31 POPE8 177      64.827 116.127  70.279  1.00  0.00           C
ATOM   9396  NH3 POPE9 178      77.917  53.627 108.689  1.00  0.00           N
ATOM   9400  C12 POPE9 178      78.317  52.397 109.428  1.00  0.00           C
ATOM   9403  C11 POPE9 178      78.847  51.307 108.468  1.00  0.00           C
ATOM   9406  P   POPE9 178      76.867  50.867 106.808  1.00  0.00           P
ATOM   9407  O13 POPE9 178      76.857  49.387 106.719  1.00  0.00           O
ATOM   9408  O14 POPE9 178      75.947  51.507 107.778  1.00  0.00           O
ATOM   9409  O11 POPE9 178      76.687  51.467 105.348  1.00  0.00           O
ATOM   9410  O12 POPE9 178      78.307  51.367 107.139  1.00  0.00           O
ATOM   9411  C1  POPE9 178      75.527  52.247 105.028  1.00  0.00           C
ATOM   9414  C2  POPE9 178      75.027  51.857 103.608  1.00  0.00           C
ATOM   9416  O21 POPE9 178      75.657  52.627 102.568  1.00  0.00           O
ATOM   9417  C21 POPE9 178      75.197  53.847 102.348  1.00  0.00           C
ATOM   9418  O22 POPE9 178      74.537  54.527 103.118  1.00  0.00           O
ATOM   9419  C22 POPE9 178      75.517  54.227 100.898  1.00  0.00           C
ATOM   9422  C3  POPE9 178      73.487  51.747 103.449  1.00  0.00           C
ATOM   9425  O31 POPE9 178      73.167  50.977 102.279  1.00  0.00           O
ATOM   9426  C31 POPE9 178      72.587  51.557 101.238  1.00  0.00           C
ATOM   9427  O32 POPE9 178      72.147  52.697 101.199  1.00  0.00           O
ATOM   9428  C32 POPE9 178      72.647  50.557 100.079  1.00  0.00           C
ATOM   9431  C23 POPE9 178      74.397  55.057 100.238  1.00  0.00           C
ATOM   9434  C24 POPE9 178      74.447  55.047  98.699  1.00  0.00           C
ATOM   9437  C25 POPE9 178      75.517  55.977  98.139  1.00  0.00           C
ATOM   9440  C26 POPE9 178      75.447  56.137  96.609  1.00  0.00           C
ATOM   9443  C27 POPE9 178      76.627  56.967  96.089  1.00  0.00           C
ATOM   9446  C28 POPE9 178      76.487  57.437  94.629  1.00  0.00           C
ATOM   9449  C29 POPE9 178      76.687  56.337  93.608  1.00  0.00           C
ATOM   9451 0C21 POPE9 178      77.087  56.527  92.339  1.00  0.00           C
ATOM   9453 1C21 POPE9 178      77.357  57.857  91.679  1.00  0.00           C
ATOM   9456 2C21 POPE9 178      76.357  58.177  90.559  1.00  0.00           C
ATOM   9459 3C21 POPE9 178      76.507  57.307  89.309  1.00  0.00           C
ATOM   9462 4C21 POPE9 178      75.427  57.617  88.269  1.00  0.00           C
ATOM   9465 5C21 POPE9 178      75.677  56.927  86.918  1.00  0.00           C
ATOM   9468 6C21 POPE9 178      74.467  56.137  86.409  1.00  0.00           C
ATOM   9471 7C21 POPE9 178      74.607  55.747  84.939  1.00  0.00           C
ATOM   9474 8C21 POPE9 178      73.477  54.837  84.438  1.00  0.00           C
ATOM   9478  C33 POPE9 178      72.397  51.187  98.689  1.00  0.00           C
ATOM   9481  C34 POPE9 178      71.887  50.137  97.679  1.00  0.00           C
ATOM   9484  C35 POPE9 178      72.277  50.477  96.238  1.00  0.00           C
ATOM   9487  C36 POPE9 178      71.557  51.667  95.588  1.00  0.00           C
ATOM   9490  C37 POPE9 178      72.477  52.297  94.519  1.00  0.00           C
ATOM   9493  C38 POPE9 178      71.757  52.897  93.309  1.00  0.00           C
ATOM   9496  C39 POPE9 178      72.727  53.437  92.249  1.00  0.00           C
ATOM   9499 0C31 POPE9 178      73.797  52.417  91.819  1.00  0.00           C
ATOM   9502 1C31 POPE9 178      74.477  52.757  90.489  1.00  0.00           C
ATOM   9505 2C31 POPE9 178      75.497  51.667  90.098  1.00  0.00           C
ATOM   9508 3C31 POPE9 178      76.087  51.837  88.699  1.00  0.00           C
ATOM   9511 4C31 POPE9 178      75.097  51.487  87.579  1.00  0.00           C
ATOM   9514 5C31 POPE9 178      75.787  51.377  86.208  1.00  0.00           C
ATOM   9517 6C31 POPE9 178      74.847  50.907  85.098  1.00  0.00           C
ATOM   9521  NH3 POPE  179      59.997  16.487 103.939  1.00  0.00           N
ATOM   9525  C12 POPE  179      59.397  15.327 104.669  1.00  0.00           C
ATOM   9528  C11 POPE  179      57.877  15.447 104.610  1.00  0.00           C
ATOM   9531  P   POPE  179      56.027  17.177 105.089  1.00  0.00           P
ATOM   9532  O13 POPE  179      55.287  15.947 105.499  1.00  0.00           O
ATOM   9533  O14 POPE  179      55.917  18.387 105.919  1.00  0.00           O
ATOM   9534  O11 POPE  179      55.357  17.617 103.738  1.00  0.00           O
ATOM   9535  O12 POPE  179      57.477  16.827 104.639  1.00  0.00           O
ATOM   9536  C1  POPE  179      55.207  16.717 102.638  1.00  0.00           C
ATOM   9539  C2  POPE  179      55.647  17.447 101.358  1.00  0.00           C
ATOM   9541  O21 POPE  179      56.117  16.507 100.378  1.00  0.00           O
ATOM   9542  C21 POPE  179      57.337  16.027 100.529  1.00  0.00           C
ATOM   9543  O22 POPE  179      58.107  16.247 101.439  1.00  0.00           O
ATOM   9544  C22 POPE  179      57.637  15.187  99.298  1.00  0.00           C
ATOM   9547  C3  POPE  179      56.647  18.607 101.688  1.00  0.00           C
ATOM   9550  O31 POPE  179      57.297  19.117 100.508  1.00  0.00           O
ATOM   9551  C31 POPE  179      56.467  19.867  99.788  1.00  0.00           C
ATOM   9552  O32 POPE  179      55.317  20.107 100.089  1.00  0.00           O
ATOM   9553  C32 POPE  179      57.237  20.457  98.629  1.00  0.00           C
ATOM   9556  C23 POPE  179      59.157  14.927  99.219  1.00  0.00           C
ATOM   9559  C24 POPE  179      59.577  14.267  97.908  1.00  0.00           C
ATOM   9562  C25 POPE  179      59.387  12.747  97.898  1.00  0.00           C
ATOM   9565  C26 POPE  179      57.977  12.267  97.559  1.00  0.00           C
ATOM   9568  C27 POPE  179      58.027  10.767  97.250  1.00  0.00           C
ATOM   9571  C28 POPE  179      56.667  10.057  97.089  1.00  0.00           C
ATOM   9574  C29 POPE  179      56.017  10.327  95.758  1.00  0.00           C
ATOM   9576 0C21 POPE  179      54.777  10.807  95.538  1.00  0.00           C
ATOM   9578 1C21 POPE  179      53.767  11.187  96.598  1.00  0.00           C
ATOM   9581 2C21 POPE  179      53.317  12.657  96.528  1.00  0.00           C
ATOM   9584 3C21 POPE  179      54.447  13.697  96.639  1.00  0.00           C
ATOM   9587 4C21 POPE  179      53.987  15.037  97.250  1.00  0.00           C
ATOM   9590 5C21 POPE  179      52.727  15.647  96.609  1.00  0.00           C
ATOM   9593 6C21 POPE  179      53.007  16.427  95.318  1.00  0.00           C
ATOM   9596 7C21 POPE  179      51.747  16.687  94.478  1.00  0.00           C
ATOM   9599 8C21 POPE  179      52.017  17.557  93.258  1.00  0.00           C
ATOM   9603  C33 POPE  179      56.527  20.297  97.269  1.00  0.00           C
ATOM   9606  C34 POPE  179      56.557  18.877  96.709  1.00  0.00           C
ATOM   9609  C35 POPE  179      56.577  18.887  95.168  1.00  0.00           C
ATOM   9612  C36 POPE  179      56.557  17.497  94.539  1.00  0.00           C
ATOM   9615  C37 POPE  179      56.337  17.577  93.018  1.00  0.00           C
ATOM   9618  C38 POPE  179      56.357  16.217  92.309  1.00  0.00           C
ATOM   9621  C39 POPE  179      56.357  16.377  90.789  1.00  0.00           C
ATOM   9624 0C31 POPE  179      56.667  15.077  90.028  1.00  0.00           C
ATOM   9627 1C31 POPE  179      57.237  15.347  88.618  1.00  0.00           C
ATOM   9630 2C31 POPE  179      57.987  14.147  88.028  1.00  0.00           C
ATOM   9633 3C31 POPE  179      57.097  13.127  87.319  1.00  0.00           C
ATOM   9636 4C31 POPE  179      57.897  11.857  86.978  1.00  0.00           C
ATOM   9639 5C31 POPE  179      57.217  10.947  85.958  1.00  0.00           C
ATOM   9642 6C31 POPE  179      58.127   9.797  85.528  1.00  0.00           C
ATOM   9646  NH3 POPE  180     118.387  32.007  62.659  1.00  0.00           N
ATOM   9650  C12 POPE  180     118.747  33.087  63.639  1.00  0.00           C
ATOM   9653  C11 POPE  180     119.467  34.307  63.038  1.00  0.00           C
ATOM   9656  P   POPE  180     118.847  36.677  64.018  1.00  0.00           P
ATOM   9657  O13 POPE  180     119.247  37.457  62.818  1.00  0.00           O
ATOM   9658  O14 POPE  180     117.407  36.427  64.288  1.00  0.00           O
ATOM   9659  O11 POPE  180     119.447  37.467  65.268  1.00  0.00           O
ATOM   9660  O12 POPE  180     119.617  35.307  64.049  1.00  0.00           O
ATOM   9661  C1  POPE  180     118.757  37.497  66.529  1.00  0.00           C
ATOM   9664  C2  POPE  180     119.757  37.427  67.699  1.00  0.00           C
ATOM   9666  O21 POPE  180     119.037  37.697  68.919  1.00  0.00           O
ATOM   9667  C21 POPE  180     119.467  37.047  69.998  1.00  0.00           C
ATOM   9668  O22 POPE  180     120.197  36.067  69.988  1.00  0.00           O
ATOM   9669  C22 POPE  180     118.867  37.657  71.238  1.00  0.00           C
ATOM   9672  C3  POPE  180     120.887  38.477  67.538  1.00  0.00           C
ATOM   9675  O31 POPE  180     121.767  38.487  68.678  1.00  0.00           O
ATOM   9676  C31 POPE  180     121.827  39.617  69.388  1.00  0.00           C
ATOM   9677  O32 POPE  180     121.337  40.677  69.059  1.00  0.00           O
ATOM   9678  C32 POPE  180     122.557  39.337  70.699  1.00  0.00           C
ATOM   9681  C23 POPE  180     118.907  36.727  72.468  1.00  0.00           C
ATOM   9684  C24 POPE  180     118.307  37.417  73.699  1.00  0.00           C
ATOM   9687  C25 POPE  180     118.547  36.617  74.968  1.00  0.00           C
ATOM   9690  C26 POPE  180     118.167  37.377  76.248  1.00  0.00           C
ATOM   9693  C27 POPE  180     116.997  36.747  77.008  1.00  0.00           C
ATOM   9696  C28 POPE  180     116.717  37.477  78.328  1.00  0.00           C
ATOM   9699  C29 POPE  180     115.747  36.687  79.169  1.00  0.00           C
ATOM   9701 0C21 POPE  180     115.667  36.707  80.508  1.00  0.00           C
ATOM   9703 1C21 POPE  180     116.457  37.577  81.449  1.00  0.00           C
ATOM   9706 2C21 POPE  180     115.507  38.207  82.488  1.00  0.00           C
ATOM   9709 3C21 POPE  180     116.237  38.857  83.678  1.00  0.00           C
ATOM   9712 4C21 POPE  180     115.317  38.917  84.909  1.00  0.00           C
ATOM   9715 5C21 POPE  180     116.027  39.207  86.238  1.00  0.00           C
ATOM   9718 6C21 POPE  180     116.617  40.627  86.348  1.00  0.00           C
ATOM   9721 7C21 POPE  180     116.707  41.107  87.808  1.00  0.00           C
ATOM   9724 8C21 POPE  180     117.087  42.587  87.929  1.00  0.00           C
ATOM   9728  C33 POPE  180     122.667  40.587  71.599  1.00  0.00           C
ATOM   9731  C34 POPE  180     123.227  40.277  72.989  1.00  0.00           C
ATOM   9734  C35 POPE  180     122.367  39.287  73.779  1.00  0.00           C
ATOM   9737  C36 POPE  180     122.737  39.187  75.258  1.00  0.00           C
ATOM   9740  C37 POPE  180     121.857  38.137  75.968  1.00  0.00           C
ATOM   9743  C38 POPE  180     121.957  38.147  77.498  1.00  0.00           C
ATOM   9746  C39 POPE  180     121.207  39.327  78.129  1.00  0.00           C
ATOM   9749 0C31 POPE  180     121.027  39.157  79.648  1.00  0.00           C
ATOM   9752 1C31 POPE  180     119.967  40.097  80.238  1.00  0.00           C
ATOM   9755 2C31 POPE  180     119.697  39.847  81.729  1.00  0.00           C
ATOM   9758 3C31 POPE  180     120.927  40.067  82.618  1.00  0.00           C
ATOM   9761 4C31 POPE  180     120.737  39.627  84.079  1.00  0.00           C
ATOM   9764 5C31 POPE  180     121.997  38.947  84.629  1.00  0.00           C
ATOM   9767 6C31 POPE  180     121.927  38.627  86.129  1.00  0.00           C
ATOM   9771  NH3 POPE  181     101.017  47.127  64.309  1.00  0.00           N
ATOM   9775  C12 POPE  181     102.397  46.917  63.729  1.00  0.00           C
ATOM   9778  C11 POPE  181     102.677  47.857  62.538  1.00  0.00           C
ATOM   9781  P   POPE  181     105.327  47.727  62.378  1.00  0.00           P
ATOM   9782  O13 POPE  181     105.767  46.597  63.228  1.00  0.00           O
ATOM   9783  O14 POPE  181     106.207  48.157  61.269  1.00  0.00           O
ATOM   9784  O11 POPE  181     105.047  48.987  63.278  1.00  0.00           O
ATOM   9785  O12 POPE  181     103.857  47.467  61.828  1.00  0.00           O
ATOM   9786  C1  POPE  181     105.967  50.057  63.458  1.00  0.00           C
ATOM   9789  C2  POPE  181     106.707  49.887  64.799  1.00  0.00           C
ATOM   9791  O21 POPE  181     107.397  51.107  65.049  1.00  0.00           O
ATOM   9792  C21 POPE  181     107.847  51.437  66.269  1.00  0.00           C
ATOM   9793  O22 POPE  181     108.827  52.157  66.419  1.00  0.00           O
ATOM   9794  C22 POPE  181     106.897  51.047  67.409  1.00  0.00           C
ATOM   9797  C3  POPE  181     107.697  48.687  64.748  1.00  0.00           C
ATOM   9800  O31 POPE  181     108.677  48.717  65.799  1.00  0.00           O
ATOM   9801  C31 POPE  181     108.787  47.657  66.589  1.00  0.00           C
ATOM   9802  O32 POPE  181     109.847  47.077  66.788  1.00  0.00           O
ATOM   9803  C32 POPE  181     107.467  47.197  67.188  1.00  0.00           C
ATOM   9806  C23 POPE  181     107.427  51.467  68.799  1.00  0.00           C
ATOM   9809  C24 POPE  181     106.367  51.427  69.919  1.00  0.00           C
ATOM   9812  C25 POPE  181     106.697  52.437  71.029  1.00  0.00           C
ATOM   9815  C26 POPE  181     105.667  52.497  72.179  1.00  0.00           C
ATOM   9818  C27 POPE  181     105.967  51.467  73.278  1.00  0.00           C
ATOM   9821  C28 POPE  181     104.867  51.367  74.348  1.00  0.00           C
ATOM   9824  C29 POPE  181     104.917  52.497  75.358  1.00  0.00           C
ATOM   9826 0C21 POPE  181     104.787  52.387  76.699  1.00  0.00           C
ATOM   9828 1C21 POPE  181     104.497  51.117  77.468  1.00  0.00           C
ATOM   9831 2C21 POPE  181     105.617  50.597  78.409  1.00  0.00           C
ATOM   9834 3C21 POPE  181     105.567  51.137  79.848  1.00  0.00           C
ATOM   9837 4C21 POPE  181     106.247  52.497  80.019  1.00  0.00           C
ATOM   9840 5C21 POPE  181     106.117  53.127  81.418  1.00  0.00           C
ATOM   9843 6C21 POPE  181     106.447  52.147  82.549  1.00  0.00           C
ATOM   9846 7C21 POPE  181     106.517  52.817  83.928  1.00  0.00           C
ATOM   9849 8C21 POPE  181     107.187  51.897  84.949  1.00  0.00           C
ATOM   9853  C33 POPE  181     107.577  47.007  68.718  1.00  0.00           C
ATOM   9856  C34 POPE  181     106.207  46.797  69.368  1.00  0.00           C
ATOM   9859  C35 POPE  181     106.237  46.987  70.889  1.00  0.00           C
ATOM   9862  C36 POPE  181     104.827  46.967  71.508  1.00  0.00           C
ATOM   9865  C37 POPE  181     104.267  48.377  71.729  1.00  0.00           C
ATOM   9868  C38 POPE  181     102.737  48.447  71.868  1.00  0.00           C
ATOM   9871  C39 POPE  181     102.157  47.717  73.089  1.00  0.00           C
ATOM   9874 0C31 POPE  181     102.507  48.357  74.449  1.00  0.00           C
ATOM   9877 1C31 POPE  181     101.547  47.887  75.549  1.00  0.00           C
ATOM   9880 2C31 POPE  181     101.617  48.707  76.839  1.00  0.00           C
ATOM   9883 3C31 POPE  181     102.717  48.287  77.828  1.00  0.00           C
ATOM   9886 4C31 POPE  181     102.467  46.947  78.538  1.00  0.00           C
ATOM   9889 5C31 POPE  181     103.157  46.917  79.909  1.00  0.00           C
ATOM   9892 6C31 POPE  181     103.037  45.587  80.658  1.00  0.00           C
ATOM   9896  NH3 POPE  182      34.237  48.827 103.209  1.00  0.00           N
ATOM   9900  C12 POPE  182      34.127  47.827 104.319  1.00  0.00           C
ATOM   9903  C11 POPE  182      35.457  47.717 105.049  1.00  0.00           C
ATOM   9906  P   POPE  182      37.377  46.007 105.308  1.00  0.00           P
ATOM   9907  O13 POPE  182      38.057  47.227 105.828  1.00  0.00           O
ATOM   9908  O14 POPE  182      37.517  44.817 106.148  1.00  0.00           O
ATOM   9909  O11 POPE  182      37.957  45.737 103.868  1.00  0.00           O
ATOM   9910  O12 POPE  182      35.857  46.347 105.059  1.00  0.00           O
ATOM   9911  C1  POPE  182      38.107  46.857 102.979  1.00  0.00           C
ATOM   9914  C2  POPE  182      38.827  46.427 101.688  1.00  0.00           C
ATOM   9916  O21 POPE  182      38.937  47.627 100.898  1.00  0.00           O
ATOM   9917  C21 POPE  182      40.007  47.667 100.108  1.00  0.00           C
ATOM   9918  O22 POPE  182      40.827  46.777  99.988  1.00  0.00           O
ATOM   9919  C22 POPE  182      40.097  49.017  99.398  1.00  0.00           C
ATOM   9922  C3  POPE  182      37.997  45.297 100.979  1.00  0.00           C
ATOM   9925  O31 POPE  182      38.567  44.787  99.758  1.00  0.00           O
ATOM   9926  C31 POPE  182      38.277  45.487  98.669  1.00  0.00           C
ATOM   9927  O32 POPE  182      37.597  46.487  98.629  1.00  0.00           O
ATOM   9928  C32 POPE  182      38.927  44.877  97.458  1.00  0.00           C
ATOM   9931  C23 POPE  182      38.997  49.237  98.318  1.00  0.00           C
ATOM   9934  C24 POPE  182      38.897  50.697  97.839  1.00  0.00           C
ATOM   9937  C25 POPE  182      40.227  51.387  97.519  1.00  0.00           C
ATOM   9940  C26 POPE  182      41.137  50.637  96.549  1.00  0.00           C
ATOM   9943  C27 POPE  182      42.537  51.247  96.658  1.00  0.00           C
ATOM   9946  C28 POPE  182      43.597  50.517  95.849  1.00  0.00           C
ATOM   9949  C29 POPE  182      44.907  51.217  96.078  1.00  0.00           C
ATOM   9951 0C21 POPE  182      45.487  52.147  95.299  1.00  0.00           C
ATOM   9953 1C21 POPE  182      45.017  52.647  93.958  1.00  0.00           C
ATOM   9956 2C21 POPE  182      46.237  52.697  93.028  1.00  0.00           C
ATOM   9959 3C21 POPE  182      45.987  53.347  91.658  1.00  0.00           C
ATOM   9962 4C21 POPE  182      47.297  53.857  91.038  1.00  0.00           C
ATOM   9965 5C21 POPE  182      48.417  52.807  90.929  1.00  0.00           C
ATOM   9968 6C21 POPE  182      49.807  53.427  91.059  1.00  0.00           C
ATOM   9971 7C21 POPE  182      50.937  52.407  90.868  1.00  0.00           C
ATOM   9974 8C21 POPE  182      52.337  53.047  90.879  1.00  0.00           C
ATOM   9978  C33 POPE  182      38.537  45.627  96.169  1.00  0.00           C
ATOM   9981  C34 POPE  182      39.507  45.317  95.028  1.00  0.00           C
ATOM   9984  C35 POPE  182      40.757  46.197  95.118  1.00  0.00           C
ATOM   9987  C36 POPE  182      40.627  47.527  94.359  1.00  0.00           C
ATOM   9990  C37 POPE  182      40.987  47.357  92.868  1.00  0.00           C
ATOM   9993  C38 POPE  182      40.887  48.667  92.078  1.00  0.00           C
ATOM   9996  C39 POPE  182      39.467  48.977  91.568  1.00  0.00           C
ATOM   9999 0C31 POPE  182      39.007  48.067  90.419  1.00  0.00           C
ATOM  10002 1C31 POPE  182      37.697  48.537  89.769  1.00  0.00           C
ATOM  10005 2C31 POPE  182      36.987  47.377  89.058  1.00  0.00           C
ATOM  10008 3C31 POPE  182      35.567  47.687  88.549  1.00  0.00           C
ATOM  10011 4C31 POPE  182      35.537  48.157  87.089  1.00  0.00           C
ATOM  10014 5C31 POPE  182      34.117  48.147  86.518  1.00  0.00           C
ATOM  10017 6C31 POPE  182      34.057  48.307  84.998  1.00  0.00           C
ATOM  10021  NH3 POPE  183      20.197  44.327 107.048  1.00  0.00           N
ATOM  10025  C12 POPE  183      21.697  44.287 107.229  1.00  0.00           C
ATOM  10028  C11 POPE  183      22.457  44.197 105.898  1.00  0.00           C
ATOM  10031  P   POPE  183      24.527  42.617 106.388  1.00  0.00           P
ATOM  10032  O13 POPE  183      25.897  42.597 105.809  1.00  0.00           O
ATOM  10033  O14 POPE  183      24.347  42.287 107.808  1.00  0.00           O
ATOM  10034  O11 POPE  183      23.577  41.697 105.508  1.00  0.00           O
ATOM  10035  O12 POPE  183      23.867  44.037 106.129  1.00  0.00           O
ATOM  10036  C1  POPE  183      23.977  41.467 104.148  1.00  0.00           C
ATOM  10039  C2  POPE  183      22.747  41.257 103.228  1.00  0.00           C
ATOM  10041  O21 POPE  183      23.017  40.247 102.258  1.00  0.00           O
ATOM  10042  C21 POPE  183      24.027  40.467 101.449  1.00  0.00           C
ATOM  10043  O22 POPE  183      24.767  41.437 101.429  1.00  0.00           O
ATOM  10044  C22 POPE  183      24.077  39.377 100.429  1.00  0.00           C
ATOM  10047  C3  POPE  183      22.177  42.597 102.628  1.00  0.00           C
ATOM  10050  O31 POPE  183      21.497  42.567 101.358  1.00  0.00           O
ATOM  10051  C31 POPE  183      20.487  41.777 101.089  1.00  0.00           C
ATOM  10052  O32 POPE  183      20.267  40.667 101.528  1.00  0.00           O
ATOM  10053  C32 POPE  183      19.627  42.467 100.038  1.00  0.00           C
ATOM  10056  C23 POPE  183      23.637  39.977  99.089  1.00  0.00           C
ATOM  10059  C24 POPE  183      23.877  38.957  97.988  1.00  0.00           C
ATOM  10062  C25 POPE  183      24.357  39.607  96.698  1.00  0.00           C
ATOM  10065  C26 POPE  183      23.247  40.227  95.859  1.00  0.00           C
ATOM  10068  C27 POPE  183      22.187  39.187  95.548  1.00  0.00           C
ATOM  10071  C28 POPE  183      21.457  39.467  94.229  1.00  0.00           C
ATOM  10074  C29 POPE  183      20.857  38.187  93.718  1.00  0.00           C
ATOM  10076 0C21 POPE  183      20.087  38.087  92.628  1.00  0.00           C
ATOM  10078 1C21 POPE  183      19.697  39.237  91.739  1.00  0.00           C
ATOM  10081 2C21 POPE  183      20.217  39.057  90.308  1.00  0.00           C
ATOM  10084 3C21 POPE  183      19.637  37.807  89.648  1.00  0.00           C
ATOM  10087 4C21 POPE  183      20.017  37.667  88.178  1.00  0.00           C
ATOM  10090 5C21 POPE  183      19.397  36.397  87.608  1.00  0.00           C
ATOM  10093 6C21 POPE  183      20.167  35.847  86.409  1.00  0.00           C
ATOM  10096 7C21 POPE  183      19.677  34.457  86.019  1.00  0.00           C
ATOM  10099 8C21 POPE  183      20.437  33.887  84.839  1.00  0.00           C
ATOM  10103  C33 POPE  183      20.157  42.297  98.589  1.00  0.00           C
ATOM  10106  C34 POPE  183      19.497  43.347  97.699  1.00  0.00           C
ATOM  10109  C35 POPE  183      19.507  43.037  96.199  1.00  0.00           C
ATOM  10112  C36 POPE  183      19.107  44.277  95.398  1.00  0.00           C
ATOM  10115  C37 POPE  183      18.877  43.997  93.909  1.00  0.00           C
ATOM  10118  C38 POPE  183      18.787  45.307  93.109  1.00  0.00           C
ATOM  10121  C39 POPE  183      18.227  45.127  91.688  1.00  0.00           C
ATOM  10124 0C31 POPE  183      18.897  43.987  90.909  1.00  0.00           C
ATOM  10127 1C31 POPE  183      18.867  44.207  89.389  1.00  0.00           C
ATOM  10130 2C31 POPE  183      19.527  43.057  88.638  1.00  0.00           C
ATOM  10133 3C31 POPE  183      19.857  43.367  87.169  1.00  0.00           C
ATOM  10136 4C31 POPE  183      20.917  44.447  86.999  1.00  0.00           C
ATOM  10139 5C31 POPE  183      21.567  44.447  85.609  1.00  0.00           C
ATOM  10142 6C31 POPE  183      22.827  45.317  85.548  1.00  0.00           C
ATOM  10146  NH3 POPE  184      65.927  25.487  62.308  1.00  0.00           N
ATOM  10150  C12 POPE  184      67.327  24.907  62.308  1.00  0.00           C
ATOM  10153  C11 POPE  184      67.607  23.977  63.519  1.00  0.00           C
ATOM  10156  P   POPE  184      66.017  21.957  62.958  1.00  0.00           P
ATOM  10157  O13 POPE  184      67.087  20.967  62.708  1.00  0.00           O
ATOM  10158  O14 POPE  184      65.397  22.597  61.768  1.00  0.00           O
ATOM  10159  O11 POPE  184      64.907  21.247  63.839  1.00  0.00           O
ATOM  10160  O12 POPE  184      66.527  23.127  63.888  1.00  0.00           O
ATOM  10161  C1  POPE  184      65.117  20.857  65.199  1.00  0.00           C
ATOM  10164  C2  POPE  184      64.517  21.837  66.269  1.00  0.00           C
ATOM  10166  O21 POPE  184      63.697  21.127  67.218  1.00  0.00           O
ATOM  10167  C21 POPE  184      64.247  20.207  67.949  1.00  0.00           C
ATOM  10168  O22 POPE  184      65.397  19.807  67.868  1.00  0.00           O
ATOM  10169  C22 POPE  184      63.197  19.637  68.898  1.00  0.00           C
ATOM  10172  C3  POPE  184      63.647  22.997  65.708  1.00  0.00           C
ATOM  10175  O31 POPE  184      63.667  24.207  66.489  1.00  0.00           O
ATOM  10176  C31 POPE  184      63.067  24.237  67.669  1.00  0.00           C
ATOM  10177  O32 POPE  184      62.697  23.297  68.328  1.00  0.00           O
ATOM  10178  C32 POPE  184      62.957  25.697  68.109  1.00  0.00           C
ATOM  10181  C23 POPE  184      63.767  18.557  69.848  1.00  0.00           C
ATOM  10184  C24 POPE  184      62.687  17.727  70.568  1.00  0.00           C
ATOM  10187  C25 POPE  184      61.797  18.567  71.508  1.00  0.00           C
ATOM  10190  C26 POPE  184      61.087  17.727  72.578  1.00  0.00           C
ATOM  10193  C27 POPE  184      60.617  18.567  73.769  1.00  0.00           C
ATOM  10196  C28 POPE  184      59.757  17.747  74.749  1.00  0.00           C
ATOM  10199  C29 POPE  184      60.587  16.907  75.688  1.00  0.00           C
ATOM  10201 0C21 POPE  184      60.277  16.687  76.979  1.00  0.00           C
ATOM  10203 1C21 POPE  184      59.027  17.207  77.638  1.00  0.00           C
ATOM  10206 2C21 POPE  184      58.957  16.877  79.148  1.00  0.00           C
ATOM  10209 3C21 POPE  184      59.967  17.677  79.988  1.00  0.00           C
ATOM  10212 4C21 POPE  184      59.367  18.327  81.238  1.00  0.00           C
ATOM  10215 5C21 POPE  184      58.317  19.427  80.968  1.00  0.00           C
ATOM  10218 6C21 POPE  184      58.867  20.637  80.199  1.00  0.00           C
ATOM  10221 7C21 POPE  184      57.827  21.767  80.078  1.00  0.00           C
ATOM  10224 8C21 POPE  184      58.307  22.967  79.269  1.00  0.00           C
ATOM  10228  C33 POPE  184      62.697  25.847  69.618  1.00  0.00           C
ATOM  10231  C34 POPE  184      63.077  27.247  70.099  1.00  0.00           C
ATOM  10234  C35 POPE  184      62.947  27.417  71.608  1.00  0.00           C
ATOM  10237  C36 POPE  184      63.497  28.767  72.059  1.00  0.00           C
ATOM  10240  C37 POPE  184      63.457  28.897  73.589  1.00  0.00           C
ATOM  10243  C38 POPE  184      64.097  30.197  74.078  1.00  0.00           C
ATOM  10246  C39 POPE  184      63.097  31.197  74.668  1.00  0.00           C
ATOM  10249 0C31 POPE  184      62.187  31.917  73.648  1.00  0.00           C
ATOM  10252 1C31 POPE  184      61.167  32.857  74.339  1.00  0.00           C
ATOM  10255 2C31 POPE  184      61.877  33.897  75.218  1.00  0.00           C
ATOM  10258 3C31 POPE  184      60.977  34.907  75.949  1.00  0.00           C
ATOM  10261 4C31 POPE  184      61.887  35.917  76.658  1.00  0.00           C
ATOM  10264 5C31 POPE  184      61.217  36.757  77.748  1.00  0.00           C
ATOM  10267 6C31 POPE  184      62.227  37.677  78.438  1.00  0.00           C
ATOM  10271  NH3 POPE  185      92.827 119.137 100.839  1.00  0.00           N
ATOM  10275  C12 POPE  185      91.947 120.347 101.038  1.00  0.00           C
ATOM  10278  C11 POPE  185      91.527 120.547 102.509  1.00  0.00           C
ATOM  10281  P   POPE  185      89.257 119.347 103.158  1.00  0.00           P
ATOM  10282  O13 POPE  185      88.727 119.637 104.508  1.00  0.00           O
ATOM  10283  O14 POPE  185      90.007 118.087 103.018  1.00  0.00           O
ATOM  10284  O11 POPE  185      88.057 119.377 102.110  1.00  0.00           O
ATOM  10285  O12 POPE  185      90.107 120.557 102.618  1.00  0.00           O
ATOM  10286  C1  POPE  185      88.337 119.327 100.698  1.00  0.00           C
ATOM  10289  C2  POPE  185      88.987 117.977 100.268  1.00  0.00           C
ATOM  10291  O21 POPE  185      89.167 117.907  98.839  1.00  0.00           O
ATOM  10292  C21 POPE  185      90.067 116.977  98.519  1.00  0.00           C
ATOM  10293  O22 POPE  185      90.687 116.287  99.319  1.00  0.00           O
ATOM  10294  C22 POPE  185      90.337 116.957  97.018  1.00  0.00           C
ATOM  10297  C3  POPE  185      88.147 116.787 100.839  1.00  0.00           C
ATOM  10300  O31 POPE  185      86.827 116.747 100.249  1.00  0.00           O
ATOM  10301  C31 POPE  185      86.697 115.847  99.288  1.00  0.00           C
ATOM  10302  O32 POPE  185      87.577 115.137  98.848  1.00  0.00           O
ATOM  10303  C32 POPE  185      85.247 115.807  98.829  1.00  0.00           C
ATOM  10306  C23 POPE  185      89.117 116.677  96.138  1.00  0.00           C
ATOM  10309  C24 POPE  185      88.537 117.947  95.508  1.00  0.00           C
ATOM  10312  C25 POPE  185      89.037 118.237  94.079  1.00  0.00           C
ATOM  10315  C26 POPE  185      90.567 118.217  93.909  1.00  0.00           C
ATOM  10318  C27 POPE  185      90.997 118.397  92.449  1.00  0.00           C
ATOM  10321  C28 POPE  185      92.517 118.237  92.269  1.00  0.00           C
ATOM  10324  C29 POPE  185      92.957 118.257  90.828  1.00  0.00           C
ATOM  10326 0C21 POPE  185      93.837 119.097  90.258  1.00  0.00           C
ATOM  10328 1C21 POPE  185      94.547 120.237  90.949  1.00  0.00           C
ATOM  10331 2C21 POPE  185      95.927 119.857  91.518  1.00  0.00           C
ATOM  10334 3C21 POPE  185      97.047 119.737  90.479  1.00  0.00           C
ATOM  10337 4C21 POPE  185      98.447 119.777  91.108  1.00  0.00           C
ATOM  10340 5C21 POPE  185      98.797 118.597  92.008  1.00  0.00           C
ATOM  10343 6C21 POPE  185     100.027 118.877  92.878  1.00  0.00           C
ATOM  10346 7C21 POPE  185     100.357 117.737  93.848  1.00  0.00           C
ATOM  10349 8C21 POPE  185     101.467 118.087  94.848  1.00  0.00           C
ATOM  10353  C33 POPE  185      84.827 114.417  98.268  1.00  0.00           C
ATOM  10356  C34 POPE  185      84.737 114.337  96.729  1.00  0.00           C
ATOM  10359  C35 POPE  185      86.057 114.617  95.999  1.00  0.00           C
ATOM  10362  C36 POPE  185      85.947 114.347  94.489  1.00  0.00           C
ATOM  10365  C37 POPE  185      87.297 114.447  93.758  1.00  0.00           C
ATOM  10368  C38 POPE  185      87.147 114.517  92.239  1.00  0.00           C
ATOM  10371  C39 POPE  185      88.467 114.657  91.458  1.00  0.00           C
ATOM  10374 0C31 POPE  185      88.207 114.897  89.958  1.00  0.00           C
ATOM  10377 1C31 POPE  185      89.457 114.767  89.068  1.00  0.00           C
ATOM  10380 2C31 POPE  185      90.327 116.037  89.039  1.00  0.00           C
ATOM  10383 3C31 POPE  185      91.627 115.857  88.239  1.00  0.00           C
ATOM  10386 4C31 POPE  185      91.477 115.707  86.719  1.00  0.00           C
ATOM  10389 5C31 POPE  185      92.877 115.677  86.059  1.00  0.00           C
ATOM  10392 6C31 POPE  185      92.887 115.597  84.539  1.00  0.00           C
ATOM  10396  NH3 POPE  186     117.047  84.397 107.988  1.00  0.00           N
ATOM  10400  C12 POPE  186     118.507  84.577 107.659  1.00  0.00           C
ATOM  10403  C11 POPE  186     118.897  86.027 107.279  1.00  0.00           C
ATOM  10406  P   POPE  186     116.767  87.577 107.078  1.00  0.00           P
ATOM  10407  O13 POPE  186     117.157  88.997 106.868  1.00  0.00           O
ATOM  10408  O14 POPE  186     116.637  87.137 108.489  1.00  0.00           O
ATOM  10409  O11 POPE  186     115.537  87.157 106.199  1.00  0.00           O
ATOM  10410  O12 POPE  186     117.917  86.687 106.469  1.00  0.00           O
ATOM  10411  C1  POPE  186     115.447  87.627 104.848  1.00  0.00           C
ATOM  10414  C2  POPE  186     116.267  86.767 103.839  1.00  0.00           C
ATOM  10416  O21 POPE  186     116.187  87.417 102.559  1.00  0.00           O
ATOM  10417  C21 POPE  186     117.107  87.057 101.698  1.00  0.00           C
ATOM  10418  O22 POPE  186     118.177  86.537 101.959  1.00  0.00           O
ATOM  10419  C22 POPE  186     116.617  87.457 100.299  1.00  0.00           C
ATOM  10422  C3  POPE  186     115.657  85.337 103.778  1.00  0.00           C
ATOM  10425  O31 POPE  186     116.327  84.477 102.829  1.00  0.00           O
ATOM  10426  C31 POPE  186     117.347  83.797 103.328  1.00  0.00           C
ATOM  10427  O32 POPE  186     117.677  83.767 104.499  1.00  0.00           O
ATOM  10428  C32 POPE  186     118.027  83.007 102.199  1.00  0.00           C
ATOM  10431  C23 POPE  186     117.567  87.007  99.168  1.00  0.00           C
ATOM  10434  C24 POPE  186     116.917  87.087  97.789  1.00  0.00           C
ATOM  10437  C25 POPE  186     117.847  86.587  96.668  1.00  0.00           C
ATOM  10440  C26 POPE  186     117.177  86.427  95.299  1.00  0.00           C
ATOM  10443  C27 POPE  186     116.317  87.627  94.868  1.00  0.00           C
ATOM  10446  C28 POPE  186     115.967  87.587  93.368  1.00  0.00           C
ATOM  10449  C29 POPE  186     116.967  88.377  92.559  1.00  0.00           C
ATOM  10451 0C21 POPE  186     116.967  88.567  91.229  1.00  0.00           C
ATOM  10453 1C21 POPE  186     115.997  88.017  90.219  1.00  0.00           C
ATOM  10456 2C21 POPE  186     116.607  86.797  89.508  1.00  0.00           C
ATOM  10459 3C21 POPE  186     115.887  86.387  88.218  1.00  0.00           C
ATOM  10462 4C21 POPE  186     116.547  85.157  87.579  1.00  0.00           C
ATOM  10465 5C21 POPE  186     115.877  84.747  86.258  1.00  0.00           C
ATOM  10468 6C21 POPE  186     116.567  83.537  85.618  1.00  0.00           C
ATOM  10471 7C21 POPE  186     115.887  83.097  84.319  1.00  0.00           C
ATOM  10474 8C21 POPE  186     116.677  82.037  83.559  1.00  0.00           C
ATOM  10478  C33 POPE  186     119.527  83.357 102.048  1.00  0.00           C
ATOM  10481  C34 POPE  186     120.327  82.497 101.049  1.00  0.00           C
ATOM  10484  C35 POPE  186     119.877  82.567  99.589  1.00  0.00           C
ATOM  10487  C36 POPE  186     120.867  81.817  98.669  1.00  0.00           C
ATOM  10490  C37 POPE  186     120.237  81.197  97.409  1.00  0.00           C
ATOM  10493  C38 POPE  186     120.157  82.157  96.218  1.00  0.00           C
ATOM  10496  C39 POPE  186     119.607  81.567  94.928  1.00  0.00           C
ATOM  10499 0C31 POPE  186     120.507  80.467  94.338  1.00  0.00           C
ATOM  10502 1C31 POPE  186     120.097  80.087  92.919  1.00  0.00           C
ATOM  10505 2C31 POPE  186     120.907  78.907  92.358  1.00  0.00           C
ATOM  10508 3C31 POPE  186     120.337  78.377  91.038  1.00  0.00           C
ATOM  10511 4C31 POPE  186     120.467  79.367  89.879  1.00  0.00           C
ATOM  10514 5C31 POPE  186     119.667  78.907  88.648  1.00  0.00           C
ATOM  10517 6C31 POPE  186     119.737  79.917  87.508  1.00  0.00           C
ATOM  10521  NH3 POPE  187      93.707  68.907  68.628  1.00  0.00           N
ATOM  10525  C12 POPE  187      93.217  70.027  67.758  1.00  0.00           C
ATOM  10528  C11 POPE  187      92.657  71.207  68.578  1.00  0.00           C
ATOM  10531  P   POPE  187      92.177  73.567  67.389  1.00  0.00           P
ATOM  10532  O13 POPE  187      93.607  73.897  67.549  1.00  0.00           O
ATOM  10533  O14 POPE  187      91.517  73.907  66.108  1.00  0.00           O
ATOM  10534  O11 POPE  187      91.367  74.287  68.519  1.00  0.00           O
ATOM  10535  O12 POPE  187      91.917  72.047  67.708  1.00  0.00           O
ATOM  10536  C1  POPE  187      91.917  74.547  69.799  1.00  0.00           C
ATOM  10539  C2  POPE  187      91.097  75.687  70.419  1.00  0.00           C
ATOM  10541  O21 POPE  187      91.657  76.057  71.688  1.00  0.00           O
ATOM  10542  C21 POPE  187      91.497  75.267  72.718  1.00  0.00           C
ATOM  10543  O22 POPE  187      90.937  74.177  72.739  1.00  0.00           O
ATOM  10544  C22 POPE  187      92.177  75.917  73.928  1.00  0.00           C
ATOM  10547  C3  POPE  187      89.577  75.327  70.449  1.00  0.00           C
ATOM  10550  O31 POPE  187      88.867  76.157  71.388  1.00  0.00           O
ATOM  10551  C31 POPE  187      87.627  75.747  71.618  1.00  0.00           C
ATOM  10552  O32 POPE  187      87.057  74.837  71.029  1.00  0.00           O
ATOM  10553  C32 POPE  187      87.017  76.597  72.718  1.00  0.00           C
ATOM  10556  C23 POPE  187      91.187  76.187  75.089  1.00  0.00           C
ATOM  10559  C24 POPE  187      91.877  76.727  76.339  1.00  0.00           C
ATOM  10562  C25 POPE  187      90.887  76.877  77.508  1.00  0.00           C
ATOM  10565  C26 POPE  187      91.517  77.427  78.788  1.00  0.00           C
ATOM  10568  C27 POPE  187      92.467  76.437  79.468  1.00  0.00           C
ATOM  10571  C28 POPE  187      93.327  77.067  80.578  1.00  0.00           C
ATOM  10574  C29 POPE  187      92.597  77.147  81.898  1.00  0.00           C
ATOM  10576 0C21 POPE  187      92.947  76.507  83.028  1.00  0.00           C
ATOM  10578 1C21 POPE  187      94.167  75.617  83.199  1.00  0.00           C
ATOM  10581 2C21 POPE  187      94.647  75.517  84.659  1.00  0.00           C
ATOM  10584 3C21 POPE  187      93.687  74.777  85.609  1.00  0.00           C
ATOM  10587 4C21 POPE  187      93.607  73.267  85.359  1.00  0.00           C
ATOM  10590 5C21 POPE  187      93.107  72.497  86.599  1.00  0.00           C
ATOM  10593 6C21 POPE  187      94.197  72.317  87.659  1.00  0.00           C
ATOM  10596 7C21 POPE  187      93.647  71.917  89.039  1.00  0.00           C
ATOM  10599 8C21 POPE  187      94.747  71.657  90.068  1.00  0.00           C
ATOM  10603  C33 POPE  187      87.597  76.357  74.129  1.00  0.00           C
ATOM  10606  C34 POPE  187      86.597  76.797  75.188  1.00  0.00           C
ATOM  10609  C35 POPE  187      86.947  76.457  76.648  1.00  0.00           C
ATOM  10612  C36 POPE  187      86.067  77.297  77.589  1.00  0.00           C
ATOM  10615  C37 POPE  187      86.297  77.027  79.078  1.00  0.00           C
ATOM  10618  C38 POPE  187      85.547  78.037  79.959  1.00  0.00           C
ATOM  10621  C39 POPE  187      85.827  77.837  81.449  1.00  0.00           C
ATOM  10624 0C31 POPE  187      85.087  78.797  82.388  1.00  0.00           C
ATOM  10627 1C31 POPE  187      85.437  78.507  83.858  1.00  0.00           C
ATOM  10630 2C31 POPE  187      84.737  79.427  84.868  1.00  0.00           C
ATOM  10633 3C31 POPE  187      84.987  78.997  86.318  1.00  0.00           C
ATOM  10636 4C31 POPE  187      84.337  79.927  87.339  1.00  0.00           C
ATOM  10639 5C31 POPE  187      84.567  79.557  88.809  1.00  0.00           C
ATOM  10642 6C31 POPE  187      83.857  80.487  89.788  1.00  0.00           C
ATOM  10646  NH3 POPE  188       7.327  38.937  58.239  1.00  0.00           N
ATOM  10650  C12 POPE  188       8.737  39.427  58.239  1.00  0.00           C
ATOM  10653  C11 POPE  188       9.387  39.247  59.608  1.00  0.00           C
ATOM  10656  P   POPE  188      11.437  40.857  59.519  1.00  0.00           P
ATOM  10657  O13 POPE  188      12.657  40.817  58.678  1.00  0.00           O
ATOM  10658  O14 POPE  188      10.367  41.807  59.128  1.00  0.00           O
ATOM  10659  O11 POPE  188      11.837  41.117  61.019  1.00  0.00           O
ATOM  10660  O12 POPE  188      10.807  39.397  59.499  1.00  0.00           O
ATOM  10661  C1  POPE  188      11.957  40.117  62.019  1.00  0.00           C
ATOM  10664  C2  POPE  188      11.097  40.487  63.249  1.00  0.00           C
ATOM  10666  O21 POPE  188      11.377  39.567  64.309  1.00  0.00           O
ATOM  10667  C21 POPE  188      10.907  38.337  64.269  1.00  0.00           C
ATOM  10668  O22 POPE  188      10.287  37.787  63.368  1.00  0.00           O
ATOM  10669  C22 POPE  188      11.327  37.637  65.568  1.00  0.00           C
ATOM  10672  C3  POPE  188       9.577  40.627  62.938  1.00  0.00           C
ATOM  10675  O31 POPE  188       8.807  40.747  64.148  1.00  0.00           O
ATOM  10676  C31 POPE  188       8.397  41.977  64.458  1.00  0.00           C
ATOM  10677  O32 POPE  188       8.627  42.987  63.818  1.00  0.00           O
ATOM  10678  C32 POPE  188       7.487  41.917  65.688  1.00  0.00           C
ATOM  10681  C23 POPE  188      11.097  38.477  66.848  1.00  0.00           C
ATOM  10684  C24 POPE  188      12.007  38.037  67.998  1.00  0.00           C
ATOM  10687  C25 POPE  188      11.787  36.597  68.468  1.00  0.00           C
ATOM  10690  C26 POPE  188      12.687  36.277  69.679  1.00  0.00           C
ATOM  10693  C27 POPE  188      12.347  34.967  70.398  1.00  0.00           C
ATOM  10696  C28 POPE  188      13.107  34.857  71.739  1.00  0.00           C
ATOM  10699  C29 POPE  188      12.487  33.887  72.708  1.00  0.00           C
ATOM  10701 0C21 POPE  188      13.037  33.527  73.888  1.00  0.00           C
ATOM  10703 1C21 POPE  188      14.377  34.007  74.398  1.00  0.00           C
ATOM  10706 2C21 POPE  188      14.937  33.177  75.568  1.00  0.00           C
ATOM  10709 3C21 POPE  188      15.277  31.697  75.258  1.00  0.00           C
ATOM  10712 4C21 POPE  188      15.827  30.947  76.489  1.00  0.00           C
ATOM  10715 5C21 POPE  188      17.357  30.997  76.618  1.00  0.00           C
ATOM  10718 6C21 POPE  188      18.067  29.927  75.769  1.00  0.00           C
ATOM  10721 7C21 POPE  188      19.597  29.967  75.929  1.00  0.00           C
ATOM  10724 8C21 POPE  188      20.347  28.937  75.068  1.00  0.00           C
ATOM  10728  C33 POPE  188       8.067  41.217  66.949  1.00  0.00           C
ATOM  10731  C34 POPE  188       7.267  41.667  68.178  1.00  0.00           C
ATOM  10734  C35 POPE  188       7.877  41.297  69.539  1.00  0.00           C
ATOM  10737  C36 POPE  188       6.957  41.767  70.678  1.00  0.00           C
ATOM  10740  C37 POPE  188       7.117  40.957  71.968  1.00  0.00           C
ATOM  10743  C38 POPE  188       6.127  41.377  73.059  1.00  0.00           C
ATOM  10746  C39 POPE  188       6.277  40.487  74.299  1.00  0.00           C
ATOM  10749 0C31 POPE  188       5.787  41.177  75.578  1.00  0.00           C
ATOM  10752 1C31 POPE  188       6.107  40.347  76.818  1.00  0.00           C
ATOM  10755 2C31 POPE  188       5.937  41.127  78.129  1.00  0.00           C
ATOM  10758 3C31 POPE  188       6.287  40.267  79.348  1.00  0.00           C
ATOM  10761 4C31 POPE  188       6.647  41.097  80.588  1.00  0.00           C
ATOM  10764 5C31 POPE  188       5.547  42.077  81.008  1.00  0.00           C
ATOM  10767 6C31 POPE  188       5.867  42.807  82.319  1.00  0.00           C
ATOM  10771  NH3 POPE  189      51.897  17.497  63.598  1.00  0.00           N
ATOM  10775  C12 POPE  189      53.127  17.297  62.779  1.00  0.00           C
ATOM  10778  C11 POPE  189      52.727  17.177  61.308  1.00  0.00           C
ATOM  10781  P   POPE  189      53.917  15.037  60.378  1.00  0.00           P
ATOM  10782  O13 POPE  189      52.777  14.557  59.569  1.00  0.00           O
ATOM  10783  O14 POPE  189      55.277  14.777  59.848  1.00  0.00           O
ATOM  10784  O11 POPE  189      53.757  14.497  61.859  1.00  0.00           O
ATOM  10785  O12 POPE  189      53.777  16.597  60.569  1.00  0.00           O
ATOM  10786  C1  POPE  189      52.547  13.907  62.319  1.00  0.00           C
ATOM  10789  C2  POPE  189      52.767  13.327  63.729  1.00  0.00           C
ATOM  10791  O21 POPE  189      53.237  14.347  64.629  1.00  0.00           O
ATOM  10792  C21 POPE  189      52.347  14.747  65.489  1.00  0.00           C
ATOM  10793  O22 POPE  189      51.287  15.287  65.239  1.00  0.00           O
ATOM  10794  C22 POPE  189      52.827  14.367  66.888  1.00  0.00           C
ATOM  10797  C3  POPE  189      53.837  12.207  63.648  1.00  0.00           C
ATOM  10800  O31 POPE  189      54.377  11.887  64.959  1.00  0.00           O
ATOM  10801  C31 POPE  189      55.307  10.947  64.858  1.00  0.00           C
ATOM  10802  O32 POPE  189      55.417  10.167  63.928  1.00  0.00           O
ATOM  10803  C32 POPE  189      56.237  10.987  66.078  1.00  0.00           C
ATOM  10806  C23 POPE  189      53.877  15.337  67.479  1.00  0.00           C
ATOM  10809  C24 POPE  189      54.577  14.737  68.699  1.00  0.00           C
ATOM  10812  C25 POPE  189      55.527  15.697  69.438  1.00  0.00           C
ATOM  10815  C26 POPE  189      54.817  16.887  70.089  1.00  0.00           C
ATOM  10818  C27 POPE  189      55.817  17.847  70.749  1.00  0.00           C
ATOM  10821  C28 POPE  189      55.127  18.847  71.688  1.00  0.00           C
ATOM  10824  C29 POPE  189      55.577  20.267  71.489  1.00  0.00           C
ATOM  10826 0C21 POPE  189      56.067  21.117  72.398  1.00  0.00           C
ATOM  10828 1C21 POPE  189      56.307  20.867  73.868  1.00  0.00           C
ATOM  10831 2C21 POPE  189      55.187  21.477  74.729  1.00  0.00           C
ATOM  10834 3C21 POPE  189      55.547  21.567  76.209  1.00  0.00           C
ATOM  10837 4C21 POPE  189      54.447  22.217  77.068  1.00  0.00           C
ATOM  10840 5C21 POPE  189      53.137  21.417  77.109  1.00  0.00           C
ATOM  10843 6C21 POPE  189      52.137  21.987  78.118  1.00  0.00           C
ATOM  10846 7C21 POPE  189      50.847  21.157  78.199  1.00  0.00           C
ATOM  10849 8C21 POPE  189      49.877  21.677  79.258  1.00  0.00           C
ATOM  10853  C33 POPE  189      55.497  11.037  67.428  1.00  0.00           C
ATOM  10856  C34 POPE  189      56.427  10.937  68.659  1.00  0.00           C
ATOM  10859  C35 POPE  189      55.667  10.867  69.988  1.00  0.00           C
ATOM  10862  C36 POPE  189      56.317   9.947  71.019  1.00  0.00           C
ATOM  10865  C37 POPE  189      55.557   9.967  72.348  1.00  0.00           C
ATOM  10868  C38 POPE  189      56.137   9.047  73.438  1.00  0.00           C
ATOM  10871  C39 POPE  189      55.147   8.887  74.609  1.00  0.00           C
ATOM  10874 0C31 POPE  189      55.477   7.717  75.549  1.00  0.00           C
ATOM  10877 1C31 POPE  189      54.227   7.177  76.258  1.00  0.00           C
ATOM  10880 2C31 POPE  189      54.447   5.827  76.949  1.00  0.00           C
ATOM  10883 3C31 POPE  189      55.417   5.867  78.138  1.00  0.00           C
ATOM  10886 4C31 POPE  189      54.877   6.637  79.348  1.00  0.00           C
ATOM  10889 5C31 POPE  189      55.757   6.447  80.578  1.00  0.00           C
ATOM  10892 6C31 POPE  189      55.137   7.017  81.848  1.00  0.00           C
ATOM  10896  NH3 POPE  190      46.497  71.767  65.008  1.00  0.00           N
ATOM  10900  C12 POPE  190      46.697  70.797  63.878  1.00  0.00           C
ATOM  10903  C11 POPE  190      46.137  69.437  64.278  1.00  0.00           C
ATOM  10906  P   POPE  190      47.037  67.287  65.388  1.00  0.00           P
ATOM  10907  O13 POPE  190      45.727  66.767  64.949  1.00  0.00           O
ATOM  10908  O14 POPE  190      48.287  66.867  64.688  1.00  0.00           O
ATOM  10909  O11 POPE  190      47.247  66.987  66.898  1.00  0.00           O
ATOM  10910  O12 POPE  190      46.927  68.877  65.339  1.00  0.00           O
ATOM  10911  C1  POPE  190      46.537  67.647  67.938  1.00  0.00           C
ATOM  10914  C2  POPE  190      47.557  68.457  68.758  1.00  0.00           C
ATOM  10916  O21 POPE  190      47.187  68.527  70.148  1.00  0.00           O
ATOM  10917  C21 POPE  190      47.367  67.377  70.778  1.00  0.00           C
ATOM  10918  O22 POPE  190      47.817  66.357  70.309  1.00  0.00           O
ATOM  10919  C22 POPE  190      47.147  67.627  72.269  1.00  0.00           C
ATOM  10922  C3  POPE  190      47.787  69.877  68.178  1.00  0.00           C
ATOM  10925  O31 POPE  190      48.717  70.607  68.998  1.00  0.00           O
ATOM  10926  C31 POPE  190      48.267  71.697  69.598  1.00  0.00           C
ATOM  10927  O32 POPE  190      47.227  72.287  69.348  1.00  0.00           O
ATOM  10928  C32 POPE  190      49.207  72.027  70.758  1.00  0.00           C
ATOM  10931  C23 POPE  190      46.457  66.487  73.038  1.00  0.00           C
ATOM  10934  C24 POPE  190      46.317  66.857  74.528  1.00  0.00           C
ATOM  10937  C25 POPE  190      45.067  66.247  75.178  1.00  0.00           C
ATOM  10940  C26 POPE  190      44.927  66.617  76.658  1.00  0.00           C
ATOM  10943  C27 POPE  190      45.897  65.847  77.578  1.00  0.00           C
ATOM  10946  C28 POPE  190      45.747  66.217  79.068  1.00  0.00           C
ATOM  10949  C29 POPE  190      46.617  65.347  79.938  1.00  0.00           C
ATOM  10951 0C21 POPE  190      46.207  64.487  80.889  1.00  0.00           C
ATOM  10953 1C21 POPE  190      44.787  64.227  81.329  1.00  0.00           C
ATOM  10956 2C21 POPE  190      43.917  63.467  80.299  1.00  0.00           C
ATOM  10959 3C21 POPE  190      44.367  62.027  79.998  1.00  0.00           C
ATOM  10962 4C21 POPE  190      43.627  61.427  78.799  1.00  0.00           C
ATOM  10965 5C21 POPE  190      44.187  61.917  77.449  1.00  0.00           C
ATOM  10968 6C21 POPE  190      43.227  61.717  76.279  1.00  0.00           C
ATOM  10971 7C21 POPE  190      43.867  62.087  74.928  1.00  0.00           C
ATOM  10974 8C21 POPE  190      42.857  62.237  73.788  1.00  0.00           C
ATOM  10978  C33 POPE  190      50.547  72.667  70.358  1.00  0.00           C
ATOM  10981  C34 POPE  190      51.327  73.127  71.608  1.00  0.00           C
ATOM  10984  C35 POPE  190      50.737  74.377  72.279  1.00  0.00           C
ATOM  10987  C36 POPE  190      51.257  74.627  73.699  1.00  0.00           C
ATOM  10990  C37 POPE  190      50.737  75.897  74.368  1.00  0.00           C
ATOM  10993  C38 POPE  190      51.387  76.127  75.749  1.00  0.00           C
ATOM  10996  C39 POPE  190      52.917  76.297  75.758  1.00  0.00           C
ATOM  10999 0C31 POPE  190      53.467  77.327  74.758  1.00  0.00           C
ATOM  11002 1C31 POPE  190      54.977  77.577  74.868  1.00  0.00           C
ATOM  11005 2C31 POPE  190      55.327  78.907  75.549  1.00  0.00           C
ATOM  11008 3C31 POPE  190      54.857  78.987  77.008  1.00  0.00           C
ATOM  11011 4C31 POPE  190      55.397  80.207  77.758  1.00  0.00           C
ATOM  11014 5C31 POPE  190      55.277  80.007  79.269  1.00  0.00           C
ATOM  11017 6C31 POPE  190      55.647  81.237  80.098  1.00  0.00           C
ATOM  11021  NH3 POPE  191     109.227  53.167  62.608  1.00  0.00           N
ATOM  11025  C12 POPE  191     110.687  52.857  62.498  1.00  0.00           C
ATOM  11028  C11 POPE  191     111.287  53.477  61.218  1.00  0.00           C
ATOM  11031  P   POPE  191     113.767  52.637  61.218  1.00  0.00           P
ATOM  11032  O13 POPE  191     113.117  51.337  61.488  1.00  0.00           O
ATOM  11033  O14 POPE  191     114.397  52.767  59.898  1.00  0.00           O
ATOM  11034  O11 POPE  191     114.837  53.007  62.358  1.00  0.00           O
ATOM  11035  O12 POPE  191     112.677  53.757  61.388  1.00  0.00           O
ATOM  11036  C1  POPE  191     114.427  52.847  63.718  1.00  0.00           C
ATOM  11039  C2  POPE  191     114.807  54.087  64.589  1.00  0.00           C
ATOM  11041  O21 POPE  191     114.897  53.907  66.019  1.00  0.00           O
ATOM  11042  C21 POPE  191     114.677  52.787  66.669  1.00  0.00           C
ATOM  11043  O22 POPE  191     114.487  51.667  66.209  1.00  0.00           O
ATOM  11044  C22 POPE  191     114.677  53.107  68.148  1.00  0.00           C
ATOM  11047  C3  POPE  191     113.907  55.337  64.278  1.00  0.00           C
ATOM  11050  O31 POPE  191     113.197  55.897  65.419  1.00  0.00           O
ATOM  11051  C31 POPE  191     112.237  55.117  65.938  1.00  0.00           C
ATOM  11052  O32 POPE  191     111.917  54.017  65.549  1.00  0.00           O
ATOM  11053  C32 POPE  191     111.617  55.837  67.148  1.00  0.00           C
ATOM  11056  C23 POPE  191     114.647  51.847  69.038  1.00  0.00           C
ATOM  11059  C24 POPE  191     113.257  51.227  69.118  1.00  0.00           C
ATOM  11062  C25 POPE  191     113.067  50.277  70.299  1.00  0.00           C
ATOM  11065  C26 POPE  191     111.607  49.807  70.408  1.00  0.00           C
ATOM  11068  C27 POPE  191     111.437  48.817  71.568  1.00  0.00           C
ATOM  11071  C28 POPE  191     109.987  48.377  71.799  1.00  0.00           C
ATOM  11074  C29 POPE  191     109.967  47.407  72.958  1.00  0.00           C
ATOM  11076 0C21 POPE  191     109.077  47.367  73.958  1.00  0.00           C
ATOM  11078 1C21 POPE  191     107.827  48.217  74.059  1.00  0.00           C
ATOM  11081 2C21 POPE  191     106.707  47.447  74.779  1.00  0.00           C
ATOM  11084 3C21 POPE  191     106.927  47.377  76.288  1.00  0.00           C
ATOM  11087 4C21 POPE  191     106.187  46.207  76.938  1.00  0.00           C
ATOM  11090 5C21 POPE  191     106.657  45.967  78.379  1.00  0.00           C
ATOM  11093 6C21 POPE  191     106.347  44.537  78.849  1.00  0.00           C
ATOM  11096 7C21 POPE  191     106.877  44.227  80.248  1.00  0.00           C
ATOM  11099 8C21 POPE  191     106.717  42.747  80.609  1.00  0.00           C
ATOM  11103  C33 POPE  191     110.367  55.117  67.708  1.00  0.00           C
ATOM  11106  C34 POPE  191     110.637  54.227  68.898  1.00  0.00           C
ATOM  11109  C35 POPE  191     110.797  55.027  70.178  1.00  0.00           C
ATOM  11112  C36 POPE  191     110.727  54.057  71.339  1.00  0.00           C
ATOM  11115  C37 POPE  191     111.407  54.647  72.549  1.00  0.00           C
ATOM  11118  C38 POPE  191     111.667  53.607  73.628  1.00  0.00           C
ATOM  11121  C39 POPE  191     112.797  54.037  74.528  1.00  0.00           C
ATOM  11124 0C31 POPE  191     112.467  55.347  75.239  1.00  0.00           C
ATOM  11127 1C31 POPE  191     113.657  55.837  76.029  1.00  0.00           C
ATOM  11130 2C31 POPE  191     113.277  56.697  77.229  1.00  0.00           C
ATOM  11133 3C31 POPE  191     114.547  57.117  77.938  1.00  0.00           C
ATOM  11136 4C31 POPE  191     114.347  57.297  79.438  1.00  0.00           C
ATOM  11139 5C31 POPE  191     115.687  57.447  80.138  1.00  0.00           C
ATOM  11142 6C31 POPE  191     115.537  57.477  81.648  1.00  0.00           C
ATOM  11146  NH3 POPE  192      93.907  82.117 106.919  1.00  0.00           N
ATOM  11150  C12 POPE  192      94.907  82.097 108.029  1.00  0.00           C
ATOM  11153  C11 POPE  192      96.077  81.187 107.638  1.00  0.00           C
ATOM  11156  P   POPE  192      97.957  81.937 109.258  1.00  0.00           P
ATOM  11157  O13 POPE  192      97.997  83.127 108.398  1.00  0.00           O
ATOM  11158  O14 POPE  192      97.777  82.127 110.718  1.00  0.00           O
ATOM  11159  O11 POPE  192      99.287  81.097 109.139  1.00  0.00           O
ATOM  11160  O12 POPE  192      96.857  80.897 108.788  1.00  0.00           O
ATOM  11161  C1  POPE  192      99.447  79.867 108.419  1.00  0.00           C
ATOM  11164  C2  POPE  192      99.947  80.067 106.968  1.00  0.00           C
ATOM  11166  O21 POPE  192     100.297  78.757 106.458  1.00  0.00           O
ATOM  11167  C21 POPE  192      99.947  78.497 105.208  1.00  0.00           C
ATOM  11168  O22 POPE  192      99.267  79.237 104.499  1.00  0.00           O
ATOM  11169  C22 POPE  192     100.607  77.197 104.729  1.00  0.00           C
ATOM  11172  C3  POPE  192     101.187  81.017 106.928  1.00  0.00           C
ATOM  11175  O31 POPE  192     101.387  81.627 105.639  1.00  0.00           O
ATOM  11176  C31 POPE  192     102.027  80.887 104.750  1.00  0.00           C
ATOM  11177  O32 POPE  192     102.587  79.827 104.968  1.00  0.00           O
ATOM  11178  C32 POPE  192     101.907  81.567 103.368  1.00  0.00           C
ATOM  11181  C23 POPE  192      99.867  76.487 103.570  1.00  0.00           C
ATOM  11184  C24 POPE  192     100.237  74.997 103.489  1.00  0.00           C
ATOM  11187  C25 POPE  192      99.457  74.167 102.449  1.00  0.00           C
ATOM  11190  C26 POPE  192      99.977  74.297 101.008  1.00  0.00           C
ATOM  11193  C27 POPE  192      99.597  73.057 100.179  1.00  0.00           C
ATOM  11196  C28 POPE  192      99.957  73.127  98.689  1.00  0.00           C
ATOM  11199  C29 POPE  192      98.897  73.847  97.889  1.00  0.00           C
ATOM  11201 0C21 POPE  192      97.827  73.257  97.328  1.00  0.00           C
ATOM  11203 1C21 POPE  192      97.507  71.787  97.428  1.00  0.00           C
ATOM  11206 2C21 POPE  192      96.147  71.407  96.798  1.00  0.00           C
ATOM  11209 3C21 POPE  192      94.937  71.877  97.618  1.00  0.00           C
ATOM  11212 4C21 POPE  192      93.637  71.957  96.808  1.00  0.00           C
ATOM  11215 5C21 POPE  192      93.007  70.607  96.439  1.00  0.00           C
ATOM  11218 6C21 POPE  192      91.637  70.797  95.758  1.00  0.00           C
ATOM  11221 7C21 POPE  192      90.887  69.487  95.508  1.00  0.00           C
ATOM  11224 8C21 POPE  192      89.367  69.637  95.499  1.00  0.00           C
ATOM  11228  C33 POPE  192     103.047  81.197 102.388  1.00  0.00           C
ATOM  11231  C34 POPE  192     103.237  82.267 101.299  1.00  0.00           C
ATOM  11234  C35 POPE  192     102.277  82.177 100.108  1.00  0.00           C
ATOM  11237  C36 POPE  192     102.927  81.577  98.839  1.00  0.00           C
ATOM  11240  C37 POPE  192     102.007  81.697  97.618  1.00  0.00           C
ATOM  11243  C38 POPE  192     102.657  81.227  96.299  1.00  0.00           C
ATOM  11246  C39 POPE  192     103.557  82.267  95.609  1.00  0.00           C
ATOM  11249 0C31 POPE  192     103.677  81.967  94.109  1.00  0.00           C
ATOM  11252 1C31 POPE  192     104.537  82.977  93.328  1.00  0.00           C
ATOM  11255 2C31 POPE  192     104.507  82.697  91.819  1.00  0.00           C
ATOM  11258 3C31 POPE  192     105.227  83.767  90.989  1.00  0.00           C
ATOM  11261 4C31 POPE  192     105.357  83.357  89.508  1.00  0.00           C
ATOM  11264 5C31 POPE  192     106.037  84.427  88.648  1.00  0.00           C
ATOM  11267 6C31 POPE  192     106.207  84.017  87.188  1.00  0.00           C
ATOM  11271  NH3 POPE  193      56.087   1.117 104.708  1.00  0.00           N
ATOM  11275  C12 POPE  193      55.327   2.317 105.199  1.00  0.00           C
ATOM  11278  C11 POPE  193      55.937   2.907 106.499  1.00  0.00           C
ATOM  11281  P   POPE  193      58.417   3.577 105.849  1.00  0.00           P
ATOM  11282  O13 POPE  193      59.497   2.747 105.268  1.00  0.00           O
ATOM  11283  O14 POPE  193      58.857   4.697 106.688  1.00  0.00           O
ATOM  11284  O11 POPE  193      57.537   4.127 104.680  1.00  0.00           O
ATOM  11285  O12 POPE  193      57.357   2.697 106.609  1.00  0.00           O
ATOM  11286  C1  POPE  193      57.887   5.247 103.868  1.00  0.00           C
ATOM  11289  C2  POPE  193      58.497   4.767 102.519  1.00  0.00           C
ATOM  11291  O21 POPE  193      58.077   5.637 101.439  1.00  0.00           O
ATOM  11292  C21 POPE  193      56.877   5.437 100.930  1.00  0.00           C
ATOM  11293  O22 POPE  193      56.007   4.717 101.368  1.00  0.00           O
ATOM  11294  C22 POPE  193      56.707   6.247  99.639  1.00  0.00           C
ATOM  11297  C3  POPE  193      58.237   3.247 102.269  1.00  0.00           C
ATOM  11300  O31 POPE  193      58.427   2.897 100.889  1.00  0.00           O
ATOM  11301  C31 POPE  193      58.037   1.647 100.628  1.00  0.00           C
ATOM  11302  O32 POPE  193      57.637   0.847 101.469  1.00  0.00           O
ATOM  11303  C32 POPE  193      58.097   1.447  99.118  1.00  0.00           C
ATOM  11306  C23 POPE  193      56.087   5.387  98.500  1.00  0.00           C
ATOM  11309  C24 POPE  193      55.647   6.227  97.299  1.00  0.00           C
ATOM  11312  C25 POPE  193      54.877   5.427  96.238  1.00  0.00           C
ATOM  11315  C26 POPE  193      54.717   6.227  94.928  1.00  0.00           C
ATOM  11318  C27 POPE  193      53.927   5.467  93.848  1.00  0.00           C
ATOM  11321  C28 POPE  193      53.827   6.227  92.508  1.00  0.00           C
ATOM  11324  C29 POPE  193      55.167   6.287  91.809  1.00  0.00           C
ATOM  11326 0C21 POPE  193      55.397   6.227  90.489  1.00  0.00           C
ATOM  11328 1C21 POPE  193      54.377   6.137  89.389  1.00  0.00           C
ATOM  11331 2C21 POPE  193      54.157   7.527  88.748  1.00  0.00           C
ATOM  11334 3C21 POPE  193      53.147   7.467  87.608  1.00  0.00           C
ATOM  11337 4C21 POPE  193      52.917   8.807  86.889  1.00  0.00           C
ATOM  11340 5C21 POPE  193      52.357   9.897  87.799  1.00  0.00           C
ATOM  11343 6C21 POPE  193      51.517  10.927  87.039  1.00  0.00           C
ATOM  11346 7C21 POPE  193      50.897  11.967  87.979  1.00  0.00           C
ATOM  11349 8C21 POPE  193      50.017  12.987  87.269  1.00  0.00           C
ATOM  11353  C33 POPE  193      56.807   0.837  98.508  1.00  0.00           C
ATOM  11356  C34 POPE  193      56.887  -0.683  98.239  1.00  0.00           C
ATOM  11359  C35 POPE  193      58.117  -1.143  97.428  1.00  0.00           C
ATOM  11362  C36 POPE  193      58.477  -0.273  96.208  1.00  0.00           C
ATOM  11365  C37 POPE  193      59.797  -0.663  95.538  1.00  0.00           C
ATOM  11368  C38 POPE  193      60.427   0.477  94.708  1.00  0.00           C
ATOM  11371  C39 POPE  193      59.667   0.797  93.419  1.00  0.00           C
ATOM  11374 0C31 POPE  193      60.287   1.957  92.608  1.00  0.00           C
ATOM  11377 1C31 POPE  193      59.637   2.097  91.229  1.00  0.00           C
ATOM  11380 2C31 POPE  193      59.777   3.477  90.569  1.00  0.00           C
ATOM  11383 3C31 POPE  193      58.887   3.567  89.319  1.00  0.00           C
ATOM  11386 4C31 POPE  193      58.727   4.987  88.748  1.00  0.00           C
ATOM  11389 5C31 POPE  193      57.727   5.007  87.579  1.00  0.00           C
ATOM  11392 6C31 POPE  193      57.467   6.397  87.008  1.00  0.00           C
ATOM  11396  NH3 POPE  194      59.857 115.887 105.079  1.00  0.00           N
ATOM  11400  C12 POPE  194      59.897 114.657 105.930  1.00  0.00           C
ATOM  11403  C11 POPE  194      58.687 113.747 105.658  1.00  0.00           C
ATOM  11406  P   POPE  194      56.567 114.927 106.768  1.00  0.00           P
ATOM  11407  O13 POPE  194      55.287 114.277 106.409  1.00  0.00           O
ATOM  11408  O14 POPE  194      56.607 115.547 108.088  1.00  0.00           O
ATOM  11409  O11 POPE  194      56.967 115.997 105.648  1.00  0.00           O
ATOM  11410  O12 POPE  194      57.717 113.847 106.698  1.00  0.00           O
ATOM  11411  C1  POPE  194      56.007 116.907 105.098  1.00  0.00           C
ATOM  11414  C2  POPE  194      55.907 116.757 103.549  1.00  0.00           C
ATOM  11416  O21 POPE  194      54.747 117.447 103.038  1.00  0.00           O
ATOM  11417  C21 POPE  194      54.867 117.857 101.768  1.00  0.00           C
ATOM  11418  O22 POPE  194      55.907 117.967 101.159  1.00  0.00           O
ATOM  11419  C22 POPE  194      53.477 118.127 101.178  1.00  0.00           C
ATOM  11422  C3  POPE  194      55.777 115.247 103.169  1.00  0.00           C
ATOM  11425  O31 POPE  194      56.177 114.957 101.819  1.00  0.00           O
ATOM  11426  C31 POPE  194      57.497 115.017 101.628  1.00  0.00           C
ATOM  11427  O32 POPE  194      58.317 115.407 102.449  1.00  0.00           O
ATOM  11428  C32 POPE  194      57.877 114.457 100.249  1.00  0.00           C
ATOM  11431  C23 POPE  194      53.467 117.967  99.639  1.00  0.00           C
ATOM  11434  C24 POPE  194      52.317 117.097  99.148  1.00  0.00           C
ATOM  11437  C25 POPE  194      52.427 116.757  97.659  1.00  0.00           C
ATOM  11440  C26 POPE  194      51.207 115.967  97.180  1.00  0.00           C
ATOM  11443  C27 POPE  194      51.397 115.307  95.809  1.00  0.00           C
ATOM  11446  C28 POPE  194      50.067 114.947  95.128  1.00  0.00           C
ATOM  11449  C29 POPE  194      49.307 116.187  94.708  1.00  0.00           C
ATOM  11451 0C21 POPE  194      49.267 116.697  93.468  1.00  0.00           C
ATOM  11453 1C21 POPE  194      49.927 116.107  92.258  1.00  0.00           C
ATOM  11456 2C21 POPE  194      49.447 116.707  90.919  1.00  0.00           C
ATOM  11459 3C21 POPE  194      50.337 117.847  90.429  1.00  0.00           C
ATOM  11462 4C21 POPE  194      50.057 118.267  88.979  1.00  0.00           C
ATOM  11465 5C21 POPE  194      48.857 119.217  88.818  1.00  0.00           C
ATOM  11468 6C21 POPE  194      48.907 119.937  87.458  1.00  0.00           C
ATOM  11471 7C21 POPE  194      47.637 120.697  87.099  1.00  0.00           C
ATOM  11474 8C21 POPE  194      47.397 121.927  87.969  1.00  0.00           C
ATOM  11478  C33 POPE  194      56.677 113.987  99.398  1.00  0.00           C
ATOM  11481  C34 POPE  194      57.107 113.337  98.088  1.00  0.00           C
ATOM  11484  C35 POPE  194      55.917 113.267  97.118  1.00  0.00           C
ATOM  11487  C36 POPE  194      56.227 112.567  95.789  1.00  0.00           C
ATOM  11490  C37 POPE  194      55.027 112.667  94.839  1.00  0.00           C
ATOM  11493  C38 POPE  194      55.087 111.747  93.618  1.00  0.00           C
ATOM  11496  C39 POPE  194      56.197 112.077  92.618  1.00  0.00           C
ATOM  11499 0C31 POPE  194      55.867 111.567  91.208  1.00  0.00           C
ATOM  11502 1C31 POPE  194      56.897 111.957  90.149  1.00  0.00           C
ATOM  11505 2C31 POPE  194      56.387 111.737  88.708  1.00  0.00           C
ATOM  11508 3C31 POPE  194      56.107 110.257  88.398  1.00  0.00           C
ATOM  11511 4C31 POPE  194      55.607 110.037  86.959  1.00  0.00           C
ATOM  11514 5C31 POPE  194      55.497 108.547  86.628  1.00  0.00           C
ATOM  11517 6C31 POPE  194      54.797 108.267  85.289  1.00  0.00           C
ATOM  11521  NH3 POPE  195      89.927 127.751  62.488  1.00  0.00           N
ATOM  11525  C12 POPE  195      89.777 127.891  60.988  1.00  0.00           C
ATOM  11528  C11 POPE  195      88.767 128.981  60.559  1.00  0.00           C
ATOM  11531  P   POPE  195      89.127 131.581  60.208  1.00  0.00           P
ATOM  11532  O13 POPE  195      89.597 131.261  58.839  1.00  0.00           O
ATOM  11533  O14 POPE  195      87.787 132.191  60.349  1.00  0.00           O
ATOM  11534  O11 POPE  195      90.237 132.391  61.008  1.00  0.00           O
ATOM  11535  O12 POPE  195      89.117 130.251  61.078  1.00  0.00           O
ATOM  11536  C1  POPE  195      91.397 131.731  61.549  1.00  0.00           C
ATOM  11539  C2  POPE  195      91.427 131.851  63.109  1.00  0.00           C
ATOM  11541  O21 POPE  195      92.667 131.421  63.738  1.00  0.00           O
ATOM  11542  C21 POPE  195      93.017 130.151  63.598  1.00  0.00           C
ATOM  11543  O22 POPE  195      92.447 129.331  62.929  1.00  0.00           O
ATOM  11544  C22 POPE  195      94.277 129.881  64.458  1.00  0.00           C
ATOM  11547  C3  POPE  195      90.157 131.241  63.778  1.00  0.00           C
ATOM  11550  O31 POPE  195      90.277 131.301  65.208  1.00  0.00           O
ATOM  11551  C31 POPE  195      89.267 130.721  65.858  1.00  0.00           C
ATOM  11552  O32 POPE  195      88.367 130.091  65.349  1.00  0.00           O
ATOM  11553  C32 POPE  195      89.537 130.941  67.348  1.00  0.00           C
ATOM  11556  C23 POPE  195      94.127 128.771  65.528  1.00  0.00           C
ATOM  11559  C24 POPE  195      95.407 128.381  66.318  1.00  0.00           C
ATOM  11562  C25 POPE  195      95.887 129.401  67.378  1.00  0.00           C
ATOM  11565  C26 POPE  195      96.607 128.751  68.569  1.00  0.00           C
ATOM  11568  C27 POPE  195      97.057 129.751  69.648  1.00  0.00           C
ATOM  11571  C28 POPE  195      97.397 129.081  70.999  1.00  0.00           C
ATOM  11574  C29 POPE  195      98.007 130.051  71.989  1.00  0.00           C
ATOM  11576 0C21 POPE  195      97.477 130.531  73.129  1.00  0.00           C
ATOM  11578 1C21 POPE  195      96.127 130.211  73.729  1.00  0.00           C
ATOM  11581 2C21 POPE  195      96.217 130.081  75.268  1.00  0.00           C
ATOM  11584 3C21 POPE  195      94.857 129.791  75.929  1.00  0.00           C
ATOM  11587 4C21 POPE  195      94.857 130.071  77.438  1.00  0.00           C
ATOM  11590 5C21 POPE  195      95.697 129.091  78.278  1.00  0.00           C
ATOM  11593 6C21 POPE  195      94.967 127.771  78.558  1.00  0.00           C
ATOM  11596 7C21 POPE  195      95.787 126.781  79.379  1.00  0.00           C
ATOM  11599 8C21 POPE  195      94.977 125.547  79.808  1.00  0.00           C
ATOM  11603  C33 POPE  195      89.527 129.631  68.168  1.00  0.00           C
ATOM  11606  C34 POPE  195      88.147 128.971  68.229  1.00  0.00           C
ATOM  11609  C35 POPE  195      87.737 128.521  69.629  1.00  0.00           C
ATOM  11612  C36 POPE  195      88.657 127.461  70.218  1.00  0.00           C
ATOM  11615  C37 POPE  195      88.307 127.061  71.658  1.00  0.00           C
ATOM  11618  C38 POPE  195      89.417 126.257  72.339  1.00  0.00           C
ATOM  11621  C39 POPE  195      89.667 124.897  71.688  1.00  0.00           C
ATOM  11624 0C31 POPE  195      91.017 124.267  72.049  1.00  0.00           C
ATOM  11627 1C31 POPE  195      91.247 122.957  71.288  1.00  0.00           C
ATOM  11630 2C31 POPE  195      92.607 122.317  71.578  1.00  0.00           C
ATOM  11633 3C31 POPE  195      92.577 120.787  71.559  1.00  0.00           C
ATOM  11636 4C31 POPE  195      91.867 120.197  72.779  1.00  0.00           C
ATOM  11639 5C31 POPE  195      91.647 118.687  72.669  1.00  0.00           C
ATOM  11642 6C31 POPE  195      90.697 118.147  73.738  1.00  0.00           C
ATOM  11646  NH3 POPE  196     123.917 110.177 105.429  1.00  0.00           N
ATOM  11650  C12 POPE  196     125.127 110.067 104.559  1.00  0.00           C
ATOM  11653  C11 POPE  196     126.407 110.337 105.368  1.00  0.00           C
ATOM  11656  P   POPE  196     128.977 110.147 105.068  1.00  0.00           P
ATOM  11657  O13 POPE  196     129.057 110.797 106.388  1.00  0.00           O
ATOM  11658  O14 POPE  196     129.827 108.947 104.828  1.00  0.00           O
ATOM  11659  O11 POPE  196     129.347 111.197 103.988  1.00  0.00           O
ATOM  11660  O12 POPE  196     127.497 109.707 104.708  1.00  0.00           O
ATOM  11661  C1  POPE  196     128.507 111.817 103.029  1.00  0.00           C
ATOM  11664  C2  POPE  196     129.057 111.537 101.618  1.00  0.00           C
ATOM  11666  O21 POPE  196     128.377 112.457 100.749  1.00  0.00           O
ATOM  11667  C21 POPE  196     129.117 113.027  99.820  1.00  0.00           C
ATOM  11668  O22 POPE  196     130.287 112.767  99.568  1.00  0.00           O
ATOM  11669  C22 POPE  196     128.257 114.127  99.179  1.00  0.00           C
ATOM  11672  C3  POPE  196     128.827 110.067 101.208  1.00  0.00           C
ATOM  11675  O31 POPE  196     129.117 109.877  99.809  1.00  0.00           O
ATOM  11676  C31 POPE  196     130.377 109.597  99.489  1.00  0.00           C
ATOM  11677  O32 POPE  196     131.261 109.307 100.278  1.00  0.00           O
ATOM  11678  C32 POPE  196     130.527 109.727  97.969  1.00  0.00           C
ATOM  11681  C23 POPE  196     128.117 114.047  97.638  1.00  0.00           C
ATOM  11684  C24 POPE  196     127.247 115.187  97.089  1.00  0.00           C
ATOM  11687  C25 POPE  196     127.187 115.267  95.548  1.00  0.00           C
ATOM  11690  C26 POPE  196     126.297 116.417  95.059  1.00  0.00           C
ATOM  11693  C27 POPE  196     126.437 116.717  93.559  1.00  0.00           C
ATOM  11696  C28 POPE  196     125.567 117.907  93.078  1.00  0.00           C
ATOM  11699  C29 POPE  196     125.857 119.217  93.788  1.00  0.00           C
ATOM  11701 0C21 POPE  196     126.647 120.207  93.339  1.00  0.00           C
ATOM  11703 1C21 POPE  196     127.477 120.187  92.078  1.00  0.00           C
ATOM  11706 2C21 POPE  196     126.907 120.997  90.898  1.00  0.00           C
ATOM  11709 3C21 POPE  196     125.797 120.267  90.128  1.00  0.00           C
ATOM  11712 4C21 POPE  196     125.317 121.047  88.899  1.00  0.00           C
ATOM  11715 5C21 POPE  196     124.157 120.347  88.158  1.00  0.00           C
ATOM  11718 6C21 POPE  196     124.607 119.387  87.039  1.00  0.00           C
ATOM  11721 7C21 POPE  196     123.397 118.737  86.348  1.00  0.00           C
ATOM  11724 8C21 POPE  196     123.527 118.527  84.828  1.00  0.00           C
ATOM  11728  C33 POPE  196     129.317 110.377  97.250  1.00  0.00           C
ATOM  11731  C34 POPE  196     129.457 110.417  95.718  1.00  0.00           C
ATOM  11734  C35 POPE  196     128.287 111.137  95.028  1.00  0.00           C
ATOM  11737  C36 POPE  196     128.437 111.177  93.499  1.00  0.00           C
ATOM  11740  C37 POPE  196     127.327 111.967  92.789  1.00  0.00           C
ATOM  11743  C38 POPE  196     127.567 112.057  91.278  1.00  0.00           C
ATOM  11746  C39 POPE  196     127.377 113.457  90.688  1.00  0.00           C
ATOM  11749 0C31 POPE  196     125.927 113.757  90.279  1.00  0.00           C
ATOM  11752 1C31 POPE  196     125.787 115.137  89.609  1.00  0.00           C
ATOM  11755 2C31 POPE  196     124.457 115.337  88.868  1.00  0.00           C
ATOM  11758 3C31 POPE  196     123.237 115.457  89.788  1.00  0.00           C
ATOM  11761 4C31 POPE  196     123.037 116.867  90.368  1.00  0.00           C
ATOM  11764 5C31 POPE  196     122.007 116.897  91.498  1.00  0.00           C
ATOM  11767 6C31 POPE  196     121.557 118.307  91.879  1.00  0.00           C
ATOM  11771  NH3 POPE  197     109.597  32.397  63.868  1.00  0.00           N
ATOM  11775  C12 POPE  197     110.107  33.737  63.438  1.00  0.00           C
ATOM  11778  C11 POPE  197     111.177  33.687  62.328  1.00  0.00           C
ATOM  11781  P   POPE  197     111.447  36.267  62.199  1.00  0.00           P
ATOM  11782  O13 POPE  197     112.577  37.217  62.108  1.00  0.00           O
ATOM  11783  O14 POPE  197     110.487  36.207  61.069  1.00  0.00           O
ATOM  11784  O11 POPE  197     110.657  36.527  63.538  1.00  0.00           O
ATOM  11785  O12 POPE  197     112.057  34.817  62.438  1.00  0.00           O
ATOM  11786  C1  POPE  197     111.077  37.357  64.608  1.00  0.00           C
ATOM  11789  C2  POPE  197     109.857  37.767  65.489  1.00  0.00           C
ATOM  11791  O21 POPE  197     109.757  37.017  66.729  1.00  0.00           O
ATOM  11792  C21 POPE  197     109.207  35.787  66.678  1.00  0.00           C
ATOM  11793  O22 POPE  197     109.007  35.127  65.688  1.00  0.00           O
ATOM  11794  C22 POPE  197     108.837  35.327  68.098  1.00  0.00           C
ATOM  11797  C3  POPE  197     108.557  37.857  64.639  1.00  0.00           C
ATOM  11800  O31 POPE  197     107.587  38.807  65.138  1.00  0.00           O
ATOM  11801  C31 POPE  197     106.607  38.237  65.839  1.00  0.00           C
ATOM  11802  O32 POPE  197     106.607  37.087  66.218  1.00  0.00           O
ATOM  11803  C32 POPE  197     105.487  39.237  66.069  1.00  0.00           C
ATOM  11806  C23 POPE  197     108.517  33.807  68.159  1.00  0.00           C
ATOM  11809  C24 POPE  197     108.677  33.127  69.539  1.00  0.00           C
ATOM  11812  C25 POPE  197     107.467  33.197  70.479  1.00  0.00           C
ATOM  11815  C26 POPE  197     107.347  34.517  71.258  1.00  0.00           C
ATOM  11818  C27 POPE  197     106.197  34.537  72.279  1.00  0.00           C
ATOM  11821  C28 POPE  197     106.357  33.527  73.449  1.00  0.00           C
ATOM  11824  C29 POPE  197     105.167  33.557  74.379  1.00  0.00           C
ATOM  11826 0C21 POPE  197     105.127  33.987  75.659  1.00  0.00           C
ATOM  11828 1C21 POPE  197     106.257  34.567  76.468  1.00  0.00           C
ATOM  11831 2C21 POPE  197     106.487  33.827  77.799  1.00  0.00           C
ATOM  11834 3C21 POPE  197     106.957  32.377  77.628  1.00  0.00           C
ATOM  11837 4C21 POPE  197     107.437  31.717  78.928  1.00  0.00           C
ATOM  11840 5C21 POPE  197     108.807  32.227  79.409  1.00  0.00           C
ATOM  11843 6C21 POPE  197     109.337  31.457  80.629  1.00  0.00           C
ATOM  11846 7C21 POPE  197     110.727  31.917  81.069  1.00  0.00           C
ATOM  11849 8C21 POPE  197     111.287  31.117  82.249  1.00  0.00           C
ATOM  11853  C33 POPE  197     104.277  38.597  66.788  1.00  0.00           C
ATOM  11856  C34 POPE  197     104.547  38.327  68.269  1.00  0.00           C
ATOM  11859  C35 POPE  197     103.337  37.797  69.049  1.00  0.00           C
ATOM  11862  C36 POPE  197     103.727  37.427  70.489  1.00  0.00           C
ATOM  11865  C37 POPE  197     102.537  37.297  71.438  1.00  0.00           C
ATOM  11868  C38 POPE  197     102.967  36.847  72.849  1.00  0.00           C
ATOM  11871  C39 POPE  197     101.777  36.707  73.809  1.00  0.00           C
ATOM  11874 0C31 POPE  197     102.137  37.007  75.268  1.00  0.00           C
ATOM  11877 1C31 POPE  197     100.907  36.937  76.188  1.00  0.00           C
ATOM  11880 2C31 POPE  197     101.077  37.677  77.529  1.00  0.00           C
ATOM  11883 3C31 POPE  197     101.897  36.917  78.578  1.00  0.00           C
ATOM  11886 4C31 POPE  197     102.017  37.707  79.889  1.00  0.00           C
ATOM  11889 5C31 POPE  197     102.717  36.947  81.019  1.00  0.00           C
ATOM  11892 6C31 POPE  197     102.947  37.797  82.279  1.00  0.00           C
ATOM  11896  NH3 POPE  198     122.487  93.827 105.299  1.00  0.00           N
ATOM  11900  C12 POPE  198     123.667  93.857 106.208  1.00  0.00           C
ATOM  11903  C11 POPE  198     123.627  92.637 107.139  1.00  0.00           C
ATOM  11906  P   POPE  198     121.927  91.277 108.578  1.00  0.00           P
ATOM  11907  O13 POPE  198     122.847  91.597 109.699  1.00  0.00           O
ATOM  11908  O14 POPE  198     120.477  91.337 108.848  1.00  0.00           O
ATOM  11909  O11 POPE  198     122.267  89.827 108.078  1.00  0.00           O
ATOM  11910  O12 POPE  198     122.277  92.187 107.339  1.00  0.00           O
ATOM  11911  C1  POPE  198     121.577  89.277 106.938  1.00  0.00           C
ATOM  11914  C2  POPE  198     122.377  89.497 105.628  1.00  0.00           C
ATOM  11916  O21 POPE  198     121.847  88.587 104.648  1.00  0.00           O
ATOM  11917  C21 POPE  198     121.637  89.107 103.438  1.00  0.00           C
ATOM  11918  O22 POPE  198     121.867  90.257 103.118  1.00  0.00           O
ATOM  11919  C22 POPE  198     121.187  87.987 102.509  1.00  0.00           C
ATOM  11922  C3  POPE  198     123.897  89.237 105.828  1.00  0.00           C
ATOM  11925  O31 POPE  198     124.677  89.657 104.688  1.00  0.00           O
ATOM  11926  C31 POPE  198     124.757  88.707 103.759  1.00  0.00           C
ATOM  11927  O32 POPE  198     124.497  87.527 103.958  1.00  0.00           O
ATOM  11928  C32 POPE  198     125.077  89.297 102.388  1.00  0.00           C
ATOM  11931  C23 POPE  198     121.667  88.137 101.049  1.00  0.00           C
ATOM  11934  C24 POPE  198     121.817  86.777 100.359  1.00  0.00           C
ATOM  11937  C25 POPE  198     122.467  86.887  98.979  1.00  0.00           C
ATOM  11940  C26 POPE  198     121.587  87.567  97.929  1.00  0.00           C
ATOM  11943  C27 POPE  198     122.327  87.707  96.589  1.00  0.00           C
ATOM  11946  C28 POPE  198     121.377  87.867  95.398  1.00  0.00           C
ATOM  11949  C29 POPE  198     122.137  88.247  94.158  1.00  0.00           C
ATOM  11951 0C21 POPE  198     122.037  89.417  93.499  1.00  0.00           C
ATOM  11953 1C21 POPE  198     121.117  90.557  93.839  1.00  0.00           C
ATOM  11956 2C21 POPE  198     120.137  90.797  92.678  1.00  0.00           C
ATOM  11959 3C21 POPE  198     118.997  91.757  93.038  1.00  0.00           C
ATOM  11962 4C21 POPE  198     118.337  92.317  91.778  1.00  0.00           C
ATOM  11965 5C21 POPE  198     117.127  93.227  92.039  1.00  0.00           C
ATOM  11968 6C21 POPE  198     116.687  93.897  90.728  1.00  0.00           C
ATOM  11971 7C21 POPE  198     115.477  94.827  90.889  1.00  0.00           C
ATOM  11974 8C21 POPE  198     115.217  95.657  89.639  1.00  0.00           C
ATOM  11978  C33 POPE  198     126.517  89.827 102.208  1.00  0.00           C
ATOM  11981  C34 POPE  198     126.927  89.887 100.728  1.00  0.00           C
ATOM  11984  C35 POPE  198     126.187  90.957  99.909  1.00  0.00           C
ATOM  11987  C36 POPE  198     125.587  90.377  98.619  1.00  0.00           C
ATOM  11990  C37 POPE  198     125.217  91.437  97.568  1.00  0.00           C
ATOM  11993  C38 POPE  198     124.507  90.837  96.348  1.00  0.00           C
ATOM  11996  C39 POPE  198     124.807  91.607  95.059  1.00  0.00           C
ATOM  11999 0C31 POPE  198     124.427  93.087  95.089  1.00  0.00           C
ATOM  12002 1C31 POPE  198     125.067  93.817  93.909  1.00  0.00           C
ATOM  12005 2C31 POPE  198     124.887  95.337  93.958  1.00  0.00           C
ATOM  12008 3C31 POPE  198     125.557  96.067  92.789  1.00  0.00           C
ATOM  12011 4C31 POPE  198     124.907  95.757  91.428  1.00  0.00           C
ATOM  12014 5C31 POPE  198     125.647  96.407  90.258  1.00  0.00           C
ATOM  12017 6C31 POPE  198     125.187  95.907  88.888  1.00  0.00           C
ATOM  12021  NH3 POPE  199      94.477  36.627 104.610  1.00  0.00           N
ATOM  12025  C12 POPE  199      95.967  36.547 104.408  1.00  0.00           C
ATOM  12028  C11 POPE  199      96.787  36.637 105.709  1.00  0.00           C
ATOM  12031  P   POPE  199      99.317  35.687 105.898  1.00  0.00           P
ATOM  12032  O13 POPE  199      98.787  34.797 106.948  1.00  0.00           O
ATOM  12033  O14 POPE  199     100.527  36.467 106.218  1.00  0.00           O
ATOM  12034  O11 POPE  199      99.617  34.847 104.599  1.00  0.00           O
ATOM  12035  O12 POPE  199      98.177  36.657 105.408  1.00  0.00           O
ATOM  12036  C1  POPE  199      98.647  34.397 103.648  1.00  0.00           C
ATOM  12039  C2  POPE  199      98.537  35.297 102.379  1.00  0.00           C
ATOM  12041  O21 POPE  199      98.377  34.507 101.189  1.00  0.00           O
ATOM  12042  C21 POPE  199      97.167  34.017 100.968  1.00  0.00           C
ATOM  12043  O22 POPE  199      96.207  34.127 101.709  1.00  0.00           O
ATOM  12044  C22 POPE  199      97.207  33.267  99.639  1.00  0.00           C
ATOM  12047  C3  POPE  199      99.797  36.217 102.218  1.00  0.00           C
ATOM  12050  O31 POPE  199      99.987  36.737 100.898  1.00  0.00           O
ATOM  12051  C31 POPE  199      99.027  37.467 100.339  1.00  0.00           C
ATOM  12052  O32 POPE  199      97.977  37.797 100.839  1.00  0.00           O
ATOM  12053  C32 POPE  199      99.427  37.747  98.888  1.00  0.00           C
ATOM  12056  C23 POPE  199      96.227  33.827  98.598  1.00  0.00           C
ATOM  12059  C24 POPE  199      96.557  33.427  97.148  1.00  0.00           C
ATOM  12062  C25 POPE  199      96.847  31.927  96.968  1.00  0.00           C
ATOM  12065  C26 POPE  199      97.137  31.547  95.508  1.00  0.00           C
ATOM  12068  C27 POPE  199      97.627  30.097  95.368  1.00  0.00           C
ATOM  12071  C28 POPE  199      97.977  29.717  93.918  1.00  0.00           C
ATOM  12074  C29 POPE  199      97.777  28.247  93.648  1.00  0.00           C
ATOM  12076 0C21 POPE  199      97.077  27.697  92.638  1.00  0.00           C
ATOM  12078 1C21 POPE  199      96.417  28.427  91.498  1.00  0.00           C
ATOM  12081 2C21 POPE  199      96.847  27.897  90.108  1.00  0.00           C
ATOM  12084 3C21 POPE  199      98.347  28.067  89.828  1.00  0.00           C
ATOM  12087 4C21 POPE  199      98.747  27.517  88.449  1.00  0.00           C
ATOM  12090 5C21 POPE  199     100.257  27.667  88.188  1.00  0.00           C
ATOM  12093 6C21 POPE  199     100.577  27.827  86.698  1.00  0.00           C
ATOM  12096 7C21 POPE  199     102.087  27.907  86.428  1.00  0.00           C
ATOM  12099 8C21 POPE  199     102.417  28.157  84.958  1.00  0.00           C
ATOM  12103  C33 POPE  199      98.237  38.177  98.018  1.00  0.00           C
ATOM  12106  C34 POPE  199      98.647  38.347  96.549  1.00  0.00           C
ATOM  12109  C35 POPE  199      99.517  39.587  96.288  1.00  0.00           C
ATOM  12112  C36 POPE  199      99.777  39.807  94.788  1.00  0.00           C
ATOM  12115  C37 POPE  199     100.557  41.107  94.529  1.00  0.00           C
ATOM  12118  C38 POPE  199     100.977  41.327  93.069  1.00  0.00           C
ATOM  12121  C39 POPE  199      99.807  41.557  92.109  1.00  0.00           C
ATOM  12124 0C31 POPE  199     100.297  42.067  90.749  1.00  0.00           C
ATOM  12127 1C31 POPE  199      99.197  42.177  89.688  1.00  0.00           C
ATOM  12130 2C31 POPE  199      99.687  42.797  88.368  1.00  0.00           C
ATOM  12133 3C31 POPE  199     100.257  44.227  88.499  1.00  0.00           C
ATOM  12136 4C31 POPE  199      99.267  45.227  89.109  1.00  0.00           C
ATOM  12139 5C31 POPE  199      99.857  46.637  89.268  1.00  0.00           C
ATOM  12142 6C31 POPE  199      98.857  47.647  89.839  1.00  0.00           C
ATOM  12146  NH3 POPE  200      10.687  35.417  62.008  1.00  0.00           N
ATOM  12150  C12 POPE  200      10.607  36.007  60.639  1.00  0.00           C
ATOM  12153  C11 POPE  200      11.577  35.287  59.678  1.00  0.00           C
ATOM  12156  P   POPE  200      11.767  32.657  60.028  1.00  0.00           P
ATOM  12157  O13 POPE  200      13.237  32.697  59.878  1.00  0.00           O
ATOM  12158  O14 POPE  200      11.027  31.487  59.508  1.00  0.00           O
ATOM  12159  O11 POPE  200      11.397  32.837  61.568  1.00  0.00           O
ATOM  12160  O12 POPE  200      11.137  33.967  59.389  1.00  0.00           O
ATOM  12161  C1  POPE  200      11.327  31.657  62.389  1.00  0.00           C
ATOM  12164  C2  POPE  200      12.707  31.337  63.008  1.00  0.00           C
ATOM  12166  O21 POPE  200      12.667  30.097  63.748  1.00  0.00           O
ATOM  12167  C21 POPE  200      12.027  30.057  64.909  1.00  0.00           C
ATOM  12168  O22 POPE  200      11.367  30.947  65.419  1.00  0.00           O
ATOM  12169  C22 POPE  200      12.297  28.697  65.538  1.00  0.00           C
ATOM  12172  C3  POPE  200      13.257  32.537  63.818  1.00  0.00           C
ATOM  12175  O31 POPE  200      14.457  32.157  64.519  1.00  0.00           O
ATOM  12176  C31 POPE  200      14.587  32.607  65.758  1.00  0.00           C
ATOM  12177  O32 POPE  200      13.807  33.347  66.328  1.00  0.00           O
ATOM  12178  C32 POPE  200      15.917  32.127  66.328  1.00  0.00           C
ATOM  12181  C23 POPE  200      11.637  28.517  66.918  1.00  0.00           C
ATOM  12184  C24 POPE  200      11.797  27.077  67.428  1.00  0.00           C
ATOM  12187  C25 POPE  200      11.027  26.817  68.729  1.00  0.00           C
ATOM  12190  C26 POPE  200      10.867  25.317  69.008  1.00  0.00           C
ATOM  12193  C27 POPE  200      10.027  25.027  70.258  1.00  0.00           C
ATOM  12196  C28 POPE  200       9.487  23.587  70.248  1.00  0.00           C
ATOM  12199  C29 POPE  200       8.717  23.237  71.498  1.00  0.00           C
ATOM  12201 0C21 POPE  200       9.247  22.647  72.578  1.00  0.00           C
ATOM  12203 1C21 POPE  200      10.697  22.247  72.699  1.00  0.00           C
ATOM  12206 2C21 POPE  200      11.007  21.337  73.898  1.00  0.00           C
ATOM  12209 3C21 POPE  200      10.877  22.027  75.268  1.00  0.00           C
ATOM  12212 4C21 POPE  200      11.357  21.107  76.388  1.00  0.00           C
ATOM  12215 5C21 POPE  200      11.337  21.757  77.779  1.00  0.00           C
ATOM  12218 6C21 POPE  200      11.847  20.767  78.828  1.00  0.00           C
ATOM  12221 7C21 POPE  200      11.797  21.277  80.268  1.00  0.00           C
ATOM  12224 8C21 POPE  200      12.037  20.157  81.299  1.00  0.00           C
ATOM  12228  C33 POPE  200      15.787  31.807  67.818  1.00  0.00           C
ATOM  12231  C34 POPE  200      15.087  30.457  68.049  1.00  0.00           C
ATOM  12234  C35 POPE  200      14.707  30.317  69.519  1.00  0.00           C
ATOM  12237  C36 POPE  200      14.217  28.947  69.968  1.00  0.00           C
ATOM  12240  C37 POPE  200      13.847  28.997  71.458  1.00  0.00           C
ATOM  12243  C38 POPE  200      13.447  27.667  72.089  1.00  0.00           C
ATOM  12246  C39 POPE  200      13.037  27.857  73.549  1.00  0.00           C
ATOM  12249 0C31 POPE  200      13.367  26.647  74.428  1.00  0.00           C
ATOM  12252 1C31 POPE  200      12.897  26.867  75.868  1.00  0.00           C
ATOM  12255 2C31 POPE  200      13.347  25.767  76.828  1.00  0.00           C
ATOM  12258 3C31 POPE  200      12.607  25.847  78.178  1.00  0.00           C
ATOM  12261 4C31 POPE  200      12.687  27.237  78.828  1.00  0.00           C
ATOM  12264 5C31 POPE  200      12.207  27.227  80.279  1.00  0.00           C
ATOM  12267 6C31 POPE  200      12.277  28.587  80.968  1.00  0.00           C
ATOM  12271  NH3 POPE  201     118.147 125.507  58.988  1.00  0.00           N
ATOM  12275  C12 POPE  201     117.127 125.617  60.089  1.00  0.00           C
ATOM  12278  C11 POPE  201     117.777 126.317  61.288  1.00  0.00           C
ATOM  12281  P   POPE  201     119.697 128.091  61.118  1.00  0.00           P
ATOM  12282  O13 POPE  201     120.527 126.891  61.288  1.00  0.00           O
ATOM  12283  O14 POPE  201     120.057 128.991  60.008  1.00  0.00           O
ATOM  12284  O11 POPE  201     119.587 128.851  62.508  1.00  0.00           O
ATOM  12285  O12 POPE  201     118.237 127.591  60.868  1.00  0.00           O
ATOM  12286  C1  POPE  201     119.917 128.111  63.699  1.00  0.00           C
ATOM  12289  C2  POPE  201     119.317 128.721  64.998  1.00  0.00           C
ATOM  12291  O21 POPE  201     119.937 127.981  66.058  1.00  0.00           O
ATOM  12292  C21 POPE  201     120.017 128.421  67.319  1.00  0.00           C
ATOM  12293  O22 POPE  201     120.247 127.671  68.258  1.00  0.00           O
ATOM  12294  C22 POPE  201     119.917 129.941  67.529  1.00  0.00           C
ATOM  12297  C3  POPE  201     117.767 128.541  65.059  1.00  0.00           C
ATOM  12300  O31 POPE  201     117.237 128.851  66.368  1.00  0.00           O
ATOM  12301  C31 POPE  201     115.957 128.541  66.538  1.00  0.00           C
ATOM  12302  O32 POPE  201     115.247 127.981  65.729  1.00  0.00           O
ATOM  12303  C32 POPE  201     115.547 129.031  67.938  1.00  0.00           C
ATOM  12306  C23 POPE  201     120.077 130.271  69.049  1.00  0.00           C
ATOM  12309  C24 POPE  201     120.087 131.771  69.409  1.00  0.00           C
ATOM  12312  C25 POPE  201     120.397 132.031  70.898  1.00  0.00           C
ATOM  12315  C26 POPE  201     119.577 131.221  71.928  1.00  0.00           C
ATOM  12318  C27 POPE  201     120.157 131.331  73.359  1.00  0.00           C
ATOM  12321  C28 POPE  201     119.677 130.221  74.318  1.00  0.00           C
ATOM  12324  C29 POPE  201     120.807 129.721  75.199  1.00  0.00           C
ATOM  12326 0C21 POPE  201     120.907 129.751  76.538  1.00  0.00           C
ATOM  12328 1C21 POPE  201     119.927 130.281  77.559  1.00  0.00           C
ATOM  12331 2C21 POPE  201     120.647 131.111  78.639  1.00  0.00           C
ATOM  12334 3C21 POPE  201     119.767 131.391  79.878  1.00  0.00           C
ATOM  12337 4C21 POPE  201     120.537 132.171  80.958  1.00  0.00           C
ATOM  12340 5C21 POPE  201     119.757 132.421  82.258  1.00  0.00           C
ATOM  12343 6C21 POPE  201     119.467 131.181  83.118  1.00  0.00           C
ATOM  12346 7C21 POPE  201     119.157 131.571  84.578  1.00  0.00           C
ATOM  12349 8C21 POPE  201     118.607 130.431  85.438  1.00  0.00           C
ATOM  12353  C33 POPE  201     114.217 128.481  68.498  1.00  0.00           C
ATOM  12356  C34 POPE  201     113.927 128.941  69.938  1.00  0.00           C
ATOM  12359  C35 POPE  201     114.887 128.391  71.008  1.00  0.00           C
ATOM  12362  C36 POPE  201     114.537 128.871  72.428  1.00  0.00           C
ATOM  12365  C37 POPE  201     115.407 128.251  73.538  1.00  0.00           C
ATOM  12368  C38 POPE  201     115.027 128.771  74.928  1.00  0.00           C
ATOM  12371  C39 POPE  201     115.867 128.161  76.069  1.00  0.00           C
ATOM  12374 0C31 POPE  201     115.597 128.781  77.449  1.00  0.00           C
ATOM  12377 1C31 POPE  201     116.517 128.191  78.529  1.00  0.00           C
ATOM  12380 2C31 POPE  201     116.407 128.841  79.919  1.00  0.00           C
ATOM  12383 3C31 POPE  201     117.427 128.301  80.938  1.00  0.00           C
ATOM  12386 4C31 POPE  201     117.387 126.781  81.159  1.00  0.00           C
ATOM  12389 5C31 POPE  201     118.427 126.217  82.148  1.00  0.00           C
ATOM  12392 6C31 POPE  201     119.767 126.941  82.188  1.00  0.00           C
ATOM  12396  NH3 POPE  202      19.447  98.827  64.708  1.00  0.00           N
ATOM  12400  C12 POPE  202      17.997  99.047  64.418  1.00  0.00           C
ATOM  12403  C11 POPE  202      17.767  99.667  63.028  1.00  0.00           C
ATOM  12406  P   POPE  202      15.777 100.577  61.568  1.00  0.00           P
ATOM  12407  O13 POPE  202      16.867 100.957  60.648  1.00  0.00           O
ATOM  12408  O14 POPE  202      14.707  99.747  60.988  1.00  0.00           O
ATOM  12409  O11 POPE  202      15.147 101.877  62.208  1.00  0.00           O
ATOM  12410  O12 POPE  202      16.357  99.747  62.799  1.00  0.00           O
ATOM  12411  C1  POPE  202      15.837 102.667  63.179  1.00  0.00           C
ATOM  12414  C2  POPE  202      15.767 102.117  64.639  1.00  0.00           C
ATOM  12416  O21 POPE  202      14.427 102.177  65.169  1.00  0.00           O
ATOM  12417  C21 POPE  202      14.117 101.137  65.938  1.00  0.00           C
ATOM  12418  O22 POPE  202      14.577 100.017  65.868  1.00  0.00           O
ATOM  12419  C22 POPE  202      13.137 101.627  67.008  1.00  0.00           C
ATOM  12422  C3  POPE  202      16.677 102.927  65.598  1.00  0.00           C
ATOM  12425  O31 POPE  202      16.867 102.237  66.848  1.00  0.00           O
ATOM  12426  C31 POPE  202      17.157 103.017  67.879  1.00  0.00           C
ATOM  12427  O32 POPE  202      17.317 104.227  67.839  1.00  0.00           O
ATOM  12428  C32 POPE  202      17.377 102.177  69.118  1.00  0.00           C
ATOM  12431  C23 POPE  202      13.297 100.927  68.379  1.00  0.00           C
ATOM  12434  C24 POPE  202      12.227 101.417  69.368  1.00  0.00           C
ATOM  12437  C25 POPE  202      12.027 100.517  70.598  1.00  0.00           C
ATOM  12440  C26 POPE  202      13.277 100.397  71.498  1.00  0.00           C
ATOM  12443  C27 POPE  202      12.957  99.927  72.928  1.00  0.00           C
[truncated: 1,714,549 more chars]
