# Supplementary material for: Characterizing Membrane Association and Periplasmic Transfer of Bacterial Lipoproteins through Molecular Dynamics Simulations
Source: Structure. 2020 Apr 7;28(4):475–487.e3. doi: 10.1016/j.str.2020.01.012 (PMC7139219; doi:10.1016/j.str.2020.01.012)
Supplement: Data S3. Final Coordinates from Simulations (M–X), Related to Figure 3 [file mmc5.zip › M-X/RCSF-3-atomistic.pdb]

TITLE     Protein
REMARK    THIS IS A SIMULATION BOX
CRYST1  129.319  129.319  191.073  90.00  90.00  90.00 P 1           1
MODEL        1
ATOM      1  N   CYSTA   1      73.954  79.825 106.466  1.00  0.00           N
ATOM      3  CA  CYSTA   1      73.345  78.975 107.466  1.00  0.00           C
ATOM      5  C   CYSTA   1      72.464  80.145 107.966  1.00  0.00           C
ATOM      6  O   CYSTA   1      72.815  80.785 108.956  1.00  0.00           O
ATOM      7  CB  CYSTA   1      73.085  77.714 106.486  1.00  0.00           C
ATOM     10  SG  CYSTA   1      71.415  77.075 105.976  1.00  0.00           S
ATOM     11  C1  CYSTA   1      71.524  75.344 106.636  1.00  0.00           C
ATOM     14  CA1 CYSTA   1      74.994  80.675 106.566  1.00  0.00           C
ATOM     15  OA1 CYSTA   1      75.655  80.805 107.597  1.00  0.00           O
ATOM     16  CA2 CYSTA   1      75.265  81.565 105.416  1.00  0.00           C
ATOM     19  C11 CYSTA   1      70.754  74.234 105.856  1.00  0.00           C
ATOM     21  O11 CYSTA   1      71.195  74.264 104.496  1.00  0.00           O
ATOM     22  CX1 CYSTA   1      71.104  73.264 103.596  1.00  0.00           C
ATOM     23  OX1 CYSTA   1      71.285  73.465 102.406  1.00  0.00           O
ATOM     24  CX2 CYSTA   1      70.784  71.854 104.126  1.00  0.00           C
ATOM     27  C12 CYSTA   1      69.225  74.505 105.976  1.00  0.00           C
ATOM     30  O12 CYSTA   1      68.464  73.645 105.126  1.00  0.00           O
ATOM     31  CD1 CYSTA   1      68.054  74.224 104.006  1.00  0.00           C
ATOM     32  OD1 CYSTA   1      68.034  75.414 103.777  1.00  0.00           O
ATOM     33  CD2 CYSTA   1      67.754  73.154 102.966  1.00  0.00           C
ATOM     36  CA3 CYSTA   1      74.065  81.574 104.457  1.00  0.00           C
ATOM     39  CA4 CYSTA   1      74.085  80.334 103.556  1.00  0.00           C
ATOM     42  CA5 CYSTA   1      73.015  80.385 102.486  1.00  0.00           C
ATOM     45  CA6 CYSTA   1      73.564  79.835 101.186  1.00  0.00           C
ATOM     48  CA7 CYSTA   1      74.245  80.904 100.326  1.00  0.00           C
ATOM     51  CA8 CYSTA   1      75.604  81.385 100.806  1.00  0.00           C
ATOM     54  CA9 CYSTA   1      76.204  82.444  99.887  1.00  0.00           C
ATOM     57 0CA1 CYSTA   1      76.905  81.865  98.656  1.00  0.00           C
ATOM     60 1CA1 CYSTA   1      78.335  82.385  98.516  1.00  0.00           C
ATOM     63 2CA1 CYSTA   1      78.975  81.874  97.226  1.00  0.00           C
ATOM     66 3CA1 CYSTA   1      80.254  82.615  96.826  1.00  0.00           C
ATOM     69 4CA1 CYSTA   1      80.655  82.324  95.366  1.00  0.00           C
ATOM     72 5CA1 CYSTA   1      80.664  80.825  95.016  1.00  0.00           C
ATOM     75 6CA1 CYSTA   1      81.174  80.545  93.596  1.00  0.00           C
ATOM     79  CD3 CYSTA   1      66.594  73.524 102.016  1.00  0.00           C
ATOM     82  CD4 CYSTA   1      65.434  72.535 102.086  1.00  0.00           C
ATOM     85  CD5 CYSTA   1      64.195  73.054 101.347  1.00  0.00           C
ATOM     88  CD6 CYSTA   1      64.315  73.024  99.806  1.00  0.00           C
ATOM     91  CD7 CYSTA   1      65.114  74.185  99.177  1.00  0.00           C
ATOM     94  CD8 CYSTA   1      64.324  74.975  98.116  1.00  0.00           C
ATOM     97  CD9 CYSTA   1      65.144  76.105  97.486  1.00  0.00           C
ATOM    100 0CD1 CYSTA   1      65.284  77.355  98.376  1.00  0.00           C
ATOM    103 1CD1 CYSTA   1      64.344  78.504  97.996  1.00  0.00           C
ATOM    106 2CD1 CYSTA   1      64.594  79.835  98.736  1.00  0.00           C
ATOM    109 3CD1 CYSTA   1      64.195  81.004  97.816  1.00  0.00           C
ATOM    112 4CD1 CYSTA   1      63.655  82.285  98.466  1.00  0.00           C
ATOM    115 5CD1 CYSTA   1      62.735  83.004  97.466  1.00  0.00           C
ATOM    118 6CD1 CYSTA   1      62.094  84.304  97.946  1.00  0.00           C
ATOM    122  CX3 CYSTA   1      70.475  70.864 102.966  1.00  0.00           C
ATOM    125  CX4 CYSTA   1      70.905  69.404 103.186  1.00  0.00           C
ATOM    128  CX5 CYSTA   1      70.155  68.495 102.216  1.00  0.00           C
ATOM    131  CX6 CYSTA   1      70.644  67.035 102.097  1.00  0.00           C
ATOM    134  CX7 CYSTA   1      69.585  66.274 101.286  1.00  0.00           C
ATOM    137  CX8 CYSTA   1      69.884  64.844 100.786  1.00  0.00           C
ATOM    140  CX9 CYSTA   1      68.674  64.455  99.966  1.00  0.00           C
ATOM    142 0CX1 CYSTA   1      68.385  63.325  99.296  1.00  0.00           C
ATOM    144 1CX1 CYSTA   1      69.195  62.075  99.156  1.00  0.00           C
ATOM    147 2CX1 CYSTA   1      69.744  61.935  97.716  1.00  0.00           C
ATOM    150 3CX1 CYSTA   1      68.684  62.034  96.596  1.00  0.00           C
ATOM    153 4CX1 CYSTA   1      69.315  61.924  95.196  1.00  0.00           C
ATOM    156 5CX1 CYSTA   1      69.985  63.224  94.736  1.00  0.00           C
ATOM    159 6CX1 CYSTA   1      70.934  62.995  93.567  1.00  0.00           C
ATOM    162 7CX1 CYSTA   1      71.725  64.245  93.146  1.00  0.00           C
ATOM    165 8CX1 CYSTA   1      72.815  63.925  92.126  1.00  0.00           C
ATOM    169  N   SER A   2      71.335  80.474 107.276  1.00  0.00           N
ATOM    171  CA  SER A   2      70.464  81.635 107.416  1.00  0.00           C
ATOM    173  CB  SER A   2      71.114  83.025 107.686  1.00  0.00           C
ATOM    176  OG  SER A   2      71.714  83.115 108.976  1.00  0.00           O
ATOM    178  C   SER A   2      69.725  81.754 106.096  1.00  0.00           C
ATOM    179  O   SER A   2      70.064  81.094 105.116  1.00  0.00           O
ATOM    180  N   MET A   3      68.704  82.635 105.966  1.00  0.00           N
ATOM    182  CA  MET A   3      67.635  82.874 106.916  1.00  0.00           C
ATOM    184  CB  MET A   3      66.765  84.085 106.486  1.00  0.00           C
ATOM    187  CG  MET A   3      65.825  83.875 105.266  1.00  0.00           C
ATOM    190  SD  MET A   3      66.684  83.685 103.666  1.00  0.00           S
ATOM    191  CE  MET A   3      65.695  82.285 103.056  1.00  0.00           C
ATOM    195  C   MET A   3      66.745  81.645 106.976  1.00  0.00           C
ATOM    196  O   MET A   3      66.644  80.945 105.976  1.00  0.00           O
ATOM    197  N   LEU A   4      66.095  81.305 108.106  1.00  0.00           N
ATOM    199  CA  LEU A   4      65.804  82.175 109.216  1.00  0.00           C
ATOM    201  CB  LEU A   4      64.324  82.664 109.326  1.00  0.00           C
ATOM    204  CG  LEU A   4      63.295  82.105 108.336  1.00  0.00           C
ATOM    206  CD1 LEU A   4      62.005  82.914 108.496  1.00  0.00           C
ATOM    210  CD2 LEU A   4      62.964  80.615 108.556  1.00  0.00           C
ATOM    214  C   LEU A   4      66.235  81.565 110.526  1.00  0.00           C
ATOM    215  O   LEU A   4      65.484  80.864 111.216  1.00  0.00           O
ATOM    216  N   SER A   5      67.415  81.994 110.986  1.00  0.00           N
ATOM    218  CA  SER A   5      67.905  81.725 112.317  1.00  0.00           C
ATOM    220  CB  SER A   5      69.445  81.694 112.317  1.00  0.00           C
ATOM    223  OG  SER A   5      69.835  80.514 111.636  1.00  0.00           O
ATOM    225  C   SER A   5      67.394  82.755 113.296  1.00  0.00           C
ATOM    226  O   SER A   5      68.144  83.434 113.976  1.00  0.00           O
ATOM    227  N   ARG A   6      66.045  82.905 113.366  1.00  0.00           N
ATOM    229  CA  ARG A   6      65.375  83.984 114.046  1.00  0.00           C
ATOM    231  CB  ARG A   6      63.974  84.285 113.396  1.00  0.00           C
ATOM    234  CG  ARG A   6      62.905  83.175 113.476  1.00  0.00           C
ATOM    237  CD  ARG A   6      61.474  83.635 113.126  1.00  0.00           C
ATOM    240  NE  ARG A   6      60.594  82.475 113.496  1.00  0.00           N
ATOM    242  CZ  ARG A   6      59.295  82.355 113.236  1.00  0.00           C
ATOM    243  NH1 ARG A   6      58.704  81.284 113.716  1.00  0.00           N
ATOM    246  NH2 ARG A   6      58.574  83.234 112.586  1.00  0.00           N
ATOM    249  C   ARG A   6      65.305  83.764 115.556  1.00  0.00           C
ATOM    250  O   ARG A   6      64.245  83.615 116.176  1.00  0.00           O
ATOM    251  N   SER A   7      66.464  83.705 116.207  1.00  0.00           N
ATOM    253  CA  SER A   7      66.594  83.135 117.536  1.00  0.00           C
ATOM    255  CB  SER A   7      67.934  82.335 117.647  1.00  0.00           C
ATOM    258  OG  SER A   7      67.684  80.955 117.446  1.00  0.00           O
ATOM    260  C   SER A   7      66.495  83.994 118.786  1.00  0.00           C
ATOM    261  O   SER A   7      66.574  83.294 119.796  1.00  0.00           O
ATOM    262  N   PRO A   8      66.295  85.315 118.976  1.00  0.00           N
ATOM    263  CD  PRO A   8      66.215  86.325 117.906  1.00  0.00           C
ATOM    266  CA  PRO A   8      66.815  85.945 120.196  1.00  0.00           C
ATOM    268  CB  PRO A   8      66.614  87.435 119.926  1.00  0.00           C
ATOM    271  CG  PRO A   8      66.954  87.534 118.446  1.00  0.00           C
ATOM    274  C   PRO A   8      66.134  85.504 121.476  1.00  0.00           C
ATOM    275  O   PRO A   8      66.835  85.164 122.426  1.00  0.00           O
ATOM    276  N   VAL A   9      64.795  85.464 121.486  1.00  0.00           N
ATOM    278  CA  VAL A   9      64.065  84.904 122.597  1.00  0.00           C
ATOM    280  CB  VAL A   9      63.284  85.934 123.406  1.00  0.00           C
ATOM    282  CG1 VAL A   9      62.765  85.304 124.716  1.00  0.00           C
ATOM    286  CG2 VAL A   9      64.214  87.124 123.756  1.00  0.00           C
ATOM    290  C   VAL A   9      63.255  83.685 122.156  1.00  0.00           C
ATOM    291  O   VAL A   9      63.574  82.555 122.516  1.00  0.00           O
ATOM    292  N   GLU A  10      62.104  83.854 121.476  1.00  0.00           N
ATOM    294  CA  GLU A  10      60.905  83.264 122.046  1.00  0.00           C
ATOM    296  CB  GLU A  10      59.944  84.404 122.527  1.00  0.00           C
ATOM    299  CG  GLU A  10      59.144  85.135 121.416  1.00  0.00           C
ATOM    302  CD  GLU A  10      60.095  85.844 120.486  1.00  0.00           C
ATOM    303  OE1 GLU A  10      60.024  85.715 119.236  1.00  0.00           O
ATOM    304  OE2 GLU A  10      60.934  86.585 121.056  1.00  0.00           O
ATOM    305  C   GLU A  10      60.055  82.344 121.186  1.00  0.00           C
ATOM    306  O   GLU A  10      60.125  82.264 119.957  1.00  0.00           O
ATOM    307  N   PRO A  11      59.135  81.645 121.866  1.00  0.00           N
ATOM    308  CD  PRO A  11      57.765  81.605 121.386  1.00  0.00           C
ATOM    311  CA  PRO A  11      59.195  81.305 123.286  1.00  0.00           C
ATOM    313  CB  PRO A  11      57.735  81.354 123.756  1.00  0.00           C
ATOM    316  CG  PRO A  11      57.005  82.084 122.616  1.00  0.00           C
ATOM    319  C   PRO A  11      59.864  79.965 123.366  1.00  0.00           C
ATOM    320  O   PRO A  11      61.045  79.865 123.026  1.00  0.00           O
ATOM    321  N   VAL A  12      59.155  78.914 123.777  1.00  0.00           N
ATOM    323  CA  VAL A  12      59.545  77.565 123.496  1.00  0.00           C
ATOM    325  CB  VAL A  12      59.694  76.785 124.786  1.00  0.00           C
ATOM    327  CG1 VAL A  12      60.154  75.344 124.506  1.00  0.00           C
ATOM    331  CG2 VAL A  12      60.744  77.514 125.656  1.00  0.00           C
ATOM    335  C   VAL A  12      58.424  77.094 122.556  1.00  0.00           C
ATOM    336  O   VAL A  12      57.304  76.815 122.956  1.00  0.00           O
ATOM    337  N   GLN A  13      58.644  77.054 121.226  1.00  0.00           N
ATOM    339  CA  GLN A  13      59.925  76.955 120.596  1.00  0.00           C
ATOM    341  CB  GLN A  13      60.265  75.444 120.506  1.00  0.00           C
ATOM    344  CG  GLN A  13      61.765  75.144 120.716  1.00  0.00           C
ATOM    347  CD  GLN A  13      62.114  73.705 121.106  1.00  0.00           C
ATOM    348  OE1 GLN A  13      63.304  73.385 121.096  1.00  0.00           O
ATOM    349  NE2 GLN A  13      61.144  72.855 121.516  1.00  0.00           N
ATOM    352  C   GLN A  13      59.845  77.714 119.276  1.00  0.00           C
ATOM    353  O   GLN A  13      58.754  78.035 118.796  1.00  0.00           O
ATOM    354  N   SER A  14      61.004  78.104 118.726  1.00  0.00           N
ATOM    356  CA  SER A  14      61.175  79.224 117.787  1.00  0.00           C
ATOM    358  CB  SER A  14      62.654  79.385 117.376  1.00  0.00           C
ATOM    361  OG  SER A  14      63.065  80.755 117.436  1.00  0.00           O
ATOM    363  C   SER A  14      60.354  79.175 116.496  1.00  0.00           C
ATOM    364  O   SER A  14      59.925  80.194 115.966  1.00  0.00           O
ATOM    365  N   THR A  15      60.135  77.974 115.936  1.00  0.00           N
ATOM    367  CA  THR A  15      59.015  77.755 115.016  1.00  0.00           C
ATOM    369  CB  THR A  15      59.405  77.795 113.516  1.00  0.00           C
ATOM    371  OG1 THR A  15      59.464  76.524 112.916  1.00  0.00           O
ATOM    373  CG2 THR A  15      60.784  78.425 113.256  1.00  0.00           C
ATOM    377  C   THR A  15      58.395  76.444 115.526  1.00  0.00           C
ATOM    378  O   THR A  15      58.894  75.344 115.346  1.00  0.00           O
ATOM    379  N   ALA A  16      57.295  76.464 116.296  1.00  0.00           N
ATOM    381  CA  ALA A  16      56.445  77.554 116.666  1.00  0.00           C
ATOM    383  CB  ALA A  16      55.524  77.855 115.466  1.00  0.00           C
ATOM    387  C   ALA A  16      55.714  77.094 117.946  1.00  0.00           C
ATOM    388  O   ALA A  16      55.804  75.904 118.256  1.00  0.00           O
ATOM    389  N   PRO A  17      55.035  77.914 118.756  1.00  0.00           N
ATOM    390  CD  PRO A  17      54.874  79.334 118.526  1.00  0.00           C
ATOM    393  CA  PRO A  17      54.434  77.504 120.036  1.00  0.00           C
ATOM    395  CB  PRO A  17      53.885  78.815 120.616  1.00  0.00           C
ATOM    398  CG  PRO A  17      54.775  79.865 119.946  1.00  0.00           C
ATOM    401  C   PRO A  17      53.395  76.414 119.876  1.00  0.00           C
ATOM    402  O   PRO A  17      52.485  76.545 119.066  1.00  0.00           O
ATOM    403  N   GLN A  18      53.564  75.274 120.586  1.00  0.00           N
ATOM    405  CA  GLN A  18      52.905  74.065 120.166  1.00  0.00           C
ATOM    407  CB  GLN A  18      53.595  73.465 118.916  1.00  0.00           C
ATOM    410  CG  GLN A  18      55.065  72.944 119.006  1.00  0.00           C
ATOM    413  CD  GLN A  18      55.924  73.014 120.287  1.00  0.00           C
ATOM    414  OE1 GLN A  18      56.245  71.995 120.886  1.00  0.00           O
ATOM    415  NE2 GLN A  18      56.404  74.224 120.636  1.00  0.00           N
ATOM    418  C   GLN A  18      52.854  72.984 121.216  1.00  0.00           C
ATOM    419  O   GLN A  18      53.605  73.014 122.196  1.00  0.00           O
ATOM    420  N   PRO A  19      51.975  72.024 120.966  1.00  0.00           N
ATOM    421  CD  PRO A  19      50.674  72.264 121.626  1.00  0.00           C
ATOM    424  CA  PRO A  19      52.374  70.635 121.226  1.00  0.00           C
ATOM    426  CB  PRO A  19      51.364  70.124 122.296  1.00  0.00           C
ATOM    429  CG  PRO A  19      50.744  71.385 122.866  1.00  0.00           C
ATOM    432  C   PRO A  19      52.285  69.774 119.966  1.00  0.00           C
ATOM    433  O   PRO A  19      51.355  68.984 119.856  1.00  0.00           O
ATOM    434  N   LYS A  20      53.225  69.855 118.986  1.00  0.00           N
ATOM    436  CA  LYS A  20      53.144  68.964 117.826  1.00  0.00           C
ATOM    438  CB  LYS A  20      52.314  69.455 116.576  1.00  0.00           C
ATOM    441  CG  LYS A  20      50.804  69.194 116.817  1.00  0.00           C
ATOM    444  CD  LYS A  20      49.785  69.395 115.666  1.00  0.00           C
ATOM    447  CE  LYS A  20      48.444  68.764 116.106  1.00  0.00           C
ATOM    450  NZ  LYS A  20      47.304  68.955 115.196  1.00  0.00           N
ATOM    454  C   LYS A  20      54.424  68.245 117.466  1.00  0.00           C
ATOM    455  O   LYS A  20      55.445  68.905 117.236  1.00  0.00           O
ATOM    456  N   ALA A  21      54.394  66.885 117.366  1.00  0.00           N
ATOM    458  CA  ALA A  21      53.915  66.004 118.436  1.00  0.00           C
ATOM    460  CB  ALA A  21      52.384  65.755 118.386  1.00  0.00           C
ATOM    464  C   ALA A  21      54.505  64.584 118.526  1.00  0.00           C
ATOM    465  O   ALA A  21      54.564  63.905 117.516  1.00  0.00           O
ATOM    466  N   GLU A  22      54.814  64.005 119.716  1.00  0.00           N
ATOM    468  CA  GLU A  22      55.245  64.635 120.976  1.00  0.00           C
ATOM    470  CB  GLU A  22      54.214  65.604 121.686  1.00  0.00           C
ATOM    473  CG  GLU A  22      53.234  65.194 122.816  1.00  0.00           C
ATOM    476  CD  GLU A  22      52.145  64.205 122.446  1.00  0.00           C
ATOM    477  OE1 GLU A  22      51.574  63.634 123.416  1.00  0.00           O
ATOM    478  OE2 GLU A  22      51.795  64.035 121.256  1.00  0.00           O
ATOM    479  C   GLU A  22      55.905  63.655 121.996  1.00  0.00           C
ATOM    480  O   GLU A  22      55.475  63.535 123.136  1.00  0.00           O
ATOM    481  N   PRO A  23      57.054  63.034 121.736  1.00  0.00           N
ATOM    482  CD  PRO A  23      57.934  62.874 122.906  1.00  0.00           C
ATOM    485  CA  PRO A  23      57.205  61.844 120.886  1.00  0.00           C
ATOM    487  CB  PRO A  23      58.725  61.574 121.026  1.00  0.00           C
ATOM    490  CG  PRO A  23      59.114  62.015 122.446  1.00  0.00           C
ATOM    493  C   PRO A  23      56.334  60.654 121.336  1.00  0.00           C
ATOM    494  O   PRO A  23      55.635  60.705 122.336  1.00  0.00           O
ATOM    495  N   ALA A  24      56.295  59.524 120.626  1.00  0.00           N
ATOM    497  CA  ALA A  24      57.005  59.154 119.436  1.00  0.00           C
ATOM    499  CB  ALA A  24      58.074  58.104 119.836  1.00  0.00           C
ATOM    503  C   ALA A  24      55.924  58.564 118.567  1.00  0.00           C
ATOM    504  O   ALA A  24      54.894  58.144 119.076  1.00  0.00           O
ATOM    505  N   LYS A  25      56.035  58.554 117.236  1.00  0.00           N
ATOM    507  CA  LYS A  25      57.234  58.504 116.456  1.00  0.00           C
ATOM    509  CB  LYS A  25      57.805  57.054 116.466  1.00  0.00           C
ATOM    512  CG  LYS A  25      56.675  56.015 116.586  1.00  0.00           C
ATOM    515  CD  LYS A  25      57.094  54.554 116.446  1.00  0.00           C
ATOM    518  CE  LYS A  25      55.975  53.754 115.766  1.00  0.00           C
ATOM    521  NZ  LYS A  25      56.155  52.314 115.926  1.00  0.00           N
ATOM    525  C   LYS A  25      56.835  58.944 115.056  1.00  0.00           C
ATOM    526  O   LYS A  25      55.644  58.975 114.766  1.00  0.00           O
ATOM    527  N   PRO A  26      57.724  59.324 114.156  1.00  0.00           N
ATOM    528  CD  PRO A  26      57.485  59.184 112.726  1.00  0.00           C
ATOM    531  CA  PRO A  26      58.945  60.045 114.376  1.00  0.00           C
ATOM    533  CB  PRO A  26      59.824  59.385 113.306  1.00  0.00           C
ATOM    536  CG  PRO A  26      58.885  59.094 112.126  1.00  0.00           C
ATOM    539  C   PRO A  26      58.675  61.524 114.066  1.00  0.00           C
ATOM    540  O   PRO A  26      59.475  62.174 113.416  1.00  0.00           O
ATOM    541  N   LYS A  27      57.584  62.094 114.586  1.00  0.00           N
ATOM    543  CA  LYS A  27      57.285  63.504 114.696  1.00  0.00           C
ATOM    545  CB  LYS A  27      55.734  63.684 114.476  1.00  0.00           C
ATOM    548  CG  LYS A  27      54.944  62.405 114.836  1.00  0.00           C
ATOM    551  CD  LYS A  27      53.434  62.524 115.066  1.00  0.00           C
ATOM    554  CE  LYS A  27      53.004  61.425 116.036  1.00  0.00           C
ATOM    557  NZ  LYS A  27      51.594  61.484 116.436  1.00  0.00           N
ATOM    561  C   LYS A  27      57.675  63.905 116.106  1.00  0.00           C
ATOM    562  O   LYS A  27      57.264  63.195 117.026  1.00  0.00           O
ATOM    563  N   ALA A  28      58.504  64.965 116.356  1.00  0.00           N
ATOM    565  CA  ALA A  28      58.904  65.264 117.736  1.00  0.00           C
ATOM    567  CB  ALA A  28      59.545  64.074 118.496  1.00  0.00           C
ATOM    571  C   ALA A  28      59.965  66.355 117.966  1.00  0.00           C
ATOM    572  O   ALA A  28      61.165  66.105 117.886  1.00  0.00           O
ATOM    573  N   PRO A  29      59.515  67.455 118.496  1.00  0.00           N
ATOM    574  CD  PRO A  29      60.195  68.135 119.576  1.00  0.00           C
ATOM    577  CA  PRO A  29      58.385  68.224 118.026  1.00  0.00           C
ATOM    579  CB  PRO A  29      57.864  68.785 119.366  1.00  0.00           C
ATOM    582  CG  PRO A  29      59.004  68.605 120.406  1.00  0.00           C
ATOM    585  C   PRO A  29      58.904  69.315 117.086  1.00  0.00           C
ATOM    586  O   PRO A  29      60.065  69.325 116.706  1.00  0.00           O
ATOM    587  N   ARG A  30      58.065  70.285 116.736  1.00  0.00           N
ATOM    589  CA  ARG A  30      58.465  71.615 116.296  1.00  0.00           C
ATOM    591  CB  ARG A  30      57.225  72.514 116.366  1.00  0.00           C
ATOM    594  CG  ARG A  30      56.324  72.484 115.126  1.00  0.00           C
ATOM    597  CD  ARG A  30      54.905  72.984 115.396  1.00  0.00           C
ATOM    600  NE  ARG A  30      54.175  72.955 114.096  1.00  0.00           N
ATOM    602  CZ  ARG A  30      52.894  72.694 113.936  1.00  0.00           C
ATOM    603  NH1 ARG A  30      52.495  72.195 112.796  1.00  0.00           N
ATOM    606  NH2 ARG A  30      51.975  72.844 114.866  1.00  0.00           N
ATOM    609  C   ARG A  30      59.614  72.315 117.046  1.00  0.00           C
ATOM    610  O   ARG A  30      59.464  72.675 118.216  1.00  0.00           O
ATOM    611  N   ALA A  31      60.725  72.585 116.296  1.00  0.00           N
ATOM    613  CA  ALA A  31      61.394  73.874 116.166  1.00  0.00           C
ATOM    615  CB  ALA A  31      61.124  74.874 117.296  1.00  0.00           C
ATOM    619  C   ALA A  31      62.905  73.844 116.076  1.00  0.00           C
ATOM    620  O   ALA A  31      63.614  73.414 116.986  1.00  0.00           O
ATOM    621  N   THR A  32      63.455  74.395 114.986  1.00  0.00           N
ATOM    623  CA  THR A  32      64.874  74.255 114.716  1.00  0.00           C
ATOM    625  CB  THR A  32      65.165  73.045 113.816  1.00  0.00           C
ATOM    627  OG1 THR A  32      64.094  72.855 112.896  1.00  0.00           O
ATOM    629  CG2 THR A  32      65.274  71.774 114.666  1.00  0.00           C
ATOM    633  C   THR A  32      65.495  75.514 114.106  1.00  0.00           C
ATOM    634  O   THR A  32      65.664  75.565 112.896  1.00  0.00           O
ATOM    635  N   PRO A  33      65.895  76.574 114.796  1.00  0.00           N
ATOM    636  CD  PRO A  33      65.004  77.245 115.736  1.00  0.00           C
ATOM    639  CA  PRO A  33      66.885  77.495 114.236  1.00  0.00           C
ATOM    641  CB  PRO A  33      66.734  78.764 115.076  1.00  0.00           C
ATOM    644  CG  PRO A  33      65.265  78.734 115.456  1.00  0.00           C
ATOM    647  C   PRO A  33      68.295  76.984 114.376  1.00  0.00           C
ATOM    648  O   PRO A  33      69.214  77.635 113.876  1.00  0.00           O
ATOM    649  N   VAL A  34      68.515  75.864 115.076  1.00  0.00           N
ATOM    651  CA  VAL A  34      69.805  75.225 115.097  1.00  0.00           C
ATOM    653  CB  VAL A  34      69.975  74.164 116.166  1.00  0.00           C
ATOM    655  CG1 VAL A  34      70.324  74.804 117.516  1.00  0.00           C
ATOM    659  CG2 VAL A  34      68.684  73.355 116.266  1.00  0.00           C
ATOM    663  C   VAL A  34      70.214  74.654 113.756  1.00  0.00           C
ATOM    664  O   VAL A  34      69.694  73.664 113.236  1.00  0.00           O
ATOM    665  N   ARG A  35      71.254  75.255 113.207  1.00  0.00           N
ATOM    667  CA  ARG A  35      72.144  74.605 112.296  1.00  0.00           C
ATOM    669  CB  ARG A  35      73.174  75.664 111.906  1.00  0.00           C
ATOM    672  CG  ARG A  35      72.524  76.804 111.116  1.00  0.00           C
ATOM    675  CD  ARG A  35      73.475  77.935 110.736  1.00  0.00           C
ATOM    678  NE  ARG A  35      74.684  77.495 109.966  1.00  0.00           N
ATOM    680  CZ  ARG A  35      74.824  76.495 109.106  1.00  0.00           C
ATOM    681  NH1 ARG A  35      74.004  75.495 108.926  1.00  0.00           N
ATOM    684  NH2 ARG A  35      75.875  76.455 108.326  1.00  0.00           N
ATOM    687  C   ARG A  35      72.844  73.374 112.866  1.00  0.00           C
ATOM    688  O   ARG A  35      73.304  73.385 114.006  1.00  0.00           O
ATOM    689  N   ILE A  36      73.015  72.315 112.056  1.00  0.00           N
ATOM    691  CA  ILE A  36      73.934  71.234 112.396  1.00  0.00           C
ATOM    693  CB  ILE A  36      73.364  69.825 112.266  1.00  0.00           C
ATOM    695  CG2 ILE A  36      74.445  68.794 112.676  1.00  0.00           C
ATOM    699  CG1 ILE A  36      72.104  69.654 113.146  1.00  0.00           C
ATOM    702  CD  ILE A  36      71.314  68.385 112.826  1.00  0.00           C
ATOM    706  C   ILE A  36      75.195  71.374 111.546  1.00  0.00           C
ATOM    707  O   ILE A  36      75.144  71.315 110.316  1.00  0.00           O
ATOM    708  N   TYR A  37      76.335  71.565 112.216  1.00  0.00           N
ATOM    710  CA  TYR A  37      77.665  71.394 111.666  1.00  0.00           C
ATOM    712  CB  TYR A  37      78.684  72.344 112.346  1.00  0.00           C
ATOM    715  CG  TYR A  37      78.284  73.785 112.097  1.00  0.00           C
ATOM    716  CD1 TYR A  37      78.415  74.295 110.806  1.00  0.00           C
ATOM    718  CE1 TYR A  37      78.104  75.635 110.536  1.00  0.00           C
ATOM    720  CZ  TYR A  37      77.655  76.475 111.556  1.00  0.00           C
ATOM    721  OH  TYR A  37      77.324  77.824 111.286  1.00  0.00           O
ATOM    723  CD2 TYR A  37      77.844  74.635 113.126  1.00  0.00           C
ATOM    725  CE2 TYR A  37      77.545  75.974 112.856  1.00  0.00           C
ATOM    727  C   TYR A  37      78.114  69.955 111.876  1.00  0.00           C
ATOM    728  O   TYR A  37      77.784  69.334 112.886  1.00  0.00           O
ATOM    729  N   THR A  38      78.864  69.374 110.946  1.00  0.00           N
ATOM    731  CA  THR A  38      79.295  67.974 111.036  1.00  0.00           C
ATOM    733  CB  THR A  38      79.144  67.205 109.736  1.00  0.00           C
ATOM    735  OG1 THR A  38      79.725  67.844 108.616  1.00  0.00           O
ATOM    737  CG2 THR A  38      77.665  67.075 109.426  1.00  0.00           C
ATOM    741  C   THR A  38      80.744  67.844 111.376  1.00  0.00           C
ATOM    742  O   THR A  38      81.235  66.774 111.706  1.00  0.00           O
ATOM    743  N   ASN A  39      81.485  68.955 111.296  1.00  0.00           N
ATOM    745  CA  ASN A  39      82.905  68.855 111.286  1.00  0.00           C
ATOM    747  CB  ASN A  39      83.394  68.705 109.817  1.00  0.00           C
ATOM    750  CG  ASN A  39      84.834  68.245 109.786  1.00  0.00           C
ATOM    751  OD1 ASN A  39      85.744  68.975 110.166  1.00  0.00           O
ATOM    752  ND2 ASN A  39      85.095  66.974 109.416  1.00  0.00           N
ATOM    755  C   ASN A  39      83.464  70.044 112.036  1.00  0.00           C
ATOM    756  O   ASN A  39      82.884  71.124 112.056  1.00  0.00           O
ATOM    757  N   ALA A  40      84.635  69.874 112.686  1.00  0.00           N
ATOM    759  CA  ALA A  40      85.295  70.945 113.406  1.00  0.00           C
ATOM    761  CB  ALA A  40      86.425  70.344 114.266  1.00  0.00           C
ATOM    765  C   ALA A  40      85.855  71.974 112.457  1.00  0.00           C
ATOM    766  O   ALA A  40      85.934  73.175 112.746  1.00  0.00           O
ATOM    767  N   GLU A  41      86.184  71.524 111.236  1.00  0.00           N
ATOM    769  CA  GLU A  41      86.695  72.344 110.176  1.00  0.00           C
ATOM    771  CB  GLU A  41      87.034  71.434 108.966  1.00  0.00           C
ATOM    774  CG  GLU A  41      87.905  72.154 107.936  1.00  0.00           C
ATOM    777  CD  GLU A  41      89.125  72.725 108.626  1.00  0.00           C
ATOM    778  OE1 GLU A  41      89.605  72.094 109.626  1.00  0.00           O
ATOM    779  OE2 GLU A  41      89.634  73.764 108.136  1.00  0.00           O
ATOM    780  C   GLU A  41      85.744  73.434 109.746  1.00  0.00           C
ATOM    781  O   GLU A  41      86.145  74.554 109.457  1.00  0.00           O
ATOM    782  N   GLU A  42      84.434  73.164 109.786  1.00  0.00           N
ATOM    784  CA  GLU A  42      83.405  74.135 109.476  1.00  0.00           C
ATOM    786  CB  GLU A  42      82.004  73.474 109.536  1.00  0.00           C
ATOM    789  CG  GLU A  42      81.905  72.285 108.567  1.00  0.00           C
ATOM    792  CD  GLU A  42      80.464  71.865 108.336  1.00  0.00           C
ATOM    793  OE1 GLU A  42      79.894  71.194 109.226  1.00  0.00           O
ATOM    794  OE2 GLU A  42      79.924  72.105 107.226  1.00  0.00           O
ATOM    795  C   GLU A  42      83.405  75.344 110.396  1.00  0.00           C
ATOM    796  O   GLU A  42      82.984  76.444 110.027  1.00  0.00           O
ATOM    797  N   LEU A  43      83.934  75.175 111.616  1.00  0.00           N
ATOM    799  CA  LEU A  43      84.045  76.215 112.606  1.00  0.00           C
ATOM    801  CB  LEU A  43      83.824  75.615 114.006  1.00  0.00           C
ATOM    804  CG  LEU A  43      82.485  74.874 114.186  1.00  0.00           C
ATOM    806  CD1 LEU A  43      82.354  74.444 115.656  1.00  0.00           C
ATOM    810  CD2 LEU A  43      81.295  75.745 113.756  1.00  0.00           C
ATOM    814  C   LEU A  43      85.415  76.885 112.576  1.00  0.00           C
ATOM    815  O   LEU A  43      85.755  77.644 113.476  1.00  0.00           O
ATOM    816  N   VAL A  44      86.254  76.635 111.556  1.00  0.00           N
ATOM    818  CA  VAL A  44      87.464  77.414 111.366  1.00  0.00           C
ATOM    820  CB  VAL A  44      88.405  76.795 110.336  1.00  0.00           C
ATOM    822  CG1 VAL A  44      87.985  77.094 108.886  1.00  0.00           C
ATOM    826  CG2 VAL A  44      89.834  77.285 110.596  1.00  0.00           C
ATOM    830  C   VAL A  44      87.134  78.885 111.106  1.00  0.00           C
ATOM    831  O   VAL A  44      86.194  79.224 110.386  1.00  0.00           O
ATOM    832  N   GLY A  45      87.864  79.785 111.796  1.00  0.00           N
ATOM    834  CA  GLY A  45      87.604  81.214 111.846  1.00  0.00           C
ATOM    837  C   GLY A  45      86.254  81.614 112.387  1.00  0.00           C
ATOM    838  O   GLY A  45      85.655  82.565 111.896  1.00  0.00           O
ATOM    839  N   LYS A  46      85.695  80.884 113.376  1.00  0.00           N
ATOM    841  CA  LYS A  46      84.354  81.175 113.866  1.00  0.00           C
ATOM    843  CB  LYS A  46      83.394  80.075 113.366  1.00  0.00           C
ATOM    846  CG  LYS A  46      81.945  80.555 113.186  1.00  0.00           C
ATOM    849  CD  LYS A  46      81.754  81.565 112.036  1.00  0.00           C
ATOM    852  CE  LYS A  46      80.274  81.904 111.806  1.00  0.00           C
ATOM    855  NZ  LYS A  46      80.004  82.815 110.686  1.00  0.00           N
ATOM    859  C   LYS A  46      84.354  81.264 115.396  1.00  0.00           C
ATOM    860  O   LYS A  46      84.594  80.245 116.046  1.00  0.00           O
ATOM    861  N   PRO A  47      84.125  82.394 116.056  1.00  0.00           N
ATOM    862  CD  PRO A  47      83.884  83.694 115.416  1.00  0.00           C
ATOM    865  CA  PRO A  47      84.405  82.534 117.496  1.00  0.00           C
ATOM    867  CB  PRO A  47      84.834  83.994 117.597  1.00  0.00           C
ATOM    870  CG  PRO A  47      83.955  84.705 116.566  1.00  0.00           C
ATOM    873  C   PRO A  47      83.174  82.234 118.336  1.00  0.00           C
ATOM    874  O   PRO A  47      82.655  83.084 119.066  1.00  0.00           O
ATOM    875  N   PHE A  48      82.695  80.995 118.246  1.00  0.00           N
ATOM    877  CA  PHE A  48      81.565  80.504 119.016  1.00  0.00           C
ATOM    879  CB  PHE A  48      81.064  79.154 118.446  1.00  0.00           C
ATOM    882  CG  PHE A  48      82.114  78.084 118.616  1.00  0.00           C
ATOM    883  CD1 PHE A  48      83.104  77.865 117.647  1.00  0.00           C
ATOM    885  CE1 PHE A  48      84.195  77.014 117.927  1.00  0.00           C
ATOM    887  CZ  PHE A  48      84.274  76.365 119.156  1.00  0.00           C
ATOM    889  CD2 PHE A  48      82.184  77.364 119.826  1.00  0.00           C
ATOM    891  CE2 PHE A  48      83.265  76.535 120.106  1.00  0.00           C
ATOM    893  C   PHE A  48      81.854  80.374 120.516  1.00  0.00           C
ATOM    894  O   PHE A  48      83.004  80.264 120.956  1.00  0.00           O
ATOM    895  N   ARG A  49      80.784  80.285 121.306  1.00  0.00           N
ATOM    897  CA  ARG A  49      80.854  79.914 122.706  1.00  0.00           C
ATOM    899  CB  ARG A  49      79.985  80.874 123.536  1.00  0.00           C
ATOM    902  CG  ARG A  49      80.464  82.335 123.436  1.00  0.00           C
ATOM    905  CD  ARG A  49      79.434  83.305 123.996  1.00  0.00           C
ATOM    908  NE  ARG A  49      78.385  83.565 122.936  1.00  0.00           N
ATOM    910  CZ  ARG A  49      78.385  84.654 122.176  1.00  0.00           C
ATOM    911  NH1 ARG A  49      79.345  85.545 122.246  1.00  0.00           N
ATOM    914  NH2 ARG A  49      77.354  84.944 121.406  1.00  0.00           N
ATOM    917  C   ARG A  49      80.315  78.514 122.916  1.00  0.00           C
ATOM    918  O   ARG A  49      79.214  78.205 122.457  1.00  0.00           O
ATOM    919  N   ASP A  50      81.055  77.635 123.606  1.00  0.00           N
ATOM    921  CA  ASP A  50      80.534  76.335 124.016  1.00  0.00           C
ATOM    923  CB  ASP A  50      81.705  75.365 124.266  1.00  0.00           C
ATOM    926  CG  ASP A  50      81.295  73.925 124.486  1.00  0.00           C
ATOM    927  OD1 ASP A  50      80.074  73.614 124.496  1.00  0.00           O
ATOM    928  OD2 ASP A  50      82.254  73.135 124.706  1.00  0.00           O
ATOM    929  C   ASP A  50      79.554  76.405 125.206  1.00  0.00           C
ATOM    930  O   ASP A  50      79.835  76.914 126.296  1.00  0.00           O
ATOM    931  N   LEU A  51      78.335  75.914 124.957  1.00  0.00           N
ATOM    933  CA  LEU A  51      77.174  76.135 125.786  1.00  0.00           C
ATOM    935  CB  LEU A  51      76.104  76.724 124.817  1.00  0.00           C
ATOM    938  CG  LEU A  51      74.655  76.914 125.266  1.00  0.00           C
ATOM    940  CD1 LEU A  51      74.504  77.955 126.386  1.00  0.00           C
ATOM    944  CD2 LEU A  51      73.864  77.304 124.016  1.00  0.00           C
ATOM    948  C   LEU A  51      76.734  74.844 126.456  1.00  0.00           C
ATOM    949  O   LEU A  51      75.864  74.844 127.336  1.00  0.00           O
ATOM    950  N   GLY A  52      77.384  73.705 126.126  1.00  0.00           N
ATOM    952  CA  GLY A  52      77.104  72.414 126.746  1.00  0.00           C
ATOM    955  C   GLY A  52      77.074  71.285 125.756  1.00  0.00           C
ATOM    956  O   GLY A  52      76.975  71.484 124.556  1.00  0.00           O
ATOM    957  N   GLU A  53      77.155  70.035 126.256  1.00  0.00           N
ATOM    959  CA  GLU A  53      77.074  68.855 125.406  1.00  0.00           C
ATOM    961  CB  GLU A  53      77.975  67.694 125.896  1.00  0.00           C
ATOM    964  CG  GLU A  53      79.525  67.914 125.746  1.00  0.00           C
ATOM    967  CD  GLU A  53      80.095  67.865 124.326  1.00  0.00           C
ATOM    968  OE1 GLU A  53      79.534  67.084 123.516  1.00  0.00           O
ATOM    969  OE2 GLU A  53      81.125  68.535 124.037  1.00  0.00           O
ATOM    970  C   GLU A  53      75.604  68.445 125.346  1.00  0.00           C
ATOM    971  O   GLU A  53      74.864  68.605 126.326  1.00  0.00           O
ATOM    972  N   VAL A  54      75.114  68.005 124.177  1.00  0.00           N
ATOM    974  CA  VAL A  54      73.704  67.764 123.926  1.00  0.00           C
ATOM    976  CB  VAL A  54      73.104  68.715 122.927  1.00  0.00           C
ATOM    978  CG1 VAL A  54      71.574  68.614 122.946  1.00  0.00           C
ATOM    982  CG2 VAL A  54      73.515  70.144 123.286  1.00  0.00           C
ATOM    986  C   VAL A  54      73.525  66.365 123.396  1.00  0.00           C
ATOM    987  O   VAL A  54      74.335  65.855 122.626  1.00  0.00           O
ATOM    988  N   SER A  55      72.415  65.715 123.786  1.00  0.00           N
ATOM    990  CA  SER A  55      72.034  64.425 123.266  1.00  0.00           C
ATOM    992  CB  SER A  55      72.054  63.325 124.346  1.00  0.00           C
ATOM    995  OG  SER A  55      73.364  63.274 124.896  1.00  0.00           O
ATOM    997  C   SER A  55      70.635  64.465 122.716  1.00  0.00           C
ATOM    998  O   SER A  55      69.754  65.205 123.156  1.00  0.00           O
ATOM    999  N   GLY A  56      70.384  63.605 121.736  1.00  0.00           N
ATOM   1001  CA  GLY A  56      69.034  63.304 121.306  1.00  0.00           C
ATOM   1004  C   GLY A  56      68.994  61.875 120.936  1.00  0.00           C
ATOM   1005  O   GLY A  56      69.934  61.355 120.336  1.00  0.00           O
ATOM   1006  N   ASP A  57      67.914  61.175 121.296  1.00  0.00           N
ATOM   1008  CA  ASP A  57      67.835  59.765 121.056  1.00  0.00           C
ATOM   1010  CB  ASP A  57      68.074  58.964 122.366  1.00  0.00           C
ATOM   1013  CG  ASP A  57      67.064  59.214 123.466  1.00  0.00           C
ATOM   1014  OD1 ASP A  57      66.204  60.114 123.426  1.00  0.00           O
ATOM   1015  OD2 ASP A  57      67.225  58.504 124.496  1.00  0.00           O
ATOM   1016  C   ASP A  57      66.545  59.375 120.376  1.00  0.00           C
ATOM   1017  O   ASP A  57      65.585  60.124 120.196  1.00  0.00           O
ATOM   1018  N   SER A  58      66.515  58.125 119.926  1.00  0.00           N
ATOM   1020  CA  SER A  58      65.274  57.455 119.686  1.00  0.00           C
ATOM   1022  CB  SER A  58      64.985  57.295 118.186  1.00  0.00           C
ATOM   1025  OG  SER A  58      65.944  56.434 117.597  1.00  0.00           O
ATOM   1027  C   SER A  58      65.364  56.124 120.386  1.00  0.00           C
ATOM   1028  O   SER A  58      66.385  55.444 120.366  1.00  0.00           O
ATOM   1029  N   CYS A  59      64.295  55.724 121.067  1.00  0.00           N
ATOM   1031  CA  CYS A  59      64.204  54.455 121.746  1.00  0.00           C
ATOM   1033  CB  CYS A  59      63.694  54.664 123.207  1.00  0.00           C
ATOM   1036  SG  CYS A  59      63.054  53.185 124.096  1.00  0.00           S
ATOM   1038  C   CYS A  59      63.234  53.614 120.956  1.00  0.00           C
ATOM   1039  O   CYS A  59      62.194  54.114 120.536  1.00  0.00           O
ATOM   1040  N   GLN A  60      63.535  52.325 120.776  1.00  0.00           N
ATOM   1042  CA  GLN A  60      62.495  51.344 120.586  1.00  0.00           C
ATOM   1044  CB  GLN A  60      62.704  50.514 119.296  1.00  0.00           C
ATOM   1047  CG  GLN A  60      63.725  49.344 119.346  1.00  0.00           C
ATOM   1050  CD  GLN A  60      63.754  48.575 118.036  1.00  0.00           C
ATOM   1051  OE1 GLN A  60      64.814  48.465 117.416  1.00  0.00           O
ATOM   1052  NE2 GLN A  60      62.605  48.045 117.586  1.00  0.00           N
ATOM   1055  C   GLN A  60      62.565  50.504 121.846  1.00  0.00           C
ATOM   1056  O   GLN A  60      63.614  50.014 122.256  1.00  0.00           O
ATOM   1057  N   ALA A  61      61.434  50.344 122.566  1.00  0.00           N
ATOM   1059  CA  ALA A  61      61.464  49.744 123.876  1.00  0.00           C
ATOM   1061  CB  ALA A  61      60.305  50.324 124.696  1.00  0.00           C
ATOM   1065  C   ALA A  61      61.355  48.234 123.746  1.00  0.00           C
ATOM   1066  O   ALA A  61      61.655  47.444 124.656  1.00  0.00           O
ATOM   1067  N   SER A  62      60.944  47.774 122.566  1.00  0.00           N
ATOM   1069  CA  SER A  62      60.714  46.374 122.336  1.00  0.00           C
ATOM   1071  CB  SER A  62      59.324  45.895 122.856  1.00  0.00           C
ATOM   1074  OG  SER A  62      58.255  46.194 121.957  1.00  0.00           O
ATOM   1076  C   SER A  62      60.844  46.094 120.866  1.00  0.00           C
ATOM   1077  O   SER A  62      61.095  46.974 120.046  1.00  0.00           O
ATOM   1078  N   ASN A  63      60.664  44.814 120.567  1.00  0.00           N
ATOM   1080  CA  ASN A  63      60.804  44.184 119.276  1.00  0.00           C
ATOM   1082  CB  ASN A  63      61.054  42.664 119.506  1.00  0.00           C
ATOM   1085  CG  ASN A  63      62.064  42.335 120.616  1.00  0.00           C
ATOM   1086  OD1 ASN A  63      62.805  43.135 121.186  1.00  0.00           O
ATOM   1087  ND2 ASN A  63      61.975  41.054 121.086  1.00  0.00           N
ATOM   1090  C   ASN A  63      59.505  44.354 118.486  1.00  0.00           C
ATOM   1091  O   ASN A  63      59.405  44.054 117.296  1.00  0.00           O
ATOM   1092  N   GLN A  64      58.434  44.844 119.156  1.00  0.00           N
ATOM   1094  CA  GLN A  64      57.145  45.144 118.586  1.00  0.00           C
ATOM   1096  CB  GLN A  64      56.045  44.785 119.616  1.00  0.00           C
ATOM   1099  CG  GLN A  64      55.965  43.284 119.976  1.00  0.00           C
ATOM   1102  CD  GLN A  64      56.914  42.734 121.056  1.00  0.00           C
ATOM   1103  OE1 GLN A  64      57.984  43.205 121.446  1.00  0.00           O
ATOM   1104  NE2 GLN A  64      56.474  41.584 121.616  1.00  0.00           N
ATOM   1107  C   GLN A  64      57.034  46.624 118.256  1.00  0.00           C
ATOM   1108  O   GLN A  64      56.175  47.085 117.506  1.00  0.00           O
ATOM   1109  N   ASP A  65      57.995  47.405 118.796  1.00  0.00           N
ATOM   1111  CA  ASP A  65      58.155  48.785 118.416  1.00  0.00           C
ATOM   1113  CB  ASP A  65      58.815  49.585 119.556  1.00  0.00           C
ATOM   1116  CG  ASP A  65      57.934  49.635 120.796  1.00  0.00           C
ATOM   1117  OD1 ASP A  65      56.684  49.674 120.696  1.00  0.00           O
ATOM   1118  OD2 ASP A  65      58.554  49.814 121.886  1.00  0.00           O
ATOM   1119  C   ASP A  65      59.004  48.885 117.166  1.00  0.00           C
ATOM   1120  O   ASP A  65      59.864  48.065 116.866  1.00  0.00           O
ATOM   1121  N   SER A  66      58.785  49.944 116.366  1.00  0.00           N
ATOM   1123  CA  SER A  66      59.564  50.225 115.166  1.00  0.00           C
ATOM   1125  CB  SER A  66      58.954  51.324 114.266  1.00  0.00           C
ATOM   1128  OG  SER A  66      58.934  52.585 114.916  1.00  0.00           O
ATOM   1130  C   SER A  66      61.014  50.584 115.516  1.00  0.00           C
ATOM   1131  O   SER A  66      61.215  51.155 116.586  1.00  0.00           O
ATOM   1132  N   PRO A  67      62.005  50.285 114.656  1.00  0.00           N
ATOM   1133  CD  PRO A  67      61.754  49.674 113.336  1.00  0.00           C
ATOM   1136  CA  PRO A  67      63.424  50.594 114.817  1.00  0.00           C
ATOM   1138  CB  PRO A  67      64.024  50.404 113.416  1.00  0.00           C
ATOM   1141  CG  PRO A  67      63.135  49.344 112.787  1.00  0.00           C
ATOM   1144  C   PRO A  67      63.805  51.955 115.396  1.00  0.00           C
ATOM   1145  O   PRO A  67      63.024  52.904 115.206  1.00  0.00           O
ATOM   1146  N   PRO A  68      64.934  52.135 116.086  1.00  0.00           N
ATOM   1147  CD  PRO A  68      65.994  51.134 116.266  1.00  0.00           C
ATOM   1150  CA  PRO A  68      65.385  53.455 116.496  1.00  0.00           C
ATOM   1152  CB  PRO A  68      66.695  53.164 117.226  1.00  0.00           C
ATOM   1155  CG  PRO A  68      67.264  51.955 116.496  1.00  0.00           C
ATOM   1158  C   PRO A  68      65.585  54.394 115.316  1.00  0.00           C
ATOM   1159  O   PRO A  68      66.425  54.184 114.457  1.00  0.00           O
ATOM   1160  N   SER A  69      64.835  55.504 115.266  1.00  0.00           N
ATOM   1162  CA  SER A  69      64.864  56.414 114.146  1.00  0.00           C
ATOM   1164  CB  SER A  69      63.494  57.125 114.016  1.00  0.00           C
ATOM   1167  OG  SER A  69      63.465  58.104 112.986  1.00  0.00           O
ATOM   1169  C   SER A  69      66.035  57.374 114.256  1.00  0.00           C
ATOM   1170  O   SER A  69      66.085  58.265 115.116  1.00  0.00           O
ATOM   1171  N   ILE A  70      67.015  57.225 113.347  1.00  0.00           N
ATOM   1173  CA  ILE A  70      68.135  58.135 113.146  1.00  0.00           C
ATOM   1175  CB  ILE A  70      69.155  57.514 112.186  1.00  0.00           C
ATOM   1177  CG2 ILE A  70      68.725  57.524 110.716  1.00  0.00           C
ATOM   1181  CG1 ILE A  70      70.565  58.125 112.346  1.00  0.00           C
ATOM   1184  CD  ILE A  70      71.354  57.405 113.416  1.00  0.00           C
ATOM   1188  C   ILE A  70      67.745  59.594 112.846  1.00  0.00           C
ATOM   1189  O   ILE A  70      68.394  60.474 113.426  1.00  0.00           O
ATOM   1190  N   PRO A  71      66.704  60.004 112.086  1.00  0.00           N
ATOM   1191  CD  PRO A  71      65.965  59.224 111.086  1.00  0.00           C
ATOM   1194  CA  PRO A  71      66.324  61.414 112.026  1.00  0.00           C
ATOM   1196  CB  PRO A  71      65.354  61.504 110.836  1.00  0.00           C
ATOM   1199  CG  PRO A  71      64.775  60.094 110.686  1.00  0.00           C
ATOM   1202  C   PRO A  71      65.714  61.894 113.336  1.00  0.00           C
ATOM   1203  O   PRO A  71      65.944  63.024 113.736  1.00  0.00           O
ATOM   1204  N   THR A  72      64.944  61.054 114.076  1.00  0.00           N
ATOM   1206  CA  THR A  72      64.445  61.434 115.396  1.00  0.00           C
ATOM   1208  CB  THR A  72      63.525  60.385 116.056  1.00  0.00           C
ATOM   1210  OG1 THR A  72      62.275  60.285 115.396  1.00  0.00           O
ATOM   1212  CG2 THR A  72      63.155  60.734 117.516  1.00  0.00           C
ATOM   1216  C   THR A  72      65.545  61.795 116.386  1.00  0.00           C
ATOM   1217  O   THR A  72      65.454  62.785 117.097  1.00  0.00           O
ATOM   1218  N   ALA A  73      66.625  61.024 116.476  1.00  0.00           N
ATOM   1220  CA  ALA A  73      67.695  61.385 117.376  1.00  0.00           C
ATOM   1222  CB  ALA A  73      68.665  60.225 117.376  1.00  0.00           C
ATOM   1226  C   ALA A  73      68.434  62.694 117.076  1.00  0.00           C
ATOM   1227  O   ALA A  73      68.684  63.494 117.976  1.00  0.00           O
ATOM   1228  N   ARG A  74      68.785  62.974 115.796  1.00  0.00           N
ATOM   1230  CA  ARG A  74      69.445  64.224 115.436  1.00  0.00           C
ATOM   1232  CB  ARG A  74      70.024  64.214 114.006  1.00  0.00           C
ATOM   1235  CG  ARG A  74      68.994  64.014 112.876  1.00  0.00           C
ATOM   1238  CD  ARG A  74      69.614  63.885 111.476  1.00  0.00           C
ATOM   1241  NE  ARG A  74      70.204  65.214 111.146  1.00  0.00           N
ATOM   1243  CZ  ARG A  74      71.415  65.404 110.666  1.00  0.00           C
ATOM   1244  NH1 ARG A  74      72.324  64.474 110.476  1.00  0.00           N
ATOM   1247  NH2 ARG A  74      71.774  66.635 110.366  1.00  0.00           N
ATOM   1250  C   ARG A  74      68.585  65.464 115.676  1.00  0.00           C
ATOM   1251  O   ARG A  74      69.045  66.455 116.236  1.00  0.00           O
ATOM   1252  N   LYS A  75      67.285  65.414 115.336  1.00  0.00           N
ATOM   1254  CA  LYS A  75      66.394  66.535 115.606  1.00  0.00           C
ATOM   1256  CB  LYS A  75      65.035  66.344 114.916  1.00  0.00           C
ATOM   1259  CG  LYS A  75      64.094  65.404 115.646  1.00  0.00           C
ATOM   1262  CD  LYS A  75      62.864  65.035 114.836  1.00  0.00           C
ATOM   1265  CE  LYS A  75      61.975  64.115 115.646  1.00  0.00           C
ATOM   1268  NZ  LYS A  75      61.495  63.024 114.817  1.00  0.00           N
ATOM   1272  C   LYS A  75      66.204  66.734 117.097  1.00  0.00           C
ATOM   1273  O   LYS A  75      66.184  67.855 117.597  1.00  0.00           O
ATOM   1274  N   ARG A  76      66.114  65.645 117.896  1.00  0.00           N
ATOM   1276  CA  ARG A  76      66.035  65.745 119.346  1.00  0.00           C
ATOM   1278  CB  ARG A  76      65.814  64.374 120.046  1.00  0.00           C
ATOM   1281  CG  ARG A  76      64.385  63.774 119.976  1.00  0.00           C
ATOM   1284  CD  ARG A  76      64.204  62.754 121.116  1.00  0.00           C
ATOM   1287  NE  ARG A  76      63.104  61.774 120.816  1.00  0.00           N
ATOM   1289  CZ  ARG A  76      62.614  61.024 121.806  1.00  0.00           C
ATOM   1290  NH1 ARG A  76      62.654  61.425 123.056  1.00  0.00           N
ATOM   1293  NH2 ARG A  76      62.034  59.864 121.596  1.00  0.00           N
ATOM   1296  C   ARG A  76      67.244  66.434 119.946  1.00  0.00           C
ATOM   1297  O   ARG A  76      67.145  67.234 120.876  1.00  0.00           O
ATOM   1298  N   MET A  77      68.434  66.114 119.416  1.00  0.00           N
ATOM   1300  CA  MET A  77      69.705  66.734 119.706  1.00  0.00           C
ATOM   1302  CB  MET A  77      70.765  65.855 118.986  1.00  0.00           C
ATOM   1305  CG  MET A  77      72.194  66.385 118.986  1.00  0.00           C
ATOM   1308  SD  MET A  77      73.214  65.794 117.597  1.00  0.00           S
ATOM   1309  CE  MET A  77      72.364  66.815 116.347  1.00  0.00           C
ATOM   1313  C   MET A  77      69.784  68.224 119.336  1.00  0.00           C
ATOM   1314  O   MET A  77      70.165  69.074 120.136  1.00  0.00           O
ATOM   1315  N   GLN A  78      69.335  68.594 118.116  1.00  0.00           N
ATOM   1317  CA  GLN A  78      69.074  69.984 117.736  1.00  0.00           C
ATOM   1319  CB  GLN A  78      68.375  70.004 116.347  1.00  0.00           C
ATOM   1322  CG  GLN A  78      69.345  70.035 115.147  1.00  0.00           C
ATOM   1325  CD  GLN A  78      68.574  69.794 113.847  1.00  0.00           C
ATOM   1326  OE1 GLN A  78      68.024  68.705 113.666  1.00  0.00           O
ATOM   1327  NE2 GLN A  78      68.585  70.745 112.896  1.00  0.00           N
ATOM   1330  C   GLN A  78      68.164  70.745 118.686  1.00  0.00           C
ATOM   1331  O   GLN A  78      68.455  71.844 119.156  1.00  0.00           O
ATOM   1332  N   ILE A  79      67.024  70.124 118.986  1.00  0.00           N
ATOM   1334  CA  ILE A  79      65.934  70.694 119.736  1.00  0.00           C
ATOM   1336  CB  ILE A  79      64.674  69.895 119.406  1.00  0.00           C
ATOM   1338  CG2 ILE A  79      63.514  70.155 120.376  1.00  0.00           C
ATOM   1342  CG1 ILE A  79      64.254  70.264 117.946  1.00  0.00           C
ATOM   1345  CD  ILE A  79      63.295  69.285 117.266  1.00  0.00           C
ATOM   1349  C   ILE A  79      66.295  70.815 121.216  1.00  0.00           C
ATOM   1350  O   ILE A  79      65.905  71.764 121.886  1.00  0.00           O
ATOM   1351  N   ASN A  80      67.124  69.914 121.766  1.00  0.00           N
ATOM   1353  CA  ASN A  80      67.805  70.155 123.026  1.00  0.00           C
ATOM   1355  CB  ASN A  80      68.405  68.865 123.637  1.00  0.00           C
ATOM   1358  CG  ASN A  80      67.295  68.084 124.336  1.00  0.00           C
ATOM   1359  OD1 ASN A  80      66.844  68.414 125.446  1.00  0.00           O
ATOM   1360  ND2 ASN A  80      66.835  67.005 123.676  1.00  0.00           N
ATOM   1363  C   ASN A  80      68.824  71.304 123.016  1.00  0.00           C
ATOM   1364  O   ASN A  80      68.814  72.135 123.916  1.00  0.00           O
ATOM   1365  N   ALA A  81      69.665  71.455 121.986  1.00  0.00           N
ATOM   1367  CA  ALA A  81      70.585  72.574 121.866  1.00  0.00           C
ATOM   1369  CB  ALA A  81      71.434  72.374 120.586  1.00  0.00           C
ATOM   1373  C   ALA A  81      69.875  73.934 121.856  1.00  0.00           C
ATOM   1374  O   ALA A  81      70.254  74.904 122.527  1.00  0.00           O
ATOM   1375  N   SER A  82      68.735  73.975 121.146  1.00  0.00           N
ATOM   1377  CA  SER A  82      67.754  75.054 121.137  1.00  0.00           C
ATOM   1379  CB  SER A  82      66.555  74.654 120.216  1.00  0.00           C
ATOM   1382  OG  SER A  82      65.604  75.694 119.996  1.00  0.00           O
ATOM   1384  C   SER A  82      67.324  75.495 122.546  1.00  0.00           C
ATOM   1385  O   SER A  82      67.124  76.694 122.787  1.00  0.00           O
ATOM   1386  N   LYS A  83      67.234  74.584 123.567  1.00  0.00           N
ATOM   1388  CA  LYS A  83      66.714  74.904 124.896  1.00  0.00           C
ATOM   1390  CB  LYS A  83      66.464  73.624 125.766  1.00  0.00           C
ATOM   1393  CG  LYS A  83      65.635  72.524 125.097  1.00  0.00           C
ATOM   1396  CD  LYS A  83      65.554  71.194 125.896  1.00  0.00           C
ATOM   1399  CE  LYS A  83      64.405  71.124 126.896  1.00  0.00           C
ATOM   1402  NZ  LYS A  83      64.445  69.874 127.686  1.00  0.00           N
ATOM   1406  C   LYS A  83      67.675  75.785 125.676  1.00  0.00           C
ATOM   1407  O   LYS A  83      67.314  76.495 126.626  1.00  0.00           O
ATOM   1408  N   MET A  84      68.934  75.755 125.246  1.00  0.00           N
ATOM   1410  CA  MET A  84      69.985  76.545 125.816  1.00  0.00           C
ATOM   1412  CB  MET A  84      71.295  75.724 125.876  1.00  0.00           C
ATOM   1415  CG  MET A  84      71.214  74.524 126.826  1.00  0.00           C
ATOM   1418  SD  MET A  84      72.754  73.585 126.916  1.00  0.00           S
ATOM   1419  CE  MET A  84      72.494  72.774 125.326  1.00  0.00           C
ATOM   1423  C   MET A  84      70.195  77.795 125.016  1.00  0.00           C
ATOM   1424  O   MET A  84      70.975  78.654 125.427  1.00  0.00           O
ATOM   1425  N   LYS A  85      69.445  77.944 123.897  1.00  0.00           N
ATOM   1427  CA  LYS A  85      69.375  79.094 123.016  1.00  0.00           C
ATOM   1429  CB  LYS A  85      69.295  80.474 123.736  1.00  0.00           C
ATOM   1432  CG  LYS A  85      68.244  80.574 124.856  1.00  0.00           C
ATOM   1435  CD  LYS A  85      68.424  81.904 125.626  1.00  0.00           C
ATOM   1438  CE  LYS A  85      67.425  82.215 126.746  1.00  0.00           C
ATOM   1441  NZ  LYS A  85      67.314  81.065 127.666  1.00  0.00           N
ATOM   1445  C   LYS A  85      70.515  79.005 122.016  1.00  0.00           C
ATOM   1446  O   LYS A  85      71.074  80.005 121.566  1.00  0.00           O
ATOM   1447  N   ALA A  86      70.944  77.764 121.666  1.00  0.00           N
ATOM   1449  CA  ALA A  86      72.025  77.535 120.756  1.00  0.00           C
ATOM   1451  CB  ALA A  86      72.424  76.044 120.707  1.00  0.00           C
ATOM   1455  C   ALA A  86      71.725  78.035 119.356  1.00  0.00           C
ATOM   1456  O   ALA A  86      70.684  77.734 118.766  1.00  0.00           O
ATOM   1457  N   ASN A  87      72.684  78.785 118.777  1.00  0.00           N
ATOM   1459  CA  ASN A  87      72.665  79.175 117.376  1.00  0.00           C
ATOM   1461  CB  ASN A  87      73.835  80.175 117.126  1.00  0.00           C
ATOM   1464  CG  ASN A  87      73.945  80.665 115.676  1.00  0.00           C
ATOM   1465  OD1 ASN A  87      74.525  79.995 114.826  1.00  0.00           O
ATOM   1466  ND2 ASN A  87      73.424  81.885 115.406  1.00  0.00           N
ATOM   1469  C   ASN A  87      72.754  77.955 116.466  1.00  0.00           C
ATOM   1470  O   ASN A  87      72.104  77.834 115.446  1.00  0.00           O
ATOM   1471  N   ALA A  88      73.604  77.005 116.876  1.00  0.00           N
ATOM   1473  CA  ALA A  88      73.915  75.844 116.096  1.00  0.00           C
ATOM   1475  CB  ALA A  88      74.964  76.175 115.036  1.00  0.00           C
ATOM   1479  C   ALA A  88      74.464  74.785 117.006  1.00  0.00           C
ATOM   1480  O   ALA A  88      74.635  74.975 118.216  1.00  0.00           O
ATOM   1481  N   VAL A  89      74.765  73.624 116.426  1.00  0.00           N
ATOM   1483  CA  VAL A  89      75.265  72.504 117.166  1.00  0.00           C
ATOM   1485  CB  VAL A  89      74.065  71.664 117.616  1.00  0.00           C
ATOM   1487  CG1 VAL A  89      73.324  70.984 116.446  1.00  0.00           C
ATOM   1491  CG2 VAL A  89      74.494  70.675 118.686  1.00  0.00           C
ATOM   1495  C   VAL A  89      76.274  71.764 116.296  1.00  0.00           C
ATOM   1496  O   VAL A  89      76.095  71.594 115.086  1.00  0.00           O
ATOM   1497  N   LEU A  90      77.415  71.324 116.876  1.00  0.00           N
ATOM   1499  CA  LEU A  90      78.394  70.505 116.176  1.00  0.00           C
ATOM   1501  CB  LEU A  90      79.835  70.815 116.656  1.00  0.00           C
ATOM   1504  CG  LEU A  90      81.004  70.255 115.806  1.00  0.00           C
ATOM   1506  CD1 LEU A  90      82.335  70.764 116.376  1.00  0.00           C
ATOM   1510  CD2 LEU A  90      81.095  68.725 115.756  1.00  0.00           C
ATOM   1514  C   LEU A  90      78.054  69.045 116.436  1.00  0.00           C
ATOM   1515  O   LEU A  90      78.034  68.614 117.586  1.00  0.00           O
ATOM   1516  N   LEU A  91      77.754  68.234 115.396  1.00  0.00           N
ATOM   1518  CA  LEU A  91      77.485  66.804 115.536  1.00  0.00           C
ATOM   1520  CB  LEU A  91      76.625  66.254 114.356  1.00  0.00           C
ATOM   1523  CG  LEU A  91      75.994  64.855 114.586  1.00  0.00           C
ATOM   1525  CD1 LEU A  91      74.665  64.715 113.826  1.00  0.00           C
ATOM   1529  CD2 LEU A  91      76.905  63.705 114.146  1.00  0.00           C
ATOM   1533  C   LEU A  91      78.785  66.035 115.646  1.00  0.00           C
ATOM   1534  O   LEU A  91      79.564  65.934 114.706  1.00  0.00           O
ATOM   1535  N   HIS A  92      79.045  65.474 116.836  1.00  0.00           N
ATOM   1537  CA  HIS A  92      80.284  64.745 117.066  1.00  0.00           C
ATOM   1539  CB  HIS A  92      80.534  64.505 118.576  1.00  0.00           C
ATOM   1542  ND1 HIS A  92      81.425  66.804 119.006  1.00  0.00           N
ATOM   1543  CG  HIS A  92      80.695  65.715 119.426  1.00  0.00           C
ATOM   1544  CE1 HIS A  92      81.375  67.655 120.016  1.00  0.00           C
ATOM   1546  NE2 HIS A  92      80.664  67.154 121.046  1.00  0.00           N
ATOM   1548  CD2 HIS A  92      80.225  65.914 120.676  1.00  0.00           C
ATOM   1550  C   HIS A  92      80.274  63.375 116.406  1.00  0.00           C
ATOM   1551  O   HIS A  92      81.134  62.995 115.616  1.00  0.00           O
ATOM   1552  N   SER A  93      79.245  62.574 116.706  1.00  0.00           N
ATOM   1554  CA  SER A  93      79.094  61.245 116.126  1.00  0.00           C
ATOM   1556  CB  SER A  93      80.085  60.144 116.636  1.00  0.00           C
ATOM   1559  OG  SER A  93      80.235  59.054 115.726  1.00  0.00           O
ATOM   1561  C   SER A  93      77.725  60.794 116.506  1.00  0.00           C
ATOM   1562  O   SER A  93      76.964  61.455 117.236  1.00  0.00           O
ATOM   1563  N   CYS A  94      77.384  59.614 116.016  1.00  0.00           N
ATOM   1565  CA  CYS A  94      76.165  58.944 116.347  1.00  0.00           C
ATOM   1567  CB  CYS A  94      75.104  59.334 115.306  1.00  0.00           C
ATOM   1570  SG  CYS A  94      73.545  58.504 115.576  1.00  0.00           S
ATOM   1572  C   CYS A  94      76.415  57.455 116.336  1.00  0.00           C
ATOM   1573  O   CYS A  94      77.194  56.935 115.536  1.00  0.00           O
ATOM   1574  N   GLU A  95      75.714  56.724 117.216  1.00  0.00           N
ATOM   1576  CA  GLU A  95      75.655  55.285 117.156  1.00  0.00           C
ATOM   1578  CB  GLU A  95      76.565  54.625 118.216  1.00  0.00           C
ATOM   1581  CG  GLU A  95      78.054  54.754 117.856  1.00  0.00           C
ATOM   1584  CD  GLU A  95      78.954  53.984 118.806  1.00  0.00           C
ATOM   1585  OE1 GLU A  95      78.405  53.234 119.656  1.00  0.00           O
ATOM   1586  OE2 GLU A  95      80.195  54.165 118.707  1.00  0.00           O
ATOM   1587  C   GLU A  95      74.245  54.795 117.387  1.00  0.00           C
ATOM   1588  O   GLU A  95      73.564  55.234 118.306  1.00  0.00           O
ATOM   1589  N   VAL A  96      73.785  53.804 116.596  1.00  0.00           N
ATOM   1591  CA  VAL A  96      72.835  52.815 117.076  1.00  0.00           C
ATOM   1593  CB  VAL A  96      72.244  51.974 115.956  1.00  0.00           C
ATOM   1595  CG1 VAL A  96      71.095  51.094 116.486  1.00  0.00           C
ATOM   1599  CG2 VAL A  96      71.725  52.904 114.836  1.00  0.00           C
ATOM   1603  C   VAL A  96      73.525  51.935 118.116  1.00  0.00           C
ATOM   1604  O   VAL A  96      74.694  51.594 117.927  1.00  0.00           O
ATOM   1605  N   THR A  97      72.854  51.565 119.216  1.00  0.00           N
ATOM   1607  CA  THR A  97      73.375  50.674 120.246  1.00  0.00           C
ATOM   1609  CB  THR A  97      73.835  51.425 121.506  1.00  0.00           C
ATOM   1611  OG1 THR A  97      74.625  50.604 122.356  1.00  0.00           O
ATOM   1613  CG2 THR A  97      72.665  52.015 122.326  1.00  0.00           C
ATOM   1617  C   THR A  97      72.295  49.664 120.596  1.00  0.00           C
ATOM   1618  O   THR A  97      71.104  49.914 120.406  1.00  0.00           O
ATOM   1619  N   SER A  98      72.675  48.484 121.126  1.00  0.00           N
ATOM   1621  CA  SER A  98      71.734  47.475 121.586  1.00  0.00           C
ATOM   1623  CB  SER A  98      72.034  46.124 120.896  1.00  0.00           C
ATOM   1626  OG  SER A  98      73.364  45.685 121.186  1.00  0.00           O
ATOM   1628  C   SER A  98      71.824  47.265 123.076  1.00  0.00           C
ATOM   1629  O   SER A  98      71.114  46.425 123.646  1.00  0.00           O
ATOM   1630  N   GLY A  99      72.684  48.024 123.786  1.00  0.00           N
ATOM   1632  CA  GLY A  99      73.045  47.725 125.166  1.00  0.00           C
ATOM   1635  C   GLY A  99      72.384  48.594 126.176  1.00  0.00           C
ATOM   1636  O   GLY A  99      72.535  48.414 127.387  1.00  0.00           O
ATOM   1637  N   THR A 100      71.655  49.614 125.736  1.00  0.00           N
ATOM   1639  CA  THR A 100      70.944  50.524 126.606  1.00  0.00           C
ATOM   1641  CB  THR A 100      70.455  51.694 125.786  1.00  0.00           C
ATOM   1643  OG1 THR A 100      69.765  52.684 126.526  1.00  0.00           O
ATOM   1645  CG2 THR A 100      69.545  51.194 124.666  1.00  0.00           C
ATOM   1649  C   THR A 100      69.835  49.855 127.466  1.00  0.00           C
ATOM   1650  O   THR A 100      69.024  49.114 126.916  1.00  0.00           O
ATOM   1651  N   PRO A 101      69.735  50.054 128.786  1.00  0.00           N
ATOM   1652  CD  PRO A 101      70.845  50.615 129.566  1.00  0.00           C
ATOM   1655  CA  PRO A 101      68.854  49.235 129.646  1.00  0.00           C
ATOM   1657  CB  PRO A 101      69.254  49.655 131.076  1.00  0.00           C
ATOM   1660  CG  PRO A 101      70.735  49.995 130.956  1.00  0.00           C
ATOM   1663  C   PRO A 101      67.374  49.515 129.486  1.00  0.00           C
ATOM   1664  O   PRO A 101      66.545  48.815 130.066  1.00  0.00           O
ATOM   1665  N   GLY A 102      67.064  50.565 128.736  1.00  0.00           N
ATOM   1667  CA  GLY A 102      65.704  51.054 128.556  1.00  0.00           C
ATOM   1670  C   GLY A 102      65.254  51.015 127.136  1.00  0.00           C
ATOM   1671  O   GLY A 102      64.234  51.594 126.786  1.00  0.00           O
ATOM   1672  N   CYS A 103      66.035  50.374 126.246  1.00  0.00           N
ATOM   1674  CA  CYS A 103      65.644  50.285 124.846  1.00  0.00           C
ATOM   1676  CB  CYS A 103      66.194  51.425 123.936  1.00  0.00           C
ATOM   1679  SG  CYS A 103      66.464  53.034 124.766  1.00  0.00           S
ATOM   1681  C   CYS A 103      66.184  48.964 124.326  1.00  0.00           C
ATOM   1682  O   CYS A 103      67.324  48.594 124.616  1.00  0.00           O
ATOM   1683  N   TYR A 104      65.405  48.205 123.536  1.00  0.00           N
ATOM   1685  CA  TYR A 104      65.934  47.024 122.846  1.00  0.00           C
ATOM   1687  CB  TYR A 104      64.775  46.194 122.246  1.00  0.00           C
ATOM   1690  CG  TYR A 104      65.305  45.045 121.436  1.00  0.00           C
ATOM   1691  CD1 TYR A 104      65.734  43.844 122.026  1.00  0.00           C
ATOM   1693  CE1 TYR A 104      66.254  42.804 121.226  1.00  0.00           C
ATOM   1695  CZ  TYR A 104      66.364  42.995 119.836  1.00  0.00           C
ATOM   1696  OH  TYR A 104      66.875  42.005 118.976  1.00  0.00           O
ATOM   1698  CD2 TYR A 104      65.445  45.214 120.056  1.00  0.00           C
ATOM   1700  CE2 TYR A 104      65.994  44.214 119.266  1.00  0.00           C
ATOM   1702  C   TYR A 104      67.015  47.395 121.826  1.00  0.00           C
ATOM   1703  O   TYR A 104      68.034  46.735 121.686  1.00  0.00           O
ATOM   1704  N   ARG A 105      66.784  48.515 121.126  1.00  0.00           N
ATOM   1706  CA  ARG A 105      67.795  49.235 120.396  1.00  0.00           C
ATOM   1708  CB  ARG A 105      67.914  48.785 118.916  1.00  0.00           C
ATOM   1711  CG  ARG A 105      69.034  47.754 118.707  1.00  0.00           C
ATOM   1714  CD  ARG A 105      68.845  46.914 117.436  1.00  0.00           C
ATOM   1717  NE  ARG A 105      69.954  45.905 117.406  1.00  0.00           N
ATOM   1719  CZ  ARG A 105      69.985  44.785 118.116  1.00  0.00           C
ATOM   1720  NH1 ARG A 105      69.055  44.484 118.986  1.00  0.00           N
ATOM   1723  NH2 ARG A 105      70.985  43.944 117.936  1.00  0.00           N
ATOM   1726  C   ARG A 105      67.524  50.714 120.506  1.00  0.00           C
ATOM   1727  O   ARG A 105      66.404  51.164 120.716  1.00  0.00           O
ATOM   1728  N   GLN A 106      68.585  51.514 120.406  1.00  0.00           N
ATOM   1730  CA  GLN A 106      68.494  52.944 120.567  1.00  0.00           C
ATOM   1732  CB  GLN A 106      68.864  53.375 122.016  1.00  0.00           C
ATOM   1735  CG  GLN A 106      68.905  54.895 122.366  1.00  0.00           C
ATOM   1738  CD  GLN A 106      69.304  55.135 123.826  1.00  0.00           C
ATOM   1739  OE1 GLN A 106      70.284  54.614 124.366  1.00  0.00           O
ATOM   1740  NE2 GLN A 106      68.545  55.984 124.546  1.00  0.00           N
ATOM   1743  C   GLN A 106      69.485  53.545 119.646  1.00  0.00           C
ATOM   1744  O   GLN A 106      70.595  53.045 119.496  1.00  0.00           O
ATOM   1745  N   ALA A 107      69.125  54.664 119.037  1.00  0.00           N
ATOM   1747  CA  ALA A 107      70.055  55.485 118.326  1.00  0.00           C
ATOM   1749  CB  ALA A 107      69.545  55.765 116.896  1.00  0.00           C
ATOM   1753  C   ALA A 107      70.195  56.735 119.166  1.00  0.00           C
ATOM   1754  O   ALA A 107      69.205  57.285 119.646  1.00  0.00           O
ATOM   1755  N   VAL A 108      71.445  57.174 119.406  1.00  0.00           N
ATOM   1757  CA  VAL A 108      71.734  58.424 120.086  1.00  0.00           C
ATOM   1759  CB  VAL A 108      72.125  58.255 121.556  1.00  0.00           C
ATOM   1761  CG1 VAL A 108      73.345  57.314 121.716  1.00  0.00           C
ATOM   1765  CG2 VAL A 108      72.394  59.625 122.216  1.00  0.00           C
ATOM   1769  C   VAL A 108      72.744  59.224 119.286  1.00  0.00           C
ATOM   1770  O   VAL A 108      73.774  58.725 118.856  1.00  0.00           O
ATOM   1771  N   CYS A 109      72.434  60.514 119.046  1.00  0.00           N
ATOM   1773  CA  CYS A 109      73.364  61.495 118.516  1.00  0.00           C
ATOM   1775  CB  CYS A 109      72.744  62.425 117.436  1.00  0.00           C
ATOM   1778  SG  CYS A 109      71.994  61.554 116.036  1.00  0.00           S
ATOM   1780  C   CYS A 109      73.835  62.384 119.656  1.00  0.00           C
ATOM   1781  O   CYS A 109      73.045  62.754 120.526  1.00  0.00           O
ATOM   1782  N   ILE A 110      75.134  62.734 119.646  1.00  0.00           N
ATOM   1784  CA  ILE A 110      75.765  63.624 120.616  1.00  0.00           C
ATOM   1786  CB  ILE A 110      76.824  62.934 121.476  1.00  0.00           C
ATOM   1788  CG2 ILE A 110      77.314  63.855 122.626  1.00  0.00           C
ATOM   1792  CG1 ILE A 110      76.324  61.584 122.046  1.00  0.00           C
ATOM   1795  CD  ILE A 110      75.155  61.675 123.016  1.00  0.00           C
ATOM   1799  C   ILE A 110      76.415  64.774 119.876  1.00  0.00           C
ATOM   1800  O   ILE A 110      76.894  64.645 118.746  1.00  0.00           O
ATOM   1801  N   GLY A 111      76.445  65.974 120.486  1.00  0.00           N
ATOM   1803  CA  GLY A 111      77.235  67.075 119.966  1.00  0.00           C
ATOM   1806  C   GLY A 111      77.354  68.185 120.976  1.00  0.00           C
ATOM   1807  O   GLY A 111      76.765  68.104 122.046  1.00  0.00           O
ATOM   1808  N   SER A 112      78.074  69.264 120.646  1.00  0.00           N
ATOM   1810  CA  SER A 112      78.225  70.435 121.506  1.00  0.00           C
ATOM   1812  CB  SER A 112      79.635  71.094 121.446  1.00  0.00           C
ATOM   1815  OG  SER A 112      80.695  70.194 121.766  1.00  0.00           O
ATOM   1817  C   SER A 112      77.244  71.495 121.056  1.00  0.00           C
ATOM   1818  O   SER A 112      77.194  71.834 119.876  1.00  0.00           O
ATOM   1819  N   ALA A 113      76.434  72.054 121.966  1.00  0.00           N
ATOM   1821  CA  ALA A 113      75.625  73.224 121.706  1.00  0.00           C
ATOM   1823  CB  ALA A 113      74.585  73.445 122.816  1.00  0.00           C
ATOM   1827  C   ALA A 113      76.464  74.474 121.636  1.00  0.00           C
ATOM   1828  O   ALA A 113      77.225  74.764 122.556  1.00  0.00           O
ATOM   1829  N   LEU A 114      76.324  75.274 120.576  1.00  0.00           N
ATOM   1831  CA  LEU A 114      77.205  76.414 120.406  1.00  0.00           C
ATOM   1833  CB  LEU A 114      78.214  76.154 119.256  1.00  0.00           C
ATOM   1836  CG  LEU A 114      78.964  74.804 119.366  1.00  0.00           C
ATOM   1838  CD1 LEU A 114      79.824  74.514 118.136  1.00  0.00           C
ATOM   1842  CD2 LEU A 114      79.864  74.684 120.606  1.00  0.00           C
ATOM   1846  C   LEU A 114      76.394  77.675 120.196  1.00  0.00           C
ATOM   1847  O   LEU A 114      75.344  77.694 119.546  1.00  0.00           O
ATOM   1848  N   ASN A 115      76.864  78.824 120.716  1.00  0.00           N
ATOM   1850  CA  ASN A 115      76.364  80.115 120.256  1.00  0.00           C
ATOM   1852  CB  ASN A 115      75.804  80.955 121.436  1.00  0.00           C
ATOM   1855  CG  ASN A 115      75.244  82.324 121.056  1.00  0.00           C
ATOM   1856  OD1 ASN A 115      75.754  82.984 120.166  1.00  0.00           O
ATOM   1857  ND2 ASN A 115      74.175  82.804 121.736  1.00  0.00           N
ATOM   1860  C   ASN A 115      77.454  80.794 119.446  1.00  0.00           C
ATOM   1861  O   ASN A 115      78.515  81.135 119.957  1.00  0.00           O
ATOM   1862  N   ILE A 116      77.205  80.965 118.136  1.00  0.00           N
ATOM   1864  CA  ILE A 116      78.104  81.574 117.176  1.00  0.00           C
ATOM   1866  CB  ILE A 116      77.844  80.995 115.776  1.00  0.00           C
ATOM   1868  CG2 ILE A 116      78.625  81.815 114.746  1.00  0.00           C
ATOM   1872  CG1 ILE A 116      78.254  79.514 115.576  1.00  0.00           C
ATOM   1875  CD  ILE A 116      77.335  78.474 116.207  1.00  0.00           C
ATOM   1879  C   ILE A 116      77.894  83.094 117.156  1.00  0.00           C
ATOM   1880  O   ILE A 116      76.765  83.554 116.996  1.00  0.00           O
ATOM   1881  N   THR A 117      78.954  83.904 117.326  1.00  0.00           N
ATOM   1883  CA  THR A 117      78.854  85.355 117.476  1.00  0.00           C
ATOM   1885  CB  THR A 117      79.515  85.774 118.796  1.00  0.00           C
ATOM   1887  OG1 THR A 117      79.114  87.035 119.317  1.00  0.00           O
ATOM   1889  CG2 THR A 117      81.045  85.794 118.726  1.00  0.00           C
ATOM   1893  C   THR A 117      79.405  86.105 116.236  1.00  0.00           C
ATOM   1894  OT1 THR A 117      79.954  85.444 115.316  1.00  0.00           O
ATOM   1895  OT2 THR A 117      79.245  87.355 116.126  1.00  0.00           O
ATOM   1896  NH3 POPEB 118      94.095  71.124 106.886  1.00  0.00           N
ATOM   1900  C12 POPEB 118      93.834  69.754 107.436  1.00  0.00           C
ATOM   1903  C11 POPEB 118      94.615  69.514 108.746  1.00  0.00           C
ATOM   1906  P   POPEB 118      94.655  66.914 108.926  1.00  0.00           P
ATOM   1907  O13 POPEB 118      95.725  65.895 108.826  1.00  0.00           O
ATOM   1908  O14 POPEB 118      93.864  66.925 110.166  1.00  0.00           O
ATOM   1909  O11 POPEB 118      93.745  66.724 107.666  1.00  0.00           O
ATOM   1910  O12 POPEB 118      95.375  68.304 108.726  1.00  0.00           O
ATOM   1911  C1  POPEB 118      93.444  65.425 107.126  1.00  0.00           C
ATOM   1914  C2  POPEB 118      93.714  65.355 105.616  1.00  0.00           C
ATOM   1916  O21 POPEB 118      94.254  64.045 105.316  1.00  0.00           O
ATOM   1917  C21 POPEB 118      93.974  63.664 104.066  1.00  0.00           C
ATOM   1918  O22 POPEB 118      93.164  64.175 103.326  1.00  0.00           O
ATOM   1919  C22 POPEB 118      94.864  62.475 103.696  1.00  0.00           C
ATOM   1922  C3  POPEB 118      94.704  66.464 105.176  1.00  0.00           C
ATOM   1925  O31 POPEB 118      95.364  66.145 103.936  1.00  0.00           O
ATOM   1926  C31 POPEB 118      95.825  67.215 103.306  1.00  0.00           C
ATOM   1927  O32 POPEB 118      95.765  68.355 103.736  1.00  0.00           O
ATOM   1928  C32 POPEB 118      96.494  66.804 102.016  1.00  0.00           C
ATOM   1931  C23 POPEB 118      94.134  61.475 102.766  1.00  0.00           C
ATOM   1934  C24 POPEB 118      94.534  60.004 102.996  1.00  0.00           C
ATOM   1937  C25 POPEB 118      94.645  59.135 101.726  1.00  0.00           C
ATOM   1940  C26 POPEB 118      93.304  58.515 101.306  1.00  0.00           C
ATOM   1943  C27 POPEB 118      92.184  59.554 101.216  1.00  0.00           C
ATOM   1946  C28 POPEB 118      90.984  59.114 100.366  1.00  0.00           C
ATOM   1949  C29 POPEB 118      89.925  60.184 100.436  1.00  0.00           C
ATOM   1951 0C21 POPEB 118      89.314  60.784  99.396  1.00  0.00           C
ATOM   1953 1C21 POPEB 118      89.575  60.524  97.936  1.00  0.00           C
ATOM   1956 2C21 POPEB 118      89.165  61.714  97.056  1.00  0.00           C
ATOM   1959 3C21 POPEB 118      87.684  62.104  97.176  1.00  0.00           C
ATOM   1962 4C21 POPEB 118      87.175  62.985  96.016  1.00  0.00           C
ATOM   1965 5C21 POPEB 118      88.074  64.185  95.726  1.00  0.00           C
ATOM   1968 6C21 POPEB 118      87.604  64.984  94.506  1.00  0.00           C
ATOM   1971 7C21 POPEB 118      88.454  66.234  94.256  1.00  0.00           C
ATOM   1974 8C21 POPEB 118      88.004  67.035  93.036  1.00  0.00           C
ATOM   1978  C33 POPEB 118      95.485  66.385 100.916  1.00  0.00           C
ATOM   1981  C34 POPEB 118      95.765  67.124  99.606  1.00  0.00           C
ATOM   1984  C35 POPEB 118      95.074  66.475  98.396  1.00  0.00           C
ATOM   1987  C36 POPEB 118      95.545  67.054  97.066  1.00  0.00           C
ATOM   1990  C37 POPEB 118      94.934  66.324  95.856  1.00  0.00           C
ATOM   1993  C38 POPEB 118      95.674  66.594  94.546  1.00  0.00           C
ATOM   1996  C39 POPEB 118      95.604  68.045  94.046  1.00  0.00           C
ATOM   1999 0C31 POPEB 118      96.795  68.364  93.136  1.00  0.00           C
ATOM   2002 1C31 POPEB 118      96.875  69.825  92.666  1.00  0.00           C
ATOM   2005 2C31 POPEB 118      98.304  70.164  92.196  1.00  0.00           C
ATOM   2008 3C31 POPEB 118      98.565  71.664  92.046  1.00  0.00           C
ATOM   2011 4C31 POPEB 118      98.244  72.195  90.636  1.00  0.00           C
ATOM   2014 5C31 POPEB 118      98.515  73.705  90.526  1.00  0.00           C
ATOM   2017 6C31 POPEB 118      98.475  74.205  89.086  1.00  0.00           C
ATOM   2021  NH3 POPEC 119      49.975  60.835  73.956  1.00  0.00           N
ATOM   2025  C12 POPEC 119      50.394  61.754  72.856  1.00  0.00           C
ATOM   2028  C11 POPEC 119      50.895  63.065  73.466  1.00  0.00           C
ATOM   2031  P   POPEC 119      51.095  65.565  72.786  1.00  0.00           P
ATOM   2032  O13 POPEC 119      51.315  66.264  71.506  1.00  0.00           O
ATOM   2033  O14 POPEC 119      49.855  65.934  73.486  1.00  0.00           O
ATOM   2034  O11 POPEC 119      52.335  65.645  73.786  1.00  0.00           O
ATOM   2035  O12 POPEC 119      50.975  64.045  72.446  1.00  0.00           O
ATOM   2036  C1  POPEC 119      52.314  66.444  74.986  1.00  0.00           C
ATOM   2039  C2  POPEC 119      51.934  65.645  76.256  1.00  0.00           C
ATOM   2041  O21 POPEC 119      52.324  66.394  77.436  1.00  0.00           O
ATOM   2042  C21 POPEC 119      51.695  65.945  78.516  1.00  0.00           C
ATOM   2043  O22 POPEC 119      50.674  65.274  78.486  1.00  0.00           O
ATOM   2044  C22 POPEC 119      52.465  66.234  79.817  1.00  0.00           C
ATOM   2047  C3  POPEC 119      52.574  64.214  76.256  1.00  0.00           C
ATOM   2050  O31 POPEC 119      52.975  63.725  77.556  1.00  0.00           O
ATOM   2051  C31 POPEC 119      52.475  62.565  77.956  1.00  0.00           C
ATOM   2052  O32 POPEC 119      51.614  61.924  77.387  1.00  0.00           O
ATOM   2053  C32 POPEC 119      53.135  62.205  79.286  1.00  0.00           C
ATOM   2056  C23 POPEC 119      51.515  66.484  81.026  1.00  0.00           C
ATOM   2059  C24 POPEC 119      52.244  66.484  82.387  1.00  0.00           C
ATOM   2062  C25 POPEC 119      51.315  66.755  83.596  1.00  0.00           C
ATOM   2065  C26 POPEC 119      50.725  68.175  83.576  1.00  0.00           C
ATOM   2068  C27 POPEC 119      50.004  68.594  84.876  1.00  0.00           C
ATOM   2071  C28 POPEC 119      49.094  69.825  84.616  1.00  0.00           C
ATOM   2074  C29 POPEC 119      48.824  70.815  85.716  1.00  0.00           C
ATOM   2076 0C21 POPEC 119      48.745  70.624  87.046  1.00  0.00           C
ATOM   2078 1C21 POPEC 119      48.845  69.315  87.796  1.00  0.00           C
ATOM   2081 2C21 POPEC 119      48.405  69.465  89.266  1.00  0.00           C
ATOM   2084 3C21 POPEC 119      49.424  70.234  90.126  1.00  0.00           C
ATOM   2087 4C21 POPEC 119      48.795  71.254  91.096  1.00  0.00           C
ATOM   2090 5C21 POPEC 119      47.795  70.664  92.097  1.00  0.00           C
ATOM   2093 6C21 POPEC 119      47.215  71.734  93.026  1.00  0.00           C
ATOM   2096 7C21 POPEC 119      46.124  71.175  93.956  1.00  0.00           C
ATOM   2099 8C21 POPEC 119      45.504  72.224  94.876  1.00  0.00           C
ATOM   2103  C33 POPEC 119      53.325  60.674  79.456  1.00  0.00           C
ATOM   2106  C34 POPEC 119      54.545  60.364  80.336  1.00  0.00           C
ATOM   2109  C35 POPEC 119      54.705  58.874  80.656  1.00  0.00           C
ATOM   2112  C36 POPEC 119      53.494  58.255  81.376  1.00  0.00           C
ATOM   2115  C37 POPEC 119      53.144  58.905  82.716  1.00  0.00           C
ATOM   2118  C38 POPEC 119      54.135  58.515  83.826  1.00  0.00           C
ATOM   2121  C39 POPEC 119      54.344  59.625  84.856  1.00  0.00           C
ATOM   2124 0C31 POPEC 119      55.165  59.144  86.056  1.00  0.00           C
ATOM   2127 1C31 POPEC 119      55.784  60.285  86.856  1.00  0.00           C
ATOM   2130 2C31 POPEC 119      55.585  60.155  88.376  1.00  0.00           C
ATOM   2133 3C31 POPEC 119      56.204  58.885  88.976  1.00  0.00           C
ATOM   2136 4C31 POPEC 119      55.814  58.715  90.456  1.00  0.00           C
ATOM   2139 5C31 POPEC 119      56.485  57.495  91.106  1.00  0.00           C
ATOM   2142 6C31 POPEC 119      56.134  57.355  92.586  1.00  0.00           C
ATOM   2146  NH3 POPED 120     117.054  75.934  67.696  1.00  0.00           N
ATOM   2150  C12 POPED 120     115.604  75.464  67.556  1.00  0.00           C
ATOM   2153  C11 POPED 120     115.315  74.715  66.236  1.00  0.00           C
ATOM   2156  P   POPED 120     113.074  73.334  66.716  1.00  0.00           P
ATOM   2157  O13 POPED 120     112.105  72.664  65.816  1.00  0.00           O
ATOM   2158  O14 POPED 120     113.964  72.434  67.496  1.00  0.00           O
ATOM   2159  O11 POPED 120     112.184  74.105  67.786  1.00  0.00           O
ATOM   2160  O12 POPED 120     113.904  74.484  66.026  1.00  0.00           O
ATOM   2161  C1  POPED 120     111.644  75.404  67.506  1.00  0.00           C
ATOM   2164  C2  POPED 120     111.784  76.335  68.736  1.00  0.00           C
ATOM   2166  O21 POPED 120     110.884  75.864  69.776  1.00  0.00           O
ATOM   2167  C21 POPED 120     111.334  76.024  71.016  1.00  0.00           C
ATOM   2168  O22 POPED 120     112.484  76.335  71.296  1.00  0.00           O
ATOM   2169  C22 POPED 120     110.224  75.785  72.026  1.00  0.00           C
ATOM   2172  C3  POPED 120     111.445  77.804  68.356  1.00  0.00           C
ATOM   2175  O31 POPED 120     111.525  78.715  69.476  1.00  0.00           O
ATOM   2176  C31 POPED 120     112.744  79.255  69.666  1.00  0.00           C
ATOM   2177  O32 POPED 120     113.724  78.975  68.996  1.00  0.00           O
ATOM   2178  C32 POPED 120     112.705  80.294  70.786  1.00  0.00           C
ATOM   2181  C23 POPED 120     109.984  77.065  72.856  1.00  0.00           C
ATOM   2184  C24 POPED 120     109.074  76.865  74.086  1.00  0.00           C
ATOM   2187  C25 POPED 120     109.765  76.184  75.276  1.00  0.00           C
ATOM   2190  C26 POPED 120     109.295  76.755  76.626  1.00  0.00           C
ATOM   2193  C27 POPED 120     109.815  75.974  77.846  1.00  0.00           C
ATOM   2196  C28 POPED 120     109.694  76.745  79.186  1.00  0.00           C
ATOM   2199  C29 POPED 120     108.355  77.395  79.416  1.00  0.00           C
ATOM   2201 0C21 POPED 120     107.614  77.325  80.536  1.00  0.00           C
ATOM   2203 1C21 POPED 120     107.994  76.565  81.776  1.00  0.00           C
ATOM   2206 2C21 POPED 120     107.075  76.865  82.976  1.00  0.00           C
ATOM   2209 3C21 POPED 120     107.425  75.955  84.166  1.00  0.00           C
ATOM   2212 4C21 POPED 120     107.034  76.524  85.536  1.00  0.00           C
ATOM   2215 5C21 POPED 120     107.364  75.524  86.646  1.00  0.00           C
ATOM   2218 6C21 POPED 120     107.665  76.154  88.006  1.00  0.00           C
ATOM   2221 7C21 POPED 120     108.024  75.094  89.056  1.00  0.00           C
ATOM   2224 8C21 POPED 120     108.465  75.675  90.396  1.00  0.00           C
ATOM   2228  C33 POPED 120     111.264  80.584  71.286  1.00  0.00           C
ATOM   2231  C34 POPED 120     111.164  81.795  72.236  1.00  0.00           C
ATOM   2234  C35 POPED 120     110.844  81.445  73.696  1.00  0.00           C
ATOM   2237  C36 POPED 120     112.064  81.045  74.536  1.00  0.00           C
ATOM   2240  C37 POPED 120     112.315  79.524  74.596  1.00  0.00           C
ATOM   2243  C38 POPED 120     113.475  79.185  75.546  1.00  0.00           C
ATOM   2246  C39 POPED 120     113.015  78.395  76.786  1.00  0.00           C
ATOM   2249 0C31 POPED 120     113.974  78.544  77.976  1.00  0.00           C
ATOM   2252 1C31 POPED 120     113.235  78.404  79.316  1.00  0.00           C
ATOM   2255 2C31 POPED 120     114.015  78.934  80.526  1.00  0.00           C
ATOM   2258 3C31 POPED 120     113.274  78.624  81.826  1.00  0.00           C
ATOM   2261 4C31 POPED 120     113.934  79.185  83.086  1.00  0.00           C
ATOM   2264 5C31 POPED 120     113.454  78.455  84.346  1.00  0.00           C
ATOM   2267 6C31 POPED 120     113.955  79.054  85.656  1.00  0.00           C
ATOM   2271  NH3 POPEE 121      12.895 115.234  67.976  1.00  0.00           N
ATOM   2275  C12 POPEE 121      14.344 115.624  67.886  1.00  0.00           C
ATOM   2278  C11 POPEE 121      14.525 117.114  67.596  1.00  0.00           C
ATOM   2281  P   POPEE 121      17.135 117.225  67.236  1.00  0.00           P
ATOM   2282  O13 POPEE 121      17.795 116.154  66.456  1.00  0.00           O
ATOM   2283  O14 POPEE 121      17.704 118.585  67.156  1.00  0.00           O
ATOM   2284  O11 POPEE 121      17.004 116.775  68.766  1.00  0.00           O
ATOM   2285  O12 POPEE 121      15.644 117.304  66.736  1.00  0.00           O
ATOM   2286  C1  POPEE 121      17.664 117.575  69.766  1.00  0.00           C
ATOM   2289  C2  POPEE 121      17.234 117.154  71.206  1.00  0.00           C
ATOM   2291  O21 POPEE 121      17.605 118.194  72.146  1.00  0.00           O
ATOM   2292  C21 POPEE 121      18.625 118.135  72.976  1.00  0.00           C
ATOM   2293  O22 POPEE 121      19.424 117.234  73.106  1.00  0.00           O
ATOM   2294  C22 POPEE 121      18.684 119.435  73.776  1.00  0.00           C
ATOM   2297  C3  POPEE 121      17.655 115.685  71.546  1.00  0.00           C
ATOM   2300  O31 POPEE 121      17.184 115.265  72.846  1.00  0.00           O
ATOM   2301  C31 POPEE 121      18.065 114.594  73.626  1.00  0.00           C
ATOM   2302  O32 POPEE 121      19.215 114.315  73.326  1.00  0.00           O
ATOM   2303  C32 POPEE 121      17.395 114.245  74.966  1.00  0.00           C
ATOM   2306  C23 POPEE 121      19.024 119.214  75.266  1.00  0.00           C
ATOM   2309  C24 POPEE 121      18.434 120.304  76.166  1.00  0.00           C
ATOM   2312  C25 POPEE 121      18.795 120.125  77.646  1.00  0.00           C
ATOM   2315  C26 POPEE 121      18.114 118.934  78.336  1.00  0.00           C
ATOM   2318  C27 POPEE 121      18.634 118.784  79.766  1.00  0.00           C
ATOM   2321  C28 POPEE 121      17.924 117.705  80.616  1.00  0.00           C
ATOM   2324  C29 POPEE 121      18.545 117.695  81.986  1.00  0.00           C
ATOM   2326 0C21 POPEE 121      18.144 116.994  83.056  1.00  0.00           C
ATOM   2328 1C21 POPEE 121      16.954 116.074  83.126  1.00  0.00           C
ATOM   2331 2C21 POPEE 121      16.204 116.135  84.476  1.00  0.00           C
ATOM   2334 3C21 POPEE 121      16.974 115.455  85.626  1.00  0.00           C
ATOM   2337 4C21 POPEE 121      16.154 115.335  86.916  1.00  0.00           C
ATOM   2340 5C21 POPEE 121      16.954 114.645  88.036  1.00  0.00           C
ATOM   2343 6C21 POPEE 121      16.154 114.425  89.317  1.00  0.00           C
ATOM   2346 7C21 POPEE 121      17.034 113.895  90.456  1.00  0.00           C
ATOM   2349 8C21 POPEE 121      16.284 113.565  91.746  1.00  0.00           C
ATOM   2353  C33 POPEE 121      17.564 115.344  76.036  1.00  0.00           C
ATOM   2356  C34 POPEE 121      16.524 115.294  77.166  1.00  0.00           C
ATOM   2359  C35 POPEE 121      16.735 114.184  78.206  1.00  0.00           C
ATOM   2362  C36 POPEE 121      15.694 114.245  79.346  1.00  0.00           C
ATOM   2365  C37 POPEE 121      15.984 113.244  80.486  1.00  0.00           C
ATOM   2368  C38 POPEE 121      15.034 113.374  81.696  1.00  0.00           C
ATOM   2371  C39 POPEE 121      15.394 112.435  82.866  1.00  0.00           C
ATOM   2374 0C31 POPEE 121      14.434 112.555  84.066  1.00  0.00           C
ATOM   2377 1C31 POPEE 121      14.674 111.515  85.176  1.00  0.00           C
ATOM   2380 2C31 POPEE 121      13.734 111.714  86.366  1.00  0.00           C
ATOM   2383 3C31 POPEE 121      13.864 110.635  87.457  1.00  0.00           C
ATOM   2386 4C31 POPEE 121      12.884 110.855  88.616  1.00  0.00           C
ATOM   2389 5C31 POPEE 121      12.965 109.764  89.696  1.00  0.00           C
ATOM   2392 6C31 POPEE 121      12.144 110.075  90.956  1.00  0.00           C
ATOM   2396  NH3 POPEF 122     133.425  83.455  65.066  1.00  0.00           N
ATOM   2400  C12 POPEF 122     132.375  82.734  65.886  1.00  0.00           C
ATOM   2403  C11 POPEF 122     131.024  83.504  65.906  1.00  0.00           C
ATOM   2406  P   POPEF 122     130.595  84.855  63.666  1.00  0.00           P
ATOM   2407  O13 POPEF 122     132.005  84.804  63.216  1.00  0.00           O
ATOM   2408  O14 POPEF 122     129.515  84.944  62.656  1.00  0.00           O
ATOM   2409  O11 POPEF 122     130.504  86.054  64.666  1.00  0.00           O
ATOM   2410  O12 POPEF 122     130.394  83.594  64.616  1.00  0.00           O
ATOM   2411  C1  POPEF 122     129.475  87.014  64.456  1.00  0.00           C
ATOM   2414  C2  POPEF 122     129.564  88.094  65.566  1.00  0.00           C
ATOM   2416  O21 POPEF 122     129.795  87.534  66.846  1.00  0.00           O
ATOM   2417  C21 POPEF 122     129.044  86.544  67.266  1.00  0.00           C
ATOM   2418  O22 POPEF 122     128.004  86.135  66.796  1.00  0.00           O
ATOM   2419  C22 POPEF 122     129.655  86.035  68.576  1.00  0.00           C
ATOM   2422  C3  POPEF 122     128.384  89.105  65.596  1.00  0.00           C
ATOM   2425  O31 POPEF 122     128.824  90.455  65.836  1.00  0.00           O
ATOM   2426  C31 POPEF 122     129.074  90.984  67.046  1.00  0.00           C
ATOM   2427  O32 POPEF 122     129.464  92.114  67.226  1.00  0.00           O
ATOM   2428  C32 POPEF 122     128.894  90.005  68.206  1.00  0.00           C
ATOM   2431  C23 POPEF 122     128.664  85.244  69.446  1.00  0.00           C
ATOM   2434  C24 POPEF 122     129.324  84.815  70.756  1.00  0.00           C
ATOM   2437  C25 POPEF 122     129.475  85.975  71.766  1.00  0.00           C
ATOM   2440  C26 POPEF 122     128.244  86.124  72.666  1.00  0.00           C
ATOM   2443  C27 POPEF 122     128.524  86.915  73.956  1.00  0.00           C
ATOM   2446  C28 POPEF 122     129.165  86.105  75.096  1.00  0.00           C
ATOM   2449  C29 POPEF 122     128.244  85.044  75.636  1.00  0.00           C
ATOM   2451 0C21 POPEF 122     128.085  84.664  76.916  1.00  0.00           C
ATOM   2453 1C21 POPEF 122     128.775  85.205  78.136  1.00  0.00           C
ATOM   2456 2C21 POPEF 122     127.724  85.364  79.246  1.00  0.00           C
ATOM   2459 3C21 POPEF 122     128.335  85.945  80.526  1.00  0.00           C
ATOM   2462 4C21 POPEF 122     127.304  86.004  81.666  1.00  0.00           C
ATOM   2465 5C21 POPEF 122     127.835  86.684  82.936  1.00  0.00           C
ATOM   2468 6C21 POPEF 122     129.205  86.175  83.406  1.00  0.00           C
ATOM   2471 7C21 POPEF 122     129.605  86.764  84.756  1.00  0.00           C
ATOM   2474 8C21 POPEF 122     130.944  86.264  85.287  1.00  0.00           C
ATOM   2478  C33 POPEF 122     128.994  90.654  69.606  1.00  0.00           C
ATOM   2481  C34 POPEF 122     128.945  89.565  70.676  1.00  0.00           C
ATOM   2484  C35 POPEF 122     128.074  89.935  71.876  1.00  0.00           C
ATOM   2487  C36 POPEF 122     128.795  90.744  72.956  1.00  0.00           C
ATOM   2490  C37 POPEF 122     127.794  91.185  74.026  1.00  0.00           C
ATOM   2493  C38 POPEF 122     128.384  92.065  75.126  1.00  0.00           C
ATOM   2496  C39 POPEF 122     127.285  92.505  76.096  1.00  0.00           C
ATOM   2499 0C31 POPEF 122     127.735  93.585  77.066  1.00  0.00           C
ATOM   2502 1C31 POPEF 122     126.595  94.044  77.976  1.00  0.00           C
ATOM   2505 2C31 POPEF 122     126.985  95.274  78.816  1.00  0.00           C
ATOM   2508 3C31 POPEF 122     127.994  95.005  79.946  1.00  0.00           C
ATOM   2511 4C31 POPEF 122     127.364  94.444  81.226  1.00  0.00           C
ATOM   2514 5C31 POPEF 122     127.894  95.154  82.486  1.00  0.00           C
ATOM   2517 6C31 POPEF 122     127.875  94.264  83.726  1.00  0.00           C
ATOM   2521  NH3 POPEG 123      50.644  68.774  70.886  1.00  0.00           N
ATOM   2525  C12 POPEG 123      50.914  69.855  71.886  1.00  0.00           C
ATOM   2528  C11 POPEG 123      52.394  70.234  71.826  1.00  0.00           C
ATOM   2531  P   POPEG 123      53.925  71.635  73.436  1.00  0.00           P
ATOM   2532  O13 POPEG 123      55.035  71.535  72.466  1.00  0.00           O
ATOM   2533  O14 POPEG 123      53.774  72.895  74.196  1.00  0.00           O
ATOM   2534  O11 POPEG 123      53.915  70.404  74.446  1.00  0.00           O
ATOM   2535  O12 POPEG 123      52.574  71.385  72.636  1.00  0.00           O
ATOM   2536  C1  POPEG 123      52.724  70.225  75.226  1.00  0.00           C
ATOM   2539  C2  POPEG 123      53.024  70.144  76.736  1.00  0.00           C
ATOM   2541  O21 POPEG 123      51.824  70.615  77.376  1.00  0.00           O
ATOM   2542  C21 POPEG 123      51.565  70.124  78.556  1.00  0.00           C
ATOM   2543  O22 POPEG 123      52.124  69.205  79.116  1.00  0.00           O
ATOM   2544  C22 POPEG 123      50.394  70.934  79.146  1.00  0.00           C
ATOM   2547  C3  POPEG 123      54.214  71.075  77.126  1.00  0.00           C
ATOM   2550  O31 POPEG 123      54.364  71.254  78.546  1.00  0.00           O
ATOM   2551  C31 POPEG 123      55.175  70.385  79.146  1.00  0.00           C
ATOM   2552  O32 POPEG 123      55.554  69.325  78.707  1.00  0.00           O
ATOM   2553  C32 POPEG 123      55.635  70.984  80.476  1.00  0.00           C
ATOM   2556  C23 POPEG 123      49.814  70.334  80.446  1.00  0.00           C
ATOM   2559  C24 POPEG 123      48.675  69.344  80.166  1.00  0.00           C
ATOM   2562  C25 POPEG 123      47.264  69.965  80.256  1.00  0.00           C
ATOM   2565  C26 POPEG 123      46.875  70.234  81.716  1.00  0.00           C
ATOM   2568  C27 POPEG 123      45.434  70.705  81.976  1.00  0.00           C
ATOM   2571  C28 POPEG 123      45.245  70.864  83.496  1.00  0.00           C
ATOM   2574  C29 POPEG 123      43.975  71.554  83.926  1.00  0.00           C
ATOM   2576 0C21 POPEG 123      43.135  71.135  84.896  1.00  0.00           C
ATOM   2578 1C21 POPEG 123      43.315  69.874  85.707  1.00  0.00           C
ATOM   2581 2C21 POPEG 123      42.604  69.864  87.086  1.00  0.00           C
ATOM   2584 3C21 POPEG 123      43.344  70.594  88.216  1.00  0.00           C
ATOM   2587 4C21 POPEG 123      43.454  72.114  88.026  1.00  0.00           C
ATOM   2590 5C21 POPEG 123      43.714  72.874  89.336  1.00  0.00           C
ATOM   2593 6C21 POPEG 123      42.475  72.914  90.226  1.00  0.00           C
ATOM   2596 7C21 POPEG 123      42.585  73.844  91.446  1.00  0.00           C
ATOM   2599 8C21 POPEG 123      41.214  74.154  92.036  1.00  0.00           C
ATOM   2603  C33 POPEG 123      55.394  70.054  81.677  1.00  0.00           C
ATOM   2606  C34 POPEG 123      55.704  70.774  82.996  1.00  0.00           C
ATOM   2609  C35 POPEG 123      55.214  70.014  84.236  1.00  0.00           C
ATOM   2612  C36 POPEG 123      54.604  70.945  85.287  1.00  0.00           C
ATOM   2615  C37 POPEG 123      53.855  70.205  86.406  1.00  0.00           C
ATOM   2618  C38 POPEG 123      52.984  71.124  87.276  1.00  0.00           C
ATOM   2621  C39 POPEG 123      53.754  71.904  88.347  1.00  0.00           C
ATOM   2624 0C31 POPEG 123      52.854  72.774  89.246  1.00  0.00           C
ATOM   2627 1C31 POPEG 123      52.104  73.894  88.496  1.00  0.00           C
ATOM   2630 2C31 POPEG 123      51.245  74.764  89.416  1.00  0.00           C
ATOM   2633 3C31 POPEG 123      52.054  75.834  90.156  1.00  0.00           C
ATOM   2636 4C31 POPEG 123      51.264  76.565  91.256  1.00  0.00           C
ATOM   2639 5C31 POPEG 123      52.194  77.124  92.346  1.00  0.00           C
ATOM   2642 6C31 POPEG 123      51.474  77.944  93.416  1.00  0.00           C
ATOM   2646  NH3 POPEH 124      25.225 106.284  67.066  1.00  0.00           N
ATOM   2650  C12 POPEH 124      26.395 105.635  66.386  1.00  0.00           C
ATOM   2653  C11 POPEH 124      27.684 106.245  66.936  1.00  0.00           C
ATOM   2656  P   POPEH 124      28.975 106.445  69.166  1.00  0.00           P
ATOM   2657  O13 POPEH 124      30.164 105.755  68.616  1.00  0.00           O
ATOM   2658  O14 POPEH 124      29.065 107.914  69.196  1.00  0.00           O
ATOM   2659  O11 POPEH 124      28.704 105.874  70.616  1.00  0.00           O
ATOM   2660  O12 POPEH 124      27.694 106.045  68.346  1.00  0.00           O
ATOM   2661  C1  POPEH 124      28.344 106.675  71.746  1.00  0.00           C
ATOM   2664  C2  POPEH 124      29.475 106.594  72.816  1.00  0.00           C
ATOM   2666  O21 POPEH 124      29.045 106.565  74.176  1.00  0.00           O
ATOM   2667  C21 POPEH 124      28.375 107.565  74.696  1.00  0.00           C
ATOM   2668  O22 POPEH 124      27.845 108.484  74.106  1.00  0.00           O
ATOM   2669  C22 POPEH 124      28.484 107.414  76.226  1.00  0.00           C
ATOM   2672  C3  POPEH 124      30.664 107.565  72.626  1.00  0.00           C
ATOM   2675  O31 POPEH 124      31.754 107.084  73.456  1.00  0.00           O
ATOM   2676  C31 POPEH 124      31.844 107.584  74.676  1.00  0.00           C
ATOM   2677  O32 POPEH 124      31.184 108.514  75.116  1.00  0.00           O
ATOM   2678  C32 POPEH 124      32.804 106.705  75.486  1.00  0.00           C
ATOM   2681  C23 POPEH 124      27.214 107.815  76.996  1.00  0.00           C
ATOM   2684  C24 POPEH 124      26.534 106.635  77.696  1.00  0.00           C
ATOM   2687  C25 POPEH 124      27.374 105.895  78.746  1.00  0.00           C
ATOM   2690  C26 POPEH 124      26.504 104.914  79.546  1.00  0.00           C
ATOM   2693  C27 POPEH 124      26.975 104.684  80.986  1.00  0.00           C
ATOM   2696  C28 POPEH 124      26.124 103.594  81.666  1.00  0.00           C
ATOM   2699  C29 POPEH 124      26.284 103.565  83.166  1.00  0.00           C
ATOM   2701 0C21 POPEH 124      25.385 103.035  84.016  1.00  0.00           C
ATOM   2703 1C21 POPEH 124      24.125 102.315  83.606  1.00  0.00           C
ATOM   2706 2C21 POPEH 124      22.824 103.014  84.056  1.00  0.00           C
ATOM   2709 3C21 POPEH 124      22.565 104.385  83.406  1.00  0.00           C
ATOM   2712 4C21 POPEH 124      21.075 104.764  83.376  1.00  0.00           C
ATOM   2715 5C21 POPEH 124      20.405 104.824  84.756  1.00  0.00           C
ATOM   2718 6C21 POPEH 124      18.925 104.455  84.726  1.00  0.00           C
ATOM   2721 7C21 POPEH 124      18.395 104.074  86.116  1.00  0.00           C
ATOM   2724 8C21 POPEH 124      16.984 103.495  86.076  1.00  0.00           C
ATOM   2728  C33 POPEH 124      33.225 107.304  76.856  1.00  0.00           C
ATOM   2731  C34 POPEH 124      32.094 107.324  77.896  1.00  0.00           C
ATOM   2734  C35 POPEH 124      32.604 107.635  79.306  1.00  0.00           C
ATOM   2737  C36 POPEH 124      31.484 107.824  80.326  1.00  0.00           C
ATOM   2740  C37 POPEH 124      32.004 108.154  81.736  1.00  0.00           C
ATOM   2743  C38 POPEH 124      30.984 107.855  82.836  1.00  0.00           C
ATOM   2746  C39 POPEH 124      29.725 108.714  82.796  1.00  0.00           C
ATOM   2749 0C31 POPEH 124      28.594 108.124  83.656  1.00  0.00           C
ATOM   2752 1C31 POPEH 124      27.795 109.184  84.416  1.00  0.00           C
ATOM   2755 2C31 POPEH 124      26.565 108.605  85.116  1.00  0.00           C
ATOM   2758 3C31 POPEH 124      25.824 109.624  86.006  1.00  0.00           C
ATOM   2761 4C31 POPEH 124      25.445 110.925  85.266  1.00  0.00           C
ATOM   2764 5C31 POPEH 124      24.414 111.754  86.036  1.00  0.00           C
ATOM   2767 6C31 POPEH 124      24.074 113.074  85.366  1.00  0.00           C
ATOM   2771  NH3 POPEI 125      25.675  53.195  64.286  1.00  0.00           N
ATOM   2775  C12 POPEI 125      27.144  53.135  63.936  1.00  0.00           C
ATOM   2778  C11 POPEI 125      27.534  51.824  63.246  1.00  0.00           C
ATOM   2781  P   POPEI 125      28.905  50.105  64.606  1.00  0.00           P
ATOM   2782  O13 POPEI 125      28.645  48.824  65.286  1.00  0.00           O
ATOM   2783  O14 POPEI 125      29.804  50.054  63.436  1.00  0.00           O
ATOM   2784  O11 POPEI 125      29.454  51.184  65.616  1.00  0.00           O
ATOM   2785  O12 POPEI 125      27.515  50.724  64.166  1.00  0.00           O
ATOM   2786  C1  POPEI 125      29.454  51.024  67.026  1.00  0.00           C
ATOM   2789  C2  POPEI 125      28.675  52.145  67.746  1.00  0.00           C
ATOM   2791  O21 POPEI 125      29.045  52.034  69.136  1.00  0.00           O
ATOM   2792  C21 POPEI 125      28.835  53.125  69.856  1.00  0.00           C
ATOM   2793  O22 POPEI 125      28.494  54.224  69.456  1.00  0.00           O
ATOM   2794  C22 POPEI 125      29.074  52.734  71.306  1.00  0.00           C
ATOM   2797  C3  POPEI 125      27.135  52.015  67.556  1.00  0.00           C
ATOM   2800  O31 POPEI 125      26.405  52.925  68.416  1.00  0.00           O
ATOM   2801  C31 POPEI 125      25.385  53.594  67.936  1.00  0.00           C
ATOM   2802  O32 POPEI 125      24.895  53.465  66.826  1.00  0.00           O
ATOM   2803  C32 POPEI 125      24.904  54.614  68.976  1.00  0.00           C
ATOM   2806  C23 POPEI 125      29.125  53.975  72.206  1.00  0.00           C
ATOM   2809  C24 POPEI 125      29.504  53.634  73.646  1.00  0.00           C
ATOM   2812  C25 POPEI 125      29.904  54.884  74.426  1.00  0.00           C
ATOM   2815  C26 POPEI 125      31.344  54.825  74.956  1.00  0.00           C
ATOM   2818  C27 POPEI 125      31.695  56.024  75.856  1.00  0.00           C
ATOM   2821  C28 POPEI 125      33.125  55.955  76.416  1.00  0.00           C
ATOM   2824  C29 POPEI 125      33.335  54.695  77.236  1.00  0.00           C
ATOM   2826 0C21 POPEI 125      33.444  54.594  78.567  1.00  0.00           C
ATOM   2828 1C21 POPEI 125      33.405  55.724  79.566  1.00  0.00           C
ATOM   2831 2C21 POPEI 125      32.404  55.504  80.716  1.00  0.00           C
ATOM   2834 3C21 POPEI 125      32.824  54.375  81.666  1.00  0.00           C
ATOM   2837 4C21 POPEI 125      31.754  54.014  82.706  1.00  0.00           C
ATOM   2840 5C21 POPEI 125      32.045  52.675  83.396  1.00  0.00           C
ATOM   2843 6C21 POPEI 125      33.225  52.714  84.366  1.00  0.00           C
ATOM   2846 7C21 POPEI 125      33.554  51.335  84.957  1.00  0.00           C
ATOM   2849 8C21 POPEI 125      34.674  51.335  85.996  1.00  0.00           C
ATOM   2853  C33 POPEI 125      24.715  54.045  70.386  1.00  0.00           C
ATOM   2856  C34 POPEI 125      23.635  54.835  71.146  1.00  0.00           C
ATOM   2859  C35 POPEI 125      23.524  54.435  72.626  1.00  0.00           C
ATOM   2862  C36 POPEI 125      23.914  55.565  73.576  1.00  0.00           C
ATOM   2865  C37 POPEI 125      23.534  55.245  75.016  1.00  0.00           C
ATOM   2868  C38 POPEI 125      23.885  56.364  76.006  1.00  0.00           C
ATOM   2871  C39 POPEI 125      25.394  56.605  76.146  1.00  0.00           C
ATOM   2874 0C31 POPEI 125      25.774  57.295  77.457  1.00  0.00           C
ATOM   2877 1C31 POPEI 125      27.264  57.655  77.506  1.00  0.00           C
ATOM   2880 2C31 POPEI 125      27.764  58.245  78.826  1.00  0.00           C
ATOM   2883 3C31 POPEI 125      29.265  58.594  78.786  1.00  0.00           C
ATOM   2886 4C31 POPEI 125      29.614  59.524  77.616  1.00  0.00           C
ATOM   2889 5C31 POPEI 125      31.035  60.105  77.656  1.00  0.00           C
ATOM   2892 6C31 POPEI 125      31.414  60.765  76.326  1.00  0.00           C
ATOM   2896  NH3 POPEJ 126      69.504  91.294 110.636  1.00  0.00           N
ATOM   2900  C12 POPEJ 126      68.934  90.024 111.196  1.00  0.00           C
ATOM   2903  C11 POPEJ 126      69.875  88.844 110.976  1.00  0.00           C
ATOM   2906  P   POPEJ 126      69.625  86.225 110.916  1.00  0.00           P
ATOM   2907  O13 POPEJ 126      70.295  86.365 109.606  1.00  0.00           O
ATOM   2908  O14 POPEJ 126      70.335  85.495 111.986  1.00  0.00           O
ATOM   2909  O11 POPEJ 126      68.155  85.665 110.666  1.00  0.00           O
ATOM   2910  O12 POPEJ 126      69.225  87.664 111.436  1.00  0.00           O
ATOM   2911  C1  POPEJ 126      67.545  85.694 109.376  1.00  0.00           C
ATOM   2914  C2  POPEJ 126      67.174  87.114 108.826  1.00  0.00           C
ATOM   2916  O21 POPEJ 126      65.825  87.075 108.296  1.00  0.00           O
ATOM   2917  C21 POPEJ 126      64.995  87.995 108.766  1.00  0.00           C
ATOM   2918  O22 POPEJ 126      65.245  88.794 109.646  1.00  0.00           O
ATOM   2919  C22 POPEJ 126      63.665  87.885 108.036  1.00  0.00           C
ATOM   2922  C3  POPEJ 126      68.144  87.555 107.696  1.00  0.00           C
ATOM   2925  O31 POPEJ 126      67.704  88.725 106.957  1.00  0.00           O
ATOM   2926  C31 POPEJ 126      67.955  88.705 105.646  1.00  0.00           C
ATOM   2927  O32 POPEJ 126      68.364  87.734 105.036  1.00  0.00           O
ATOM   2928  C32 POPEJ 126      67.704  90.055 104.986  1.00  0.00           C
ATOM   2931  C23 POPEJ 126      63.364  89.094 107.116  1.00  0.00           C
ATOM   2934  C24 POPEJ 126      62.054  88.934 106.336  1.00  0.00           C
ATOM   2937  C25 POPEJ 126      61.815  90.055 105.296  1.00  0.00           C
ATOM   2940  C26 POPEJ 126      61.574  91.414 105.956  1.00  0.00           C
ATOM   2943  C27 POPEJ 126      61.504  92.604 104.996  1.00  0.00           C
ATOM   2946  C28 POPEJ 126      60.965  93.854 105.707  1.00  0.00           C
ATOM   2949  C29 POPEJ 126      61.114  95.145 104.936  1.00  0.00           C
ATOM   2951 0C21 POPEJ 126      60.114  95.904 104.457  1.00  0.00           C
ATOM   2953 1C21 POPEJ 126      58.644  95.574 104.556  1.00  0.00           C
ATOM   2956 2C21 POPEJ 126      57.704  96.624 103.916  1.00  0.00           C
ATOM   2959 3C21 POPEJ 126      57.614  97.914 104.736  1.00  0.00           C
ATOM   2962 4C21 POPEJ 126      56.515  98.885 104.286  1.00  0.00           C
ATOM   2965 5C21 POPEJ 126      56.864  99.764 103.076  1.00  0.00           C
ATOM   2968 6C21 POPEJ 126      56.485  99.155 101.716  1.00  0.00           C
ATOM   2971 7C21 POPEJ 126      56.545 100.184 100.576  1.00  0.00           C
ATOM   2974 8C21 POPEJ 126      56.134  99.594  99.226  1.00  0.00           C
ATOM   2978  C33 POPEJ 126      66.434  90.014 104.106  1.00  0.00           C
ATOM   2981  C34 POPEJ 126      66.315  91.185 103.126  1.00  0.00           C
ATOM   2984  C35 POPEJ 126      67.005  90.925 101.776  1.00  0.00           C
ATOM   2987  C36 POPEJ 126      66.765  92.055 100.766  1.00  0.00           C
ATOM   2990  C37 POPEJ 126      67.545  91.874  99.457  1.00  0.00           C
ATOM   2993  C38 POPEJ 126      67.324  93.025  98.466  1.00  0.00           C
ATOM   2996  C39 POPEJ 126      68.304  92.964  97.286  1.00  0.00           C
ATOM   2999 0C31 POPEJ 126      68.024  94.005  96.196  1.00  0.00           C
ATOM   3002 1C31 POPEJ 126      69.094  93.984  95.086  1.00  0.00           C
ATOM   3005 2C31 POPEJ 126      68.665  94.745  93.816  1.00  0.00           C
ATOM   3008 3C31 POPEJ 126      69.795  94.975  92.806  1.00  0.00           C
ATOM   3011 4C31 POPEJ 126      70.335  93.694  92.146  1.00  0.00           C
ATOM   3014 5C31 POPEJ 126      71.434  93.974  91.126  1.00  0.00           C
ATOM   3017 6C31 POPEJ 126      71.864  92.744  90.316  1.00  0.00           C
ATOM   3021  NH3 POPEK 127      19.545  37.355  69.466  1.00  0.00           N
ATOM   3025  C12 POPEK 127      19.024  35.984  69.186  1.00  0.00           C
ATOM   3028  C11 POPEK 127      19.825  34.964  70.016  1.00  0.00           C
ATOM   3031  P   POPEK 127      22.234  34.995  71.106  1.00  0.00           P
ATOM   3032  O13 POPEK 127      23.184  36.094  70.816  1.00  0.00           O
ATOM   3033  O14 POPEK 127      22.344  33.725  70.356  1.00  0.00           O
ATOM   3034  O11 POPEK 127      22.245  34.684  72.646  1.00  0.00           O
ATOM   3035  O12 POPEK 127      20.784  35.565  70.896  1.00  0.00           O
ATOM   3036  C1  POPEK 127      22.434  35.765  73.566  1.00  0.00           C
ATOM   3039  C2  POPEK 127      22.565  35.264  75.036  1.00  0.00           C
ATOM   3041  O21 POPEK 127      23.165  36.214  75.956  1.00  0.00           O
ATOM   3042  C21 POPEK 127      22.835  37.504  75.926  1.00  0.00           C
ATOM   3043  O22 POPEK 127      22.055  38.024  75.146  1.00  0.00           O
ATOM   3044  C22 POPEK 127      23.545  38.295  77.036  1.00  0.00           C
ATOM   3047  C3  POPEK 127      23.354  33.925  75.126  1.00  0.00           C
ATOM   3050  O31 POPEK 127      23.295  33.374  76.456  1.00  0.00           O
ATOM   3051  C31 POPEK 127      22.645  32.234  76.666  1.00  0.00           C
ATOM   3052  O32 POPEK 127      22.045  31.594  75.816  1.00  0.00           O
ATOM   3053  C32 POPEK 127      22.814  31.815  78.126  1.00  0.00           C
ATOM   3056  C23 POPEK 127      22.655  38.524  78.296  1.00  0.00           C
ATOM   3059  C24 POPEK 127      23.235  39.545  79.296  1.00  0.00           C
ATOM   3062  C25 POPEK 127      22.304  39.944  80.456  1.00  0.00           C
ATOM   3065  C26 POPEK 127      21.905  38.785  81.406  1.00  0.00           C
ATOM   3068  C27 POPEK 127      21.334  39.285  82.756  1.00  0.00           C
ATOM   3071  C28 POPEK 127      21.434  38.284  83.936  1.00  0.00           C
ATOM   3074  C29 POPEK 127      20.485  37.114  83.906  1.00  0.00           C
ATOM   3076 0C21 POPEK 127      19.654  36.725  84.896  1.00  0.00           C
ATOM   3078 1C21 POPEK 127      19.504  37.405  86.236  1.00  0.00           C
ATOM   3081 2C21 POPEK 127      18.665  36.635  87.286  1.00  0.00           C
ATOM   3084 3C21 POPEK 127      17.154  36.524  86.986  1.00  0.00           C
ATOM   3087 4C21 POPEK 127      16.355  36.155  88.246  1.00  0.00           C
ATOM   3090 5C21 POPEK 127      14.874  35.804  87.976  1.00  0.00           C
ATOM   3093 6C21 POPEK 127      14.104  35.574  89.276  1.00  0.00           C
ATOM   3096 7C21 POPEK 127      12.665  35.065  89.066  1.00  0.00           C
ATOM   3099 8C21 POPEK 127      11.874  34.964  90.376  1.00  0.00           C
ATOM   3103  C33 POPEK 127      21.585  31.125  78.746  1.00  0.00           C
ATOM   3106  C34 POPEK 127      21.725  30.944  80.266  1.00  0.00           C
ATOM   3109  C35 POPEK 127      21.385  32.184  81.116  1.00  0.00           C
ATOM   3112  C36 POPEK 127      22.565  32.725  81.936  1.00  0.00           C
ATOM   3115  C37 POPEK 127      22.125  33.625  83.106  1.00  0.00           C
ATOM   3118  C38 POPEK 127      22.944  33.444  84.396  1.00  0.00           C
ATOM   3121  C39 POPEK 127      22.894  32.054  85.066  1.00  0.00           C
ATOM   3124 0C31 POPEK 127      21.715  31.824  86.026  1.00  0.00           C
ATOM   3127 1C31 POPEK 127      21.995  30.614  86.926  1.00  0.00           C
ATOM   3130 2C31 POPEK 127      21.034  30.465  88.126  1.00  0.00           C
ATOM   3133 3C31 POPEK 127      19.744  29.715  87.776  1.00  0.00           C
ATOM   3136 4C31 POPEK 127      18.884  29.394  89.016  1.00  0.00           C
ATOM   3139 5C31 POPEK 127      17.835  28.314  88.726  1.00  0.00           C
ATOM   3142 6C31 POPEK 127      16.904  28.024  89.906  1.00  0.00           C
ATOM   3146  NH3 POPEL 128      40.225  45.864  72.946  1.00  0.00           N
ATOM   3150  C12 POPEL 128      39.015  45.774  72.076  1.00  0.00           C
ATOM   3153  C11 POPEL 128      38.725  44.305  71.776  1.00  0.00           C
ATOM   3156  P   POPEL 128      37.635  42.205  72.806  1.00  0.00           P
ATOM   3157  O13 POPEL 128      37.024  42.184  71.456  1.00  0.00           O
ATOM   3158  O14 POPEL 128      38.434  41.035  73.236  1.00  0.00           O
ATOM   3159  O11 POPEL 128      36.414  42.425  73.766  1.00  0.00           O
ATOM   3160  O12 POPEL 128      38.414  43.575  72.976  1.00  0.00           O
ATOM   3161  C1  POPEL 128      36.465  42.254  75.176  1.00  0.00           C
ATOM   3164  C2  POPEL 128      35.194  41.475  75.626  1.00  0.00           C
ATOM   3166  O21 POPEL 128      34.804  41.904  76.946  1.00  0.00           O
ATOM   3167  C21 POPEL 128      33.624  42.504  77.036  1.00  0.00           C
ATOM   3168  O22 POPEL 128      32.854  42.694  76.106  1.00  0.00           O
ATOM   3169  C22 POPEL 128      33.405  42.964  78.486  1.00  0.00           C
ATOM   3172  C3  POPEL 128      35.415  39.944  75.606  1.00  0.00           C
ATOM   3175  O31 POPEL 128      34.254  39.244  75.146  1.00  0.00           O
ATOM   3176  C31 POPEL 128      33.245  38.804  75.936  1.00  0.00           C
ATOM   3177  O32 POPEL 128      32.255  38.284  75.466  1.00  0.00           O
ATOM   3178  C32 POPEL 128      33.505  38.894  77.436  1.00  0.00           C
ATOM   3181  C23 POPEL 128      32.344  44.094  78.616  1.00  0.00           C
ATOM   3184  C24 POPEL 128      32.144  44.645  80.036  1.00  0.00           C
ATOM   3187  C25 POPEL 128      31.614  43.624  81.067  1.00  0.00           C
ATOM   3190  C26 POPEL 128      30.324  44.045  81.786  1.00  0.00           C
ATOM   3193  C27 POPEL 128      29.744  42.944  82.686  1.00  0.00           C
ATOM   3196  C28 POPEL 128      28.254  43.154  83.067  1.00  0.00           C
ATOM   3199  C29 POPEL 128      27.954  44.495  83.696  1.00  0.00           C
ATOM   3201 0C21 POPEL 128      26.754  44.905  84.136  1.00  0.00           C
ATOM   3203 1C21 POPEL 128      25.464  44.114  84.106  1.00  0.00           C
ATOM   3206 2C21 POPEL 128      24.904  43.835  85.516  1.00  0.00           C
ATOM   3209 3C21 POPEL 128      25.764  42.864  86.336  1.00  0.00           C
ATOM   3212 4C21 POPEL 128      25.114  42.455  87.666  1.00  0.00           C
ATOM   3215 5C21 POPEL 128      25.885  41.324  88.376  1.00  0.00           C
ATOM   3218 6C21 POPEL 128      25.024  40.595  89.416  1.00  0.00           C
ATOM   3221 7C21 POPEL 128      25.704  39.334  89.966  1.00  0.00           C
ATOM   3224 8C21 POPEL 128      24.754  38.455  90.786  1.00  0.00           C
ATOM   3228  C33 POPEL 128      32.204  38.614  78.236  1.00  0.00           C
ATOM   3231  C34 POPEL 128      32.454  38.495  79.746  1.00  0.00           C
ATOM   3234  C35 POPEL 128      32.824  39.815  80.427  1.00  0.00           C
ATOM   3237  C36 POPEL 128      33.105  39.624  81.916  1.00  0.00           C
ATOM   3240  C37 POPEL 128      33.414  40.955  82.606  1.00  0.00           C
ATOM   3243  C38 POPEL 128      34.225  40.784  83.897  1.00  0.00           C
ATOM   3246  C39 POPEL 128      33.505  40.024  85.006  1.00  0.00           C
ATOM   3249 0C31 POPEL 128      34.325  40.065  86.296  1.00  0.00           C
ATOM   3252 1C31 POPEL 128      33.475  39.614  87.486  1.00  0.00           C
ATOM   3255 2C31 POPEL 128      34.214  39.604  88.816  1.00  0.00           C
ATOM   3258 3C31 POPEL 128      35.245  38.475  88.946  1.00  0.00           C
ATOM   3261 4C31 POPEL 128      35.375  38.045  90.406  1.00  0.00           C
ATOM   3264 5C31 POPEL 128      36.335  36.874  90.626  1.00  0.00           C
ATOM   3267 6C31 POPEL 128      36.225  36.295  92.046  1.00  0.00           C
ATOM   3271  NH3 POPEM 129      72.614  51.735  68.066  1.00  0.00           N
ATOM   3275  C12 POPEM 129      71.274  52.395  68.256  1.00  0.00           C
ATOM   3278  C11 POPEM 129      70.695  52.044  69.646  1.00  0.00           C
ATOM   3281  P   POPEM 129      68.994  50.565  70.916  1.00  0.00           P
ATOM   3282  O13 POPEM 129      68.845  51.764  71.786  1.00  0.00           O
ATOM   3283  O14 POPEM 129      67.754  49.804  70.686  1.00  0.00           O
ATOM   3284  O11 POPEM 129      70.104  49.565  71.446  1.00  0.00           O
ATOM   3285  O12 POPEM 129      69.684  51.015  69.556  1.00  0.00           O
ATOM   3286  C1  POPEM 129      70.894  49.835  72.596  1.00  0.00           C
ATOM   3289  C2  POPEM 129      70.095  49.524  73.886  1.00  0.00           C
ATOM   3291  O21 POPEM 129      70.504  50.374  74.956  1.00  0.00           O
ATOM   3292  C21 POPEM 129      71.745  50.304  75.356  1.00  0.00           C
ATOM   3293  O22 POPEM 129      72.604  49.505  74.996  1.00  0.00           O
ATOM   3294  C22 POPEM 129      71.914  51.364  76.436  1.00  0.00           C
ATOM   3297  C3  POPEM 129      70.055  48.024  74.276  1.00  0.00           C
ATOM   3300  O31 POPEM 129      69.354  47.925  75.546  1.00  0.00           O
ATOM   3301  C31 POPEM 129      70.015  47.295  76.496  1.00  0.00           C
ATOM   3302  O32 POPEM 129      70.795  46.374  76.347  1.00  0.00           O
ATOM   3303  C32 POPEM 129      69.744  48.014  77.816  1.00  0.00           C
ATOM   3306  C23 POPEM 129      73.205  51.194  77.276  1.00  0.00           C
ATOM   3309  C24 POPEM 129      73.254  52.195  78.446  1.00  0.00           C
ATOM   3312  C25 POPEM 129      72.614  51.665  79.736  1.00  0.00           C
ATOM   3315  C26 POPEM 129      73.644  50.955  80.636  1.00  0.00           C
ATOM   3318  C27 POPEM 129      73.065  50.495  81.986  1.00  0.00           C
ATOM   3321  C28 POPEM 129      74.144  50.054  82.986  1.00  0.00           C
ATOM   3324  C29 POPEM 129      74.845  51.225  83.637  1.00  0.00           C
ATOM   3326 0C21 POPEM 129      74.975  51.484  84.957  1.00  0.00           C
ATOM   3328 1C21 POPEM 129      74.455  50.664  86.116  1.00  0.00           C
ATOM   3331 2C21 POPEM 129      73.644  51.495  87.136  1.00  0.00           C
ATOM   3334 3C21 POPEM 129      72.244  51.875  86.636  1.00  0.00           C
ATOM   3337 4C21 POPEM 129      71.475  52.834  87.556  1.00  0.00           C
ATOM   3340 5C21 POPEM 129      71.254  52.325  88.986  1.00  0.00           C
ATOM   3343 6C21 POPEM 129      70.134  53.115  89.696  1.00  0.00           C
ATOM   3346 7C21 POPEM 129      70.045  52.864  91.207  1.00  0.00           C
ATOM   3349 8C21 POPEM 129      71.165  53.545  91.996  1.00  0.00           C
ATOM   3353  C33 POPEM 129      69.684  47.075  79.036  1.00  0.00           C
ATOM   3356  C34 POPEM 129      69.345  47.855  80.316  1.00  0.00           C
ATOM   3359  C35 POPEM 129      69.085  46.935  81.516  1.00  0.00           C
ATOM   3362  C36 POPEM 129      67.684  46.274  81.506  1.00  0.00           C
ATOM   3365  C37 POPEM 129      66.725  46.924  82.516  1.00  0.00           C
ATOM   3368  C38 POPEM 129      65.684  45.955  83.106  1.00  0.00           C
ATOM   3371  C39 POPEM 129      65.175  46.455  84.466  1.00  0.00           C
ATOM   3374 0C31 POPEM 129      65.804  45.714  85.656  1.00  0.00           C
ATOM   3377 1C31 POPEM 129      65.755  46.545  86.946  1.00  0.00           C
ATOM   3380 2C31 POPEM 129      66.045  45.705  88.207  1.00  0.00           C
ATOM   3383 3C31 POPEM 129      66.105  46.535  89.506  1.00  0.00           C
ATOM   3386 4C31 POPEM 129      64.855  47.395  89.746  1.00  0.00           C
ATOM   3389 5C31 POPEM 129      64.795  47.964  91.166  1.00  0.00           C
ATOM   3392 6C31 POPEM 129      63.574  48.844  91.397  1.00  0.00           C
ATOM   3396  NH3 POPEN 130     101.705  66.935 106.296  1.00  0.00           N
ATOM   3400  C12 POPEN 130     102.695  67.554 107.266  1.00  0.00           C
ATOM   3403  C11 POPEN 130     102.265  67.304 108.716  1.00  0.00           C
ATOM   3406  P   POPEN 130     103.164  65.965 110.746  1.00  0.00           P
ATOM   3407  O13 POPEN 130     104.324  66.004 111.646  1.00  0.00           O
ATOM   3408  O14 POPEN 130     101.835  66.205 111.356  1.00  0.00           O
ATOM   3409  O11 POPEN 130     103.174  64.575 109.957  1.00  0.00           O
ATOM   3410  O12 POPEN 130     103.375  66.974 109.546  1.00  0.00           O
ATOM   3411  C1  POPEN 130     104.424  63.955 109.597  1.00  0.00           C
ATOM   3414  C2  POPEN 130     104.365  63.335 108.166  1.00  0.00           C
ATOM   3416  O21 POPEN 130     105.545  62.554 107.927  1.00  0.00           O
ATOM   3417  C21 POPEN 130     105.674  61.324 108.396  1.00  0.00           C
ATOM   3418  O22 POPEN 130     106.754  60.835 108.696  1.00  0.00           O
ATOM   3419  C22 POPEN 130     104.375  60.504 108.396  1.00  0.00           C
ATOM   3422  C3  POPEN 130     104.324  64.425 107.066  1.00  0.00           C
ATOM   3425  O31 POPEN 130     104.055  63.874 105.746  1.00  0.00           O
ATOM   3426  C31 POPEN 130     104.265  64.785 104.766  1.00  0.00           C
ATOM   3427  O32 POPEN 130     104.594  65.925 104.976  1.00  0.00           O
ATOM   3428  C32 POPEN 130     103.874  64.245 103.396  1.00  0.00           C
ATOM   3431  C23 POPEN 130     104.615  58.964 108.567  1.00  0.00           C
ATOM   3434  C24 POPEN 130     104.274  58.065 107.356  1.00  0.00           C
ATOM   3437  C25 POPEN 130     104.844  58.484 105.996  1.00  0.00           C
ATOM   3440  C26 POPEN 130     106.345  58.234 105.856  1.00  0.00           C
ATOM   3443  C27 POPEN 130     106.814  58.364 104.406  1.00  0.00           C
ATOM   3446  C28 POPEN 130     108.295  58.034 104.206  1.00  0.00           C
ATOM   3449  C29 POPEN 130     109.244  59.065 104.766  1.00  0.00           C
ATOM   3451 0C21 POPEN 130     110.585  59.084 104.656  1.00  0.00           C
ATOM   3453 1C21 POPEN 130     111.525  58.125 103.956  1.00  0.00           C
ATOM   3456 2C21 POPEN 130     110.965  57.015 103.036  1.00  0.00           C
ATOM   3459 3C21 POPEN 130     112.054  56.075 102.536  1.00  0.00           C
ATOM   3462 4C21 POPEN 130     111.515  54.795 101.866  1.00  0.00           C
ATOM   3465 5C21 POPEN 130     112.635  53.754 101.716  1.00  0.00           C
ATOM   3468 6C21 POPEN 130     112.155  52.304 101.626  1.00  0.00           C
ATOM   3471 7C21 POPEN 130     113.274  51.295 101.906  1.00  0.00           C
ATOM   3474 8C21 POPEN 130     113.125  50.625 103.276  1.00  0.00           C
ATOM   3478  C33 POPEN 130     104.664  64.914 102.236  1.00  0.00           C
ATOM   3481  C34 POPEN 130     103.915  64.885 100.896  1.00  0.00           C
ATOM   3484  C35 POPEN 130     104.765  64.514  99.666  1.00  0.00           C
ATOM   3487  C36 POPEN 130     105.644  65.645  99.116  1.00  0.00           C
ATOM   3490  C37 POPEN 130     106.464  65.164  97.916  1.00  0.00           C
ATOM   3493  C38 POPEN 130     107.395  66.234  97.336  1.00  0.00           C
ATOM   3496  C39 POPEN 130     108.614  65.645  96.626  1.00  0.00           C
ATOM   3499 0C31 POPEN 130     109.104  66.514  95.456  1.00  0.00           C
ATOM   3502 1C31 POPEN 130     110.555  66.194  95.066  1.00  0.00           C
ATOM   3505 2C31 POPEN 130     111.045  66.984  93.847  1.00  0.00           C
ATOM   3508 3C31 POPEN 130     110.354  66.574  92.536  1.00  0.00           C
ATOM   3511 4C31 POPEN 130     110.884  67.364  91.336  1.00  0.00           C
ATOM   3514 5C31 POPEN 130     110.244  66.904  90.016  1.00  0.00           C
ATOM   3517 6C31 POPEN 130     110.704  67.745  88.826  1.00  0.00           C
ATOM   3521  NH3 POPEO 131      98.125  32.975 114.656  1.00  0.00           N
ATOM   3525  C12 POPEO 131      98.095  34.385 115.147  1.00  0.00           C
ATOM   3528  C11 POPEO 131      97.094  35.234 114.346  1.00  0.00           C
ATOM   3531  P   POPEO 131      96.005  37.524 115.166  1.00  0.00           P
ATOM   3532  O13 POPEO 131      96.295  38.874 114.666  1.00  0.00           O
ATOM   3533  O14 POPEO 131      95.835  37.334 116.626  1.00  0.00           O
ATOM   3534  O11 POPEO 131      94.765  36.914 114.406  1.00  0.00           O
ATOM   3535  O12 POPEO 131      97.225  36.614 114.686  1.00  0.00           O
ATOM   3536  C1  POPEO 131      94.165  37.535 113.276  1.00  0.00           C
ATOM   3539  C2  POPEO 131      94.295  36.635 112.026  1.00  0.00           C
ATOM   3541  O21 POPEO 131      93.565  37.285 110.966  1.00  0.00           O
ATOM   3542  C21 POPEO 131      94.065  37.104 109.766  1.00  0.00           C
ATOM   3543  O22 POPEO 131      95.095  36.524 109.476  1.00  0.00           O
ATOM   3544  C22 POPEO 131      93.185  37.784 108.716  1.00  0.00           C
ATOM   3547  C3  POPEO 131      93.714  35.214 112.317  1.00  0.00           C
ATOM   3550  O31 POPEO 131      93.985  34.244 111.277  1.00  0.00           O
ATOM   3551  C31 POPEO 131      92.915  33.815 110.596  1.00  0.00           C
ATOM   3552  O32 POPEO 131      91.824  34.344 110.596  1.00  0.00           O
ATOM   3553  C32 POPEO 131      93.235  32.524 109.866  1.00  0.00           C
ATOM   3556  C23 POPEO 131      91.975  36.914 108.286  1.00  0.00           C
ATOM   3559  C24 POPEO 131      91.275  37.324 106.976  1.00  0.00           C
ATOM   3562  C25 POPEO 131      92.145  37.394 105.696  1.00  0.00           C
ATOM   3565  C26 POPEO 131      92.794  38.765 105.456  1.00  0.00           C
ATOM   3568  C27 POPEO 131      94.034  38.675 104.546  1.00  0.00           C
ATOM   3571  C28 POPEO 131      94.745  40.035 104.326  1.00  0.00           C
ATOM   3574  C29 POPEO 131      95.475  40.504 105.546  1.00  0.00           C
ATOM   3576 0C21 POPEO 131      96.684  41.085 105.576  1.00  0.00           C
ATOM   3578 1C21 POPEO 131      97.525  41.405 104.376  1.00  0.00           C
ATOM   3581 2C21 POPEO 131      98.745  42.254 104.766  1.00  0.00           C
ATOM   3584 3C21 POPEO 131      99.684  42.565 103.606  1.00  0.00           C
ATOM   3587 4C21 POPEO 131      99.184  43.684 102.706  1.00  0.00           C
ATOM   3590 5C21 POPEO 131     100.195  43.984 101.586  1.00  0.00           C
ATOM   3593 6C21 POPEO 131     100.275  42.844 100.567  1.00  0.00           C
ATOM   3596 7C21 POPEO 131     101.254  43.125  99.416  1.00  0.00           C
ATOM   3599 8C21 POPEO 131     101.525  41.854  98.616  1.00  0.00           C
ATOM   3603  C33 POPEO 131      93.885  32.754 108.496  1.00  0.00           C
ATOM   3606  C34 POPEO 131      92.845  32.984 107.387  1.00  0.00           C
ATOM   3609  C35 POPEO 131      91.975  31.744 107.156  1.00  0.00           C
ATOM   3612  C36 POPEO 131      91.285  31.674 105.796  1.00  0.00           C
ATOM   3615  C37 POPEO 131      90.804  30.224 105.546  1.00  0.00           C
ATOM   3618  C38 POPEO 131      89.755  30.084 104.436  1.00  0.00           C
ATOM   3621  C39 POPEO 131      90.244  30.574 103.067  1.00  0.00           C
ATOM   3624 0C31 POPEO 131      89.134  30.574 102.006  1.00  0.00           C
ATOM   3627 1C31 POPEO 131      88.904  29.205 101.356  1.00  0.00           C
ATOM   3630 2C31 POPEO 131      87.894  29.274 100.206  1.00  0.00           C
ATOM   3633 3C31 POPEO 131      86.434  29.315 100.676  1.00  0.00           C
ATOM   3636 4C31 POPEO 131      85.744  27.944 100.576  1.00  0.00           C
ATOM   3639 5C31 POPEO 131      84.274  28.014 101.006  1.00  0.00           C
ATOM   3642 6C31 POPEO 131      83.555  26.664 100.916  1.00  0.00           C
ATOM   3646  NH3 POPEP 132     117.094 100.904  66.646  1.00  0.00           N
ATOM   3650  C12 POPEP 132     117.094  99.944  65.476  1.00  0.00           C
ATOM   3653  C11 POPEP 132     116.595  98.524  65.856  1.00  0.00           C
ATOM   3656  P   POPEP 132     118.675  97.084  66.596  1.00  0.00           P
ATOM   3657  O13 POPEP 132     118.925  96.094  67.676  1.00  0.00           O
ATOM   3658  O14 POPEP 132     118.624  96.544  65.226  1.00  0.00           O
ATOM   3659  O11 POPEP 132     119.765  98.224  66.626  1.00  0.00           O
ATOM   3660  O12 POPEP 132     117.374  97.925  66.896  1.00  0.00           O
ATOM   3661  C1  POPEP 132     120.154  98.825  67.876  1.00  0.00           C
ATOM   3664  C2  POPEP 132     121.304  98.025  68.536  1.00  0.00           C
ATOM   3666  O21 POPEP 132     121.114  97.934  69.956  1.00  0.00           O
ATOM   3667  C21 POPEP 132     121.155  98.994  70.716  1.00  0.00           C
ATOM   3668  O22 POPEP 132     121.474 100.125  70.376  1.00  0.00           O
ATOM   3669  C22 POPEP 132     120.664  98.565  72.096  1.00  0.00           C
ATOM   3672  C3  POPEP 132     122.714  98.514  68.116  1.00  0.00           C
ATOM   3675  O31 POPEP 132     123.724  97.724  68.796  1.00  0.00           O
ATOM   3676  C31 POPEP 132     124.734  98.404  69.326  1.00  0.00           C
ATOM   3677  O32 POPEP 132     124.955  99.575  69.096  1.00  0.00           O
ATOM   3678  C32 POPEP 132     125.615  97.514  70.196  1.00  0.00           C
ATOM   3681  C23 POPEP 132     121.665  97.645  72.846  1.00  0.00           C
ATOM   3684  C24 POPEP 132     121.065  96.935  74.076  1.00  0.00           C
ATOM   3687  C25 POPEP 132     122.134  96.144  74.856  1.00  0.00           C
ATOM   3690  C26 POPEP 132     121.574  94.914  75.586  1.00  0.00           C
ATOM   3693  C27 POPEP 132     122.624  94.194  76.456  1.00  0.00           C
ATOM   3696  C28 POPEP 132     122.955  94.904  77.786  1.00  0.00           C
ATOM   3699  C29 POPEP 132     121.754  95.014  78.696  1.00  0.00           C
ATOM   3701 0C21 POPEP 132     121.304  94.044  79.506  1.00  0.00           C
ATOM   3703 1C21 POPEP 132     121.894  92.674  79.666  1.00  0.00           C
ATOM   3706 2C21 POPEP 132     122.134  92.324  81.146  1.00  0.00           C
ATOM   3709 3C21 POPEP 132     122.504  90.844  81.347  1.00  0.00           C
ATOM   3712 4C21 POPEP 132     122.695  90.475  82.816  1.00  0.00           C
ATOM   3715 5C21 POPEP 132     123.994  91.014  83.426  1.00  0.00           C
ATOM   3718 6C21 POPEP 132     124.174  90.565  84.887  1.00  0.00           C
ATOM   3721 7C21 POPEP 132     125.555  90.904  85.446  1.00  0.00           C
ATOM   3724 8C21 POPEP 132     125.685  90.594  86.936  1.00  0.00           C
ATOM   3728  C33 POPEP 132     125.564  97.824  71.716  1.00  0.00           C
ATOM   3731  C34 POPEP 132     126.175  96.645  72.496  1.00  0.00           C
ATOM   3734  C35 POPEP 132     126.735  96.984  73.876  1.00  0.00           C
ATOM   3737  C36 POPEP 132     125.714  97.094  75.016  1.00  0.00           C
ATOM   3740  C37 POPEP 132     125.835  98.445  75.746  1.00  0.00           C
ATOM   3743  C38 POPEP 132     124.925  98.635  76.956  1.00  0.00           C
ATOM   3746  C39 POPEP 132     125.695  98.644  78.276  1.00  0.00           C
ATOM   3749 0C31 POPEP 132     124.745  98.605  79.486  1.00  0.00           C
ATOM   3752 1C31 POPEP 132     125.504  98.484  80.816  1.00  0.00           C
ATOM   3755 2C31 POPEP 132     124.564  98.344  82.016  1.00  0.00           C
ATOM   3758 3C31 POPEP 132     123.994  96.925  82.106  1.00  0.00           C
ATOM   3761 4C31 POPEP 132     123.195  96.655  83.386  1.00  0.00           C
ATOM   3764 5C31 POPEP 132     122.845  95.164  83.486  1.00  0.00           C
ATOM   3767 6C31 POPEP 132     122.245  94.745  84.836  1.00  0.00           C
ATOM   3771  NH3 POPEQ 133      70.004  25.635 111.806  1.00  0.00           N
ATOM   3775  C12 POPEQ 133      69.694  27.104 111.716  1.00  0.00           C
ATOM   3778  C11 POPEQ 133      68.625  27.505 112.756  1.00  0.00           C
ATOM   3781  P   POPEQ 133      66.894  29.424 112.516  1.00  0.00           P
ATOM   3782  O13 POPEQ 133      66.894  29.545 113.976  1.00  0.00           O
ATOM   3783  O14 POPEQ 133      65.625  29.754 111.817  1.00  0.00           O
ATOM   3784  O11 POPEQ 133      68.034  30.305 111.896  1.00  0.00           O
ATOM   3785  O12 POPEQ 133      67.444  28.014 112.116  1.00  0.00           O
ATOM   3786  C1  POPEQ 133      67.735  31.425 111.076  1.00  0.00           C
ATOM   3789  C2  POPEQ 133      67.684  31.114 109.546  1.00  0.00           C
ATOM   3791  O21 POPEQ 133      68.655  30.114 109.186  1.00  0.00           O
ATOM   3792  C21 POPEQ 133      69.924  30.385 109.436  1.00  0.00           C
ATOM   3793  O22 POPEQ 133      70.384  31.434 109.826  1.00  0.00           O
ATOM   3794  C22 POPEQ 133      70.765  29.215 108.906  1.00  0.00           C
ATOM   3797  C3  POPEQ 133      67.754  32.414 108.676  1.00  0.00           C
ATOM   3800  O31 POPEQ 133      67.795  32.155 107.256  1.00  0.00           O
ATOM   3801  C31 POPEQ 133      67.644  33.224 106.476  1.00  0.00           C
ATOM   3802  O32 POPEQ 133      67.454  34.364 106.856  1.00  0.00           O
ATOM   3803  C32 POPEQ 133      67.905  32.774 105.036  1.00  0.00           C
ATOM   3806  C23 POPEQ 133      71.734  29.704 107.806  1.00  0.00           C
ATOM   3809  C24 POPEQ 133      71.894  28.725 106.636  1.00  0.00           C
ATOM   3812  C25 POPEQ 133      72.864  27.564 106.906  1.00  0.00           C
ATOM   3815  C26 POPEQ 133      73.455  27.004 105.596  1.00  0.00           C
ATOM   3818  C27 POPEQ 133      74.614  26.035 105.816  1.00  0.00           C
ATOM   3821  C28 POPEQ 133      75.235  25.535 104.486  1.00  0.00           C
ATOM   3824  C29 POPEQ 133      76.445  24.664 104.716  1.00  0.00           C
ATOM   3826 0C21 POPEQ 133      77.675  24.754 104.166  1.00  0.00           C
ATOM   3828 1C21 POPEQ 133      78.135  25.774 103.156  1.00  0.00           C
ATOM   3831 2C21 POPEQ 133      78.824  25.135 101.936  1.00  0.00           C
ATOM   3834 3C21 POPEQ 133      80.265  24.675 102.206  1.00  0.00           C
ATOM   3837 4C21 POPEQ 133      80.845  23.814 101.076  1.00  0.00           C
ATOM   3840 5C21 POPEQ 133      80.765  24.445  99.676  1.00  0.00           C
ATOM   3843 6C21 POPEQ 133      81.394  23.535  98.606  1.00  0.00           C
ATOM   3846 7C21 POPEQ 133      81.585  24.234  97.256  1.00  0.00           C
ATOM   3849 8C21 POPEQ 133      82.104  23.295  96.156  1.00  0.00           C
ATOM   3853  C33 POPEQ 133      67.774  33.874 103.976  1.00  0.00           C
ATOM   3856  C34 POPEQ 133      67.774  33.284 102.556  1.00  0.00           C
ATOM   3859  C35 POPEQ 133      67.724  34.374 101.466  1.00  0.00           C
ATOM   3862  C36 POPEQ 133      67.394  33.815 100.076  1.00  0.00           C
ATOM   3865  C37 POPEQ 133      67.345  34.925  99.026  1.00  0.00           C
ATOM   3868  C38 POPEQ 133      66.445  34.624  97.816  1.00  0.00           C
ATOM   3871  C39 POPEQ 133      67.124  33.894  96.656  1.00  0.00           C
ATOM   3874 0C31 POPEQ 133      66.144  33.795  95.476  1.00  0.00           C
ATOM   3877 1C31 POPEQ 133      66.734  33.175  94.206  1.00  0.00           C
ATOM   3880 2C31 POPEQ 133      65.844  33.465  92.986  1.00  0.00           C
ATOM   3883 3C31 POPEQ 133      66.225  32.644  91.746  1.00  0.00           C
ATOM   3886 4C31 POPEQ 133      65.674  31.214  91.817  1.00  0.00           C
ATOM   3889 5C31 POPEQ 133      66.025  30.364  90.586  1.00  0.00           C
ATOM   3892 6C31 POPEQ 133      65.324  29.004  90.606  1.00  0.00           C
ATOM   3896  NH3 POPER 134      54.515   5.644 111.537  1.00  0.00           N
ATOM   3900  C12 POPER 134      55.844   5.055 111.926  1.00  0.00           C
ATOM   3903  C11 POPER 134      56.585   4.304 110.816  1.00  0.00           C
ATOM   3906  P   POPER 134      58.815   2.765 110.796  1.00  0.00           P
ATOM   3907  O13 POPER 134      60.165   3.074 111.347  1.00  0.00           O
ATOM   3908  O14 POPER 134      58.344   1.384 111.006  1.00  0.00           O
ATOM   3909  O11 POPER 134      58.845   3.065 109.236  1.00  0.00           O
ATOM   3910  O12 POPER 134      57.765   3.775 111.397  1.00  0.00           O
ATOM   3911  C1  POPER 134      57.714   2.964 108.376  1.00  0.00           C
ATOM   3914  C2  POPER 134      57.914   1.935 107.236  1.00  0.00           C
ATOM   3916  O21 POPER 134      57.205   2.254 106.026  1.00  0.00           O
ATOM   3917  C21 POPER 134      55.914   2.584 106.076  1.00  0.00           C
ATOM   3918  O22 POPER 134      55.295   2.914 107.066  1.00  0.00           O
ATOM   3919  C22 POPER 134      55.315   2.354 104.676  1.00  0.00           C
ATOM   3922  C3  POPER 134      57.535   0.505 107.726  1.00  0.00           C
ATOM   3925  O31 POPER 134      58.234  -0.514 107.006  1.00  0.00           O
ATOM   3926  C31 POPER 134      57.704  -0.905 105.847  1.00  0.00           C
ATOM   3927  O32 POPER 134      56.695  -0.455 105.336  1.00  0.00           O
ATOM   3928  C32 POPER 134      58.494  -2.124 105.366  1.00  0.00           C
ATOM   3931  C23 POPER 134      54.554   3.554 104.076  1.00  0.00           C
ATOM   3934  C24 POPER 134      53.945   3.205 102.706  1.00  0.00           C
ATOM   3937  C25 POPER 134      52.535   3.775 102.496  1.00  0.00           C
ATOM   3940  C26 POPER 134      51.885   3.294 101.186  1.00  0.00           C
ATOM   3943  C27 POPER 134      50.354   3.454 101.176  1.00  0.00           C
ATOM   3946  C28 POPER 134      49.725   3.124  99.806  1.00  0.00           C
ATOM   3949  C29 POPER 134      48.244   3.395  99.766  1.00  0.00           C
ATOM   3951 0C21 POPER 134      47.364   2.844  98.906  1.00  0.00           C
ATOM   3953 1C21 POPER 134      47.704   1.854  97.816  1.00  0.00           C
ATOM   3956 2C21 POPER 134      48.195   2.534  96.526  1.00  0.00           C
ATOM   3959 3C21 POPER 134      48.644   1.524  95.466  1.00  0.00           C
ATOM   3962 4C21 POPER 134      49.324   2.195  94.266  1.00  0.00           C
ATOM   3965 5C21 POPER 134      49.944   1.164  93.306  1.00  0.00           C
ATOM   3968 6C21 POPER 134      50.664   1.824  92.126  1.00  0.00           C
ATOM   3971 7C21 POPER 134      51.754   0.925  91.537  1.00  0.00           C
ATOM   3974 8C21 POPER 134      52.444   1.524  90.316  1.00  0.00           C
ATOM   3978  C33 POPER 134      58.545  -2.275 103.836  1.00  0.00           C
ATOM   3981  C34 POPER 134      59.284  -1.095 103.186  1.00  0.00           C
ATOM   3984  C35 POPER 134      59.614  -1.184 101.686  1.00  0.00           C
ATOM   3987  C36 POPER 134      58.405  -1.084 100.756  1.00  0.00           C
ATOM   3990  C37 POPER 134      58.805  -1.245  99.286  1.00  0.00           C
ATOM   3993  C38 POPER 134      57.894  -2.185  98.486  1.00  0.00           C
ATOM   3996  C39 POPER 134      58.694  -3.094  97.546  1.00  0.00           C
ATOM   3999 0C31 POPER 134      57.795  -3.914  96.616  1.00  0.00           C
ATOM   4002 1C31 POPER 134      58.574  -4.924  95.756  1.00  0.00           C
ATOM   4005 2C31 POPER 134      57.945  -5.164  94.376  1.00  0.00           C
ATOM   4008 3C31 POPER 134      56.454  -5.555  94.386  1.00  0.00           C
ATOM   4011 4C31 POPER 134      56.165  -6.945  94.966  1.00  0.00           C
ATOM   4014 5C31 POPER 134      54.674  -7.325  94.817  1.00  0.00           C
ATOM   4017 6C31 POPER 134      54.274  -8.564  95.606  1.00  0.00           C
ATOM   4021  NH3 POPES 135      36.054  63.844  70.826  1.00  0.00           N
ATOM   4025  C12 POPES 135      35.004  63.405  69.846  1.00  0.00           C
ATOM   4028  C11 POPES 135      33.735  64.224  70.066  1.00  0.00           C
ATOM   4031  P   POPES 135      32.385  65.094  72.136  1.00  0.00           P
ATOM   4032  O13 POPES 135      33.274  66.194  72.546  1.00  0.00           O
ATOM   4033  O14 POPES 135      31.204  65.395  71.296  1.00  0.00           O
ATOM   4034  O11 POPES 135      31.905  64.255  73.396  1.00  0.00           O
ATOM   4035  O12 POPES 135      33.284  64.005  71.406  1.00  0.00           O
ATOM   4036  C1  POPES 135      31.835  64.844  74.706  1.00  0.00           C
ATOM   4039  C2  POPES 135      30.445  65.455  75.016  1.00  0.00           C
ATOM   4041  O21 POPES 135      30.114  65.474  76.416  1.00  0.00           O
ATOM   4042  C21 POPES 135      30.964  65.874  77.326  1.00  0.00           C
ATOM   4043  O22 POPES 135      32.135  66.164  77.186  1.00  0.00           O
ATOM   4044  C22 POPES 135      30.225  65.974  78.656  1.00  0.00           C
ATOM   4047  C3  POPES 135      29.325  64.645  74.286  1.00  0.00           C
ATOM   4050  O31 POPES 135      28.045  64.844  74.916  1.00  0.00           O
ATOM   4051  C31 POPES 135      27.144  63.934  74.546  1.00  0.00           C
ATOM   4052  O32 POPES 135      27.325  63.055  73.726  1.00  0.00           O
ATOM   4053  C32 POPES 135      25.885  64.135  75.386  1.00  0.00           C
ATOM   4056  C23 POPES 135      31.204  66.264  79.817  1.00  0.00           C
ATOM   4059  C24 POPES 135      30.504  66.464  81.166  1.00  0.00           C
ATOM   4062  C25 POPES 135      30.315  65.184  81.996  1.00  0.00           C
ATOM   4065  C26 POPES 135      31.625  64.645  82.616  1.00  0.00           C
ATOM   4068  C27 POPES 135      31.344  63.605  83.716  1.00  0.00           C
ATOM   4071  C28 POPES 135      32.495  62.624  83.986  1.00  0.00           C
ATOM   4074  C29 POPES 135      33.494  63.164  84.976  1.00  0.00           C
ATOM   4076 0C21 POPES 135      33.954  62.554  86.086  1.00  0.00           C
ATOM   4078 1C21 POPES 135      33.605  61.175  86.576  1.00  0.00           C
ATOM   4081 2C21 POPES 135      32.784  61.175  87.886  1.00  0.00           C
ATOM   4084 3C21 POPES 135      32.555  59.744  88.386  1.00  0.00           C
ATOM   4087 4C21 POPES 135      31.644  59.645  89.616  1.00  0.00           C
ATOM   4090 5C21 POPES 135      32.334  60.045  90.936  1.00  0.00           C
ATOM   4093 6C21 POPES 135      32.204  58.955  92.016  1.00  0.00           C
ATOM   4096 7C21 POPES 135      32.795  59.365  93.366  1.00  0.00           C
ATOM   4099 8C21 POPES 135      32.544  58.325  94.466  1.00  0.00           C
ATOM   4103  C33 POPES 135      25.805  63.154  76.576  1.00  0.00           C
ATOM   4106  C34 POPES 135      26.925  63.304  77.616  1.00  0.00           C
ATOM   4109  C35 POPES 135      26.644  62.444  78.866  1.00  0.00           C
ATOM   4112  C36 POPES 135      27.815  62.364  79.856  1.00  0.00           C
ATOM   4115  C37 POPES 135      27.485  61.574  81.137  1.00  0.00           C
ATOM   4118  C38 POPES 135      28.735  61.254  81.946  1.00  0.00           C
ATOM   4121  C39 POPES 135      28.505  60.745  83.386  1.00  0.00           C
ATOM   4124 0C31 POPES 135      28.004  61.815  84.366  1.00  0.00           C
ATOM   4127 1C31 POPES 135      28.215  61.444  85.847  1.00  0.00           C
ATOM   4130 2C31 POPES 135      27.894  62.614  86.796  1.00  0.00           C
ATOM   4133 3C31 POPES 135      27.795  62.215  88.276  1.00  0.00           C
ATOM   4136 4C31 POPES 135      27.274  63.375  89.146  1.00  0.00           C
ATOM   4139 5C31 POPES 135      26.995  62.964  90.596  1.00  0.00           C
ATOM   4142 6C31 POPES 135      26.395  64.094  91.446  1.00  0.00           C
ATOM   4146  NH3 POPET 136      54.754  29.424 113.376  1.00  0.00           N
ATOM   4150  C12 POPET 136      55.655  30.124 114.356  1.00  0.00           C
ATOM   4153  C11 POPET 136      55.795  31.644 114.056  1.00  0.00           C
ATOM   4156  P   POPET 136      53.244  32.254 114.396  1.00  0.00           P
ATOM   4157  O13 POPET 136      52.555  33.555 114.426  1.00  0.00           O
ATOM   4158  O14 POPET 136      52.835  31.214 115.366  1.00  0.00           O
ATOM   4159  O11 POPET 136      53.204  31.604 112.946  1.00  0.00           O
ATOM   4160  O12 POPET 136      54.785  32.484 114.606  1.00  0.00           O
ATOM   4161  C1  POPET 136      52.045  31.544 112.106  1.00  0.00           C
ATOM   4164  C2  POPET 136      51.975  32.774 111.156  1.00  0.00           C
ATOM   4166  O21 POPET 136      51.235  32.484 109.936  1.00  0.00           O
ATOM   4167  C21 POPET 136      50.545  33.555 109.476  1.00  0.00           C
ATOM   4168  O22 POPET 136      50.204  34.495 110.166  1.00  0.00           O
ATOM   4169  C22 POPET 136      50.235  33.414 107.986  1.00  0.00           C
ATOM   4172  C3  POPET 136      53.414  33.205 110.746  1.00  0.00           C
ATOM   4175  O31 POPET 136      53.364  34.254 109.776  1.00  0.00           O
ATOM   4176  C31 POPET 136      54.295  34.425 108.806  1.00  0.00           C
ATOM   4177  O32 POPET 136      54.385  35.475 108.176  1.00  0.00           O
ATOM   4178  C32 POPET 136      55.154  33.195 108.496  1.00  0.00           C
ATOM   4181  C23 POPET 136      50.344  34.785 107.246  1.00  0.00           C
ATOM   4184  C24 POPET 136      49.864  34.715 105.776  1.00  0.00           C
ATOM   4187  C25 POPET 136      50.014  36.045 105.006  1.00  0.00           C
ATOM   4190  C26 POPET 136      49.734  35.895 103.496  1.00  0.00           C
ATOM   4193  C27 POPET 136      49.545  37.245 102.766  1.00  0.00           C
ATOM   4196  C28 POPET 136      50.784  37.734 101.986  1.00  0.00           C
ATOM   4199  C29 POPET 136      50.874  37.155 100.596  1.00  0.00           C
ATOM   4201 0C21 POPET 136      51.064  37.824  99.446  1.00  0.00           C
ATOM   4203 1C21 POPET 136      51.315  39.315  99.296  1.00  0.00           C
ATOM   4206 2C21 POPET 136      52.524  39.575  98.376  1.00  0.00           C
ATOM   4209 3C21 POPET 136      53.125  40.984  98.576  1.00  0.00           C
ATOM   4212 4C21 POPET 136      54.505  41.145  97.927  1.00  0.00           C
ATOM   4215 5C21 POPET 136      55.074  42.565  98.096  1.00  0.00           C
ATOM   4218 6C21 POPET 136      56.404  42.745  97.366  1.00  0.00           C
ATOM   4221 7C21 POPET 136      57.005  44.144  97.536  1.00  0.00           C
ATOM   4224 8C21 POPET 136      58.135  44.445  96.546  1.00  0.00           C
ATOM   4228  C33 POPET 136      54.405  31.964 107.896  1.00  0.00           C
ATOM   4231  C34 POPET 136      55.165  30.644 108.116  1.00  0.00           C
ATOM   4234  C35 POPET 136      56.485  30.535 107.336  1.00  0.00           C
ATOM   4237  C36 POPET 136      56.295  30.394 105.816  1.00  0.00           C
ATOM   4240  C37 POPET 136      57.635  30.294 105.097  1.00  0.00           C
ATOM   4243  C38 POPET 136      57.574  29.914 103.616  1.00  0.00           C
ATOM   4246  C39 POPET 136      58.985  29.594 103.116  1.00  0.00           C
ATOM   4249 0C31 POPET 136      59.135  29.464 101.596  1.00  0.00           C
ATOM   4252 1C31 POPET 136      60.554  29.844 101.176  1.00  0.00           C
ATOM   4255 2C31 POPET 136      60.814  29.774  99.666  1.00  0.00           C
ATOM   4258 3C31 POPET 136      62.015  30.644  99.246  1.00  0.00           C
ATOM   4261 4C31 POPET 136      63.335  30.215  99.896  1.00  0.00           C
ATOM   4264 5C31 POPET 136      64.554  31.055  99.466  1.00  0.00           C
ATOM   4267 6C31 POPET 136      64.814  31.055  97.966  1.00  0.00           C
ATOM   4271  NH3 POPEU 137      62.675  24.634  69.636  1.00  0.00           N
ATOM   4275  C12 POPEU 137      62.145  25.654  70.606  1.00  0.00           C
ATOM   4278  C11 POPEU 137      61.934  26.974  69.866  1.00  0.00           C
ATOM   4281  P   POPEU 137      60.994  29.354  70.216  1.00  0.00           P
ATOM   4282  O13 POPEU 137      62.064  30.375  70.166  1.00  0.00           O
ATOM   4283  O14 POPEU 137      60.335  29.055  68.926  1.00  0.00           O
ATOM   4284  O11 POPEU 137      59.925  29.694  71.336  1.00  0.00           O
ATOM   4285  O12 POPEU 137      61.614  28.014  70.786  1.00  0.00           O
ATOM   4286  C1  POPEU 137      60.504  29.844  72.636  1.00  0.00           C
ATOM   4289  C2  POPEU 137      59.394  29.875  73.706  1.00  0.00           C
ATOM   4291  O21 POPEU 137      59.965  30.024  75.006  1.00  0.00           O
ATOM   4292  C21 POPEU 137      60.524  31.174  75.276  1.00  0.00           C
ATOM   4293  O22 POPEU 137      60.755  32.085  74.506  1.00  0.00           O
ATOM   4294  C22 POPEU 137      60.695  31.214  76.786  1.00  0.00           C
ATOM   4297  C3  POPEU 137      58.554  28.555  73.676  1.00  0.00           C
ATOM   4300  O31 POPEU 137      58.114  28.135  74.986  1.00  0.00           O
ATOM   4301  C31 POPEU 137      57.174  28.864  75.566  1.00  0.00           C
ATOM   4302  O32 POPEU 137      56.394  29.604  74.986  1.00  0.00           O
ATOM   4303  C32 POPEU 137      57.364  28.734  77.096  1.00  0.00           C
ATOM   4306  C23 POPEU 137      61.045  32.624  77.246  1.00  0.00           C
ATOM   4309  C24 POPEU 137      61.045  32.734  78.766  1.00  0.00           C
ATOM   4312  C25 POPEU 137      61.684  34.045  79.206  1.00  0.00           C
ATOM   4315  C26 POPEU 137      61.635  34.234  80.716  1.00  0.00           C
ATOM   4318  C27 POPEU 137      62.094  35.644  81.096  1.00  0.00           C
ATOM   4321  C28 POPEU 137      61.885  35.984  82.586  1.00  0.00           C
ATOM   4324  C29 POPEU 137      60.414  35.975  82.936  1.00  0.00           C
ATOM   4326 0C21 POPEU 137      59.674  37.004  83.396  1.00  0.00           C
ATOM   4328 1C21 POPEU 137      60.165  38.385  83.746  1.00  0.00           C
ATOM   4331 2C21 POPEU 137      60.055  38.565  85.266  1.00  0.00           C
ATOM   4334 3C21 POPEU 137      60.955  39.675  85.836  1.00  0.00           C
ATOM   4337 4C21 POPEU 137      60.714  39.925  87.336  1.00  0.00           C
ATOM   4340 5C21 POPEU 137      60.854  38.655  88.186  1.00  0.00           C
ATOM   4343 6C21 POPEU 137      60.714  38.874  89.696  1.00  0.00           C
ATOM   4346 7C21 POPEU 137      60.924  37.565  90.456  1.00  0.00           C
ATOM   4349 8C21 POPEU 137      60.874  37.725  91.976  1.00  0.00           C
ATOM   4353  C33 POPEU 137      56.614  29.764  77.996  1.00  0.00           C
ATOM   4356  C34 POPEU 137      57.384  30.084  79.296  1.00  0.00           C
ATOM   4359  C35 POPEU 137      56.515  30.584  80.466  1.00  0.00           C
ATOM   4362  C36 POPEU 137      57.254  30.535  81.826  1.00  0.00           C
ATOM   4365  C37 POPEU 137      56.385  30.854  83.056  1.00  0.00           C
ATOM   4368  C38 POPEU 137      57.085  30.524  84.386  1.00  0.00           C
ATOM   4371  C39 POPEU 137      56.225  30.784  85.636  1.00  0.00           C
ATOM   4374 0C31 POPEU 137      56.905  30.335  86.957  1.00  0.00           C
ATOM   4377 1C31 POPEU 137      56.074  30.695  88.196  1.00  0.00           C
ATOM   4380 2C31 POPEU 137      56.524  29.964  89.486  1.00  0.00           C
ATOM   4383 3C31 POPEU 137      57.905  30.375  90.036  1.00  0.00           C
ATOM   4386 4C31 POPEU 137      57.925  31.774  90.666  1.00  0.00           C
ATOM   4389 5C31 POPEU 137      59.274  32.094  91.326  1.00  0.00           C
ATOM   4392 6C31 POPEU 137      59.335  33.495  91.957  1.00  0.00           C
ATOM   4396  NH3 POPEV 138      81.914 101.054 112.356  1.00  0.00           N
ATOM   4400  C12 POPEV 138      82.824  99.925 112.787  1.00  0.00           C
ATOM   4403  C11 POPEV 138      83.915  99.535 111.746  1.00  0.00           C
ATOM   4406  P   POPEV 138      84.274 101.264 109.856  1.00  0.00           P
ATOM   4407  O13 POPEV 138      84.184 100.154 108.886  1.00  0.00           O
ATOM   4408  O14 POPEV 138      83.065 102.055 110.147  1.00  0.00           O
ATOM   4409  O11 POPEV 138      85.464 102.225 109.466  1.00  0.00           O
ATOM   4410  O12 POPEV 138      84.694 100.665 111.266  1.00  0.00           O
ATOM   4411  C1  POPEV 138      85.235 103.445 108.746  1.00  0.00           C
ATOM   4414  C2  POPEV 138      85.224 103.264 107.196  1.00  0.00           C
ATOM   4416  O21 POPEV 138      85.804 104.455 106.646  1.00  0.00           O
ATOM   4417  C21 POPEV 138      86.644 104.275 105.626  1.00  0.00           C
ATOM   4418  O22 POPEV 138      86.744 103.264 104.957  1.00  0.00           O
ATOM   4419  C22 POPEV 138      87.484 105.545 105.476  1.00  0.00           C
ATOM   4422  C3  POPEV 138      83.785 103.025 106.626  1.00  0.00           C
ATOM   4425  O31 POPEV 138      83.765 102.855 105.196  1.00  0.00           O
ATOM   4426  C31 POPEV 138      84.205 101.655 104.806  1.00  0.00           C
ATOM   4427  O32 POPEV 138      84.564 100.764 105.556  1.00  0.00           O
ATOM   4428  C32 POPEV 138      84.174 101.524 103.286  1.00  0.00           C
ATOM   4431  C23 POPEV 138      86.975 106.424 104.326  1.00  0.00           C
ATOM   4434  C24 POPEV 138      87.805 107.715 104.196  1.00  0.00           C
ATOM   4437  C25 POPEV 138      87.245 108.664 103.126  1.00  0.00           C
ATOM   4440  C26 POPEV 138      87.134 108.025 101.736  1.00  0.00           C
ATOM   4443  C27 POPEV 138      86.364 108.875 100.707  1.00  0.00           C
ATOM   4446  C28 POPEV 138      87.145 110.094 100.196  1.00  0.00           C
ATOM   4449  C29 POPEV 138      86.295 110.815  99.177  1.00  0.00           C
ATOM   4451 0C21 POPEV 138      86.534 110.864  97.856  1.00  0.00           C
ATOM   4453 1C21 POPEV 138      87.724 110.265  97.146  1.00  0.00           C
ATOM   4456 2C21 POPEV 138      87.894 110.855  95.726  1.00  0.00           C
ATOM   4459 3C21 POPEV 138      86.795 110.405  94.746  1.00  0.00           C
ATOM   4462 4C21 POPEV 138      86.964 110.995  93.336  1.00  0.00           C
ATOM   4465 5C21 POPEV 138      88.115 110.364  92.546  1.00  0.00           C
ATOM   4468 6C21 POPEV 138      88.134 110.805  91.076  1.00  0.00           C
ATOM   4471 7C21 POPEV 138      89.205 110.075  90.256  1.00  0.00           C
ATOM   4474 8C21 POPEV 138      89.454 110.685  88.876  1.00  0.00           C
ATOM   4478  C33 POPEV 138      85.564 101.225 102.676  1.00  0.00           C
ATOM   4481  C34 POPEV 138      85.524 100.234 101.496  1.00  0.00           C
ATOM   4484  C35 POPEV 138      84.604 100.665 100.336  1.00  0.00           C
ATOM   4487  C36 POPEV 138      85.074 101.935  99.626  1.00  0.00           C
ATOM   4490  C37 POPEV 138      84.125 102.365  98.496  1.00  0.00           C
ATOM   4493  C38 POPEV 138      84.354 101.565  97.206  1.00  0.00           C
ATOM   4496  C39 POPEV 138      83.095 101.505  96.326  1.00  0.00           C
ATOM   4499 0C31 POPEV 138      83.354 100.715  95.036  1.00  0.00           C
ATOM   4502 1C31 POPEV 138      82.095 100.574  94.166  1.00  0.00           C
ATOM   4505 2C31 POPEV 138      82.345  99.835  92.846  1.00  0.00           C
ATOM   4508 3C31 POPEV 138      82.625  98.334  92.996  1.00  0.00           C
ATOM   4511 4C31 POPEV 138      81.405  97.534  93.506  1.00  0.00           C
ATOM   4514 5C31 POPEV 138      81.545  96.024  93.256  1.00  0.00           C
ATOM   4517 6C31 POPEV 138      80.274  95.234  93.606  1.00  0.00           C
ATOM   4521  NH3 POPEW 139     100.375  44.414 109.046  1.00  0.00           N
ATOM   4525  C12 POPEW 139      99.864  45.755 108.637  1.00  0.00           C
ATOM   4528  C11 POPEW 139      99.704  46.594 109.906  1.00  0.00           C
ATOM   4531  P   POPEW 139     101.905  47.734 110.707  1.00  0.00           P
ATOM   4532  O13 POPEW 139     103.045  47.395 111.586  1.00  0.00           O
ATOM   4533  O14 POPEW 139     101.175  48.995 110.936  1.00  0.00           O
ATOM   4534  O11 POPEW 139     102.395  47.725 109.206  1.00  0.00           O
ATOM   4535  O12 POPEW 139     100.895  46.524 110.707  1.00  0.00           O
ATOM   4536  C1  POPEW 139     102.775  48.975 108.596  1.00  0.00           C
ATOM   4539  C2  POPEW 139     104.015  48.815 107.666  1.00  0.00           C
ATOM   4541  O21 POPEW 139     103.745  49.235 106.316  1.00  0.00           O
ATOM   4542  C21 POPEW 139     102.934  48.484 105.586  1.00  0.00           C
ATOM   4543  O22 POPEW 139     102.175  47.624 105.976  1.00  0.00           O
ATOM   4544  C22 POPEW 139     103.155  48.835 104.106  1.00  0.00           C
ATOM   4547  C3  POPEW 139     104.675  47.405 107.706  1.00  0.00           C
ATOM   4550  O31 POPEW 139     105.714  47.355 106.706  1.00  0.00           O
ATOM   4551  C31 POPEW 139     106.905  47.795 107.066  1.00  0.00           C
ATOM   4552  O32 POPEW 139     107.315  47.894 108.207  1.00  0.00           O
ATOM   4553  C32 POPEW 139     107.675  48.265 105.847  1.00  0.00           C
ATOM   4556  C23 POPEW 139     102.894  47.614 103.186  1.00  0.00           C
ATOM   4559  C24 POPEW 139     101.574  47.694 102.406  1.00  0.00           C
ATOM   4562  C25 POPEW 139     101.595  48.645 101.196  1.00  0.00           C
ATOM   4565  C26 POPEW 139     102.654  48.335 100.126  1.00  0.00           C
ATOM   4568  C27 POPEW 139     102.654  49.365  98.996  1.00  0.00           C
ATOM   4571  C28 POPEW 139     103.885  49.245  98.076  1.00  0.00           C
ATOM   4574  C29 POPEW 139     103.545  48.745  96.696  1.00  0.00           C
ATOM   4576 0C21 POPEW 139     103.295  49.505  95.616  1.00  0.00           C
ATOM   4578 1C21 POPEW 139     103.314  51.015  95.536  1.00  0.00           C
ATOM   4581 2C21 POPEW 139     104.585  51.444  94.786  1.00  0.00           C
ATOM   4584 3C21 POPEW 139     104.675  52.944  94.486  1.00  0.00           C
ATOM   4587 4C21 POPEW 139     106.074  53.304  93.966  1.00  0.00           C
ATOM   4590 5C21 POPEW 139     106.224  54.725  93.416  1.00  0.00           C
ATOM   4593 6C21 POPEW 139     105.415  54.975  92.136  1.00  0.00           C
ATOM   4596 7C21 POPEW 139     104.414  56.134  92.276  1.00  0.00           C
ATOM   4599 8C21 POPEW 139     103.524  56.295  91.046  1.00  0.00           C
ATOM   4603  C33 POPEW 139     108.164  47.114 104.957  1.00  0.00           C
ATOM   4606  C34 POPEW 139     107.115  46.694 103.926  1.00  0.00           C
ATOM   4609  C35 POPEW 139     107.464  45.374 103.246  1.00  0.00           C
ATOM   4612  C36 POPEW 139     106.425  44.975 102.206  1.00  0.00           C
ATOM   4615  C37 POPEW 139     106.644  43.535 101.716  1.00  0.00           C
ATOM   4618  C38 POPEW 139     105.735  43.144 100.546  1.00  0.00           C
ATOM   4621  C39 POPEW 139     105.844  44.105  99.356  1.00  0.00           C
ATOM   4624 0C31 POPEW 139     105.205  43.554  98.076  1.00  0.00           C
ATOM   4627 1C31 POPEW 139     105.534  44.414  96.846  1.00  0.00           C
ATOM   4630 2C31 POPEW 139     105.394  43.614  95.546  1.00  0.00           C
ATOM   4633 3C31 POPEW 139     106.094  44.274  94.356  1.00  0.00           C
ATOM   4636 4C31 POPEW 139     105.345  45.495  93.816  1.00  0.00           C
ATOM   4639 5C31 POPEW 139     105.995  46.054  92.546  1.00  0.00           C
ATOM   4642 6C31 POPEW 139     105.205  47.225  91.936  1.00  0.00           C
ATOM   4646  NH3 POPEX 140      81.655 107.534 109.887  1.00  0.00           N
ATOM   4650  C12 POPEX 140      82.254 106.844 111.067  1.00  0.00           C
ATOM   4653  C11 POPEX 140      81.914 105.355 110.956  1.00  0.00           C
ATOM   4656  P   POPEX 140      79.494 104.415 111.436  1.00  0.00           P
ATOM   4657  O13 POPEX 140      80.095 103.175 111.966  1.00  0.00           O
ATOM   4658  O14 POPEX 140      78.864 105.304 112.436  1.00  0.00           O
ATOM   4659  O11 POPEX 140      78.444 104.054 110.296  1.00  0.00           O
ATOM   4660  O12 POPEX 140      80.545 105.244 110.596  1.00  0.00           O
ATOM   4661  C1  POPEX 140      78.985 103.414 109.136  1.00  0.00           C
ATOM   4664  C2  POPEX 140      78.515 104.114 107.816  1.00  0.00           C
ATOM   4666  O21 POPEX 140      79.085 103.455 106.686  1.00  0.00           O
ATOM   4667  C21 POPEX 140      78.595 102.245 106.516  1.00  0.00           C
ATOM   4668  O22 POPEX 140      77.665 101.764 107.166  1.00  0.00           O
ATOM   4669  C22 POPEX 140      79.364 101.544 105.396  1.00  0.00           C
ATOM   4672  C3  POPEX 140      78.795 105.645 107.766  1.00  0.00           C
ATOM   4675  O31 POPEX 140      80.055 106.085 107.176  1.00  0.00           O
ATOM   4676  C31 POPEX 140      79.934 106.385 105.876  1.00  0.00           C
ATOM   4677  O32 POPEX 140      78.994 106.105 105.166  1.00  0.00           O
ATOM   4678  C32 POPEX 140      81.104 107.254 105.416  1.00  0.00           C
ATOM   4681  C23 POPEX 140      79.385 102.355 104.066  1.00  0.00           C
ATOM   4684  C24 POPEX 140      80.784 102.874 103.726  1.00  0.00           C
ATOM   4687  C25 POPEX 140      80.845 103.745 102.466  1.00  0.00           C
ATOM   4690  C26 POPEX 140      80.445 103.025 101.166  1.00  0.00           C
ATOM   4693  C27 POPEX 140      80.515 103.955  99.946  1.00  0.00           C
ATOM   4696  C28 POPEX 140      80.284 103.255  98.586  1.00  0.00           C
ATOM   4699  C29 POPEX 140      78.954 102.555  98.456  1.00  0.00           C
ATOM   4701 0C21 POPEX 140      78.164 102.495  97.366  1.00  0.00           C
ATOM   4703 1C21 POPEX 140      78.405 103.124  96.016  1.00  0.00           C
ATOM   4706 2C21 POPEX 140      78.785 102.084  94.936  1.00  0.00           C
ATOM   4709 3C21 POPEX 140      77.675 101.054  94.636  1.00  0.00           C
ATOM   4712 4C21 POPEX 140      78.024 100.084  93.496  1.00  0.00           C
ATOM   4715 5C21 POPEX 140      77.854 100.685  92.097  1.00  0.00           C
ATOM   4718 6C21 POPEX 140      78.135  99.664  90.976  1.00  0.00           C
ATOM   4721 7C21 POPEX 140      77.695 100.154  89.586  1.00  0.00           C
ATOM   4724 8C21 POPEX 140      77.854  99.094  88.496  1.00  0.00           C
ATOM   4728  C33 POPEX 140      81.684 106.815 104.056  1.00  0.00           C
ATOM   4731  C34 POPEX 140      82.795 107.744 103.536  1.00  0.00           C
ATOM   4734  C35 POPEX 140      82.524 108.325 102.126  1.00  0.00           C
ATOM   4737  C36 POPEX 140      82.515 107.274 101.006  1.00  0.00           C
ATOM   4740  C37 POPEX 140      82.725 107.905  99.616  1.00  0.00           C
ATOM   4743  C38 POPEX 140      82.354 106.965  98.446  1.00  0.00           C
ATOM   4746  C39 POPEX 140      82.805 107.514  97.086  1.00  0.00           C
ATOM   4749 0C31 POPEX 140      82.225 106.725  95.906  1.00  0.00           C
ATOM   4752 1C31 POPEX 140      83.045 106.854  94.606  1.00  0.00           C
ATOM   4755 2C31 POPEX 140      82.424 106.065  93.446  1.00  0.00           C
ATOM   4758 3C31 POPEX 140      83.364 105.805  92.256  1.00  0.00           C
ATOM   4761 4C31 POPEX 140      83.765 107.065  91.466  1.00  0.00           C
ATOM   4764 5C31 POPEX 140      84.485 106.714  90.156  1.00  0.00           C
ATOM   4767 6C31 POPEX 140      84.905 107.934  89.336  1.00  0.00           C
ATOM   4771  NH3 POPEY 141      34.495  37.215  72.906  1.00  0.00           N
ATOM   4775  C12 POPEY 141      33.715  37.905  71.806  1.00  0.00           C
ATOM   4778  C11 POPEY 141      32.425  37.145  71.426  1.00  0.00           C
ATOM   4781  P   POPEY 141      32.824  34.575  71.936  1.00  0.00           P
ATOM   4782  O13 POPEY 141      34.295  34.394  72.056  1.00  0.00           O
ATOM   4783  O14 POPEY 141      32.004  33.405  71.566  1.00  0.00           O
ATOM   4784  O11 POPEY 141      32.334  35.205  73.296  1.00  0.00           O
ATOM   4785  O12 POPEY 141      32.604  35.795  70.966  1.00  0.00           O
ATOM   4786  C1  POPEY 141      31.864  34.374  74.356  1.00  0.00           C
ATOM   4789  C2  POPEY 141      33.024  33.995  75.316  1.00  0.00           C
ATOM   4791  O21 POPEY 141      32.504  33.214  76.406  1.00  0.00           O
ATOM   4792  C21 POPEY 141      32.255  31.964  76.106  1.00  0.00           C
ATOM   4793  O22 POPEY 141      32.404  31.444  75.016  1.00  0.00           O
ATOM   4794  C22 POPEY 141      31.774  31.264  77.387  1.00  0.00           C
ATOM   4797  C3  POPEY 141      33.704  35.274  75.896  1.00  0.00           C
ATOM   4800  O31 POPEY 141      33.984  35.245  77.317  1.00  0.00           O
ATOM   4801  C31 POPEY 141      34.885  34.344  77.686  1.00  0.00           C
ATOM   4802  O32 POPEY 141      35.515  33.625  76.926  1.00  0.00           O
ATOM   4803  C32 POPEY 141      34.954  34.295  79.206  1.00  0.00           C
ATOM   4806  C23 POPEY 141      32.114  29.764  77.466  1.00  0.00           C
ATOM   4809  C24 POPEY 141      31.545  29.114  78.736  1.00  0.00           C
ATOM   4812  C25 POPEY 141      32.204  29.604  80.036  1.00  0.00           C
ATOM   4815  C26 POPEY 141      31.315  29.295  81.246  1.00  0.00           C
ATOM   4818  C27 POPEY 141      31.965  29.625  82.586  1.00  0.00           C
ATOM   4821  C28 POPEY 141      30.935  29.625  83.726  1.00  0.00           C
ATOM   4824  C29 POPEY 141      31.545  29.434  85.097  1.00  0.00           C
ATOM   4826 0C21 POPEY 141      31.625  30.354  86.076  1.00  0.00           C
ATOM   4828 1C21 POPEY 141      31.184  31.785  86.006  1.00  0.00           C
ATOM   4831 2C21 POPEY 141      29.664  32.024  86.137  1.00  0.00           C
ATOM   4834 3C21 POPEY 141      29.314  33.495  86.406  1.00  0.00           C
ATOM   4837 4C21 POPEY 141      27.834  33.804  86.106  1.00  0.00           C
ATOM   4840 5C21 POPEY 141      27.415  35.234  86.476  1.00  0.00           C
ATOM   4843 6C21 POPEY 141      28.315  36.335  85.896  1.00  0.00           C
ATOM   4846 7C21 POPEY 141      27.804  37.745  86.196  1.00  0.00           C
ATOM   4849 8C21 POPEY 141      28.854  38.835  85.916  1.00  0.00           C
ATOM   4853  C33 POPEY 141      36.385  34.614  79.706  1.00  0.00           C
ATOM   4856  C34 POPEY 141      36.754  36.094  79.536  1.00  0.00           C
ATOM   4859  C35 POPEY 141      36.214  37.004  80.636  1.00  0.00           C
ATOM   4862  C36 POPEY 141      36.995  36.834  81.946  1.00  0.00           C
ATOM   4865  C37 POPEY 141      36.495  37.774  83.046  1.00  0.00           C
ATOM   4868  C38 POPEY 141      37.304  37.675  84.356  1.00  0.00           C
ATOM   4871  C39 POPEY 141      36.984  36.425  85.196  1.00  0.00           C
ATOM   4874 0C31 POPEY 141      38.085  36.144  86.226  1.00  0.00           C
ATOM   4877 1C31 POPEY 141      38.114  34.684  86.736  1.00  0.00           C
ATOM   4880 2C31 POPEY 141      39.444  34.315  87.416  1.00  0.00           C
ATOM   4883 3C31 POPEY 141      39.644  34.975  88.786  1.00  0.00           C
ATOM   4886 4C31 POPEY 141      40.975  34.565  89.446  1.00  0.00           C
ATOM   4889 5C31 POPEY 141      41.105  35.135  90.866  1.00  0.00           C
ATOM   4892 6C31 POPEY 141      42.524  35.105  91.426  1.00  0.00           C
ATOM   4896  NH3 POPEZ 142     103.565  81.684  64.036  1.00  0.00           N
ATOM   4900  C12 POPEZ 142     103.235  80.304  64.536  1.00  0.00           C
ATOM   4903  C11 POPEZ 142     104.424  79.344  64.396  1.00  0.00           C
ATOM   4906  P   POPEZ 142     106.565  80.714  64.986  1.00  0.00           P
ATOM   4907  O13 POPEZ 142     106.315  81.274  63.636  1.00  0.00           O
ATOM   4908  O14 POPEZ 142     107.945  80.274  65.296  1.00  0.00           O
ATOM   4909  O11 POPEZ 142     106.124  81.895  65.936  1.00  0.00           O
ATOM   4910  O12 POPEZ 142     105.494  79.624  65.306  1.00  0.00           O
ATOM   4911  C1  POPEZ 142     106.184  81.734  67.336  1.00  0.00           C
ATOM   4914  C2  POPEZ 142     105.644  82.995  68.046  1.00  0.00           C
ATOM   4916  O21 POPEZ 142     105.524  82.695  69.456  1.00  0.00           O
ATOM   4917  C21 POPEZ 142     106.705  82.555  70.036  1.00  0.00           C
ATOM   4918  O22 POPEZ 142     107.775  82.934  69.576  1.00  0.00           O
ATOM   4919  C22 POPEZ 142     106.555  81.675  71.286  1.00  0.00           C
ATOM   4922  C3  POPEZ 142     104.265  83.445  67.466  1.00  0.00           C
ATOM   4925  O31 POPEZ 142     103.535  84.254  68.396  1.00  0.00           O
ATOM   4926  C31 POPEZ 142     103.235  85.504  68.116  1.00  0.00           C
ATOM   4927  O32 POPEZ 142     103.255  86.065  67.026  1.00  0.00           O
ATOM   4928  C32 POPEZ 142     102.905  86.185  69.446  1.00  0.00           C
ATOM   4931  C23 POPEZ 142     106.954  82.365  72.616  1.00  0.00           C
ATOM   4934  C24 POPEZ 142     107.015  81.385  73.806  1.00  0.00           C
ATOM   4937  C25 POPEZ 142     107.455  82.094  75.096  1.00  0.00           C
ATOM   4940  C26 POPEZ 142     107.875  81.175  76.246  1.00  0.00           C
ATOM   4943  C27 POPEZ 142     108.854  81.874  77.206  1.00  0.00           C
ATOM   4946  C28 POPEZ 142     109.324  80.995  78.386  1.00  0.00           C
ATOM   4949  C29 POPEZ 142     110.735  81.315  78.806  1.00  0.00           C
ATOM   4951 0C21 POPEZ 142     111.124  82.134  79.796  1.00  0.00           C
ATOM   4953 1C21 POPEZ 142     110.235  82.944  80.707  1.00  0.00           C
ATOM   4956 2C21 POPEZ 142     109.864  82.195  81.996  1.00  0.00           C
ATOM   4959 3C21 POPEZ 142     111.045  81.955  82.956  1.00  0.00           C
ATOM   4962 4C21 POPEZ 142     110.744  80.914  84.046  1.00  0.00           C
ATOM   4965 5C21 POPEZ 142     109.655  81.365  85.036  1.00  0.00           C
ATOM   4968 6C21 POPEZ 142     109.225  80.264  86.016  1.00  0.00           C
ATOM   4971 7C21 POPEZ 142     108.344  80.834  87.136  1.00  0.00           C
ATOM   4974 8C21 POPEZ 142     107.265  79.865  87.626  1.00  0.00           C
ATOM   4978  C33 POPEZ 142     101.504  85.834  69.966  1.00  0.00           C
ATOM   4981  C34 POPEZ 142     101.394  86.154  71.466  1.00  0.00           C
ATOM   4984  C35 POPEZ 142      99.944  86.284  71.906  1.00  0.00           C
ATOM   4987  C36 POPEZ 142      99.824  86.725  73.366  1.00  0.00           C
ATOM   4990  C37 POPEZ 142      98.365  86.854  73.826  1.00  0.00           C
ATOM   4993  C38 POPEZ 142      98.185  87.835  74.986  1.00  0.00           C
ATOM   4996  C39 POPEZ 142      96.725  87.905  75.466  1.00  0.00           C
ATOM   4999 0C31 POPEZ 142      96.455  87.065  76.726  1.00  0.00           C
ATOM   5002 1C31 POPEZ 142      95.354  87.705  77.597  1.00  0.00           C
ATOM   5005 2C31 POPEZ 142      95.235  87.075  78.996  1.00  0.00           C
ATOM   5008 3C31 POPEZ 142      94.645  88.074  79.996  1.00  0.00           C
ATOM   5011 4C31 POPEZ 142      94.405  87.495  81.397  1.00  0.00           C
ATOM   5014 5C31 POPEZ 142      93.535  88.425  82.266  1.00  0.00           C
ATOM   5017 6C31 POPEZ 142      93.434  88.035  83.736  1.00  0.00           C
ATOM   5021  NH3 POPEa 143      22.594  16.545 113.156  1.00  0.00           N
ATOM   5025  C12 POPEa 143      21.985  16.764 114.516  1.00  0.00           C
ATOM   5028  C11 POPEa 143      22.135  15.524 115.446  1.00  0.00           C
ATOM   5031  P   POPEa 143      20.674  13.795 114.096  1.00  0.00           P
ATOM   5032  O13 POPEa 143      21.674  14.064 113.036  1.00  0.00           O
ATOM   5033  O14 POPEa 143      20.485  12.354 114.386  1.00  0.00           O
ATOM   5034  O11 POPEa 143      19.294  14.455 113.696  1.00  0.00           O
ATOM   5035  O12 POPEa 143      21.024  14.614 115.396  1.00  0.00           O
ATOM   5036  C1  POPEa 143      18.234  13.754 113.006  1.00  0.00           C
ATOM   5039  C2  POPEa 143      18.024  14.264 111.546  1.00  0.00           C
ATOM   5041  O21 POPEa 143      19.335  14.444 111.006  1.00  0.00           O
ATOM   5042  C21 POPEa 143      19.515  14.674 109.716  1.00  0.00           C
ATOM   5043  O22 POPEa 143      20.215  15.584 109.276  1.00  0.00           O
ATOM   5044  C22 POPEa 143      18.875  13.614 108.826  1.00  0.00           C
ATOM   5047  C3  POPEa 143      17.154  15.584 111.526  1.00  0.00           C
ATOM   5050  O31 POPEa 143      17.664  16.565 110.596  1.00  0.00           O
ATOM   5051  C31 POPEa 143      16.995  16.834 109.496  1.00  0.00           C
ATOM   5052  O32 POPEa 143      15.904  16.364 109.196  1.00  0.00           O
ATOM   5053  C32 POPEa 143      17.824  17.795 108.646  1.00  0.00           C
ATOM   5056  C23 POPEa 143      19.814  13.385 107.616  1.00  0.00           C
ATOM   5059  C24 POPEa 143      19.315  12.364 106.586  1.00  0.00           C
ATOM   5062  C25 POPEa 143      20.264  12.294 105.376  1.00  0.00           C
ATOM   5065  C26 POPEa 143      20.235  13.554 104.496  1.00  0.00           C
ATOM   5068  C27 POPEa 143      19.344  13.424 103.256  1.00  0.00           C
ATOM   5071  C28 POPEa 143      20.034  12.694 102.086  1.00  0.00           C
ATOM   5074  C29 POPEa 143      21.125  13.524 101.446  1.00  0.00           C
ATOM   5076 0C21 POPEa 143      21.545  13.404 100.166  1.00  0.00           C
ATOM   5078 1C21 POPEa 143      21.024  12.404  99.177  1.00  0.00           C
ATOM   5081 2C21 POPEa 143      20.305  13.055  97.986  1.00  0.00           C
ATOM   5084 3C21 POPEa 143      21.305  13.604  96.976  1.00  0.00           C
ATOM   5087 4C21 POPEa 143      20.635  14.334  95.816  1.00  0.00           C
ATOM   5090 5C21 POPEa 143      21.614  14.564  94.666  1.00  0.00           C
ATOM   5093 6C21 POPEa 143      21.334  13.644  93.486  1.00  0.00           C
ATOM   5096 7C21 POPEa 143      22.404  13.774  92.416  1.00  0.00           C
ATOM   5099 8C21 POPEa 143      22.084  12.975  91.166  1.00  0.00           C
ATOM   5103  C33 POPEa 143      18.085  17.315 107.196  1.00  0.00           C
ATOM   5106  C34 POPEa 143      16.894  17.545 106.256  1.00  0.00           C
ATOM   5109  C35 POPEa 143      17.244  17.285 104.786  1.00  0.00           C
ATOM   5112  C36 POPEa 143      16.025  17.484 103.886  1.00  0.00           C
ATOM   5115  C37 POPEa 143      16.355  17.614 102.396  1.00  0.00           C
ATOM   5118  C38 POPEa 143      15.144  18.134 101.606  1.00  0.00           C
ATOM   5121  C39 POPEa 143      15.494  18.604 100.196  1.00  0.00           C
ATOM   5124 0C31 POPEa 143      16.145  17.535  99.326  1.00  0.00           C
ATOM   5127 1C31 POPEa 143      16.414  18.024  97.896  1.00  0.00           C
ATOM   5130 2C31 POPEa 143      17.735  17.474  97.346  1.00  0.00           C
ATOM   5133 3C31 POPEa 143      17.885  17.654  95.826  1.00  0.00           C
ATOM   5136 4C31 POPEa 143      17.704  19.094  95.316  1.00  0.00           C
ATOM   5139 5C31 POPEa 143      18.734  20.074  95.896  1.00  0.00           C
ATOM   5142 6C31 POPEa 143      18.634  21.485  95.306  1.00  0.00           C
ATOM   5146  NH3 POPEb 144      52.064  86.294 112.106  1.00  0.00           N
ATOM   5150  C12 POPEb 144      53.004  87.355 112.616  1.00  0.00           C
ATOM   5153  C11 POPEb 144      52.295  88.635 113.096  1.00  0.00           C
ATOM   5156  P   POPEb 144      54.204  90.495 113.466  1.00  0.00           P
ATOM   5157  O13 POPEb 144      54.915  89.514 114.326  1.00  0.00           O
ATOM   5158  O14 POPEb 144      53.745  91.734 114.136  1.00  0.00           O
ATOM   5159  O11 POPEb 144      55.204  90.904 112.306  1.00  0.00           O
ATOM   5160  O12 POPEb 144      53.004  89.804 112.696  1.00  0.00           O
ATOM   5161  C1  POPEb 144      55.585  90.055 111.226  1.00  0.00           C
ATOM   5164  C2  POPEb 144      55.524  90.815 109.876  1.00  0.00           C
ATOM   5166  O21 POPEb 144      55.414  89.894 108.766  1.00  0.00           O
ATOM   5167  C21 POPEb 144      56.485  89.385 108.166  1.00  0.00           C
ATOM   5168  O22 POPEb 144      57.635  89.415 108.567  1.00  0.00           O
ATOM   5169  C22 POPEb 144      56.014  88.615 106.926  1.00  0.00           C
ATOM   5172  C3  POPEb 144      56.635  91.904 109.746  1.00  0.00           C
ATOM   5175  O31 POPEb 144      56.725  92.475 108.426  1.00  0.00           O
ATOM   5176  C31 POPEb 144      55.725  93.274 108.046  1.00  0.00           C
ATOM   5177  O32 POPEb 144      54.804  93.635 108.756  1.00  0.00           O
ATOM   5178  C32 POPEb 144      55.944  93.654 106.576  1.00  0.00           C
ATOM   5181  C23 POPEb 144      56.274  89.324 105.576  1.00  0.00           C
ATOM   5184  C24 POPEb 144      55.394  88.725 104.466  1.00  0.00           C
ATOM   5187  C25 POPEb 144      55.695  89.205 103.036  1.00  0.00           C
ATOM   5190  C26 POPEb 144      55.454  90.705 102.766  1.00  0.00           C
ATOM   5193  C27 POPEb 144      55.714  91.065 101.286  1.00  0.00           C
ATOM   5196  C28 POPEb 144      55.604  92.565 100.966  1.00  0.00           C
ATOM   5199  C29 POPEb 144      54.214  93.035 100.576  1.00  0.00           C
ATOM   5201 0C21 POPEb 144      53.885  93.675  99.436  1.00  0.00           C
ATOM   5203 1C21 POPEb 144      54.845  94.024  98.326  1.00  0.00           C
ATOM   5206 2C21 POPEb 144      55.854  95.145  98.646  1.00  0.00           C
ATOM   5209 3C21 POPEb 144      57.064  95.075  97.696  1.00  0.00           C
ATOM   5212 4C21 POPEb 144      58.174  96.115  97.956  1.00  0.00           C
ATOM   5215 5C21 POPEb 144      58.875  95.995  99.326  1.00  0.00           C
ATOM   5218 6C21 POPEb 144      59.585  94.654  99.556  1.00  0.00           C
ATOM   5221 7C21 POPEb 144      61.095  94.785  99.756  1.00  0.00           C
ATOM   5224 8C21 POPEb 144      61.824  93.445  99.896  1.00  0.00           C
ATOM   5228  C33 POPEb 144      54.684  94.194 105.847  1.00  0.00           C
ATOM   5231  C34 POPEb 144      54.405  95.675 106.146  1.00  0.00           C
ATOM   5234  C35 POPEb 144      53.225  96.274 105.356  1.00  0.00           C
ATOM   5237  C36 POPEb 144      53.374  96.234 103.826  1.00  0.00           C
ATOM   5240  C37 POPEb 144      52.304  97.075 103.106  1.00  0.00           C
ATOM   5243  C38 POPEb 144      52.164  96.775 101.606  1.00  0.00           C
ATOM   5246  C39 POPEb 144      52.614  97.885 100.636  1.00  0.00           C
ATOM   5249 0C31 POPEb 144      51.745  99.145 100.726  1.00  0.00           C
ATOM   5252 1C31 POPEb 144      52.054 100.205  99.656  1.00  0.00           C
ATOM   5255 2C31 POPEb 144      51.114 101.414  99.786  1.00  0.00           C
ATOM   5258 3C31 POPEb 144      51.194 102.404  98.606  1.00  0.00           C
ATOM   5261 4C31 POPEb 144      50.864 101.734  97.266  1.00  0.00           C
ATOM   5264 5C31 POPEb 144      50.495 102.705  96.146  1.00  0.00           C
ATOM   5267 6C31 POPEb 144      49.965 101.974  94.916  1.00  0.00           C
ATOM   5271  NH3 POPEc 145      46.235  71.234  72.126  1.00  0.00           N
ATOM   5275  C12 POPEc 145      46.474  70.074  71.216  1.00  0.00           C
ATOM   5278  C11 POPEc 145      45.245  69.154  71.206  1.00  0.00           C
ATOM   5281  P   POPEc 145      44.434  66.734  70.986  1.00  0.00           P
ATOM   5282  O13 POPEc 145      43.434  67.374  71.856  1.00  0.00           O
ATOM   5283  O14 POPEc 145      43.914  65.984  69.826  1.00  0.00           O
ATOM   5284  O11 POPEc 145      45.344  65.745  71.836  1.00  0.00           O
ATOM   5285  O12 POPEc 145      45.495  67.874  70.566  1.00  0.00           O
ATOM   5286  C1  POPEc 145      46.165  66.215  72.906  1.00  0.00           C
ATOM   5289  C2  POPEc 145      45.905  65.435  74.196  1.00  0.00           C
ATOM   5291  O21 POPEc 145      46.714  66.054  75.196  1.00  0.00           O
ATOM   5292  C21 POPEc 145      46.364  65.815  76.436  1.00  0.00           C
ATOM   5293  O22 POPEc 145      45.265  65.444  76.816  1.00  0.00           O
ATOM   5294  C22 POPEc 145      47.595  65.995  77.306  1.00  0.00           C
ATOM   5297  C3  POPEc 145      46.334  63.944  74.046  1.00  0.00           C
ATOM   5300  O31 POPEc 145      45.895  63.174  75.176  1.00  0.00           O
ATOM   5301  C31 POPEc 145      46.565  62.085  75.436  1.00  0.00           C
ATOM   5302  O32 POPEc 145      47.465  61.614  74.736  1.00  0.00           O
ATOM   5303  C32 POPEc 145      46.165  61.514  76.796  1.00  0.00           C
ATOM   5306  C23 POPEc 145      47.454  65.214  78.626  1.00  0.00           C
ATOM   5309  C24 POPEc 145      46.954  66.075  79.786  1.00  0.00           C
ATOM   5312  C25 POPEc 145      46.885  65.245  81.056  1.00  0.00           C
ATOM   5315  C26 POPEc 145      46.555  66.054  82.317  1.00  0.00           C
ATOM   5318  C27 POPEc 145      46.425  65.094  83.496  1.00  0.00           C
ATOM   5321  C28 POPEc 145      46.204  65.785  84.846  1.00  0.00           C
ATOM   5324  C29 POPEc 145      46.445  64.754  85.916  1.00  0.00           C
ATOM   5326 0C21 POPEc 145      46.614  64.995  87.226  1.00  0.00           C
ATOM   5328 1C21 POPEc 145      46.524  66.304  87.956  1.00  0.00           C
ATOM   5331 2C21 POPEc 145      45.504  66.124  89.086  1.00  0.00           C
ATOM   5334 3C21 POPEc 145      45.425  67.315  90.046  1.00  0.00           C
ATOM   5337 4C21 POPEc 145      44.524  66.995  91.246  1.00  0.00           C
ATOM   5340 5C21 POPEc 145      44.425  68.145  92.256  1.00  0.00           C
ATOM   5343 6C21 POPEc 145      43.405  67.844  93.356  1.00  0.00           C
ATOM   5346 7C21 POPEc 145      43.225  68.984  94.366  1.00  0.00           C
ATOM   5349 8C21 POPEc 145      42.125  68.705  95.386  1.00  0.00           C
ATOM   5353  C33 POPEc 145      44.674  61.134  76.966  1.00  0.00           C
ATOM   5356  C34 POPEc 145      43.805  62.325  77.416  1.00  0.00           C
ATOM   5359  C35 POPEc 145      44.054  62.844  78.856  1.00  0.00           C
ATOM   5362  C36 POPEc 145      43.624  61.865  79.946  1.00  0.00           C
ATOM   5365  C37 POPEc 145      43.714  62.434  81.376  1.00  0.00           C
ATOM   5368  C38 POPEc 145      42.954  61.535  82.366  1.00  0.00           C
ATOM   5371  C39 POPEc 145      43.175  61.844  83.856  1.00  0.00           C
ATOM   5374 0C31 POPEc 145      44.565  61.414  84.346  1.00  0.00           C
ATOM   5377 1C31 POPEc 145      44.624  61.264  85.876  1.00  0.00           C
ATOM   5380 2C31 POPEc 145      45.994  60.765  86.366  1.00  0.00           C
ATOM   5383 3C31 POPEc 145      46.025  60.464  87.876  1.00  0.00           C
ATOM   5386 4C31 POPEc 145      46.085  61.735  88.746  1.00  0.00           C
ATOM   5389 5C31 POPEc 145      45.965  61.444  90.236  1.00  0.00           C
ATOM   5392 6C31 POPEc 145      45.854  62.694  91.116  1.00  0.00           C
ATOM   5396  NH3 POPEd 146      80.354  14.924  71.206  1.00  0.00           N
ATOM   5400  C12 POPEd 146      80.104  16.125  70.336  1.00  0.00           C
ATOM   5403  C11 POPEd 146      78.835  16.844  70.816  1.00  0.00           C
ATOM   5406  P   POPEd 146      78.155  19.334  71.196  1.00  0.00           P
ATOM   5407  O13 POPEd 146      78.864  20.565  70.826  1.00  0.00           O
ATOM   5408  O14 POPEd 146      76.714  19.314  70.856  1.00  0.00           O
ATOM   5409  O11 POPEd 146      78.354  18.944  72.706  1.00  0.00           O
ATOM   5410  O12 POPEd 146      78.864  18.184  70.366  1.00  0.00           O
ATOM   5411  C1  POPEd 146      79.665  19.014  73.276  1.00  0.00           C
ATOM   5414  C2  POPEd 146      79.625  18.524  74.736  1.00  0.00           C
ATOM   5416  O21 POPEd 146      79.074  19.564  75.576  1.00  0.00           O
ATOM   5417  C21 POPEd 146      77.975  19.244  76.216  1.00  0.00           C
ATOM   5418  O22 POPEd 146      77.254  18.295  75.996  1.00  0.00           O
ATOM   5419  C22 POPEd 146      77.774  20.215  77.366  1.00  0.00           C
ATOM   5422  C3  POPEd 146      81.064  18.164  75.226  1.00  0.00           C
ATOM   5425  O31 POPEd 146      81.375  18.635  76.556  1.00  0.00           O
ATOM   5426  C31 POPEd 146      80.795  17.895  77.506  1.00  0.00           C
ATOM   5427  O32 POPEd 146      79.915  17.074  77.317  1.00  0.00           O
ATOM   5428  C32 POPEd 146      81.394  18.235  78.876  1.00  0.00           C
ATOM   5431  C23 POPEd 146      77.155  19.464  78.567  1.00  0.00           C
ATOM   5434  C24 POPEd 146      77.324  20.215  79.887  1.00  0.00           C
ATOM   5437  C25 POPEd 146      76.994  19.305  81.076  1.00  0.00           C
ATOM   5440  C26 POPEd 146      77.194  20.004  82.416  1.00  0.00           C
ATOM   5443  C27 POPEd 146      76.734  19.145  83.596  1.00  0.00           C
ATOM   5446  C28 POPEd 146      76.664  19.924  84.926  1.00  0.00           C
ATOM   5449  C29 POPEd 146      77.984  20.565  85.287  1.00  0.00           C
ATOM   5451 0C21 POPEd 146      78.845  20.145  86.236  1.00  0.00           C
ATOM   5453 1C21 POPEd 146      78.684  18.934  87.106  1.00  0.00           C
ATOM   5456 2C21 POPEd 146      78.164  19.314  88.506  1.00  0.00           C
ATOM   5459 3C21 POPEd 146      78.074  18.114  89.457  1.00  0.00           C
ATOM   5462 4C21 POPEd 146      77.835  18.565  90.906  1.00  0.00           C
ATOM   5465 5C21 POPEd 146      77.805  17.404  91.906  1.00  0.00           C
ATOM   5468 6C21 POPEd 146      77.835  17.885  93.366  1.00  0.00           C
ATOM   5471 7C21 POPEd 146      76.494  17.705  94.096  1.00  0.00           C
ATOM   5474 8C21 POPEd 146      76.565  18.104  95.567  1.00  0.00           C
ATOM   5478  C33 POPEd 146      81.345  17.045  79.856  1.00  0.00           C
ATOM   5481  C34 POPEd 146      81.144  17.444  81.316  1.00  0.00           C
ATOM   5484  C35 POPEd 146      82.324  18.205  81.936  1.00  0.00           C
ATOM   5487  C36 POPEd 146      82.045  18.504  83.416  1.00  0.00           C
ATOM   5490  C37 POPEd 146      83.024  19.475  84.076  1.00  0.00           C
ATOM   5493  C38 POPEd 146      82.464  19.965  85.416  1.00  0.00           C
ATOM   5496  C39 POPEd 146      83.265  21.094  86.067  1.00  0.00           C
ATOM   5499 0C31 POPEd 146      84.485  20.604  86.866  1.00  0.00           C
ATOM   5502 1C31 POPEd 146      85.364  21.785  87.306  1.00  0.00           C
ATOM   5505 2C31 POPEd 146      86.534  21.374  88.216  1.00  0.00           C
ATOM   5508 3C31 POPEd 146      86.145  21.125  89.686  1.00  0.00           C
ATOM   5511 4C31 POPEd 146      85.455  22.315  90.366  1.00  0.00           C
ATOM   5514 5C31 POPEd 146      85.445  22.175  91.896  1.00  0.00           C
ATOM   5517 6C31 POPEd 146      84.734  23.335  92.597  1.00  0.00           C
ATOM   5521  NH3 POPEe 147      61.324 124.234  68.616  1.00  0.00           N
ATOM   5525  C12 POPEe 147      60.074 124.815  68.056  1.00  0.00           C
ATOM   5528  C11 POPEe 147      60.284 126.284  67.686  1.00  0.00           C
ATOM   5531  P   POPEe 147      57.875 127.344  67.596  1.00  0.00           P
ATOM   5532  O13 POPEe 147      58.094 128.655  68.256  1.00  0.00           O
ATOM   5533  O14 POPEe 147      56.835 127.295  66.576  1.00  0.00           O
ATOM   5534  O11 POPEe 147      57.555 126.284  68.726  1.00  0.00           O
ATOM   5535  O12 POPEe 147      59.175 126.764  66.946  1.00  0.00           O
ATOM   5536  C1  POPEe 147      56.815 126.585  69.896  1.00  0.00           C
ATOM   5539  C2  POPEe 147      57.644 126.345  71.196  1.00  0.00           C
ATOM   5541  O21 POPEe 147      56.885 126.705  72.356  1.00  0.00           O
ATOM   5542  C21 POPEe 147      56.684 127.975  72.636  1.00  0.00           C
ATOM   5543  O22 POPEe 147      56.844 128.924  71.876  1.00  0.00           O
ATOM   5544  C22 POPEe 147      56.194 128.115  74.076  1.00  0.00           C
ATOM   5547  C3  POPEe 147      59.065 127.014  71.166  1.00  0.00           C
ATOM   5550  O31 POPEe 147      59.564 127.405  72.466  1.00  0.00           O
ATOM   5551  C31 POPEe 147      59.855 126.404  73.286  1.00  0.00           C
ATOM   5552  O32 POPEe 147      59.664 125.224  73.056  1.00  0.00           O
ATOM   5553  C32 POPEe 147      60.425 126.985  74.576  1.00  0.00           C
ATOM   5556  C23 POPEe 147      56.635 129.474  74.656  1.00  0.00           C
ATOM   5559  C24 POPEe 147      56.644 129.535  76.186  1.00  0.00           C
ATOM   5562  C25 POPEe 147      55.254 129.575  76.826  1.00  0.00           C
ATOM   5565  C26 POPEe 147      55.295 129.544  78.356  1.00  0.00           C
ATOM   5568  C27 POPEe 147      55.574 130.924  78.986  1.00  0.00           C
ATOM   5571  C28 POPEe 147      55.524 130.874  80.526  1.00  0.00           C
ATOM   5574  C29 POPEe 147      55.704 132.224  81.166  1.00  0.00           C
ATOM   5576 0C21 POPEe 147      55.335 132.554  82.416  1.00  0.00           C
ATOM   5578 1C21 POPEe 147      54.715 131.593  83.416  1.00  0.00           C
ATOM   5581 2C21 POPEe 147      54.894 132.043  84.876  1.00  0.00           C
ATOM   5584 3C21 POPEe 147      54.284 131.013  85.836  1.00  0.00           C
ATOM   5587 4C21 POPEe 147      54.505 131.293  87.336  1.00  0.00           C
ATOM   5590 5C21 POPEe 147      55.975 131.284  87.806  1.00  0.00           C
ATOM   5593 6C21 POPEe 147      56.795 130.064  87.336  1.00  0.00           C
ATOM   5596 7C21 POPEe 147      58.204 130.055  87.946  1.00  0.00           C
ATOM   5599 8C21 POPEe 147      59.104 128.924  87.416  1.00  0.00           C
ATOM   5603  C33 POPEe 147      59.445 126.784  75.756  1.00  0.00           C
ATOM   5606  C34 POPEe 147      60.125 126.854  77.126  1.00  0.00           C
ATOM   5609  C35 POPEe 147      60.604 128.255  77.556  1.00  0.00           C
ATOM   5612  C36 POPEe 147      59.674 128.915  78.586  1.00  0.00           C
ATOM   5615  C37 POPEe 147      60.274 130.163  79.256  1.00  0.00           C
ATOM   5618  C38 POPEe 147      61.434 129.844  80.216  1.00  0.00           C
ATOM   5621  C39 POPEe 147      61.875 131.053  81.046  1.00  0.00           C
ATOM   5624 0C31 POPEe 147      62.444 132.194  80.196  1.00  0.00           C
ATOM   5627 1C31 POPEe 147      63.204 133.264  81.006  1.00  0.00           C
ATOM   5630 2C31 POPEe 147      64.545 132.784  81.576  1.00  0.00           C
ATOM   5633 3C31 POPEe 147      64.554 132.513  83.096  1.00  0.00           C
ATOM   5636 4C31 POPEe 147      64.515 133.793  83.926  1.00  0.00           C
ATOM   5639 5C31 POPEe 147      64.795 133.544  85.416  1.00  0.00           C
ATOM   5642 6C31 POPEe 147      65.095 134.823  86.196  1.00  0.00           C
ATOM   5646  NH3 POPEf 148     117.295  10.234  68.856  1.00  0.00           N
ATOM   5650  C12 POPEf 148     118.015   9.024  68.286  1.00  0.00           C
ATOM   5653  C11 POPEf 148     117.155   7.964  67.586  1.00  0.00           C
ATOM   5656  P   POPEf 148     118.705   5.844  67.546  1.00  0.00           P
ATOM   5657  O13 POPEf 148     118.675   4.694  66.606  1.00  0.00           O
ATOM   5658  O14 POPEf 148     120.025   6.285  68.046  1.00  0.00           O
ATOM   5659  O11 POPEf 148     117.775   5.544  68.786  1.00  0.00           O
ATOM   5660  O12 POPEf 148     117.975   7.044  66.876  1.00  0.00           O
ATOM   5661  C1  POPEf 148     118.295   4.954  69.986  1.00  0.00           C
ATOM   5664  C2  POPEf 148     118.594   6.014  71.086  1.00  0.00           C
ATOM   5666  O21 POPEf 148     119.015   5.305  72.286  1.00  0.00           O
ATOM   5667  C21 POPEf 148     120.104   5.825  72.876  1.00  0.00           C
ATOM   5668  O22 POPEf 148     120.735   6.774  72.456  1.00  0.00           O
ATOM   5669  C22 POPEf 148     120.464   5.075  74.166  1.00  0.00           C
ATOM   5672  C3  POPEf 148     117.334   6.884  71.396  1.00  0.00           C
ATOM   5675  O31 POPEf 148     117.644   8.204  71.926  1.00  0.00           O
ATOM   5676  C31 POPEf 148     117.455   8.375  73.226  1.00  0.00           C
ATOM   5677  O32 POPEf 148     117.015   7.524  73.986  1.00  0.00           O
ATOM   5678  C32 POPEf 148     117.824   9.804  73.626  1.00  0.00           C
ATOM   5681  C23 POPEf 148     119.494   5.325  75.346  1.00  0.00           C
ATOM   5684  C24 POPEf 148     120.184   5.344  76.736  1.00  0.00           C
ATOM   5687  C25 POPEf 148     119.165   5.614  77.846  1.00  0.00           C
ATOM   5690  C26 POPEf 148     119.745   6.024  79.216  1.00  0.00           C
ATOM   5693  C27 POPEf 148     118.614   6.424  80.196  1.00  0.00           C
ATOM   5696  C28 POPEf 148     119.095   7.044  81.526  1.00  0.00           C
ATOM   5699  C29 POPEf 148     119.895   6.085  82.376  1.00  0.00           C
ATOM   5701 0C21 POPEf 148     119.534   5.594  83.576  1.00  0.00           C
ATOM   5703 1C21 POPEf 148     118.225   5.854  84.276  1.00  0.00           C
ATOM   5706 2C21 POPEf 148     117.854   4.764  85.316  1.00  0.00           C
ATOM   5709 3C21 POPEf 148     118.304   5.084  86.746  1.00  0.00           C
ATOM   5712 4C21 POPEf 148     117.854   4.004  87.736  1.00  0.00           C
ATOM   5715 5C21 POPEf 148     118.125   4.375  89.196  1.00  0.00           C
ATOM   5718 6C21 POPEf 148     117.775   3.224  90.156  1.00  0.00           C
ATOM   5721 7C21 POPEf 148     117.955   3.594  91.636  1.00  0.00           C
ATOM   5724 8C21 POPEf 148     117.675   2.424  92.586  1.00  0.00           C
ATOM   5728  C33 POPEf 148     116.714  10.464  74.476  1.00  0.00           C
ATOM   5731  C34 POPEf 148     117.094  11.864  74.966  1.00  0.00           C
ATOM   5734  C35 POPEf 148     118.134  11.935  76.106  1.00  0.00           C
ATOM   5737  C36 POPEf 148     117.624  11.684  77.536  1.00  0.00           C
ATOM   5740  C37 POPEf 148     118.775  11.384  78.496  1.00  0.00           C
ATOM   5743  C38 POPEf 148     118.375  11.035  79.936  1.00  0.00           C
ATOM   5746  C39 POPEf 148     117.805  12.244  80.696  1.00  0.00           C
ATOM   5749 0C31 POPEf 148     118.284  12.315  82.156  1.00  0.00           C
ATOM   5752 1C31 POPEf 148     117.735  13.554  82.876  1.00  0.00           C
ATOM   5755 2C31 POPEf 148     118.355  13.804  84.266  1.00  0.00           C
ATOM   5758 3C31 POPEf 148     117.624  14.934  85.016  1.00  0.00           C
ATOM   5761 4C31 POPEf 148     118.195  15.225  86.416  1.00  0.00           C
ATOM   5764 5C31 POPEf 148     119.324  16.274  86.406  1.00  0.00           C
ATOM   5767 6C31 POPEf 148     119.885  16.635  87.787  1.00  0.00           C
ATOM   5771  NH3 POPEg 149      78.485  43.154 111.986  1.00  0.00           N
ATOM   5775  C12 POPEg 149      77.125  43.664 111.616  1.00  0.00           C
ATOM   5778  C11 POPEg 149      76.305  44.004 112.866  1.00  0.00           C
ATOM   5781  P   POPEg 149      73.925  44.645 111.916  1.00  0.00           P
ATOM   5782  O13 POPEg 149      72.975  45.664 112.426  1.00  0.00           O
ATOM   5783  O14 POPEg 149      73.634  43.234 112.226  1.00  0.00           O
ATOM   5784  O11 POPEg 149      74.175  44.825 110.356  1.00  0.00           O
ATOM   5785  O12 POPEg 149      75.315  44.975 112.556  1.00  0.00           O
ATOM   5786  C1  POPEg 149      74.414  46.114 109.776  1.00  0.00           C
ATOM   5789  C2  POPEg 149      75.184  46.024 108.416  1.00  0.00           C
ATOM   5791  O21 POPEg 149      74.345  46.504 107.336  1.00  0.00           O
ATOM   5792  C21 POPEg 149      74.985  47.225 106.426  1.00  0.00           C
ATOM   5793  O22 POPEg 149      76.074  47.754 106.576  1.00  0.00           O
ATOM   5794  C22 POPEg 149      74.164  47.274 105.126  1.00  0.00           C
ATOM   5797  C3  POPEg 149      75.644  44.565 108.116  1.00  0.00           C
ATOM   5800  O31 POPEg 149      76.415  44.404 106.896  1.00  0.00           O
ATOM   5801  C31 POPEg 149      77.634  43.844 107.046  1.00  0.00           C
ATOM   5802  O32 POPEg 149      78.235  43.745 108.096  1.00  0.00           O
ATOM   5803  C32 POPEg 149      78.095  43.154 105.726  1.00  0.00           C
ATOM   5806  C23 POPEg 149      74.985  47.684 103.876  1.00  0.00           C
ATOM   5809  C24 POPEg 149      74.214  47.644 102.546  1.00  0.00           C
ATOM   5812  C25 POPEg 149      74.265  46.274 101.856  1.00  0.00           C
ATOM   5815  C26 POPEg 149      73.574  46.274 100.476  1.00  0.00           C
ATOM   5818  C27 POPEg 149      73.444  44.864  99.896  1.00  0.00           C
ATOM   5821  C28 POPEg 149      72.475  44.765  98.707  1.00  0.00           C
ATOM   5824  C29 POPEg 149      72.864  45.574  97.496  1.00  0.00           C
ATOM   5826 0C21 POPEg 149      73.714  45.194  96.516  1.00  0.00           C
ATOM   5828 1C21 POPEg 149      74.515  43.914  96.446  1.00  0.00           C
ATOM   5831 2C21 POPEg 149      73.805  42.714  95.756  1.00  0.00           C
ATOM   5834 3C21 POPEg 149      72.984  43.094  94.516  1.00  0.00           C
ATOM   5837 4C21 POPEg 149      72.604  41.904  93.606  1.00  0.00           C
ATOM   5840 5C21 POPEg 149      71.924  40.724  94.317  1.00  0.00           C
ATOM   5843 6C21 POPEg 149      71.345  39.725  93.296  1.00  0.00           C
ATOM   5846 7C21 POPEg 149      71.165  38.304  93.836  1.00  0.00           C
ATOM   5849 8C21 POPEg 149      70.784  37.305  92.736  1.00  0.00           C
ATOM   5853  C33 POPEg 149      79.254  43.824 104.936  1.00  0.00           C
ATOM   5856  C34 POPEg 149      79.954  42.964 103.876  1.00  0.00           C
ATOM   5859  C35 POPEg 149      79.055  42.384 102.766  1.00  0.00           C
ATOM   5862  C36 POPEg 149      78.674  43.354 101.636  1.00  0.00           C
ATOM   5865  C37 POPEg 149      78.324  42.605 100.336  1.00  0.00           C
ATOM   5868  C38 POPEg 149      77.815  43.484  99.186  1.00  0.00           C
ATOM   5871  C39 POPEg 149      78.814  44.575  98.777  1.00  0.00           C
ATOM   5874 0C31 POPEg 149      78.415  45.364  97.516  1.00  0.00           C
ATOM   5877 1C31 POPEg 149      79.475  46.414  97.176  1.00  0.00           C
ATOM   5880 2C31 POPEg 149      79.405  46.984  95.756  1.00  0.00           C
ATOM   5883 3C31 POPEg 149      78.164  47.834  95.496  1.00  0.00           C
ATOM   5886 4C31 POPEg 149      78.155  48.395  94.066  1.00  0.00           C
ATOM   5889 5C31 POPEg 149      76.964  49.324  93.806  1.00  0.00           C
ATOM   5892 6C31 POPEg 149      77.025  50.024  92.446  1.00  0.00           C
ATOM   5896  NH3 POPEh 150      50.254   8.384 112.536  1.00  0.00           N
ATOM   5900  C12 POPEh 150      49.855   9.654 113.256  1.00  0.00           C
ATOM   5903  C11 POPEh 150      50.695   9.975 114.506  1.00  0.00           C
ATOM   5906  P   POPEh 150      49.034  11.684 115.586  1.00  0.00           P
ATOM   5907  O13 POPEh 150      48.475  10.475 116.246  1.00  0.00           O
ATOM   5908  O14 POPEh 150      49.135  12.925 116.386  1.00  0.00           O
ATOM   5909  O11 POPEh 150      48.155  11.955 114.296  1.00  0.00           O
ATOM   5910  O12 POPEh 150      50.454  11.324 114.936  1.00  0.00           O
ATOM   5911  C1  POPEh 150      48.525  12.964 113.356  1.00  0.00           C
ATOM   5914  C2  POPEh 150      47.635  12.875 112.076  1.00  0.00           C
ATOM   5916  O21 POPEh 150      48.255  13.494 110.946  1.00  0.00           O
ATOM   5917  C21 POPEh 150      49.254  12.854 110.346  1.00  0.00           C
ATOM   5918  O22 POPEh 150      49.985  12.005 110.826  1.00  0.00           O
ATOM   5919  C22 POPEh 150      49.274  13.264 108.876  1.00  0.00           C
ATOM   5922  C3  POPEh 150      46.235  13.544 112.336  1.00  0.00           C
ATOM   5925  O31 POPEh 150      45.175  13.244 111.386  1.00  0.00           O
ATOM   5926  C31 POPEh 150      45.085  14.075 110.336  1.00  0.00           C
ATOM   5927  O32 POPEh 150      45.895  14.944 110.066  1.00  0.00           O
ATOM   5928  C32 POPEh 150      43.784  13.804 109.546  1.00  0.00           C
ATOM   5931  C23 POPEh 150      48.634  12.174 107.976  1.00  0.00           C
ATOM   5934  C24 POPEh 150      48.704  12.524 106.486  1.00  0.00           C
ATOM   5937  C25 POPEh 150      50.004  12.064 105.806  1.00  0.00           C
ATOM   5940  C26 POPEh 150      50.074  12.524 104.346  1.00  0.00           C
ATOM   5943  C27 POPEh 150      50.825  11.554 103.426  1.00  0.00           C
ATOM   5946  C28 POPEh 150      50.684  11.884 101.926  1.00  0.00           C
ATOM   5949  C29 POPEh 150      51.345  13.185 101.546  1.00  0.00           C
ATOM   5951 0C21 POPEh 150      52.114  13.375 100.466  1.00  0.00           C
ATOM   5953 1C21 POPEh 150      52.425  12.324  99.436  1.00  0.00           C
ATOM   5956 2C21 POPEh 150      53.344  12.804  98.286  1.00  0.00           C
ATOM   5959 3C21 POPEh 150      54.764  13.134  98.746  1.00  0.00           C
ATOM   5962 4C21 POPEh 150      55.704  13.574  97.616  1.00  0.00           C
ATOM   5965 5C21 POPEh 150      55.934  12.514  96.537  1.00  0.00           C
ATOM   5968 6C21 POPEh 150      56.934  12.964  95.466  1.00  0.00           C
ATOM   5971 7C21 POPEh 150      57.054  11.985  94.296  1.00  0.00           C
ATOM   5974 8C21 POPEh 150      58.054  12.434  93.226  1.00  0.00           C
ATOM   5978  C33 POPEh 150      43.824  14.334 108.076  1.00  0.00           C
ATOM   5981  C34 POPEh 150      42.545  14.075 107.246  1.00  0.00           C
ATOM   5984  C35 POPEh 150      42.515  12.715 106.516  1.00  0.00           C
ATOM   5987  C36 POPEh 150      41.684  12.675 105.216  1.00  0.00           C
ATOM   5990  C37 POPEh 150      40.204  13.034 105.356  1.00  0.00           C
ATOM   5993  C38 POPEh 150      39.434  12.914 104.026  1.00  0.00           C
ATOM   5996  C39 POPEh 150      37.954  13.285 104.166  1.00  0.00           C
ATOM   5999 0C31 POPEh 150      37.125  13.075 102.876  1.00  0.00           C
ATOM   6002 1C31 POPEh 150      37.295  14.194 101.846  1.00  0.00           C
ATOM   6005 2C31 POPEh 150      36.995  13.754 100.406  1.00  0.00           C
ATOM   6008 3C31 POPEh 150      35.564  13.244 100.156  1.00  0.00           C
ATOM   6011 4C31 POPEh 150      34.484  14.325 100.296  1.00  0.00           C
ATOM   6014 5C31 POPEh 150      33.125  13.845  99.766  1.00  0.00           C
ATOM   6017 6C31 POPEh 150      32.034  14.924  99.786  1.00  0.00           C
ATOM   6021  NH3 POPEi 151      72.225  16.664  68.346  1.00  0.00           N
ATOM   6025  C12 POPEi 151      72.485  15.304  67.716  1.00  0.00           C
ATOM   6028  C11 POPEi 151      71.614  14.184  68.316  1.00  0.00           C
ATOM   6031  P   POPEi 151      72.614  11.774  68.926  1.00  0.00           P
ATOM   6032  O13 POPEi 151      72.095  10.454  68.496  1.00  0.00           O
ATOM   6033  O14 POPEi 151      74.085  11.854  69.096  1.00  0.00           O
ATOM   6034  O11 POPEi 151      71.894  12.104  70.296  1.00  0.00           O
ATOM   6035  O12 POPEi 151      72.125  12.905  67.946  1.00  0.00           O
ATOM   6036  C1  POPEi 151      72.515  12.834  71.356  1.00  0.00           C
ATOM   6039  C2  POPEi 151      71.914  12.424  72.716  1.00  0.00           C
ATOM   6041  O21 POPEi 151      72.614  13.194  73.696  1.00  0.00           O
ATOM   6042  C21 POPEi 151      72.054  13.325  74.876  1.00  0.00           C
ATOM   6043  O22 POPEi 151      70.964  12.884  75.206  1.00  0.00           O
ATOM   6044  C22 POPEi 151      73.015  14.054  75.806  1.00  0.00           C
ATOM   6047  C3  POPEi 151      72.135  10.904  72.926  1.00  0.00           C
ATOM   6050  O31 POPEi 151      71.394  10.394  74.056  1.00  0.00           O
ATOM   6051  C31 POPEi 151      71.705   9.124  74.316  1.00  0.00           C
ATOM   6052  O32 POPEi 151      72.364   8.404  73.586  1.00  0.00           O
ATOM   6053  C32 POPEi 151      71.274   8.804  75.736  1.00  0.00           C
ATOM   6056  C23 POPEi 151      72.555  15.495  76.096  1.00  0.00           C
ATOM   6059  C24 POPEi 151      72.945  15.934  77.516  1.00  0.00           C
ATOM   6062  C25 POPEi 151      71.795  15.724  78.496  1.00  0.00           C
ATOM   6065  C26 POPEi 151      72.125  16.205  79.916  1.00  0.00           C
ATOM   6068  C27 POPEi 151      70.864  16.334  80.786  1.00  0.00           C
ATOM   6071  C28 POPEi 151      71.165  16.744  82.236  1.00  0.00           C
ATOM   6074  C29 POPEi 151      69.875  16.934  82.986  1.00  0.00           C
ATOM   6076 0C21 POPEi 151      69.665  17.754  84.026  1.00  0.00           C
ATOM   6078 1C21 POPEi 151      70.684  18.654  84.686  1.00  0.00           C
ATOM   6081 2C21 POPEi 151      70.114  20.004  85.176  1.00  0.00           C
ATOM   6084 3C21 POPEi 151      68.945  19.824  86.156  1.00  0.00           C
ATOM   6087 4C21 POPEi 151      68.744  20.995  87.136  1.00  0.00           C
ATOM   6090 5C21 POPEi 151      67.495  20.795  88.016  1.00  0.00           C
ATOM   6093 6C21 POPEi 151      67.635  19.674  89.046  1.00  0.00           C
ATOM   6096 7C21 POPEi 151      66.295  19.305  89.696  1.00  0.00           C
ATOM   6099 8C21 POPEi 151      66.404  18.214  90.766  1.00  0.00           C
ATOM   6103  C33 POPEi 151      71.165   7.304  76.076  1.00  0.00           C
ATOM   6106  C34 POPEi 151      71.254   7.134  77.606  1.00  0.00           C
ATOM   6109  C35 POPEi 151      70.835   5.744  78.106  1.00  0.00           C
ATOM   6112  C36 POPEi 151      69.315   5.575  78.066  1.00  0.00           C
ATOM   6115  C37 POPEi 151      68.785   4.515  79.026  1.00  0.00           C
ATOM   6118  C38 POPEi 151      67.254   4.454  79.036  1.00  0.00           C
ATOM   6121  C39 POPEi 151      66.675   3.884  77.736  1.00  0.00           C
ATOM   6124 0C31 POPEi 151      65.165   3.634  77.836  1.00  0.00           C
ATOM   6127 1C31 POPEi 151      64.494   3.374  76.476  1.00  0.00           C
ATOM   6130 2C31 POPEi 151      62.975   3.154  76.576  1.00  0.00           C
ATOM   6133 3C31 POPEi 151      62.264   3.554  75.276  1.00  0.00           C
ATOM   6136 4C31 POPEi 151      60.795   3.094  75.176  1.00  0.00           C
ATOM   6139 5C31 POPEi 151      59.985   4.014  74.246  1.00  0.00           C
ATOM   6142 6C31 POPEi 151      58.605   3.464  73.846  1.00  0.00           C
ATOM   6146  NH3 POPEj 152      36.655  69.495  71.406  1.00  0.00           N
ATOM   6150  C12 POPEj 152      36.124  69.365  70.006  1.00  0.00           C
ATOM   6153  C11 POPEj 152      37.274  68.925  69.076  1.00  0.00           C
ATOM   6156  P   POPEj 152      38.204  66.444  69.076  1.00  0.00           P
ATOM   6157  O13 POPEj 152      36.894  65.755  69.076  1.00  0.00           O
ATOM   6158  O14 POPEj 152      38.885  66.565  67.766  1.00  0.00           O
ATOM   6159  O11 POPEj 152      39.144  65.685  70.086  1.00  0.00           O
ATOM   6160  O12 POPEj 152      38.045  67.885  69.666  1.00  0.00           O
ATOM   6161  C1  POPEj 152      40.024  66.365  70.986  1.00  0.00           C
ATOM   6164  C2  POPEj 152      39.985  65.724  72.406  1.00  0.00           C
ATOM   6166  O21 POPEj 152      38.655  65.565  72.946  1.00  0.00           O
ATOM   6167  C21 POPEj 152      38.105  66.664  73.416  1.00  0.00           C
ATOM   6168  O22 POPEj 152      38.324  67.804  73.016  1.00  0.00           O
ATOM   6169  C22 POPEj 152      37.265  66.344  74.646  1.00  0.00           C
ATOM   6172  C3  POPEj 152      40.945  66.444  73.406  1.00  0.00           C
ATOM   6175  O31 POPEj 152      40.774  66.014  74.766  1.00  0.00           O
ATOM   6176  C31 POPEj 152      41.484  64.955  75.106  1.00  0.00           C
ATOM   6177  O32 POPEj 152      42.214  64.304  74.366  1.00  0.00           O
ATOM   6178  C32 POPEj 152      41.235  64.684  76.576  1.00  0.00           C
ATOM   6181  C23 POPEj 152      37.524  67.404  75.756  1.00  0.00           C
ATOM   6184  C24 POPEj 152      36.964  66.974  77.116  1.00  0.00           C
ATOM   6187  C25 POPEj 152      37.225  67.984  78.246  1.00  0.00           C
ATOM   6190  C26 POPEj 152      37.715  67.285  79.526  1.00  0.00           C
ATOM   6193  C27 POPEj 152      37.855  68.205  80.746  1.00  0.00           C
ATOM   6196  C28 POPEj 152      37.804  67.425  82.076  1.00  0.00           C
ATOM   6199  C29 POPEj 152      36.424  66.925  82.416  1.00  0.00           C
ATOM   6201 0C21 POPEj 152      35.975  66.605  83.637  1.00  0.00           C
ATOM   6203 1C21 POPEj 152      36.765  66.694  84.916  1.00  0.00           C
ATOM   6206 2C21 POPEj 152      35.954  67.184  86.126  1.00  0.00           C
ATOM   6209 3C21 POPEj 152      35.094  66.075  86.766  1.00  0.00           C
ATOM   6212 4C21 POPEj 152      34.545  66.495  88.136  1.00  0.00           C
ATOM   6215 5C21 POPEj 152      34.144  65.315  89.037  1.00  0.00           C
ATOM   6218 6C21 POPEj 152      34.864  65.385  90.396  1.00  0.00           C
ATOM   6221 7C21 POPEj 152      34.344  64.385  91.436  1.00  0.00           C
ATOM   6224 8C21 POPEj 152      33.064  64.835  92.146  1.00  0.00           C
ATOM   6228  C33 POPEj 152      40.295  63.484  76.796  1.00  0.00           C
ATOM   6231  C34 POPEj 152      40.125  63.174  78.286  1.00  0.00           C
ATOM   6234  C35 POPEj 152      39.925  61.684  78.567  1.00  0.00           C
ATOM   6237  C36 POPEj 152      39.644  61.455  80.056  1.00  0.00           C
ATOM   6240  C37 POPEj 152      39.874  60.014  80.516  1.00  0.00           C
ATOM   6243  C38 POPEj 152      39.444  59.785  81.966  1.00  0.00           C
ATOM   6246  C39 POPEj 152      39.774  58.395  82.527  1.00  0.00           C
ATOM   6249 0C31 POPEj 152      41.284  58.104  82.586  1.00  0.00           C
ATOM   6252 1C31 POPEj 152      41.605  56.805  83.326  1.00  0.00           C
ATOM   6255 2C31 POPEj 152      43.114  56.514  83.376  1.00  0.00           C
ATOM   6258 3C31 POPEj 152      43.475  55.315  84.256  1.00  0.00           C
ATOM   6261 4C31 POPEj 152      43.344  55.604  85.766  1.00  0.00           C
ATOM   6264 5C31 POPEj 152      43.795  54.424  86.636  1.00  0.00           C
ATOM   6267 6C31 POPEj 152      43.624  54.674  88.136  1.00  0.00           C
ATOM   6271  NH3 POPEk 153     110.714  97.245 110.027  1.00  0.00           N
ATOM   6275  C12 POPEk 153     109.575  98.205 110.156  1.00  0.00           C
ATOM   6278  C11 POPEk 153     108.775  97.895 111.436  1.00  0.00           C
ATOM   6281  P   POPEk 153     106.485  98.434 110.406  1.00  0.00           P
ATOM   6282  O13 POPEk 153     105.135  98.705 110.926  1.00  0.00           O
ATOM   6283  O14 POPEk 153     106.674  97.164 109.686  1.00  0.00           O
ATOM   6284  O11 POPEk 153     106.814  99.605 109.416  1.00  0.00           O
ATOM   6285  O12 POPEk 153     107.574  98.664 111.537  1.00  0.00           O
ATOM   6286  C1  POPEk 153     105.954  99.764 108.286  1.00  0.00           C
ATOM   6289  C2  POPEk 153     105.515 101.234 108.216  1.00  0.00           C
ATOM   6291  O21 POPEk 153     104.324 101.344 107.406  1.00  0.00           O
ATOM   6292  C21 POPEk 153     104.454 101.515 106.106  1.00  0.00           C
ATOM   6293  O22 POPEk 153     105.384 101.074 105.427  1.00  0.00           O
ATOM   6294  C22 POPEk 153     103.235 102.264 105.576  1.00  0.00           C
ATOM   6297  C3  POPEk 153     106.705 102.164 107.816  1.00  0.00           C
ATOM   6300  O31 POPEk 153     106.264 103.445 107.326  1.00  0.00           O
ATOM   6301  C31 POPEk 153     107.265 104.315 107.216  1.00  0.00           C
ATOM   6302  O32 POPEk 153     108.425 104.105 107.506  1.00  0.00           O
ATOM   6303  C32 POPEk 153     106.684 105.635 106.736  1.00  0.00           C
ATOM   6306  C23 POPEk 153     103.465 103.224 104.376  1.00  0.00           C
ATOM   6309  C24 POPEk 153     102.145 103.784 103.816  1.00  0.00           C
ATOM   6312  C25 POPEk 153     102.285 104.855 102.716  1.00  0.00           C
ATOM   6315  C26 POPEk 153     100.934 105.164 102.046  1.00  0.00           C
ATOM   6318  C27 POPEk 153     100.975 106.315 101.016  1.00  0.00           C
ATOM   6321  C28 POPEk 153      99.684 106.424 100.156  1.00  0.00           C
ATOM   6324  C29 POPEk 153      99.625 105.405  99.046  1.00  0.00           C
ATOM   6326 0C21 POPEk 153      99.104 105.565  97.806  1.00  0.00           C
ATOM   6328 1C21 POPEk 153      98.434 106.804  97.256  1.00  0.00           C
ATOM   6331 2C21 POPEk 153      96.914 106.645  96.986  1.00  0.00           C
ATOM   6334 3C21 POPEk 153      96.574 105.554  95.956  1.00  0.00           C
ATOM   6337 4C21 POPEk 153      95.144 105.654  95.396  1.00  0.00           C
ATOM   6340 5C21 POPEk 153      94.905 106.815  94.406  1.00  0.00           C
ATOM   6343 6C21 POPEk 153      95.765 106.725  93.136  1.00  0.00           C
ATOM   6346 7C21 POPEk 153      95.524 107.864  92.126  1.00  0.00           C
ATOM   6349 8C21 POPEk 153      96.415 107.765  90.886  1.00  0.00           C
ATOM   6353  C33 POPEk 153     107.784 106.645 106.356  1.00  0.00           C
ATOM   6356  C34 POPEk 153     108.344 106.445 104.936  1.00  0.00           C
ATOM   6359  C35 POPEk 153     107.805 107.444 103.906  1.00  0.00           C
ATOM   6362  C36 POPEk 153     108.904 108.325 103.266  1.00  0.00           C
ATOM   6365  C37 POPEk 153     108.304 109.425 102.387  1.00  0.00           C
ATOM   6368  C38 POPEk 153     109.354 110.224 101.606  1.00  0.00           C
ATOM   6371  C39 POPEk 153     108.734 111.144 100.556  1.00  0.00           C
ATOM   6374 0C31 POPEk 153     109.765 111.844  99.656  1.00  0.00           C
ATOM   6377 1C31 POPEk 153     109.104 112.724  98.586  1.00  0.00           C
ATOM   6380 2C31 POPEk 153     110.054 113.094  97.446  1.00  0.00           C
ATOM   6383 3C31 POPEk 153     109.305 113.725  96.266  1.00  0.00           C
ATOM   6386 4C31 POPEk 153     110.184 113.904  95.027  1.00  0.00           C
ATOM   6389 5C31 POPEk 153     109.365 114.264  93.777  1.00  0.00           C
ATOM   6392 6C31 POPEk 153     110.235 114.605  92.566  1.00  0.00           C
ATOM   6396  NH3 POPEl 154      90.925  20.145  72.746  1.00  0.00           N
ATOM   6400  C12 POPEl 154      90.384  19.344  73.906  1.00  0.00           C
ATOM   6403  C11 POPEl 154      88.915  19.644  74.236  1.00  0.00           C
ATOM   6406  P   POPEl 154      87.395  21.325  72.946  1.00  0.00           P
ATOM   6407  O13 POPEl 154      88.355  22.344  73.406  1.00  0.00           O
ATOM   6408  O14 POPEl 154      86.824  21.495  71.586  1.00  0.00           O
ATOM   6409  O11 POPEl 154      86.155  21.374  73.936  1.00  0.00           O
ATOM   6410  O12 POPEl 154      88.115  19.934  73.086  1.00  0.00           O
ATOM   6411  C1  POPEl 154      85.954  20.685  75.166  1.00  0.00           C
ATOM   6414  C2  POPEl 154      85.835  21.635  76.406  1.00  0.00           C
ATOM   6416  O21 POPEl 154      84.635  21.295  77.146  1.00  0.00           O
ATOM   6417  C21 POPEl 154      84.694  21.535  78.456  1.00  0.00           C
ATOM   6418  O22 POPEl 154      85.714  21.754  79.086  1.00  0.00           O
ATOM   6419  C22 POPEl 154      83.304  21.514  79.076  1.00  0.00           C
ATOM   6422  C3  POPEl 154      85.765  23.124  75.986  1.00  0.00           C
ATOM   6425  O31 POPEl 154      85.445  23.944  77.126  1.00  0.00           O
ATOM   6426  C31 POPEl 154      86.374  24.434  77.956  1.00  0.00           C
ATOM   6427  O32 POPEl 154      86.105  24.844  79.076  1.00  0.00           O
ATOM   6428  C32 POPEl 154      87.784  24.524  77.356  1.00  0.00           C
ATOM   6431  C23 POPEl 154      83.235  22.424  80.326  1.00  0.00           C
ATOM   6434  C24 POPEl 154      81.955  22.285  81.156  1.00  0.00           C
ATOM   6437  C25 POPEl 154      82.054  23.174  82.406  1.00  0.00           C
ATOM   6440  C26 POPEl 154      80.875  23.174  83.386  1.00  0.00           C
ATOM   6443  C27 POPEl 154      81.165  24.184  84.506  1.00  0.00           C
ATOM   6446  C28 POPEl 154      80.024  24.385  85.516  1.00  0.00           C
ATOM   6449  C29 POPEl 154      80.414  25.465  86.506  1.00  0.00           C
ATOM   6451 0C21 POPEl 154      80.814  25.324  87.787  1.00  0.00           C
ATOM   6453 1C21 POPEl 154      80.964  24.035  88.546  1.00  0.00           C
ATOM   6456 2C21 POPEl 154      80.024  23.944  89.776  1.00  0.00           C
ATOM   6459 3C21 POPEl 154      80.184  22.584  90.476  1.00  0.00           C
ATOM   6462 4C21 POPEl 154      79.155  22.305  91.576  1.00  0.00           C
ATOM   6465 5C21 POPEl 154      79.364  23.054  92.896  1.00  0.00           C
ATOM   6468 6C21 POPEl 154      78.634  22.334  94.046  1.00  0.00           C
ATOM   6471 7C21 POPEl 154      78.045  23.265  95.106  1.00  0.00           C
ATOM   6474 8C21 POPEl 154      77.155  22.514  96.106  1.00  0.00           C
ATOM   6478  C33 POPEl 154      88.714  25.245  78.356  1.00  0.00           C
ATOM   6481  C34 POPEl 154      90.135  25.514  77.846  1.00  0.00           C
ATOM   6484  C35 POPEl 154      91.194  25.344  78.956  1.00  0.00           C
ATOM   6487  C36 POPEl 154      90.895  26.135  80.236  1.00  0.00           C
ATOM   6490  C37 POPEl 154      92.015  26.084  81.277  1.00  0.00           C
ATOM   6493  C38 POPEl 154      93.235  26.924  80.886  1.00  0.00           C
ATOM   6496  C39 POPEl 154      94.274  27.055  82.006  1.00  0.00           C
ATOM   6499 0C31 POPEl 154      95.445  27.924  81.537  1.00  0.00           C
ATOM   6502 1C31 POPEl 154      96.644  27.984  82.496  1.00  0.00           C
ATOM   6505 2C31 POPEl 154      97.695  28.985  81.996  1.00  0.00           C
ATOM   6508 3C31 POPEl 154      99.165  28.535  82.126  1.00  0.00           C
ATOM   6511 4C31 POPEl 154      99.634  28.265  83.556  1.00  0.00           C
ATOM   6514 5C31 POPEl 154     101.145  27.955  83.596  1.00  0.00           C
ATOM   6517 6C31 POPEl 154     101.695  27.614  84.986  1.00  0.00           C
ATOM   6521  NH3 POPEm 155      21.414 129.885 112.336  1.00  0.00           N
ATOM   6525  C12 POPEm 155      22.364 129.645 111.216  1.00  0.00           C
ATOM   6528  C11 POPEm 155      21.604 128.865 110.126  1.00  0.00           C
ATOM   6531  P   POPEm 155      19.604 127.264 109.696  1.00  0.00           P
ATOM   6532  O13 POPEm 155      18.774 126.305 110.456  1.00  0.00           O
ATOM   6533  O14 POPEm 155      18.914 128.294 108.906  1.00  0.00           O
ATOM   6534  O11 POPEm 155      20.555 126.465 108.726  1.00  0.00           O
ATOM   6535  O12 POPEm 155      20.604 127.994 110.696  1.00  0.00           O
ATOM   6536  C1  POPEm 155      21.034 126.984 107.476  1.00  0.00           C
ATOM   6539  C2  POPEm 155      20.274 126.414 106.236  1.00  0.00           C
ATOM   6541  O21 POPEm 155      21.164 126.465 105.106  1.00  0.00           O
ATOM   6542  C21 POPEm 155      20.924 125.584 104.126  1.00  0.00           C
ATOM   6543  O22 POPEm 155      20.104 124.695 104.146  1.00  0.00           O
ATOM   6544  C22 POPEm 155      21.885 125.874 102.956  1.00  0.00           C
ATOM   6547  C3  POPEm 155      18.985 127.254 105.956  1.00  0.00           C
ATOM   6550  O31 POPEm 155      18.324 126.824 104.746  1.00  0.00           O
ATOM   6551  C31 POPEm 155      17.694 127.774 104.056  1.00  0.00           C
ATOM   6552  O32 POPEm 155      17.584 128.934 104.396  1.00  0.00           O
ATOM   6553  C32 POPEm 155      17.145 127.164 102.776  1.00  0.00           C
ATOM   6556  C23 POPEm 155      22.234 124.594 102.166  1.00  0.00           C
ATOM   6559  C24 POPEm 155      23.414 124.754 101.186  1.00  0.00           C
ATOM   6562  C25 POPEm 155      23.015 125.055  99.736  1.00  0.00           C
ATOM   6565  C26 POPEm 155      23.344 126.484  99.276  1.00  0.00           C
ATOM   6568  C27 POPEm 155      22.725 126.824  97.916  1.00  0.00           C
ATOM   6571  C28 POPEm 155      23.135 125.855  96.786  1.00  0.00           C
ATOM   6574  C29 POPEm 155      22.434 126.175  95.496  1.00  0.00           C
ATOM   6576 0C21 POPEm 155      22.805 125.774  94.266  1.00  0.00           C
ATOM   6578 1C21 POPEm 155      24.004 124.925  93.926  1.00  0.00           C
ATOM   6581 2C21 POPEm 155      24.995 125.685  93.026  1.00  0.00           C
ATOM   6584 3C21 POPEm 155      24.434 126.014  91.636  1.00  0.00           C
ATOM   6587 4C21 POPEm 155      25.464 126.614  90.666  1.00  0.00           C
ATOM   6590 5C21 POPEm 155      26.154 127.885  91.196  1.00  0.00           C
ATOM   6593 6C21 POPEm 155      27.004 128.594  90.126  1.00  0.00           C
ATOM   6596 7C21 POPEm 155      27.534 129.955  90.576  1.00  0.00           C
ATOM   6599 8C21 POPEm 155      28.344 130.653  89.486  1.00  0.00           C
ATOM   6603  C33 POPEm 155      16.274 128.184 102.016  1.00  0.00           C
ATOM   6606  C34 POPEm 155      15.444 127.584 100.866  1.00  0.00           C
ATOM   6609  C35 POPEm 155      14.864 128.714 100.006  1.00  0.00           C
ATOM   6612  C36 POPEm 155      13.534 128.425  99.296  1.00  0.00           C
ATOM   6615  C37 POPEm 155      13.135 129.654  98.476  1.00  0.00           C
ATOM   6618  C38 POPEm 155      11.684 129.705  97.956  1.00  0.00           C
ATOM   6621  C39 POPEm 155      11.154 128.434  97.286  1.00  0.00           C
ATOM   6624 0C31 POPEm 155       9.774 128.675  96.656  1.00  0.00           C
ATOM   6627 1C31 POPEm 155       8.984 127.385  96.386  1.00  0.00           C
ATOM   6630 2C31 POPEm 155       7.634 127.654  95.707  1.00  0.00           C
ATOM   6633 3C31 POPEm 155       7.734 127.715  94.186  1.00  0.00           C
ATOM   6636 4C31 POPEm 155       6.364 127.695  93.496  1.00  0.00           C
ATOM   6639 5C31 POPEm 155       6.474 127.625  91.966  1.00  0.00           C
ATOM   6642 6C31 POPEm 155       5.155 127.254  91.306  1.00  0.00           C
ATOM   6646  NH3 POPEn 156      11.114  53.074  67.306  1.00  0.00           N
ATOM   6650  C12 POPEn 156      12.545  53.385  66.976  1.00  0.00           C
ATOM   6653  C11 POPEn 156      13.335  52.104  66.586  1.00  0.00           C
ATOM   6656  P   POPEn 156      13.265  51.105  68.986  1.00  0.00           P
ATOM   6657  O13 POPEn 156      13.604  49.825  69.606  1.00  0.00           O
ATOM   6658  O14 POPEn 156      14.125  52.265  69.316  1.00  0.00           O
ATOM   6659  O11 POPEn 156      11.764  51.475  69.326  1.00  0.00           O
ATOM   6660  O12 POPEn 156      13.125  50.965  67.416  1.00  0.00           O
ATOM   6661  C1  POPEn 156      11.124  50.934  70.486  1.00  0.00           C
ATOM   6664  C2  POPEn 156      11.764  51.434  71.806  1.00  0.00           C
ATOM   6666  O21 POPEn 156      10.974  50.924  72.886  1.00  0.00           O
ATOM   6667  C21 POPEn 156      11.614  50.444  73.926  1.00  0.00           C
ATOM   6668  O22 POPEn 156      12.814  50.225  74.006  1.00  0.00           O
ATOM   6669  C22 POPEn 156      10.585  50.205  75.026  1.00  0.00           C
ATOM   6672  C3  POPEn 156      11.874  53.004  71.856  1.00  0.00           C
ATOM   6675  O31 POPEn 156      10.775  53.675  72.526  1.00  0.00           O
ATOM   6676  C31 POPEn 156      10.965  53.835  73.836  1.00  0.00           C
ATOM   6677  O32 POPEn 156      11.904  53.414  74.466  1.00  0.00           O
ATOM   6678  C32 POPEn 156       9.864  54.725  74.426  1.00  0.00           C
ATOM   6681  C23 POPEn 156      11.145  50.394  76.456  1.00  0.00           C
ATOM   6684  C24 POPEn 156      10.045  50.654  77.496  1.00  0.00           C
ATOM   6687  C25 POPEn 156       9.404  52.034  77.326  1.00  0.00           C
ATOM   6690  C26 POPEn 156       8.304  52.344  78.346  1.00  0.00           C
ATOM   6693  C27 POPEn 156       7.744  53.754  78.126  1.00  0.00           C
ATOM   6696  C28 POPEn 156       6.304  53.944  78.616  1.00  0.00           C
ATOM   6699  C29 POPEn 156       5.305  53.174  77.776  1.00  0.00           C
ATOM   6701 0C21 POPEn 156       4.125  52.694  78.226  1.00  0.00           C
ATOM   6703 1C21 POPEn 156       3.625  52.885  79.626  1.00  0.00           C
ATOM   6706 2C21 POPEn 156       4.185  51.815  80.586  1.00  0.00           C
ATOM   6709 3C21 POPEn 156       4.315  52.355  82.016  1.00  0.00           C
ATOM   6712 4C21 POPEn 156       4.595  51.245  83.036  1.00  0.00           C
ATOM   6715 5C21 POPEn 156       4.985  51.784  84.426  1.00  0.00           C
ATOM   6718 6C21 POPEn 156       3.875  52.614  85.086  1.00  0.00           C
ATOM   6721 7C21 POPEn 156       4.285  53.164  86.456  1.00  0.00           C
ATOM   6724 8C21 POPEn 156       3.165  53.964  87.126  1.00  0.00           C
ATOM   6728  C33 POPEn 156      10.534  55.724  75.396  1.00  0.00           C
ATOM   6731  C34 POPEn 156       9.554  56.605  76.176  1.00  0.00           C
ATOM   6734  C35 POPEn 156      10.344  57.605  77.026  1.00  0.00           C
ATOM   6737  C36 POPEn 156       9.594  58.115  78.266  1.00  0.00           C
ATOM   6740  C37 POPEn 156      10.344  59.284  78.906  1.00  0.00           C
ATOM   6743  C38 POPEn 156       9.784  59.734  80.256  1.00  0.00           C
ATOM   6746  C39 POPEn 156      10.474  59.084  81.456  1.00  0.00           C
ATOM   6749 0C31 POPEn 156       9.975  59.715  82.766  1.00  0.00           C
ATOM   6752 1C31 POPEn 156      10.164  58.795  83.986  1.00  0.00           C
ATOM   6755 2C31 POPEn 156       9.634  59.424  85.276  1.00  0.00           C
ATOM   6758 3C31 POPEn 156      10.704  60.135  86.116  1.00  0.00           C
ATOM   6761 4C31 POPEn 156      11.534  61.194  85.366  1.00  0.00           C
ATOM   6764 5C31 POPEn 156      12.514  61.914  86.306  1.00  0.00           C
ATOM   6767 6C31 POPEn 156      13.304  63.014  85.596  1.00  0.00           C
ATOM   6771  NH3 POPEo 157     109.335  40.135  69.756  1.00  0.00           N
ATOM   6775  C12 POPEo 157     110.475  40.714  68.946  1.00  0.00           C
ATOM   6778  C11 POPEo 157     111.845  40.234  69.476  1.00  0.00           C
ATOM   6781  P   POPEo 157     113.475  42.285  69.146  1.00  0.00           P
ATOM   6782  O13 POPEo 157     114.955  42.274  69.146  1.00  0.00           O
ATOM   6783  O14 POPEo 157     112.784  43.205  68.216  1.00  0.00           O
ATOM   6784  O11 POPEo 157     112.975  42.514  70.606  1.00  0.00           O
ATOM   6785  O12 POPEo 157     112.955  40.835  68.786  1.00  0.00           O
ATOM   6786  C1  POPEo 157     113.785  42.855  71.736  1.00  0.00           C
ATOM   6789  C2  POPEo 157     113.594  41.774  72.846  1.00  0.00           C
ATOM   6791  O21 POPEo 157     113.684  42.295  74.186  1.00  0.00           O
ATOM   6792  C21 POPEo 157     114.765  42.874  74.656  1.00  0.00           C
ATOM   6793  O22 POPEo 157     115.835  43.004  74.076  1.00  0.00           O
ATOM   6794  C22 POPEo 157     114.414  43.395  76.067  1.00  0.00           C
ATOM   6797  C3  POPEo 157     114.445  40.495  72.586  1.00  0.00           C
ATOM   6800  O31 POPEo 157     114.335  39.495  73.616  1.00  0.00           O
ATOM   6801  C31 POPEo 157     113.155  38.944  73.816  1.00  0.00           C
ATOM   6802  O32 POPEo 157     112.125  39.184  73.216  1.00  0.00           O
ATOM   6803  C32 POPEo 157     113.244  37.934  74.936  1.00  0.00           C
ATOM   6806  C23 POPEo 157     115.615  43.535  77.036  1.00  0.00           C
ATOM   6809  C24 POPEo 157     116.105  42.184  77.606  1.00  0.00           C
ATOM   6812  C25 POPEo 157     115.415  41.705  78.896  1.00  0.00           C
ATOM   6815  C26 POPEo 157     115.975  42.384  80.166  1.00  0.00           C
ATOM   6818  C27 POPEo 157     115.685  41.635  81.476  1.00  0.00           C
ATOM   6821  C28 POPEo 157     116.074  42.405  82.766  1.00  0.00           C
ATOM   6824  C29 POPEo 157     117.525  42.795  82.836  1.00  0.00           C
ATOM   6826 0C21 POPEo 157     118.344  42.764  83.916  1.00  0.00           C
ATOM   6828 1C21 POPEo 157     118.015  42.335  85.316  1.00  0.00           C
ATOM   6831 2C21 POPEo 157     118.574  43.315  86.376  1.00  0.00           C
ATOM   6834 3C21 POPEo 157     118.675  42.664  87.766  1.00  0.00           C
ATOM   6837 4C21 POPEo 157     119.704  43.354  88.686  1.00  0.00           C
ATOM   6840 5C21 POPEo 157     119.974  42.535  89.957  1.00  0.00           C
ATOM   6843 6C21 POPEo 157     121.124  43.104  90.806  1.00  0.00           C
ATOM   6846 7C21 POPEo 157     121.464  42.195  91.996  1.00  0.00           C
ATOM   6849 8C21 POPEo 157     121.455  42.915  93.347  1.00  0.00           C
ATOM   6853  C33 POPEo 157     112.054  38.045  75.916  1.00  0.00           C
ATOM   6856  C34 POPEo 157     112.234  39.215  76.896  1.00  0.00           C
ATOM   6859  C35 POPEo 157     111.015  39.484  77.786  1.00  0.00           C
ATOM   6862  C36 POPEo 157     110.685  38.374  78.777  1.00  0.00           C
ATOM   6865  C37 POPEo 157     111.474  38.484  80.086  1.00  0.00           C
ATOM   6868  C38 POPEo 157     111.254  37.285  81.016  1.00  0.00           C
ATOM   6871  C39 POPEo 157     111.485  37.635  82.496  1.00  0.00           C
ATOM   6874 0C31 POPEo 157     112.024  36.455  83.316  1.00  0.00           C
ATOM   6877 1C31 POPEo 157     111.875  36.635  84.826  1.00  0.00           C
ATOM   6880 2C31 POPEo 157     112.915  35.815  85.606  1.00  0.00           C
ATOM   6883 3C31 POPEo 157     112.815  35.975  87.126  1.00  0.00           C
ATOM   6886 4C31 POPEo 157     113.955  35.254  87.856  1.00  0.00           C
ATOM   6889 5C31 POPEo 157     113.904  35.394  89.376  1.00  0.00           C
ATOM   6892 6C31 POPEo 157     115.124  34.785  90.066  1.00  0.00           C
ATOM   6896  NH3 POPEp 158      23.484  66.114  68.816  1.00  0.00           N
ATOM   6900  C12 POPEp 158      24.795  66.795  69.096  1.00  0.00           C
ATOM   6903  C11 POPEp 158      25.034  68.005  68.176  1.00  0.00           C
ATOM   6906  P   POPEp 158      27.655  68.274  68.276  1.00  0.00           P
ATOM   6907  O13 POPEp 158      28.405  69.455  67.766  1.00  0.00           O
ATOM   6908  O14 POPEp 158      27.625  67.044  67.466  1.00  0.00           O
ATOM   6909  O11 POPEp 158      28.184  67.925  69.726  1.00  0.00           O
ATOM   6910  O12 POPEp 158      26.184  68.734  68.616  1.00  0.00           O
ATOM   6911  C1  POPEp 158      29.504  68.304  70.136  1.00  0.00           C
ATOM   6914  C2  POPEp 158      29.504  69.474  71.176  1.00  0.00           C
ATOM   6916  O21 POPEp 158      30.215  69.024  72.346  1.00  0.00           O
ATOM   6917  C21 POPEp 158      31.254  69.715  72.766  1.00  0.00           C
ATOM   6918  O22 POPEp 158      31.784  70.675  72.226  1.00  0.00           O
ATOM   6919  C22 POPEp 158      31.644  69.135  74.136  1.00  0.00           C
ATOM   6922  C3  POPEp 158      28.055  69.844  71.606  1.00  0.00           C
ATOM   6925  O31 POPEp 158      28.045  70.945  72.526  1.00  0.00           O
ATOM   6926  C31 POPEp 158      28.245  70.715  73.816  1.00  0.00           C
ATOM   6927  O32 POPEp 158      29.045  71.304  74.516  1.00  0.00           O
ATOM   6928  C32 POPEp 158      27.325  69.624  74.386  1.00  0.00           C
ATOM   6931  C23 POPEp 158      32.225  70.184  75.116  1.00  0.00           C
ATOM   6934  C24 POPEp 158      32.155  69.734  76.586  1.00  0.00           C
ATOM   6937  C25 POPEp 158      32.934  70.694  77.516  1.00  0.00           C
ATOM   6940  C26 POPEp 158      32.764  70.425  79.016  1.00  0.00           C
ATOM   6943  C27 POPEp 158      33.605  71.394  79.856  1.00  0.00           C
ATOM   6946  C28 POPEp 158      33.514  71.135  81.376  1.00  0.00           C
ATOM   6949  C29 POPEp 158      34.425  72.014  82.196  1.00  0.00           C
ATOM   6951 0C21 POPEp 158      34.084  72.804  83.226  1.00  0.00           C
ATOM   6953 1C21 POPEp 158      32.694  73.014  83.786  1.00  0.00           C
ATOM   6956 2C21 POPEp 158      32.325  71.955  84.836  1.00  0.00           C
ATOM   6959 3C21 POPEp 158      33.045  72.075  86.186  1.00  0.00           C
ATOM   6962 4C21 POPEp 158      32.625  70.925  87.116  1.00  0.00           C
ATOM   6965 5C21 POPEp 158      33.284  70.945  88.486  1.00  0.00           C
ATOM   6968 6C21 POPEp 158      32.645  69.925  89.446  1.00  0.00           C
ATOM   6971 7C21 POPEp 158      33.494  69.675  90.696  1.00  0.00           C
ATOM   6974 8C21 POPEp 158      32.784  68.865  91.786  1.00  0.00           C
ATOM   6978  C33 POPEp 158      27.094  69.874  75.896  1.00  0.00           C
ATOM   6981  C34 POPEp 158      26.305  68.764  76.586  1.00  0.00           C
ATOM   6984  C35 POPEp 158      26.554  68.764  78.106  1.00  0.00           C
ATOM   6987  C36 POPEp 158      25.795  67.655  78.836  1.00  0.00           C
ATOM   6990  C37 POPEp 158      26.364  67.325  80.226  1.00  0.00           C
ATOM   6993  C38 POPEp 158      25.594  66.175  80.886  1.00  0.00           C
ATOM   6996  C39 POPEp 158      26.224  65.604  82.166  1.00  0.00           C
ATOM   6999 0C31 POPEp 158      25.655  66.225  83.446  1.00  0.00           C
ATOM   7002 1C31 POPEp 158      26.024  65.414  84.696  1.00  0.00           C
ATOM   7005 2C31 POPEp 158      25.415  65.984  85.996  1.00  0.00           C
ATOM   7008 3C31 POPEp 158      26.014  67.325  86.406  1.00  0.00           C
ATOM   7011 4C31 POPEp 158      25.415  67.874  87.696  1.00  0.00           C
ATOM   7014 5C31 POPEp 158      26.224  69.045  88.256  1.00  0.00           C
ATOM   7017 6C31 POPEp 158      25.524  69.794  89.396  1.00  0.00           C
ATOM   7021  NH3 POPEq 159      37.995  10.755  69.116  1.00  0.00           N
ATOM   7025  C12 POPEq 159      37.355   9.795  68.166  1.00  0.00           C
ATOM   7028  C11 POPEq 159      36.995   8.455  68.846  1.00  0.00           C
ATOM   7031  P   POPEq 159      35.375   6.415  68.656  1.00  0.00           P
ATOM   7032  O13 POPEq 159      35.004   5.514  67.566  1.00  0.00           O
ATOM   7033  O14 POPEq 159      36.305   5.884  69.676  1.00  0.00           O
ATOM   7034  O11 POPEq 159      33.995   6.814  69.286  1.00  0.00           O
ATOM   7035  O12 POPEq 159      36.015   7.745  68.066  1.00  0.00           O
ATOM   7036  C1  POPEq 159      33.864   7.515  70.516  1.00  0.00           C
ATOM   7039  C2  POPEq 159      33.324   6.545  71.596  1.00  0.00           C
ATOM   7041  O21 POPEq 159      33.004   7.154  72.846  1.00  0.00           O
ATOM   7042  C21 POPEq 159      33.944   7.814  73.486  1.00  0.00           C
ATOM   7043  O22 POPEq 159      34.974   8.274  73.016  1.00  0.00           O
ATOM   7044  C22 POPEq 159      33.614   7.774  74.976  1.00  0.00           C
ATOM   7047  C3  POPEq 159      34.214   5.274  71.786  1.00  0.00           C
ATOM   7050  O31 POPEq 159      33.464   4.234  72.426  1.00  0.00           O
ATOM   7051  C31 POPEq 159      33.815   3.984  73.676  1.00  0.00           C
ATOM   7052  O32 POPEq 159      34.785   4.434  74.256  1.00  0.00           O
ATOM   7053  C32 POPEq 159      32.684   3.184  74.306  1.00  0.00           C
ATOM   7056  C23 POPEq 159      34.864   7.834  75.856  1.00  0.00           C
ATOM   7059  C24 POPEq 159      34.475   7.834  77.336  1.00  0.00           C
ATOM   7062  C25 POPEq 159      34.104   6.444  77.866  1.00  0.00           C
ATOM   7065  C26 POPEq 159      35.324   5.614  78.276  1.00  0.00           C
ATOM   7068  C27 POPEq 159      35.044   4.674  79.466  1.00  0.00           C
ATOM   7071  C28 POPEq 159      36.305   4.234  80.236  1.00  0.00           C
ATOM   7074  C29 POPEq 159      36.944   5.384  80.976  1.00  0.00           C
ATOM   7076 0C21 POPEq 159      37.745   5.325  82.056  1.00  0.00           C
ATOM   7078 1C21 POPEq 159      38.184   4.094  82.806  1.00  0.00           C
ATOM   7081 2C21 POPEq 159      38.164   4.375  84.317  1.00  0.00           C
ATOM   7084 3C21 POPEq 159      38.585   3.154  85.156  1.00  0.00           C
ATOM   7087 4C21 POPEq 159      38.484   3.444  86.656  1.00  0.00           C
ATOM   7090 5C21 POPEq 159      38.774   2.224  87.546  1.00  0.00           C
ATOM   7093 6C21 POPEq 159      38.655   2.565  89.037  1.00  0.00           C
ATOM   7096 7C21 POPEq 159      39.315   1.544  89.957  1.00  0.00           C
ATOM   7099 8C21 POPEq 159      39.504   2.084  91.376  1.00  0.00           C
ATOM   7103  C33 POPEq 159      32.975   2.784  75.766  1.00  0.00           C
ATOM   7106  C34 POPEq 159      31.684   2.454  76.506  1.00  0.00           C
ATOM   7109  C35 POPEq 159      30.864   3.694  76.906  1.00  0.00           C
ATOM   7112  C36 POPEq 159      31.265   4.254  78.276  1.00  0.00           C
ATOM   7115  C37 POPEq 159      30.694   3.414  79.436  1.00  0.00           C
ATOM   7118  C38 POPEq 159      31.154   3.944  80.786  1.00  0.00           C
ATOM   7121  C39 POPEq 159      30.715   3.054  81.966  1.00  0.00           C
ATOM   7124 0C31 POPEq 159      29.204   3.064  82.236  1.00  0.00           C
ATOM   7127 1C31 POPEq 159      28.835   2.214  83.466  1.00  0.00           C
ATOM   7130 2C31 POPEq 159      27.875   2.874  84.457  1.00  0.00           C
ATOM   7133 3C31 POPEq 159      28.484   4.064  85.216  1.00  0.00           C
ATOM   7136 4C31 POPEq 159      27.574   4.534  86.356  1.00  0.00           C
ATOM   7139 5C31 POPEq 159      28.055   5.825  87.036  1.00  0.00           C
ATOM   7142 6C31 POPEq 159      27.034   6.364  88.046  1.00  0.00           C
ATOM   7146  NH3 POPEr 160     117.234 130.533  70.876  1.00  0.00           N
ATOM   7150  C12 POPEr 160     118.235 130.124  69.826  1.00  0.00           C
ATOM   7153  C11 POPEr 160     117.535 129.584  68.556  1.00  0.00           C
ATOM   7156  P   POPEr 160     115.695 127.674  68.656  1.00  0.00           P
ATOM   7157  O13 POPEr 160     114.225 127.715  68.506  1.00  0.00           O
ATOM   7158  O14 POPEr 160     116.504 126.994  67.616  1.00  0.00           O
ATOM   7159  O11 POPEr 160     116.105 127.055  70.046  1.00  0.00           O
ATOM   7160  O12 POPEr 160     116.205 129.154  68.836  1.00  0.00           O
ATOM   7161  C1  POPEr 160     116.045 125.624  70.206  1.00  0.00           C
ATOM   7164  C2  POPEr 160     115.455 125.294  71.576  1.00  0.00           C
ATOM   7166  O21 POPEr 160     114.085 125.685  71.496  1.00  0.00           O
ATOM   7167  C21 POPEr 160     113.284 125.554  72.536  1.00  0.00           C
ATOM   7168  O22 POPEr 160     112.504 126.434  72.906  1.00  0.00           O
ATOM   7169  C22 POPEr 160     113.344 124.194  73.256  1.00  0.00           C
ATOM   7172  C3  POPEr 160     116.264 126.014  72.726  1.00  0.00           C
ATOM   7175  O31 POPEr 160     115.455 126.824  73.596  1.00  0.00           O
ATOM   7176  C31 POPEr 160     115.504 128.135  73.446  1.00  0.00           C
ATOM   7177  O32 POPEr 160     116.334 128.775  72.826  1.00  0.00           O
ATOM   7178  C32 POPEr 160     114.345 128.785  74.216  1.00  0.00           C
ATOM   7181  C23 POPEr 160     113.495 124.435  74.766  1.00  0.00           C
ATOM   7184  C24 POPEr 160     113.495 123.154  75.606  1.00  0.00           C
ATOM   7187  C25 POPEr 160     113.274 123.455  77.106  1.00  0.00           C
ATOM   7190  C26 POPEr 160     114.324 124.334  77.806  1.00  0.00           C
ATOM   7193  C27 POPEr 160     113.915 124.575  79.266  1.00  0.00           C
ATOM   7196  C28 POPEr 160     115.074 125.055  80.166  1.00  0.00           C
ATOM   7199  C29 POPEr 160     114.625 125.174  81.596  1.00  0.00           C
ATOM   7201 0C21 POPEr 160     115.205 125.925  82.546  1.00  0.00           C
ATOM   7203 1C21 POPEr 160     116.464 126.734  82.366  1.00  0.00           C
ATOM   7206 2C21 POPEr 160     116.205 128.165  81.886  1.00  0.00           C
ATOM   7209 3C21 POPEr 160     115.844 129.154  83.006  1.00  0.00           C
ATOM   7212 4C21 POPEr 160     115.804 130.583  82.446  1.00  0.00           C
ATOM   7215 5C21 POPEr 160     115.335 131.654  83.426  1.00  0.00           C
ATOM   7218 6C21 POPEr 160     115.235 133.003  82.716  1.00  0.00           C
ATOM   7221 7C21 POPEr 160     114.435 134.064  83.486  1.00  0.00           C
ATOM   7224 8C21 POPEr 160     114.295 135.343  82.676  1.00  0.00           C
ATOM   7228  C33 POPEr 160     113.955 128.044  75.506  1.00  0.00           C
ATOM   7231  C34 POPEr 160     113.034 128.854  76.436  1.00  0.00           C
ATOM   7234  C35 POPEr 160     113.104 128.305  77.856  1.00  0.00           C
ATOM   7237  C36 POPEr 160     112.075 128.915  78.806  1.00  0.00           C
ATOM   7240  C37 POPEr 160     112.064 128.175  80.147  1.00  0.00           C
ATOM   7243  C38 POPEr 160     111.065 128.755  81.156  1.00  0.00           C
ATOM   7246  C39 POPEr 160     111.385 130.184  81.586  1.00  0.00           C
ATOM   7249 0C31 POPEr 160     110.644 130.544  82.876  1.00  0.00           C
ATOM   7252 1C31 POPEr 160     110.884 131.973  83.356  1.00  0.00           C
ATOM   7255 2C31 POPEr 160     110.035 132.354  84.586  1.00  0.00           C
ATOM   7258 3C31 POPEr 160     110.214 131.384  85.766  1.00  0.00           C
ATOM   7261 4C31 POPEr 160     109.394 131.783  86.996  1.00  0.00           C
ATOM   7264 5C31 POPEr 160     109.494 130.734  88.116  1.00  0.00           C
ATOM   7267 6C31 POPEr 160     108.694 131.104  89.366  1.00  0.00           C
ATOM   7271  NH3 POPEs 161      39.534  20.545 112.996  1.00  0.00           N
ATOM   7275  C12 POPEs 161      40.534  21.495 112.387  1.00  0.00           C
ATOM   7278  C11 POPEs 161      39.885  22.835 111.976  1.00  0.00           C
ATOM   7281  P   POPEs 161      41.684  24.585 112.676  1.00  0.00           P
ATOM   7282  O13 POPEs 161      40.734  25.344 113.506  1.00  0.00           O
ATOM   7283  O14 POPEs 161      42.604  23.655 113.347  1.00  0.00           O
ATOM   7284  O11 POPEs 161      42.495  25.545 111.726  1.00  0.00           O
ATOM   7285  O12 POPEs 161      40.864  23.785 111.576  1.00  0.00           O
ATOM   7286  C1  POPEs 161      43.614  25.105 110.976  1.00  0.00           C
ATOM   7289  C2  POPEs 161      44.074  26.355 110.206  1.00  0.00           C
ATOM   7291  O21 POPEs 161      45.004  26.014 109.166  1.00  0.00           O
ATOM   7292  C21 POPEs 161      44.554  26.024 107.916  1.00  0.00           C
ATOM   7293  O22 POPEs 161      43.385  26.035 107.576  1.00  0.00           O
ATOM   7294  C22 POPEs 161      45.784  25.854 107.006  1.00  0.00           C
ATOM   7297  C3  POPEs 161      44.705  27.364 111.207  1.00  0.00           C
ATOM   7300  O31 POPEs 161      45.035  28.604 110.556  1.00  0.00           O
ATOM   7301  C31 POPEs 161      46.194  28.614 109.916  1.00  0.00           C
ATOM   7302  O32 POPEs 161      47.114  27.835 110.097  1.00  0.00           O
ATOM   7303  C32 POPEs 161      46.144  29.725 108.886  1.00  0.00           C
ATOM   7306  C23 POPEs 161      45.784  26.524 105.606  1.00  0.00           C
ATOM   7309  C24 POPEs 161      47.085  26.135 104.896  1.00  0.00           C
ATOM   7312  C25 POPEs 161      47.124  26.334 103.376  1.00  0.00           C
ATOM   7315  C26 POPEs 161      48.444  25.814 102.796  1.00  0.00           C
ATOM   7318  C27 POPEs 161      48.374  25.504 101.296  1.00  0.00           C
ATOM   7321  C28 POPEs 161      49.645  25.884 100.496  1.00  0.00           C
ATOM   7324  C29 POPEs 161      49.835  27.385 100.436  1.00  0.00           C
ATOM   7326 0C21 POPEs 161      50.224  28.074  99.346  1.00  0.00           C
ATOM   7328 1C21 POPEs 161      50.574  27.455  98.016  1.00  0.00           C
ATOM   7331 2C21 POPEs 161      49.344  27.455  97.097  1.00  0.00           C
ATOM   7334 3C21 POPEs 161      49.484  26.434  95.966  1.00  0.00           C
ATOM   7337 4C21 POPEs 161      48.455  26.664  94.866  1.00  0.00           C
ATOM   7340 5C21 POPEs 161      48.564  25.635  93.746  1.00  0.00           C
ATOM   7343 6C21 POPEs 161      47.724  24.374  93.926  1.00  0.00           C
ATOM   7346 7C21 POPEs 161      47.954  23.405  92.766  1.00  0.00           C
ATOM   7349 8C21 POPEs 161      47.225  22.075  92.906  1.00  0.00           C
ATOM   7353  C33 POPEs 161      47.394  29.694 107.976  1.00  0.00           C
ATOM   7356  C34 POPEs 161      47.135  30.354 106.626  1.00  0.00           C
ATOM   7359  C35 POPEs 161      48.284  30.084 105.666  1.00  0.00           C
ATOM   7362  C36 POPEs 161      47.975  30.565 104.246  1.00  0.00           C
ATOM   7365  C37 POPEs 161      49.155  30.294 103.296  1.00  0.00           C
ATOM   7368  C38 POPEs 161      48.845  30.714 101.846  1.00  0.00           C
ATOM   7371  C39 POPEs 161      48.764  32.234 101.666  1.00  0.00           C
ATOM   7374 0C31 POPEs 161      48.265  32.644 100.287  1.00  0.00           C
ATOM   7377 1C31 POPEs 161      48.104  34.164 100.186  1.00  0.00           C
ATOM   7380 2C31 POPEs 161      47.415  34.604  98.886  1.00  0.00           C
ATOM   7383 3C31 POPEs 161      46.644  35.925  99.006  1.00  0.00           C
ATOM   7386 4C31 POPEs 161      45.394  35.795  99.887  1.00  0.00           C
ATOM   7389 5C31 POPEs 161      44.394  36.945  99.716  1.00  0.00           C
ATOM   7392 6C31 POPEs 161      42.984  36.545 100.166  1.00  0.00           C
ATOM   7396  NH3 POPEt 162      51.245  84.374  70.136  1.00  0.00           N
ATOM   7400  C12 POPEt 162      50.095  83.825  69.336  1.00  0.00           C
ATOM   7403  C11 POPEt 162      49.265  84.955  68.746  1.00  0.00           C
ATOM   7406  P   POPEt 162      47.254  85.385  67.226  1.00  0.00           P
ATOM   7407  O13 POPEt 162      47.644  86.804  67.336  1.00  0.00           O
ATOM   7408  O14 POPEt 162      46.684  84.894  65.946  1.00  0.00           O
ATOM   7409  O11 POPEt 162      46.235  85.024  68.376  1.00  0.00           O
ATOM   7410  O12 POPEt 162      48.465  84.465  67.656  1.00  0.00           O
ATOM   7411  C1  POPEt 162      45.425  85.995  69.036  1.00  0.00           C
ATOM   7414  C2  POPEt 162      45.344  85.694  70.556  1.00  0.00           C
ATOM   7416  O21 POPEt 162      44.024  86.094  70.976  1.00  0.00           O
ATOM   7417  C21 POPEt 162      43.155  85.145  71.236  1.00  0.00           C
ATOM   7418  O22 POPEt 162      43.344  83.945  71.176  1.00  0.00           O
ATOM   7419  C22 POPEt 162      41.864  85.834  71.716  1.00  0.00           C
ATOM   7422  C3  POPEt 162      46.404  86.484  71.386  1.00  0.00           C
ATOM   7425  O31 POPEt 162      45.814  87.594  72.096  1.00  0.00           O
ATOM   7426  C31 POPEt 162      46.635  88.605  72.386  1.00  0.00           C
ATOM   7427  O32 POPEt 162      47.815  88.654  72.106  1.00  0.00           O
ATOM   7428  C32 POPEt 162      45.835  89.725  73.066  1.00  0.00           C
ATOM   7431  C23 POPEt 162      41.495  85.414  73.146  1.00  0.00           C
ATOM   7434  C24 POPEt 162      40.545  86.414  73.836  1.00  0.00           C
ATOM   7437  C25 POPEt 162      39.934  85.884  75.146  1.00  0.00           C
ATOM   7440  C26 POPEt 162      40.975  85.514  76.207  1.00  0.00           C
ATOM   7443  C27 POPEt 162      40.375  85.425  77.626  1.00  0.00           C
ATOM   7446  C28 POPEt 162      41.335  84.804  78.656  1.00  0.00           C
ATOM   7449  C29 POPEt 162      40.655  84.565  79.986  1.00  0.00           C
ATOM   7451 0C21 POPEt 162      40.585  83.384  80.636  1.00  0.00           C
ATOM   7453 1C21 POPEt 162      41.235  82.094  80.206  1.00  0.00           C
ATOM   7456 2C21 POPEt 162      41.515  81.135  81.376  1.00  0.00           C
ATOM   7459 3C21 POPEt 162      42.475  81.675  82.446  1.00  0.00           C
ATOM   7462 4C21 POPEt 162      42.715  80.625  83.536  1.00  0.00           C
ATOM   7465 5C21 POPEt 162      43.675  81.045  84.676  1.00  0.00           C
ATOM   7468 6C21 POPEt 162      43.004  81.854  85.796  1.00  0.00           C
ATOM   7471 7C21 POPEt 162      43.605  81.544  87.176  1.00  0.00           C
ATOM   7474 8C21 POPEt 162      42.964  82.315  88.326  1.00  0.00           C
ATOM   7478  C33 POPEt 162      45.714  89.544  74.596  1.00  0.00           C
ATOM   7481  C34 POPEt 162      44.855  90.635  75.246  1.00  0.00           C
ATOM   7484  C35 POPEt 162      44.985  90.705  76.786  1.00  0.00           C
ATOM   7487  C36 POPEt 162      46.004  91.745  77.286  1.00  0.00           C
ATOM   7490  C37 POPEt 162      47.444  91.455  76.846  1.00  0.00           C
ATOM   7493  C38 POPEt 162      48.455  92.514  77.326  1.00  0.00           C
ATOM   7496  C39 POPEt 162      48.995  92.274  78.736  1.00  0.00           C
ATOM   7499 0C31 POPEt 162      49.995  93.374  79.126  1.00  0.00           C
ATOM   7502 1C31 POPEt 162      50.944  93.004  80.276  1.00  0.00           C
ATOM   7505 2C31 POPEt 162      50.484  93.425  81.677  1.00  0.00           C
ATOM   7508 3C31 POPEt 162      49.734  92.355  82.466  1.00  0.00           C
ATOM   7511 4C31 POPEt 162      49.494  92.815  83.916  1.00  0.00           C
ATOM   7514 5C31 POPEt 162      48.885  91.734  84.817  1.00  0.00           C
ATOM   7517 6C31 POPEt 162      48.985  92.084  86.306  1.00  0.00           C
ATOM   7521  NH3 POPEu 163      72.295  42.244  68.346  1.00  0.00           N
ATOM   7525  C12 POPEu 163      71.364  42.215  69.546  1.00  0.00           C
ATOM   7528  C11 POPEu 163      69.915  41.964  69.096  1.00  0.00           C
ATOM   7531  P   POPEu 163      68.604  41.324  71.306  1.00  0.00           P
ATOM   7532  O13 POPEu 163      67.244  41.654  71.796  1.00  0.00           O
ATOM   7533  O14 POPEu 163      68.845  39.925  70.876  1.00  0.00           O
ATOM   7534  O11 POPEu 163      69.714  41.735  72.356  1.00  0.00           O
ATOM   7535  O12 POPEu 163      68.945  42.274  70.086  1.00  0.00           O
ATOM   7536  C1  POPEu 163      69.674  42.915  73.146  1.00  0.00           C
ATOM   7539  C2  POPEu 163      71.015  43.125  73.936  1.00  0.00           C
ATOM   7541  O21 POPEu 163      70.735  43.405  75.326  1.00  0.00           O
ATOM   7542  C21 POPEu 163      70.814  42.405  76.176  1.00  0.00           C
ATOM   7543  O22 POPEu 163      70.994  41.234  75.896  1.00  0.00           O
ATOM   7544  C22 POPEu 163      70.595  42.925  77.606  1.00  0.00           C
ATOM   7547  C3  POPEu 163      71.885  44.305  73.396  1.00  0.00           C
ATOM   7550  O31 POPEu 163      73.304  44.054  73.476  1.00  0.00           O
ATOM   7551  C31 POPEu 163      74.104  44.424  74.506  1.00  0.00           C
ATOM   7552  O32 POPEu 163      75.274  44.065  74.586  1.00  0.00           O
ATOM   7553  C32 POPEu 163      73.434  45.274  75.596  1.00  0.00           C
ATOM   7556  C23 POPEu 163      71.254  42.024  78.686  1.00  0.00           C
ATOM   7559  C24 POPEu 163      70.405  41.854  79.957  1.00  0.00           C
ATOM   7562  C25 POPEu 163      70.394  43.074  80.886  1.00  0.00           C
ATOM   7565  C26 POPEu 163      69.635  42.804  82.196  1.00  0.00           C
ATOM   7568  C27 POPEu 163      70.024  43.804  83.306  1.00  0.00           C
ATOM   7571  C28 POPEu 163      70.475  43.125  84.616  1.00  0.00           C
ATOM   7574  C29 POPEu 163      69.324  42.785  85.536  1.00  0.00           C
ATOM   7576 0C21 POPEu 163      69.284  42.974  86.876  1.00  0.00           C
ATOM   7578 1C21 POPEu 163      70.405  43.535  87.726  1.00  0.00           C
ATOM   7581 2C21 POPEu 163      71.314  42.425  88.276  1.00  0.00           C
ATOM   7584 3C21 POPEu 163      72.614  42.955  88.897  1.00  0.00           C
ATOM   7587 4C21 POPEu 163      73.604  41.834  89.236  1.00  0.00           C
ATOM   7590 5C21 POPEu 163      74.994  42.065  88.626  1.00  0.00           C
ATOM   7593 6C21 POPEu 163      75.944  40.875  88.847  1.00  0.00           C
ATOM   7596 7C21 POPEu 163      77.314  41.075  88.186  1.00  0.00           C
ATOM   7599 8C21 POPEu 163      78.304  39.944  88.466  1.00  0.00           C
ATOM   7603  C33 POPEu 163      74.335  45.734  76.796  1.00  0.00           C
ATOM   7606  C34 POPEu 163      73.634  45.495  78.146  1.00  0.00           C
ATOM   7609  C35 POPEu 163      74.245  46.225  79.356  1.00  0.00           C
ATOM   7612  C36 POPEu 163      73.714  45.625  80.666  1.00  0.00           C
ATOM   7615  C37 POPEu 163      74.225  46.274  81.966  1.00  0.00           C
ATOM   7618  C38 POPEu 163      73.854  45.415  83.186  1.00  0.00           C
ATOM   7621  C39 POPEu 163      74.175  46.015  84.556  1.00  0.00           C
ATOM   7624 0C31 POPEu 163      75.664  45.984  84.946  1.00  0.00           C
ATOM   7627 1C31 POPEu 163      75.894  46.495  86.376  1.00  0.00           C
ATOM   7630 2C31 POPEu 163      77.364  46.444  86.846  1.00  0.00           C
ATOM   7633 3C31 POPEu 163      78.345  47.135  85.876  1.00  0.00           C
ATOM   7636 4C31 POPEu 163      79.635  47.614  86.556  1.00  0.00           C
ATOM   7639 5C31 POPEu 163      80.705  48.045  85.546  1.00  0.00           C
ATOM   7642 6C31 POPEu 163      82.025  48.475  86.196  1.00  0.00           C
ATOM   7646  NH3 POPEv 164     114.694  42.184 108.897  1.00  0.00           N
ATOM   7650  C12 POPEv 164     113.414  42.434 109.656  1.00  0.00           C
ATOM   7653  C11 POPEv 164     112.315  43.024 108.756  1.00  0.00           C
ATOM   7656  P   POPEv 164     110.345  44.575 109.676  1.00  0.00           P
ATOM   7657  O13 POPEv 164     109.284  44.424 110.696  1.00  0.00           O
ATOM   7658  O14 POPEv 164     111.254  45.734 109.836  1.00  0.00           O
ATOM   7659  O11 POPEv 164     109.585  44.754 108.306  1.00  0.00           O
ATOM   7660  O12 POPEv 164     111.135  43.224 109.516  1.00  0.00           O
ATOM   7661  C1  POPEv 164     108.675  43.764 107.806  1.00  0.00           C
ATOM   7664  C2  POPEv 164     109.055  43.274 106.376  1.00  0.00           C
ATOM   7666  O21 POPEv 164     109.155  41.824 106.406  1.00  0.00           O
ATOM   7667  C21 POPEv 164     108.815  41.194 105.296  1.00  0.00           C
ATOM   7668  O22 POPEv 164     108.465  41.705 104.246  1.00  0.00           O
ATOM   7669  C22 POPEv 164     108.945  39.694 105.546  1.00  0.00           C
ATOM   7672  C3  POPEv 164     110.375  43.955 105.906  1.00  0.00           C
ATOM   7675  O31 POPEv 164     110.664  43.764 104.516  1.00  0.00           O
ATOM   7676  C31 POPEv 164     111.634  42.925 104.196  1.00  0.00           C
ATOM   7677  O32 POPEv 164     112.265  42.225 104.976  1.00  0.00           O
ATOM   7678  C32 POPEv 164     111.924  43.065 102.716  1.00  0.00           C
ATOM   7681  C23 POPEv 164     108.115  38.804 104.586  1.00  0.00           C
ATOM   7684  C24 POPEv 164     108.734  38.705 103.186  1.00  0.00           C
ATOM   7687  C25 POPEv 164     107.884  37.905 102.186  1.00  0.00           C
ATOM   7690  C26 POPEv 164     107.854  36.394 102.496  1.00  0.00           C
ATOM   7693  C27 POPEv 164     107.215  35.554 101.376  1.00  0.00           C
ATOM   7696  C28 POPEv 164     107.355  34.034 101.596  1.00  0.00           C
ATOM   7699  C29 POPEv 164     106.784  33.584 102.916  1.00  0.00           C
ATOM   7701 0C21 POPEv 164     105.725  32.784 103.126  1.00  0.00           C
ATOM   7703 1C21 POPEv 164     104.914  32.104 102.056  1.00  0.00           C
ATOM   7706 2C21 POPEv 164     104.155  30.884 102.616  1.00  0.00           C
ATOM   7709 3C21 POPEv 164     103.624  29.955 101.516  1.00  0.00           C
ATOM   7712 4C21 POPEv 164     103.155  28.614 102.106  1.00  0.00           C
ATOM   7715 5C21 POPEv 164     102.374  27.754 101.106  1.00  0.00           C
ATOM   7718 6C21 POPEv 164     103.204  27.305  99.896  1.00  0.00           C
ATOM   7721 7C21 POPEv 164     102.374  26.465  98.916  1.00  0.00           C
ATOM   7724 8C21 POPEv 164     103.144  26.104  97.647  1.00  0.00           C
ATOM   7728  C33 POPEv 164     110.685  43.325 101.826  1.00  0.00           C
ATOM   7731  C34 POPEv 164     111.105  44.004 100.526  1.00  0.00           C
ATOM   7734  C35 POPEv 164     110.035  43.914  99.436  1.00  0.00           C
ATOM   7737  C36 POPEv 164     110.265  44.925  98.306  1.00  0.00           C
ATOM   7740  C37 POPEv 164     109.634  44.474  96.986  1.00  0.00           C
ATOM   7743  C38 POPEv 164     109.694  45.545  95.896  1.00  0.00           C
ATOM   7746  C39 POPEv 164     109.015  46.854  96.326  1.00  0.00           C
ATOM   7749 0C31 POPEv 164     108.845  47.874  95.186  1.00  0.00           C
ATOM   7752 1C31 POPEv 164     108.304  49.205  95.736  1.00  0.00           C
ATOM   7755 2C31 POPEv 164     108.095  50.295  94.676  1.00  0.00           C
ATOM   7758 3C31 POPEv 164     109.394  50.685  93.966  1.00  0.00           C
ATOM   7761 4C31 POPEv 164     109.335  52.015  93.207  1.00  0.00           C
ATOM   7764 5C31 POPEv 164     110.674  52.344  92.536  1.00  0.00           C
ATOM   7767 6C31 POPEv 164     110.725  53.715  91.866  1.00  0.00           C
ATOM   7771  NH3 POPEw 165      40.694 100.545 112.536  1.00  0.00           N
ATOM   7775  C12 POPEw 165      41.824 100.324 111.566  1.00  0.00           C
ATOM   7778  C11 POPEw 165      42.594  99.005 111.817  1.00  0.00           C
ATOM   7781  P   POPEw 165      41.045  97.055 112.586  1.00  0.00           P
ATOM   7782  O13 POPEw 165      41.964  96.185 113.347  1.00  0.00           O
ATOM   7783  O14 POPEw 165      40.204  98.035 113.306  1.00  0.00           O
ATOM   7784  O11 POPEw 165      40.114  96.074 111.746  1.00  0.00           O
ATOM   7785  O12 POPEw 165      41.824  97.855 111.466  1.00  0.00           O
ATOM   7786  C1  POPEw 165      39.175  96.505 110.756  1.00  0.00           C
ATOM   7789  C2  POPEw 165      39.785  96.524 109.326  1.00  0.00           C
ATOM   7791  O21 POPEw 165      39.414  97.715 108.616  1.00  0.00           O
ATOM   7792  C21 POPEw 165      38.144  98.035 108.526  1.00  0.00           C
ATOM   7793  O22 POPEw 165      37.204  97.295 108.726  1.00  0.00           O
ATOM   7794  C22 POPEw 165      38.065  99.494 108.076  1.00  0.00           C
ATOM   7797  C3  POPEw 165      39.585  95.205 108.496  1.00  0.00           C
ATOM   7800  O31 POPEw 165      38.214  94.844 108.226  1.00  0.00           O
ATOM   7801  C31 POPEw 165      37.664  94.695 107.006  1.00  0.00           C
ATOM   7802  O32 POPEw 165      36.524  94.285 106.826  1.00  0.00           O
ATOM   7803  C32 POPEw 165      38.605  95.034 105.836  1.00  0.00           C
ATOM   7806  C23 POPEw 165      38.264  99.654 106.546  1.00  0.00           C
ATOM   7809  C24 POPEw 165      39.714  99.874 106.116  1.00  0.00           C
ATOM   7812  C25 POPEw 165      39.905  99.764 104.586  1.00  0.00           C
ATOM   7815  C26 POPEw 165      39.144 100.815 103.766  1.00  0.00           C
ATOM   7818  C27 POPEw 165      39.985 102.035 103.386  1.00  0.00           C
ATOM   7821  C28 POPEw 165      39.164 103.185 102.756  1.00  0.00           C
ATOM   7824  C29 POPEw 165      38.394 102.785 101.516  1.00  0.00           C
ATOM   7826 0C21 POPEw 165      38.574 103.274 100.276  1.00  0.00           C
ATOM   7828 1C21 POPEw 165      39.585 104.334  99.896  1.00  0.00           C
ATOM   7831 2C21 POPEw 165      39.444 104.914  98.466  1.00  0.00           C
ATOM   7834 3C21 POPEw 165      40.204 104.135  97.366  1.00  0.00           C
ATOM   7837 4C21 POPEw 165      39.574 102.785  96.996  1.00  0.00           C
ATOM   7840 5C21 POPEw 165      40.344 102.035  95.896  1.00  0.00           C
ATOM   7843 6C21 POPEw 165      39.754 100.635  95.626  1.00  0.00           C
ATOM   7846 7C21 POPEw 165      40.414  99.885  94.466  1.00  0.00           C
ATOM   7849 8C21 POPEw 165      39.754  98.535  94.166  1.00  0.00           C
ATOM   7853  C33 POPEw 165      37.964  94.925 104.416  1.00  0.00           C
ATOM   7856  C34 POPEw 165      39.015  94.695 103.316  1.00  0.00           C
ATOM   7859  C35 POPEw 165      38.434  94.234 101.957  1.00  0.00           C
ATOM   7862  C36 POPEw 165      39.425  93.325 101.216  1.00  0.00           C
ATOM   7865  C37 POPEw 165      39.015  92.944  99.786  1.00  0.00           C
ATOM   7868  C38 POPEw 165      40.045  91.994  99.156  1.00  0.00           C
ATOM   7871  C39 POPEw 165      39.765  91.594  97.706  1.00  0.00           C
ATOM   7874 0C31 POPEw 165      40.934  90.815  97.097  1.00  0.00           C
ATOM   7877 1C31 POPEw 165      40.664  90.335  95.666  1.00  0.00           C
ATOM   7880 2C31 POPEw 165      41.824  89.524  95.066  1.00  0.00           C
ATOM   7883 3C31 POPEw 165      41.565  89.184  93.586  1.00  0.00           C
ATOM   7886 4C31 POPEw 165      42.485  88.104  93.016  1.00  0.00           C
ATOM   7889 5C31 POPEw 165      42.204  87.855  91.526  1.00  0.00           C
ATOM   7892 6C31 POPEw 165      42.864  86.594  90.976  1.00  0.00           C
ATOM   7896  NH3 POPEx 166      82.405  85.034 107.166  1.00  0.00           N
ATOM   7900  C12 POPEx 166      83.585  84.634 108.006  1.00  0.00           C
ATOM   7903  C11 POPEx 166      84.354  83.434 107.406  1.00  0.00           C
ATOM   7906  P   POPEx 166      86.884  82.734 107.647  1.00  0.00           P
ATOM   7907  O13 POPEx 166      87.105  83.714 106.576  1.00  0.00           O
ATOM   7908  O14 POPEx 166      87.884  82.705 108.746  1.00  0.00           O
ATOM   7909  O11 POPEx 166      86.784  81.305 106.946  1.00  0.00           O
ATOM   7910  O12 POPEx 166      85.415  82.944 108.246  1.00  0.00           O
ATOM   7911  C1  POPEx 166      86.975  81.274 105.516  1.00  0.00           C
ATOM   7914  C2  POPEx 166      87.225  79.835 104.976  1.00  0.00           C
ATOM   7916  O21 POPEx 166      86.665  79.675 103.656  1.00  0.00           O
ATOM   7917  C21 POPEx 166      87.385  80.215 102.676  1.00  0.00           C
ATOM   7918  O22 POPEx 166      88.434  80.794 102.826  1.00  0.00           O
ATOM   7919  C22 POPEx 166      86.705  79.904 101.326  1.00  0.00           C
ATOM   7922  C3  POPEx 166      86.574  78.785 105.906  1.00  0.00           C
ATOM   7925  O31 POPEx 166      86.585  77.484 105.276  1.00  0.00           O
ATOM   7926  C31 POPEx 166      85.434  76.825 105.287  1.00  0.00           C
ATOM   7927  O32 POPEx 166      84.445  77.135 105.936  1.00  0.00           O
ATOM   7928  C32 POPEx 166      85.515  75.645 104.336  1.00  0.00           C
ATOM   7931  C23 POPEx 166      87.295  80.724 100.147  1.00  0.00           C
ATOM   7934  C24 POPEx 166      87.145  80.005  98.796  1.00  0.00           C
ATOM   7937  C25 POPEx 166      87.595  80.834  97.586  1.00  0.00           C
ATOM   7940  C26 POPEx 166      89.034  81.375  97.686  1.00  0.00           C
ATOM   7943  C27 POPEx 166      89.085  82.885  97.986  1.00  0.00           C
ATOM   7946  C28 POPEx 166      88.754  83.745  96.756  1.00  0.00           C
ATOM   7949  C29 POPEx 166      88.864  85.215  97.036  1.00  0.00           C
ATOM   7951 0C21 POPEx 166      88.304  86.205  96.306  1.00  0.00           C
ATOM   7953 1C21 POPEx 166      87.484  86.035  95.046  1.00  0.00           C
ATOM   7956 2C21 POPEx 166      86.065  86.594  95.226  1.00  0.00           C
ATOM   7959 3C21 POPEx 166      85.275  86.624  93.916  1.00  0.00           C
ATOM   7962 4C21 POPEx 166      83.904  87.315  94.066  1.00  0.00           C
ATOM   7965 5C21 POPEx 166      83.195  87.594  92.736  1.00  0.00           C
ATOM   7968 6C21 POPEx 166      81.774  88.154  92.916  1.00  0.00           C
ATOM   7971 7C21 POPEx 166      80.754  87.084  93.316  1.00  0.00           C
ATOM   7974 8C21 POPEx 166      79.364  87.645  93.656  1.00  0.00           C
ATOM   7978  C33 POPEx 166      85.604  76.075 102.846  1.00  0.00           C
ATOM   7981  C34 POPEx 166      85.464  74.855 101.926  1.00  0.00           C
ATOM   7984  C35 POPEx 166      85.634  75.175 100.436  1.00  0.00           C
ATOM   7987  C36 POPEx 166      84.464  75.955  99.817  1.00  0.00           C
ATOM   7990  C37 POPEx 166      84.575  76.035  98.296  1.00  0.00           C
ATOM   7993  C38 POPEx 166      83.225  76.245  97.576  1.00  0.00           C
ATOM   7996  C39 POPEx 166      83.335  75.914  96.076  1.00  0.00           C
ATOM   7999 0C31 POPEx 166      81.975  75.844  95.366  1.00  0.00           C
ATOM   8002 1C31 POPEx 166      82.054  75.094  94.026  1.00  0.00           C
ATOM   8005 2C31 POPEx 166      80.695  74.934  93.347  1.00  0.00           C
ATOM   8008 3C31 POPEx 166      80.315  76.114  92.446  1.00  0.00           C
ATOM   8011 4C31 POPEx 166      80.924  76.014  91.046  1.00  0.00           C
ATOM   8014 5C31 POPEx 166      80.484  77.154  90.116  1.00  0.00           C
ATOM   8017 6C31 POPEx 166      80.784  76.874  88.637  1.00  0.00           C
ATOM   8021  NH3 POPEy 167      85.765  98.854 107.226  1.00  0.00           N
ATOM   8025  C12 POPEy 167      86.094  97.654 108.076  1.00  0.00           C
ATOM   8028  C11 POPEy 167      84.824  96.965 108.606  1.00  0.00           C
ATOM   8031  P   POPEy 167      84.155  94.524 109.336  1.00  0.00           P
ATOM   8032  O13 POPEy 167      85.095  93.455 109.766  1.00  0.00           O
ATOM   8033  O14 POPEy 167      83.415  95.244 110.406  1.00  0.00           O
ATOM   8034  O11 POPEy 167      83.144  93.955 108.296  1.00  0.00           O
ATOM   8035  O12 POPEy 167      84.974  95.554 108.476  1.00  0.00           O
ATOM   8036  C1  POPEy 167      82.475  94.835 107.396  1.00  0.00           C
ATOM   8039  C2  POPEy 167      81.305  94.085 106.736  1.00  0.00           C
ATOM   8041  O21 POPEy 167      80.824  94.925 105.676  1.00  0.00           O
ATOM   8042  C21 POPEy 167      80.495  94.344 104.536  1.00  0.00           C
ATOM   8043  O22 POPEy 167      80.475  93.145 104.306  1.00  0.00           O
ATOM   8044  C22 POPEy 167      80.225  95.444 103.516  1.00  0.00           C
ATOM   8047  C3  POPEy 167      80.225  93.784 107.796  1.00  0.00           C
ATOM   8050  O31 POPEy 167      79.335  92.734 107.376  1.00  0.00           O
ATOM   8051  C31 POPEy 167      78.314  93.175 106.666  1.00  0.00           C
ATOM   8052  O32 POPEy 167      78.015  94.334 106.466  1.00  0.00           O
ATOM   8053  C32 POPEy 167      77.545  91.994 106.076  1.00  0.00           C
ATOM   8056  C23 POPEy 167      80.664  95.115 102.066  1.00  0.00           C
ATOM   8059  C24 POPEy 167      79.485  94.675 101.207  1.00  0.00           C
ATOM   8062  C25 POPEy 167      78.604  95.855 100.746  1.00  0.00           C
ATOM   8065  C26 POPEy 167      79.144  96.554  99.496  1.00  0.00           C
ATOM   8068  C27 POPEy 167      78.704  98.025  99.426  1.00  0.00           C
ATOM   8071  C28 POPEy 167      78.814  98.635  98.006  1.00  0.00           C
ATOM   8074  C29 POPEy 167      77.805  98.045  97.056  1.00  0.00           C
ATOM   8076 0C21 POPEy 167      76.475  98.215  97.116  1.00  0.00           C
ATOM   8078 1C21 POPEy 167      75.705  99.044  98.116  1.00  0.00           C
ATOM   8081 2C21 POPEy 167      74.674  99.964  97.436  1.00  0.00           C
ATOM   8084 3C21 POPEy 167      74.045 100.955  98.426  1.00  0.00           C
ATOM   8087 4C21 POPEy 167      73.214 102.044  97.726  1.00  0.00           C
ATOM   8090 5C21 POPEy 167      72.695 103.115  98.707  1.00  0.00           C
ATOM   8093 6C21 POPEy 167      73.805 103.984  99.317  1.00  0.00           C
ATOM   8096 7C21 POPEy 167      73.284 104.894 100.436  1.00  0.00           C
ATOM   8099 8C21 POPEy 167      74.385 105.635 101.207  1.00  0.00           C
ATOM   8103  C33 POPEy 167      77.144  92.264 104.606  1.00  0.00           C
ATOM   8106  C34 POPEy 167      76.585  91.004 103.946  1.00  0.00           C
ATOM   8109  C35 POPEy 167      76.114  91.154 102.486  1.00  0.00           C
ATOM   8112  C36 POPEy 167      77.135  91.775 101.526  1.00  0.00           C
ATOM   8115  C37 POPEy 167      76.854  91.424 100.056  1.00  0.00           C
ATOM   8118  C38 POPEy 167      77.925  91.944  99.086  1.00  0.00           C
ATOM   8121  C39 POPEy 167      77.884  91.245  97.716  1.00  0.00           C
ATOM   8124 0C31 POPEy 167      76.774  91.725  96.766  1.00  0.00           C
ATOM   8127 1C31 POPEy 167      77.244  92.774  95.736  1.00  0.00           C
ATOM   8130 2C31 POPEy 167      76.195  93.045  94.656  1.00  0.00           C
ATOM   8133 3C31 POPEy 167      76.714  93.885  93.476  1.00  0.00           C
ATOM   8136 4C31 POPEy 167      75.735  93.895  92.296  1.00  0.00           C
ATOM   8139 5C31 POPEy 167      76.254  94.654  91.076  1.00  0.00           C
ATOM   8142 6C31 POPEy 167      75.394  94.465  89.826  1.00  0.00           C
ATOM   8146  NH3 POPEz 168      43.665 125.925 112.036  1.00  0.00           N
ATOM   8150  C12 POPEz 168      44.974 125.324 112.436  1.00  0.00           C
ATOM   8153  C11 POPEz 168      46.074 126.375 112.276  1.00  0.00           C
ATOM   8156  P   POPEz 168      48.665 126.554 112.276  1.00  0.00           P
ATOM   8157  O13 POPEz 168      48.455 127.964 111.866  1.00  0.00           O
ATOM   8158  O14 POPEz 168      49.505 126.385 113.476  1.00  0.00           O
ATOM   8159  O11 POPEz 168      49.204 125.724 111.056  1.00  0.00           O
ATOM   8160  O12 POPEz 168      47.324 125.774 112.586  1.00  0.00           O
ATOM   8161  C1  POPEz 168      49.364 126.234 109.716  1.00  0.00           C
ATOM   8164  C2  POPEz 168      48.614 125.395 108.616  1.00  0.00           C
ATOM   8166  O21 POPEz 168      48.954 125.975 107.346  1.00  0.00           O
ATOM   8167  C21 POPEz 168      48.434 125.545 106.196  1.00  0.00           C
ATOM   8168  O22 POPEz 168      48.094 126.274 105.276  1.00  0.00           O
ATOM   8169  C22 POPEz 168      48.535 124.024 105.996  1.00  0.00           C
ATOM   8172  C3  POPEz 168      47.075 125.374 108.886  1.00  0.00           C
ATOM   8175  O31 POPEz 168      46.305 124.664 107.886  1.00  0.00           O
ATOM   8176  C31 POPEz 168      45.015 124.494 108.256  1.00  0.00           C
ATOM   8177  O32 POPEz 168      44.565 124.835 109.336  1.00  0.00           O
ATOM   8178  C32 POPEz 168      44.235 123.834 107.126  1.00  0.00           C
ATOM   8181  C23 POPEz 168      48.385 123.675 104.496  1.00  0.00           C
ATOM   8184  C24 POPEz 168      48.694 122.205 104.177  1.00  0.00           C
ATOM   8187  C25 POPEz 168      48.894 121.915 102.676  1.00  0.00           C
ATOM   8190  C26 POPEz 168      50.084 122.674 102.086  1.00  0.00           C
ATOM   8193  C27 POPEz 168      50.524 122.205 100.686  1.00  0.00           C
ATOM   8196  C28 POPEz 168      51.585 123.154 100.097  1.00  0.00           C
ATOM   8199  C29 POPEz 168      52.225 122.674  98.816  1.00  0.00           C
ATOM   8201 0C21 POPEz 168      51.655 122.654  97.597  1.00  0.00           C
ATOM   8203 1C21 POPEz 168      50.245 123.065  97.256  1.00  0.00           C
ATOM   8206 2C21 POPEz 168      49.414 121.895  96.686  1.00  0.00           C
ATOM   8209 3C21 POPEz 168      49.915 121.375  95.326  1.00  0.00           C
ATOM   8212 4C21 POPEz 168      48.894 120.455  94.626  1.00  0.00           C
ATOM   8215 5C21 POPEz 168      49.144 120.154  93.136  1.00  0.00           C
ATOM   8218 6C21 POPEz 168      50.594 119.844  92.746  1.00  0.00           C
ATOM   8221 7C21 POPEz 168      50.755 119.645  91.236  1.00  0.00           C
ATOM   8224 8C21 POPEz 168      52.155 119.205  90.816  1.00  0.00           C
ATOM   8228  C33 POPEz 168      42.795 124.385 106.986  1.00  0.00           C
ATOM   8231  C34 POPEz 168      42.204 124.054 105.616  1.00  0.00           C
ATOM   8234  C35 POPEz 168      42.664 125.024 104.526  1.00  0.00           C
ATOM   8237  C36 POPEz 168      42.244 124.605 103.106  1.00  0.00           C
ATOM   8240  C37 POPEz 168      42.815 125.584 102.076  1.00  0.00           C
ATOM   8243  C38 POPEz 168      42.225 125.475 100.666  1.00  0.00           C
ATOM   8246  C39 POPEz 168      42.485 124.135  99.976  1.00  0.00           C
ATOM   8249 0C31 POPEz 168      42.024 124.145  98.506  1.00  0.00           C
ATOM   8252 1C31 POPEz 168      42.214 122.804  97.796  1.00  0.00           C
ATOM   8255 2C31 POPEz 168      41.545 122.794  96.426  1.00  0.00           C
ATOM   8258 3C31 POPEz 168      41.675 121.465  95.656  1.00  0.00           C
ATOM   8261 4C31 POPEz 168      43.094 121.175  95.147  1.00  0.00           C
ATOM   8264 5C31 POPEz 168      43.105 120.084  94.066  1.00  0.00           C
ATOM   8267 6C31 POPEz 168      44.495 119.785  93.496  1.00  0.00           C
ATOM   8271  NH3 POPE0 169     111.385 106.944  66.776  1.00  0.00           N
ATOM   8275  C12 POPE0 169     111.655 108.374  67.216  1.00  0.00           C
ATOM   8278  C11 POPE0 169     111.295 109.415  66.136  1.00  0.00           C
ATOM   8281  P   POPE0 169     112.395 111.664  66.966  1.00  0.00           P
ATOM   8282  O13 POPE0 169     113.235 111.785  65.746  1.00  0.00           O
ATOM   8283  O14 POPE0 169     111.954 112.914  67.616  1.00  0.00           O
ATOM   8284  O11 POPE0 169     113.164 110.774  68.026  1.00  0.00           O
ATOM   8285  O12 POPE0 169     111.155 110.724  66.686  1.00  0.00           O
ATOM   8286  C1  POPE0 169     113.724 111.354  69.206  1.00  0.00           C
ATOM   8289  C2  POPE0 169     112.665 111.574  70.326  1.00  0.00           C
ATOM   8291  O21 POPE0 169     113.314 111.614  71.616  1.00  0.00           O
ATOM   8292  C21 POPE0 169     113.745 112.835  71.916  1.00  0.00           C
ATOM   8293  O22 POPE0 169     113.705 113.794  71.176  1.00  0.00           O
ATOM   8294  C22 POPE0 169     114.405 112.874  73.296  1.00  0.00           C
ATOM   8297  C3  POPE0 169     111.585 110.455  70.356  1.00  0.00           C
ATOM   8300  O31 POPE0 169     110.664 110.724  71.436  1.00  0.00           O
ATOM   8301  C31 POPE0 169     110.604 109.844  72.416  1.00  0.00           C
ATOM   8302  O32 POPE0 169     111.045 108.705  72.386  1.00  0.00           O
ATOM   8303  C32 POPE0 169     109.914 110.475  73.616  1.00  0.00           C
ATOM   8306  C23 POPE0 169     113.535 113.605  74.336  1.00  0.00           C
ATOM   8309  C24 POPE0 169     114.274 113.844  75.656  1.00  0.00           C
ATOM   8312  C25 POPE0 169     113.355 114.285  76.796  1.00  0.00           C
ATOM   8315  C26 POPE0 169     113.365 115.794  77.046  1.00  0.00           C
ATOM   8318  C27 POPE0 169     112.434 116.175  78.206  1.00  0.00           C
ATOM   8321  C28 POPE0 169     112.495 117.674  78.516  1.00  0.00           C
ATOM   8324  C29 POPE0 169     111.865 117.975  79.856  1.00  0.00           C
ATOM   8326 0C21 POPE0 169     112.395 118.705  80.847  1.00  0.00           C
ATOM   8328 1C21 POPE0 169     113.745 119.374  80.786  1.00  0.00           C
ATOM   8331 2C21 POPE0 169     114.225 119.935  82.146  1.00  0.00           C
ATOM   8334 3C21 POPE0 169     113.295 121.014  82.716  1.00  0.00           C
ATOM   8337 4C21 POPE0 169     113.994 122.044  83.616  1.00  0.00           C
ATOM   8340 5C21 POPE0 169     114.424 121.524  84.986  1.00  0.00           C
ATOM   8343 6C21 POPE0 169     114.745 122.695  85.936  1.00  0.00           C
ATOM   8346 7C21 POPE0 169     115.195 122.285  87.336  1.00  0.00           C
ATOM   8349 8C21 POPE0 169     115.384 123.484  88.266  1.00  0.00           C
ATOM   8353  C33 POPE0 169     110.865 110.525  74.836  1.00  0.00           C
ATOM   8356  C34 POPE0 169     110.364 111.524  75.886  1.00  0.00           C
ATOM   8359  C35 POPE0 169     111.164 111.484  77.196  1.00  0.00           C
ATOM   8362  C36 POPE0 169     111.054 110.164  77.956  1.00  0.00           C
ATOM   8365  C37 POPE0 169     111.184 110.364  79.476  1.00  0.00           C
ATOM   8368  C38 POPE0 169     111.194 109.044  80.276  1.00  0.00           C
ATOM   8371  C39 POPE0 169     112.614 108.545  80.546  1.00  0.00           C
ATOM   8374 0C31 POPE0 169     112.665 107.234  81.356  1.00  0.00           C
ATOM   8377 1C31 POPE0 169     114.104 106.834  81.716  1.00  0.00           C
ATOM   8380 2C31 POPE0 169     114.225 105.444  82.356  1.00  0.00           C
ATOM   8383 3C31 POPE0 169     113.775 105.395  83.816  1.00  0.00           C
ATOM   8386 4C31 POPE0 169     114.905 105.685  84.817  1.00  0.00           C
ATOM   8389 5C31 POPE0 169     114.445 105.574  86.277  1.00  0.00           C
ATOM   8392 6C31 POPE0 169     115.564 105.694  87.317  1.00  0.00           C
ATOM   8396  NH3 POPE1 170      57.314   1.314  69.826  1.00  0.00           N
ATOM   8400  C12 POPE1 170      56.534   2.544  69.426  1.00  0.00           C
ATOM   8403  C11 POPE1 170      55.035   2.264  69.526  1.00  0.00           C
ATOM   8406  P   POPE1 170      53.234   4.144  69.866  1.00  0.00           P
ATOM   8407  O13 POPE1 170      53.964   5.054  70.766  1.00  0.00           O
ATOM   8408  O14 POPE1 170      52.145   4.754  69.076  1.00  0.00           O
ATOM   8409  O11 POPE1 170      52.625   2.964  70.716  1.00  0.00           O
ATOM   8410  O12 POPE1 170      54.265   3.344  68.966  1.00  0.00           O
ATOM   8411  C1  POPE1 170      51.945   3.265  71.936  1.00  0.00           C
ATOM   8414  C2  POPE1 170      52.925   3.294  73.146  1.00  0.00           C
ATOM   8416  O21 POPE1 170      52.754   2.114  73.966  1.00  0.00           O
ATOM   8417  C21 POPE1 170      51.625   2.064  74.666  1.00  0.00           C
ATOM   8418  O22 POPE1 170      50.714   2.864  74.636  1.00  0.00           O
ATOM   8419  C22 POPE1 170      51.655   0.824  75.556  1.00  0.00           C
ATOM   8422  C3  POPE1 170      52.894   4.644  73.946  1.00  0.00           C
ATOM   8425  O31 POPE1 170      53.704   4.564  75.126  1.00  0.00           O
ATOM   8426  C31 POPE1 170      53.414   5.114  76.326  1.00  0.00           C
ATOM   8427  O32 POPE1 170      54.175   5.044  77.266  1.00  0.00           O
ATOM   8428  C32 POPE1 170      52.085   5.874  76.456  1.00  0.00           C
ATOM   8431  C23 POPE1 170      50.784   1.004  76.816  1.00  0.00           C
ATOM   8434  C24 POPE1 170      50.905  -0.105  77.866  1.00  0.00           C
ATOM   8437  C25 POPE1 170      50.385   0.365  79.236  1.00  0.00           C
ATOM   8440  C26 POPE1 170      50.305  -0.765  80.276  1.00  0.00           C
ATOM   8443  C27 POPE1 170      50.284  -0.225  81.716  1.00  0.00           C
ATOM   8446  C28 POPE1 170      50.335  -1.355  82.766  1.00  0.00           C
ATOM   8449  C29 POPE1 170      50.604  -0.855  84.156  1.00  0.00           C
ATOM   8451 0C21 POPE1 170      51.795  -0.865  84.796  1.00  0.00           C
ATOM   8453 1C21 POPE1 170      53.114  -1.375  84.256  1.00  0.00           C
ATOM   8456 2C21 POPE1 170      53.995  -2.045  85.326  1.00  0.00           C
ATOM   8459 3C21 POPE1 170      53.455  -3.405  85.786  1.00  0.00           C
ATOM   8462 4C21 POPE1 170      54.475  -4.255  86.566  1.00  0.00           C
ATOM   8465 5C21 POPE1 170      55.055  -3.555  87.796  1.00  0.00           C
ATOM   8468 6C21 POPE1 170      55.814  -4.515  88.716  1.00  0.00           C
ATOM   8471 7C21 POPE1 170      56.795  -3.835  89.686  1.00  0.00           C
ATOM   8474 8C21 POPE1 170      57.504  -4.834  90.596  1.00  0.00           C
ATOM   8478  C33 POPE1 170      51.704   5.984  77.956  1.00  0.00           C
ATOM   8481  C34 POPE1 170      51.245   4.614  78.476  1.00  0.00           C
ATOM   8484  C35 POPE1 170      51.454   4.354  79.976  1.00  0.00           C
ATOM   8487  C36 POPE1 170      50.425   5.044  80.876  1.00  0.00           C
ATOM   8490  C37 POPE1 170      50.055   4.204  82.116  1.00  0.00           C
ATOM   8493  C38 POPE1 170      49.434   5.064  83.216  1.00  0.00           C
ATOM   8496  C39 POPE1 170      48.715   4.265  84.317  1.00  0.00           C
ATOM   8499 0C31 POPE1 170      49.614   3.495  85.296  1.00  0.00           C
ATOM   8502 1C31 POPE1 170      48.774   2.884  86.426  1.00  0.00           C
ATOM   8505 2C31 POPE1 170      49.445   1.754  87.206  1.00  0.00           C
ATOM   8508 3C31 POPE1 170      48.494   1.154  88.256  1.00  0.00           C
ATOM   8511 4C31 POPE1 170      49.065  -0.075  88.966  1.00  0.00           C
ATOM   8514 5C31 POPE1 170      48.125  -0.625  90.046  1.00  0.00           C
ATOM   8517 6C31 POPE1 170      48.704  -1.815  90.816  1.00  0.00           C
ATOM   8521  NH3 POPE2 171      52.045  21.785 113.246  1.00  0.00           N
ATOM   8525  C12 POPE2 171      52.174  23.224 113.666  1.00  0.00           C
ATOM   8528  C11 POPE2 171      50.814  23.885 113.946  1.00  0.00           C
ATOM   8531  P   POPE2 171      49.454  22.234 115.546  1.00  0.00           P
ATOM   8532  O13 POPE2 171      50.315  21.325 116.336  1.00  0.00           O
ATOM   8533  O14 POPE2 171      48.125  22.635 116.056  1.00  0.00           O
ATOM   8534  O11 POPE2 171      49.284  21.625 114.106  1.00  0.00           O
ATOM   8535  O12 POPE2 171      50.274  23.535 115.216  1.00  0.00           O
ATOM   8536  C1  POPE2 171      48.144  22.004 113.336  1.00  0.00           C
ATOM   8539  C2  POPE2 171      48.015  21.004 112.186  1.00  0.00           C
ATOM   8541  O21 POPE2 171      47.684  21.674 110.956  1.00  0.00           O
ATOM   8542  C21 POPE2 171      48.725  21.915 110.166  1.00  0.00           C
ATOM   8543  O22 POPE2 171      49.905  21.854 110.466  1.00  0.00           O
ATOM   8544  C22 POPE2 171      48.164  21.985 108.736  1.00  0.00           C
ATOM   8547  C3  POPE2 171      46.964  19.914 112.546  1.00  0.00           C
ATOM   8550  O31 POPE2 171      46.254  19.384 111.416  1.00  0.00           O
ATOM   8551  C31 POPE2 171      46.934  18.795 110.466  1.00  0.00           C
ATOM   8552  O32 POPE2 171      48.144  18.594 110.427  1.00  0.00           O
ATOM   8553  C32 POPE2 171      45.944  18.295 109.446  1.00  0.00           C
ATOM   8556  C23 POPE2 171      49.045  22.785 107.776  1.00  0.00           C
ATOM   8559  C24 POPE2 171      48.444  22.955 106.386  1.00  0.00           C
ATOM   8562  C25 POPE2 171      48.535  21.684 105.536  1.00  0.00           C
ATOM   8565  C26 POPE2 171      48.164  21.964 104.086  1.00  0.00           C
ATOM   8568  C27 POPE2 171      48.234  20.705 103.216  1.00  0.00           C
ATOM   8571  C28 POPE2 171      48.034  21.024 101.716  1.00  0.00           C
ATOM   8574  C29 POPE2 171      48.414  19.844 100.866  1.00  0.00           C
ATOM   8576 0C21 POPE2 171      48.735  19.854  99.566  1.00  0.00           C
ATOM   8578 1C21 POPE2 171      48.725  21.055  98.646  1.00  0.00           C
ATOM   8581 2C21 POPE2 171      50.135  21.485  98.186  1.00  0.00           C
ATOM   8584 3C21 POPE2 171      50.045  22.484  97.026  1.00  0.00           C
ATOM   8587 4C21 POPE2 171      51.385  23.095  96.576  1.00  0.00           C
ATOM   8590 5C21 POPE2 171      52.425  22.094  96.046  1.00  0.00           C
ATOM   8593 6C21 POPE2 171      53.585  22.794  95.316  1.00  0.00           C
ATOM   8596 7C21 POPE2 171      54.874  21.964  95.287  1.00  0.00           C
ATOM   8599 8C21 POPE2 171      56.025  22.664  94.556  1.00  0.00           C
ATOM   8603  C33 POPE2 171      46.134  18.934 108.067  1.00  0.00           C
ATOM   8606  C34 POPE2 171      45.074  18.385 107.106  1.00  0.00           C
ATOM   8609  C35 POPE2 171      45.534  17.125 106.376  1.00  0.00           C
ATOM   8612  C36 POPE2 171      46.385  17.465 105.156  1.00  0.00           C
ATOM   8615  C37 POPE2 171      46.934  16.234 104.426  1.00  0.00           C
ATOM   8618  C38 POPE2 171      47.304  16.554 102.976  1.00  0.00           C
ATOM   8621  C39 POPE2 171      46.054  16.664 102.097  1.00  0.00           C
ATOM   8624 0C31 POPE2 171      46.375  16.824 100.606  1.00  0.00           C
ATOM   8627 1C31 POPE2 171      45.175  16.465  99.716  1.00  0.00           C
ATOM   8630 2C31 POPE2 171      45.195  15.004  99.236  1.00  0.00           C
ATOM   8633 3C31 POPE2 171      45.924  14.785  97.896  1.00  0.00           C
ATOM   8636 4C31 POPE2 171      47.425  15.145  97.927  1.00  0.00           C
ATOM   8639 5C31 POPE2 171      48.184  14.744  96.656  1.00  0.00           C
ATOM   8642 6C31 POPE2 171      49.614  15.274  96.636  1.00  0.00           C
ATOM   8646  NH3 POPE3 172      28.344  72.995 113.366  1.00  0.00           N
ATOM   8650  C12 POPE3 172      29.274  74.045 112.856  1.00  0.00           C
ATOM   8653  C11 POPE3 172      30.475  74.164 113.786  1.00  0.00           C
ATOM   8656  P   POPE3 172      32.504  75.785 113.946  1.00  0.00           P
ATOM   8657  O13 POPE3 172      33.815  75.785 113.266  1.00  0.00           O
ATOM   8658  O14 POPE3 172      32.495  75.315 115.356  1.00  0.00           O
ATOM   8659  O11 POPE3 172      31.844  77.215 113.826  1.00  0.00           O
ATOM   8660  O12 POPE3 172      31.504  74.885 113.126  1.00  0.00           O
ATOM   8661  C1  POPE3 172      32.155  78.094 112.726  1.00  0.00           C
ATOM   8664  C2  POPE3 172      32.085  77.475 111.286  1.00  0.00           C
ATOM   8666  O21 POPE3 172      32.474  78.504 110.346  1.00  0.00           O
ATOM   8667  C21 POPE3 172      33.364  78.285 109.356  1.00  0.00           C
ATOM   8668  O22 POPE3 172      33.554  79.074 108.446  1.00  0.00           O
ATOM   8669  C22 POPE3 172      34.154  76.974 109.466  1.00  0.00           C
ATOM   8672  C3  POPE3 172      30.694  76.914 110.886  1.00  0.00           C
ATOM   8675  O31 POPE3 172      30.835  75.855 109.896  1.00  0.00           O
ATOM   8676  C31 POPE3 172      29.864  75.764 108.986  1.00  0.00           C
ATOM   8677  O32 POPE3 172      28.905  76.514 108.916  1.00  0.00           O
ATOM   8678  C32 POPE3 172      30.065  74.514 108.126  1.00  0.00           C
ATOM   8681  C23 POPE3 172      35.295  76.815 108.426  1.00  0.00           C
ATOM   8684  C24 POPE3 172      36.114  75.554 108.746  1.00  0.00           C
ATOM   8687  C25 POPE3 172      36.495  74.724 107.506  1.00  0.00           C
ATOM   8690  C26 POPE3 172      37.614  75.344 106.656  1.00  0.00           C
ATOM   8693  C27 POPE3 172      38.045  74.385 105.536  1.00  0.00           C
ATOM   8696  C28 POPE3 172      39.105  74.955 104.566  1.00  0.00           C
ATOM   8699  C29 POPE3 172      38.995  74.295 103.207  1.00  0.00           C
ATOM   8701 0C21 POPE3 172      39.934  73.585 102.556  1.00  0.00           C
ATOM   8703 1C21 POPE3 172      41.335  73.285 103.036  1.00  0.00           C
ATOM   8706 2C21 POPE3 172      41.454  71.874 103.637  1.00  0.00           C
ATOM   8709 3C21 POPE3 172      42.875  71.495 104.096  1.00  0.00           C
ATOM   8712 4C21 POPE3 172      43.905  71.324 102.956  1.00  0.00           C
ATOM   8715 5C21 POPE3 172      45.304  70.914 103.446  1.00  0.00           C
ATOM   8718 6C21 POPE3 172      45.354  69.524 104.086  1.00  0.00           C
ATOM   8721 7C21 POPE3 172      46.684  69.245 104.796  1.00  0.00           C
ATOM   8724 8C21 POPE3 172      46.655  67.925 105.556  1.00  0.00           C
ATOM   8728  C33 POPE3 172      29.625  74.654 106.646  1.00  0.00           C
ATOM   8731  C34 POPE3 172      30.085  73.445 105.816  1.00  0.00           C
ATOM   8734  C35 POPE3 172      29.655  73.414 104.336  1.00  0.00           C
ATOM   8737  C36 POPE3 172      29.974  74.695 103.546  1.00  0.00           C
ATOM   8740  C37 POPE3 172      29.545  74.614 102.066  1.00  0.00           C
ATOM   8743  C38 POPE3 172      29.244  76.004 101.476  1.00  0.00           C
ATOM   8746  C39 POPE3 172      28.475  75.974 100.147  1.00  0.00           C
ATOM   8749 0C31 POPE3 172      29.314  76.374  98.926  1.00  0.00           C
ATOM   8752 1C31 POPE3 172      28.454  76.895  97.776  1.00  0.00           C
ATOM   8755 2C31 POPE3 172      29.284  77.274  96.537  1.00  0.00           C
ATOM   8758 3C31 POPE3 172      29.004  76.385  95.316  1.00  0.00           C
ATOM   8761 4C31 POPE3 172      29.184  74.885  95.576  1.00  0.00           C
ATOM   8764 5C31 POPE3 172      29.065  74.065  94.286  1.00  0.00           C
ATOM   8767 6C31 POPE3 172      28.805  72.574  94.526  1.00  0.00           C
ATOM   8771  NH3 POPE4 173      52.784  45.955 112.396  1.00  0.00           N
ATOM   8775  C12 POPE4 173      52.215  46.824 113.496  1.00  0.00           C
ATOM   8778  C11 POPE4 173      52.545  48.354 113.356  1.00  0.00           C
ATOM   8781  P   POPE4 173      51.095  48.905 111.326  1.00  0.00           P
ATOM   8782  O13 POPE4 173      50.804  47.535 110.847  1.00  0.00           O
ATOM   8783  O14 POPE4 173      50.175  49.534 112.286  1.00  0.00           O
ATOM   8784  O11 POPE4 173      51.254  49.874 110.097  1.00  0.00           O
ATOM   8785  O12 POPE4 173      52.514  48.855 112.006  1.00  0.00           O
ATOM   8786  C1  POPE4 173      52.475  50.545 109.817  1.00  0.00           C
ATOM   8789  C2  POPE4 173      52.225  51.875 109.056  1.00  0.00           C
ATOM   8791  O21 POPE4 173      51.105  51.705 108.186  1.00  0.00           O
ATOM   8792  C21 POPE4 173      50.144  52.594 108.266  1.00  0.00           C
ATOM   8793  O22 POPE4 173      50.045  53.475 109.116  1.00  0.00           O
ATOM   8794  C22 POPE4 173      49.135  52.265 107.176  1.00  0.00           C
ATOM   8797  C3  POPE4 173      53.424  52.265 108.166  1.00  0.00           C
ATOM   8800  O31 POPE4 173      53.135  53.504 107.506  1.00  0.00           O
ATOM   8801  C31 POPE4 173      53.644  53.835 106.316  1.00  0.00           C
ATOM   8802  O32 POPE4 173      53.385  54.874 105.736  1.00  0.00           O
ATOM   8803  C32 POPE4 173      54.655  52.804 105.806  1.00  0.00           C
ATOM   8806  C23 POPE4 173      48.545  53.554 106.596  1.00  0.00           C
ATOM   8809  C24 POPE4 173      47.835  53.325 105.266  1.00  0.00           C
ATOM   8812  C25 POPE4 173      47.295  54.664 104.746  1.00  0.00           C
ATOM   8815  C26 POPE4 173      46.574  54.575 103.396  1.00  0.00           C
ATOM   8818  C27 POPE4 173      45.885  55.905 103.046  1.00  0.00           C
ATOM   8821  C28 POPE4 173      45.755  56.114 101.537  1.00  0.00           C
ATOM   8824  C29 POPE4 173      44.795  57.225 101.216  1.00  0.00           C
ATOM   8826 0C21 POPE4 173      43.594  57.075 100.626  1.00  0.00           C
ATOM   8828 1C21 POPE4 173      43.024  55.734 100.216  1.00  0.00           C
ATOM   8831 2C21 POPE4 173      41.515  55.765  99.916  1.00  0.00           C
ATOM   8834 3C21 POPE4 173      41.175  56.394  98.567  1.00  0.00           C
ATOM   8837 4C21 POPE4 173      39.655  56.514  98.376  1.00  0.00           C
ATOM   8840 5C21 POPE4 173      39.284  57.114  97.016  1.00  0.00           C
ATOM   8843 6C21 POPE4 173      37.824  57.594  96.966  1.00  0.00           C
ATOM   8846 7C21 POPE4 173      37.475  58.214  95.616  1.00  0.00           C
ATOM   8849 8C21 POPE4 173      36.295  59.184  95.656  1.00  0.00           C
ATOM   8853  C33 POPE4 173      55.385  53.284 104.546  1.00  0.00           C
ATOM   8856  C34 POPE4 173      56.555  52.374 104.166  1.00  0.00           C
ATOM   8859  C35 POPE4 173      56.105  50.955 103.756  1.00  0.00           C
ATOM   8862  C36 POPE4 173      57.205  50.175 103.016  1.00  0.00           C
ATOM   8865  C37 POPE4 173      56.625  49.124 102.046  1.00  0.00           C
ATOM   8868  C38 POPE4 173      57.394  49.004 100.726  1.00  0.00           C
ATOM   8871  C39 POPE4 173      58.754  48.315 100.836  1.00  0.00           C
ATOM   8874 0C31 POPE4 173      59.284  47.925  99.457  1.00  0.00           C
ATOM   8877 1C31 POPE4 173      60.684  47.304  99.496  1.00  0.00           C
ATOM   8880 2C31 POPE4 173      61.095  46.605  98.186  1.00  0.00           C
ATOM   8883 3C31 POPE4 173      60.934  47.495  96.936  1.00  0.00           C
ATOM   8886 4C31 POPE4 173      61.404  46.795  95.646  1.00  0.00           C
ATOM   8889 5C31 POPE4 173      61.165  47.664  94.406  1.00  0.00           C
ATOM   8892 6C31 POPE4 173      60.684  46.865  93.186  1.00  0.00           C
ATOM   8896  NH3 POPE5 174      42.034  45.654 114.356  1.00  0.00           N
ATOM   8900  C12 POPE5 174      40.875  44.914 113.746  1.00  0.00           C
ATOM   8903  C11 POPE5 174      40.125  45.724 112.656  1.00  0.00           C
ATOM   8906  P   POPE5 174      39.964  48.205 113.516  1.00  0.00           P
ATOM   8907  O13 POPE5 174      39.484  48.624 114.836  1.00  0.00           O
ATOM   8908  O14 POPE5 174      41.434  48.094 113.347  1.00  0.00           O
ATOM   8909  O11 POPE5 174      39.335  49.124 112.416  1.00  0.00           O
ATOM   8910  O12 POPE5 174      39.355  46.784 113.216  1.00  0.00           O
ATOM   8911  C1  POPE5 174      38.914  48.715 111.106  1.00  0.00           C
ATOM   8914  C2  POPE5 174      39.774  49.394 109.996  1.00  0.00           C
ATOM   8916  O21 POPE5 174      39.985  48.424 108.956  1.00  0.00           O
ATOM   8917  C21 POPE5 174      39.905  48.815 107.696  1.00  0.00           C
ATOM   8918  O22 POPE5 174      39.565  49.905 107.286  1.00  0.00           O
ATOM   8919  C22 POPE5 174      40.234  47.585 106.826  1.00  0.00           C
ATOM   8922  C3  POPE5 174      41.155  49.844 110.567  1.00  0.00           C
ATOM   8925  O31 POPE5 174      41.855  50.674 109.616  1.00  0.00           O
ATOM   8926  C31 POPE5 174      42.604  51.624 110.126  1.00  0.00           C
ATOM   8927  O32 POPE5 174      42.934  51.764 111.296  1.00  0.00           O
ATOM   8928  C32 POPE5 174      42.934  52.614 109.026  1.00  0.00           C
ATOM   8931  C23 POPE5 174      40.515  47.844 105.316  1.00  0.00           C
ATOM   8934  C24 POPE5 174      40.554  46.514 104.526  1.00  0.00           C
ATOM   8937  C25 POPE5 174      40.725  46.614 103.006  1.00  0.00           C
ATOM   8940  C26 POPE5 174      39.655  47.434 102.266  1.00  0.00           C
ATOM   8943  C27 POPE5 174      39.225  46.764 100.946  1.00  0.00           C
ATOM   8946  C28 POPE5 174      38.364  47.655 100.046  1.00  0.00           C
ATOM   8949  C29 POPE5 174      37.604  46.865  99.006  1.00  0.00           C
ATOM   8951 0C21 POPE5 174      38.094  46.374  97.856  1.00  0.00           C
ATOM   8953 1C21 POPE5 174      39.514  46.464  97.346  1.00  0.00           C
ATOM   8956 2C21 POPE5 174      39.894  47.815  96.706  1.00  0.00           C
ATOM   8959 3C21 POPE5 174      38.995  48.234  95.536  1.00  0.00           C
ATOM   8962 4C21 POPE5 174      39.484  49.505  94.806  1.00  0.00           C
ATOM   8965 5C21 POPE5 174      40.784  49.284  94.026  1.00  0.00           C
ATOM   8968 6C21 POPE5 174      41.954  50.124  94.546  1.00  0.00           C
ATOM   8971 7C21 POPE5 174      43.274  49.825  93.826  1.00  0.00           C
ATOM   8974 8C21 POPE5 174      44.405  50.794  94.196  1.00  0.00           C
ATOM   8978  C33 POPE5 174      41.644  53.174 108.386  1.00  0.00           C
ATOM   8981  C34 POPE5 174      41.625  52.885 106.886  1.00  0.00           C
ATOM   8984  C35 POPE5 174      40.375  53.364 106.156  1.00  0.00           C
ATOM   8987  C36 POPE5 174      40.585  53.255 104.646  1.00  0.00           C
ATOM   8990  C37 POPE5 174      39.484  53.944 103.847  1.00  0.00           C
ATOM   8993  C38 POPE5 174      39.725  53.844 102.336  1.00  0.00           C
ATOM   8996  C39 POPE5 174      39.284  52.514 101.736  1.00  0.00           C
ATOM   8999 0C31 POPE5 174      39.024  52.614 100.226  1.00  0.00           C
ATOM   9002 1C31 POPE5 174      38.564  51.285  99.616  1.00  0.00           C
ATOM   9005 2C31 POPE5 174      38.305  51.364  98.106  1.00  0.00           C
ATOM   9008 3C31 POPE5 174      37.045  52.174  97.746  1.00  0.00           C
ATOM   9011 4C31 POPE5 174      36.784  52.205  96.236  1.00  0.00           C
ATOM   9014 5C31 POPE5 174      35.524  53.004  95.896  1.00  0.00           C
ATOM   9017 6C31 POPE5 174      35.114  52.964  94.426  1.00  0.00           C
ATOM   9021  NH3 POPE6 175     115.714 114.824  69.786  1.00  0.00           N
ATOM   9025  C12 POPE6 175     116.814 113.825  69.846  1.00  0.00           C
ATOM   9028  C11 POPE6 175     118.144 114.594  69.876  1.00  0.00           C
ATOM   9031  P   POPE6 175     119.205 116.764  70.846  1.00  0.00           P
ATOM   9032  O13 POPE6 175     118.655 118.014  71.386  1.00  0.00           O
ATOM   9033  O14 POPE6 175     119.785 116.925  69.506  1.00  0.00           O
ATOM   9034  O11 POPE6 175     120.305 116.194  71.836  1.00  0.00           O
ATOM   9035  O12 POPE6 175     118.074 115.645  70.846  1.00  0.00           O
ATOM   9036  C1  POPE6 175     120.025 116.185  73.246  1.00  0.00           C
ATOM   9039  C2  POPE6 175     119.205 114.944  73.706  1.00  0.00           C
ATOM   9041  O21 POPE6 175     119.155 114.944  75.146  1.00  0.00           O
ATOM   9042  C21 POPE6 175     118.274 115.755  75.676  1.00  0.00           C
ATOM   9043  O22 POPE6 175     117.455 116.434  75.076  1.00  0.00           O
ATOM   9044  C22 POPE6 175     118.395 115.624  77.186  1.00  0.00           C
ATOM   9047  C3  POPE6 175     119.864 113.605  73.246  1.00  0.00           C
ATOM   9050  O31 POPE6 175     119.645 112.555  74.206  1.00  0.00           O
ATOM   9051  C31 POPE6 175     118.724 111.655  73.966  1.00  0.00           C
ATOM   9052  O32 POPE6 175     118.225 111.404  72.876  1.00  0.00           O
ATOM   9053  C32 POPE6 175     118.244 111.045  75.296  1.00  0.00           C
ATOM   9056  C23 POPE6 175     117.364 114.614  77.756  1.00  0.00           C
ATOM   9059  C24 POPE6 175     117.675 114.164  79.186  1.00  0.00           C
ATOM   9062  C25 POPE6 175     117.964 115.304  80.176  1.00  0.00           C
ATOM   9065  C26 POPE6 175     116.854 116.365  80.236  1.00  0.00           C
ATOM   9068  C27 POPE6 175     117.164 117.484  81.236  1.00  0.00           C
ATOM   9071  C28 POPE6 175     116.884 117.084  82.696  1.00  0.00           C
ATOM   9074  C29 POPE6 175     117.474 118.084  83.656  1.00  0.00           C
ATOM   9076 0C21 POPE6 175     117.015 118.425  84.866  1.00  0.00           C
ATOM   9078 1C21 POPE6 175     115.804 117.864  85.576  1.00  0.00           C
ATOM   9081 2C21 POPE6 175     116.295 117.094  86.817  1.00  0.00           C
ATOM   9084 3C21 POPE6 175     115.165 116.614  87.726  1.00  0.00           C
ATOM   9087 4C21 POPE6 175     115.714 116.004  89.016  1.00  0.00           C
ATOM   9090 5C21 POPE6 175     114.625 115.724  90.056  1.00  0.00           C
ATOM   9093 6C21 POPE6 175     115.184 115.444  91.456  1.00  0.00           C
ATOM   9096 7C21 POPE6 175     114.085 115.304  92.516  1.00  0.00           C
ATOM   9099 8C21 POPE6 175     114.634 115.304  93.946  1.00  0.00           C
ATOM   9103  C33 POPE6 175     119.214 111.135  76.506  1.00  0.00           C
ATOM   9106  C34 POPE6 175     120.084 109.885  76.686  1.00  0.00           C
ATOM   9109  C35 POPE6 175     121.504 110.234  77.156  1.00  0.00           C
ATOM   9112  C36 POPE6 175     122.324 109.054  77.696  1.00  0.00           C
ATOM   9115  C37 POPE6 175     122.015 108.705  79.166  1.00  0.00           C
ATOM   9118  C38 POPE6 175     123.255 108.205  79.916  1.00  0.00           C
ATOM   9121  C39 POPE6 175     122.975 107.765  81.356  1.00  0.00           C
ATOM   9124 0C31 POPE6 175     124.184 107.835  82.306  1.00  0.00           C
ATOM   9127 1C31 POPE6 175     123.964 107.065  83.616  1.00  0.00           C
ATOM   9130 2C31 POPE6 175     125.244 106.915  84.457  1.00  0.00           C
ATOM   9133 3C31 POPE6 175     125.025 106.205  85.806  1.00  0.00           C
ATOM   9136 4C31 POPE6 175     124.955 107.184  86.996  1.00  0.00           C
ATOM   9139 5C31 POPE6 175     124.885 106.474  88.356  1.00  0.00           C
ATOM   9142 6C31 POPE6 175     124.984 107.425  89.556  1.00  0.00           C
ATOM   9146  NH3 POPE7 176      13.724  74.224 109.476  1.00  0.00           N
ATOM   9150  C12 POPE7 176      12.585  74.785 110.296  1.00  0.00           C
ATOM   9153  C11 POPE7 176      11.555  75.554 109.436  1.00  0.00           C
ATOM   9156  P   POPE7 176       9.204  75.074 108.366  1.00  0.00           P
ATOM   9157  O13 POPE7 176       8.284  73.925 108.526  1.00  0.00           O
ATOM   9158  O14 POPE7 176       8.824  76.355 109.006  1.00  0.00           O
ATOM   9159  O11 POPE7 176       9.404  75.395 106.826  1.00  0.00           O
ATOM   9160  O12 POPE7 176      10.675  74.645 108.766  1.00  0.00           O
ATOM   9161  C1  POPE7 176       9.594  74.344 105.866  1.00  0.00           C
ATOM   9164  C2  POPE7 176      10.804  74.664 104.936  1.00  0.00           C
ATOM   9166  O21 POPE7 176      10.744  73.984 103.656  1.00  0.00           O
ATOM   9167  C21 POPE7 176      10.864  72.655 103.646  1.00  0.00           C
ATOM   9168  O22 POPE7 176      11.084  71.955 104.616  1.00  0.00           O
ATOM   9169  C22 POPE7 176      10.815  72.154 102.196  1.00  0.00           C
ATOM   9172  C3  POPE7 176      12.154  74.474 105.676  1.00  0.00           C
ATOM   9175  O31 POPE7 176      13.284  74.774 104.826  1.00  0.00           O
ATOM   9176  C31 POPE7 176      14.444  74.535 105.496  1.00  0.00           C
ATOM   9177  O32 POPE7 176      14.525  74.214 106.666  1.00  0.00           O
ATOM   9178  C32 POPE7 176      15.614  74.715 104.536  1.00  0.00           C
ATOM   9181  C23 POPE7 176      11.734  70.934 101.986  1.00  0.00           C
ATOM   9184  C24 POPE7 176      11.734  70.355 100.567  1.00  0.00           C
ATOM   9187  C25 POPE7 176      12.545  71.184  99.556  1.00  0.00           C
ATOM   9190  C26 POPE7 176      12.715  70.425  98.236  1.00  0.00           C
ATOM   9193  C27 POPE7 176      13.064  71.285  97.016  1.00  0.00           C
ATOM   9196  C28 POPE7 176      12.974  70.435  95.726  1.00  0.00           C
ATOM   9199  C29 POPE7 176      13.144  71.194  94.436  1.00  0.00           C
ATOM   9201 0C21 POPE7 176      12.215  71.955  93.816  1.00  0.00           C
ATOM   9203 1C21 POPE7 176      10.824  72.294  94.317  1.00  0.00           C
ATOM   9206 2C21 POPE7 176       9.754  71.194  94.156  1.00  0.00           C
ATOM   9209 3C21 POPE7 176       9.314  70.914  92.716  1.00  0.00           C
ATOM   9212 4C21 POPE7 176       8.214  69.835  92.686  1.00  0.00           C
ATOM   9215 5C21 POPE7 176       7.844  69.325  91.286  1.00  0.00           C
ATOM   9218 6C21 POPE7 176       6.824  68.185  91.376  1.00  0.00           C
ATOM   9221 7C21 POPE7 176       6.574  67.444  90.056  1.00  0.00           C
ATOM   9224 8C21 POPE7 176       5.834  66.124  90.256  1.00  0.00           C
ATOM   9228  C33 POPE7 176      15.385  74.094 103.146  1.00  0.00           C
ATOM   9231  C34 POPE7 176      16.464  74.535 102.156  1.00  0.00           C
ATOM   9234  C35 POPE7 176      16.204  74.045 100.726  1.00  0.00           C
ATOM   9237  C36 POPE7 176      15.114  74.864 100.016  1.00  0.00           C
ATOM   9240  C37 POPE7 176      14.974  74.505  98.536  1.00  0.00           C
ATOM   9243  C38 POPE7 176      14.045  75.474  97.776  1.00  0.00           C
ATOM   9246  C39 POPE7 176      12.654  74.895  97.476  1.00  0.00           C
ATOM   9249 0C31 POPE7 176      11.555  75.955  97.506  1.00  0.00           C
ATOM   9252 1C31 POPE7 176      10.164  75.385  97.196  1.00  0.00           C
ATOM   9255 2C31 POPE7 176       9.024  76.234  97.776  1.00  0.00           C
ATOM   9258 3C31 POPE7 176       8.694  75.864  99.226  1.00  0.00           C
ATOM   9261 4C31 POPE7 176       7.885  76.935  99.966  1.00  0.00           C
ATOM   9264 5C31 POPE7 176       7.834  76.685 101.476  1.00  0.00           C
ATOM   9267 6C31 POPE7 176       6.974  77.684 102.236  1.00  0.00           C
ATOM   9271  NH3 POPE8 177       2.325  27.675  69.916  1.00  0.00           N
ATOM   9275  C12 POPE8 177       2.966  26.964  68.756  1.00  0.00           C
ATOM   9278  C11 POPE8 177       2.705  25.434  68.746  1.00  0.00           C
ATOM   9281  P   POPE8 177       4.235  24.944  70.856  1.00  0.00           P
ATOM   9282  O13 POPE8 177       5.315  25.654  70.156  1.00  0.00           O
ATOM   9283  O14 POPE8 177       4.606  23.635  71.426  1.00  0.00           O
ATOM   9284  O11 POPE8 177       3.645  25.864  71.996  1.00  0.00           O
ATOM   9285  O12 POPE8 177       3.006  24.715  69.936  1.00  0.00           O
ATOM   9286  C1  POPE8 177       2.915  25.224  73.066  1.00  0.00           C
ATOM   9289  C2  POPE8 177       3.685  25.344  74.426  1.00  0.00           C
ATOM   9291  O21 POPE8 177       3.775  26.644  75.056  1.00  0.00           O
ATOM   9292  C21 POPE8 177       2.945  27.635  74.796  1.00  0.00           C
ATOM   9293  O22 POPE8 177       1.956  27.614  74.096  1.00  0.00           O
ATOM   9294  C22 POPE8 177       3.456  28.955  75.426  1.00  0.00           C
ATOM   9297  C3  POPE8 177       5.116  24.754  74.216  1.00  0.00           C
ATOM   9300  O31 POPE8 177       5.895  24.875  75.406  1.00  0.00           O
ATOM   9301  C31 POPE8 177       6.644  23.814  75.696  1.00  0.00           C
ATOM   9302  O32 POPE8 177       7.054  22.975  74.916  1.00  0.00           O
ATOM   9303  C32 POPE8 177       6.595  23.694  77.206  1.00  0.00           C
ATOM   9306  C23 POPE8 177       4.295  28.864  76.716  1.00  0.00           C
ATOM   9309  C24 POPE8 177       5.215  30.084  76.926  1.00  0.00           C
ATOM   9312  C25 POPE8 177       5.825  30.164  78.336  1.00  0.00           C
ATOM   9315  C26 POPE8 177       4.746  30.205  79.426  1.00  0.00           C
ATOM   9318  C27 POPE8 177       5.226  30.754  80.776  1.00  0.00           C
ATOM   9321  C28 POPE8 177       4.065  30.975  81.776  1.00  0.00           C
ATOM   9324  C29 POPE8 177       3.325  29.704  82.136  1.00  0.00           C
ATOM   9326 0C21 POPE8 177       2.966  29.334  83.376  1.00  0.00           C
ATOM   9328 1C21 POPE8 177       3.216  30.135  84.626  1.00  0.00           C
ATOM   9331 2C21 POPE8 177       2.775  29.415  85.916  1.00  0.00           C
ATOM   9334 3C21 POPE8 177       2.826  30.385  87.116  1.00  0.00           C
ATOM   9337 4C21 POPE8 177       2.516  29.734  88.466  1.00  0.00           C
ATOM   9340 5C21 POPE8 177       3.715  28.974  89.076  1.00  0.00           C
ATOM   9343 6C21 POPE8 177       3.755  29.125  90.596  1.00  0.00           C
ATOM   9346 7C21 POPE8 177       4.995  28.495  91.236  1.00  0.00           C
ATOM   9349 8C21 POPE8 177       5.135  28.795  92.726  1.00  0.00           C
ATOM   9353  C33 POPE8 177       5.364  22.844  77.586  1.00  0.00           C
ATOM   9356  C34 POPE8 177       4.795  23.244  78.946  1.00  0.00           C
ATOM   9359  C35 POPE8 177       4.006  24.555  78.886  1.00  0.00           C
ATOM   9362  C36 POPE8 177       3.386  24.984  80.226  1.00  0.00           C
ATOM   9365  C37 POPE8 177       4.386  24.994  81.397  1.00  0.00           C
ATOM   9368  C38 POPE8 177       3.785  25.554  82.696  1.00  0.00           C
ATOM   9371  C39 POPE8 177       2.715  24.634  83.306  1.00  0.00           C
ATOM   9374 0C31 POPE8 177       3.265  23.734  84.426  1.00  0.00           C
ATOM   9377 1C31 POPE8 177       2.565  22.375  84.496  1.00  0.00           C
ATOM   9380 2C31 POPE8 177       2.985  21.574  85.746  1.00  0.00           C
ATOM   9383 3C31 POPE8 177       2.866  20.045  85.606  1.00  0.00           C
ATOM   9386 4C31 POPE8 177       3.726  19.485  84.457  1.00  0.00           C
ATOM   9389 5C31 POPE8 177       4.186  18.045  84.676  1.00  0.00           C
ATOM   9392 6C31 POPE8 177       5.065  17.504  83.536  1.00  0.00           C
ATOM   9396  NH3 POPE9 178     115.795 108.745 107.406  1.00  0.00           N
ATOM   9400  C12 POPE9 178     116.194 107.374 107.906  1.00  0.00           C
ATOM   9403  C11 POPE9 178     117.614 107.355 108.496  1.00  0.00           C
ATOM   9406  P   POPE9 178     118.845 105.274 107.426  1.00  0.00           P
ATOM   9407  O13 POPE9 178     119.834 104.365 108.016  1.00  0.00           O
ATOM   9408  O14 POPE9 178     117.864 104.734 106.476  1.00  0.00           O
ATOM   9409  O11 POPE9 178     119.605 106.484 106.726  1.00  0.00           O
ATOM   9410  O12 POPE9 178     118.085 106.004 108.596  1.00  0.00           O
ATOM   9411  C1  POPE9 178     120.224 106.294 105.456  1.00  0.00           C
ATOM   9414  C2  POPE9 178     119.214 106.124 104.266  1.00  0.00           C
ATOM   9416  O21 POPE9 178     119.785 106.434 102.986  1.00  0.00           O
ATOM   9417  C21 POPE9 178     120.954 105.984 102.626  1.00  0.00           C
ATOM   9418  O22 POPE9 178     121.774 105.374 103.296  1.00  0.00           O
ATOM   9419  C22 POPE9 178     121.094 106.344 101.146  1.00  0.00           C
ATOM   9422  C3  POPE9 178     117.934 106.994 104.466  1.00  0.00           C
ATOM   9425  O31 POPE9 178     117.554 107.774 103.296  1.00  0.00           O
ATOM   9426  C31 POPE9 178     116.954 108.934 103.596  1.00  0.00           C
ATOM   9427  O32 POPE9 178     116.655 109.285 104.726  1.00  0.00           O
ATOM   9428  C32 POPE9 178     116.674 109.695 102.306  1.00  0.00           C
ATOM   9431  C23 POPE9 178     122.504 106.154 100.556  1.00  0.00           C
ATOM   9434  C24 POPE9 178     122.405 105.535  99.156  1.00  0.00           C
ATOM   9437  C25 POPE9 178     121.585 106.334  98.156  1.00  0.00           C
ATOM   9440  C26 POPE9 178     121.425 105.565  96.836  1.00  0.00           C
ATOM   9443  C27 POPE9 178     120.144 105.945  96.096  1.00  0.00           C
ATOM   9446  C28 POPE9 178     120.074 105.285  94.716  1.00  0.00           C
ATOM   9449  C29 POPE9 178     118.754 105.525  94.046  1.00  0.00           C
ATOM   9451 0C21 POPE9 178     118.434 105.135  92.806  1.00  0.00           C
ATOM   9453 1C21 POPE9 178     119.324 104.395  91.836  1.00  0.00           C
ATOM   9456 2C21 POPE9 178     119.655 105.304  90.646  1.00  0.00           C
ATOM   9459 3C21 POPE9 178     120.354 104.565  89.506  1.00  0.00           C
ATOM   9462 4C21 POPE9 178     120.695 105.484  88.336  1.00  0.00           C
ATOM   9465 5C21 POPE9 178     121.515 104.804  87.226  1.00  0.00           C
ATOM   9468 6C21 POPE9 178     120.865 103.545  86.656  1.00  0.00           C
ATOM   9471 7C21 POPE9 178     121.735 102.874  85.586  1.00  0.00           C
ATOM   9474 8C21 POPE9 178     121.145 101.565  85.066  1.00  0.00           C
ATOM   9478  C33 POPE9 178     116.175 111.124 102.576  1.00  0.00           C
ATOM   9481  C34 POPE9 178     115.995 111.984 101.306  1.00  0.00           C
ATOM   9484  C35 POPE9 178     115.025 111.434 100.246  1.00  0.00           C
ATOM   9487  C36 POPE9 178     115.065 112.295  98.966  1.00  0.00           C
ATOM   9490  C37 POPE9 178     114.114 111.804  97.866  1.00  0.00           C
ATOM   9493  C38 POPE9 178     114.475 112.404  96.496  1.00  0.00           C
ATOM   9496  C39 POPE9 178     113.465 112.035  95.396  1.00  0.00           C
ATOM   9499 0C31 POPE9 178     113.664 110.615  94.836  1.00  0.00           C
ATOM   9502 1C31 POPE9 178     114.634 110.565  93.656  1.00  0.00           C
ATOM   9505 2C31 POPE9 178     115.354 109.225  93.486  1.00  0.00           C
ATOM   9508 3C31 POPE9 178     114.414 108.004  93.476  1.00  0.00           C
ATOM   9511 4C31 POPE9 178     115.175 106.734  93.096  1.00  0.00           C
ATOM   9514 5C31 POPE9 178     114.335 105.464  93.266  1.00  0.00           C
ATOM   9517 6C31 POPE9 178     115.074 104.194  92.826  1.00  0.00           C
ATOM   9521  NH3 POPE  179      22.125  55.804 110.236  1.00  0.00           N
ATOM   9525  C12 POPE  179      20.754  55.175 110.176  1.00  0.00           C
ATOM   9528  C11 POPE  179      19.725  56.085 110.866  1.00  0.00           C
ATOM   9531  P   POPE  179      18.914  58.535 111.006  1.00  0.00           P
ATOM   9532  O13 POPE  179      17.744  57.915 111.646  1.00  0.00           O
ATOM   9533  O14 POPE  179      19.725  59.464 111.817  1.00  0.00           O
ATOM   9534  O11 POPE  179      18.404  59.375 109.776  1.00  0.00           O
ATOM   9535  O12 POPE  179      19.804  57.414 110.326  1.00  0.00           O
ATOM   9536  C1  POPE  179      17.954  58.694 108.596  1.00  0.00           C
ATOM   9539  C2  POPE  179      18.734  59.194 107.366  1.00  0.00           C
ATOM   9541  O21 POPE  179      17.885  59.035 106.226  1.00  0.00           O
ATOM   9542  C21 POPE  179      18.024  59.944 105.296  1.00  0.00           C
ATOM   9543  O22 POPE  179      18.675  60.984 105.386  1.00  0.00           O
ATOM   9544  C22 POPE  179      17.225  59.464 104.096  1.00  0.00           C
ATOM   9547  C3  POPE  179      20.114  58.515 107.156  1.00  0.00           C
ATOM   9550  O31 POPE  179      21.054  59.394 106.496  1.00  0.00           O
ATOM   9551  C31 POPE  179      21.305  59.245 105.206  1.00  0.00           C
ATOM   9552  O32 POPE  179      20.784  58.424 104.466  1.00  0.00           O
ATOM   9553  C32 POPE  179      22.304  60.334 104.796  1.00  0.00           C
ATOM   9556  C23 POPE  179      17.135  60.545 103.016  1.00  0.00           C
ATOM   9559  C24 POPE  179      16.505  60.045 101.716  1.00  0.00           C
ATOM   9562  C25 POPE  179      17.284  58.864 101.116  1.00  0.00           C
ATOM   9565  C26 POPE  179      16.815  58.545  99.696  1.00  0.00           C
ATOM   9568  C27 POPE  179      17.444  57.265  99.146  1.00  0.00           C
ATOM   9571  C28 POPE  179      16.854  56.924  97.776  1.00  0.00           C
ATOM   9574  C29 POPE  179      17.264  55.555  97.336  1.00  0.00           C
ATOM   9576 0C21 POPE  179      16.934  55.014  96.156  1.00  0.00           C
ATOM   9578 1C21 POPE  179      16.134  55.695  95.066  1.00  0.00           C
ATOM   9581 2C21 POPE  179      17.054  56.194  93.936  1.00  0.00           C
ATOM   9584 3C21 POPE  179      16.384  56.155  92.556  1.00  0.00           C
ATOM   9587 4C21 POPE  179      17.395  56.245  91.397  1.00  0.00           C
ATOM   9590 5C21 POPE  179      18.324  55.024  91.296  1.00  0.00           C
ATOM   9593 6C21 POPE  179      19.454  55.194  90.287  1.00  0.00           C
ATOM   9596 7C21 POPE  179      20.454  54.024  90.346  1.00  0.00           C
ATOM   9599 8C21 POPE  179      21.625  54.175  89.376  1.00  0.00           C
ATOM   9603  C33 POPE  179      23.155  59.984 103.546  1.00  0.00           C
ATOM   9606  C34 POPE  179      22.465  60.355 102.226  1.00  0.00           C
ATOM   9609  C35 POPE  179      23.215  59.844 100.986  1.00  0.00           C
ATOM   9612  C36 POPE  179      22.694  58.484 100.496  1.00  0.00           C
ATOM   9615  C37 POPE  179      23.274  58.045  99.136  1.00  0.00           C
ATOM   9618  C38 POPE  179      24.804  57.955  99.126  1.00  0.00           C
ATOM   9621  C39 POPE  179      25.354  57.155  97.936  1.00  0.00           C
ATOM   9624 0C31 POPE  179      25.494  57.974  96.646  1.00  0.00           C
ATOM   9627 1C31 POPE  179      26.084  57.114  95.526  1.00  0.00           C
ATOM   9630 2C31 POPE  179      26.405  57.915  94.256  1.00  0.00           C
ATOM   9633 3C31 POPE  179      26.995  57.024  93.146  1.00  0.00           C
ATOM   9636 4C31 POPE  179      28.484  56.684  93.356  1.00  0.00           C
ATOM   9639 5C31 POPE  179      28.954  55.464  92.556  1.00  0.00           C
ATOM   9642 6C31 POPE  179      30.475  55.295  92.546  1.00  0.00           C
ATOM   9646  NH3 POPE  180      99.025  25.884  71.806  1.00  0.00           N
ATOM   9650  C12 POPE  180     100.175  26.404  70.966  1.00  0.00           C
ATOM   9653  C11 POPE  180     101.045  27.414  71.716  1.00  0.00           C
ATOM   9656  P   POPE  180     103.185  28.895  71.286  1.00  0.00           P
ATOM   9657  O13 POPE  180     104.435  28.305  71.826  1.00  0.00           O
ATOM   9658  O14 POPE  180     103.295  29.875  70.176  1.00  0.00           O
ATOM   9659  O11 POPE  180     102.395  29.575  72.486  1.00  0.00           O
ATOM   9660  O12 POPE  180     102.155  27.764  70.886  1.00  0.00           O
ATOM   9661  C1  POPE  180     103.134  29.955  73.646  1.00  0.00           C
ATOM   9664  C2  POPE  180     102.225  30.145  74.886  1.00  0.00           C
ATOM   9666  O21 POPE  180     103.085  30.154  76.036  1.00  0.00           O
ATOM   9667  C21 POPE  180     103.045  31.285  76.746  1.00  0.00           C
ATOM   9668  O22 POPE  180     102.344  32.245  76.496  1.00  0.00           O
ATOM   9669  C22 POPE  180     103.994  31.184  77.936  1.00  0.00           C
ATOM   9672  C3  POPE  180     101.214  28.985  75.046  1.00  0.00           C
ATOM   9675  O31 POPE  180     100.434  29.074  76.266  1.00  0.00           O
ATOM   9676  C31 POPE  180      99.554  30.064  76.316  1.00  0.00           C
ATOM   9677  O32 POPE  180      99.375  30.905  75.456  1.00  0.00           O
ATOM   9678  C32 POPE  180      98.754  29.964  77.626  1.00  0.00           C
ATOM   9681  C23 POPE  180     103.265  31.414  79.276  1.00  0.00           C
ATOM   9684  C24 POPE  180     104.235  31.594  80.446  1.00  0.00           C
ATOM   9687  C25 POPE  180     103.545  31.815  81.796  1.00  0.00           C
ATOM   9690  C26 POPE  180     104.545  32.175  82.906  1.00  0.00           C
ATOM   9693  C27 POPE  180     103.885  32.355  84.276  1.00  0.00           C
ATOM   9696  C28 POPE  180     104.874  32.655  85.416  1.00  0.00           C
ATOM   9699  C29 POPE  180     105.855  31.524  85.606  1.00  0.00           C
ATOM   9701 0C21 POPE  180     107.115  31.614  86.076  1.00  0.00           C
ATOM   9703 1C21 POPE  180     107.794  32.854  86.606  1.00  0.00           C
ATOM   9706 2C21 POPE  180     107.115  33.484  87.856  1.00  0.00           C
ATOM   9709 3C21 POPE  180     108.095  34.124  88.847  1.00  0.00           C
ATOM   9712 4C21 POPE  180     109.015  35.214  88.246  1.00  0.00           C
ATOM   9715 5C21 POPE  180     108.344  36.585  88.076  1.00  0.00           C
ATOM   9718 6C21 POPE  180     109.365  37.664  87.696  1.00  0.00           C
ATOM   9721 7C21 POPE  180     108.775  39.065  87.546  1.00  0.00           C
ATOM   9724 8C21 POPE  180     109.834  40.124  87.246  1.00  0.00           C
ATOM   9728  C33 POPE  180      98.034  31.274  78.026  1.00  0.00           C
ATOM   9731  C34 POPE  180      98.994  32.414  78.406  1.00  0.00           C
ATOM   9734  C35 POPE  180      99.734  32.205  79.736  1.00  0.00           C
ATOM   9737  C36 POPE  180      98.874  32.425  80.986  1.00  0.00           C
ATOM   9740  C37 POPE  180      99.745  32.394  82.256  1.00  0.00           C
ATOM   9743  C38 POPE  180      98.955  32.565  83.567  1.00  0.00           C
ATOM   9746  C39 POPE  180      99.895  32.614  84.776  1.00  0.00           C
ATOM   9749 0C31 POPE  180      99.195  33.014  86.076  1.00  0.00           C
ATOM   9752 1C31 POPE  180     100.154  33.734  87.046  1.00  0.00           C
ATOM   9755 2C31 POPE  180      99.424  34.445  88.196  1.00  0.00           C
ATOM   9758 3C31 POPE  180     100.335  35.344  89.046  1.00  0.00           C
ATOM   9761 4C31 POPE  180     100.905  36.554  88.276  1.00  0.00           C
ATOM   9764 5C31 POPE  180     101.845  37.414  89.126  1.00  0.00           C
ATOM   9767 6C31 POPE  180     102.514  38.545  88.347  1.00  0.00           C
ATOM   9771  NH3 POPE  181      98.904  14.214  72.666  1.00  0.00           N
ATOM   9775  C12 POPE  181      99.165  15.325  71.696  1.00  0.00           C
ATOM   9778  C11 POPE  181      98.764  16.694  72.236  1.00  0.00           C
ATOM   9781  P   POPE  181      99.125  19.205  71.656  1.00  0.00           P
ATOM   9782  O13 POPE  181     100.504  19.705  71.686  1.00  0.00           O
ATOM   9783  O14 POPE  181      98.185  19.924  70.766  1.00  0.00           O
ATOM   9784  O11 POPE  181      98.554  19.215  73.126  1.00  0.00           O
ATOM   9785  O12 POPE  181      99.125  17.664  71.246  1.00  0.00           O
ATOM   9786  C1  POPE  181      97.265  19.694  73.496  1.00  0.00           C
ATOM   9789  C2  POPE  181      97.395  20.175  74.956  1.00  0.00           C
ATOM   9791  O21 POPE  181      96.105  20.555  75.496  1.00  0.00           O
ATOM   9792  C21 POPE  181      95.954  20.264  76.806  1.00  0.00           C
ATOM   9793  O22 POPE  181      96.625  19.475  77.446  1.00  0.00           O
ATOM   9794  C22 POPE  181      94.815  21.104  77.376  1.00  0.00           C
ATOM   9797  C3  POPE  181      98.365  21.395  74.966  1.00  0.00           C
ATOM   9800  O31 POPE  181      98.804  21.774  76.277  1.00  0.00           O
ATOM   9801  C31 POPE  181      99.785  21.014  76.736  1.00  0.00           C
ATOM   9802  O32 POPE  181     100.214  20.004  76.196  1.00  0.00           O
ATOM   9803  C32 POPE  181     100.375  21.625  77.996  1.00  0.00           C
ATOM   9806  C23 POPE  181      95.114  21.744  78.756  1.00  0.00           C
ATOM   9809  C24 POPE  181      94.274  21.155  79.896  1.00  0.00           C
ATOM   9812  C25 POPE  181      95.084  20.774  81.137  1.00  0.00           C
ATOM   9815  C26 POPE  181      94.435  21.304  82.426  1.00  0.00           C
ATOM   9818  C27 POPE  181      93.055  20.685  82.706  1.00  0.00           C
ATOM   9821  C28 POPE  181      92.024  21.715  83.207  1.00  0.00           C
ATOM   9824  C29 POPE  181      92.434  22.414  84.476  1.00  0.00           C
ATOM   9826 0C21 POPE  181      91.845  23.524  84.957  1.00  0.00           C
ATOM   9828 1C21 POPE  181      90.695  24.244  84.296  1.00  0.00           C
ATOM   9831 2C21 POPE  181      89.335  23.565  84.576  1.00  0.00           C
ATOM   9834 3C21 POPE  181      88.244  24.035  83.606  1.00  0.00           C
ATOM   9837 4C21 POPE  181      86.845  23.434  83.856  1.00  0.00           C
ATOM   9840 5C21 POPE  181      86.725  21.915  83.686  1.00  0.00           C
ATOM   9843 6C21 POPE  181      86.994  21.404  82.256  1.00  0.00           C
ATOM   9846 7C21 POPE  181      88.395  20.805  82.066  1.00  0.00           C
ATOM   9849 8C21 POPE  181      89.134  21.325  80.826  1.00  0.00           C
ATOM   9853  C33 POPE  181      99.734  21.065  79.276  1.00  0.00           C
ATOM   9856  C34 POPE  181     100.415  21.614  80.526  1.00  0.00           C
ATOM   9859  C35 POPE  181      99.594  21.414  81.796  1.00  0.00           C
ATOM   9862  C36 POPE  181      99.594  19.994  82.356  1.00  0.00           C
ATOM   9865  C37 POPE  181      98.824  19.975  83.676  1.00  0.00           C
ATOM   9868  C38 POPE  181      98.724  18.604  84.336  1.00  0.00           C
ATOM   9871  C39 POPE  181      98.335  18.694  85.816  1.00  0.00           C
ATOM   9874 0C31 POPE  181      96.985  19.364  86.067  1.00  0.00           C
ATOM   9877 1C31 POPE  181      96.774  19.694  87.546  1.00  0.00           C
ATOM   9880 2C31 POPE  181      95.574  20.614  87.806  1.00  0.00           C
ATOM   9883 3C31 POPE  181      94.214  20.004  87.436  1.00  0.00           C
ATOM   9886 4C31 POPE  181      93.064  20.765  88.106  1.00  0.00           C
ATOM   9889 5C31 POPE  181      91.674  20.264  87.706  1.00  0.00           C
ATOM   9892 6C31 POPE  181      90.545  21.024  88.406  1.00  0.00           C
ATOM   9896  NH3 POPE  182       6.625 106.614 109.856  1.00  0.00           N
ATOM   9900  C12 POPE  182       5.276 106.574 110.506  1.00  0.00           C
ATOM   9903  C11 POPE  182       5.306 107.324 111.846  1.00  0.00           C
ATOM   9906  P   POPE  182       3.056 108.705 111.996  1.00  0.00           P
ATOM   9907  O13 POPE  182       2.875 108.725 110.526  1.00  0.00           O
ATOM   9908  O14 POPE  182       1.856 108.545 112.826  1.00  0.00           O
ATOM   9909  O11 POPE  182       3.855 110.014 112.426  1.00  0.00           O
ATOM   9910  O12 POPE  182       3.995 107.495 112.376  1.00  0.00           O
ATOM   9911  C1  POPE  182       4.685 110.685 111.466  1.00  0.00           C
ATOM   9914  C2  POPE  182       4.675 112.234 111.596  1.00  0.00           C
ATOM   9916  O21 POPE  182       6.015 112.734 111.416  1.00  0.00           O
ATOM   9917  C21 POPE  182       6.574 112.895 110.216  1.00  0.00           C
ATOM   9918  O22 POPE  182       7.785 112.914 110.027  1.00  0.00           O
ATOM   9919  C22 POPE  182       5.574 113.094 109.086  1.00  0.00           C
ATOM   9922  C3  POPE  182       4.125 112.674 112.986  1.00  0.00           C
ATOM   9925  O31 POPE  182       4.205 114.105 113.146  1.00  0.00           O
ATOM   9926  C31 POPE  182       3.255 114.804 112.566  1.00  0.00           C
ATOM   9927  O32 POPE  182       2.306 114.365 111.946  1.00  0.00           O
ATOM   9928  C32 POPE  182       3.575 116.294 112.746  1.00  0.00           C
ATOM   9931  C23 POPE  182       6.285 113.484 107.766  1.00  0.00           C
ATOM   9934  C24 POPE  182       5.276 113.664 106.626  1.00  0.00           C
ATOM   9937  C25 POPE  182       5.784 114.514 105.456  1.00  0.00           C
ATOM   9940  C26 POPE  182       6.194 113.685 104.226  1.00  0.00           C
ATOM   9943  C27 POPE  182       7.355 112.715 104.496  1.00  0.00           C
ATOM   9946  C28 POPE  182       7.644 111.815 103.286  1.00  0.00           C
ATOM   9949  C29 POPE  182       8.284 112.534 102.126  1.00  0.00           C
ATOM   9951 0C21 POPE  182       7.794 112.684 100.886  1.00  0.00           C
ATOM   9953 1C21 POPE  182       6.485 112.164 100.346  1.00  0.00           C
ATOM   9956 2C21 POPE  182       6.634 111.515  98.956  1.00  0.00           C
ATOM   9959 3C21 POPE  182       7.385 110.174  98.986  1.00  0.00           C
ATOM   9962 4C21 POPE  182       7.355 109.455  97.636  1.00  0.00           C
ATOM   9965 5C21 POPE  182       8.015 108.074  97.696  1.00  0.00           C
ATOM   9968 6C21 POPE  182       7.774 107.245  96.436  1.00  0.00           C
ATOM   9971 7C21 POPE  182       8.524 105.904  96.426  1.00  0.00           C
ATOM   9974 8C21 POPE  182       8.384 105.164  95.106  1.00  0.00           C
ATOM   9978  C33 POPE  182       2.315 117.175 112.927  1.00  0.00           C
ATOM   9981  C34 POPE  182       2.645 118.675 112.996  1.00  0.00           C
ATOM   9984  C35 POPE  182       2.635 119.404 111.636  1.00  0.00           C
ATOM   9987  C36 POPE  182       1.336 120.184 111.376  1.00  0.00           C
ATOM   9990  C37 POPE  182       1.516 121.414 110.466  1.00  0.00           C
ATOM   9993  C38 POPE  182       0.286 122.344 110.506  1.00  0.00           C
ATOM   9996  C39 POPE  182      -0.784 122.075 109.436  1.00  0.00           C
ATOM   9999 0C31 POPE  182      -1.015 123.294 108.536  1.00  0.00           C
ATOM  10002 1C31 POPE  182      -2.085 123.054 107.476  1.00  0.00           C
ATOM  10005 2C31 POPE  182      -2.405 124.304 106.636  1.00  0.00           C
ATOM  10008 3C31 POPE  182      -3.885 124.385 106.236  1.00  0.00           C
ATOM  10011 4C31 POPE  182      -4.305 123.274 105.266  1.00  0.00           C
ATOM  10014 5C31 POPE  182      -5.774 122.864 105.446  1.00  0.00           C
ATOM  10017 6C31 POPE  182      -6.234 121.785 104.466  1.00  0.00           C
ATOM  10021  NH3 POPE  183      64.094  75.234 107.276  1.00  0.00           N
ATOM  10025  C12 POPE  183      64.905  74.835 108.476  1.00  0.00           C
ATOM  10028  C11 POPE  183      65.214  76.044 109.376  1.00  0.00           C
ATOM  10031  P   POPE  183      67.684  77.035 109.146  1.00  0.00           P
ATOM  10032  O13 POPE  183      68.065  77.974 110.206  1.00  0.00           O
ATOM  10033  O14 POPE  183      68.765  76.225 108.546  1.00  0.00           O
ATOM  10034  O11 POPE  183      66.905  77.804 108.006  1.00  0.00           O
ATOM  10035  O12 POPE  183      66.594  76.065 109.686  1.00  0.00           O
ATOM  10036  C1  POPE  183      67.465  77.964 106.706  1.00  0.00           C
ATOM  10039  C2  POPE  183      66.355  77.714 105.666  1.00  0.00           C
ATOM  10041  O21 POPE  183      66.784  78.255 104.416  1.00  0.00           O
ATOM  10042  C21 POPE  183      66.155  77.725 103.386  1.00  0.00           C
ATOM  10043  O22 POPE  183      65.344  76.815 103.426  1.00  0.00           O
ATOM  10044  C22 POPE  183      66.574  78.455 102.116  1.00  0.00           C
ATOM  10047  C3  POPE  183      65.035  78.385 106.156  1.00  0.00           C
ATOM  10050  O31 POPE  183      64.195  78.855 105.097  1.00  0.00           O
ATOM  10051  C31 POPE  183      62.894  78.754 105.287  1.00  0.00           C
ATOM  10052  O32 POPE  183      62.355  78.145 106.186  1.00  0.00           O
ATOM  10053  C32 POPE  183      62.184  79.594 104.236  1.00  0.00           C
ATOM  10056  C23 POPE  183      67.324  77.535 101.137  1.00  0.00           C
ATOM  10059  C24 POPE  183      68.845  77.495 101.296  1.00  0.00           C
ATOM  10062  C25 POPE  183      69.515  76.844 100.086  1.00  0.00           C
ATOM  10065  C26 POPE  183      69.345  75.315 100.046  1.00  0.00           C
ATOM  10068  C27 POPE  183      69.835  74.684  98.736  1.00  0.00           C
ATOM  10071  C28 POPE  183      70.125  73.175  98.816  1.00  0.00           C
ATOM  10074  C29 POPE  183      68.934  72.355  99.236  1.00  0.00           C
ATOM  10076 0C21 POPE  183      68.214  71.505  98.486  1.00  0.00           C
ATOM  10078 1C21 POPE  183      68.444  71.215  97.026  1.00  0.00           C
ATOM  10081 2C21 POPE  183      67.135  70.955  96.246  1.00  0.00           C
ATOM  10084 3C21 POPE  183      67.434  70.565  94.796  1.00  0.00           C
ATOM  10087 4C21 POPE  183      66.194  70.194  93.966  1.00  0.00           C
ATOM  10090 5C21 POPE  183      65.765  68.734  94.116  1.00  0.00           C
ATOM  10093 6C21 POPE  183      65.254  68.145  92.796  1.00  0.00           C
ATOM  10096 7C21 POPE  183      64.824  66.675  92.936  1.00  0.00           C
ATOM  10099 8C21 POPE  183      64.405  66.035  91.606  1.00  0.00           C
ATOM  10103  C33 POPE  183      62.405  81.105 104.426  1.00  0.00           C
ATOM  10106  C34 POPE  183      61.854  81.935 103.266  1.00  0.00           C
ATOM  10109  C35 POPE  183      61.835  83.434 103.596  1.00  0.00           C
ATOM  10112  C36 POPE  183      62.384  84.344 102.496  1.00  0.00           C
ATOM  10115  C37 POPE  183      62.275  85.834 102.856  1.00  0.00           C
ATOM  10118  C38 POPE  183      63.284  86.795 102.176  1.00  0.00           C
ATOM  10121  C39 POPE  183      63.945  86.334 100.866  1.00  0.00           C
ATOM  10124 0C31 POPE  183      65.475  86.395 100.946  1.00  0.00           C
ATOM  10127 1C31 POPE  183      66.155  85.825  99.706  1.00  0.00           C
ATOM  10130 2C31 POPE  183      67.684  86.004  99.676  1.00  0.00           C
ATOM  10133 3C31 POPE  183      68.125  87.475  99.606  1.00  0.00           C
ATOM  10136 4C31 POPE  183      69.644  87.664  99.406  1.00  0.00           C
ATOM  10139 5C31 POPE  183      69.994  89.145  99.186  1.00  0.00           C
ATOM  10142 6C31 POPE  183      71.445  89.395  98.766  1.00  0.00           C
ATOM  10146  NH3 POPE  184      41.864  38.864  73.346  1.00  0.00           N
ATOM  10150  C12 POPE  184      41.184  37.515  73.266  1.00  0.00           C
ATOM  10153  C11 POPE  184      39.754  37.635  72.696  1.00  0.00           C
ATOM  10156  P   POPE  184      37.765  36.335  73.856  1.00  0.00           P
ATOM  10157  O13 POPE  184      37.144  37.675  74.016  1.00  0.00           O
ATOM  10158  O14 POPE  184      36.824  35.274  73.466  1.00  0.00           O
ATOM  10159  O11 POPE  184      38.475  35.895  75.166  1.00  0.00           O
ATOM  10160  O12 POPE  184      38.984  36.444  72.876  1.00  0.00           O
ATOM  10161  C1  POPE  184      38.184  36.405  76.456  1.00  0.00           C
ATOM  10164  C2  POPE  184      39.284  37.414  76.866  1.00  0.00           C
ATOM  10166  O21 POPE  184      39.664  37.155  78.226  1.00  0.00           O
ATOM  10167  C21 POPE  184      40.805  37.734  78.556  1.00  0.00           C
ATOM  10168  O22 POPE  184      41.614  38.175  77.766  1.00  0.00           O
ATOM  10169  C22 POPE  184      40.924  37.815  80.076  1.00  0.00           C
ATOM  10172  C3  POPE  184      38.824  38.894  76.666  1.00  0.00           C
ATOM  10175  O31 POPE  184      37.875  39.264  77.686  1.00  0.00           O
ATOM  10176  C31 POPE  184      37.934  40.545  78.056  1.00  0.00           C
ATOM  10177  O32 POPE  184      38.564  41.405  77.476  1.00  0.00           O
ATOM  10178  C32 POPE  184      37.104  40.735  79.326  1.00  0.00           C
ATOM  10181  C23 POPE  184      42.114  38.705  80.506  1.00  0.00           C
ATOM  10184  C24 POPE  184      42.085  39.104  81.976  1.00  0.00           C
ATOM  10187  C25 POPE  184      41.885  37.955  82.966  1.00  0.00           C
ATOM  10190  C26 POPE  184      42.265  38.374  84.386  1.00  0.00           C
ATOM  10193  C27 POPE  184      41.585  37.545  85.476  1.00  0.00           C
ATOM  10196  C28 POPE  184      42.254  37.675  86.866  1.00  0.00           C
ATOM  10199  C29 POPE  184      42.425  39.124  87.236  1.00  0.00           C
ATOM  10201 0C21 POPE  184      41.855  39.804  88.236  1.00  0.00           C
ATOM  10203 1C21 POPE  184      40.875  39.285  89.256  1.00  0.00           C
ATOM  10206 2C21 POPE  184      41.565  39.085  90.616  1.00  0.00           C
ATOM  10209 3C21 POPE  184      40.554  38.815  91.736  1.00  0.00           C
ATOM  10212 4C21 POPE  184      41.214  38.484  93.076  1.00  0.00           C
ATOM  10215 5C21 POPE  184      40.245  38.014  94.186  1.00  0.00           C
ATOM  10218 6C21 POPE  184      39.674  36.614  93.956  1.00  0.00           C
ATOM  10221 7C21 POPE  184      38.965  36.065  95.196  1.00  0.00           C
ATOM  10224 8C21 POPE  184      38.385  34.664  95.006  1.00  0.00           C
ATOM  10228  C33 POPE  184      37.074  42.205  79.766  1.00  0.00           C
ATOM  10231  C34 POPE  184      38.445  42.734  80.226  1.00  0.00           C
ATOM  10234  C35 POPE  184      38.385  44.165  80.756  1.00  0.00           C
ATOM  10237  C36 POPE  184      38.144  45.194  79.636  1.00  0.00           C
ATOM  10240  C37 POPE  184      36.725  45.765  79.616  1.00  0.00           C
ATOM  10243  C38 POPE  184      36.675  47.024  78.756  1.00  0.00           C
ATOM  10246  C39 POPE  184      35.295  47.705  78.676  1.00  0.00           C
ATOM  10249 0C31 POPE  184      34.774  48.214  80.027  1.00  0.00           C
ATOM  10252 1C31 POPE  184      33.414  48.894  79.887  1.00  0.00           C
ATOM  10255 2C31 POPE  184      32.854  49.445  81.207  1.00  0.00           C
ATOM  10258 3C31 POPE  184      32.504  48.364  82.226  1.00  0.00           C
ATOM  10261 4C31 POPE  184      31.395  48.815  83.196  1.00  0.00           C
ATOM  10264 5C31 POPE  184      30.935  47.694  84.136  1.00  0.00           C
ATOM  10267 6C31 POPE  184      29.734  48.074  85.006  1.00  0.00           C
ATOM  10271  NH3 POPE  185      86.705  21.495 114.356  1.00  0.00           N
ATOM  10275  C12 POPE  185      85.954  20.385 115.036  1.00  0.00           C
ATOM  10278  C11 POPE  185      85.944  19.104 114.166  1.00  0.00           C
ATOM  10281  P   POPE  185      86.254  16.674 115.136  1.00  0.00           P
ATOM  10282  O13 POPE  185      87.535  17.045 115.756  1.00  0.00           O
ATOM  10283  O14 POPE  185      85.434  15.685 115.866  1.00  0.00           O
ATOM  10284  O11 POPE  185      86.555  16.194 113.656  1.00  0.00           O
ATOM  10285  O12 POPE  185      85.415  18.004 114.916  1.00  0.00           O
ATOM  10286  C1  POPE  185      85.515  15.944 112.716  1.00  0.00           C
ATOM  10289  C2  POPE  185      86.175  16.125 111.326  1.00  0.00           C
ATOM  10291  O21 POPE  185      85.244  16.344 110.256  1.00  0.00           O
ATOM  10292  C21 POPE  185      84.244  15.484 110.106  1.00  0.00           C
ATOM  10293  O22 POPE  185      84.195  14.344 110.536  1.00  0.00           O
ATOM  10294  C22 POPE  185      83.135  16.254 109.346  1.00  0.00           C
ATOM  10297  C3  POPE  185      87.255  15.054 111.006  1.00  0.00           C
ATOM  10300  O31 POPE  185      87.994  15.364 109.806  1.00  0.00           O
ATOM  10301  C31 POPE  185      89.265  14.944 109.826  1.00  0.00           C
ATOM  10302  O32 POPE  185      90.065  15.194 110.716  1.00  0.00           O
ATOM  10303  C32 POPE  185      89.494  14.024 108.637  1.00  0.00           C
ATOM  10306  C23 POPE  185      82.535  15.514 108.146  1.00  0.00           C
ATOM  10309  C24 POPE  185      81.964  16.444 107.066  1.00  0.00           C
ATOM  10312  C25 POPE  185      82.984  17.174 106.156  1.00  0.00           C
ATOM  10315  C26 POPE  185      83.945  16.224 105.436  1.00  0.00           C
ATOM  10318  C27 POPE  185      84.715  16.764 104.216  1.00  0.00           C
ATOM  10321  C28 POPE  185      85.865  15.814 103.796  1.00  0.00           C
ATOM  10324  C29 POPE  185      86.754  16.344 102.696  1.00  0.00           C
ATOM  10326 0C21 POPE  185      87.574  15.614 101.916  1.00  0.00           C
ATOM  10328 1C21 POPE  185      87.754  14.114 101.936  1.00  0.00           C
ATOM  10331 2C21 POPE  185      88.614  13.594 100.766  1.00  0.00           C
ATOM  10334 3C21 POPE  185      90.135  13.795 100.946  1.00  0.00           C
ATOM  10337 4C21 POPE  185      90.925  13.075  99.846  1.00  0.00           C
ATOM  10340 5C21 POPE  185      92.444  13.285  99.896  1.00  0.00           C
ATOM  10343 6C21 POPE  185      93.125  12.754 101.166  1.00  0.00           C
ATOM  10346 7C21 POPE  185      94.655  12.754 101.036  1.00  0.00           C
ATOM  10349 8C21 POPE  185      95.394  12.434 102.336  1.00  0.00           C
ATOM  10353  C33 POPE  185      89.594  14.794 107.296  1.00  0.00           C
ATOM  10356  C34 POPE  185      89.645  13.864 106.086  1.00  0.00           C
ATOM  10359  C35 POPE  185      90.744  12.795 106.156  1.00  0.00           C
ATOM  10362  C36 POPE  185      90.704  11.834 104.966  1.00  0.00           C
ATOM  10365  C37 POPE  185      89.575  10.805 105.106  1.00  0.00           C
ATOM  10368  C38 POPE  185      89.004  10.354 103.756  1.00  0.00           C
ATOM  10371  C39 POPE  185      90.054   9.754 102.816  1.00  0.00           C
ATOM  10374 0C31 POPE  185      89.445   9.375 101.476  1.00  0.00           C
ATOM  10377 1C31 POPE  185      90.485   8.825 100.506  1.00  0.00           C
ATOM  10380 2C31 POPE  185      89.895   8.455  99.146  1.00  0.00           C
ATOM  10383 3C31 POPE  185      90.934   7.745  98.266  1.00  0.00           C
ATOM  10386 4C31 POPE  185      90.405   7.394  96.876  1.00  0.00           C
ATOM  10389 5C31 POPE  185      91.404   6.514  96.116  1.00  0.00           C
ATOM  10392 6C31 POPE  185      90.905   6.064  94.736  1.00  0.00           C
ATOM  10396  NH3 POPE  186     116.805  64.944 107.686  1.00  0.00           N
ATOM  10400  C12 POPE  186     117.924  65.855 108.146  1.00  0.00           C
ATOM  10403  C11 POPE  186     119.305  65.164 108.207  1.00  0.00           C
ATOM  10406  P   POPE  186     121.574  66.495 107.856  1.00  0.00           P
ATOM  10407  O13 POPE  186     122.565  65.425 108.076  1.00  0.00           O
ATOM  10408  O14 POPE  186     121.975  67.885 108.226  1.00  0.00           O
ATOM  10409  O11 POPE  186     121.094  66.475 106.336  1.00  0.00           O
ATOM  10410  O12 POPE  186     120.275  66.105 108.676  1.00  0.00           O
ATOM  10411  C1  POPE  186     121.565  67.425 105.376  1.00  0.00           C
ATOM  10414  C2  POPE  186     120.895  67.094 104.006  1.00  0.00           C
ATOM  10416  O21 POPE  186     121.574  67.624 102.846  1.00  0.00           O
ATOM  10417  C21 POPE  186     121.385  68.914 102.566  1.00  0.00           C
ATOM  10418  O22 POPE  186     121.065  69.774 103.366  1.00  0.00           O
ATOM  10419  C22 POPE  186     121.665  69.175 101.076  1.00  0.00           C
ATOM  10422  C3  POPE  186     119.354  67.315 103.986  1.00  0.00           C
ATOM  10425  O31 POPE  186     118.764  66.205 103.276  1.00  0.00           O
ATOM  10426  C31 POPE  186     118.425  65.194 104.076  1.00  0.00           C
ATOM  10427  O32 POPE  186     118.255  65.264 105.287  1.00  0.00           O
ATOM  10428  C32 POPE  186     118.335  63.905 103.306  1.00  0.00           C
ATOM  10431  C23 POPE  186     120.464  69.764 100.266  1.00  0.00           C
ATOM  10434  C24 POPE  186     119.554  68.705  99.616  1.00  0.00           C
ATOM  10437  C25 POPE  186     118.515  69.264  98.606  1.00  0.00           C
ATOM  10440  C26 POPE  186     117.854  68.164  97.756  1.00  0.00           C
ATOM  10443  C27 POPE  186     116.604  68.624  96.966  1.00  0.00           C
ATOM  10446  C28 POPE  186     116.784  68.705  95.436  1.00  0.00           C
ATOM  10449  C29 POPE  186     117.644  69.874  95.027  1.00  0.00           C
ATOM  10451 0C21 POPE  186     117.344  70.844  94.146  1.00  0.00           C
ATOM  10453 1C21 POPE  186     116.094  71.024  93.326  1.00  0.00           C
ATOM  10456 2C21 POPE  186     116.334  70.694  91.836  1.00  0.00           C
ATOM  10459 3C21 POPE  186     117.484  71.484  91.196  1.00  0.00           C
ATOM  10462 4C21 POPE  186     117.654  71.145  89.716  1.00  0.00           C
ATOM  10465 5C21 POPE  186     118.824  71.865  89.037  1.00  0.00           C
ATOM  10468 6C21 POPE  186     118.694  73.385  89.037  1.00  0.00           C
ATOM  10471 7C21 POPE  186     119.694  74.035  88.076  1.00  0.00           C
ATOM  10474 8C21 POPE  186     119.745  75.554  88.166  1.00  0.00           C
ATOM  10478  C33 POPE  186     119.125  62.785 104.006  1.00  0.00           C
ATOM  10481  C34 POPE  186     118.465  61.434 103.756  1.00  0.00           C
ATOM  10484  C35 POPE  186     118.355  61.015 102.276  1.00  0.00           C
ATOM  10487  C36 POPE  186     117.184  60.065 102.056  1.00  0.00           C
ATOM  10490  C37 POPE  186     116.865  59.844 100.576  1.00  0.00           C
ATOM  10493  C38 POPE  186     115.625  58.964 100.406  1.00  0.00           C
ATOM  10496  C39 POPE  186     115.195  58.815  98.946  1.00  0.00           C
ATOM  10499 0C31 POPE  186     114.144  57.694  98.766  1.00  0.00           C
ATOM  10502 1C31 POPE  186     113.684  57.574  97.306  1.00  0.00           C
ATOM  10505 2C31 POPE  186     113.235  56.145  96.936  1.00  0.00           C
ATOM  10508 3C31 POPE  186     111.725  55.984  96.746  1.00  0.00           C
ATOM  10511 4C31 POPE  186     111.194  56.635  95.456  1.00  0.00           C
ATOM  10514 5C31 POPE  186     109.745  56.254  95.156  1.00  0.00           C
ATOM  10517 6C31 POPE  186     109.114  57.125  94.076  1.00  0.00           C
ATOM  10521  NH3 POPE  187     102.245   9.124  71.736  1.00  0.00           N
ATOM  10525  C12 POPE  187     103.675   9.535  71.516  1.00  0.00           C
ATOM  10528  C11 POPE  187     104.065   9.665  70.026  1.00  0.00           C
ATOM  10531  P   POPE  187     105.865  11.575  70.146  1.00  0.00           P
ATOM  10532  O13 POPE  187     104.634  12.374  70.366  1.00  0.00           O
ATOM  10533  O14 POPE  187     106.795  11.994  69.076  1.00  0.00           O
ATOM  10534  O11 POPE  187     106.644  11.384  71.506  1.00  0.00           O
ATOM  10535  O12 POPE  187     105.424  10.084  69.876  1.00  0.00           O
ATOM  10536  C1  POPE  187     107.054  10.165  72.116  1.00  0.00           C
ATOM  10539  C2  POPE  187     107.115  10.344  73.666  1.00  0.00           C
ATOM  10541  O21 POPE  187     107.274   9.154  74.476  1.00  0.00           O
ATOM  10542  C21 POPE  187     108.115   8.215  74.116  1.00  0.00           C
ATOM  10543  O22 POPE  187     108.845   8.224  73.126  1.00  0.00           O
ATOM  10544  C22 POPE  187     108.225   7.104  75.176  1.00  0.00           C
ATOM  10547  C3  POPE  187     105.835  11.074  74.166  1.00  0.00           C
ATOM  10550  O31 POPE  187     106.135  12.094  75.136  1.00  0.00           O
ATOM  10551  C31 POPE  187     105.744  11.864  76.366  1.00  0.00           C
ATOM  10552  O32 POPE  187     105.364  10.785  76.806  1.00  0.00           O
ATOM  10553  C32 POPE  187     105.784  13.185  77.146  1.00  0.00           C
ATOM  10556  C23 POPE  187     107.005   6.814  76.096  1.00  0.00           C
ATOM  10559  C24 POPE  187     107.364   7.024  77.566  1.00  0.00           C
ATOM  10562  C25 POPE  187     106.224   6.814  78.576  1.00  0.00           C
ATOM  10565  C26 POPE  187     106.644   7.015  80.036  1.00  0.00           C
ATOM  10568  C27 POPE  187     105.485   6.814  81.026  1.00  0.00           C
ATOM  10571  C28 POPE  187     105.765   7.354  82.446  1.00  0.00           C
ATOM  10574  C29 POPE  187     104.505   7.465  83.266  1.00  0.00           C
ATOM  10576 0C21 POPE  187     103.874   6.464  83.897  1.00  0.00           C
ATOM  10578 1C21 POPE  187     104.284   5.015  83.946  1.00  0.00           C
ATOM  10581 2C21 POPE  187     104.855   4.594  85.316  1.00  0.00           C
ATOM  10584 3C21 POPE  187     103.854   4.725  86.466  1.00  0.00           C
ATOM  10587 4C21 POPE  187     104.475   4.394  87.826  1.00  0.00           C
ATOM  10590 5C21 POPE  187     103.484   4.484  89.006  1.00  0.00           C
ATOM  10593 6C21 POPE  187     102.744   5.825  89.106  1.00  0.00           C
ATOM  10596 7C21 POPE  187     101.845   5.914  90.346  1.00  0.00           C
ATOM  10599 8C21 POPE  187     100.895   7.124  90.306  1.00  0.00           C
ATOM  10603  C33 POPE  187     105.975  12.984  78.666  1.00  0.00           C
ATOM  10606  C34 POPE  187     105.855  14.295  79.466  1.00  0.00           C
ATOM  10609  C35 POPE  187     107.034  14.474  80.427  1.00  0.00           C
ATOM  10612  C36 POPE  187     107.134  13.415  81.537  1.00  0.00           C
ATOM  10615  C37 POPE  187     108.565  13.285  82.076  1.00  0.00           C
ATOM  10618  C38 POPE  187     108.734  12.174  83.126  1.00  0.00           C
ATOM  10621  C39 POPE  187     107.824  12.315  84.356  1.00  0.00           C
ATOM  10624 0C31 POPE  187     107.945  13.674  85.056  1.00  0.00           C
ATOM  10627 1C31 POPE  187     107.075  13.754  86.316  1.00  0.00           C
ATOM  10630 2C31 POPE  187     107.125  15.114  87.016  1.00  0.00           C
ATOM  10633 3C31 POPE  187     106.485  15.045  88.406  1.00  0.00           C
ATOM  10636 4C31 POPE  187     106.385  16.395  89.116  1.00  0.00           C
ATOM  10639 5C31 POPE  187     105.814  16.245  90.526  1.00  0.00           C
ATOM  10642 6C31 POPE  187     105.394  17.565  91.166  1.00  0.00           C
ATOM  10646  NH3 POPE  188      14.335  42.985  69.966  1.00  0.00           N
ATOM  10650  C12 POPE  188      15.524  43.024  69.056  1.00  0.00           C
ATOM  10653  C11 POPE  188      15.625  41.705  68.256  1.00  0.00           C
ATOM  10656  P   POPE  188      17.965  40.844  68.916  1.00  0.00           P
ATOM  10657  O13 POPE  188      18.525  39.554  68.456  1.00  0.00           O
ATOM  10658  O14 POPE  188      18.964  41.894  69.206  1.00  0.00           O
ATOM  10659  O11 POPE  188      17.114  40.624  70.246  1.00  0.00           O
ATOM  10660  O12 POPE  188      16.954  41.434  67.856  1.00  0.00           O
ATOM  10661  C1  POPE  188      17.784  40.054  71.386  1.00  0.00           C
ATOM  10664  C2  POPE  188      16.824  39.575  72.536  1.00  0.00           C
ATOM  10666  O21 POPE  188      15.934  40.574  73.066  1.00  0.00           O
ATOM  10667  C21 POPE  188      16.464  41.675  73.566  1.00  0.00           C
ATOM  10668  O22 POPE  188      17.614  42.054  73.486  1.00  0.00           O
ATOM  10669  C22 POPE  188      15.344  42.405  74.336  1.00  0.00           C
ATOM  10672  C3  POPE  188      17.534  38.765  73.686  1.00  0.00           C
ATOM  10675  O31 POPE  188      18.204  39.545  74.696  1.00  0.00           O
ATOM  10676  C31 POPE  188      19.474  39.885  74.466  1.00  0.00           C
ATOM  10677  O32 POPE  188      20.065  39.645  73.426  1.00  0.00           O
ATOM  10678  C32 POPE  188      20.045  40.565  75.726  1.00  0.00           C
ATOM  10681  C23 POPE  188      15.774  43.745  74.986  1.00  0.00           C
ATOM  10684  C24 POPE  188      14.694  44.274  75.936  1.00  0.00           C
ATOM  10687  C25 POPE  188      14.814  43.705  77.356  1.00  0.00           C
ATOM  10690  C26 POPE  188      13.595  43.964  78.246  1.00  0.00           C
ATOM  10693  C27 POPE  188      13.665  43.125  79.526  1.00  0.00           C
ATOM  10696  C28 POPE  188      12.395  43.154  80.396  1.00  0.00           C
ATOM  10699  C29 POPE  188      12.564  42.174  81.537  1.00  0.00           C
ATOM  10701 0C21 POPE  188      11.634  41.335  82.026  1.00  0.00           C
ATOM  10703 1C21 POPE  188      10.194  41.234  81.596  1.00  0.00           C
ATOM  10706 2C21 POPE  188       9.344  40.595  82.716  1.00  0.00           C
ATOM  10709 3C21 POPE  188       9.284  41.444  83.996  1.00  0.00           C
ATOM  10712 4C21 POPE  188       8.465  40.774  85.116  1.00  0.00           C
ATOM  10715 5C21 POPE  188       9.224  39.725  85.926  1.00  0.00           C
ATOM  10718 6C21 POPE  188       8.364  39.205  87.086  1.00  0.00           C
ATOM  10721 7C21 POPE  188       8.514  37.694  87.336  1.00  0.00           C
ATOM  10724 8C21 POPE  188       7.395  37.135  88.216  1.00  0.00           C
ATOM  10728  C33 POPE  188      20.944  41.805  75.486  1.00  0.00           C
ATOM  10731  C34 POPE  188      21.674  42.174  76.796  1.00  0.00           C
ATOM  10734  C35 POPE  188      22.744  43.265  76.666  1.00  0.00           C
ATOM  10737  C36 POPE  188      22.225  44.705  76.826  1.00  0.00           C
ATOM  10740  C37 POPE  188      23.334  45.765  76.846  1.00  0.00           C
ATOM  10743  C38 POPE  188      22.814  47.184  77.156  1.00  0.00           C
ATOM  10746  C39 POPE  188      23.925  48.255  77.196  1.00  0.00           C
ATOM  10749 0C31 POPE  188      24.364  48.795  75.826  1.00  0.00           C
ATOM  10752 1C31 POPE  188      25.625  49.674  75.906  1.00  0.00           C
ATOM  10755 2C31 POPE  188      25.844  50.504  74.636  1.00  0.00           C
ATOM  10758 3C31 POPE  188      26.514  49.725  73.486  1.00  0.00           C
ATOM  10761 4C31 POPE  188      28.055  49.765  73.556  1.00  0.00           C
ATOM  10764 5C31 POPE  188      28.724  49.324  72.246  1.00  0.00           C
ATOM  10767 6C31 POPE  188      29.104  47.855  72.226  1.00  0.00           C
ATOM  10771  NH3 POPE  189     128.614  73.624  67.606  1.00  0.00           N
ATOM  10775  C12 POPE  189     127.385  73.185  66.856  1.00  0.00           C
ATOM  10778  C11 POPE  189     127.324  73.815  65.456  1.00  0.00           C
ATOM  10781  P   POPE  189     126.705  76.285  66.076  1.00  0.00           P
ATOM  10782  O13 POPE  189     126.714  77.594  65.376  1.00  0.00           O
ATOM  10783  O14 POPE  189     125.354  75.724  66.296  1.00  0.00           O
ATOM  10784  O11 POPE  189     127.514  76.414  67.436  1.00  0.00           O
ATOM  10785  O12 POPE  189     127.665  75.205  65.446  1.00  0.00           O
ATOM  10786  C1  POPE  189     126.945  76.425  68.736  1.00  0.00           C
ATOM  10789  C2  POPE  189     126.525  77.855  69.206  1.00  0.00           C
ATOM  10791  O21 POPE  189     127.614  78.495  69.906  1.00  0.00           O
ATOM  10792  C21 POPE  189     127.765  78.364  71.196  1.00  0.00           C
ATOM  10793  O22 POPE  189     127.215  77.554  71.936  1.00  0.00           O
ATOM  10794  C22 POPE  189     128.764  79.385  71.746  1.00  0.00           C
ATOM  10797  C3  POPE  189     125.124  77.824  69.926  1.00  0.00           C
ATOM  10800  O31 POPE  189     124.515  79.124  70.016  1.00  0.00           O
ATOM  10801  C31 POPE  189     123.785  79.544  71.076  1.00  0.00           C
ATOM  10802  O32 POPE  189     122.955  80.444  70.966  1.00  0.00           O
ATOM  10803  C32 POPE  189     124.195  78.914  72.416  1.00  0.00           C
ATOM  10806  C23 POPE  189     128.195  80.245  72.906  1.00  0.00           C
ATOM  10809  C24 POPE  189     129.295  80.984  73.686  1.00  0.00           C
ATOM  10812  C25 POPE  189     128.745  81.865  74.826  1.00  0.00           C
ATOM  10815  C26 POPE  189     128.325  81.175  76.137  1.00  0.00           C
ATOM  10818  C27 POPE  189     129.475  81.105  77.166  1.00  0.00           C
ATOM  10821  C28 POPE  189     129.225  80.234  78.416  1.00  0.00           C
ATOM  10824  C29 POPE  189     127.945  80.525  79.156  1.00  0.00           C
ATOM  10826 0C21 POPE  189     127.794  81.234  80.287  1.00  0.00           C
ATOM  10828 1C21 POPE  189     128.845  81.944  81.106  1.00  0.00           C
ATOM  10831 2C21 POPE  189     128.734  81.664  82.626  1.00  0.00           C
ATOM  10834 3C21 POPE  189     127.504  82.315  83.296  1.00  0.00           C
ATOM  10837 4C21 POPE  189     127.245  81.834  84.736  1.00  0.00           C
ATOM  10840 5C21 POPE  189     125.755  81.904  85.156  1.00  0.00           C
ATOM  10843 6C21 POPE  189     125.175  83.305  85.436  1.00  0.00           C
ATOM  10846 7C21 POPE  189     124.925  84.155  84.177  1.00  0.00           C
ATOM  10849 8C21 POPE  189     124.155  85.444  84.426  1.00  0.00           C
ATOM  10853  C33 POPE  189     123.425  79.514  73.626  1.00  0.00           C
ATOM  10856  C34 POPE  189     123.985  79.115  74.996  1.00  0.00           C
ATOM  10859  C35 POPE  189     123.915  77.615  75.326  1.00  0.00           C
ATOM  10862  C36 POPE  189     122.474  77.075  75.496  1.00  0.00           C
ATOM  10865  C37 POPE  189     122.434  75.624  75.996  1.00  0.00           C
ATOM  10868  C38 POPE  189     121.005  75.074  76.137  1.00  0.00           C
ATOM  10871  C39 POPE  189     120.545  74.995  77.597  1.00  0.00           C
ATOM  10874 0C31 POPE  189     119.155  74.344  77.756  1.00  0.00           C
ATOM  10877 1C31 POPE  189     118.874  73.975  79.216  1.00  0.00           C
ATOM  10880 2C31 POPE  189     117.484  73.364  79.466  1.00  0.00           C
ATOM  10883 3C31 POPE  189     116.354  74.404  79.516  1.00  0.00           C
ATOM  10886 4C31 POPE  189     115.154  73.894  80.336  1.00  0.00           C
ATOM  10889 5C31 POPE  189     114.004  74.895  80.396  1.00  0.00           C
ATOM  10892 6C31 POPE  189     112.894  74.484  81.376  1.00  0.00           C
ATOM  10896  NH3 POPE  190      60.944  96.135  70.096  1.00  0.00           N
ATOM  10900  C12 POPE  190      60.144  95.094  69.386  1.00  0.00           C
ATOM  10903  C11 POPE  190      58.834  94.844  70.136  1.00  0.00           C
ATOM  10906  P   POPE  190      56.495  94.894  68.886  1.00  0.00           P
ATOM  10907  O13 POPE  190      56.305  96.264  69.416  1.00  0.00           O
ATOM  10908  O14 POPE  190      56.194  94.715  67.446  1.00  0.00           O
ATOM  10909  O11 POPE  190      55.585  93.895  69.686  1.00  0.00           O
ATOM  10910  O12 POPE  190      57.905  94.295  69.226  1.00  0.00           O
ATOM  10911  C1  POPE  190      54.715  94.365  70.726  1.00  0.00           C
ATOM  10914  C2  POPE  190      55.394  94.395  72.126  1.00  0.00           C
ATOM  10916  O21 POPE  190      54.394  93.974  73.066  1.00  0.00           O
ATOM  10917  C21 POPE  190      54.855  93.264  74.086  1.00  0.00           C
ATOM  10918  O22 POPE  190      56.004  92.925  74.256  1.00  0.00           O
ATOM  10919  C22 POPE  190      53.694  92.964  75.016  1.00  0.00           C
ATOM  10922  C3  POPE  190      55.984  95.785  72.516  1.00  0.00           C
ATOM  10925  O31 POPE  190      56.235  95.874  73.936  1.00  0.00           O
ATOM  10926  C31 POPE  190      55.445  96.635  74.656  1.00  0.00           C
ATOM  10927  O32 POPE  190      54.575  97.385  74.246  1.00  0.00           O
ATOM  10928  C32 POPE  190      55.684  96.344  76.126  1.00  0.00           C
ATOM  10931  C23 POPE  190      54.155  92.114  76.207  1.00  0.00           C
ATOM  10934  C24 POPE  190      53.024  91.904  77.196  1.00  0.00           C
ATOM  10937  C25 POPE  190      53.374  90.884  78.286  1.00  0.00           C
ATOM  10940  C26 POPE  190      54.434  91.395  79.266  1.00  0.00           C
ATOM  10943  C27 POPE  190      54.824  90.344  80.326  1.00  0.00           C
ATOM  10946  C28 POPE  190      55.944  90.815  81.266  1.00  0.00           C
ATOM  10949  C29 POPE  190      55.504  91.965  82.146  1.00  0.00           C
ATOM  10951 0C21 POPE  190      55.994  92.254  83.356  1.00  0.00           C
ATOM  10953 1C21 POPE  190      57.135  91.535  84.037  1.00  0.00           C
ATOM  10956 2C21 POPE  190      57.945  92.484  84.946  1.00  0.00           C
ATOM  10959 3C21 POPE  190      57.465  92.464  86.397  1.00  0.00           C
ATOM  10962 4C21 POPE  190      58.045  93.605  87.246  1.00  0.00           C
ATOM  10965 5C21 POPE  190      57.805  93.384  88.746  1.00  0.00           C
ATOM  10968 6C21 POPE  190      58.545  94.425  89.606  1.00  0.00           C
ATOM  10971 7C21 POPE  190      58.444  94.145  91.106  1.00  0.00           C
ATOM  10974 8C21 POPE  190      59.604  94.745  91.906  1.00  0.00           C
ATOM  10978  C33 POPE  190      54.434  96.684  76.966  1.00  0.00           C
ATOM  10981  C34 POPE  190      54.575  96.344  78.446  1.00  0.00           C
ATOM  10984  C35 POPE  190      55.944  96.684  79.036  1.00  0.00           C
ATOM  10987  C36 POPE  190      55.934  96.515  80.556  1.00  0.00           C
ATOM  10990  C37 POPE  190      57.314  96.105  81.096  1.00  0.00           C
ATOM  10993  C38 POPE  190      57.304  95.774  82.586  1.00  0.00           C
ATOM  10996  C39 POPE  190      57.275  97.035  83.446  1.00  0.00           C
ATOM  10999 0C31 POPE  190      57.625  96.745  84.906  1.00  0.00           C
ATOM  11002 1C31 POPE  190      57.795  98.045  85.707  1.00  0.00           C
ATOM  11005 2C31 POPE  190      58.405  97.844  87.097  1.00  0.00           C
ATOM  11008 3C31 POPE  190      59.894  97.455  87.076  1.00  0.00           C
ATOM  11011 4C31 POPE  190      60.504  97.565  88.476  1.00  0.00           C
ATOM  11014 5C31 POPE  190      62.034  97.555  88.516  1.00  0.00           C
ATOM  11017 6C31 POPE  190      62.595  97.744  89.936  1.00  0.00           C
ATOM  11021  NH3 POPE  191       8.304 100.744  67.536  1.00  0.00           N
ATOM  11025  C12 POPE  191       7.075 100.034  67.056  1.00  0.00           C
ATOM  11028  C11 POPE  191       6.094 100.975  66.316  1.00  0.00           C
ATOM  11031  P   POPE  191       6.695 103.484  66.226  1.00  0.00           P
ATOM  11032  O13 POPE  191       8.125 103.135  66.256  1.00  0.00           O
ATOM  11033  O14 POPE  191       6.014 103.694  64.946  1.00  0.00           O
ATOM  11034  O11 POPE  191       6.394 104.715  67.156  1.00  0.00           O
ATOM  11035  O12 POPE  191       5.965 102.264  66.956  1.00  0.00           O
ATOM  11036  C1  POPE  191       6.914 104.774  68.476  1.00  0.00           C
ATOM  11039  C2  POPE  191       5.844 105.215  69.496  1.00  0.00           C
ATOM  11041  O21 POPE  191       6.215 104.734  70.796  1.00  0.00           O
ATOM  11042  C21 POPE  191       7.105 105.484  71.416  1.00  0.00           C
ATOM  11043  O22 POPE  191       7.745 106.404  70.906  1.00  0.00           O
ATOM  11044  C22 POPE  191       7.215 105.024  72.866  1.00  0.00           C
ATOM  11047  C3  POPE  191       4.415 104.684  69.146  1.00  0.00           C
ATOM  11050  O31 POPE  191       3.605 104.264  70.256  1.00  0.00           O
ATOM  11051  C31 POPE  191       3.346 105.174  71.196  1.00  0.00           C
ATOM  11052  O32 POPE  191       3.685 106.354  71.136  1.00  0.00           O
ATOM  11053  C32 POPE  191       2.556 104.494  72.336  1.00  0.00           C
ATOM  11056  C23 POPE  191       7.554 106.175  73.836  1.00  0.00           C
ATOM  11059  C24 POPE  191       6.355 106.684  74.656  1.00  0.00           C
ATOM  11062  C25 POPE  191       6.124 105.834  75.906  1.00  0.00           C
ATOM  11065  C26 POPE  191       5.086 106.354  76.916  1.00  0.00           C
ATOM  11068  C27 POPE  191       4.846 105.304  78.016  1.00  0.00           C
ATOM  11071  C28 POPE  191       4.006 105.794  79.206  1.00  0.00           C
ATOM  11074  C29 POPE  191       3.456 104.605  79.966  1.00  0.00           C
ATOM  11076 0C21 POPE  191       3.845 104.105  81.156  1.00  0.00           C
ATOM  11078 1C21 POPE  191       4.946 104.654  82.036  1.00  0.00           C
ATOM  11081 2C21 POPE  191       5.944 103.615  82.586  1.00  0.00           C
ATOM  11084 3C21 POPE  191       6.945 104.295  83.546  1.00  0.00           C
ATOM  11087 4C21 POPE  191       8.104 103.404  84.006  1.00  0.00           C
ATOM  11090 5C21 POPE  191       7.684 102.134  84.756  1.00  0.00           C
ATOM  11093 6C21 POPE  191       8.925 101.455  85.366  1.00  0.00           C
ATOM  11096 7C21 POPE  191       8.645 100.184  86.166  1.00  0.00           C
ATOM  11099 8C21 POPE  191       9.914  99.695  86.856  1.00  0.00           C
ATOM  11103  C33 POPE  191       2.805 105.094  73.736  1.00  0.00           C
ATOM  11106  C34 POPE  191       1.735 104.684  74.776  1.00  0.00           C
ATOM  11109  C35 POPE  191       2.005 103.404  75.566  1.00  0.00           C
ATOM  11112  C36 POPE  191       0.946 103.185  76.666  1.00  0.00           C
ATOM  11115  C37 POPE  191       1.355 102.145  77.726  1.00  0.00           C
ATOM  11118  C38 POPE  191       0.385 102.124  78.926  1.00  0.00           C
ATOM  11121  C39 POPE  191       0.725 101.035  79.966  1.00  0.00           C
ATOM  11124 0C31 POPE  191       0.315 101.424  81.397  1.00  0.00           C
ATOM  11127 1C31 POPE  191       0.636 100.344  82.446  1.00  0.00           C
ATOM  11130 2C31 POPE  191       0.865 100.945  83.836  1.00  0.00           C
ATOM  11133 3C31 POPE  191       0.956  99.925  84.986  1.00  0.00           C
ATOM  11136 4C31 POPE  191       2.106  98.914  84.876  1.00  0.00           C
ATOM  11139 5C31 POPE  191       2.225  98.045  86.146  1.00  0.00           C
ATOM  11142 6C31 POPE  191       3.395  97.065  86.106  1.00  0.00           C
ATOM  11146  NH3 POPE  192     126.795  59.344 110.696  1.00  0.00           N
ATOM  11150  C12 POPE  192     125.415  59.254 110.126  1.00  0.00           C
ATOM  11153  C11 POPE  192     124.345  59.414 111.226  1.00  0.00           C
ATOM  11156  P   POPE  192     121.754  59.224 111.386  1.00  0.00           P
ATOM  11157  O13 POPE  192     121.485  58.594 112.696  1.00  0.00           O
ATOM  11158  O14 POPE  192     121.714  60.705 111.277  1.00  0.00           O
ATOM  11159  O11 POPE  192     120.765  58.605 110.287  1.00  0.00           O
ATOM  11160  O12 POPE  192     123.164  58.675 110.886  1.00  0.00           O
ATOM  11161  C1  POPE  192     121.194  57.955 109.086  1.00  0.00           C
ATOM  11164  C2  POPE  192     121.224  58.885 107.836  1.00  0.00           C
ATOM  11166  O21 POPE  192     121.784  58.174 106.716  1.00  0.00           O
ATOM  11167  C21 POPE  192     120.965  57.384 106.067  1.00  0.00           C
ATOM  11168  O22 POPE  192     119.834  57.075 106.416  1.00  0.00           O
ATOM  11169  C22 POPE  192     121.634  56.955 104.756  1.00  0.00           C
ATOM  11172  C3  POPE  192     122.054  60.184 108.016  1.00  0.00           C
ATOM  11175  O31 POPE  192     122.215  60.864 106.746  1.00  0.00           O
ATOM  11176  C31 POPE  192     123.134  61.824 106.806  1.00  0.00           C
ATOM  11177  O32 POPE  192     123.694  62.195 107.826  1.00  0.00           O
ATOM  11178  C32 POPE  192     123.444  62.335 105.396  1.00  0.00           C
ATOM  11181  C23 POPE  192     121.655  58.074 103.696  1.00  0.00           C
ATOM  11184  C24 POPE  192     122.425  57.705 102.416  1.00  0.00           C
ATOM  11187  C25 POPE  192     122.565  58.934 101.506  1.00  0.00           C
ATOM  11190  C26 POPE  192     123.284  58.684 100.186  1.00  0.00           C
ATOM  11193  C27 POPE  192     123.524  60.014  99.446  1.00  0.00           C
ATOM  11196  C28 POPE  192     123.994  59.864  97.986  1.00  0.00           C
ATOM  11199  C29 POPE  192     122.894  59.295  97.136  1.00  0.00           C
ATOM  11201 0C21 POPE  192     123.055  58.535  96.046  1.00  0.00           C
ATOM  11203 1C21 POPE  192     124.354  58.135  95.396  1.00  0.00           C
ATOM  11206 2C21 POPE  192     124.314  58.455  93.897  1.00  0.00           C
ATOM  11209 3C21 POPE  192     125.475  57.855  93.106  1.00  0.00           C
ATOM  11212 4C21 POPE  192     125.275  58.065  91.606  1.00  0.00           C
ATOM  11215 5C21 POPE  192     125.995  57.024  90.726  1.00  0.00           C
ATOM  11218 6C21 POPE  192     125.284  55.664  90.676  1.00  0.00           C
ATOM  11221 7C21 POPE  192     125.774  54.785  89.526  1.00  0.00           C
ATOM  11224 8C21 POPE  192     125.004  53.475  89.386  1.00  0.00           C
ATOM  11228  C33 POPE  192     123.174  63.855 105.287  1.00  0.00           C
ATOM  11231  C34 POPE  192     123.824  64.554 104.066  1.00  0.00           C
ATOM  11234  C35 POPE  192     123.235  64.124 102.716  1.00  0.00           C
ATOM  11237  C36 POPE  192     123.815  64.914 101.526  1.00  0.00           C
ATOM  11240  C37 POPE  192     123.225  64.425 100.196  1.00  0.00           C
ATOM  11243  C38 POPE  192     123.864  65.035  98.946  1.00  0.00           C
ATOM  11246  C39 POPE  192     123.605  64.194  97.676  1.00  0.00           C
ATOM  11249 0C31 POPE  192     122.115  63.914  97.406  1.00  0.00           C
ATOM  11252 1C31 POPE  192     121.875  63.234  96.056  1.00  0.00           C
ATOM  11255 2C31 POPE  192     120.394  62.894  95.786  1.00  0.00           C
ATOM  11258 3C31 POPE  192     120.035  61.444  96.116  1.00  0.00           C
ATOM  11261 4C31 POPE  192     118.574  61.085  95.796  1.00  0.00           C
ATOM  11264 5C31 POPE  192     118.284  59.594  95.976  1.00  0.00           C
ATOM  11267 6C31 POPE  192     116.875  59.175  95.546  1.00  0.00           C
ATOM  11271  NH3 POPE  193      95.884  78.115 106.986  1.00  0.00           N
ATOM  11275  C12 POPE  193      96.445  77.274 108.076  1.00  0.00           C
ATOM  11278  C11 POPE  193      95.324  76.904 109.037  1.00  0.00           C
ATOM  11281  P   POPE  193      93.524  75.234 108.056  1.00  0.00           P
ATOM  11282  O13 POPE  193      93.705  73.824 107.626  1.00  0.00           O
ATOM  11283  O14 POPE  193      92.535  75.584 109.076  1.00  0.00           O
ATOM  11284  O11 POPE  193      93.365  76.154 106.756  1.00  0.00           O
ATOM  11285  O12 POPE  193      94.905  75.615 108.676  1.00  0.00           O
ATOM  11286  C1  POPE  193      92.115  75.965 106.036  1.00  0.00           C
ATOM  11289  C2  POPE  193      92.225  74.955 104.836  1.00  0.00           C
ATOM  11291  O21 POPE  193      92.474  75.664 103.596  1.00  0.00           O
ATOM  11292  C21 POPE  193      91.455  76.194 102.956  1.00  0.00           C
ATOM  11293  O22 POPE  193      90.324  76.355 103.386  1.00  0.00           O
ATOM  11294  C22 POPE  193      91.924  76.584 101.556  1.00  0.00           C
ATOM  11297  C3  POPE  193      91.015  73.944 104.806  1.00  0.00           C
ATOM  11300  O31 POPE  193      91.015  73.035 103.666  1.00  0.00           O
ATOM  11301  C31 POPE  193      91.774  71.955 103.856  1.00  0.00           C
ATOM  11302  O32 POPE  193      92.535  71.795 104.796  1.00  0.00           O
ATOM  11303  C32 POPE  193      91.595  70.955 102.716  1.00  0.00           C
ATOM  11306  C23 POPE  193      90.835  77.164 100.616  1.00  0.00           C
ATOM  11309  C24 POPE  193      91.304  77.184  99.146  1.00  0.00           C
ATOM  11312  C25 POPE  193      90.165  76.925  98.146  1.00  0.00           C
ATOM  11315  C26 POPE  193      90.674  76.475  96.756  1.00  0.00           C
ATOM  11318  C27 POPE  193      91.364  77.585  95.956  1.00  0.00           C
ATOM  11321  C28 POPE  193      91.964  77.084  94.626  1.00  0.00           C
ATOM  11324  C29 POPE  193      90.944  76.505  93.666  1.00  0.00           C
ATOM  11326 0C21 POPE  193      90.455  77.135  92.586  1.00  0.00           C
ATOM  11328 1C21 POPE  193      90.855  78.544  92.206  1.00  0.00           C
ATOM  11331 2C21 POPE  193      90.065  79.185  91.056  1.00  0.00           C
ATOM  11334 3C21 POPE  193      90.434  80.665  90.916  1.00  0.00           C
ATOM  11337 4C21 POPE  193      89.974  81.325  89.616  1.00  0.00           C
ATOM  11340 5C21 POPE  193      88.444  81.365  89.436  1.00  0.00           C
ATOM  11343 6C21 POPE  193      88.074  82.124  88.166  1.00  0.00           C
ATOM  11346 7C21 POPE  193      86.585  82.414  88.036  1.00  0.00           C
ATOM  11349 8C21 POPE  193      86.304  83.315  86.826  1.00  0.00           C
ATOM  11353  C33 POPE  193      92.884  70.734 101.876  1.00  0.00           C
ATOM  11356  C34 POPE  193      92.635  70.734 100.356  1.00  0.00           C
ATOM  11359  C35 POPE  193      93.655  71.554  99.546  1.00  0.00           C
ATOM  11362  C36 POPE  193      94.815  70.745  98.946  1.00  0.00           C
ATOM  11365  C37 POPE  193      95.585  71.565  97.896  1.00  0.00           C
ATOM  11368  C38 POPE  193      96.814  70.834  97.356  1.00  0.00           C
ATOM  11371  C39 POPE  193      97.695  71.654  96.397  1.00  0.00           C
ATOM  11374 0C31 POPE  193      98.565  72.725  97.086  1.00  0.00           C
ATOM  11377 1C31 POPE  193      99.795  73.124  96.256  1.00  0.00           C
ATOM  11380 2C31 POPE  193     100.685  74.154  96.966  1.00  0.00           C
ATOM  11383 3C31 POPE  193     101.614  73.544  98.046  1.00  0.00           C
ATOM  11386 4C31 POPE  193     102.285  74.624  98.916  1.00  0.00           C
ATOM  11389 5C31 POPE  193     103.314  74.124  99.936  1.00  0.00           C
ATOM  11392 6C31 POPE  193     103.795  75.245 100.866  1.00  0.00           C
ATOM  11396  NH3 POPE  194      94.134  50.404 110.346  1.00  0.00           N
ATOM  11400  C12 POPE  194      93.804  51.064 111.646  1.00  0.00           C
ATOM  11403  C11 POPE  194      94.664  50.534 112.796  1.00  0.00           C
ATOM  11406  P   POPE  194      95.944  52.734 113.416  1.00  0.00           P
ATOM  11407  O13 POPE  194      95.214  53.905 112.886  1.00  0.00           O
ATOM  11408  O14 POPE  194      96.865  52.995 114.536  1.00  0.00           O
ATOM  11409  O11 POPE  194      96.765  52.085 112.226  1.00  0.00           O
ATOM  11410  O12 POPE  194      94.905  51.565 113.777  1.00  0.00           O
ATOM  11411  C1  POPE  194      97.845  52.815 111.636  1.00  0.00           C
ATOM  11414  C2  POPE  194      97.395  53.405 110.287  1.00  0.00           C
ATOM  11416  O21 POPE  194      98.074  52.764 109.196  1.00  0.00           O
ATOM  11417  C21 POPE  194      97.624  51.565 108.936  1.00  0.00           C
ATOM  11418  O22 POPE  194      96.595  51.064 109.386  1.00  0.00           O
ATOM  11419  C22 POPE  194      98.545  50.895 107.936  1.00  0.00           C
ATOM  11422  C3  POPE  194      97.675  54.914 110.176  1.00  0.00           C
ATOM  11425  O31 POPE  194      97.175  55.385 108.916  1.00  0.00           O
ATOM  11426  C31 POPE  194      96.865  56.665 108.866  1.00  0.00           C
ATOM  11427  O32 POPE  194      97.034  57.484 109.756  1.00  0.00           O
ATOM  11428  C32 POPE  194      96.105  56.974 107.586  1.00  0.00           C
ATOM  11431  C23 POPE  194      97.754  50.295 106.756  1.00  0.00           C
ATOM  11434  C24 POPE  194      98.664  49.534 105.786  1.00  0.00           C
ATOM  11437  C25 POPE  194      99.615  50.425 104.976  1.00  0.00           C
ATOM  11440  C26 POPE  194      98.934  51.324 103.926  1.00  0.00           C
ATOM  11443  C27 POPE  194      99.694  51.295 102.597  1.00  0.00           C
ATOM  11446  C28 POPE  194      99.034  52.065 101.436  1.00  0.00           C
ATOM  11449  C29 POPE  194      99.715  51.754 100.126  1.00  0.00           C
ATOM  11451 0C21 POPE  194      99.634  52.465  98.996  1.00  0.00           C
ATOM  11453 1C21 POPE  194      98.815  53.715  98.786  1.00  0.00           C
ATOM  11456 2C21 POPE  194      98.804  54.105  97.296  1.00  0.00           C
ATOM  11459 3C21 POPE  194      98.125  55.455  97.026  1.00  0.00           C
ATOM  11462 4C21 POPE  194      98.454  55.945  95.606  1.00  0.00           C
ATOM  11465 5C21 POPE  194      97.464  56.984  95.066  1.00  0.00           C
ATOM  11468 6C21 POPE  194      98.115  57.925  94.056  1.00  0.00           C
ATOM  11471 7C21 POPE  194      97.155  58.984  93.526  1.00  0.00           C
ATOM  11474 8C21 POPE  194      97.854  60.114  92.766  1.00  0.00           C
ATOM  11478  C33 POPE  194      95.555  55.755 106.817  1.00  0.00           C
ATOM  11481  C34 POPE  194      96.565  55.124 105.847  1.00  0.00           C
ATOM  11484  C35 POPE  194      96.625  55.804 104.476  1.00  0.00           C
ATOM  11487  C36 POPE  194      95.384  55.495 103.616  1.00  0.00           C
ATOM  11490  C37 POPE  194      95.744  55.205 102.156  1.00  0.00           C
ATOM  11493  C38 POPE  194      94.524  54.804 101.316  1.00  0.00           C
ATOM  11496  C39 POPE  194      94.955  54.464  99.887  1.00  0.00           C
ATOM  11499 0C31 POPE  194      93.804  54.184  98.916  1.00  0.00           C
ATOM  11502 1C31 POPE  194      94.305  54.175  97.466  1.00  0.00           C
ATOM  11505 2C31 POPE  194      93.705  53.074  96.606  1.00  0.00           C
ATOM  11508 3C31 POPE  194      94.274  53.074  95.176  1.00  0.00           C
ATOM  11511 4C31 POPE  194      93.594  54.074  94.236  1.00  0.00           C
ATOM  11514 5C31 POPE  194      94.265  54.094  92.856  1.00  0.00           C
ATOM  11517 6C31 POPE  194      93.395  54.705  91.756  1.00  0.00           C
ATOM  11521  NH3 POPE  195      36.405  32.854  72.726  1.00  0.00           N
ATOM  11525  C12 POPE  195      37.324  32.375  71.656  1.00  0.00           C
ATOM  11528  C11 POPE  195      36.535  31.585  70.606  1.00  0.00           C
ATOM  11531  P   POPE  195      37.135  29.024  70.856  1.00  0.00           P
ATOM  11532  O13 POPE  195      35.754  28.764  71.306  1.00  0.00           O
ATOM  11533  O14 POPE  195      37.765  28.045  69.946  1.00  0.00           O
ATOM  11534  O11 POPE  195      38.024  29.144  72.166  1.00  0.00           O
ATOM  11535  O12 POPE  195      37.274  30.444  70.196  1.00  0.00           O
ATOM  11536  C1  POPE  195      38.135  28.014  73.036  1.00  0.00           C
ATOM  11539  C2  POPE  195      37.824  28.414  74.516  1.00  0.00           C
ATOM  11541  O21 POPE  195      37.704  27.254  75.356  1.00  0.00           O
ATOM  11542  C21 POPE  195      38.805  26.535  75.546  1.00  0.00           C
ATOM  11543  O22 POPE  195      39.874  26.684  74.986  1.00  0.00           O
ATOM  11544  C22 POPE  195      38.554  25.494  76.636  1.00  0.00           C
ATOM  11547  C3  POPE  195      36.495  29.254  74.596  1.00  0.00           C
ATOM  11550  O31 POPE  195      35.924  29.424  75.926  1.00  0.00           O
ATOM  11551  C31 POPE  195      36.614  30.205  76.746  1.00  0.00           C
ATOM  11552  O32 POPE  195      37.645  30.795  76.466  1.00  0.00           O
ATOM  11553  C32 POPE  195      35.905  30.205  78.116  1.00  0.00           C
ATOM  11556  C23 POPE  195      39.785  25.324  77.566  1.00  0.00           C
ATOM  11559  C24 POPE  195      39.524  24.455  78.806  1.00  0.00           C
ATOM  11562  C25 POPE  195      38.735  25.235  79.856  1.00  0.00           C
ATOM  11565  C26 POPE  195      38.454  24.524  81.196  1.00  0.00           C
ATOM  11568  C27 POPE  195      37.604  25.405  82.116  1.00  0.00           C
ATOM  11571  C28 POPE  195      37.164  24.734  83.436  1.00  0.00           C
ATOM  11574  C29 POPE  195      36.405  25.695  84.317  1.00  0.00           C
ATOM  11576 0C21 POPE  195      35.894  25.434  85.536  1.00  0.00           C
ATOM  11578 1C21 POPE  195      35.954  24.114  86.277  1.00  0.00           C
ATOM  11581 2C21 POPE  195      36.504  24.244  87.706  1.00  0.00           C
ATOM  11584 3C21 POPE  195      38.024  24.445  87.796  1.00  0.00           C
ATOM  11587 4C21 POPE  195      38.504  24.604  89.246  1.00  0.00           C
ATOM  11590 5C21 POPE  195      39.254  25.925  89.496  1.00  0.00           C
ATOM  11593 6C21 POPE  195      39.594  26.144  90.966  1.00  0.00           C
ATOM  11596 7C21 POPE  195      40.605  27.285  91.166  1.00  0.00           C
ATOM  11599 8C21 POPE  195      40.844  27.635  92.636  1.00  0.00           C
ATOM  11603  C33 POPE  195      36.725  30.825  79.276  1.00  0.00           C
ATOM  11606  C34 POPE  195      36.015  30.724  80.646  1.00  0.00           C
ATOM  11609  C35 POPE  195      36.885  31.244  81.806  1.00  0.00           C
ATOM  11612  C36 POPE  195      37.314  30.175  82.826  1.00  0.00           C
ATOM  11615  C37 POPE  195      36.274  29.885  83.926  1.00  0.00           C
ATOM  11618  C38 POPE  195      36.925  29.394  85.226  1.00  0.00           C
ATOM  11621  C39 POPE  195      35.984  29.364  86.436  1.00  0.00           C
ATOM  11624 0C31 POPE  195      35.494  30.754  86.866  1.00  0.00           C
ATOM  11627 1C31 POPE  195      34.944  30.765  88.296  1.00  0.00           C
ATOM  11630 2C31 POPE  195      34.465  32.145  88.756  1.00  0.00           C
ATOM  11633 3C31 POPE  195      34.375  32.254  90.287  1.00  0.00           C
ATOM  11636 4C31 POPE  195      33.414  31.244  90.936  1.00  0.00           C
ATOM  11639 5C31 POPE  195      33.394  31.374  92.466  1.00  0.00           C
ATOM  11642 6C31 POPE  195      32.434  30.424  93.176  1.00  0.00           C
ATOM  11646  NH3 POPE  196      48.754 109.285 111.546  1.00  0.00           N
ATOM  11650  C12 POPE  196      47.905 109.015 112.756  1.00  0.00           C
ATOM  11653  C11 POPE  196      47.304 110.335 113.266  1.00  0.00           C
ATOM  11656  P   POPE  196      44.814 110.594 112.606  1.00  0.00           P
ATOM  11657  O13 POPE  196      44.585 109.155 112.806  1.00  0.00           O
ATOM  11658  O14 POPE  196      44.324 111.544 113.616  1.00  0.00           O
ATOM  11659  O11 POPE  196      44.265 111.045 111.196  1.00  0.00           O
ATOM  11660  O12 POPE  196      46.364 110.834 112.317  1.00  0.00           O
ATOM  11661  C1  POPE  196      43.214 110.364 110.526  1.00  0.00           C
ATOM  11664  C2  POPE  196      43.675 110.174 109.076  1.00  0.00           C
ATOM  11666  O21 POPE  196      42.515 109.955 108.246  1.00  0.00           O
ATOM  11667  C21 POPE  196      42.754 110.055 106.957  1.00  0.00           C
ATOM  11668  O22 POPE  196      43.844 110.234 106.436  1.00  0.00           O
ATOM  11669  C22 POPE  196      41.434 109.975 106.207  1.00  0.00           C
ATOM  11672  C3  POPE  196      44.785 109.085 108.966  1.00  0.00           C
ATOM  11675  O31 POPE  196      45.934 109.614 108.276  1.00  0.00           O
ATOM  11676  C31 POPE  196      46.474 109.044 107.176  1.00  0.00           C
ATOM  11677  O32 POPE  196      47.104 109.695 106.356  1.00  0.00           O
ATOM  11678  C32 POPE  196      46.305 107.524 107.076  1.00  0.00           C
ATOM  11681  C23 POPE  196      41.635 110.244 104.706  1.00  0.00           C
ATOM  11684  C24 POPE  196      40.344 110.554 103.946  1.00  0.00           C
ATOM  11687  C25 POPE  196      40.554 111.645 102.876  1.00  0.00           C
ATOM  11690  C26 POPE  196      41.515 111.234 101.746  1.00  0.00           C
ATOM  11693  C27 POPE  196      40.795 110.834 100.456  1.00  0.00           C
ATOM  11696  C28 POPE  196      41.774 110.304  99.386  1.00  0.00           C
ATOM  11699  C29 POPE  196      41.114 109.885  98.096  1.00  0.00           C
ATOM  11701 0C21 POPE  196      41.295 110.425  96.866  1.00  0.00           C
ATOM  11703 1C21 POPE  196      42.155 111.614  96.516  1.00  0.00           C
ATOM  11706 2C21 POPE  196      43.385 111.305  95.636  1.00  0.00           C
ATOM  11709 3C21 POPE  196      43.105 111.245  94.126  1.00  0.00           C
ATOM  11712 4C21 POPE  196      44.414 111.255  93.316  1.00  0.00           C
ATOM  11715 5C21 POPE  196      44.195 111.214  91.786  1.00  0.00           C
ATOM  11718 6C21 POPE  196      45.524 111.334  91.016  1.00  0.00           C
ATOM  11721 7C21 POPE  196      45.324 111.544  89.506  1.00  0.00           C
ATOM  11724 8C21 POPE  196      46.565 111.205  88.666  1.00  0.00           C
ATOM  11728  C33 POPE  196      46.854 106.965 105.746  1.00  0.00           C
ATOM  11731  C34 POPE  196      46.745 105.434 105.707  1.00  0.00           C
ATOM  11734  C35 POPE  196      46.824 104.835 104.296  1.00  0.00           C
ATOM  11737  C36 POPE  196      48.234 104.815 103.696  1.00  0.00           C
ATOM  11740  C37 POPE  196      48.395 105.855 102.576  1.00  0.00           C
ATOM  11743  C38 POPE  196      49.694 105.705 101.776  1.00  0.00           C
ATOM  11746  C39 POPE  196      49.554 106.294 100.376  1.00  0.00           C
ATOM  11749 0C31 POPE  196      50.864 106.305  99.586  1.00  0.00           C
ATOM  11752 1C31 POPE  196      50.625 106.494  98.086  1.00  0.00           C
ATOM  11755 2C31 POPE  196      51.914 106.445  97.256  1.00  0.00           C
ATOM  11758 3C31 POPE  196      51.625 106.225  95.766  1.00  0.00           C
ATOM  11761 4C31 POPE  196      51.175 107.475  95.006  1.00  0.00           C
ATOM  11764 5C31 POPE  196      50.604 107.105  93.637  1.00  0.00           C
ATOM  11767 6C31 POPE  196      50.214 108.285  92.756  1.00  0.00           C
ATOM  11771  NH3 POPE  197      26.654  47.344  65.916  1.00  0.00           N
ATOM  11775  C12 POPE  197      25.464  47.225  65.006  1.00  0.00           C
ATOM  11778  C11 POPE  197      25.254  48.494  64.176  1.00  0.00           C
ATOM  11781  P   POPE  197      23.125  50.014  63.866  1.00  0.00           P
ATOM  11782  O13 POPE  197      24.104  51.045  64.276  1.00  0.00           O
ATOM  11783  O14 POPE  197      22.534  50.225  62.526  1.00  0.00           O
ATOM  11784  O11 POPE  197      22.014  49.774  64.936  1.00  0.00           O
ATOM  11785  O12 POPE  197      23.875  48.624  63.826  1.00  0.00           O
ATOM  11786  C1  POPE  197      21.655  50.574  66.046  1.00  0.00           C
ATOM  11789  C2  POPE  197      21.774  49.674  67.296  1.00  0.00           C
ATOM  11791  O21 POPE  197      20.895  49.965  68.396  1.00  0.00           O
ATOM  11792  C21 POPE  197      20.784  51.205  68.886  1.00  0.00           C
ATOM  11793  O22 POPE  197      21.194  52.215  68.366  1.00  0.00           O
ATOM  11794  C22 POPE  197      20.084  51.155  70.256  1.00  0.00           C
ATOM  11797  C3  POPE  197      23.245  49.554  67.726  1.00  0.00           C
ATOM  11800  O31 POPE  197      23.484  48.274  68.336  1.00  0.00           O
ATOM  11801  C31 POPE  197      23.635  48.284  69.656  1.00  0.00           C
ATOM  11802  O32 POPE  197      23.604  49.284  70.366  1.00  0.00           O
ATOM  11803  C32 POPE  197      24.045  46.904  70.096  1.00  0.00           C
ATOM  11806  C23 POPE  197      20.805  51.995  71.356  1.00  0.00           C
ATOM  11809  C24 POPE  197      21.034  51.274  72.706  1.00  0.00           C
ATOM  11812  C25 POPE  197      19.934  51.434  73.786  1.00  0.00           C
ATOM  11815  C26 POPE  197      20.494  51.215  75.216  1.00  0.00           C
ATOM  11818  C27 POPE  197      19.725  51.945  76.336  1.00  0.00           C
ATOM  11821  C28 POPE  197      20.565  52.155  77.636  1.00  0.00           C
ATOM  11824  C29 POPE  197      21.644  53.185  77.436  1.00  0.00           C
ATOM  11826 0C21 POPE  197      22.604  53.575  78.296  1.00  0.00           C
ATOM  11828 1C21 POPE  197      22.875  53.094  79.706  1.00  0.00           C
ATOM  11831 2C21 POPE  197      22.784  54.245  80.736  1.00  0.00           C
ATOM  11834 3C21 POPE  197      23.144  53.774  82.156  1.00  0.00           C
ATOM  11837 4C21 POPE  197      23.125  54.884  83.226  1.00  0.00           C
ATOM  11840 5C21 POPE  197      21.715  55.374  83.596  1.00  0.00           C
ATOM  11843 6C21 POPE  197      21.655  55.965  85.016  1.00  0.00           C
ATOM  11846 7C21 POPE  197      20.254  56.464  85.406  1.00  0.00           C
ATOM  11849 8C21 POPE  197      20.155  56.924  86.866  1.00  0.00           C
ATOM  11853  C33 POPE  197      24.014  46.654  71.616  1.00  0.00           C
ATOM  11856  C34 POPE  197      24.934  45.474  71.896  1.00  0.00           C
ATOM  11859  C35 POPE  197      24.915  45.045  73.356  1.00  0.00           C
ATOM  11862  C36 POPE  197      25.764  43.795  73.566  1.00  0.00           C
ATOM  11865  C37 POPE  197      26.194  43.684  75.026  1.00  0.00           C
ATOM  11868  C38 POPE  197      26.914  42.374  75.346  1.00  0.00           C
ATOM  11871  C39 POPE  197      26.895  42.135  76.856  1.00  0.00           C
ATOM  11874 0C31 POPE  197      27.824  41.015  77.317  1.00  0.00           C
ATOM  11877 1C31 POPE  197      27.585  40.665  78.786  1.00  0.00           C
ATOM  11880 2C31 POPE  197      28.704  39.835  79.426  1.00  0.00           C
ATOM  11883 3C31 POPE  197      28.424  39.534  80.906  1.00  0.00           C
ATOM  11886 4C31 POPE  197      27.334  38.465  81.086  1.00  0.00           C
ATOM  11889 5C31 POPE  197      27.845  37.245  81.856  1.00  0.00           C
ATOM  11892 6C31 POPE  197      26.984  35.984  81.696  1.00  0.00           C
ATOM  11896  NH3 POPE  198      22.114  11.054 112.626  1.00  0.00           N
ATOM  11900  C12 POPE  198      23.385  10.644 113.316  1.00  0.00           C
ATOM  11903  C11 POPE  198      24.265  11.834 113.726  1.00  0.00           C
ATOM  11906  P   POPE  198      26.424  12.075 115.287  1.00  0.00           P
ATOM  11907  O13 POPE  198      26.324  13.544 115.056  1.00  0.00           O
ATOM  11908  O14 POPE  198      26.385  11.584 116.677  1.00  0.00           O
ATOM  11909  O11 POPE  198      27.745  11.504 114.646  1.00  0.00           O
ATOM  11910  O12 POPE  198      25.375  11.295 114.406  1.00  0.00           O
ATOM  11911  C1  POPE  198      28.514  12.205 113.676  1.00  0.00           C
ATOM  11914  C2  POPE  198      28.364  11.714 112.196  1.00  0.00           C
ATOM  11916  O21 POPE  198      27.214  12.335 111.576  1.00  0.00           O
ATOM  11917  C21 POPE  198      27.485  12.975 110.466  1.00  0.00           C
ATOM  11918  O22 POPE  198      28.605  13.344 110.116  1.00  0.00           O
ATOM  11919  C22 POPE  198      26.204  13.185 109.666  1.00  0.00           C
ATOM  11922  C3  POPE  198      28.215  10.184 112.016  1.00  0.00           C
ATOM  11925  O31 POPE  198      28.204   9.835 110.586  1.00  0.00           O
ATOM  11926  C31 POPE  198      27.565   8.694 110.336  1.00  0.00           C
ATOM  11927  O32 POPE  198      27.104   7.944 111.186  1.00  0.00           O
ATOM  11928  C32 POPE  198      27.374   8.404 108.847  1.00  0.00           C
ATOM  11931  C23 POPE  198      26.484  13.934 108.347  1.00  0.00           C
ATOM  11934  C24 POPE  198      25.375  13.785 107.306  1.00  0.00           C
ATOM  11937  C25 POPE  198      25.305  12.394 106.646  1.00  0.00           C
ATOM  11940  C26 POPE  198      24.585  12.424 105.287  1.00  0.00           C
ATOM  11943  C27 POPE  198      24.554  11.044 104.606  1.00  0.00           C
ATOM  11946  C28 POPE  198      23.684  11.024 103.336  1.00  0.00           C
ATOM  11949  C29 POPE  198      23.225   9.625 102.996  1.00  0.00           C
ATOM  11951 0C21 POPE  198      23.055   9.114 101.766  1.00  0.00           C
ATOM  11953 1C21 POPE  198      23.274   9.854 100.476  1.00  0.00           C
ATOM  11956 2C21 POPE  198      23.725   8.924  99.336  1.00  0.00           C
ATOM  11959 3C21 POPE  198      24.004   9.644  98.016  1.00  0.00           C
ATOM  11962 4C21 POPE  198      25.164  10.654  98.116  1.00  0.00           C
ATOM  11965 5C21 POPE  198      25.585  11.205  96.746  1.00  0.00           C
ATOM  11968 6C21 POPE  198      26.354  10.175  95.906  1.00  0.00           C
ATOM  11971 7C21 POPE  198      26.204  10.435  94.406  1.00  0.00           C
ATOM  11974 8C21 POPE  198      26.895   9.404  93.516  1.00  0.00           C
ATOM  11978  C33 POPE  198      28.284   9.184 107.886  1.00  0.00           C
ATOM  11981  C34 POPE  198      27.894   8.934 106.426  1.00  0.00           C
ATOM  11984  C35 POPE  198      28.184   7.504 105.936  1.00  0.00           C
ATOM  11987  C36 POPE  198      29.674   7.174 105.926  1.00  0.00           C
ATOM  11990  C37 POPE  198      30.034   5.854 105.256  1.00  0.00           C
ATOM  11993  C38 POPE  198      31.534   5.765 104.926  1.00  0.00           C
ATOM  11996  C39 POPE  198      31.884   6.164 103.486  1.00  0.00           C
ATOM  11999 0C31 POPE  198      31.514   5.064 102.486  1.00  0.00           C
ATOM  12002 1C31 POPE  198      32.125   5.254 101.086  1.00  0.00           C
ATOM  12005 2C31 POPE  198      31.875   4.055 100.156  1.00  0.00           C
ATOM  12008 3C31 POPE  198      32.715   2.814 100.536  1.00  0.00           C
ATOM  12011 4C31 POPE  198      32.614   1.664  99.526  1.00  0.00           C
ATOM  12014 5C31 POPE  198      33.505   0.475  99.916  1.00  0.00           C
ATOM  12017 6C31 POPE  198      33.514  -0.655  98.897  1.00  0.00           C
ATOM  12021  NH3 POPE  199     127.574 114.074 113.716  1.00  0.00           N
ATOM  12025  C12 POPE  199     128.244 113.524 114.946  1.00  0.00           C
ATOM  12028  C11 POPE  199     128.484 114.664 115.956  1.00  0.00           C
ATOM  12031  P   POPE  199     127.115 116.234 117.527  1.00  0.00           P
ATOM  12032  O13 POPE  199     125.774 116.865 117.536  1.00  0.00           O
ATOM  12033  O14 POPE  199     127.604 115.615 118.777  1.00  0.00           O
ATOM  12034  O11 POPE  199     128.204 117.324 117.166  1.00  0.00           O
ATOM  12035  O12 POPE  199     127.215 115.205 116.316  1.00  0.00           O
ATOM  12036  C1  POPE  199     127.945 118.725 117.326  1.00  0.00           C
ATOM  12039  C2  POPE  199     128.495 119.524 116.116  1.00  0.00           C
ATOM  12041  O21 POPE  199     127.554 120.574 115.806  1.00  0.00           O
ATOM  12042  C21 POPE  199     128.074 121.764 115.576  1.00  0.00           C
ATOM  12043  O22 POPE  199     129.265 122.055 115.686  1.00  0.00           O
ATOM  12044  C22 POPE  199     126.945 122.734 115.226  1.00  0.00           C
ATOM  12047  C3  POPE  199     128.675 118.585 114.906  1.00  0.00           C
ATOM  12050  O31 POPE  199     128.524 119.295 113.666  1.00  0.00           O
ATOM  12051  C31 POPE  199     128.125 118.475 112.706  1.00  0.00           C
ATOM  12052  O32 POPE  199     128.365 117.285 112.636  1.00  0.00           O
ATOM  12053  C32 POPE  199     127.215 119.264 111.776  1.00  0.00           C
ATOM  12056  C23 POPE  199     126.914 123.205 113.746  1.00  0.00           C
ATOM  12059  C24 POPE  199     125.595 123.924 113.406  1.00  0.00           C
ATOM  12062  C25 POPE  199     125.545 124.455 111.966  1.00  0.00           C
ATOM  12065  C26 POPE  199     124.214 125.154 111.616  1.00  0.00           C
ATOM  12068  C27 POPE  199     124.205 125.654 110.156  1.00  0.00           C
ATOM  12071  C28 POPE  199     123.255 126.834 109.876  1.00  0.00           C
ATOM  12074  C29 POPE  199     121.835 126.414 109.626  1.00  0.00           C
ATOM  12076 0C21 POPE  199     121.164 126.484 108.446  1.00  0.00           C
ATOM  12078 1C21 POPE  199     121.714 126.925 107.116  1.00  0.00           C
ATOM  12081 2C21 POPE  199     121.145 126.054 105.986  1.00  0.00           C
ATOM  12084 3C21 POPE  199     121.784 126.334 104.616  1.00  0.00           C
ATOM  12087 4C21 POPE  199     121.234 125.434 103.496  1.00  0.00           C
ATOM  12090 5C21 POPE  199     121.954 125.665 102.166  1.00  0.00           C
ATOM  12093 6C21 POPE  199     121.655 124.605 101.106  1.00  0.00           C
ATOM  12096 7C21 POPE  199     122.374 124.925  99.786  1.00  0.00           C
ATOM  12099 8C21 POPE  199     122.464 123.725  98.836  1.00  0.00           C
ATOM  12103  C33 POPE  199     126.905 118.495 110.476  1.00  0.00           C
ATOM  12106  C34 POPE  199     125.564 118.924 109.876  1.00  0.00           C
ATOM  12109  C35 POPE  199     125.244 118.205 108.567  1.00  0.00           C
ATOM  12112  C36 POPE  199     126.205 118.594 107.436  1.00  0.00           C
ATOM  12115  C37 POPE  199     125.784 117.995 106.096  1.00  0.00           C
ATOM  12118  C38 POPE  199     126.754 118.344 104.966  1.00  0.00           C
ATOM  12121  C39 POPE  199     126.345 119.565 104.156  1.00  0.00           C
ATOM  12124 0C31 POPE  199     127.504 120.024 103.276  1.00  0.00           C
ATOM  12127 1C31 POPE  199     127.204 121.274 102.446  1.00  0.00           C
ATOM  12130 2C31 POPE  199     128.495 121.904 101.906  1.00  0.00           C
ATOM  12133 3C31 POPE  199     128.244 123.045 100.896  1.00  0.00           C
ATOM  12136 4C31 POPE  199     127.455 124.225 101.496  1.00  0.00           C
ATOM  12139 5C31 POPE  199     127.105 125.274 100.436  1.00  0.00           C
ATOM  12142 6C31 POPE  199     126.234 126.404 100.996  1.00  0.00           C
ATOM  12146  NH3 POPE  200      27.555  77.105  69.906  1.00  0.00           N
ATOM  12150  C12 POPE  200      28.784  76.254  69.816  1.00  0.00           C
ATOM  12153  C11 POPE  200      28.424  74.774  70.086  1.00  0.00           C
ATOM  12156  P   POPE  200      30.975  74.005  69.776  1.00  0.00           P
ATOM  12157  O13 POPE  200      31.584  72.664  69.616  1.00  0.00           O
ATOM  12158  O14 POPE  200      30.935  74.844  68.566  1.00  0.00           O
ATOM  12159  O11 POPE  200      31.665  74.835  70.946  1.00  0.00           O
ATOM  12160  O12 POPE  200      29.514  73.885  70.376  1.00  0.00           O
ATOM  12161  C1  POPE  200      32.355  74.315  72.086  1.00  0.00           C
ATOM  12164  C2  POPE  200      31.504  74.285  73.396  1.00  0.00           C
ATOM  12166  O21 POPE  200      30.545  75.374  73.456  1.00  0.00           O
ATOM  12167  C21 POPE  200      30.994  76.594  73.706  1.00  0.00           C
ATOM  12168  O22 POPE  200      32.164  76.904  73.826  1.00  0.00           O
ATOM  12169  C22 POPE  200      29.774  77.524  73.846  1.00  0.00           C
ATOM  12172  C3  POPE  200      32.264  74.124  74.756  1.00  0.00           C
ATOM  12175  O31 POPE  200      31.395  74.495  75.856  1.00  0.00           O
ATOM  12176  C31 POPE  200      31.984  74.695  77.026  1.00  0.00           C
ATOM  12177  O32 POPE  200      33.145  74.395  77.296  1.00  0.00           O
ATOM  12178  C32 POPE  200      31.024  75.505  77.886  1.00  0.00           C
ATOM  12181  C23 POPE  200      30.055  78.885  74.546  1.00  0.00           C
ATOM  12184  C24 POPE  200      29.734  78.885  76.046  1.00  0.00           C
ATOM  12187  C25 POPE  200      28.274  79.224  76.396  1.00  0.00           C
ATOM  12190  C26 POPE  200      28.015  79.084  77.916  1.00  0.00           C
ATOM  12193  C27 POPE  200      27.285  80.285  78.556  1.00  0.00           C
ATOM  12196  C28 POPE  200      27.214  80.135  80.097  1.00  0.00           C
ATOM  12199  C29 POPE  200      26.444  81.234  80.786  1.00  0.00           C
ATOM  12201 0C21 POPE  200      26.744  81.795  81.976  1.00  0.00           C
ATOM  12203 1C21 POPE  200      27.904  81.424  82.876  1.00  0.00           C
ATOM  12206 2C21 POPE  200      27.485  81.245  84.346  1.00  0.00           C
ATOM  12209 3C21 POPE  200      28.694  80.995  85.246  1.00  0.00           C
ATOM  12212 4C21 POPE  200      28.324  80.324  86.576  1.00  0.00           C
ATOM  12215 5C21 POPE  200      29.555  80.075  87.466  1.00  0.00           C
ATOM  12218 6C21 POPE  200      29.295  79.074  88.596  1.00  0.00           C
ATOM  12221 7C21 POPE  200      30.605  78.664  89.306  1.00  0.00           C
ATOM  12224 8C21 POPE  200      30.415  77.694  90.466  1.00  0.00           C
ATOM  12228  C33 POPE  200      31.315  75.464  79.406  1.00  0.00           C
ATOM  12231  C34 POPE  200      30.805  76.714  80.136  1.00  0.00           C
ATOM  12234  C35 POPE  200      29.295  76.734  80.406  1.00  0.00           C
ATOM  12237  C36 POPE  200      28.905  75.965  81.677  1.00  0.00           C
ATOM  12240  C37 POPE  200      27.385  75.955  81.906  1.00  0.00           C
ATOM  12243  C38 POPE  200      27.004  75.205  83.186  1.00  0.00           C
ATOM  12246  C39 POPE  200      27.155  76.054  84.457  1.00  0.00           C
ATOM  12249 0C31 POPE  200      25.795  76.365  85.106  1.00  0.00           C
ATOM  12252 1C31 POPE  200      25.924  76.935  86.526  1.00  0.00           C
ATOM  12255 2C31 POPE  200      24.614  76.865  87.317  1.00  0.00           C
ATOM  12258 3C31 POPE  200      23.475  77.594  86.616  1.00  0.00           C
ATOM  12261 4C31 POPE  200      22.234  77.714  87.506  1.00  0.00           C
ATOM  12264 5C31 POPE  200      21.194  78.675  86.926  1.00  0.00           C
ATOM  12267 6C31 POPE  200      20.065  78.934  87.916  1.00  0.00           C
ATOM  12271  NH3 POPE  201      36.605  83.315  67.866  1.00  0.00           N
ATOM  12275  C12 POPE  201      37.434  82.145  68.316  1.00  0.00           C
ATOM  12278  C11 POPE  201      38.454  81.834  67.226  1.00  0.00           C
ATOM  12281  P   POPE  201      39.684  79.835  66.176  1.00  0.00           P
ATOM  12282  O13 POPE  201      38.844  78.675  65.826  1.00  0.00           O
ATOM  12283  O14 POPE  201      39.934  80.815  65.096  1.00  0.00           O
ATOM  12284  O11 POPE  201      41.024  79.365  66.866  1.00  0.00           O
ATOM  12285  O12 POPE  201      38.995  80.545  67.416  1.00  0.00           O
ATOM  12286  C1  POPE  201      41.574  80.014  68.026  1.00  0.00           C
ATOM  12289  C2  POPE  201      41.074  79.395  69.366  1.00  0.00           C
ATOM  12291  O21 POPE  201      41.405  80.274  70.456  1.00  0.00           O
ATOM  12292  C21 POPE  201      40.644  80.184  71.546  1.00  0.00           C
ATOM  12293  O22 POPE  201      39.644  79.484  71.656  1.00  0.00           O
ATOM  12294  C22 POPE  201      41.165  81.154  72.606  1.00  0.00           C
ATOM  12297  C3  POPE  201      41.644  77.955  69.606  1.00  0.00           C
ATOM  12300  O31 POPE  201      40.815  77.205  70.526  1.00  0.00           O
ATOM  12301  C31 POPE  201      41.385  76.734  71.646  1.00  0.00           C
ATOM  12302  O32 POPE  201      42.574  76.635  71.846  1.00  0.00           O
ATOM  12303  C32 POPE  201      40.315  76.425  72.696  1.00  0.00           C
ATOM  12306  C23 POPE  201      40.515  80.945  73.996  1.00  0.00           C
ATOM  12309  C24 POPE  201      40.954  81.984  75.036  1.00  0.00           C
ATOM  12312  C25 POPE  201      42.434  81.895  75.456  1.00  0.00           C
ATOM  12315  C26 POPE  201      42.745  80.685  76.347  1.00  0.00           C
ATOM  12318  C27 POPE  201      44.235  80.474  76.636  1.00  0.00           C
ATOM  12321  C28 POPE  201      44.504  79.514  77.806  1.00  0.00           C
ATOM  12324  C29 POPE  201      44.495  80.255  79.126  1.00  0.00           C
ATOM  12326 0C21 POPE  201      45.265  79.995  80.206  1.00  0.00           C
ATOM  12328 1C21 POPE  201      46.254  78.865  80.346  1.00  0.00           C
ATOM  12331 2C21 POPE  201      47.545  79.224  81.106  1.00  0.00           C
ATOM  12334 3C21 POPE  201      47.295  79.675  82.556  1.00  0.00           C
ATOM  12337 4C21 POPE  201      48.475  79.404  83.496  1.00  0.00           C
ATOM  12340 5C21 POPE  201      48.164  79.855  84.926  1.00  0.00           C
ATOM  12343 6C21 POPE  201      49.265  79.484  85.936  1.00  0.00           C
ATOM  12346 7C21 POPE  201      49.065  80.184  87.296  1.00  0.00           C
ATOM  12349 8C21 POPE  201      49.995  79.675  88.396  1.00  0.00           C
ATOM  12353  C33 POPE  201      40.745  76.694  74.176  1.00  0.00           C
ATOM  12356  C34 POPE  201      39.765  76.075  75.186  1.00  0.00           C
ATOM  12359  C35 POPE  201      40.125  76.304  76.666  1.00  0.00           C
ATOM  12362  C36 POPE  201      39.004  75.794  77.597  1.00  0.00           C
ATOM  12365  C37 POPE  201      39.155  76.205  79.066  1.00  0.00           C
ATOM  12368  C38 POPE  201      38.155  75.474  79.986  1.00  0.00           C
ATOM  12371  C39 POPE  201      37.925  76.164  81.336  1.00  0.00           C
ATOM  12374 0C31 POPE  201      38.295  75.334  82.576  1.00  0.00           C
ATOM  12377 1C31 POPE  201      37.984  76.135  83.856  1.00  0.00           C
ATOM  12380 2C31 POPE  201      38.364  75.425  85.166  1.00  0.00           C
ATOM  12383 3C31 POPE  201      37.804  76.105  86.426  1.00  0.00           C
ATOM  12386 4C31 POPE  201      38.015  77.624  86.456  1.00  0.00           C
ATOM  12389 5C31 POPE  201      37.555  78.285  87.766  1.00  0.00           C
ATOM  12392 6C31 POPE  201      37.824  79.794  87.806  1.00  0.00           C
ATOM  12396  NH3 POPE  202     109.895  72.014  67.206  1.00  0.00           N
ATOM  12400  C12 POPE  202     108.795  72.914  66.756  1.00  0.00           C
ATOM  12403  C11 POPE  202     108.055  72.285  65.576  1.00  0.00           C
ATOM  12406  P   POPE  202     105.914  72.624  64.146  1.00  0.00           P
ATOM  12407  O13 POPE  202     106.114  73.514  62.986  1.00  0.00           O
ATOM  12408  O14 POPE  202     106.035  71.164  63.976  1.00  0.00           O
ATOM  12409  O11 POPE  202     104.445  72.824  64.756  1.00  0.00           O
ATOM  12410  O12 POPE  202     106.905  73.075  65.296  1.00  0.00           O
ATOM  12411  C1  POPE  202     104.214  73.824  65.756  1.00  0.00           C
ATOM  12414  C2  POPE  202     103.854  73.245  67.156  1.00  0.00           C
ATOM  12416  O21 POPE  202     103.565  74.385  67.966  1.00  0.00           O
ATOM  12417  C21 POPE  202     102.744  74.164  68.966  1.00  0.00           C
ATOM  12418  O22 POPE  202     102.034  73.185  69.126  1.00  0.00           O
ATOM  12419  C22 POPE  202     102.854  75.344  69.936  1.00  0.00           C
ATOM  12422  C3  POPE  202     105.045  72.425  67.776  1.00  0.00           C
ATOM  12425  O31 POPE  202     105.124  72.495  69.206  1.00  0.00           O
ATOM  12426  C31 POPE  202     105.564  71.425  69.866  1.00  0.00           C
ATOM  12427  O32 POPE  202     106.544  71.414  70.576  1.00  0.00           O
ATOM  12428  C32 POPE  202     104.625  70.234  69.656  1.00  0.00           C
ATOM  12431  C23 POPE  202     103.074  74.914  71.406  1.00  0.00           C
ATOM  12434  C24 POPE  202     103.134  76.135  72.346  1.00  0.00           C
ATOM  12437  C25 POPE  202     103.144  75.734  73.826  1.00  0.00           C
ATOM  12440  C26 POPE  202     102.975  76.944  74.756  1.00  0.00           C
ATOM  12443  C27 POPE  202     102.934  76.584  76.256  1.00  0.00           C
[truncated: 1,714,549 more chars]
