# Supplementary material for: Characterizing Membrane Association and Periplasmic Transfer of Bacterial Lipoproteins through Molecular Dynamics Simulations
Source: Structure. 2020 Apr 7;28(4):475–487.e3. doi: 10.1016/j.str.2020.01.012 (PMC7139219; doi:10.1016/j.str.2020.01.012)
Supplement: Data S3. Final Coordinates from Simulations (M–X), Related to Figure 3 [file mmc5.zip › M-X/RCSF-4-atomistic.pdb]

TITLE     Protein
REMARK    THIS IS A SIMULATION BOX
CRYST1  129.394  129.394  190.767  90.00  90.00  90.00 P 1           1
MODEL        1
ATOM      1  N   CYSTA   1      68.767  72.477  98.503  1.00  0.00           N
ATOM      3  CA  CYSTA   1      69.387  71.157  98.484  1.00  0.00           C
ATOM      5  C   CYSTA   1      68.407  70.227  99.163  1.00  0.00           C
ATOM      6  O   CYSTA   1      67.657  69.557  98.484  1.00  0.00           O
ATOM      7  CB  CYSTA   1      69.897  70.627  97.094  1.00  0.00           C
ATOM     10  SG  CYSTA   1      70.757  69.017  97.084  1.00  0.00           S
ATOM     11  C1  CYSTA   1      72.377  69.527  97.714  1.00  0.00           C
ATOM     14  CA1 CYSTA   1      67.797  72.927  97.693  1.00  0.00           C
ATOM     15  OA1 CYSTA   1      66.817  73.407  98.243  1.00  0.00           O
ATOM     16  CA2 CYSTA   1      67.947  73.037  96.214  1.00  0.00           C
ATOM     19  C11 CYSTA   1      73.557  68.547  97.484  1.00  0.00           C
ATOM     21  O11 CYSTA   1      73.777  68.317  96.074  1.00  0.00           O
ATOM     22  CX1 CYSTA   1      74.717  69.087  95.554  1.00  0.00           C
ATOM     23  OX1 CYSTA   1      74.757  70.307  95.613  1.00  0.00           O
ATOM     24  CX2 CYSTA   1      75.807  68.157  95.014  1.00  0.00           C
ATOM     27  C12 CYSTA   1      73.397  67.187  98.264  1.00  0.00           C
ATOM     30  O12 CYSTA   1      73.267  65.977  97.474  1.00  0.00           O
ATOM     31  CD1 CYSTA   1      74.337  65.187  97.383  1.00  0.00           C
ATOM     32  OD1 CYSTA   1      75.477  65.517  97.674  1.00  0.00           O
ATOM     33  CD2 CYSTA   1      73.947  63.807  96.884  1.00  0.00           C
ATOM     36  CA3 CYSTA   1      67.007  72.147  95.393  1.00  0.00           C
ATOM     39  CA4 CYSTA   1      67.037  72.557  93.913  1.00  0.00           C
ATOM     42  CA5 CYSTA   1      66.277  71.637  92.943  1.00  0.00           C
ATOM     45  CA6 CYSTA   1      66.387  70.127  93.234  1.00  0.00           C
ATOM     48  CA7 CYSTA   1      67.767  69.597  92.883  1.00  0.00           C
ATOM     51  CA8 CYSTA   1      67.947  69.477  91.364  1.00  0.00           C
ATOM     54  CA9 CYSTA   1      69.127  70.267  90.804  1.00  0.00           C
ATOM     57 0CA1 CYSTA   1      70.427  69.937  91.534  1.00  0.00           C
ATOM     60 1CA1 CYSTA   1      71.607  69.777  90.583  1.00  0.00           C
ATOM     63 2CA1 CYSTA   1      72.767  69.037  91.264  1.00  0.00           C
ATOM     66 3CA1 CYSTA   1      73.927  68.817  90.303  1.00  0.00           C
ATOM     69 4CA1 CYSTA   1      75.167  68.177  90.904  1.00  0.00           C
ATOM     72 5CA1 CYSTA   1      76.367  68.517  90.023  1.00  0.00           C
ATOM     75 6CA1 CYSTA   1      77.497  67.487  89.993  1.00  0.00           C
ATOM     79  CD3 CYSTA   1      74.737  63.437  95.613  1.00  0.00           C
ATOM     82  CD4 CYSTA   1      74.147  64.047  94.344  1.00  0.00           C
ATOM     85  CD5 CYSTA   1      74.977  63.787  93.083  1.00  0.00           C
ATOM     88  CD6 CYSTA   1      75.087  62.297  92.714  1.00  0.00           C
ATOM     91  CD7 CYSTA   1      74.877  62.117  91.214  1.00  0.00           C
ATOM     94  CD8 CYSTA   1      74.837  60.677  90.694  1.00  0.00           C
ATOM     97  CD9 CYSTA   1      74.457  60.797  89.223  1.00  0.00           C
ATOM    100 0CD1 CYSTA   1      74.127  59.547  88.393  1.00  0.00           C
ATOM    103 1CD1 CYSTA   1      73.657  60.077  87.034  1.00  0.00           C
ATOM    106 2CD1 CYSTA   1      73.237  59.047  85.993  1.00  0.00           C
ATOM    109 3CD1 CYSTA   1      72.767  59.737  84.694  1.00  0.00           C
ATOM    112 4CD1 CYSTA   1      73.727  60.817  84.174  1.00  0.00           C
ATOM    115 5CD1 CYSTA   1      73.427  61.227  82.733  1.00  0.00           C
ATOM    118 6CD1 CYSTA   1      74.377  62.317  82.283  1.00  0.00           C
ATOM    122  CX3 CYSTA   1      77.237  68.757  95.074  1.00  0.00           C
ATOM    125  CX4 CYSTA   1      78.197  67.917  95.924  1.00  0.00           C
ATOM    128  CX5 CYSTA   1      79.337  67.247  95.144  1.00  0.00           C
ATOM    131  CX6 CYSTA   1      78.907  66.407  93.934  1.00  0.00           C
ATOM    134  CX7 CYSTA   1      80.017  65.477  93.444  1.00  0.00           C
ATOM    137  CX8 CYSTA   1      79.907  65.127  91.954  1.00  0.00           C
ATOM    140  CX9 CYSTA   1      78.677  64.327  91.592  1.00  0.00           C
ATOM    142 0CX1 CYSTA   1      78.307  64.027  90.333  1.00  0.00           C
ATOM    144 1CX1 CYSTA   1      79.017  64.447  89.074  1.00  0.00           C
ATOM    147 2CX1 CYSTA   1      79.757  63.307  88.344  1.00  0.00           C
ATOM    150 3CX1 CYSTA   1      81.017  63.877  87.684  1.00  0.00           C
ATOM    153 4CX1 CYSTA   1      81.847  62.897  86.853  1.00  0.00           C
ATOM    156 5CX1 CYSTA   1      83.207  63.507  86.483  1.00  0.00           C
ATOM    159 6CX1 CYSTA   1      83.287  64.067  85.053  1.00  0.00           C
ATOM    162 7CX1 CYSTA   1      84.287  65.227  84.934  1.00  0.00           C
ATOM    165 8CX1 CYSTA   1      84.517  65.677  83.493  1.00  0.00           C
ATOM    169  N   SER A   2      68.367  70.237 100.532  1.00  0.00           N
ATOM    171  CA  SER A   2      68.237  69.087 101.452  1.00  0.00           C
ATOM    173  CB  SER A   2      67.267  69.257 102.654  1.00  0.00           C
ATOM    176  OG  SER A   2      67.637  70.317 103.523  1.00  0.00           O
ATOM    178  C   SER A   2      67.937  67.757 100.834  1.00  0.00           C
ATOM    179  O   SER A   2      66.957  67.567 100.154  1.00  0.00           O
ATOM    180  N   MET A   3      68.817  66.767 100.984  1.00  0.00           N
ATOM    182  CA  MET A   3      68.787  65.697 100.014  1.00  0.00           C
ATOM    184  CB  MET A   3      69.627  66.157  98.794  1.00  0.00           C
ATOM    187  CG  MET A   3      69.797  65.187  97.614  1.00  0.00           C
ATOM    190  SD  MET A   3      69.587  65.887  95.944  1.00  0.00           S
ATOM    191  CE  MET A   3      69.677  64.277  95.104  1.00  0.00           C
ATOM    195  C   MET A   3      69.277  64.467 100.734  1.00  0.00           C
ATOM    196  O   MET A   3      70.207  64.547 101.534  1.00  0.00           O
ATOM    197  N   LEU A   4      68.667  63.287 100.532  1.00  0.00           N
ATOM    199  CA  LEU A   4      67.297  63.057 101.003  1.00  0.00           C
ATOM    201  CB  LEU A   4      66.497  61.947 100.254  1.00  0.00           C
ATOM    204  CG  LEU A   4      65.727  62.377  98.994  1.00  0.00           C
ATOM    206  CD1 LEU A   4      64.697  61.317  98.594  1.00  0.00           C
ATOM    210  CD2 LEU A   4      66.657  62.617  97.803  1.00  0.00           C
ATOM    214  C   LEU A   4      67.407  62.547 102.423  1.00  0.00           C
ATOM    215  O   LEU A   4      68.037  61.517 102.674  1.00  0.00           O
ATOM    216  N   SER A   5      66.757  63.237 103.383  1.00  0.00           N
ATOM    218  CA  SER A   5      66.827  62.847 104.773  1.00  0.00           C
ATOM    220  CB  SER A   5      66.317  63.927 105.743  1.00  0.00           C
ATOM    223  OG  SER A   5      66.927  65.187 105.454  1.00  0.00           O
ATOM    225  C   SER A   5      66.077  61.557 105.053  1.00  0.00           C
ATOM    226  O   SER A   5      64.917  61.397 104.694  1.00  0.00           O
ATOM    227  N   ARG A   6      66.767  60.597 105.664  1.00  0.00           N
ATOM    229  CA  ARG A   6      66.257  59.307 106.094  1.00  0.00           C
ATOM    231  CB  ARG A   6      66.547  58.177 105.044  1.00  0.00           C
ATOM    234  CG  ARG A   6      65.907  58.497 103.663  1.00  0.00           C
ATOM    237  CD  ARG A   6      66.307  57.697 102.413  1.00  0.00           C
ATOM    240  NE  ARG A   6      65.637  58.347 101.224  1.00  0.00           N
ATOM    242  CZ  ARG A   6      64.847  57.727 100.364  1.00  0.00           C
ATOM    243  NH1 ARG A   6      63.997  58.407  99.604  1.00  0.00           N
ATOM    246  NH2 ARG A   6      64.847  56.437 100.224  1.00  0.00           N
ATOM    249  C   ARG A   6      66.987  59.187 107.434  1.00  0.00           C
ATOM    250  O   ARG A   6      67.837  60.027 107.702  1.00  0.00           O
ATOM    251  N   SER A   7      66.677  58.257 108.344  1.00  0.00           N
ATOM    253  CA  SER A   7      67.467  58.157 109.594  1.00  0.00           C
ATOM    255  CB  SER A   7      66.717  57.607 110.834  1.00  0.00           C
ATOM    258  OG  SER A   7      65.977  58.657 111.474  1.00  0.00           O
ATOM    260  C   SER A   7      68.847  57.527 109.464  1.00  0.00           C
ATOM    261  O   SER A   7      69.707  57.797 110.303  1.00  0.00           O
ATOM    262  N   PRO A   8      69.107  56.787 108.393  1.00  0.00           N
ATOM    263  CD  PRO A   8      68.337  55.547 108.144  1.00  0.00           C
ATOM    266  CA  PRO A   8      70.477  56.617 107.954  1.00  0.00           C
ATOM    268  CB  PRO A   8      70.727  55.137 108.234  1.00  0.00           C
ATOM    271  CG  PRO A   8      69.397  54.477 107.814  1.00  0.00           C
ATOM    274  C   PRO A   8      70.577  56.987 106.483  1.00  0.00           C
ATOM    275  O   PRO A   8      69.657  56.747 105.704  1.00  0.00           O
ATOM    276  N   VAL A   9      71.667  57.667 106.084  1.00  0.00           N
ATOM    278  CA  VAL A   9      71.827  58.167 104.734  1.00  0.00           C
ATOM    280  CB  VAL A   9      71.307  59.587 104.524  1.00  0.00           C
ATOM    282  CG1 VAL A   9      71.387  59.997 103.044  1.00  0.00           C
ATOM    286  CG2 VAL A   9      69.817  59.667 104.864  1.00  0.00           C
ATOM    290  C   VAL A   9      73.307  58.097 104.384  1.00  0.00           C
ATOM    291  O   VAL A   9      74.167  58.307 105.233  1.00  0.00           O
ATOM    292  N   GLU A  10      73.607  57.787 103.113  1.00  0.00           N
ATOM    294  CA  GLU A  10      74.057  56.497 102.624  1.00  0.00           C
ATOM    296  CB  GLU A  10      74.237  55.367 103.703  1.00  0.00           C
ATOM    299  CG  GLU A  10      75.687  55.087 104.184  1.00  0.00           C
ATOM    302  CD  GLU A  10      75.687  53.997 105.254  1.00  0.00           C
ATOM    303  OE1 GLU A  10      76.137  52.867 104.913  1.00  0.00           O
ATOM    304  OE2 GLU A  10      75.257  54.247 106.413  1.00  0.00           O
ATOM    305  C   GLU A  10      72.997  56.107 101.574  1.00  0.00           C
ATOM    306  O   GLU A  10      72.237  55.167 101.824  1.00  0.00           O
ATOM    307  N   PRO A  11      72.817  56.787 100.434  1.00  0.00           N
ATOM    308  CD  PRO A  11      71.937  56.137  99.434  1.00  0.00           C
ATOM    311  CA  PRO A  11      73.917  57.477  99.753  1.00  0.00           C
ATOM    313  CB  PRO A  11      74.007  56.707  98.424  1.00  0.00           C
ATOM    316  CG  PRO A  11      72.547  56.447  98.064  1.00  0.00           C
ATOM    319  C   PRO A  11      73.647  58.957  99.473  1.00  0.00           C
ATOM    320  O   PRO A  11      74.467  59.617  98.854  1.00  0.00           O
ATOM    321  N   VAL A  12      72.507  59.537  99.864  1.00  0.00           N
ATOM    323  CA  VAL A  12      72.097  60.827  99.294  1.00  0.00           C
ATOM    325  CB  VAL A  12      70.607  60.777  98.974  1.00  0.00           C
ATOM    327  CG1 VAL A  12      70.287  61.877  97.962  1.00  0.00           C
ATOM    331  CG2 VAL A  12      70.227  59.427  98.304  1.00  0.00           C
ATOM    335  C   VAL A  12      72.487  62.027 100.193  1.00  0.00           C
ATOM    336  O   VAL A  12      72.157  63.177  99.934  1.00  0.00           O
ATOM    337  N   GLN A  13      73.267  61.757 101.254  1.00  0.00           N
ATOM    339  CA  GLN A  13      73.827  62.607 102.294  1.00  0.00           C
ATOM    341  CB  GLN A  13      74.637  63.827 101.763  1.00  0.00           C
ATOM    344  CG  GLN A  13      75.557  64.547 102.794  1.00  0.00           C
ATOM    347  CD  GLN A  13      76.517  63.657 103.604  1.00  0.00           C
ATOM    348  OE1 GLN A  13      76.977  64.067 104.683  1.00  0.00           O
ATOM    349  NE2 GLN A  13      76.867  62.457 103.094  1.00  0.00           N
ATOM    352  C   GLN A  13      73.107  62.857 103.643  1.00  0.00           C
ATOM    353  O   GLN A  13      73.567  62.347 104.664  1.00  0.00           O
ATOM    354  N   SER A  14      72.017  63.667 103.724  1.00  0.00           N
ATOM    356  CA  SER A  14      71.577  64.297 104.993  1.00  0.00           C
ATOM    358  CB  SER A  14      70.317  65.197 104.783  1.00  0.00           C
ATOM    361  OG  SER A  14      70.157  66.147 105.844  1.00  0.00           O
ATOM    363  C   SER A  14      71.247  63.337 106.143  1.00  0.00           C
ATOM    364  O   SER A  14      70.587  62.337 105.914  1.00  0.00           O
ATOM    365  N   THR A  15      71.667  63.647 107.404  1.00  0.00           N
ATOM    367  CA  THR A  15      71.347  62.977 108.694  1.00  0.00           C
ATOM    369  CB  THR A  15      70.207  61.917 108.694  1.00  0.00           C
ATOM    371  OG1 THR A  15      69.417  61.947 109.874  1.00  0.00           O
ATOM    373  CG2 THR A  15      70.737  60.487 108.554  1.00  0.00           C
ATOM    377  C   THR A  15      72.607  62.347 109.303  1.00  0.00           C
ATOM    378  O   THR A  15      72.717  62.167 110.524  1.00  0.00           O
ATOM    379  N   ALA A  16      73.597  61.987 108.454  1.00  0.00           N
ATOM    381  CA  ALA A  16      74.967  61.637 108.803  1.00  0.00           C
ATOM    383  CB  ALA A  16      75.617  62.677 109.724  1.00  0.00           C
ATOM    387  C   ALA A  16      75.387  60.247 109.294  1.00  0.00           C
ATOM    388  O   ALA A  16      76.287  60.207 110.133  1.00  0.00           O
ATOM    389  N   PRO A  17      74.937  59.077 108.854  1.00  0.00           N
ATOM    390  CD  PRO A  17      73.577  58.627 109.123  1.00  0.00           C
ATOM    393  CA  PRO A  17      75.847  57.937 108.934  1.00  0.00           C
ATOM    395  CB  PRO A  17      74.947  56.707 109.014  1.00  0.00           C
ATOM    398  CG  PRO A  17      73.757  57.257 109.794  1.00  0.00           C
ATOM    401  C   PRO A  17      76.737  57.867 107.724  1.00  0.00           C
ATOM    402  O   PRO A  17      76.337  57.377 106.674  1.00  0.00           O
ATOM    403  N   GLN A  18      77.987  58.287 107.854  1.00  0.00           N
ATOM    405  CA  GLN A  18      79.047  57.827 106.973  1.00  0.00           C
ATOM    407  CB  GLN A  18      79.877  59.057 106.514  1.00  0.00           C
ATOM    410  CG  GLN A  18      81.427  58.957 106.354  1.00  0.00           C
ATOM    413  CD  GLN A  18      82.127  60.197 106.914  1.00  0.00           C
ATOM    414  OE1 GLN A  18      82.907  60.897 106.273  1.00  0.00           O
ATOM    415  NE2 GLN A  18      81.827  60.497 108.204  1.00  0.00           N
ATOM    418  C   GLN A  18      79.767  56.757 107.764  1.00  0.00           C
ATOM    419  O   GLN A  18      80.357  57.107 108.794  1.00  0.00           O
ATOM    420  N   PRO A  19      79.717  55.447 107.423  1.00  0.00           N
ATOM    421  CD  PRO A  19      78.677  54.867 106.564  1.00  0.00           C
ATOM    424  CA  PRO A  19      80.567  54.397 107.962  1.00  0.00           C
ATOM    426  CB  PRO A  19      80.217  53.147 107.154  1.00  0.00           C
ATOM    429  CG  PRO A  19      78.737  53.367 106.844  1.00  0.00           C
ATOM    432  C   PRO A  19      82.037  54.677 107.962  1.00  0.00           C
ATOM    433  O   PRO A  19      82.457  55.627 107.313  1.00  0.00           O
ATOM    434  N   LYS A  20      82.827  53.897 108.734  1.00  0.00           N
ATOM    436  CA  LYS A  20      84.057  54.377 109.344  1.00  0.00           C
ATOM    438  CB  LYS A  20      84.837  53.247 110.062  1.00  0.00           C
ATOM    441  CG  LYS A  20      84.047  52.037 110.574  1.00  0.00           C
ATOM    444  CD  LYS A  20      84.877  51.227 111.592  1.00  0.00           C
ATOM    447  CE  LYS A  20      86.287  50.797 111.104  1.00  0.00           C
ATOM    450  NZ  LYS A  20      87.027  50.207 112.224  1.00  0.00           N
ATOM    454  C   LYS A  20      85.057  55.117 108.433  1.00  0.00           C
ATOM    455  O   LYS A  20      85.997  54.547 107.904  1.00  0.00           O
ATOM    456  N   ALA A  21      84.967  56.457 108.404  1.00  0.00           N
ATOM    458  CA  ALA A  21      86.137  57.277 108.214  1.00  0.00           C
ATOM    460  CB  ALA A  21      85.757  58.657 107.654  1.00  0.00           C
ATOM    464  C   ALA A  21      86.877  57.347 109.554  1.00  0.00           C
ATOM    465  O   ALA A  21      86.767  58.307 110.303  1.00  0.00           O
ATOM    466  N   GLU A  22      87.567  56.257 109.934  1.00  0.00           N
ATOM    468  CA  GLU A  22      88.217  56.117 111.224  1.00  0.00           C
ATOM    470  CB  GLU A  22      89.627  56.757 111.154  1.00  0.00           C
ATOM    473  CG  GLU A  22      90.677  55.917 110.342  1.00  0.00           C
ATOM    476  CD  GLU A  22      90.177  54.967 109.244  1.00  0.00           C
ATOM    477  OE1 GLU A  22      90.117  53.757 109.554  1.00  0.00           O
ATOM    478  OE2 GLU A  22      89.927  55.417 108.094  1.00  0.00           O
ATOM    479  C   GLU A  22      87.257  56.367 112.423  1.00  0.00           C
ATOM    480  O   GLU A  22      86.317  55.577 112.493  1.00  0.00           O
ATOM    481  N   PRO A  23      87.267  57.297 113.393  1.00  0.00           N
ATOM    482  CD  PRO A  23      88.377  58.167 113.784  1.00  0.00           C
ATOM    485  CA  PRO A  23      86.087  57.517 114.232  1.00  0.00           C
ATOM    487  CB  PRO A  23      86.737  57.977 115.544  1.00  0.00           C
ATOM    490  CG  PRO A  23      87.957  58.807 115.114  1.00  0.00           C
ATOM    493  C   PRO A  23      85.137  58.577 113.673  1.00  0.00           C
ATOM    494  O   PRO A  23      84.997  59.657 114.254  1.00  0.00           O
ATOM    495  N   ALA A  24      84.407  58.287 112.584  1.00  0.00           N
ATOM    497  CA  ALA A  24      83.327  59.147 112.133  1.00  0.00           C
ATOM    499  CB  ALA A  24      83.737  59.867 110.854  1.00  0.00           C
ATOM    503  C   ALA A  24      82.037  58.347 111.934  1.00  0.00           C
ATOM    504  O   ALA A  24      82.067  57.307 111.294  1.00  0.00           O
ATOM    505  N   LYS A  25      80.907  58.837 112.534  1.00  0.00           N
ATOM    507  CA  LYS A  25      79.527  58.617 112.143  1.00  0.00           C
ATOM    509  CB  LYS A  25      79.137  57.107 112.183  1.00  0.00           C
ATOM    512  CG  LYS A  25      79.197  56.427 113.563  1.00  0.00           C
ATOM    515  CD  LYS A  25      78.917  54.907 113.514  1.00  0.00           C
ATOM    518  CE  LYS A  25      80.157  54.077 113.883  1.00  0.00           C
ATOM    521  NZ  LYS A  25      79.967  52.627 113.713  1.00  0.00           N
ATOM    525  C   LYS A  25      78.717  59.667 112.982  1.00  0.00           C
ATOM    526  O   LYS A  25      79.417  60.417 113.673  1.00  0.00           O
ATOM    527  N   PRO A  26      77.377  59.867 112.924  1.00  0.00           N
ATOM    528  CD  PRO A  26      76.467  58.737 113.184  1.00  0.00           C
ATOM    531  CA  PRO A  26      76.667  60.957 113.604  1.00  0.00           C
ATOM    533  CB  PRO A  26      76.437  60.407 114.974  1.00  0.00           C
ATOM    536  CG  PRO A  26      76.057  58.957 114.664  1.00  0.00           C
ATOM    539  C   PRO A  26      76.977  62.427 113.563  1.00  0.00           C
ATOM    540  O   PRO A  26      77.917  62.907 114.193  1.00  0.00           O
ATOM    541  N   LYS A  27      76.017  63.137 112.943  1.00  0.00           N
ATOM    543  CA  LYS A  27      75.717  64.547 112.864  1.00  0.00           C
ATOM    545  CB  LYS A  27      76.697  65.387 111.984  1.00  0.00           C
ATOM    548  CG  LYS A  27      77.827  65.957 112.854  1.00  0.00           C
ATOM    551  CD  LYS A  27      79.027  66.607 112.143  1.00  0.00           C
ATOM    554  CE  LYS A  27      80.207  66.657 113.124  1.00  0.00           C
ATOM    557  NZ  LYS A  27      81.357  67.437 112.614  1.00  0.00           N
ATOM    561  C   LYS A  27      74.277  64.627 112.374  1.00  0.00           C
ATOM    562  O   LYS A  27      74.007  64.907 111.203  1.00  0.00           O
ATOM    563  N   ALA A  28      73.277  64.277 113.194  1.00  0.00           N
ATOM    565  CA  ALA A  28      73.197  64.547 114.613  1.00  0.00           C
ATOM    567  CB  ALA A  28      72.267  65.767 114.883  1.00  0.00           C
ATOM    571  C   ALA A  28      72.607  63.367 115.364  1.00  0.00           C
ATOM    572  O   ALA A  28      71.817  62.617 114.794  1.00  0.00           O
ATOM    573  N   PRO A  29      72.877  63.187 116.654  1.00  0.00           N
ATOM    574  CD  PRO A  29      73.927  63.917 117.364  1.00  0.00           C
ATOM    577  CA  PRO A  29      71.927  62.617 117.614  1.00  0.00           C
ATOM    579  CB  PRO A  29      72.617  62.767 118.974  1.00  0.00           C
ATOM    582  CG  PRO A  29      74.067  63.117 118.633  1.00  0.00           C
ATOM    585  C   PRO A  29      70.567  63.317 117.584  1.00  0.00           C
ATOM    586  O   PRO A  29      70.507  64.457 117.143  1.00  0.00           O
ATOM    587  N   ARG A  30      69.477  62.657 118.032  1.00  0.00           N
ATOM    589  CA  ARG A  30      68.077  63.047 117.803  1.00  0.00           C
ATOM    591  CB  ARG A  30      67.717  64.567 117.744  1.00  0.00           C
ATOM    594  CG  ARG A  30      68.097  65.397 118.983  1.00  0.00           C
ATOM    597  CD  ARG A  30      68.827  66.717 118.684  1.00  0.00           C
ATOM    600  NE  ARG A  30      67.867  67.787 118.264  1.00  0.00           N
ATOM    602  CZ  ARG A  30      68.267  69.027 117.982  1.00  0.00           C
ATOM    603  NH1 ARG A  30      67.417  69.887 117.474  1.00  0.00           N
ATOM    606  NH2 ARG A  30      69.517  69.417 118.144  1.00  0.00           N
ATOM    609  C   ARG A  30      67.597  62.347 116.553  1.00  0.00           C
ATOM    610  O   ARG A  30      66.737  61.467 116.654  1.00  0.00           O
ATOM    611  N   ALA A  31      68.177  62.717 115.392  1.00  0.00           N
ATOM    613  CA  ALA A  31      67.797  62.277 114.064  1.00  0.00           C
ATOM    615  CB  ALA A  31      67.367  60.797 113.934  1.00  0.00           C
ATOM    619  C   ALA A  31      66.797  63.267 113.474  1.00  0.00           C
ATOM    620  O   ALA A  31      65.717  62.917 113.004  1.00  0.00           O
ATOM    621  N   THR A  32      67.177  64.557 113.514  1.00  0.00           N
ATOM    623  CA  THR A  32      66.337  65.677 113.134  1.00  0.00           C
ATOM    625  CB  THR A  32      65.917  66.547 114.333  1.00  0.00           C
ATOM    627  OG1 THR A  32      66.917  66.607 115.354  1.00  0.00           O
ATOM    629  CG2 THR A  32      64.687  65.877 114.963  1.00  0.00           C
ATOM    633  C   THR A  32      66.877  66.557 112.014  1.00  0.00           C
ATOM    634  O   THR A  32      67.137  67.727 112.243  1.00  0.00           O
ATOM    635  N   PRO A  33      66.997  66.127 110.753  1.00  0.00           N
ATOM    636  CD  PRO A  33      67.537  64.807 110.384  1.00  0.00           C
ATOM    639  CA  PRO A  33      67.097  67.067 109.633  1.00  0.00           C
ATOM    641  CB  PRO A  33      67.407  66.167 108.444  1.00  0.00           C
ATOM    644  CG  PRO A  33      68.257  65.067 109.064  1.00  0.00           C
ATOM    647  C   PRO A  33      65.807  67.837 109.394  1.00  0.00           C
ATOM    648  O   PRO A  33      65.817  68.827 108.663  1.00  0.00           O
ATOM    649  N   VAL A  34      64.687  67.377 109.963  1.00  0.00           N
ATOM    651  CA  VAL A  34      63.447  68.117 110.014  1.00  0.00           C
ATOM    653  CB  VAL A  34      62.267  67.317 110.532  1.00  0.00           C
ATOM    655  CG1 VAL A  34      61.727  66.467 109.384  1.00  0.00           C
ATOM    659  CG2 VAL A  34      62.697  66.417 111.704  1.00  0.00           C
ATOM    663  C   VAL A  34      63.467  69.437 110.753  1.00  0.00           C
ATOM    664  O   VAL A  34      63.867  69.587 111.914  1.00  0.00           O
ATOM    665  N   ARG A  35      62.847  70.397 110.074  1.00  0.00           N
ATOM    667  CA  ARG A  35      62.327  71.607 110.634  1.00  0.00           C
ATOM    669  CB  ARG A  35      62.477  72.717 109.554  1.00  0.00           C
ATOM    672  CG  ARG A  35      63.977  72.917 109.174  1.00  0.00           C
ATOM    675  CD  ARG A  35      64.337  73.847 108.004  1.00  0.00           C
ATOM    678  NE  ARG A  35      63.547  75.117 108.013  1.00  0.00           N
ATOM    680  CZ  ARG A  35      63.447  75.947 109.044  1.00  0.00           C
ATOM    681  NH1 ARG A  35      64.217  75.967 110.104  1.00  0.00           N
ATOM    684  NH2 ARG A  35      62.447  76.797 109.014  1.00  0.00           N
ATOM    687  C   ARG A  35      60.907  71.337 111.124  1.00  0.00           C
ATOM    688  O   ARG A  35      60.167  70.587 110.482  1.00  0.00           O
ATOM    689  N   ILE A  36      60.477  71.887 112.273  1.00  0.00           N
ATOM    691  CA  ILE A  36      59.067  71.857 112.633  1.00  0.00           C
ATOM    693  CB  ILE A  36      58.737  71.467 114.083  1.00  0.00           C
ATOM    695  CG2 ILE A  36      57.197  71.477 114.294  1.00  0.00           C
ATOM    699  CG1 ILE A  36      59.297  70.067 114.444  1.00  0.00           C
ATOM    702  CD  ILE A  36      59.257  69.797 115.954  1.00  0.00           C
ATOM    706  C   ILE A  36      58.497  73.217 112.344  1.00  0.00           C
ATOM    707  O   ILE A  36      59.077  74.227 112.744  1.00  0.00           O
ATOM    708  N   TYR A  37      57.347  73.247 111.634  1.00  0.00           N
ATOM    710  CA  TYR A  37      56.527  74.407 111.383  1.00  0.00           C
ATOM    712  CB  TYR A  37      56.057  74.457 109.913  1.00  0.00           C
ATOM    715  CG  TYR A  37      57.277  74.587 109.044  1.00  0.00           C
ATOM    716  CD1 TYR A  37      58.097  75.717 109.223  1.00  0.00           C
ATOM    718  CE1 TYR A  37      59.257  75.887 108.454  1.00  0.00           C
ATOM    720  CZ  TYR A  37      59.597  74.937 107.493  1.00  0.00           C
ATOM    721  OH  TYR A  37      60.737  75.127 106.693  1.00  0.00           O
ATOM    723  CD2 TYR A  37      57.617  73.647 108.053  1.00  0.00           C
ATOM    725  CE2 TYR A  37      58.757  73.837 107.273  1.00  0.00           C
ATOM    727  C   TYR A  37      55.327  74.357 112.304  1.00  0.00           C
ATOM    728  O   TYR A  37      54.777  73.287 112.584  1.00  0.00           O
ATOM    729  N   THR A  38      54.927  75.527 112.833  1.00  0.00           N
ATOM    731  CA  THR A  38      53.887  75.627 113.843  1.00  0.00           C
ATOM    733  CB  THR A  38      54.387  76.227 115.144  1.00  0.00           C
ATOM    735  OG1 THR A  38      54.887  77.537 114.944  1.00  0.00           O
ATOM    737  CG2 THR A  38      55.557  75.407 115.694  1.00  0.00           C
ATOM    741  C   THR A  38      52.727  76.487 113.383  1.00  0.00           C
ATOM    742  O   THR A  38      51.757  76.677 114.114  1.00  0.00           O
ATOM    743  N   ASN A  39      52.747  76.997 112.143  1.00  0.00           N
ATOM    745  CA  ASN A  39      51.517  77.427 111.514  1.00  0.00           C
ATOM    747  CB  ASN A  39      51.167  78.917 111.774  1.00  0.00           C
ATOM    750  CG  ASN A  39      49.657  79.157 111.642  1.00  0.00           C
ATOM    751  OD1 ASN A  39      49.087  79.357 110.564  1.00  0.00           O
ATOM    752  ND2 ASN A  39      48.977  79.137 112.814  1.00  0.00           N
ATOM    755  C   ASN A  39      51.557  77.167 110.023  1.00  0.00           C
ATOM    756  O   ASN A  39      52.607  77.147 109.394  1.00  0.00           O
ATOM    757  N   ALA A  40      50.357  77.017 109.444  1.00  0.00           N
ATOM    759  CA  ALA A  40      50.047  76.937 108.032  1.00  0.00           C
ATOM    761  CB  ALA A  40      48.507  76.867 107.943  1.00  0.00           C
ATOM    765  C   ALA A  40      50.537  78.137 107.214  1.00  0.00           C
ATOM    766  O   ALA A  40      51.087  77.997 106.133  1.00  0.00           O
ATOM    767  N   GLU A  41      50.407  79.367 107.773  1.00  0.00           N
ATOM    769  CA  GLU A  41      50.907  80.627 107.224  1.00  0.00           C
ATOM    771  CB  GLU A  41      50.597  81.817 108.173  1.00  0.00           C
ATOM    774  CG  GLU A  41      51.067  83.207 107.663  1.00  0.00           C
ATOM    777  CD  GLU A  41      50.257  83.767 106.504  1.00  0.00           C
ATOM    778  OE1 GLU A  41      49.067  83.397 106.383  1.00  0.00           O
ATOM    779  OE2 GLU A  41      50.797  84.637 105.764  1.00  0.00           O
ATOM    780  C   GLU A  41      52.397  80.617 106.954  1.00  0.00           C
ATOM    781  O   GLU A  41      52.917  81.287 106.063  1.00  0.00           O
ATOM    782  N   GLU A  42      53.177  79.807 107.702  1.00  0.00           N
ATOM    784  CA  GLU A  42      54.587  79.607 107.413  1.00  0.00           C
ATOM    786  CB  GLU A  42      55.277  78.757 108.493  1.00  0.00           C
ATOM    789  CG  GLU A  42      55.247  79.387 109.904  1.00  0.00           C
ATOM    792  CD  GLU A  42      56.237  78.677 110.793  1.00  0.00           C
ATOM    793  OE1 GLU A  42      55.897  77.597 111.343  1.00  0.00           O
ATOM    794  OE2 GLU A  42      57.367  79.217 110.964  1.00  0.00           O
ATOM    795  C   GLU A  42      54.867  78.987 106.044  1.00  0.00           C
ATOM    796  O   GLU A  42      55.887  79.287 105.413  1.00  0.00           O
ATOM    797  N   LEU A  43      53.947  78.137 105.564  1.00  0.00           N
ATOM    799  CA  LEU A  43      54.047  77.387 104.324  1.00  0.00           C
ATOM    801  CB  LEU A  43      53.257  76.047 104.403  1.00  0.00           C
ATOM    804  CG  LEU A  43      53.787  75.017 105.413  1.00  0.00           C
ATOM    806  CD1 LEU A  43      52.827  73.837 105.473  1.00  0.00           C
ATOM    810  CD2 LEU A  43      55.167  74.497 105.014  1.00  0.00           C
ATOM    814  C   LEU A  43      53.447  78.137 103.153  1.00  0.00           C
ATOM    815  O   LEU A  43      53.377  77.617 102.043  1.00  0.00           O
ATOM    816  N   VAL A  44      53.027  79.397 103.344  1.00  0.00           N
ATOM    818  CA  VAL A  44      52.587  80.227 102.243  1.00  0.00           C
ATOM    820  CB  VAL A  44      51.887  81.487 102.693  1.00  0.00           C
ATOM    822  CG1 VAL A  44      52.877  82.547 103.214  1.00  0.00           C
ATOM    826  CG2 VAL A  44      51.057  82.067 101.544  1.00  0.00           C
ATOM    830  C   VAL A  44      53.717  80.507 101.264  1.00  0.00           C
ATOM    831  O   VAL A  44      54.877  80.747 101.614  1.00  0.00           O
ATOM    832  N   GLY A  45      53.407  80.367  99.953  1.00  0.00           N
ATOM    834  CA  GLY A  45      54.407  80.447  98.904  1.00  0.00           C
ATOM    837  C   GLY A  45      55.287  79.237  98.812  1.00  0.00           C
ATOM    838  O   GLY A  45      56.337  79.277  98.184  1.00  0.00           O
ATOM    839  N   LYS A  46      54.907  78.107  99.454  1.00  0.00           N
ATOM    841  CA  LYS A  46      55.817  76.977  99.574  1.00  0.00           C
ATOM    843  CB  LYS A  46      56.147  76.717 101.063  1.00  0.00           C
ATOM    846  CG  LYS A  46      57.587  76.227 101.294  1.00  0.00           C
ATOM    849  CD  LYS A  46      58.647  77.297 100.944  1.00  0.00           C
ATOM    852  CE  LYS A  46      60.047  76.887 101.404  1.00  0.00           C
ATOM    855  NZ  LYS A  46      61.057  77.907 101.073  1.00  0.00           N
ATOM    859  C   LYS A  46      55.197  75.737  98.924  1.00  0.00           C
ATOM    860  O   LYS A  46      54.167  75.257  99.394  1.00  0.00           O
ATOM    861  N   PRO A  47      55.757  75.157  97.873  1.00  0.00           N
ATOM    862  CD  PRO A  47      56.967  75.657  97.214  1.00  0.00           C
ATOM    865  CA  PRO A  47      55.037  74.187  97.043  1.00  0.00           C
ATOM    867  CB  PRO A  47      55.647  74.427  95.653  1.00  0.00           C
ATOM    870  CG  PRO A  47      57.097  74.837  95.934  1.00  0.00           C
ATOM    873  C   PRO A  47      55.257  72.767  97.514  1.00  0.00           C
ATOM    874  O   PRO A  47      55.487  71.867  96.712  1.00  0.00           O
ATOM    875  N   PHE A  48      55.157  72.507  98.824  1.00  0.00           N
ATOM    877  CA  PHE A  48      55.467  71.227  99.434  1.00  0.00           C
ATOM    879  CB  PHE A  48      55.467  71.347 100.984  1.00  0.00           C
ATOM    882  CG  PHE A  48      54.067  71.587 101.474  1.00  0.00           C
ATOM    883  CD1 PHE A  48      53.527  72.887 101.592  1.00  0.00           C
ATOM    885  CE1 PHE A  48      52.157  73.067 101.833  1.00  0.00           C
ATOM    887  CZ  PHE A  48      51.337  71.947 101.993  1.00  0.00           C
ATOM    889  CD2 PHE A  48      53.227  70.487 101.704  1.00  0.00           C
ATOM    891  CE2 PHE A  48      51.867  70.657 101.944  1.00  0.00           C
ATOM    893  C   PHE A  48      54.617  70.037  98.964  1.00  0.00           C
ATOM    894  O   PHE A  48      53.437  70.157  98.633  1.00  0.00           O
ATOM    895  N   ARG A  49      55.177  68.827  98.964  1.00  0.00           N
ATOM    897  CA  ARG A  49      54.437  67.587  98.812  1.00  0.00           C
ATOM    899  CB  ARG A  49      55.337  66.507  98.184  1.00  0.00           C
ATOM    902  CG  ARG A  49      55.687  66.777  96.712  1.00  0.00           C
ATOM    905  CD  ARG A  49      56.787  65.847  96.184  1.00  0.00           C
ATOM    908  NE  ARG A  49      58.097  66.357  96.723  1.00  0.00           N
ATOM    910  CZ  ARG A  49      58.817  67.287  96.124  1.00  0.00           C
ATOM    911  NH1 ARG A  49      58.407  67.957  95.062  1.00  0.00           N
ATOM    914  NH2 ARG A  49      60.017  67.587  96.564  1.00  0.00           N
ATOM    917  C   ARG A  49      53.957  67.057 100.154  1.00  0.00           C
ATOM    918  O   ARG A  49      54.767  66.877 101.063  1.00  0.00           O
ATOM    919  N   ASP A  50      52.647  66.767 100.314  1.00  0.00           N
ATOM    921  CA  ASP A  50      52.157  65.977 101.424  1.00  0.00           C
ATOM    923  CB  ASP A  50      50.617  66.177 101.553  1.00  0.00           C
ATOM    926  CG  ASP A  50      49.997  65.587 102.814  1.00  0.00           C
ATOM    927  OD1 ASP A  50      50.697  64.957 103.633  1.00  0.00           O
ATOM    928  OD2 ASP A  50      48.747  65.717 102.934  1.00  0.00           O
ATOM    929  C   ASP A  50      52.607  64.507 101.324  1.00  0.00           C
ATOM    930  O   ASP A  50      52.557  63.867 100.264  1.00  0.00           O
ATOM    931  N   LEU A  51      53.167  63.987 102.413  1.00  0.00           N
ATOM    933  CA  LEU A  51      53.887  62.727 102.453  1.00  0.00           C
ATOM    935  CB  LEU A  51      55.357  63.127 102.733  1.00  0.00           C
ATOM    938  CG  LEU A  51      56.417  62.057 102.954  1.00  0.00           C
ATOM    940  CD1 LEU A  51      56.627  61.157 101.732  1.00  0.00           C
ATOM    944  CD2 LEU A  51      57.697  62.807 103.334  1.00  0.00           C
ATOM    948  C   LEU A  51      53.277  61.807 103.503  1.00  0.00           C
ATOM    949  O   LEU A  51      53.727  60.687 103.713  1.00  0.00           O
ATOM    950  N   GLY A  52      52.157  62.247 104.123  1.00  0.00           N
ATOM    952  CA  GLY A  52      51.397  61.457 105.074  1.00  0.00           C
ATOM    955  C   GLY A  52      51.457  61.967 106.483  1.00  0.00           C
ATOM    956  O   GLY A  52      52.397  62.647 106.914  1.00  0.00           O
ATOM    957  N   GLU A  53      50.427  61.647 107.283  1.00  0.00           N
ATOM    959  CA  GLU A  53      50.317  62.027 108.673  1.00  0.00           C
ATOM    961  CB  GLU A  53      48.897  61.807 109.254  1.00  0.00           C
ATOM    964  CG  GLU A  53      47.837  62.737 108.614  1.00  0.00           C
ATOM    967  CD  GLU A  53      48.007  64.227 108.913  1.00  0.00           C
ATOM    968  OE1 GLU A  53      48.467  64.607 110.014  1.00  0.00           O
ATOM    969  OE2 GLU A  53      47.607  65.027 108.024  1.00  0.00           O
ATOM    970  C   GLU A  53      51.317  61.347 109.574  1.00  0.00           C
ATOM    971  O   GLU A  53      51.607  60.147 109.493  1.00  0.00           O
ATOM    972  N   VAL A  54      51.837  62.117 110.524  1.00  0.00           N
ATOM    974  CA  VAL A  54      52.817  61.677 111.474  1.00  0.00           C
ATOM    976  CB  VAL A  54      54.107  62.467 111.413  1.00  0.00           C
ATOM    978  CG1 VAL A  54      55.217  61.617 112.034  1.00  0.00           C
ATOM    982  CG2 VAL A  54      54.467  62.727 109.953  1.00  0.00           C
ATOM    986  C   VAL A  54      52.237  61.817 112.842  1.00  0.00           C
ATOM    987  O   VAL A  54      51.487  62.727 113.164  1.00  0.00           O
ATOM    988  N   SER A  55      52.647  60.887 113.713  1.00  0.00           N
ATOM    990  CA  SER A  55      52.387  60.987 115.124  1.00  0.00           C
ATOM    992  CB  SER A  55      51.317  59.997 115.602  1.00  0.00           C
ATOM    995  OG  SER A  55      50.077  60.187 114.944  1.00  0.00           O
ATOM    997  C   SER A  55      53.637  60.687 115.893  1.00  0.00           C
ATOM    998  O   SER A  55      54.607  60.097 115.434  1.00  0.00           O
ATOM    999  N   GLY A  56      53.637  61.097 117.164  1.00  0.00           N
ATOM   1001  CA  GLY A  56      54.697  60.727 118.074  1.00  0.00           C
ATOM   1004  C   GLY A  56      54.217  60.937 119.464  1.00  0.00           C
ATOM   1005  O   GLY A  56      53.657  61.987 119.783  1.00  0.00           O
ATOM   1006  N   ASP A  57      54.427  59.947 120.324  1.00  0.00           N
ATOM   1008  CA  ASP A  57      53.847  59.937 121.634  1.00  0.00           C
ATOM   1010  CB  ASP A  57      52.807  58.777 121.723  1.00  0.00           C
ATOM   1013  CG  ASP A  57      53.377  57.387 121.504  1.00  0.00           C
ATOM   1014  OD1 ASP A  57      54.547  57.247 121.044  1.00  0.00           O
ATOM   1015  OD2 ASP A  57      52.597  56.417 121.732  1.00  0.00           O
ATOM   1016  C   ASP A  57      54.887  59.917 122.744  1.00  0.00           C
ATOM   1017  O   ASP A  57      56.097  59.727 122.574  1.00  0.00           O
ATOM   1018  N   SER A  58      54.397  60.127 123.964  1.00  0.00           N
ATOM   1020  CA  SER A  58      55.067  59.707 125.154  1.00  0.00           C
ATOM   1022  CB  SER A  58      55.837  60.827 125.874  1.00  0.00           C
ATOM   1025  OG  SER A  58      54.987  61.907 126.243  1.00  0.00           O
ATOM   1027  C   SER A  58      54.037  59.107 126.054  1.00  0.00           C
ATOM   1028  O   SER A  58      52.937  59.637 126.203  1.00  0.00           O
ATOM   1029  N   CYS A  59      54.347  57.947 126.634  1.00  0.00           N
ATOM   1031  CA  CYS A  59      53.457  57.157 127.444  1.00  0.00           C
ATOM   1033  CB  CYS A  59      53.367  55.697 126.874  1.00  0.00           C
ATOM   1036  SG  CYS A  59      52.827  54.347 127.994  1.00  0.00           S
ATOM   1038  C   CYS A  59      54.017  57.177 128.844  1.00  0.00           C
ATOM   1039  O   CYS A  59      55.207  56.957 129.044  1.00  0.00           O
ATOM   1040  N   GLN A  60      53.177  57.447 129.864  1.00  0.00           N
ATOM   1042  CA  GLN A  60      53.497  57.017 131.203  1.00  0.00           C
ATOM   1044  CB  GLN A  60      53.337  58.127 132.283  1.00  0.00           C
ATOM   1047  CG  GLN A  60      51.907  58.547 132.714  1.00  0.00           C
ATOM   1050  CD  GLN A  60      51.887  59.477 133.934  1.00  0.00           C
ATOM   1051  OE1 GLN A  60      51.417  60.607 133.924  1.00  0.00           O
ATOM   1052  NE2 GLN A  60      52.387  58.927 135.062  1.00  0.00           N
ATOM   1055  C   GLN A  60      52.617  55.797 131.434  1.00  0.00           C
ATOM   1056  O   GLN A  60      51.387  55.867 131.443  1.00  0.00           O
ATOM   1057  N   ALA A  61      53.237  54.607 131.553  1.00  0.00           N
ATOM   1059  CA  ALA A  61      52.487  53.357 131.553  1.00  0.00           C
ATOM   1061  CB  ALA A  61      53.407  52.177 131.203  1.00  0.00           C
ATOM   1065  C   ALA A  61      51.817  53.097 132.884  1.00  0.00           C
ATOM   1066  O   ALA A  61      50.837  52.377 133.013  1.00  0.00           O
ATOM   1067  N   SER A  62      52.317  53.747 133.934  1.00  0.00           N
ATOM   1069  CA  SER A  62      51.707  53.677 135.244  1.00  0.00           C
ATOM   1071  CB  SER A  62      52.287  52.497 136.064  1.00  0.00           C
ATOM   1074  OG  SER A  62      53.687  52.607 136.344  1.00  0.00           O
ATOM   1076  C   SER A  62      51.867  55.017 135.934  1.00  0.00           C
ATOM   1077  O   SER A  62      52.517  55.937 135.443  1.00  0.00           O
ATOM   1078  N   ASN A  63      51.247  55.177 137.124  1.00  0.00           N
ATOM   1080  CA  ASN A  63      51.527  56.257 138.053  1.00  0.00           C
ATOM   1082  CB  ASN A  63      50.687  56.147 139.344  1.00  0.00           C
ATOM   1085  CG  ASN A  63      49.197  56.127 139.044  1.00  0.00           C
ATOM   1086  OD1 ASN A  63      48.567  57.177 139.044  1.00  0.00           O
ATOM   1087  ND2 ASN A  63      48.607  54.927 138.883  1.00  0.00           N
ATOM   1090  C   ASN A  63      52.977  56.267 138.523  1.00  0.00           C
ATOM   1091  O   ASN A  63      53.567  57.327 138.703  1.00  0.00           O
ATOM   1092  N   GLN A  64      53.557  55.057 138.724  1.00  0.00           N
ATOM   1094  CA  GLN A  64      54.877  54.847 139.263  1.00  0.00           C
ATOM   1096  CB  GLN A  64      55.157  53.357 139.624  1.00  0.00           C
ATOM   1099  CG  GLN A  64      54.397  52.797 140.863  1.00  0.00           C
ATOM   1102  CD  GLN A  64      52.977  52.297 140.574  1.00  0.00           C
ATOM   1103  OE1 GLN A  64      52.407  52.487 139.503  1.00  0.00           O
ATOM   1104  NE2 GLN A  64      52.357  51.607 141.564  1.00  0.00           N
ATOM   1107  C   GLN A  64      55.977  55.357 138.344  1.00  0.00           C
ATOM   1108  O   GLN A  64      57.057  55.677 138.844  1.00  0.00           O
ATOM   1109  N   ASP A  65      55.697  55.477 137.034  1.00  0.00           N
ATOM   1111  CA  ASP A  65      56.557  56.037 136.003  1.00  0.00           C
ATOM   1113  CB  ASP A  65      56.087  55.547 134.613  1.00  0.00           C
ATOM   1116  CG  ASP A  65      56.287  54.047 134.503  1.00  0.00           C
ATOM   1117  OD1 ASP A  65      57.427  53.587 134.783  1.00  0.00           O
ATOM   1118  OD2 ASP A  65      55.317  53.377 134.064  1.00  0.00           O
ATOM   1119  C   ASP A  65      56.627  57.567 135.984  1.00  0.00           C
ATOM   1120  O   ASP A  65      55.877  58.297 136.634  1.00  0.00           O
ATOM   1121  N   SER A  66      57.587  58.087 135.202  1.00  0.00           N
ATOM   1123  CA  SER A  66      57.727  59.507 134.913  1.00  0.00           C
ATOM   1125  CB  SER A  66      59.127  59.827 134.303  1.00  0.00           C
ATOM   1128  OG  SER A  66      59.357  59.307 132.982  1.00  0.00           O
ATOM   1130  C   SER A  66      56.557  60.067 134.074  1.00  0.00           C
ATOM   1131  O   SER A  66      56.157  59.397 133.124  1.00  0.00           O
ATOM   1132  N   PRO A  67      55.937  61.227 134.384  1.00  0.00           N
ATOM   1133  CD  PRO A  67      56.167  61.947 135.634  1.00  0.00           C
ATOM   1136  CA  PRO A  67      54.827  61.827 133.614  1.00  0.00           C
ATOM   1138  CB  PRO A  67      54.617  63.187 134.294  1.00  0.00           C
ATOM   1141  CG  PRO A  67      55.017  62.947 135.743  1.00  0.00           C
ATOM   1144  C   PRO A  67      55.067  61.967 132.124  1.00  0.00           C
ATOM   1145  O   PRO A  67      56.247  62.137 131.794  1.00  0.00           O
ATOM   1146  N   PRO A  68      54.087  61.927 131.203  1.00  0.00           N
ATOM   1147  CD  PRO A  68      52.667  62.147 131.474  1.00  0.00           C
ATOM   1150  CA  PRO A  68      54.357  62.027 129.773  1.00  0.00           C
ATOM   1152  CB  PRO A  68      52.977  62.027 129.113  1.00  0.00           C
ATOM   1155  CG  PRO A  68      52.077  62.687 130.163  1.00  0.00           C
ATOM   1158  C   PRO A  68      55.197  63.237 129.404  1.00  0.00           C
ATOM   1159  O   PRO A  68      54.977  64.347 129.883  1.00  0.00           O
ATOM   1160  N   SER A  69      56.197  63.027 128.544  1.00  0.00           N
ATOM   1162  CA  SER A  69      57.147  64.027 128.113  1.00  0.00           C
ATOM   1164  CB  SER A  69      58.567  63.397 128.064  1.00  0.00           C
ATOM   1167  OG  SER A  69      59.537  64.237 127.453  1.00  0.00           O
ATOM   1169  C   SER A  69      56.727  64.607 126.782  1.00  0.00           C
ATOM   1170  O   SER A  69      56.787  63.957 125.734  1.00  0.00           O
ATOM   1171  N   ILE A  70      56.287  65.877 126.782  1.00  0.00           N
ATOM   1173  CA  ILE A  70      56.007  66.657 125.583  1.00  0.00           C
ATOM   1175  CB  ILE A  70      55.227  67.917 125.924  1.00  0.00           C
ATOM   1177  CG2 ILE A  70      56.037  68.967 126.712  1.00  0.00           C
ATOM   1181  CG1 ILE A  70      54.447  68.557 124.753  1.00  0.00           C
ATOM   1184  CD  ILE A  70      53.027  67.997 124.674  1.00  0.00           C
ATOM   1188  C   ILE A  70      57.197  66.897 124.643  1.00  0.00           C
ATOM   1189  O   ILE A  70      56.957  66.877 123.433  1.00  0.00           O
ATOM   1190  N   PRO A  71      58.487  67.097 125.023  1.00  0.00           N
ATOM   1191  CD  PRO A  71      59.007  67.447 126.354  1.00  0.00           C
ATOM   1194  CA  PRO A  71      59.547  67.147 124.034  1.00  0.00           C
ATOM   1196  CB  PRO A  71      60.787  67.677 124.773  1.00  0.00           C
ATOM   1199  CG  PRO A  71      60.527  67.317 126.234  1.00  0.00           C
ATOM   1202  C   PRO A  71      59.767  65.767 123.433  1.00  0.00           C
ATOM   1203  O   PRO A  71      60.027  65.677 122.243  1.00  0.00           O
ATOM   1204  N   THR A  72      59.607  64.657 124.204  1.00  0.00           N
ATOM   1206  CA  THR A  72      59.677  63.307 123.624  1.00  0.00           C
ATOM   1208  CB  THR A  72      59.567  62.157 124.624  1.00  0.00           C
ATOM   1210  OG1 THR A  72      60.787  61.997 125.324  1.00  0.00           O
ATOM   1212  CG2 THR A  72      59.337  60.777 123.994  1.00  0.00           C
ATOM   1216  C   THR A  72      58.647  63.057 122.544  1.00  0.00           C
ATOM   1217  O   THR A  72      58.977  62.537 121.483  1.00  0.00           O
ATOM   1218  N   ALA A  73      57.377  63.447 122.773  1.00  0.00           N
ATOM   1220  CA  ALA A  73      56.327  63.297 121.794  1.00  0.00           C
ATOM   1222  CB  ALA A  73      54.997  63.767 122.413  1.00  0.00           C
ATOM   1226  C   ALA A  73      56.617  64.027 120.473  1.00  0.00           C
ATOM   1227  O   ALA A  73      56.527  63.457 119.384  1.00  0.00           O
ATOM   1228  N   ARG A  74      57.067  65.297 120.544  1.00  0.00           N
ATOM   1230  CA  ARG A  74      57.407  66.047 119.344  1.00  0.00           C
ATOM   1232  CB  ARG A  74      57.507  67.577 119.594  1.00  0.00           C
ATOM   1235  CG  ARG A  74      58.727  68.107 120.384  1.00  0.00           C
ATOM   1238  CD  ARG A  74      58.687  69.617 120.694  1.00  0.00           C
ATOM   1241  NE  ARG A  74      58.977  70.357 119.414  1.00  0.00           N
ATOM   1243  CZ  ARG A  74      58.557  71.587 119.104  1.00  0.00           C
ATOM   1244  NH1 ARG A  74      57.737  72.277 119.864  1.00  0.00           N
ATOM   1247  NH2 ARG A  74      58.987  72.107 117.973  1.00  0.00           N
ATOM   1250  C   ARG A  74      58.637  65.537 118.633  1.00  0.00           C
ATOM   1251  O   ARG A  74      58.697  65.547 117.404  1.00  0.00           O
ATOM   1252  N   LYS A  75      59.657  65.037 119.374  1.00  0.00           N
ATOM   1254  CA  LYS A  75      60.777  64.377 118.713  1.00  0.00           C
ATOM   1256  CB  LYS A  75      62.007  64.147 119.613  1.00  0.00           C
ATOM   1259  CG  LYS A  75      62.127  62.857 120.443  1.00  0.00           C
ATOM   1262  CD  LYS A  75      63.587  62.637 120.904  1.00  0.00           C
ATOM   1265  CE  LYS A  75      63.887  61.607 122.024  1.00  0.00           C
ATOM   1268  NZ  LYS A  75      63.167  61.947 123.264  1.00  0.00           N
ATOM   1272  C   LYS A  75      60.337  63.097 118.013  1.00  0.00           C
ATOM   1273  O   LYS A  75      60.757  62.807 116.903  1.00  0.00           O
ATOM   1274  N   ARG A  76      59.437  62.277 118.633  1.00  0.00           N
ATOM   1276  CA  ARG A  76      58.907  61.097 117.973  1.00  0.00           C
ATOM   1278  CB  ARG A  76      57.957  60.237 118.874  1.00  0.00           C
ATOM   1281  CG  ARG A  76      58.667  59.397 119.953  1.00  0.00           C
ATOM   1284  CD  ARG A  76      57.877  58.187 120.473  1.00  0.00           C
ATOM   1287  NE  ARG A  76      58.477  57.807 121.803  1.00  0.00           N
ATOM   1289  CZ  ARG A  76      58.207  56.687 122.453  1.00  0.00           C
ATOM   1290  NH1 ARG A  76      57.587  55.677 121.914  1.00  0.00           N
ATOM   1293  NH2 ARG A  76      58.567  56.567 123.724  1.00  0.00           N
ATOM   1296  C   ARG A  76      58.197  61.387 116.663  1.00  0.00           C
ATOM   1297  O   ARG A  76      58.417  60.707 115.673  1.00  0.00           O
ATOM   1298  N   MET A  77      57.377  62.447 116.614  1.00  0.00           N
ATOM   1300  CA  MET A  77      56.767  62.947 115.404  1.00  0.00           C
ATOM   1302  CB  MET A  77      55.767  64.057 115.793  1.00  0.00           C
ATOM   1305  CG  MET A  77      55.027  64.757 114.633  1.00  0.00           C
ATOM   1308  SD  MET A  77      54.397  66.417 115.034  1.00  0.00           S
ATOM   1309  CE  MET A  77      56.027  67.177 115.303  1.00  0.00           C
ATOM   1313  C   MET A  77      57.797  63.397 114.363  1.00  0.00           C
ATOM   1314  O   MET A  77      57.727  63.057 113.194  1.00  0.00           O
ATOM   1315  N   GLN A  78      58.847  64.127 114.804  1.00  0.00           N
ATOM   1317  CA  GLN A  78      59.947  64.497 113.924  1.00  0.00           C
ATOM   1319  CB  GLN A  78      61.017  65.357 114.674  1.00  0.00           C
ATOM   1322  CG  GLN A  78      60.657  66.847 114.844  1.00  0.00           C
ATOM   1325  CD  GLN A  78      61.647  67.617 115.734  1.00  0.00           C
ATOM   1326  OE1 GLN A  78      61.687  67.427 116.944  1.00  0.00           O
ATOM   1327  NE2 GLN A  78      62.447  68.547 115.144  1.00  0.00           N
ATOM   1330  C   GLN A  78      60.667  63.337 113.253  1.00  0.00           C
ATOM   1331  O   GLN A  78      60.987  63.337 112.063  1.00  0.00           O
ATOM   1332  N   ILE A  79      60.947  62.297 114.034  1.00  0.00           N
ATOM   1334  CA  ILE A  79      61.757  61.187 113.643  1.00  0.00           C
ATOM   1336  CB  ILE A  79      62.447  60.677 114.904  1.00  0.00           C
ATOM   1338  CG2 ILE A  79      63.147  59.317 114.694  1.00  0.00           C
ATOM   1342  CG1 ILE A  79      63.467  61.757 115.364  1.00  0.00           C
ATOM   1345  CD  ILE A  79      63.757  61.727 116.874  1.00  0.00           C
ATOM   1349  C   ILE A  79      60.947  60.147 112.864  1.00  0.00           C
ATOM   1350  O   ILE A  79      61.467  59.467 111.984  1.00  0.00           O
ATOM   1351  N   ASN A  80      59.617  60.087 113.094  1.00  0.00           N
ATOM   1353  CA  ASN A  80      58.637  59.407 112.243  1.00  0.00           C
ATOM   1355  CB  ASN A  80      57.287  59.177 112.973  1.00  0.00           C
ATOM   1358  CG  ASN A  80      57.407  57.957 113.874  1.00  0.00           C
ATOM   1359  OD1 ASN A  80      57.707  56.857 113.404  1.00  0.00           O
ATOM   1360  ND2 ASN A  80      57.187  58.117 115.193  1.00  0.00           N
ATOM   1363  C   ASN A  80      58.417  60.047 110.874  1.00  0.00           C
ATOM   1364  O   ASN A  80      58.277  59.347 109.874  1.00  0.00           O
ATOM   1365  N   ALA A  81      58.427  61.397 110.774  1.00  0.00           N
ATOM   1367  CA  ALA A  81      58.457  62.097 109.503  1.00  0.00           C
ATOM   1369  CB  ALA A  81      58.387  63.617 109.764  1.00  0.00           C
ATOM   1373  C   ALA A  81      59.687  61.747 108.663  1.00  0.00           C
ATOM   1374  O   ALA A  81      59.617  61.547 107.453  1.00  0.00           O
ATOM   1375  N   SER A  82      60.847  61.587 109.352  1.00  0.00           N
ATOM   1377  CA  SER A  82      62.177  61.267 108.794  1.00  0.00           C
ATOM   1379  CB  SER A  82      63.267  61.407 109.893  1.00  0.00           C
ATOM   1382  OG  SER A  82      64.607  61.287 109.403  1.00  0.00           O
ATOM   1384  C   SER A  82      62.207  59.947 108.024  1.00  0.00           C
ATOM   1385  O   SER A  82      62.897  59.797 107.024  1.00  0.00           O
ATOM   1386  N   LYS A  83      61.397  58.967 108.454  1.00  0.00           N
ATOM   1388  CA  LYS A  83      61.237  57.657 107.854  1.00  0.00           C
ATOM   1390  CB  LYS A  83      60.377  56.777 108.794  1.00  0.00           C
ATOM   1393  CG  LYS A  83      60.767  56.877 110.264  1.00  0.00           C
ATOM   1396  CD  LYS A  83      59.877  56.077 111.213  1.00  0.00           C
ATOM   1399  CE  LYS A  83      60.347  54.647 111.383  1.00  0.00           C
ATOM   1402  NZ  LYS A  83      59.297  53.877 112.063  1.00  0.00           N
ATOM   1406  C   LYS A  83      60.597  57.717 106.483  1.00  0.00           C
ATOM   1407  O   LYS A  83      60.947  57.017 105.544  1.00  0.00           O
ATOM   1408  N   MET A  84      59.647  58.637 106.312  1.00  0.00           N
ATOM   1410  CA  MET A  84      58.987  58.837 105.044  1.00  0.00           C
ATOM   1412  CB  MET A  84      57.547  59.327 105.273  1.00  0.00           C
ATOM   1415  CG  MET A  84      56.727  58.357 106.143  1.00  0.00           C
ATOM   1418  SD  MET A  84      54.997  58.847 106.383  1.00  0.00           S
ATOM   1419  CE  MET A  84      55.347  60.257 107.453  1.00  0.00           C
ATOM   1423  C   MET A  84      59.717  59.877 104.232  1.00  0.00           C
ATOM   1424  O   MET A  84      59.387  60.107 103.083  1.00  0.00           O
ATOM   1425  N   LYS A  85      60.787  60.467 104.794  1.00  0.00           N
ATOM   1427  CA  LYS A  85      61.737  61.267 104.074  1.00  0.00           C
ATOM   1429  CB  LYS A  85      62.197  60.627 102.733  1.00  0.00           C
ATOM   1432  CG  LYS A  85      62.537  59.127 102.842  1.00  0.00           C
ATOM   1435  CD  LYS A  85      61.627  58.127 102.094  1.00  0.00           C
ATOM   1438  CE  LYS A  85      62.097  56.657 102.164  1.00  0.00           C
ATOM   1441  NZ  LYS A  85      61.297  55.827 103.094  1.00  0.00           N
ATOM   1445  C   LYS A  85      61.237  62.697 103.924  1.00  0.00           C
ATOM   1446  O   LYS A  85      61.297  63.307 102.854  1.00  0.00           O
ATOM   1447  N   ALA A  86      60.697  63.267 105.014  1.00  0.00           N
ATOM   1449  CA  ALA A  86      60.207  64.627 105.004  1.00  0.00           C
ATOM   1451  CB  ALA A  86      59.107  64.847 106.054  1.00  0.00           C
ATOM   1455  C   ALA A  86      61.317  65.647 105.154  1.00  0.00           C
ATOM   1456  O   ALA A  86      62.327  65.447 105.834  1.00  0.00           O
ATOM   1457  N   ASN A  87      61.167  66.797 104.493  1.00  0.00           N
ATOM   1459  CA  ASN A  87      61.977  67.957 104.724  1.00  0.00           C
ATOM   1461  CB  ASN A  87      61.677  68.967 103.604  1.00  0.00           C
ATOM   1464  CG  ASN A  87      62.667  70.117 103.624  1.00  0.00           C
ATOM   1465  OD1 ASN A  87      62.357  71.247 104.014  1.00  0.00           O
ATOM   1466  ND2 ASN A  87      63.897  69.837 103.134  1.00  0.00           N
ATOM   1469  C   ASN A  87      61.657  68.587 106.084  1.00  0.00           C
ATOM   1470  O   ASN A  87      62.517  69.117 106.794  1.00  0.00           O
ATOM   1471  N   ALA A  88      60.367  68.557 106.434  1.00  0.00           N
ATOM   1473  CA  ALA A  88      59.847  69.247 107.562  1.00  0.00           C
ATOM   1475  CB  ALA A  88      59.707  70.737 107.273  1.00  0.00           C
ATOM   1479  C   ALA A  88      58.497  68.657 107.873  1.00  0.00           C
ATOM   1480  O   ALA A  88      57.897  67.947 107.074  1.00  0.00           O
ATOM   1481  N   VAL A  89      57.967  68.957 109.064  1.00  0.00           N
ATOM   1483  CA  VAL A  89      56.637  68.557 109.434  1.00  0.00           C
ATOM   1485  CB  VAL A  89      56.637  67.587 110.613  1.00  0.00           C
ATOM   1487  CG1 VAL A  89      56.917  68.307 111.954  1.00  0.00           C
ATOM   1491  CG2 VAL A  89      55.337  66.767 110.714  1.00  0.00           C
ATOM   1495  C   VAL A  89      55.887  69.837 109.724  1.00  0.00           C
ATOM   1496  O   VAL A  89      56.467  70.837 110.174  1.00  0.00           O
ATOM   1497  N   LEU A  90      54.577  69.837 109.444  1.00  0.00           N
ATOM   1499  CA  LEU A  90      53.647  70.817 109.974  1.00  0.00           C
ATOM   1501  CB  LEU A  90      52.507  71.007 108.934  1.00  0.00           C
ATOM   1504  CG  LEU A  90      51.507  72.147 109.184  1.00  0.00           C
ATOM   1506  CD1 LEU A  90      50.667  72.437 107.943  1.00  0.00           C
ATOM   1510  CD2 LEU A  90      50.497  71.857 110.294  1.00  0.00           C
ATOM   1514  C   LEU A  90      53.107  70.227 111.254  1.00  0.00           C
ATOM   1515  O   LEU A  90      52.457  69.187 111.213  1.00  0.00           O
ATOM   1516  N   LEU A  91      53.337  70.837 112.423  1.00  0.00           N
ATOM   1518  CA  LEU A  91      52.677  70.367 113.643  1.00  0.00           C
ATOM   1520  CB  LEU A  91      53.467  70.787 114.893  1.00  0.00           C
ATOM   1523  CG  LEU A  91      52.927  70.227 116.224  1.00  0.00           C
ATOM   1525  CD1 LEU A  91      54.087  70.017 117.194  1.00  0.00           C
ATOM   1529  CD2 LEU A  91      51.887  71.117 116.923  1.00  0.00           C
ATOM   1533  C   LEU A  91      51.237  70.857 113.713  1.00  0.00           C
ATOM   1534  O   LEU A  91      50.997  72.067 113.743  1.00  0.00           O
ATOM   1535  N   HIS A  92      50.247  69.927 113.673  1.00  0.00           N
ATOM   1537  CA  HIS A  92      48.827  70.267 113.724  1.00  0.00           C
ATOM   1539  CB  HIS A  92      47.887  69.107 113.304  1.00  0.00           C
ATOM   1542  ND1 HIS A  92      47.947  69.407 110.813  1.00  0.00           N
ATOM   1543  CG  HIS A  92      48.117  68.597 111.923  1.00  0.00           C
ATOM   1544  CE1 HIS A  92      48.227  68.637 109.783  1.00  0.00           C
ATOM   1546  NE2 HIS A  92      48.517  67.377 110.184  1.00  0.00           N
ATOM   1548  CD2 HIS A  92      48.437  67.347 111.544  1.00  0.00           C
ATOM   1550  C   HIS A  92      48.357  70.677 115.104  1.00  0.00           C
ATOM   1551  O   HIS A  92      47.647  71.667 115.264  1.00  0.00           O
ATOM   1552  N   SER A  93      48.757  69.907 116.133  1.00  0.00           N
ATOM   1554  CA  SER A  93      48.247  70.047 117.484  1.00  0.00           C
ATOM   1556  CB  SER A  93      46.687  69.997 117.663  1.00  0.00           C
ATOM   1559  OG  SER A  93      46.287  70.477 118.952  1.00  0.00           O
ATOM   1561  C   SER A  93      48.837  68.887 118.284  1.00  0.00           C
ATOM   1562  O   SER A  93      49.327  67.887 117.744  1.00  0.00           O
ATOM   1563  N   CYS A  94      48.807  69.027 119.613  1.00  0.00           N
ATOM   1565  CA  CYS A  94      49.217  68.007 120.544  1.00  0.00           C
ATOM   1567  CB  CYS A  94      50.677  68.197 121.033  1.00  0.00           C
ATOM   1570  SG  CYS A  94      51.237  66.877 122.183  1.00  0.00           S
ATOM   1572  C   CYS A  94      48.297  68.107 121.732  1.00  0.00           C
ATOM   1573  O   CYS A  94      47.897  69.197 122.143  1.00  0.00           O
ATOM   1574  N   GLU A  95      47.987  66.957 122.354  1.00  0.00           N
ATOM   1576  CA  GLU A  95      47.237  66.877 123.584  1.00  0.00           C
ATOM   1578  CB  GLU A  95      45.847  66.247 123.354  1.00  0.00           C
ATOM   1581  CG  GLU A  95      44.847  67.277 122.814  1.00  0.00           C
ATOM   1584  CD  GLU A  95      43.437  66.707 122.693  1.00  0.00           C
ATOM   1585  OE1 GLU A  95      43.217  65.467 122.764  1.00  0.00           O
ATOM   1586  OE2 GLU A  95      42.527  67.567 122.574  1.00  0.00           O
ATOM   1587  C   GLU A  95      47.937  66.027 124.613  1.00  0.00           C
ATOM   1588  O   GLU A  95      48.637  65.067 124.282  1.00  0.00           O
ATOM   1589  N   VAL A  96      47.687  66.297 125.914  1.00  0.00           N
ATOM   1591  CA  VAL A  96      47.847  65.287 126.944  1.00  0.00           C
ATOM   1593  CB  VAL A  96      48.437  65.847 128.253  1.00  0.00           C
ATOM   1595  CG1 VAL A  96      48.617  64.737 129.303  1.00  0.00           C
ATOM   1599  CG2 VAL A  96      49.797  66.517 127.962  1.00  0.00           C
ATOM   1603  C   VAL A  96      46.517  64.557 127.164  1.00  0.00           C
ATOM   1604  O   VAL A  96      45.447  65.167 127.304  1.00  0.00           O
ATOM   1605  N   THR A  97      46.517  63.217 127.194  1.00  0.00           N
ATOM   1607  CA  THR A  97      45.287  62.437 127.323  1.00  0.00           C
ATOM   1609  CB  THR A  97      44.867  61.747 126.023  1.00  0.00           C
ATOM   1611  OG1 THR A  97      43.497  61.367 126.063  1.00  0.00           O
ATOM   1613  CG2 THR A  97      45.727  60.517 125.694  1.00  0.00           C
ATOM   1617  C   THR A  97      45.397  61.457 128.464  1.00  0.00           C
ATOM   1618  O   THR A  97      46.477  60.977 128.812  1.00  0.00           O
ATOM   1619  N   SER A  98      44.257  61.137 129.113  1.00  0.00           N
ATOM   1621  CA  SER A  98      44.107  60.127 130.144  1.00  0.00           C
ATOM   1623  CB  SER A  98      43.427  60.737 131.404  1.00  0.00           C
ATOM   1626  OG  SER A  98      42.237  61.467 131.094  1.00  0.00           O
ATOM   1628  C   SER A  98      43.227  58.997 129.673  1.00  0.00           C
ATOM   1629  O   SER A  98      43.017  58.027 130.392  1.00  0.00           O
ATOM   1630  N   GLY A  99      42.687  59.087 128.434  1.00  0.00           N
ATOM   1632  CA  GLY A  99      41.687  58.147 127.913  1.00  0.00           C
ATOM   1635  C   GLY A  99      42.257  56.947 127.204  1.00  0.00           C
ATOM   1636  O   GLY A  99      41.537  55.987 126.934  1.00  0.00           O
ATOM   1637  N   THR A 100      43.557  57.027 126.884  1.00  0.00           N
ATOM   1639  CA  THR A 100      44.327  56.007 126.184  1.00  0.00           C
ATOM   1641  CB  THR A 100      45.717  56.497 125.764  1.00  0.00           C
ATOM   1643  OG1 THR A 100      46.407  55.557 124.953  1.00  0.00           O
ATOM   1645  CG2 THR A 100      46.577  56.847 126.984  1.00  0.00           C
ATOM   1649  C   THR A 100      44.377  54.667 126.944  1.00  0.00           C
ATOM   1650  O   THR A 100      44.577  54.657 128.154  1.00  0.00           O
ATOM   1651  N   PRO A 101      44.187  53.517 126.324  1.00  0.00           N
ATOM   1652  CD  PRO A 101      43.337  53.417 125.133  1.00  0.00           C
ATOM   1655  CA  PRO A 101      44.177  52.247 127.074  1.00  0.00           C
ATOM   1657  CB  PRO A 101      43.617  51.277 126.033  1.00  0.00           C
ATOM   1660  CG  PRO A 101      42.587  52.107 125.303  1.00  0.00           C
ATOM   1663  C   PRO A 101      45.527  51.777 127.574  1.00  0.00           C
ATOM   1664  O   PRO A 101      45.577  51.007 128.533  1.00  0.00           O
ATOM   1665  N   GLY A 102      46.617  52.127 126.874  1.00  0.00           N
ATOM   1667  CA  GLY A 102      47.937  51.567 127.084  1.00  0.00           C
ATOM   1670  C   GLY A 102      48.827  52.427 127.934  1.00  0.00           C
ATOM   1671  O   GLY A 102      50.017  52.167 128.053  1.00  0.00           O
ATOM   1672  N   CYS A 103      48.287  53.527 128.464  1.00  0.00           N
ATOM   1674  CA  CYS A 103      49.057  54.497 129.223  1.00  0.00           C
ATOM   1676  CB  CYS A 103      49.587  55.707 128.374  1.00  0.00           C
ATOM   1679  SG  CYS A 103      49.807  55.367 126.583  1.00  0.00           S
ATOM   1681  C   CYS A 103      48.107  55.047 130.264  1.00  0.00           C
ATOM   1682  O   CYS A 103      46.947  55.337 129.974  1.00  0.00           O
ATOM   1683  N   TYR A 104      48.587  55.277 131.504  1.00  0.00           N
ATOM   1685  CA  TYR A 104      47.877  56.047 132.523  1.00  0.00           C
ATOM   1687  CB  TYR A 104      48.637  55.937 133.883  1.00  0.00           C
ATOM   1690  CG  TYR A 104      48.077  56.837 134.964  1.00  0.00           C
ATOM   1691  CD1 TYR A 104      46.987  56.417 135.734  1.00  0.00           C
ATOM   1693  CE1 TYR A 104      46.437  57.247 136.723  1.00  0.00           C
ATOM   1695  CZ  TYR A 104      46.917  58.547 136.893  1.00  0.00           C
ATOM   1696  OH  TYR A 104      46.307  59.437 137.814  1.00  0.00           O
ATOM   1698  CD2 TYR A 104      48.607  58.117 135.202  1.00  0.00           C
ATOM   1700  CE2 TYR A 104      48.027  58.977 136.143  1.00  0.00           C
ATOM   1702  C   TYR A 104      47.637  57.507 132.113  1.00  0.00           C
ATOM   1703  O   TYR A 104      46.617  58.127 132.444  1.00  0.00           O
ATOM   1704  N   ARG A 105      48.617  58.067 131.394  1.00  0.00           N
ATOM   1706  CA  ARG A 105      48.557  59.337 130.714  1.00  0.00           C
ATOM   1708  CB  ARG A 105      48.817  60.557 131.634  1.00  0.00           C
ATOM   1711  CG  ARG A 105      47.547  61.237 132.164  1.00  0.00           C
ATOM   1714  CD  ARG A 105      47.797  62.017 133.454  1.00  0.00           C
ATOM   1717  NE  ARG A 105      46.497  62.657 133.854  1.00  0.00           N
ATOM   1719  CZ  ARG A 105      45.527  62.037 134.514  1.00  0.00           C
ATOM   1720  NH1 ARG A 105      45.577  60.747 134.764  1.00  0.00           N
ATOM   1723  NH2 ARG A 105      44.467  62.717 134.904  1.00  0.00           N
ATOM   1726  C   ARG A 105      49.537  59.327 129.563  1.00  0.00           C
ATOM   1727  O   ARG A 105      50.537  58.627 129.574  1.00  0.00           O
ATOM   1728  N   GLN A 106      49.257  60.107 128.514  1.00  0.00           N
ATOM   1730  CA  GLN A 106      50.067  60.127 127.313  1.00  0.00           C
ATOM   1732  CB  GLN A 106      49.487  59.107 126.294  1.00  0.00           C
ATOM   1735  CG  GLN A 106      50.137  58.957 124.883  1.00  0.00           C
ATOM   1738  CD  GLN A 106      49.197  58.167 123.974  1.00  0.00           C
ATOM   1739  OE1 GLN A 106      47.977  58.407 123.994  1.00  0.00           O
ATOM   1740  NE2 GLN A 106      49.707  57.207 123.164  1.00  0.00           N
ATOM   1743  C   GLN A 106      50.037  61.527 126.754  1.00  0.00           C
ATOM   1744  O   GLN A 106      49.057  62.247 126.944  1.00  0.00           O
ATOM   1745  N   ALA A 107      51.097  61.937 126.054  1.00  0.00           N
ATOM   1747  CA  ALA A 107      51.107  63.147 125.264  1.00  0.00           C
ATOM   1749  CB  ALA A 107      52.197  64.137 125.734  1.00  0.00           C
ATOM   1753  C   ALA A 107      51.377  62.737 123.834  1.00  0.00           C
ATOM   1754  O   ALA A 107      52.267  61.927 123.584  1.00  0.00           O
ATOM   1755  N   VAL A 108      50.597  63.237 122.854  1.00  0.00           N
ATOM   1757  CA  VAL A 108      50.767  62.837 121.464  1.00  0.00           C
ATOM   1759  CB  VAL A 108      49.867  61.667 121.044  1.00  0.00           C
ATOM   1761  CG1 VAL A 108      48.377  61.977 121.303  1.00  0.00           C
ATOM   1765  CG2 VAL A 108      50.137  61.287 119.563  1.00  0.00           C
ATOM   1769  C   VAL A 108      50.677  64.007 120.504  1.00  0.00           C
ATOM   1770  O   VAL A 108      49.667  64.717 120.404  1.00  0.00           O
ATOM   1771  N   CYS A 109      51.767  64.257 119.764  1.00  0.00           N
ATOM   1773  CA  CYS A 109      51.857  65.317 118.764  1.00  0.00           C
ATOM   1775  CB  CYS A 109      53.277  65.927 118.624  1.00  0.00           C
ATOM   1778  SG  CYS A 109      53.937  66.637 120.154  1.00  0.00           S
ATOM   1780  C   CYS A 109      51.497  64.737 117.413  1.00  0.00           C
ATOM   1781  O   CYS A 109      51.997  63.677 117.043  1.00  0.00           O
ATOM   1782  N   ILE A 110      50.627  65.417 116.642  1.00  0.00           N
ATOM   1784  CA  ILE A 110      50.257  64.987 115.303  1.00  0.00           C
ATOM   1786  CB  ILE A 110      48.747  64.747 115.124  1.00  0.00           C
ATOM   1788  CG2 ILE A 110      48.497  64.017 113.784  1.00  0.00           C
ATOM   1792  CG1 ILE A 110      48.107  63.967 116.303  1.00  0.00           C
ATOM   1795  CD  ILE A 110      48.567  62.517 116.452  1.00  0.00           C
ATOM   1799  C   ILE A 110      50.737  66.067 114.344  1.00  0.00           C
ATOM   1800  O   ILE A 110      50.677  67.257 114.633  1.00  0.00           O
ATOM   1801  N   GLY A 111      51.227  65.677 113.153  1.00  0.00           N
ATOM   1803  CA  GLY A 111      51.587  66.637 112.113  1.00  0.00           C
ATOM   1806  C   GLY A 111      51.617  66.007 110.753  1.00  0.00           C
ATOM   1807  O   GLY A 111      51.777  64.807 110.644  1.00  0.00           O
ATOM   1808  N   SER A 112      51.517  66.767 109.654  1.00  0.00           N
ATOM   1810  CA  SER A 112      51.667  66.207 108.313  1.00  0.00           C
ATOM   1812  CB  SER A 112      50.907  66.977 107.194  1.00  0.00           C
ATOM   1815  OG  SER A 112      49.507  67.097 107.463  1.00  0.00           O
ATOM   1817  C   SER A 112      53.127  66.257 107.943  1.00  0.00           C
ATOM   1818  O   SER A 112      53.767  67.297 108.064  1.00  0.00           O
ATOM   1819  N   ALA A 113      53.727  65.127 107.514  1.00  0.00           N
ATOM   1821  CA  ALA A 113      55.057  65.087 106.934  1.00  0.00           C
ATOM   1823  CB  ALA A 113      55.557  63.637 106.794  1.00  0.00           C
ATOM   1827  C   ALA A 113      55.067  65.737 105.574  1.00  0.00           C
ATOM   1828  O   ALA A 113      54.247  65.417 104.714  1.00  0.00           O
ATOM   1829  N   LEU A 114      55.987  66.677 105.314  1.00  0.00           N
ATOM   1831  CA  LEU A 114      55.957  67.397 104.064  1.00  0.00           C
ATOM   1833  CB  LEU A 114      55.527  68.857 104.282  1.00  0.00           C
ATOM   1836  CG  LEU A 114      54.237  69.067 105.114  1.00  0.00           C
ATOM   1838  CD1 LEU A 114      53.997  70.567 105.314  1.00  0.00           C
ATOM   1842  CD2 LEU A 114      52.967  68.417 104.514  1.00  0.00           C
ATOM   1846  C   LEU A 114      57.337  67.347 103.424  1.00  0.00           C
ATOM   1847  O   LEU A 114      58.357  67.567 104.074  1.00  0.00           O
ATOM   1848  N   ASN A 115      57.407  67.067 102.113  1.00  0.00           N
ATOM   1850  CA  ASN A 115      58.637  67.267 101.374  1.00  0.00           C
ATOM   1852  CB  ASN A 115      58.927  66.027 100.462  1.00  0.00           C
ATOM   1855  CG  ASN A 115      60.177  66.177  99.604  1.00  0.00           C
ATOM   1856  OD1 ASN A 115      60.537  67.257  99.154  1.00  0.00           O
ATOM   1857  ND2 ASN A 115      60.877  65.057  99.344  1.00  0.00           N
ATOM   1860  C   ASN A 115      58.527  68.617 100.673  1.00  0.00           C
ATOM   1861  O   ASN A 115      57.777  68.787  99.714  1.00  0.00           O
ATOM   1862  N   ILE A 116      59.217  69.637 101.203  1.00  0.00           N
ATOM   1864  CA  ILE A 116      59.297  70.977 100.644  1.00  0.00           C
ATOM   1866  CB  ILE A 116      59.927  71.957 101.634  1.00  0.00           C
ATOM   1868  CG2 ILE A 116      60.447  73.247 100.954  1.00  0.00           C
ATOM   1872  CG1 ILE A 116      58.947  72.367 102.764  1.00  0.00           C
ATOM   1875  CD  ILE A 116      58.537  71.297 103.784  1.00  0.00           C
ATOM   1879  C   ILE A 116      60.027  70.957  99.314  1.00  0.00           C
ATOM   1880  O   ILE A 116      60.997  70.237  99.163  1.00  0.00           O
ATOM   1881  N   THR A 117      59.577  71.727  98.313  1.00  0.00           N
ATOM   1883  CA  THR A 117      60.227  71.777  97.014  1.00  0.00           C
ATOM   1885  CB  THR A 117      59.527  70.807  96.054  1.00  0.00           C
ATOM   1887  OG1 THR A 117      60.407  70.157  95.134  1.00  0.00           O
ATOM   1889  CG2 THR A 117      58.387  71.397  95.224  1.00  0.00           C
ATOM   1893  C   THR A 117      60.257  73.277  96.574  1.00  0.00           C
ATOM   1894  OT1 THR A 117      60.037  74.157  97.444  1.00  0.00           O
ATOM   1895  OT2 THR A 117      60.537  73.567  95.373  1.00  0.00           O
ATOM   1896  NH3 POPEB 118      77.247 102.977  98.643  1.00  0.00           N
ATOM   1900  C12 POPEB 118      78.737 103.207  98.794  1.00  0.00           C
ATOM   1903  C11 POPEB 118      79.597 102.157  98.044  1.00  0.00           C
ATOM   1906  P   POPEB 118      81.887 103.467  98.144  1.00  0.00           P
ATOM   1907  O13 POPEB 118      81.197 104.457  97.294  1.00  0.00           O
ATOM   1908  O14 POPEB 118      82.367 103.987  99.444  1.00  0.00           O
ATOM   1909  O11 POPEB 118      83.147 102.907  97.374  1.00  0.00           O
ATOM   1910  O12 POPEB 118      80.987 102.207  98.414  1.00  0.00           O
ATOM   1911  C1  POPEB 118      83.047 102.627  95.964  1.00  0.00           C
ATOM   1914  C2  POPEB 118      84.387 103.017  95.254  1.00  0.00           C
ATOM   1916  O21 POPEB 118      84.377 103.087  93.812  1.00  0.00           O
ATOM   1917  C21 POPEB 118      83.747 102.177  93.094  1.00  0.00           C
ATOM   1918  O22 POPEB 118      83.007 101.317  93.514  1.00  0.00           O
ATOM   1919  C22 POPEB 118      84.057 102.407  91.623  1.00  0.00           C
ATOM   1922  C3  POPEB 118      85.537 102.097  95.724  1.00  0.00           C
ATOM   1925  O31 POPEB 118      86.847 102.427  95.193  1.00  0.00           O
ATOM   1926  C31 POPEB 118      87.207 101.727  94.114  1.00  0.00           C
ATOM   1927  O32 POPEB 118      86.507 100.907  93.544  1.00  0.00           O
ATOM   1928  C32 POPEB 118      88.657 102.037  93.754  1.00  0.00           C
ATOM   1931  C23 POPEB 118      82.807 102.327  90.724  1.00  0.00           C
ATOM   1934  C24 POPEB 118      83.157 102.207  89.232  1.00  0.00           C
ATOM   1937  C25 POPEB 118      81.977 101.667  88.424  1.00  0.00           C
ATOM   1940  C26 POPEB 118      80.797 102.637  88.344  1.00  0.00           C
ATOM   1943  C27 POPEB 118      79.507 101.897  87.973  1.00  0.00           C
ATOM   1946  C28 POPEB 118      78.377 102.847  87.562  1.00  0.00           C
ATOM   1949  C29 POPEB 118      77.087 102.077  87.474  1.00  0.00           C
ATOM   1951 0C21 POPEB 118      76.417 101.727  86.364  1.00  0.00           C
ATOM   1953 1C21 POPEB 118      76.857 101.997  84.944  1.00  0.00           C
ATOM   1956 2C21 POPEB 118      76.427 100.827  84.044  1.00  0.00           C
ATOM   1959 3C21 POPEB 118      76.987 100.917  82.624  1.00  0.00           C
ATOM   1962 4C21 POPEB 118      76.507  99.737  81.763  1.00  0.00           C
ATOM   1965 5C21 POPEB 118      77.117  99.717  80.364  1.00  0.00           C
ATOM   1968 6C21 POPEB 118      76.537  98.567  79.544  1.00  0.00           C
ATOM   1971 7C21 POPEB 118      77.097  98.517  78.124  1.00  0.00           C
ATOM   1974 8C21 POPEB 118      76.247  97.627  77.224  1.00  0.00           C
ATOM   1978  C33 POPEB 118      89.247 101.077  92.693  1.00  0.00           C
ATOM   1981  C34 POPEB 118      90.517 101.627  92.054  1.00  0.00           C
ATOM   1984  C35 POPEB 118      90.277 102.657  90.934  1.00  0.00           C
ATOM   1987  C36 POPEB 118      89.707 102.047  89.643  1.00  0.00           C
ATOM   1990  C37 POPEB 118      89.527 103.097  88.544  1.00  0.00           C
ATOM   1993  C38 POPEB 118      88.867 102.587  87.254  1.00  0.00           C
ATOM   1996  C39 POPEB 118      89.847 101.927  86.273  1.00  0.00           C
ATOM   1999 0C31 POPEB 118      89.197 101.547  84.934  1.00  0.00           C
ATOM   2002 1C31 POPEB 118      90.207 100.967  83.934  1.00  0.00           C
ATOM   2005 2C31 POPEB 118      89.567 100.237  82.743  1.00  0.00           C
ATOM   2008 3C31 POPEB 118      89.057 101.167  81.623  1.00  0.00           C
ATOM   2011 4C31 POPEB 118      90.187 101.837  80.824  1.00  0.00           C
ATOM   2014 5C31 POPEB 118      89.657 102.687  79.654  1.00  0.00           C
ATOM   2017 6C31 POPEB 118      90.747 103.527  78.964  1.00  0.00           C
ATOM   2021  NH3 POPEC 119      38.997  83.147  57.304  1.00  0.00           N
ATOM   2025  C12 POPEC 119      40.087  82.257  57.844  1.00  0.00           C
ATOM   2028  C11 POPEC 119      40.547  81.247  56.773  1.00  0.00           C
ATOM   2031  P   POPEC 119      43.047  81.007  57.534  1.00  0.00           P
ATOM   2032  O13 POPEC 119      43.237  82.167  56.633  1.00  0.00           O
ATOM   2033  O14 POPEC 119      44.057  79.927  57.484  1.00  0.00           O
ATOM   2034  O11 POPEC 119      42.917  81.507  59.024  1.00  0.00           O
ATOM   2035  O12 POPEC 119      41.597  80.417  57.274  1.00  0.00           O
ATOM   2036  C1  POPEC 119      43.877  81.087  60.014  1.00  0.00           C
ATOM   2039  C2  POPEC 119      43.407  79.837  60.804  1.00  0.00           C
ATOM   2041  O21 POPEC 119      44.157  79.797  62.024  1.00  0.00           O
ATOM   2042  C21 POPEC 119      43.577  79.697  63.234  1.00  0.00           C
ATOM   2043  O22 POPEC 119      44.157  79.257  64.213  1.00  0.00           O
ATOM   2044  C22 POPEC 119      42.147  80.267  63.304  1.00  0.00           C
ATOM   2047  C3  POPEC 119      43.617  78.477  60.054  1.00  0.00           C
ATOM   2050  O31 POPEC 119      43.587  77.327  60.924  1.00  0.00           O
ATOM   2051  C31 POPEC 119      42.397  77.037  61.444  1.00  0.00           C
ATOM   2052  O32 POPEC 119      41.367  77.647  61.214  1.00  0.00           O
ATOM   2053  C32 POPEC 119      42.477  75.847  62.394  1.00  0.00           C
ATOM   2056  C23 POPEC 119      41.537  80.367  64.744  1.00  0.00           C
ATOM   2059  C24 POPEC 119      41.247  81.807  65.184  1.00  0.00           C
ATOM   2062  C25 POPEC 119      40.187  81.907  66.303  1.00  0.00           C
ATOM   2065  C26 POPEC 119      40.367  80.907  67.464  1.00  0.00           C
ATOM   2068  C27 POPEC 119      39.357  81.137  68.594  1.00  0.00           C
ATOM   2071  C28 POPEC 119      39.287  79.967  69.593  1.00  0.00           C
ATOM   2074  C29 POPEC 119      38.307  80.227  70.714  1.00  0.00           C
ATOM   2076 0C21 POPEC 119      38.357  79.707  71.953  1.00  0.00           C
ATOM   2078 1C21 POPEC 119      39.367  78.717  72.493  1.00  0.00           C
ATOM   2081 2C21 POPEC 119      40.277  79.287  73.604  1.00  0.00           C
ATOM   2084 3C21 POPEC 119      39.507  79.737  74.864  1.00  0.00           C
ATOM   2087 4C21 POPEC 119      40.427  80.067  76.054  1.00  0.00           C
ATOM   2090 5C21 POPEC 119      40.937  78.827  76.794  1.00  0.00           C
ATOM   2093 6C21 POPEC 119      41.847  79.187  77.982  1.00  0.00           C
ATOM   2096 7C21 POPEC 119      42.297  77.957  78.794  1.00  0.00           C
ATOM   2099 8C21 POPEC 119      43.167  78.327  79.993  1.00  0.00           C
ATOM   2103  C33 POPEC 119      42.367  76.227  63.894  1.00  0.00           C
ATOM   2106  C34 POPEC 119      42.027  75.027  64.784  1.00  0.00           C
ATOM   2109  C35 POPEC 119      41.287  75.427  66.074  1.00  0.00           C
ATOM   2112  C36 POPEC 119      40.967  74.237  66.993  1.00  0.00           C
ATOM   2115  C37 POPEC 119      39.877  74.587  68.023  1.00  0.00           C
ATOM   2118  C38 POPEC 119      39.767  73.607  69.213  1.00  0.00           C
ATOM   2121  C39 POPEC 119      39.547  72.147  68.813  1.00  0.00           C
ATOM   2124 0C31 POPEC 119      39.157  71.267  70.014  1.00  0.00           C
ATOM   2127 1C31 POPEC 119      39.377  69.767  69.764  1.00  0.00           C
ATOM   2130 2C31 POPEC 119      39.137  68.887  71.004  1.00  0.00           C
ATOM   2133 3C31 POPEC 119      40.297  68.867  72.014  1.00  0.00           C
ATOM   2136 4C31 POPEC 119      41.627  68.357  71.424  1.00  0.00           C
ATOM   2139 5C31 POPEC 119      42.687  68.037  72.493  1.00  0.00           C
ATOM   2142 6C31 POPEC 119      44.127  68.057  71.953  1.00  0.00           C
ATOM   2146  NH3 POPED 120      48.377  95.367  59.133  1.00  0.00           N
ATOM   2150  C12 POPED 120      47.557  96.607  59.314  1.00  0.00           C
ATOM   2153  C11 POPED 120      46.557  96.407  60.464  1.00  0.00           C
ATOM   2156  P   POPED 120      44.147  97.557  60.444  1.00  0.00           P
ATOM   2157  O13 POPED 120      43.627  98.517  61.444  1.00  0.00           O
ATOM   2158  O14 POPED 120      43.847  97.767  59.004  1.00  0.00           O
ATOM   2159  O11 POPED 120      43.717  96.067  60.804  1.00  0.00           O
ATOM   2160  O12 POPED 120      45.717  97.557  60.594  1.00  0.00           O
ATOM   2161  C1  POPED 120      43.917  95.517  62.114  1.00  0.00           C
ATOM   2164  C2  POPED 120      42.587  95.497  62.934  1.00  0.00           C
ATOM   2166  O21 POPED 120      42.727  94.977  64.273  1.00  0.00           O
ATOM   2167  C21 POPED 120      43.817  95.357  64.913  1.00  0.00           C
ATOM   2168  O22 POPED 120      44.897  94.787  64.874  1.00  0.00           O
ATOM   2169  C22 POPED 120      43.527  96.657  65.664  1.00  0.00           C
ATOM   2172  C3  POPED 120      41.417  94.737  62.234  1.00  0.00           C
ATOM   2175  O31 POPED 120      41.467  93.297  62.444  1.00  0.00           O
ATOM   2176  C31 POPED 120      40.787  92.857  63.504  1.00  0.00           C
ATOM   2177  O32 POPED 120      40.077  93.527  64.232  1.00  0.00           O
ATOM   2178  C32 POPED 120      40.927  91.337  63.604  1.00  0.00           C
ATOM   2181  C23 POPED 120      44.507  96.947  66.824  1.00  0.00           C
ATOM   2184  C24 POPED 120      44.107  96.287  68.154  1.00  0.00           C
ATOM   2187  C25 POPED 120      44.327  94.767  68.214  1.00  0.00           C
ATOM   2190  C26 POPED 120      43.977  94.187  69.593  1.00  0.00           C
ATOM   2193  C27 POPED 120      44.097  92.657  69.684  1.00  0.00           C
ATOM   2196  C28 POPED 120      44.437  92.127  71.084  1.00  0.00           C
ATOM   2199  C29 POPED 120      43.327  92.277  72.093  1.00  0.00           C
ATOM   2201 0C21 POPED 120      43.447  92.227  73.434  1.00  0.00           C
ATOM   2203 1C21 POPED 120      44.727  92.037  74.203  1.00  0.00           C
ATOM   2206 2C21 POPED 120      44.677  92.837  75.523  1.00  0.00           C
ATOM   2209 3C21 POPED 120      46.027  92.917  76.254  1.00  0.00           C
ATOM   2212 4C21 POPED 120      45.877  93.667  77.584  1.00  0.00           C
ATOM   2215 5C21 POPED 120      47.157  93.747  78.424  1.00  0.00           C
ATOM   2218 6C21 POPED 120      47.697  92.377  78.854  1.00  0.00           C
ATOM   2221 7C21 POPED 120      48.307  92.387  80.264  1.00  0.00           C
ATOM   2224 8C21 POPED 120      49.187  91.167  80.533  1.00  0.00           C
ATOM   2228  C33 POPED 120      40.927  90.797  65.053  1.00  0.00           C
ATOM   2231  C34 POPED 120      42.177  91.187  65.854  1.00  0.00           C
ATOM   2234  C35 POPED 120      42.487  90.247  67.034  1.00  0.00           C
ATOM   2237  C36 POPED 120      41.357  90.077  68.074  1.00  0.00           C
ATOM   2240  C37 POPED 120      41.817  89.257  69.294  1.00  0.00           C
ATOM   2243  C38 POPED 120      40.737  88.987  70.354  1.00  0.00           C
ATOM   2246  C39 POPED 120      40.157  90.267  70.974  1.00  0.00           C
ATOM   2249 0C31 POPED 120      39.747  90.117  72.454  1.00  0.00           C
ATOM   2252 1C31 POPED 120      39.377  91.477  73.054  1.00  0.00           C
ATOM   2255 2C31 POPED 120      38.857  91.447  74.493  1.00  0.00           C
ATOM   2258 3C31 POPED 120      38.417  92.847  74.954  1.00  0.00           C
ATOM   2261 4C31 POPED 120      37.817  92.877  76.364  1.00  0.00           C
ATOM   2264 5C31 POPED 120      37.427  94.297  76.804  1.00  0.00           C
ATOM   2267 6C31 POPED 120      37.247  94.477  78.312  1.00  0.00           C
ATOM   2271  NH3 POPEE 121      62.617  28.367  59.224  1.00  0.00           N
ATOM   2275  C12 POPEE 121      62.817  27.117  58.424  1.00  0.00           C
ATOM   2278  C11 POPEE 121      63.577  26.017  59.194  1.00  0.00           C
ATOM   2281  P   POPEE 121      62.077  23.927  59.474  1.00  0.00           P
ATOM   2282  O13 POPEE 121      60.867  24.777  59.614  1.00  0.00           O
ATOM   2283  O14 POPEE 121      61.877  22.577  58.884  1.00  0.00           O
ATOM   2284  O11 POPEE 121      62.757  23.817  60.884  1.00  0.00           O
ATOM   2285  O12 POPEE 121      63.207  24.727  58.674  1.00  0.00           O
ATOM   2286  C1  POPEE 121      62.457  22.757  61.773  1.00  0.00           C
ATOM   2289  C2  POPEE 121      63.297  22.897  63.064  1.00  0.00           C
ATOM   2291  O21 POPEE 121      62.777  21.907  63.984  1.00  0.00           O
ATOM   2292  C21 POPEE 121      63.637  21.277  64.784  1.00  0.00           C
ATOM   2293  O22 POPEE 121      64.847  21.377  64.784  1.00  0.00           O
ATOM   2294  C22 POPEE 121      62.777  20.447  65.754  1.00  0.00           C
ATOM   2297  C3  POPEE 121      63.137  24.327  63.674  1.00  0.00           C
ATOM   2300  O31 POPEE 121      64.317  24.747  64.374  1.00  0.00           O
ATOM   2301  C31 POPEE 121      64.407  24.407  65.644  1.00  0.00           C
ATOM   2302  O32 POPEE 121      63.537  23.877  66.313  1.00  0.00           O
ATOM   2303  C32 POPEE 121      65.777  24.827  66.163  1.00  0.00           C
ATOM   2306  C23 POPEE 121      63.187  20.617  67.233  1.00  0.00           C
ATOM   2309  C24 POPEE 121      62.107  20.107  68.194  1.00  0.00           C
ATOM   2312  C25 POPEE 121      62.427  20.547  69.624  1.00  0.00           C
ATOM   2315  C26 POPEE 121      61.337  20.247  70.654  1.00  0.00           C
ATOM   2318  C27 POPEE 121      61.477  21.127  71.914  1.00  0.00           C
ATOM   2321  C28 POPEE 121      60.187  21.217  72.754  1.00  0.00           C
ATOM   2324  C29 POPEE 121      59.897  19.907  73.444  1.00  0.00           C
ATOM   2326 0C21 POPEE 121      59.767  19.717  74.764  1.00  0.00           C
ATOM   2328 1C21 POPEE 121      59.877  20.787  75.824  1.00  0.00           C
ATOM   2331 2C21 POPEE 121      59.167  20.447  77.144  1.00  0.00           C
ATOM   2334 3C21 POPEE 121      59.417  21.537  78.194  1.00  0.00           C
ATOM   2337 4C21 POPEE 121      58.717  21.277  79.523  1.00  0.00           C
ATOM   2340 5C21 POPEE 121      58.967  22.407  80.533  1.00  0.00           C
ATOM   2343 6C21 POPEE 121      58.197  22.197  81.844  1.00  0.00           C
ATOM   2346 7C21 POPEE 121      58.557  23.237  82.904  1.00  0.00           C
ATOM   2349 8C21 POPEE 121      57.657  23.127  84.133  1.00  0.00           C
ATOM   2353  C33 POPEE 121      66.237  24.067  67.424  1.00  0.00           C
ATOM   2356  C34 POPEE 121      67.697  24.457  67.734  1.00  0.00           C
ATOM   2359  C35 POPEE 121      68.347  23.657  68.864  1.00  0.00           C
ATOM   2362  C36 POPEE 121      67.697  23.927  70.224  1.00  0.00           C
ATOM   2365  C37 POPEE 121      68.477  23.277  71.384  1.00  0.00           C
ATOM   2368  C38 POPEE 121      67.827  23.547  72.743  1.00  0.00           C
ATOM   2371  C39 POPEE 121      66.507  22.787  72.934  1.00  0.00           C
ATOM   2374 0C31 POPEE 121      65.787  23.117  74.243  1.00  0.00           C
ATOM   2377 1C31 POPEE 121      64.587  22.187  74.474  1.00  0.00           C
ATOM   2380 2C31 POPEE 121      63.667  22.637  75.614  1.00  0.00           C
ATOM   2383 3C31 POPEE 121      62.737  23.787  75.193  1.00  0.00           C
ATOM   2386 4C31 POPEE 121      61.687  24.107  76.264  1.00  0.00           C
ATOM   2389 5C31 POPEE 121      60.687  25.167  75.804  1.00  0.00           C
ATOM   2392 6C31 POPEE 121      59.517  25.357  76.773  1.00  0.00           C
ATOM   2396  NH3 POPEF 122     132.931  27.097  58.434  1.00  0.00           N
ATOM   2400  C12 POPEF 122     131.831  27.597  59.344  1.00  0.00           C
ATOM   2403  C11 POPEF 122     130.577  26.697  59.344  1.00  0.00           C
ATOM   2406  P   POPEF 122     128.377  26.557  57.864  1.00  0.00           P
ATOM   2407  O13 POPEF 122     127.397  27.477  57.254  1.00  0.00           O
ATOM   2408  O14 POPEF 122     128.947  25.487  57.014  1.00  0.00           O
ATOM   2409  O11 POPEF 122     127.707  25.827  59.104  1.00  0.00           O
ATOM   2410  O12 POPEF 122     129.537  27.327  58.594  1.00  0.00           O
ATOM   2411  C1  POPEF 122     127.147  26.547  60.194  1.00  0.00           C
ATOM   2414  C2  POPEF 122     127.507  25.877  61.563  1.00  0.00           C
ATOM   2416  O21 POPEF 122     126.497  24.947  62.024  1.00  0.00           O
ATOM   2417  C21 POPEF 122     125.357  25.487  62.474  1.00  0.00           C
ATOM   2418  O22 POPEF 122     125.037  26.657  62.354  1.00  0.00           O
ATOM   2419  C22 POPEF 122     124.487  24.427  63.164  1.00  0.00           C
ATOM   2422  C3  POPEF 122     127.917  26.947  62.624  1.00  0.00           C
ATOM   2425  O31 POPEF 122     128.047  26.377  63.944  1.00  0.00           O
ATOM   2426  C31 POPEF 122     129.207  25.777  64.154  1.00  0.00           C
ATOM   2427  O32 POPEF 122     130.187  25.877  63.444  1.00  0.00           O
ATOM   2428  C32 POPEF 122     129.127  24.907  65.414  1.00  0.00           C
ATOM   2431  C23 POPEF 122     123.477  25.027  64.194  1.00  0.00           C
ATOM   2434  C24 POPEF 122     122.317  24.067  64.534  1.00  0.00           C
ATOM   2437  C25 POPEF 122     121.247  24.677  65.474  1.00  0.00           C
ATOM   2440  C26 POPEF 122     121.007  23.827  66.743  1.00  0.00           C
ATOM   2443  C27 POPEF 122     120.067  24.467  67.774  1.00  0.00           C
ATOM   2446  C28 POPEF 122     119.917  23.637  69.063  1.00  0.00           C
ATOM   2449  C29 POPEF 122     118.797  24.157  69.944  1.00  0.00           C
ATOM   2451 0C21 POPEF 122     118.727  24.127  71.294  1.00  0.00           C
ATOM   2453 1C21 POPEF 122     119.737  23.567  72.254  1.00  0.00           C
ATOM   2456 2C21 POPEF 122     120.067  24.537  73.413  1.00  0.00           C
ATOM   2459 3C21 POPEF 122     120.837  25.787  72.963  1.00  0.00           C
ATOM   2462 4C21 POPEF 122     120.897  26.877  74.044  1.00  0.00           C
ATOM   2465 5C21 POPEF 122     121.647  26.437  75.304  1.00  0.00           C
ATOM   2468 6C21 POPEF 122     121.917  27.627  76.243  1.00  0.00           C
ATOM   2471 7C21 POPEF 122     122.807  27.247  77.424  1.00  0.00           C
ATOM   2474 8C21 POPEF 122     123.337  28.467  78.173  1.00  0.00           C
ATOM   2478  C33 POPEF 122     128.227  25.487  66.524  1.00  0.00           C
ATOM   2481  C34 POPEF 122     127.897  24.427  67.584  1.00  0.00           C
ATOM   2484  C35 POPEF 122     127.397  25.057  68.894  1.00  0.00           C
ATOM   2487  C36 POPEF 122     128.537  25.277  69.904  1.00  0.00           C
ATOM   2490  C37 POPEF 122     128.177  26.337  70.954  1.00  0.00           C
ATOM   2493  C38 POPEF 122     129.267  26.547  72.023  1.00  0.00           C
ATOM   2496  C39 POPEF 122     129.177  25.567  73.203  1.00  0.00           C
ATOM   2499 0C31 POPEF 122     130.117  25.967  74.344  1.00  0.00           C
ATOM   2502 1C31 POPEF 122     129.937  25.057  75.563  1.00  0.00           C
ATOM   2505 2C31 POPEF 122     130.877  25.407  76.732  1.00  0.00           C
ATOM   2508 3C31 POPEF 122     130.927  24.257  77.743  1.00  0.00           C
ATOM   2511 4C31 POPEF 122     131.671  24.617  79.044  1.00  0.00           C
ATOM   2514 5C31 POPEF 122     131.771  23.417  79.993  1.00  0.00           C
ATOM   2517 6C31 POPEF 122     132.201  23.787  81.413  1.00  0.00           C
ATOM   2521  NH3 POPEG 123       7.927  46.727  59.614  1.00  0.00           N
ATOM   2525  C12 POPEG 123       7.787  48.207  59.444  1.00  0.00           C
ATOM   2528  C11 POPEG 123       7.527  48.827  60.834  1.00  0.00           C
ATOM   2531  P   POPEG 123       5.477  50.227  60.214  1.00  0.00           P
ATOM   2532  O13 POPEG 123       5.487  50.877  58.884  1.00  0.00           O
ATOM   2533  O14 POPEG 123       4.917  48.867  60.264  1.00  0.00           O
ATOM   2534  O11 POPEG 123       4.737  51.137  61.294  1.00  0.00           O
ATOM   2535  O12 POPEG 123       6.967  50.147  60.754  1.00  0.00           O
ATOM   2536  C1  POPEG 123       4.357  50.437  62.493  1.00  0.00           C
ATOM   2539  C2  POPEG 123       3.877  51.427  63.574  1.00  0.00           C
ATOM   2541  O21 POPEG 123       3.787  50.647  64.773  1.00  0.00           O
ATOM   2542  C21 POPEG 123       3.997  51.307  65.894  1.00  0.00           C
ATOM   2543  O22 POPEG 123       4.217  52.507  65.983  1.00  0.00           O
ATOM   2544  C22 POPEG 123       4.117  50.337  67.054  1.00  0.00           C
ATOM   2547  C3  POPEG 123       2.527  52.107  63.194  1.00  0.00           C
ATOM   2550  O31 POPEG 123       2.063  53.007  64.243  1.00  0.00           O
ATOM   2551  C31 POPEG 123       1.023  52.597  64.944  1.00  0.00           C
ATOM   2552  O32 POPEG 123       0.273  51.677  64.624  1.00  0.00           O
ATOM   2553  C32 POPEG 123       0.943  53.357  66.274  1.00  0.00           C
ATOM   2556  C23 POPEG 123       4.517  51.097  68.334  1.00  0.00           C
ATOM   2559  C24 POPEG 123       4.527  50.187  69.562  1.00  0.00           C
ATOM   2562  C25 POPEG 123       5.377  48.937  69.353  1.00  0.00           C
ATOM   2565  C26 POPEG 123       5.677  48.207  70.664  1.00  0.00           C
ATOM   2568  C27 POPEG 123       6.207  46.787  70.453  1.00  0.00           C
ATOM   2571  C28 POPEG 123       6.637  46.137  71.773  1.00  0.00           C
ATOM   2574  C29 POPEG 123       7.207  44.767  71.534  1.00  0.00           C
ATOM   2576 0C21 POPEG 123       7.107  43.697  72.344  1.00  0.00           C
ATOM   2578 1C21 POPEG 123       6.447  43.667  73.694  1.00  0.00           C
ATOM   2581 2C21 POPEG 123       4.967  43.247  73.604  1.00  0.00           C
ATOM   2584 3C21 POPEG 123       4.337  43.197  75.004  1.00  0.00           C
ATOM   2587 4C21 POPEG 123       2.837  42.937  74.974  1.00  0.00           C
ATOM   2590 5C21 POPEG 123       2.167  43.227  76.324  1.00  0.00           C
ATOM   2593 6C21 POPEG 123       2.557  42.237  77.424  1.00  0.00           C
ATOM   2596 7C21 POPEG 123       1.983  42.607  78.803  1.00  0.00           C
ATOM   2599 8C21 POPEG 123       2.487  41.687  79.924  1.00  0.00           C
ATOM   2603  C33 POPEG 123       0.423  52.477  67.454  1.00  0.00           C
ATOM   2606  C34 POPEG 123       0.733  53.077  68.834  1.00  0.00           C
ATOM   2609  C35 POPEG 123       0.203  52.227  70.004  1.00  0.00           C
ATOM   2612  C36 POPEG 123       0.483  52.857  71.384  1.00  0.00           C
ATOM   2615  C37 POPEG 123      -0.337  52.247  72.524  1.00  0.00           C
ATOM   2618  C38 POPEG 123      -0.137  52.997  73.854  1.00  0.00           C
ATOM   2621  C39 POPEG 123      -1.167  52.617  74.934  1.00  0.00           C
ATOM   2624 0C31 POPEG 123      -1.087  53.557  76.144  1.00  0.00           C
ATOM   2627 1C31 POPEG 123      -2.157  53.267  77.214  1.00  0.00           C
ATOM   2630 2C31 POPEG 123      -1.877  53.977  78.554  1.00  0.00           C
ATOM   2633 3C31 POPEG 123      -1.737  55.507  78.474  1.00  0.00           C
ATOM   2636 4C31 POPEG 123      -3.047  56.237  78.184  1.00  0.00           C
ATOM   2639 5C31 POPEG 123      -2.917  57.757  78.304  1.00  0.00           C
ATOM   2642 6C31 POPEG 123      -4.257  58.497  78.194  1.00  0.00           C
ATOM   2646  NH3 POPEH 124      55.247  66.857  56.594  1.00  0.00           N
ATOM   2650  C12 POPEH 124      55.287  66.027  55.344  1.00  0.00           C
ATOM   2653  C11 POPEH 124      53.887  65.757  54.774  1.00  0.00           C
ATOM   2656  P   POPEH 124      53.717  63.507  53.474  1.00  0.00           P
ATOM   2657  O13 POPEH 124      52.257  63.347  53.444  1.00  0.00           O
ATOM   2658  O14 POPEH 124      54.487  62.917  52.354  1.00  0.00           O
ATOM   2659  O11 POPEH 124      54.277  62.937  54.834  1.00  0.00           O
ATOM   2660  O12 POPEH 124      54.037  65.037  53.563  1.00  0.00           O
ATOM   2661  C1  POPEH 124      53.367  62.187  55.654  1.00  0.00           C
ATOM   2664  C2  POPEH 124      53.917  61.817  57.054  1.00  0.00           C
ATOM   2666  O21 POPEH 124      53.027  62.397  58.023  1.00  0.00           O
ATOM   2667  C21 POPEH 124      52.907  61.667  59.133  1.00  0.00           C
ATOM   2668  O22 POPEH 124      53.427  60.587  59.324  1.00  0.00           O
ATOM   2669  C22 POPEH 124      52.107  62.487  60.154  1.00  0.00           C
ATOM   2672  C3  POPEH 124      55.397  62.277  57.234  1.00  0.00           C
ATOM   2675  O31 POPEH 124      55.817  62.527  58.594  1.00  0.00           O
ATOM   2676  C31 POPEH 124      55.527  63.757  59.034  1.00  0.00           C
ATOM   2677  O32 POPEH 124      55.047  64.657  58.364  1.00  0.00           O
ATOM   2678  C32 POPEH 124      55.937  63.877  60.494  1.00  0.00           C
ATOM   2681  C23 POPEH 124      52.017  61.827  61.554  1.00  0.00           C
ATOM   2684  C24 POPEH 124      51.597  62.837  62.634  1.00  0.00           C
ATOM   2687  C25 POPEH 124      50.167  62.657  63.153  1.00  0.00           C
ATOM   2690  C26 POPEH 124      50.057  61.677  64.324  1.00  0.00           C
ATOM   2693  C27 POPEH 124      48.627  61.557  64.864  1.00  0.00           C
ATOM   2696  C28 POPEH 124      48.547  61.177  66.354  1.00  0.00           C
ATOM   2699  C29 POPEH 124      49.257  59.897  66.684  1.00  0.00           C
ATOM   2701 0C21 POPEH 124      48.807  58.917  67.484  1.00  0.00           C
ATOM   2703 1C21 POPEH 124      47.527  58.957  68.273  1.00  0.00           C
ATOM   2706 2C21 POPEH 124      47.627  58.027  69.493  1.00  0.00           C
ATOM   2709 3C21 POPEH 124      46.317  57.847  70.284  1.00  0.00           C
ATOM   2712 4C21 POPEH 124      46.477  56.707  71.303  1.00  0.00           C
ATOM   2715 5C21 POPEH 124      45.177  56.167  71.894  1.00  0.00           C
ATOM   2718 6C21 POPEH 124      44.417  57.157  72.784  1.00  0.00           C
ATOM   2721 7C21 POPEH 124      43.247  56.467  73.504  1.00  0.00           C
ATOM   2724 8C21 POPEH 124      42.707  57.237  74.704  1.00  0.00           C
ATOM   2728  C33 POPEH 124      55.487  65.217  61.124  1.00  0.00           C
ATOM   2731  C34 POPEH 124      56.467  65.757  62.174  1.00  0.00           C
ATOM   2734  C35 POPEH 124      56.807  64.767  63.304  1.00  0.00           C
ATOM   2737  C36 POPEH 124      57.287  65.507  64.562  1.00  0.00           C
ATOM   2740  C37 POPEH 124      57.857  64.587  65.644  1.00  0.00           C
ATOM   2743  C38 POPEH 124      57.847  65.257  67.034  1.00  0.00           C
ATOM   2746  C39 POPEH 124      58.687  64.517  68.074  1.00  0.00           C
ATOM   2749 0C31 POPEH 124      58.167  63.117  68.444  1.00  0.00           C
ATOM   2752 1C31 POPEH 124      59.117  62.437  69.453  1.00  0.00           C
ATOM   2755 2C31 POPEH 124      58.587  61.077  69.934  1.00  0.00           C
ATOM   2758 3C31 POPEH 124      59.587  60.267  70.764  1.00  0.00           C
ATOM   2761 4C31 POPEH 124      60.127  61.037  71.974  1.00  0.00           C
ATOM   2764 5C31 POPEH 124      61.167  60.247  72.774  1.00  0.00           C
ATOM   2767 6C31 POPEH 124      61.977  61.157  73.694  1.00  0.00           C
ATOM   2771  NH3 POPEI 125      94.387  34.637  58.464  1.00  0.00           N
ATOM   2775  C12 POPEI 125      94.417  36.137  58.564  1.00  0.00           C
ATOM   2778  C11 POPEI 125      93.797  36.777  57.314  1.00  0.00           C
ATOM   2781  P   POPEI 125      92.617  39.047  57.124  1.00  0.00           P
ATOM   2782  O13 POPEI 125      91.927  39.227  58.414  1.00  0.00           O
ATOM   2783  O14 POPEI 125      91.807  38.427  56.063  1.00  0.00           O
ATOM   2784  O11 POPEI 125      93.257  40.447  56.664  1.00  0.00           O
ATOM   2785  O12 POPEI 125      93.907  38.197  57.394  1.00  0.00           O
ATOM   2786  C1  POPEI 125      93.177  41.567  57.554  1.00  0.00           C
ATOM   2789  C2  POPEI 125      94.117  41.467  58.794  1.00  0.00           C
ATOM   2791  O21 POPEI 125      93.807  42.617  59.624  1.00  0.00           O
ATOM   2792  C21 POPEI 125      94.147  42.467  60.894  1.00  0.00           C
ATOM   2793  O22 POPEI 125      94.647  41.467  61.374  1.00  0.00           O
ATOM   2794  C22 POPEI 125      93.887  43.757  61.684  1.00  0.00           C
ATOM   2797  C3  POPEI 125      95.617  41.397  58.334  1.00  0.00           C
ATOM   2800  O31 POPEI 125      96.627  41.437  59.384  1.00  0.00           O
ATOM   2801  C31 POPEI 125      97.017  42.687  59.704  1.00  0.00           C
ATOM   2802  O32 POPEI 125      96.597  43.687  59.174  1.00  0.00           O
ATOM   2803  C32 POPEI 125      97.947  42.727  60.924  1.00  0.00           C
ATOM   2806  C23 POPEI 125      93.487  43.457  63.153  1.00  0.00           C
ATOM   2809  C24 POPEI 125      93.807  44.587  64.143  1.00  0.00           C
ATOM   2812  C25 POPEI 125      93.307  44.287  65.563  1.00  0.00           C
ATOM   2815  C26 POPEI 125      93.697  45.387  66.563  1.00  0.00           C
ATOM   2818  C27 POPEI 125      93.227  45.107  68.004  1.00  0.00           C
ATOM   2821  C28 POPEI 125      93.877  46.007  69.084  1.00  0.00           C
ATOM   2824  C29 POPEI 125      93.657  47.487  68.874  1.00  0.00           C
ATOM   2826 0C21 POPEI 125      93.817  48.447  69.804  1.00  0.00           C
ATOM   2828 1C21 POPEI 125      94.237  48.237  71.234  1.00  0.00           C
ATOM   2831 2C21 POPEI 125      95.707  48.627  71.493  1.00  0.00           C
ATOM   2834 3C21 POPEI 125      96.097  48.417  72.963  1.00  0.00           C
ATOM   2837 4C21 POPEI 125      97.587  48.637  73.264  1.00  0.00           C
ATOM   2840 5C21 POPEI 125      97.877  48.537  74.764  1.00  0.00           C
ATOM   2843 6C21 POPEI 125      99.327  48.177  75.104  1.00  0.00           C
ATOM   2846 7C21 POPEI 125      99.467  47.707  76.554  1.00  0.00           C
ATOM   2849 8C21 POPEI 125     100.877  47.287  76.953  1.00  0.00           C
ATOM   2853  C33 POPEI 125      97.967  41.487  61.864  1.00  0.00           C
ATOM   2856  C34 POPEI 125      97.677  41.867  63.324  1.00  0.00           C
ATOM   2859  C35 POPEI 125      98.017  40.737  64.304  1.00  0.00           C
ATOM   2862  C36 POPEI 125      98.277  41.257  65.724  1.00  0.00           C
ATOM   2865  C37 POPEI 125      98.547  40.137  66.732  1.00  0.00           C
ATOM   2868  C38 POPEI 125      98.977  40.637  68.124  1.00  0.00           C
ATOM   2871  C39 POPEI 125      98.047  41.717  68.674  1.00  0.00           C
ATOM   2874 0C31 POPEI 125      98.157  41.967  70.184  1.00  0.00           C
ATOM   2877 1C31 POPEI 125      97.147  43.037  70.614  1.00  0.00           C
ATOM   2880 2C31 POPEI 125      97.147  43.397  72.104  1.00  0.00           C
ATOM   2883 3C31 POPEI 125      96.557  42.297  73.004  1.00  0.00           C
ATOM   2886 4C31 POPEI 125      95.557  42.837  74.034  1.00  0.00           C
ATOM   2889 5C31 POPEI 125      95.687  42.147  75.404  1.00  0.00           C
ATOM   2892 6C31 POPEI 125      94.667  42.657  76.434  1.00  0.00           C
ATOM   2896  NH3 POPEJ 126      33.847   2.073  99.244  1.00  0.00           N
ATOM   2900  C12 POPEJ 126      34.527   2.283 100.574  1.00  0.00           C
ATOM   2903  C11 POPEJ 126      34.117   3.587 101.284  1.00  0.00           C
ATOM   2906  P   POPEJ 126      31.827   4.607 100.443  1.00  0.00           P
ATOM   2907  O13 POPEJ 126      30.947   3.697  99.674  1.00  0.00           O
ATOM   2908  O14 POPEJ 126      31.057   5.637 101.163  1.00  0.00           O
ATOM   2909  O11 POPEJ 126      32.857   5.237  99.434  1.00  0.00           O
ATOM   2910  O12 POPEJ 126      32.697   3.707 101.424  1.00  0.00           O
ATOM   2911  C1  POPEJ 126      32.427   5.647  98.144  1.00  0.00           C
ATOM   2914  C2  POPEJ 126      31.917   7.107  98.194  1.00  0.00           C
ATOM   2916  O21 POPEJ 126      30.987   7.267  97.104  1.00  0.00           O
ATOM   2917  C21 POPEJ 126      30.197   8.317  97.224  1.00  0.00           C
ATOM   2918  O22 POPEJ 126      30.137   9.047  98.204  1.00  0.00           O
ATOM   2919  C22 POPEJ 126      29.337   8.427  95.974  1.00  0.00           C
ATOM   2922  C3  POPEJ 126      33.067   8.167  98.153  1.00  0.00           C
ATOM   2925  O31 POPEJ 126      33.827   8.057  96.923  1.00  0.00           O
ATOM   2926  C31 POPEJ 126      35.017   7.467  97.034  1.00  0.00           C
ATOM   2927  O32 POPEJ 126      35.577   7.177  98.074  1.00  0.00           O
ATOM   2928  C32 POPEJ 126      35.567   7.087  95.653  1.00  0.00           C
ATOM   2931  C23 POPEJ 126      29.767   9.627  95.114  1.00  0.00           C
ATOM   2934  C24 POPEJ 126      29.747   9.277  93.624  1.00  0.00           C
ATOM   2937  C25 POPEJ 126      31.077   8.707  93.103  1.00  0.00           C
ATOM   2940  C26 POPEJ 126      30.977   8.367  91.604  1.00  0.00           C
ATOM   2943  C27 POPEJ 126      32.337   8.227  90.914  1.00  0.00           C
ATOM   2946  C28 POPEJ 126      32.227   7.887  89.414  1.00  0.00           C
ATOM   2949  C29 POPEJ 126      31.597   8.987  88.584  1.00  0.00           C
ATOM   2951 0C21 POPEJ 126      31.557   9.027  87.234  1.00  0.00           C
ATOM   2953 1C21 POPEJ 126      32.137   7.997  86.303  1.00  0.00           C
ATOM   2956 2C21 POPEJ 126      33.137   8.597  85.294  1.00  0.00           C
ATOM   2959 3C21 POPEJ 126      34.047   7.527  84.684  1.00  0.00           C
ATOM   2962 4C21 POPEJ 126      35.087   8.077  83.694  1.00  0.00           C
ATOM   2965 5C21 POPEJ 126      35.907   6.947  83.054  1.00  0.00           C
ATOM   2968 6C21 POPEJ 126      36.717   7.377  81.824  1.00  0.00           C
ATOM   2971 7C21 POPEJ 126      37.267   6.157  81.063  1.00  0.00           C
ATOM   2974 8C21 POPEJ 126      38.147   6.527  79.874  1.00  0.00           C
ATOM   2978  C33 POPEJ 126      34.707   7.517  94.434  1.00  0.00           C
ATOM   2981  C34 POPEJ 126      35.517   7.597  93.134  1.00  0.00           C
ATOM   2984  C35 POPEJ 126      36.157   6.267  92.684  1.00  0.00           C
ATOM   2987  C36 POPEJ 126      36.947   6.447  91.374  1.00  0.00           C
ATOM   2990  C37 POPEJ 126      37.827   5.247  91.004  1.00  0.00           C
ATOM   2993  C38 POPEJ 126      38.937   5.587  89.984  1.00  0.00           C
ATOM   2996  C39 POPEJ 126      38.417   6.077  88.624  1.00  0.00           C
ATOM   2999 0C31 POPEJ 126      37.937   4.937  87.714  1.00  0.00           C
ATOM   3002 1C31 POPEJ 126      37.117   5.427  86.514  1.00  0.00           C
ATOM   3005 2C31 POPEJ 126      36.727   4.307  85.544  1.00  0.00           C
ATOM   3008 3C31 POPEJ 126      37.877   3.887  84.614  1.00  0.00           C
ATOM   3011 4C31 POPEJ 126      37.387   3.053  83.414  1.00  0.00           C
ATOM   3014 5C31 POPEJ 126      38.537   2.683  82.464  1.00  0.00           C
ATOM   3017 6C31 POPEJ 126      38.077   1.863  81.254  1.00  0.00           C
ATOM   3021  NH3 POPEK 127      82.777  53.737  59.294  1.00  0.00           N
ATOM   3025  C12 POPEK 127      82.087  52.767  60.204  1.00  0.00           C
ATOM   3028  C11 POPEK 127      82.217  51.337  59.654  1.00  0.00           C
ATOM   3031  P   POPEK 127      81.167  48.977  59.964  1.00  0.00           P
ATOM   3032  O13 POPEK 127      81.577  48.707  58.574  1.00  0.00           O
ATOM   3033  O14 POPEK 127      81.677  48.067  61.014  1.00  0.00           O
ATOM   3034  O11 POPEK 127      79.597  48.827  60.014  1.00  0.00           O
ATOM   3035  O12 POPEK 127      81.317  50.507  60.364  1.00  0.00           O
ATOM   3036  C1  POPEK 127      78.827  49.587  60.954  1.00  0.00           C
ATOM   3039  C2  POPEK 127      78.977  49.177  62.454  1.00  0.00           C
ATOM   3041  O21 POPEK 127      77.687  49.317  63.094  1.00  0.00           O
ATOM   3042  C21 POPEK 127      76.897  48.257  63.114  1.00  0.00           C
ATOM   3043  O22 POPEK 127      75.797  48.217  62.604  1.00  0.00           O
ATOM   3044  C22 POPEK 127      77.447  47.177  64.054  1.00  0.00           C
ATOM   3047  C3  POPEK 127      80.017  50.067  63.224  1.00  0.00           C
ATOM   3050  O31 POPEK 127      79.857  50.057  64.654  1.00  0.00           O
ATOM   3051  C31 POPEK 127      80.417  49.157  65.474  1.00  0.00           C
ATOM   3052  O32 POPEK 127      80.217  49.147  66.674  1.00  0.00           O
ATOM   3053  C32 POPEK 127      81.297  48.107  64.773  1.00  0.00           C
ATOM   3056  C23 POPEK 127      76.457  46.877  65.193  1.00  0.00           C
ATOM   3059  C24 POPEK 127      76.657  45.497  65.812  1.00  0.00           C
ATOM   3062  C25 POPEK 127      75.387  44.927  66.474  1.00  0.00           C
ATOM   3065  C26 POPEK 127      74.817  45.757  67.634  1.00  0.00           C
ATOM   3068  C27 POPEK 127      73.537  45.117  68.194  1.00  0.00           C
ATOM   3071  C28 POPEK 127      72.757  46.007  69.194  1.00  0.00           C
ATOM   3074  C29 POPEK 127      73.507  46.227  70.482  1.00  0.00           C
ATOM   3076 0C21 POPEK 127      72.947  46.507  71.684  1.00  0.00           C
ATOM   3078 1C21 POPEK 127      71.477  46.677  71.984  1.00  0.00           C
ATOM   3081 2C21 POPEK 127      70.917  45.577  72.904  1.00  0.00           C
ATOM   3084 3C21 POPEK 127      71.487  45.587  74.324  1.00  0.00           C
ATOM   3087 4C21 POPEK 127      70.837  44.527  75.234  1.00  0.00           C
ATOM   3090 5C21 POPEK 127      71.417  44.507  76.654  1.00  0.00           C
ATOM   3093 6C21 POPEK 127      70.837  43.367  77.493  1.00  0.00           C
ATOM   3096 7C21 POPEK 127      71.447  43.267  78.904  1.00  0.00           C
ATOM   3099 8C21 POPEK 127      70.967  42.037  79.674  1.00  0.00           C
ATOM   3103  C33 POPEK 127      81.547  46.837  65.624  1.00  0.00           C
ATOM   3106  C34 POPEK 127      81.877  45.627  64.724  1.00  0.00           C
ATOM   3109  C35 POPEK 127      82.007  44.297  65.482  1.00  0.00           C
ATOM   3112  C36 POPEK 127      83.297  44.217  66.303  1.00  0.00           C
ATOM   3115  C37 POPEK 127      83.517  42.857  66.953  1.00  0.00           C
ATOM   3118  C38 POPEK 127      84.937  42.717  67.514  1.00  0.00           C
ATOM   3121  C39 POPEK 127      85.317  43.637  68.663  1.00  0.00           C
ATOM   3124 0C31 POPEK 127      84.317  43.587  69.824  1.00  0.00           C
ATOM   3127 1C31 POPEK 127      84.997  43.877  71.154  1.00  0.00           C
ATOM   3130 2C31 POPEK 127      83.997  44.337  72.214  1.00  0.00           C
ATOM   3133 3C31 POPEK 127      84.527  44.127  73.624  1.00  0.00           C
ATOM   3136 4C31 POPEK 127      84.277  42.697  74.133  1.00  0.00           C
ATOM   3139 5C31 POPEK 127      84.847  42.457  75.533  1.00  0.00           C
ATOM   3142 6C31 POPEK 127      84.627  41.017  75.994  1.00  0.00           C
ATOM   3146  NH3 POPEL 128       5.947  67.447  51.764  1.00  0.00           N
ATOM   3150  C12 POPEL 128       5.567  68.817  51.264  1.00  0.00           C
ATOM   3153  C11 POPEL 128       4.047  69.027  51.174  1.00  0.00           C
ATOM   3156  P   POPEL 128       3.167  71.417  51.744  1.00  0.00           P
ATOM   3157  O13 POPEL 128       3.307  72.767  51.154  1.00  0.00           O
ATOM   3158  O14 POPEL 128       1.803  70.947  52.064  1.00  0.00           O
ATOM   3159  O11 POPEL 128       4.147  71.217  52.964  1.00  0.00           O
ATOM   3160  O12 POPEL 128       3.757  70.367  50.714  1.00  0.00           O
ATOM   3161  C1  POPEL 128       4.237  72.097  54.083  1.00  0.00           C
ATOM   3164  C2  POPEL 128       3.627  71.477  55.354  1.00  0.00           C
ATOM   3166  O21 POPEL 128       3.987  72.267  56.524  1.00  0.00           O
ATOM   3167  C21 POPEL 128       3.127  73.227  56.894  1.00  0.00           C
ATOM   3168  O22 POPEL 128       2.023  73.397  56.434  1.00  0.00           O
ATOM   3169  C22 POPEL 128       3.727  74.017  58.074  1.00  0.00           C
ATOM   3172  C3  POPEL 128       4.157  70.027  55.523  1.00  0.00           C
ATOM   3175  O31 POPEL 128       3.077  69.127  55.803  1.00  0.00           O
ATOM   3176  C31 POPEL 128       2.607  68.877  57.024  1.00  0.00           C
ATOM   3177  O32 POPEL 128       1.533  68.337  57.234  1.00  0.00           O
ATOM   3178  C32 POPEL 128       3.527  69.277  58.174  1.00  0.00           C
ATOM   3181  C23 POPEL 128       2.627  74.567  59.024  1.00  0.00           C
ATOM   3184  C24 POPEL 128       3.067  74.727  60.494  1.00  0.00           C
ATOM   3187  C25 POPEL 128       3.477  73.397  61.164  1.00  0.00           C
ATOM   3190  C26 POPEL 128       2.927  73.227  62.584  1.00  0.00           C
ATOM   3193  C27 POPEL 128       3.467  71.947  63.264  1.00  0.00           C
ATOM   3196  C28 POPEL 128       2.727  71.597  64.574  1.00  0.00           C
ATOM   3199  C29 POPEL 128       3.307  70.377  65.254  1.00  0.00           C
ATOM   3201 0C21 POPEL 128       3.217  70.107  66.574  1.00  0.00           C
ATOM   3203 1C21 POPEL 128       2.467  70.937  67.584  1.00  0.00           C
ATOM   3206 2C21 POPEL 128       2.157  70.187  68.894  1.00  0.00           C
ATOM   3209 3C21 POPEL 128       3.337  70.147  69.884  1.00  0.00           C
ATOM   3212 4C21 POPEL 128       2.917  69.627  71.264  1.00  0.00           C
ATOM   3215 5C21 POPEL 128       3.907  70.007  72.384  1.00  0.00           C
ATOM   3218 6C21 POPEL 128       3.337  69.757  73.784  1.00  0.00           C
ATOM   3221 7C21 POPEL 128       4.147  70.457  74.894  1.00  0.00           C
ATOM   3224 8C21 POPEL 128       3.477  70.397  76.274  1.00  0.00           C
ATOM   3228  C33 POPEL 128       4.737  68.317  58.354  1.00  0.00           C
ATOM   3231  C34 POPEL 128       6.037  69.047  58.714  1.00  0.00           C
ATOM   3234  C35 POPEL 128       5.907  69.927  59.964  1.00  0.00           C
ATOM   3237  C36 POPEL 128       7.227  70.617  60.334  1.00  0.00           C
ATOM   3240  C37 POPEL 128       7.247  71.017  61.814  1.00  0.00           C
ATOM   3243  C38 POPEL 128       8.567  71.667  62.234  1.00  0.00           C
ATOM   3246  C39 POPEL 128       8.947  71.297  63.674  1.00  0.00           C
ATOM   3249 0C31 POPEL 128       9.517  69.877  63.764  1.00  0.00           C
ATOM   3252 1C31 POPEL 128       9.567  69.337  65.204  1.00  0.00           C
ATOM   3255 2C31 POPEL 128      10.217  67.957  65.284  1.00  0.00           C
ATOM   3258 3C31 POPEL 128      11.677  67.937  65.773  1.00  0.00           C
ATOM   3261 4C31 POPEL 128      11.827  68.387  67.233  1.00  0.00           C
ATOM   3264 5C31 POPEL 128      12.777  67.487  68.033  1.00  0.00           C
ATOM   3267 6C31 POPEL 128      12.917  67.917  69.504  1.00  0.00           C
ATOM   3271  NH3 POPEM 129      54.997  41.987  57.264  1.00  0.00           N
ATOM   3275  C12 POPEM 129      55.137  42.487  58.674  1.00  0.00           C
ATOM   3278  C11 POPEM 129      54.877  44.007  58.684  1.00  0.00           C
ATOM   3281  P   POPEM 129      52.397  44.437  57.824  1.00  0.00           P
ATOM   3282  O13 POPEM 129      52.147  45.857  57.554  1.00  0.00           O
ATOM   3283  O14 POPEM 129      52.787  43.527  56.724  1.00  0.00           O
ATOM   3284  O11 POPEM 129      51.197  43.787  58.644  1.00  0.00           O
ATOM   3285  O12 POPEM 129      53.527  44.347  58.934  1.00  0.00           O
ATOM   3286  C1  POPEM 129      51.127  43.847  60.074  1.00  0.00           C
ATOM   3289  C2  POPEM 129      51.927  42.717  60.824  1.00  0.00           C
ATOM   3291  O21 POPEM 129      51.107  41.777  61.524  1.00  0.00           O
ATOM   3292  C21 POPEM 129      50.267  42.157  62.444  1.00  0.00           C
ATOM   3293  O22 POPEM 129      49.767  43.267  62.594  1.00  0.00           O
ATOM   3294  C22 POPEM 129      50.047  40.957  63.364  1.00  0.00           C
ATOM   3297  C3  POPEM 129      53.017  43.257  61.794  1.00  0.00           C
ATOM   3300  O31 POPEM 129      53.897  42.187  62.214  1.00  0.00           O
ATOM   3301  C31 POPEM 129      54.187  42.107  63.514  1.00  0.00           C
ATOM   3302  O32 POPEM 129      53.727  42.827  64.383  1.00  0.00           O
ATOM   3303  C32 POPEM 129      55.237  41.007  63.724  1.00  0.00           C
ATOM   3306  C23 POPEM 129      50.777  41.177  64.704  1.00  0.00           C
ATOM   3309  C24 POPEM 129      50.537  40.057  65.714  1.00  0.00           C
ATOM   3312  C25 POPEM 129      51.037  40.447  67.114  1.00  0.00           C
ATOM   3315  C26 POPEM 129      50.647  39.437  68.184  1.00  0.00           C
ATOM   3318  C27 POPEM 129      51.107  39.877  69.584  1.00  0.00           C
ATOM   3321  C28 POPEM 129      50.657  38.897  70.673  1.00  0.00           C
ATOM   3324  C29 POPEM 129      51.227  39.247  72.034  1.00  0.00           C
ATOM   3326 0C21 POPEM 129      52.047  38.487  72.784  1.00  0.00           C
ATOM   3328 1C21 POPEM 129      52.547  37.107  72.444  1.00  0.00           C
ATOM   3331 2C21 POPEM 129      53.977  37.077  71.864  1.00  0.00           C
ATOM   3334 3C21 POPEM 129      55.067  37.557  72.844  1.00  0.00           C
ATOM   3337 4C21 POPEM 129      55.447  39.037  72.693  1.00  0.00           C
ATOM   3340 5C21 POPEM 129      56.507  39.287  71.604  1.00  0.00           C
ATOM   3343 6C21 POPEM 129      57.927  38.897  72.062  1.00  0.00           C
ATOM   3346 7C21 POPEM 129      58.987  38.977  70.964  1.00  0.00           C
ATOM   3349 8C21 POPEM 129      58.647  38.177  69.714  1.00  0.00           C
ATOM   3353  C33 POPEM 129      55.327  40.577  65.214  1.00  0.00           C
ATOM   3356  C34 POPEM 129      56.457  39.577  65.493  1.00  0.00           C
ATOM   3359  C35 POPEM 129      56.237  38.227  64.814  1.00  0.00           C
ATOM   3362  C36 POPEM 129      57.257  37.147  65.214  1.00  0.00           C
ATOM   3365  C37 POPEM 129      56.837  36.297  66.424  1.00  0.00           C
ATOM   3368  C38 POPEM 129      57.817  35.127  66.664  1.00  0.00           C
ATOM   3371  C39 POPEM 129      57.307  34.067  67.644  1.00  0.00           C
ATOM   3374 0C31 POPEM 129      57.467  34.427  69.133  1.00  0.00           C
ATOM   3377 1C31 POPEM 129      57.367  33.167  70.014  1.00  0.00           C
ATOM   3380 2C31 POPEM 129      57.057  33.427  71.493  1.00  0.00           C
ATOM   3383 3C31 POPEM 129      58.237  33.867  72.354  1.00  0.00           C
ATOM   3386 4C31 POPEM 129      57.897  33.767  73.854  1.00  0.00           C
ATOM   3389 5C31 POPEM 129      59.137  33.737  74.764  1.00  0.00           C
ATOM   3392 6C31 POPEM 129      58.807  33.857  76.254  1.00  0.00           C
ATOM   3396  NH3 POPEN 130      62.147 132.187 100.774  1.00  0.00           N
ATOM   3400  C12 POPEN 130      63.187 131.257 100.184  1.00  0.00           C
ATOM   3403  C11 POPEN 130      64.047 130.577 101.273  1.00  0.00           C
ATOM   3406  P   POPEN 130      66.197 129.487 100.114  1.00  0.00           P
ATOM   3407  O13 POPEN 130      66.637 128.117  99.773  1.00  0.00           O
ATOM   3408  O14 POPEN 130      67.077 130.317 100.964  1.00  0.00           O
ATOM   3409  O11 POPEN 130      65.947 130.307  98.794  1.00  0.00           O
ATOM   3410  O12 POPEN 130      64.757 129.457 100.753  1.00  0.00           O
ATOM   3411  C1  POPEN 130      66.497 129.877  97.544  1.00  0.00           C
ATOM   3414  C2  POPEN 130      65.697 128.707  96.894  1.00  0.00           C
ATOM   3416  O21 POPEN 130      66.297 128.387  95.603  1.00  0.00           O
ATOM   3417  C21 POPEN 130      67.237 127.437  95.653  1.00  0.00           C
ATOM   3418  O22 POPEN 130      67.467 126.717  96.614  1.00  0.00           O
ATOM   3419  C22 POPEN 130      67.967 127.307  94.314  1.00  0.00           C
ATOM   3422  C3  POPEN 130      64.217 129.137  96.723  1.00  0.00           C
ATOM   3425  O31 POPEN 130      64.137 130.367  95.984  1.00  0.00           O
ATOM   3426  C31 POPEN 130      63.897 130.437  94.684  1.00  0.00           C
ATOM   3427  O32 POPEN 130      64.117 131.417  93.983  1.00  0.00           O
ATOM   3428  C32 POPEN 130      63.257 129.197  94.092  1.00  0.00           C
ATOM   3431  C23 POPEN 130      67.057 127.257  93.064  1.00  0.00           C
ATOM   3434  C24 POPEN 130      67.867 127.107  91.763  1.00  0.00           C
ATOM   3437  C25 POPEN 130      68.147 125.667  91.312  1.00  0.00           C
ATOM   3440  C26 POPEN 130      69.027 125.617  90.053  1.00  0.00           C
ATOM   3443  C27 POPEN 130      70.527 125.857  90.313  1.00  0.00           C
ATOM   3446  C28 POPEN 130      71.347 126.157  89.044  1.00  0.00           C
ATOM   3449  C29 POPEN 130      71.307 125.047  88.023  1.00  0.00           C
ATOM   3451 0C21 POPEN 130      70.917 125.127  86.732  1.00  0.00           C
ATOM   3453 1C21 POPEN 130      70.417 126.357  86.023  1.00  0.00           C
ATOM   3456 2C21 POPEN 130      71.467 126.967  85.062  1.00  0.00           C
ATOM   3459 3C21 POPEN 130      71.647 126.177  83.754  1.00  0.00           C
ATOM   3462 4C21 POPEN 130      72.737 126.757  82.824  1.00  0.00           C
ATOM   3465 5C21 POPEN 130      72.637 128.277  82.614  1.00  0.00           C
ATOM   3468 6C21 POPEN 130      73.587 128.797  81.534  1.00  0.00           C
ATOM   3471 7C21 POPEN 130      73.437 130.307  81.312  1.00  0.00           C
ATOM   3474 8C21 POPEN 130      74.447 130.887  80.324  1.00  0.00           C
ATOM   3478  C33 POPEN 130      62.567 129.577  92.774  1.00  0.00           C
ATOM   3481  C34 POPEN 130      61.917 128.367  92.124  1.00  0.00           C
ATOM   3484  C35 POPEN 130      60.867 128.727  91.074  1.00  0.00           C
ATOM   3487  C36 POPEN 130      61.377 128.847  89.633  1.00  0.00           C
ATOM   3490  C37 POPEN 130      60.717 127.797  88.734  1.00  0.00           C
ATOM   3493  C38 POPEN 130      61.037 128.067  87.264  1.00  0.00           C
ATOM   3496  C39 POPEN 130      60.297 127.147  86.294  1.00  0.00           C
ATOM   3499 0C31 POPEN 130      60.537 127.647  84.864  1.00  0.00           C
ATOM   3502 1C31 POPEN 130      59.677 126.947  83.803  1.00  0.00           C
ATOM   3505 2C31 POPEN 130      59.827 127.607  82.413  1.00  0.00           C
ATOM   3508 3C31 POPEN 130      59.197 129.007  82.334  1.00  0.00           C
ATOM   3511 4C31 POPEN 130      59.737 129.837  81.163  1.00  0.00           C
ATOM   3514 5C31 POPEN 130      59.247 131.277  81.194  1.00  0.00           C
ATOM   3517 6C31 POPEN 130      59.677 132.057  79.964  1.00  0.00           C
ATOM   3521  NH3 POPEO 131      71.637 120.197  95.964  1.00  0.00           N
ATOM   3525  C12 POPEO 131      70.667 119.407  96.803  1.00  0.00           C
ATOM   3528  C11 POPEO 131      69.217 119.607  96.334  1.00  0.00           C
ATOM   3531  P   POPEO 131      68.347 117.517  95.014  1.00  0.00           P
ATOM   3532  O13 POPEO 131      67.367 118.187  94.133  1.00  0.00           O
ATOM   3533  O14 POPEO 131      69.687 117.247  94.454  1.00  0.00           O
ATOM   3534  O11 POPEO 131      67.707 116.227  95.664  1.00  0.00           O
ATOM   3535  O12 POPEO 131      68.487 118.387  96.334  1.00  0.00           O
ATOM   3536  C1  POPEO 131      68.007 114.917  95.134  1.00  0.00           C
ATOM   3539  C2  POPEO 131      66.737 114.137  94.664  1.00  0.00           C
ATOM   3541  O21 POPEO 131      66.257 114.657  93.404  1.00  0.00           O
ATOM   3542  C21 POPEO 131      65.717 113.757  92.574  1.00  0.00           C
ATOM   3543  O22 POPEO 131      65.597 112.567  92.824  1.00  0.00           O
ATOM   3544  C22 POPEO 131      65.187 114.427  91.312  1.00  0.00           C
ATOM   3547  C3  POPEO 131      65.657 114.247  95.764  1.00  0.00           C
ATOM   3550  O31 POPEO 131      64.387 113.637  95.414  1.00  0.00           O
ATOM   3551  C31 POPEO 131      64.177 112.397  95.883  1.00  0.00           C
ATOM   3552  O32 POPEO 131      64.857 111.827  96.712  1.00  0.00           O
ATOM   3553  C32 POPEO 131      62.847 111.887  95.313  1.00  0.00           C
ATOM   3556  C23 POPEO 131      64.447 113.417  90.414  1.00  0.00           C
ATOM   3559  C24 POPEO 131      64.017 114.037  89.074  1.00  0.00           C
ATOM   3562  C25 POPEO 131      63.237 113.047  88.194  1.00  0.00           C
ATOM   3565  C26 POPEO 131      63.307 113.397  86.703  1.00  0.00           C
ATOM   3568  C27 POPEO 131      62.167 112.817  85.864  1.00  0.00           C
ATOM   3571  C28 POPEO 131      62.377 113.107  84.374  1.00  0.00           C
ATOM   3574  C29 POPEO 131      61.237 112.977  83.383  1.00  0.00           C
ATOM   3576 0C21 POPEO 131      59.977 112.517  83.504  1.00  0.00           C
ATOM   3578 1C21 POPEO 131      59.247 111.907  84.674  1.00  0.00           C
ATOM   3581 2C21 POPEO 131      58.147 112.807  85.254  1.00  0.00           C
ATOM   3584 3C21 POPEO 131      56.887 112.017  85.653  1.00  0.00           C
ATOM   3587 4C21 POPEO 131      55.727 112.937  86.044  1.00  0.00           C
ATOM   3590 5C21 POPEO 131      55.877 113.597  87.413  1.00  0.00           C
ATOM   3593 6C21 POPEO 131      54.997 112.947  88.493  1.00  0.00           C
ATOM   3596 7C21 POPEO 131      54.867 113.827  89.743  1.00  0.00           C
ATOM   3599 8C21 POPEO 131      54.037 113.177  90.844  1.00  0.00           C
ATOM   3603  C33 POPEO 131      63.027 110.897  94.143  1.00  0.00           C
ATOM   3606  C34 POPEO 131      61.697 110.217  93.754  1.00  0.00           C
ATOM   3609  C35 POPEO 131      61.797 109.017  92.784  1.00  0.00           C
ATOM   3612  C36 POPEO 131      62.817 109.197  91.654  1.00  0.00           C
ATOM   3615  C37 POPEO 131      62.337 108.617  90.313  1.00  0.00           C
ATOM   3618  C38 POPEO 131      63.157 109.177  89.143  1.00  0.00           C
ATOM   3621  C39 POPEO 131      62.327 109.387  87.864  1.00  0.00           C
ATOM   3624 0C31 POPEO 131      61.817 108.087  87.243  1.00  0.00           C
ATOM   3627 1C31 POPEO 131      60.937 108.317  86.014  1.00  0.00           C
ATOM   3630 2C31 POPEO 131      60.577 106.977  85.354  1.00  0.00           C
ATOM   3633 3C31 POPEO 131      59.757 107.067  84.053  1.00  0.00           C
ATOM   3636 4C31 POPEO 131      58.477 107.907  84.174  1.00  0.00           C
ATOM   3639 5C31 POPEO 131      57.567 107.767  82.953  1.00  0.00           C
ATOM   3642 6C31 POPEO 131      56.387 108.757  82.943  1.00  0.00           C
ATOM   3646  NH3 POPEP 132     115.397 109.597  55.094  1.00  0.00           N
ATOM   3650  C12 POPEP 132     114.457 108.517  54.634  1.00  0.00           C
ATOM   3653  C11 POPEP 132     113.327 108.267  55.644  1.00  0.00           C
ATOM   3656  P   POPEP 132     111.257 106.677  55.874  1.00  0.00           P
ATOM   3657  O13 POPEP 132     110.237 107.467  55.144  1.00  0.00           O
ATOM   3658  O14 POPEP 132     111.047 105.217  55.944  1.00  0.00           O
ATOM   3659  O11 POPEP 132     111.277 107.297  57.314  1.00  0.00           O
ATOM   3660  O12 POPEP 132     112.677 107.047  55.284  1.00  0.00           O
ATOM   3661  C1  POPEP 132     111.717 106.607  58.484  1.00  0.00           C
ATOM   3664  C2  POPEP 132     111.857 107.627  59.644  1.00  0.00           C
ATOM   3666  O21 POPEP 132     112.077 106.927  60.884  1.00  0.00           O
ATOM   3667  C21 POPEP 132     112.527 107.597  61.984  1.00  0.00           C
ATOM   3668  O22 POPEP 132     112.457 107.117  63.104  1.00  0.00           O
ATOM   3669  C22 POPEP 132     113.207 108.937  61.684  1.00  0.00           C
ATOM   3672  C3  POPEP 132     110.587 108.527  59.704  1.00  0.00           C
ATOM   3675  O31 POPEP 132     110.257 108.967  61.044  1.00  0.00           O
ATOM   3676  C31 POPEP 132     109.267 108.337  61.664  1.00  0.00           C
ATOM   3677  O32 POPEP 132     108.507 107.537  61.164  1.00  0.00           O
ATOM   3678  C32 POPEP 132     109.217 108.827  63.114  1.00  0.00           C
ATOM   3681  C23 POPEP 132     113.587 109.817  62.894  1.00  0.00           C
ATOM   3684  C24 POPEP 132     112.617 110.957  63.244  1.00  0.00           C
ATOM   3687  C25 POPEP 132     113.167 111.957  64.264  1.00  0.00           C
ATOM   3690  C26 POPEP 132     112.897 111.557  65.714  1.00  0.00           C
ATOM   3693  C27 POPEP 132     113.667 112.427  66.724  1.00  0.00           C
ATOM   3696  C28 POPEP 132     112.777 113.107  67.784  1.00  0.00           C
ATOM   3699  C29 POPEP 132     112.167 112.107  68.734  1.00  0.00           C
ATOM   3701 0C21 POPEP 132     112.297 112.077  70.074  1.00  0.00           C
ATOM   3703 1C21 POPEP 132     113.117 112.987  70.954  1.00  0.00           C
ATOM   3706 2C21 POPEP 132     113.907 112.157  71.984  1.00  0.00           C
ATOM   3709 3C21 POPEP 132     114.777 113.037  72.893  1.00  0.00           C
ATOM   3712 4C21 POPEP 132     115.747 112.227  73.764  1.00  0.00           C
ATOM   3715 5C21 POPEP 132     116.857 113.117  74.334  1.00  0.00           C
ATOM   3718 6C21 POPEP 132     117.977 112.347  75.044  1.00  0.00           C
ATOM   3721 7C21 POPEP 132     119.257 113.197  75.174  1.00  0.00           C
ATOM   3724 8C21 POPEP 132     120.327 112.597  76.084  1.00  0.00           C
ATOM   3728  C33 POPEP 132     109.357 107.737  64.213  1.00  0.00           C
ATOM   3731  C34 POPEP 132     110.207 108.217  65.414  1.00  0.00           C
ATOM   3734  C35 POPEP 132     109.627 107.807  66.783  1.00  0.00           C
ATOM   3737  C36 POPEP 132     110.547 108.107  67.982  1.00  0.00           C
ATOM   3740  C37 POPEP 132     109.847 107.817  69.313  1.00  0.00           C
ATOM   3743  C38 POPEP 132     110.517 108.457  70.544  1.00  0.00           C
ATOM   3746  C39 POPEP 132     111.757 107.707  71.044  1.00  0.00           C
ATOM   3749 0C31 POPEP 132     112.447 108.427  72.214  1.00  0.00           C
ATOM   3752 1C31 POPEP 132     113.357 107.497  73.023  1.00  0.00           C
ATOM   3755 2C31 POPEP 132     114.337 108.197  73.974  1.00  0.00           C
ATOM   3758 3C31 POPEP 132     113.707 109.107  75.044  1.00  0.00           C
ATOM   3761 4C31 POPEP 132     112.707 108.417  75.974  1.00  0.00           C
ATOM   3764 5C31 POPEP 132     112.157 109.377  77.034  1.00  0.00           C
ATOM   3767 6C31 POPEP 132     111.037 108.777  77.874  1.00  0.00           C
ATOM   3771  NH3 POPEQ 133     114.747  80.387  99.044  1.00  0.00           N
ATOM   3775  C12 POPEQ 133     115.857  79.437  98.654  1.00  0.00           C
ATOM   3778  C11 POPEQ 133     116.157  78.407  99.753  1.00  0.00           C
ATOM   3781  P   POPEQ 133     113.907  77.257 100.473  1.00  0.00           P
ATOM   3782  O13 POPEQ 133     114.127  76.617 101.794  1.00  0.00           O
ATOM   3783  O14 POPEQ 133     113.297  78.617 100.454  1.00  0.00           O
ATOM   3784  O11 POPEQ 133     113.077  76.287  99.543  1.00  0.00           O
ATOM   3785  O12 POPEQ 133     115.247  77.327  99.694  1.00  0.00           O
ATOM   3786  C1  POPEQ 133     112.997  76.477  98.124  1.00  0.00           C
ATOM   3789  C2  POPEQ 133     114.107  75.677  97.374  1.00  0.00           C
ATOM   3791  O21 POPEQ 133     114.047  75.807  95.944  1.00  0.00           O
ATOM   3792  C21 POPEQ 133     114.507  76.907  95.393  1.00  0.00           C
ATOM   3793  O22 POPEQ 133     114.627  77.997  95.914  1.00  0.00           O
ATOM   3794  C22 POPEQ 133     115.027  76.547  94.004  1.00  0.00           C
ATOM   3797  C3  POPEQ 133     114.067  74.157  97.693  1.00  0.00           C
ATOM   3800  O31 POPEQ 133     115.337  73.567  97.364  1.00  0.00           O
ATOM   3801  C31 POPEQ 133     115.687  73.217  96.124  1.00  0.00           C
ATOM   3802  O32 POPEQ 133     116.847  73.197  95.743  1.00  0.00           O
ATOM   3803  C32 POPEQ 133     114.537  72.727  95.224  1.00  0.00           C
ATOM   3806  C23 POPEQ 133     116.027  77.597  93.474  1.00  0.00           C
ATOM   3809  C24 POPEQ 133     116.467  77.317  92.034  1.00  0.00           C
ATOM   3812  C25 POPEQ 133     115.417  77.777  91.014  1.00  0.00           C
ATOM   3815  C26 POPEQ 133     115.787  77.357  89.594  1.00  0.00           C
ATOM   3818  C27 POPEQ 133     114.687  77.637  88.563  1.00  0.00           C
ATOM   3821  C28 POPEQ 133     115.327  78.087  87.254  1.00  0.00           C
ATOM   3824  C29 POPEQ 133     114.367  78.327  86.124  1.00  0.00           C
ATOM   3826 0C21 POPEQ 133     114.597  79.197  85.124  1.00  0.00           C
ATOM   3828 1C21 POPEQ 133     115.817  80.067  84.993  1.00  0.00           C
ATOM   3831 2C21 POPEQ 133     116.457  80.047  83.594  1.00  0.00           C
ATOM   3834 3C21 POPEQ 133     117.117  78.707  83.243  1.00  0.00           C
ATOM   3837 4C21 POPEQ 133     117.887  78.757  81.914  1.00  0.00           C
ATOM   3840 5C21 POPEQ 133     116.977  79.007  80.704  1.00  0.00           C
ATOM   3843 6C21 POPEQ 133     117.747  78.877  79.383  1.00  0.00           C
ATOM   3846 7C21 POPEQ 133     116.847  79.107  78.164  1.00  0.00           C
ATOM   3849 8C21 POPEQ 133     117.567  78.887  76.824  1.00  0.00           C
ATOM   3853  C33 POPEQ 133     115.137  71.977  94.004  1.00  0.00           C
ATOM   3856  C34 POPEQ 133     114.147  71.367  92.982  1.00  0.00           C
ATOM   3859  C35 POPEQ 133     113.607  72.377  91.974  1.00  0.00           C
ATOM   3862  C36 POPEQ 133     113.837  72.027  90.482  1.00  0.00           C
ATOM   3865  C37 POPEQ 133     115.267  72.097  89.953  1.00  0.00           C
ATOM   3868  C38 POPEQ 133     115.357  72.027  88.414  1.00  0.00           C
ATOM   3871  C39 POPEQ 133     114.777  73.247  87.663  1.00  0.00           C
ATOM   3874 0C31 POPEQ 133     115.187  73.267  86.173  1.00  0.00           C
ATOM   3877 1C31 POPEQ 133     114.747  74.537  85.424  1.00  0.00           C
ATOM   3880 2C31 POPEQ 133     115.497  74.767  84.104  1.00  0.00           C
ATOM   3883 3C31 POPEQ 133     115.167  73.737  83.004  1.00  0.00           C
ATOM   3886 4C31 POPEQ 133     116.087  73.897  81.783  1.00  0.00           C
ATOM   3889 5C31 POPEQ 133     115.637  73.047  80.583  1.00  0.00           C
ATOM   3892 6C31 POPEQ 133     114.617  73.767  79.694  1.00  0.00           C
ATOM   3896  NH3 POPER 134     100.597  88.517  99.104  1.00  0.00           N
ATOM   3900  C12 POPER 134     100.907  89.547 100.133  1.00  0.00           C
ATOM   3903  C11 POPER 134     102.427  89.727 100.224  1.00  0.00           C
ATOM   3906  P   POPER 134     102.847  92.237 100.954  1.00  0.00           P
ATOM   3907  O13 POPER 134     101.987  92.917 101.944  1.00  0.00           O
ATOM   3908  O14 POPER 134     104.267  92.647 100.924  1.00  0.00           O
ATOM   3909  O11 POPER 134     102.227  92.457  99.503  1.00  0.00           O
ATOM   3910  O12 POPER 134     102.737  90.697 101.213  1.00  0.00           O
ATOM   3911  C1  POPER 134     103.057  92.647  98.344  1.00  0.00           C
ATOM   3914  C2  POPER 134     102.417  91.967  97.094  1.00  0.00           C
ATOM   3916  O21 POPER 134     103.197  92.197  95.904  1.00  0.00           O
ATOM   3917  C21 POPER 134     103.257  93.397  95.354  1.00  0.00           C
ATOM   3918  O22 POPER 134     102.697  94.417  95.724  1.00  0.00           O
ATOM   3919  C22 POPER 134     104.217  93.287  94.154  1.00  0.00           C
ATOM   3922  C3  POPER 134     100.897  92.277  96.923  1.00  0.00           C
ATOM   3925  O31 POPER 134     100.327  91.697  95.734  1.00  0.00           O
ATOM   3926  C31 POPER 134     100.177  90.377  95.734  1.00  0.00           C
ATOM   3927  O32 POPER 134     100.467  89.627  96.663  1.00  0.00           O
ATOM   3928  C32 POPER 134      99.667  89.917  94.374  1.00  0.00           C
ATOM   3931  C23 POPER 134     103.747  94.037  92.893  1.00  0.00           C
ATOM   3934  C24 POPER 134     104.707  93.897  91.713  1.00  0.00           C
ATOM   3937  C25 POPER 134     104.187  94.517  90.414  1.00  0.00           C
ATOM   3940  C26 POPER 134     105.077  94.197  89.203  1.00  0.00           C
ATOM   3943  C27 POPER 134     104.597  94.907  87.924  1.00  0.00           C
ATOM   3946  C28 POPER 134     105.217  94.347  86.633  1.00  0.00           C
ATOM   3949  C29 POPER 134     106.707  94.507  86.553  1.00  0.00           C
ATOM   3951 0C21 POPER 134     107.367  95.467  85.883  1.00  0.00           C
ATOM   3953 1C21 POPER 134     106.717  96.607  85.144  1.00  0.00           C
ATOM   3956 2C21 POPER 134     107.557  97.907  85.174  1.00  0.00           C
ATOM   3959 3C21 POPER 134     107.957  98.367  86.583  1.00  0.00           C
ATOM   3962 4C21 POPER 134     108.307  99.867  86.664  1.00  0.00           C
ATOM   3965 5C21 POPER 134     109.527 100.257  85.824  1.00  0.00           C
ATOM   3968 6C21 POPER 134     109.647 101.777  85.644  1.00  0.00           C
ATOM   3971 7C21 POPER 134     110.537 102.167  84.454  1.00  0.00           C
ATOM   3974 8C21 POPER 134     110.427 103.647  84.083  1.00  0.00           C
ATOM   3978  C33 POPER 134     100.697  90.117  93.253  1.00  0.00           C
ATOM   3981  C34 POPER 134     100.057  89.877  91.874  1.00  0.00           C
ATOM   3984  C35 POPER 134     101.007  89.177  90.904  1.00  0.00           C
ATOM   3987  C36 POPER 134     101.997  90.117  90.202  1.00  0.00           C
ATOM   3990  C37 POPER 134     101.647  90.307  88.724  1.00  0.00           C
ATOM   3993  C38 POPER 134     102.707  91.107  87.953  1.00  0.00           C
ATOM   3996  C39 POPER 134     102.407  91.237  86.452  1.00  0.00           C
ATOM   3999 0C31 POPER 134     102.577  89.937  85.664  1.00  0.00           C
ATOM   4002 1C31 POPER 134     102.407  90.137  84.154  1.00  0.00           C
ATOM   4005 2C31 POPER 134     102.417  88.807  83.383  1.00  0.00           C
ATOM   4008 3C31 POPER 134     101.047  88.117  83.383  1.00  0.00           C
ATOM   4011 4C31 POPER 134     101.077  86.747  82.693  1.00  0.00           C
ATOM   4014 5C31 POPER 134      99.697  86.077  82.663  1.00  0.00           C
ATOM   4017 6C31 POPER 134      99.677  84.737  81.923  1.00  0.00           C
ATOM   4021  NH3 POPES 135      -0.547  95.957  53.114  1.00  0.00           N
ATOM   4025  C12 POPES 135       0.933  96.207  53.054  1.00  0.00           C
ATOM   4028  C11 POPES 135       1.783  95.037  52.504  1.00  0.00           C
ATOM   4031  P   POPES 135       4.387  94.497  52.684  1.00  0.00           P
ATOM   4032  O13 POPES 135       3.927  93.257  53.354  1.00  0.00           O
ATOM   4033  O14 POPES 135       5.157  94.377  51.444  1.00  0.00           O
ATOM   4034  O11 POPES 135       5.247  95.327  53.734  1.00  0.00           O
ATOM   4035  O12 POPES 135       3.147  95.437  52.404  1.00  0.00           O
ATOM   4036  C1  POPES 135       4.617  96.377  54.464  1.00  0.00           C
ATOM   4039  C2  POPES 135       5.047  96.437  55.944  1.00  0.00           C
ATOM   4041  O21 POPES 135       6.337  97.097  56.044  1.00  0.00           O
ATOM   4042  C21 POPES 135       6.357  98.047  56.984  1.00  0.00           C
ATOM   4043  O22 POPES 135       5.387  98.467  57.584  1.00  0.00           O
ATOM   4044  C22 POPES 135       7.797  98.467  57.244  1.00  0.00           C
ATOM   4047  C3  POPES 135       5.097  95.017  56.594  1.00  0.00           C
ATOM   4050  O31 POPES 135       4.667  95.067  57.964  1.00  0.00           O
ATOM   4051  C31 POPES 135       5.587  95.477  58.844  1.00  0.00           C
ATOM   4052  O32 POPES 135       6.787  95.417  58.684  1.00  0.00           O
ATOM   4053  C32 POPES 135       4.827  96.077  60.024  1.00  0.00           C
ATOM   4056  C23 POPES 135       7.897  99.277  58.554  1.00  0.00           C
ATOM   4059  C24 POPES 135       9.307  99.777  58.874  1.00  0.00           C
ATOM   4062  C25 POPES 135       9.397 100.467  60.243  1.00  0.00           C
ATOM   4065  C26 POPES 135       9.287  99.527  61.454  1.00  0.00           C
ATOM   4068  C27 POPES 135       9.277 100.287  62.784  1.00  0.00           C
ATOM   4071  C28 POPES 135       8.367  99.647  63.854  1.00  0.00           C
ATOM   4074  C29 POPES 135       8.197 100.557  65.044  1.00  0.00           C
ATOM   4076 0C21 POPES 135       8.907 100.537  66.184  1.00  0.00           C
ATOM   4078 1C21 POPES 135      10.067  99.627  66.514  1.00  0.00           C
ATOM   4081 2C21 POPES 135      11.387 100.407  66.684  1.00  0.00           C
ATOM   4084 3C21 POPES 135      11.347 101.457  67.804  1.00  0.00           C
ATOM   4087 4C21 POPES 135      12.717 102.027  68.214  1.00  0.00           C
ATOM   4090 5C21 POPES 135      13.337 103.007  67.194  1.00  0.00           C
ATOM   4093 6C21 POPES 135      14.287 102.347  66.184  1.00  0.00           C
ATOM   4096 7C21 POPES 135      15.047 103.377  65.334  1.00  0.00           C
ATOM   4099 8C21 POPES 135      16.107 102.737  64.423  1.00  0.00           C
ATOM   4103  C33 POPES 135       5.697  96.687  61.144  1.00  0.00           C
ATOM   4106  C34 POPES 135       6.437  95.647  61.974  1.00  0.00           C
ATOM   4109  C35 POPES 135       6.577  96.107  63.424  1.00  0.00           C
ATOM   4112  C36 POPES 135       7.347  95.117  64.304  1.00  0.00           C
ATOM   4115  C37 POPES 135       6.967  95.277  65.784  1.00  0.00           C
ATOM   4118  C38 POPES 135       8.027  94.717  66.713  1.00  0.00           C
ATOM   4121  C39 POPES 135       7.547  94.627  68.164  1.00  0.00           C
ATOM   4124 0C31 POPES 135       8.717  94.617  69.143  1.00  0.00           C
ATOM   4127 1C31 POPES 135       8.327  94.187  70.563  1.00  0.00           C
ATOM   4130 2C31 POPES 135       9.547  93.677  71.334  1.00  0.00           C
ATOM   4133 3C31 POPES 135       9.257  93.297  72.794  1.00  0.00           C
ATOM   4136 4C31 POPES 135       8.977  94.497  73.694  1.00  0.00           C
ATOM   4139 5C31 POPES 135       8.977  94.107  75.174  1.00  0.00           C
ATOM   4142 6C31 POPES 135       8.447  95.217  76.094  1.00  0.00           C
ATOM   4146  NH3 POPET 136      90.687  61.107 102.194  1.00  0.00           N
ATOM   4150  C12 POPET 136      89.957  62.117 103.064  1.00  0.00           C
ATOM   4153  C11 POPET 136      88.667  61.617 103.724  1.00  0.00           C
ATOM   4156  P   POPET 136      86.747  62.927 105.034  1.00  0.00           P
ATOM   4157  O13 POPET 136      86.307  61.717 105.764  1.00  0.00           O
ATOM   4158  O14 POPET 136      86.747  64.197 105.793  1.00  0.00           O
ATOM   4159  O11 POPET 136      85.837  63.207 103.784  1.00  0.00           O
ATOM   4160  O12 POPET 136      88.197  62.727 104.454  1.00  0.00           O
ATOM   4161  C1  POPET 136      85.327  62.327 102.794  1.00  0.00           C
ATOM   4164  C2  POPET 136      85.507  62.977 101.394  1.00  0.00           C
ATOM   4166  O21 POPET 136      84.867  62.137 100.404  1.00  0.00           O
ATOM   4167  C21 POPET 136      84.477  62.787  99.314  1.00  0.00           C
ATOM   4168  O22 POPET 136      84.457  63.997  99.174  1.00  0.00           O
ATOM   4169  C22 POPET 136      84.117  61.777  98.223  1.00  0.00           C
ATOM   4172  C3  POPET 136      87.007  63.167 101.063  1.00  0.00           C
ATOM   4175  O31 POPET 136      87.257  64.147 100.023  1.00  0.00           O
ATOM   4176  C31 POPET 136      88.567  64.317  99.813  1.00  0.00           C
ATOM   4177  O32 POPET 136      89.437  63.577 100.224  1.00  0.00           O
ATOM   4178  C32 POPET 136      88.797  65.557  98.943  1.00  0.00           C
ATOM   4181  C23 POPET 136      85.207  61.697  97.133  1.00  0.00           C
ATOM   4184  C24 POPET 136      85.437  60.277  96.623  1.00  0.00           C
ATOM   4187  C25 POPET 136      86.337  60.247  95.373  1.00  0.00           C
ATOM   4190  C26 POPET 136      86.747  58.827  94.974  1.00  0.00           C
ATOM   4193  C27 POPET 136      86.457  58.507  93.504  1.00  0.00           C
ATOM   4196  C28 POPET 136      86.967  57.117  93.103  1.00  0.00           C
ATOM   4199  C29 POPET 136      86.877  56.907  91.614  1.00  0.00           C
ATOM   4201 0C21 POPET 136      87.927  56.807  90.784  1.00  0.00           C
ATOM   4203 1C21 POPET 136      89.357  56.887  91.243  1.00  0.00           C
ATOM   4206 2C21 POPET 136      90.437  56.407  90.254  1.00  0.00           C
ATOM   4209 3C21 POPET 136      91.807  56.487  90.944  1.00  0.00           C
ATOM   4212 4C21 POPET 136      93.007  56.127  90.062  1.00  0.00           C
ATOM   4215 5C21 POPET 136      94.287  55.957  90.904  1.00  0.00           C
ATOM   4218 6C21 POPET 136      94.847  57.247  91.514  1.00  0.00           C
ATOM   4221 7C21 POPET 136      96.027  56.947  92.453  1.00  0.00           C
ATOM   4224 8C21 POPET 136      96.677  58.207  93.023  1.00  0.00           C
ATOM   4228  C33 POPET 136      88.597  65.297  97.423  1.00  0.00           C
ATOM   4231  C34 POPET 136      87.137  65.217  96.964  1.00  0.00           C
ATOM   4234  C35 POPET 136      86.997  65.327  95.443  1.00  0.00           C
ATOM   4237  C36 POPET 136      85.547  65.517  94.974  1.00  0.00           C
ATOM   4240  C37 POPET 136      85.487  65.547  93.434  1.00  0.00           C
ATOM   4243  C38 POPET 136      84.067  65.587  92.842  1.00  0.00           C
ATOM   4246  C39 POPET 136      84.107  65.627  91.303  1.00  0.00           C
ATOM   4249 0C31 POPET 136      83.127  66.627  90.704  1.00  0.00           C
ATOM   4252 1C31 POPET 136      83.267  66.757  89.174  1.00  0.00           C
ATOM   4255 2C31 POPET 136      82.167  67.647  88.574  1.00  0.00           C
ATOM   4258 3C31 POPET 136      82.057  67.557  87.044  1.00  0.00           C
ATOM   4261 4C31 POPET 136      80.887  68.407  86.514  1.00  0.00           C
ATOM   4264 5C31 POPET 136      80.457  68.087  85.074  1.00  0.00           C
ATOM   4267 6C31 POPET 136      81.487  68.457  83.993  1.00  0.00           C
ATOM   4271  NH3 POPEU 137     113.147  81.237  51.094  1.00  0.00           N
ATOM   4275  C12 POPEU 137     112.547  79.917  50.733  1.00  0.00           C
ATOM   4278  C11 POPEU 137     113.057  78.857  51.684  1.00  0.00           C
ATOM   4281  P   POPEU 137     115.117  77.297  51.744  1.00  0.00           P
ATOM   4282  O13 POPEU 137     114.257  76.227  51.214  1.00  0.00           O
ATOM   4283  O14 POPEU 137     116.527  77.377  51.304  1.00  0.00           O
ATOM   4284  O11 POPEU 137     115.047  77.187  53.334  1.00  0.00           O
ATOM   4285  O12 POPEU 137     114.467  78.717  51.524  1.00  0.00           O
ATOM   4286  C1  POPEU 137     115.857  78.087  54.083  1.00  0.00           C
ATOM   4289  C2  POPEU 137     115.947  77.697  55.574  1.00  0.00           C
ATOM   4291  O21 POPEU 137     117.037  78.457  56.154  1.00  0.00           O
ATOM   4292  C21 POPEU 137     116.827  78.827  57.414  1.00  0.00           C
ATOM   4293  O22 POPEU 137     115.747  78.767  57.984  1.00  0.00           O
ATOM   4294  C22 POPEU 137     118.127  79.257  58.083  1.00  0.00           C
ATOM   4297  C3  POPEU 137     116.257  76.187  55.733  1.00  0.00           C
ATOM   4300  O31 POPEU 137     116.567  75.827  57.094  1.00  0.00           O
ATOM   4301  C31 POPEU 137     115.537  75.627  57.894  1.00  0.00           C
ATOM   4302  O32 POPEU 137     114.357  75.717  57.584  1.00  0.00           O
ATOM   4303  C32 POPEU 137     116.047  75.287  59.294  1.00  0.00           C
ATOM   4306  C23 POPEU 137     117.877  80.307  59.194  1.00  0.00           C
ATOM   4309  C24 POPEU 137     119.137  81.147  59.474  1.00  0.00           C
ATOM   4312  C25 POPEU 137     118.917  82.247  60.534  1.00  0.00           C
ATOM   4315  C26 POPEU 137     118.777  81.737  61.964  1.00  0.00           C
ATOM   4318  C27 POPEU 137     118.647  82.887  62.974  1.00  0.00           C
ATOM   4321  C28 POPEU 137     118.317  82.447  64.414  1.00  0.00           C
ATOM   4324  C29 POPEU 137     119.507  82.097  65.274  1.00  0.00           C
ATOM   4326 0C21 POPEU 137     120.007  82.827  66.294  1.00  0.00           C
ATOM   4328 1C21 POPEU 137     119.497  84.177  66.773  1.00  0.00           C
ATOM   4331 2C21 POPEU 137     119.777  84.537  68.254  1.00  0.00           C
ATOM   4334 3C21 POPEU 137     121.267  84.617  68.614  1.00  0.00           C
ATOM   4337 4C21 POPEU 137     121.577  85.467  69.864  1.00  0.00           C
ATOM   4340 5C21 POPEU 137     120.997  84.927  71.174  1.00  0.00           C
ATOM   4343 6C21 POPEU 137     121.477  85.737  72.394  1.00  0.00           C
ATOM   4346 7C21 POPEU 137     120.917  85.207  73.724  1.00  0.00           C
ATOM   4349 8C21 POPEU 137     121.307  86.067  74.934  1.00  0.00           C
ATOM   4353  C33 POPEU 137     117.277  76.137  59.724  1.00  0.00           C
ATOM   4356  C34 POPEU 137     117.477  76.237  61.234  1.00  0.00           C
ATOM   4359  C35 POPEU 137     117.877  74.937  61.944  1.00  0.00           C
ATOM   4362  C36 POPEU 137     119.307  74.477  61.633  1.00  0.00           C
ATOM   4365  C37 POPEU 137     119.687  73.217  62.424  1.00  0.00           C
ATOM   4368  C38 POPEU 137     120.987  72.557  61.944  1.00  0.00           C
ATOM   4371  C39 POPEU 137     122.257  73.247  62.454  1.00  0.00           C
ATOM   4374 0C31 POPEU 137     123.257  72.237  63.034  1.00  0.00           C
ATOM   4377 1C31 POPEU 137     124.527  72.887  63.594  1.00  0.00           C
ATOM   4380 2C31 POPEU 137     125.147  72.087  64.754  1.00  0.00           C
ATOM   4383 3C31 POPEU 137     124.747  72.597  66.154  1.00  0.00           C
ATOM   4386 4C31 POPEU 137     123.237  72.767  66.374  1.00  0.00           C
ATOM   4389 5C31 POPEU 137     122.887  73.327  67.754  1.00  0.00           C
ATOM   4392 6C31 POPEU 137     121.457  73.867  67.844  1.00  0.00           C
ATOM   4396  NH3 POPEV 138      91.977  74.087  99.844  1.00  0.00           N
ATOM   4400  C12 POPEV 138      90.877  74.797  99.083  1.00  0.00           C
ATOM   4403  C11 POPEV 138      91.097  76.307  98.994  1.00  0.00           C
ATOM   4406  P   POPEV 138      90.257  78.427  97.764  1.00  0.00           P
ATOM   4407  O13 POPEV 138      89.027  78.867  97.084  1.00  0.00           O
ATOM   4408  O14 POPEV 138      90.627  79.157  98.983  1.00  0.00           O
ATOM   4409  O11 POPEV 138      91.437  78.467  96.693  1.00  0.00           O
ATOM   4410  O12 POPEV 138      90.127  76.877  98.102  1.00  0.00           O
ATOM   4411  C1  POPEV 138      91.187  77.897  95.404  1.00  0.00           C
ATOM   4414  C2  POPEV 138      92.427  77.997  94.493  1.00  0.00           C
ATOM   4416  O21 POPEV 138      92.107  77.387  93.214  1.00  0.00           O
ATOM   4417  C21 POPEV 138      91.637  78.247  92.304  1.00  0.00           C
ATOM   4418  O22 POPEV 138      91.447  79.427  92.504  1.00  0.00           O
ATOM   4419  C22 POPEV 138      91.487  77.527  90.944  1.00  0.00           C
ATOM   4422  C3  POPEV 138      93.667  77.277  95.134  1.00  0.00           C
ATOM   4425  O31 POPEV 138      94.517  76.607  94.193  1.00  0.00           O
ATOM   4426  C31 POPEV 138      95.047  77.267  93.153  1.00  0.00           C
ATOM   4427  O32 POPEV 138      94.847  76.917  91.993  1.00  0.00           O
ATOM   4428  C32 POPEV 138      96.027  78.347  93.584  1.00  0.00           C
ATOM   4431  C23 POPEV 138      90.057  77.027  90.603  1.00  0.00           C
ATOM   4434  C24 POPEV 138      89.927  76.517  89.154  1.00  0.00           C
ATOM   4437  C25 POPEV 138      88.767  75.527  88.943  1.00  0.00           C
ATOM   4440  C26 POPEV 138      88.477  75.257  87.453  1.00  0.00           C
ATOM   4443  C27 POPEV 138      87.337  74.247  87.234  1.00  0.00           C
ATOM   4446  C28 POPEV 138      86.757  74.207  85.794  1.00  0.00           C
ATOM   4449  C29 POPEV 138      86.127  75.517  85.404  1.00  0.00           C
ATOM   4451 0C21 POPEV 138      86.127  76.087  84.184  1.00  0.00           C
ATOM   4453 1C21 POPEV 138      86.747  75.537  82.924  1.00  0.00           C
ATOM   4456 2C21 POPEV 138      87.467  76.637  82.104  1.00  0.00           C
ATOM   4459 3C21 POPEV 138      86.507  77.557  81.343  1.00  0.00           C
ATOM   4462 4C21 POPEV 138      87.217  78.817  80.834  1.00  0.00           C
ATOM   4465 5C21 POPEV 138      86.397  79.607  79.804  1.00  0.00           C
ATOM   4468 6C21 POPEV 138      87.077  80.917  79.383  1.00  0.00           C
ATOM   4471 7C21 POPEV 138      86.457  81.547  78.133  1.00  0.00           C
ATOM   4474 8C21 POPEV 138      87.057  82.907  77.774  1.00  0.00           C
ATOM   4478  C33 POPEV 138      96.457  79.307  92.444  1.00  0.00           C
ATOM   4481  C34 POPEV 138      97.617  78.777  91.583  1.00  0.00           C
ATOM   4484  C35 POPEV 138      97.937  79.707  90.414  1.00  0.00           C
ATOM   4487  C36 POPEV 138      97.027  79.517  89.193  1.00  0.00           C
ATOM   4490  C37 POPEV 138      97.477  80.417  88.033  1.00  0.00           C
ATOM   4493  C38 POPEV 138      96.927  79.997  86.664  1.00  0.00           C
ATOM   4496  C39 POPEV 138      95.997  81.037  86.044  1.00  0.00           C
ATOM   4499 0C31 POPEV 138      95.657  80.717  84.584  1.00  0.00           C
ATOM   4502 1C31 POPEV 138      94.877  81.847  83.894  1.00  0.00           C
ATOM   4505 2C31 POPEV 138      94.577  81.557  82.423  1.00  0.00           C
ATOM   4508 3C31 POPEV 138      93.647  82.607  81.783  1.00  0.00           C
ATOM   4511 4C31 POPEV 138      92.187  82.427  82.214  1.00  0.00           C
ATOM   4514 5C31 POPEV 138      91.267  83.497  81.614  1.00  0.00           C
ATOM   4517 6C31 POPEV 138      89.777  83.127  81.732  1.00  0.00           C
ATOM   4521  NH3 POPEW 139      39.047  73.507 100.413  1.00  0.00           N
ATOM   4525  C12 POPEW 139      37.957  73.357 101.443  1.00  0.00           C
ATOM   4528  C11 POPEW 139      36.967  74.547 101.443  1.00  0.00           C
ATOM   4531  P   POPEW 139      37.747  76.657 100.104  1.00  0.00           P
ATOM   4532  O13 POPEW 139      36.477  77.367  99.823  1.00  0.00           O
ATOM   4533  O14 POPEW 139      38.937  77.527 100.184  1.00  0.00           O
ATOM   4534  O11 POPEW 139      37.947  75.487  99.044  1.00  0.00           O
ATOM   4535  O12 POPEW 139      37.647  75.807 101.434  1.00  0.00           O
ATOM   4536  C1  POPEW 139      38.217  75.707  97.654  1.00  0.00           C
ATOM   4539  C2  POPEW 139      37.437  74.697  96.763  1.00  0.00           C
ATOM   4541  O21 POPEW 139      38.257  74.247  95.664  1.00  0.00           O
ATOM   4542  C21 POPEW 139      38.447  75.107  94.684  1.00  0.00           C
ATOM   4543  O22 POPEW 139      38.287  76.317  94.734  1.00  0.00           O
ATOM   4544  C22 POPEW 139      38.857  74.377  93.414  1.00  0.00           C
ATOM   4547  C3  POPEW 139      36.027  75.167  96.273  1.00  0.00           C
ATOM   4550  O31 POPEW 139      35.537  74.197  95.333  1.00  0.00           O
ATOM   4551  C31 POPEW 139      34.607  74.577  94.474  1.00  0.00           C
ATOM   4552  O32 POPEW 139      34.097  75.677  94.434  1.00  0.00           O
ATOM   4553  C32 POPEW 139      34.247  73.387  93.584  1.00  0.00           C
ATOM   4556  C23 POPEW 139      37.637  73.807  92.663  1.00  0.00           C
ATOM   4559  C24 POPEW 139      38.047  73.257  91.294  1.00  0.00           C
ATOM   4562  C25 POPEW 139      37.127  72.197  90.714  1.00  0.00           C
ATOM   4565  C26 POPEW 139      35.957  72.817  89.934  1.00  0.00           C
ATOM   4568  C27 POPEW 139      35.207  71.777  89.114  1.00  0.00           C
ATOM   4571  C28 POPEW 139      34.467  72.397  87.914  1.00  0.00           C
ATOM   4574  C29 POPEW 139      33.367  73.347  88.312  1.00  0.00           C
ATOM   4576 0C21 POPEW 139      32.057  73.147  88.113  1.00  0.00           C
ATOM   4578 1C21 POPEW 139      31.447  71.907  87.514  1.00  0.00           C
ATOM   4581 2C21 POPEW 139      31.517  71.887  85.984  1.00  0.00           C
ATOM   4584 3C21 POPEW 139      31.127  70.507  85.434  1.00  0.00           C
ATOM   4587 4C21 POPEW 139      31.587  70.297  83.993  1.00  0.00           C
ATOM   4590 5C21 POPEW 139      30.947  71.257  82.973  1.00  0.00           C
ATOM   4593 6C21 POPEW 139      31.737  71.237  81.664  1.00  0.00           C
ATOM   4596 7C21 POPEW 139      31.017  71.937  80.513  1.00  0.00           C
ATOM   4599 8C21 POPEW 139      31.887  71.997  79.254  1.00  0.00           C
ATOM   4603  C33 POPEW 139      32.787  73.277  93.064  1.00  0.00           C
ATOM   4606  C34 POPEW 139      32.767  72.237  91.934  1.00  0.00           C
ATOM   4609  C35 POPEW 139      31.427  71.607  91.504  1.00  0.00           C
ATOM   4612  C36 POPEW 139      31.737  70.317  90.734  1.00  0.00           C
ATOM   4615  C37 POPEW 139      30.567  69.567  90.074  1.00  0.00           C
ATOM   4618  C38 POPEW 139      31.097  68.357  89.294  1.00  0.00           C
ATOM   4621  C39 POPEW 139      30.027  67.437  88.703  1.00  0.00           C
ATOM   4624 0C31 POPEW 139      30.477  66.857  87.354  1.00  0.00           C
ATOM   4627 1C31 POPEW 139      29.617  65.677  86.874  1.00  0.00           C
ATOM   4630 2C31 POPEW 139      29.877  65.307  85.404  1.00  0.00           C
ATOM   4633 3C31 POPEW 139      29.267  66.317  84.434  1.00  0.00           C
ATOM   4636 4C31 POPEW 139      29.217  65.827  82.982  1.00  0.00           C
ATOM   4639 5C31 POPEW 139      28.527  66.837  82.054  1.00  0.00           C
ATOM   4642 6C31 POPEW 139      28.157  66.247  80.694  1.00  0.00           C
ATOM   4646  NH3 POPEX 140      55.547  95.017 102.334  1.00  0.00           N
ATOM   4650  C12 POPEX 140      54.647  93.807 102.243  1.00  0.00           C
ATOM   4653  C11 POPEX 140      55.387  92.537 101.774  1.00  0.00           C
ATOM   4656  P   POPEX 140      53.217  91.057 101.364  1.00  0.00           P
ATOM   4657  O13 POPEX 140      53.007  89.597 101.583  1.00  0.00           O
ATOM   4658  O14 POPEX 140      52.167  91.977 101.852  1.00  0.00           O
ATOM   4659  O11 POPEX 140      53.397  91.307  99.804  1.00  0.00           O
ATOM   4660  O12 POPEX 140      54.597  91.387 102.003  1.00  0.00           O
ATOM   4661  C1  POPEX 140      52.357  90.727  98.994  1.00  0.00           C
ATOM   4664  C2  POPEX 140      52.437  91.227  97.523  1.00  0.00           C
ATOM   4666  O21 POPEX 140      53.767  91.417  97.003  1.00  0.00           O
ATOM   4667  C21 POPEX 140      54.657  90.457  97.154  1.00  0.00           C
ATOM   4668  O22 POPEX 140      54.447  89.347  97.624  1.00  0.00           O
ATOM   4669  C22 POPEX 140      55.987  90.897  96.514  1.00  0.00           C
ATOM   4672  C3  POPEX 140      51.657  92.547  97.364  1.00  0.00           C
ATOM   4675  O31 POPEX 140      51.217  92.687  95.993  1.00  0.00           O
ATOM   4676  C31 POPEX 140      51.827  93.597  95.264  1.00  0.00           C
ATOM   4677  O32 POPEX 140      52.607  94.447  95.653  1.00  0.00           O
ATOM   4678  C32 POPEX 140      51.317  93.477  93.834  1.00  0.00           C
ATOM   4681  C23 POPEX 140      55.947  90.657  94.993  1.00  0.00           C
ATOM   4684  C24 POPEX 140      57.127  91.187  94.174  1.00  0.00           C
ATOM   4687  C25 POPEX 140      56.847  91.017  92.663  1.00  0.00           C
ATOM   4690  C26 POPEX 140      57.277  92.217  91.814  1.00  0.00           C
ATOM   4693  C27 POPEX 140      56.627  92.217  90.424  1.00  0.00           C
ATOM   4696  C28 POPEX 140      56.957  93.467  89.584  1.00  0.00           C
ATOM   4699  C29 POPEX 140      58.397  93.507  89.154  1.00  0.00           C
ATOM   4701 0C21 POPEX 140      58.917  92.867  88.103  1.00  0.00           C
ATOM   4703 1C21 POPEX 140      58.167  91.997  87.124  1.00  0.00           C
ATOM   4706 2C21 POPEX 140      58.777  92.017  85.714  1.00  0.00           C
ATOM   4709 3C21 POPEX 140      60.197  91.417  85.653  1.00  0.00           C
ATOM   4712 4C21 POPEX 140      60.787  91.407  84.232  1.00  0.00           C
ATOM   4715 5C21 POPEX 140      60.057  90.437  83.294  1.00  0.00           C
ATOM   4718 6C21 POPEX 140      60.887  90.087  82.062  1.00  0.00           C
ATOM   4721 7C21 POPEX 140      60.147  89.117  81.133  1.00  0.00           C
ATOM   4724 8C21 POPEX 140      60.997  88.607  79.974  1.00  0.00           C
ATOM   4728  C33 POPEX 140      52.057  92.407  93.004  1.00  0.00           C
ATOM   4731  C34 POPEX 140      51.097  91.527  92.184  1.00  0.00           C
ATOM   4734  C35 POPEX 140      51.597  91.187  90.774  1.00  0.00           C
ATOM   4737  C36 POPEX 140      52.867  90.337  90.774  1.00  0.00           C
ATOM   4740  C37 POPEX 140      53.327  89.957  89.363  1.00  0.00           C
ATOM   4743  C38 POPEX 140      54.667  89.207  89.363  1.00  0.00           C
ATOM   4746  C39 POPEX 140      55.477  89.427  88.083  1.00  0.00           C
ATOM   4749 0C31 POPEX 140      54.897  88.747  86.844  1.00  0.00           C
ATOM   4752 1C31 POPEX 140      55.447  89.367  85.554  1.00  0.00           C
ATOM   4755 2C31 POPEX 140      55.037  88.627  84.273  1.00  0.00           C
ATOM   4758 3C31 POPEX 140      54.727  89.577  83.113  1.00  0.00           C
ATOM   4761 4C31 POPEX 140      55.867  90.547  82.764  1.00  0.00           C
ATOM   4764 5C31 POPEX 140      55.367  91.747  81.944  1.00  0.00           C
ATOM   4767 6C31 POPEX 140      56.467  92.757  81.643  1.00  0.00           C
ATOM   4771  NH3 POPEY 141      15.077  46.797  61.493  1.00  0.00           N
ATOM   4775  C12 POPEY 141      14.877  45.567  62.364  1.00  0.00           C
ATOM   4778  C11 POPEY 141      14.917  44.247  61.594  1.00  0.00           C
ATOM   4781  P   POPEY 141      14.347  41.777  62.344  1.00  0.00           P
ATOM   4782  O13 POPEY 141      12.947  41.907  61.884  1.00  0.00           O
ATOM   4783  O14 POPEY 141      15.217  40.907  61.504  1.00  0.00           O
ATOM   4784  O11 POPEY 141      14.327  41.187  63.824  1.00  0.00           O
ATOM   4785  O12 POPEY 141      15.047  43.187  62.534  1.00  0.00           O
ATOM   4786  C1  POPEY 141      13.417  40.107  64.084  1.00  0.00           C
ATOM   4789  C2  POPEY 141      13.097  39.907  65.594  1.00  0.00           C
ATOM   4791  O21 POPEY 141      14.207  39.547  66.434  1.00  0.00           O
ATOM   4792  C21 POPEY 141      14.957  38.507  66.174  1.00  0.00           C
ATOM   4793  O22 POPEY 141      15.087  37.917  65.124  1.00  0.00           O
ATOM   4794  C22 POPEY 141      15.637  38.107  67.484  1.00  0.00           C
ATOM   4797  C3  POPEY 141      11.957  38.867  65.743  1.00  0.00           C
ATOM   4800  O31 POPEY 141      11.837  38.287  67.054  1.00  0.00           O
ATOM   4801  C31 POPEY 141      11.167  39.017  67.934  1.00  0.00           C
ATOM   4802  O32 POPEY 141      10.717  40.127  67.743  1.00  0.00           O
ATOM   4803  C32 POPEY 141      11.097  38.257  69.273  1.00  0.00           C
ATOM   4806  C23 POPEY 141      16.057  36.627  67.563  1.00  0.00           C
ATOM   4809  C24 POPEY 141      16.337  36.157  68.993  1.00  0.00           C
ATOM   4812  C25 POPEY 141      17.307  37.077  69.754  1.00  0.00           C
ATOM   4815  C26 POPEY 141      17.777  36.527  71.114  1.00  0.00           C
ATOM   4818  C27 POPEY 141      18.707  37.507  71.844  1.00  0.00           C
ATOM   4821  C28 POPEY 141      19.617  36.877  72.924  1.00  0.00           C
ATOM   4824  C29 POPEY 141      18.847  36.227  74.044  1.00  0.00           C
ATOM   4826 0C21 POPEY 141      18.787  36.627  75.334  1.00  0.00           C
ATOM   4828 1C21 POPEY 141      19.477  37.807  75.964  1.00  0.00           C
ATOM   4831 2C21 POPEY 141      18.517  38.997  76.184  1.00  0.00           C
ATOM   4834 3C21 POPEY 141      19.207  40.187  76.864  1.00  0.00           C
ATOM   4837 4C21 POPEY 141      18.377  41.477  76.813  1.00  0.00           C
ATOM   4840 5C21 POPEY 141      19.057  42.647  77.544  1.00  0.00           C
ATOM   4843 6C21 POPEY 141      18.687  44.017  76.984  1.00  0.00           C
ATOM   4846 7C21 POPEY 141      17.217  44.407  77.194  1.00  0.00           C
ATOM   4849 8C21 POPEY 141      16.827  45.677  76.424  1.00  0.00           C
ATOM   4853  C33 POPEY 141      12.387  37.457  69.544  1.00  0.00           C
ATOM   4856  C34 POPEY 141      12.417  36.697  70.874  1.00  0.00           C
ATOM   4859  C35 POPEY 141      12.827  37.577  72.062  1.00  0.00           C
ATOM   4862  C36 POPEY 141      13.517  36.767  73.164  1.00  0.00           C
ATOM   4865  C37 POPEY 141      14.117  37.667  74.254  1.00  0.00           C
ATOM   4868  C38 POPEY 141      15.217  36.967  75.063  1.00  0.00           C
ATOM   4871  C39 POPEY 141      14.737  35.787  75.924  1.00  0.00           C
ATOM   4874 0C31 POPEY 141      13.717  36.197  76.993  1.00  0.00           C
ATOM   4877 1C31 POPEY 141      13.997  35.567  78.364  1.00  0.00           C
ATOM   4880 2C31 POPEY 141      13.047  36.077  79.444  1.00  0.00           C
ATOM   4883 3C31 POPEY 141      11.707  35.317  79.504  1.00  0.00           C
ATOM   4886 4C31 POPEY 141      11.837  33.957  80.214  1.00  0.00           C
ATOM   4889 5C31 POPEY 141      10.487  33.367  80.634  1.00  0.00           C
ATOM   4892 6C31 POPEY 141      10.627  32.287  81.703  1.00  0.00           C
ATOM   4896  NH3 POPEZ 142      83.647  61.127  57.504  1.00  0.00           N
ATOM   4900  C12 POPEZ 142      83.477  59.837  58.274  1.00  0.00           C
ATOM   4903  C11 POPEZ 142      82.237  59.017  57.844  1.00  0.00           C
ATOM   4906  P   POPEZ 142      81.877  57.357  59.884  1.00  0.00           P
ATOM   4907  O13 POPEZ 142      81.547  56.087  59.184  1.00  0.00           O
ATOM   4908  O14 POPEZ 142      83.267  57.527  60.354  1.00  0.00           O
ATOM   4909  O11 POPEZ 142      80.887  57.537  61.094  1.00  0.00           O
ATOM   4910  O12 POPEZ 142      81.477  58.587  58.974  1.00  0.00           O
ATOM   4911  C1  POPEZ 142      81.317  57.857  62.414  1.00  0.00           C
ATOM   4914  C2  POPEZ 142      80.237  58.677  63.174  1.00  0.00           C
ATOM   4916  O21 POPEZ 142      80.687  58.837  64.554  1.00  0.00           O
ATOM   4917  C21 POPEZ 142      80.047  59.787  65.204  1.00  0.00           C
ATOM   4918  O22 POPEZ 142      79.247  60.567  64.714  1.00  0.00           O
ATOM   4919  C22 POPEZ 142      80.437  59.767  66.694  1.00  0.00           C
ATOM   4922  C3  POPEZ 142      78.817  58.037  63.104  1.00  0.00           C
ATOM   4925  O31 POPEZ 142      78.617  57.107  64.184  1.00  0.00           O
ATOM   4926  C31 POPEZ 142      77.517  56.377  64.124  1.00  0.00           C
ATOM   4927  O32 POPEZ 142      76.787  56.257  63.153  1.00  0.00           O
ATOM   4928  C32 POPEZ 142      77.287  55.767  65.514  1.00  0.00           C
ATOM   4931  C23 POPEZ 142      80.197  61.127  67.413  1.00  0.00           C
ATOM   4934  C24 POPEZ 142      79.557  61.047  68.813  1.00  0.00           C
ATOM   4937  C25 POPEZ 142      80.387  60.347  69.904  1.00  0.00           C
ATOM   4940  C26 POPEZ 142      79.747  60.577  71.294  1.00  0.00           C
ATOM   4943  C27 POPEZ 142      80.367  59.787  72.464  1.00  0.00           C
ATOM   4946  C28 POPEZ 142      79.537  59.977  73.754  1.00  0.00           C
ATOM   4949  C29 POPEZ 142      79.817  58.947  74.824  1.00  0.00           C
ATOM   4951 0C21 POPEZ 142      79.817  59.137  76.154  1.00  0.00           C
ATOM   4953 1C21 POPEZ 142      79.567  60.427  76.904  1.00  0.00           C
ATOM   4956 2C21 POPEZ 142      78.257  60.417  77.714  1.00  0.00           C
ATOM   4959 3C21 POPEZ 142      78.177  59.307  78.774  1.00  0.00           C
ATOM   4962 4C21 POPEZ 142      77.087  59.527  79.834  1.00  0.00           C
ATOM   4965 5C21 POPEZ 142      77.167  58.447  80.924  1.00  0.00           C
ATOM   4968 6C21 POPEZ 142      76.527  58.817  82.264  1.00  0.00           C
ATOM   4971 7C21 POPEZ 142      77.467  58.497  83.434  1.00  0.00           C
ATOM   4974 8C21 POPEZ 142      76.847  58.687  84.824  1.00  0.00           C
ATOM   4978  C33 POPEZ 142      77.247  54.227  65.482  1.00  0.00           C
ATOM   4981  C34 POPEZ 142      76.987  53.597  66.853  1.00  0.00           C
ATOM   4984  C35 POPEZ 142      77.097  52.067  66.813  1.00  0.00           C
ATOM   4987  C36 POPEZ 142      76.807  51.437  68.184  1.00  0.00           C
ATOM   4990  C37 POPEZ 142      77.027  49.917  68.214  1.00  0.00           C
ATOM   4993  C38 POPEZ 142      76.467  49.247  69.474  1.00  0.00           C
ATOM   4996  C39 POPEZ 142      77.147  49.687  70.784  1.00  0.00           C
ATOM   4999 0C31 POPEZ 142      76.207  49.487  71.984  1.00  0.00           C
ATOM   5002 1C31 POPEZ 142      76.817  49.897  73.324  1.00  0.00           C
ATOM   5005 2C31 POPEZ 142      75.737  49.907  74.414  1.00  0.00           C
ATOM   5008 3C31 POPEZ 142      76.257  50.227  75.824  1.00  0.00           C
ATOM   5011 4C31 POPEZ 142      75.087  50.377  76.804  1.00  0.00           C
ATOM   5014 5C31 POPEZ 142      75.527  50.537  78.254  1.00  0.00           C
ATOM   5017 6C31 POPEZ 142      74.397  50.257  79.243  1.00  0.00           C
ATOM   5021  NH3 POPEa 143     126.907  67.177  97.693  1.00  0.00           N
ATOM   5025  C12 POPEa 143     126.897  65.667  97.702  1.00  0.00           C
ATOM   5028  C11 POPEa 143     125.567  65.107  97.174  1.00  0.00           C
ATOM   5031  P   POPEa 143     123.977  63.107  97.504  1.00  0.00           P
ATOM   5032  O13 POPEa 143     123.217  63.577  98.684  1.00  0.00           O
ATOM   5033  O14 POPEa 143     123.397  63.287  96.163  1.00  0.00           O
ATOM   5034  O11 POPEa 143     124.187  61.557  97.764  1.00  0.00           O
ATOM   5035  O12 POPEa 143     125.447  63.717  97.534  1.00  0.00           O
ATOM   5036  C1  POPEa 143     124.067  60.597  96.723  1.00  0.00           C
ATOM   5039  C2  POPEa 143     125.317  60.567  95.784  1.00  0.00           C
ATOM   5041  O21 POPEa 143     125.007  61.117  94.493  1.00  0.00           O
ATOM   5042  C21 POPEa 143     124.077  60.527  93.764  1.00  0.00           C
ATOM   5043  O22 POPEa 143     123.557  59.447  93.964  1.00  0.00           O
ATOM   5044  C22 POPEa 143     123.707  61.457  92.604  1.00  0.00           C
ATOM   5047  C3  POPEa 143     125.977  59.167  95.734  1.00  0.00           C
ATOM   5050  O31 POPEa 143     127.007  59.097  94.724  1.00  0.00           O
ATOM   5051  C31 POPEa 143     127.747  57.987  94.813  1.00  0.00           C
ATOM   5052  O32 POPEa 143     127.727  57.197  95.743  1.00  0.00           O
ATOM   5053  C32 POPEa 143     128.657  57.857  93.604  1.00  0.00           C
ATOM   5056  C23 POPEa 143     122.677  62.517  93.044  1.00  0.00           C
ATOM   5059  C24 POPEa 143     122.327  63.507  91.934  1.00  0.00           C
ATOM   5062  C25 POPEa 143     121.197  64.467  92.344  1.00  0.00           C
ATOM   5065  C26 POPEa 143     120.397  64.977  91.144  1.00  0.00           C
ATOM   5068  C27 POPEa 143     119.947  66.437  91.294  1.00  0.00           C
ATOM   5071  C28 POPEa 143     118.997  66.867  90.163  1.00  0.00           C
ATOM   5074  C29 POPEa 143     118.587  68.317  90.254  1.00  0.00           C
ATOM   5076 0C21 POPEa 143     118.697  69.247  89.294  1.00  0.00           C
ATOM   5078 1C21 POPEa 143     119.227  69.057  87.883  1.00  0.00           C
ATOM   5081 2C21 POPEa 143     118.407  69.777  86.804  1.00  0.00           C
ATOM   5084 3C21 POPEa 143     118.687  69.227  85.393  1.00  0.00           C
ATOM   5087 4C21 POPEa 143     117.947  69.987  84.283  1.00  0.00           C
ATOM   5090 5C21 POPEa 143     117.827  69.157  83.004  1.00  0.00           C
ATOM   5093 6C21 POPEa 143     116.987  69.847  81.903  1.00  0.00           C
ATOM   5096 7C21 POPEa 143     116.867  68.977  80.653  1.00  0.00           C
ATOM   5099 8C21 POPEa 143     115.797  69.467  79.663  1.00  0.00           C
ATOM   5103  C33 POPEa 143     127.947  58.107  92.254  1.00  0.00           C
ATOM   5106  C34 POPEa 143     128.947  58.147  91.094  1.00  0.00           C
ATOM   5109  C35 POPEa 143     128.667  57.157  89.974  1.00  0.00           C
ATOM   5112  C36 POPEa 143     127.377  57.477  89.203  1.00  0.00           C
ATOM   5115  C37 POPEa 143     127.327  56.707  87.883  1.00  0.00           C
ATOM   5118  C38 POPEa 143     125.927  56.677  87.273  1.00  0.00           C
ATOM   5121  C39 POPEa 143     125.917  55.917  85.934  1.00  0.00           C
ATOM   5124 0C31 POPEa 143     124.527  55.387  85.564  1.00  0.00           C
ATOM   5127 1C31 POPEa 143     124.627  54.377  84.414  1.00  0.00           C
ATOM   5130 2C31 POPEa 143     123.297  53.687  84.083  1.00  0.00           C
ATOM   5133 3C31 POPEa 143     122.297  54.607  83.383  1.00  0.00           C
ATOM   5136 4C31 POPEa 143     121.067  53.837  82.864  1.00  0.00           C
ATOM   5139 5C31 POPEa 143     120.197  54.697  81.944  1.00  0.00           C
ATOM   5142 6C31 POPEa 143     119.077  53.927  81.243  1.00  0.00           C
ATOM   5146  NH3 POPEb 144      82.247 112.217  98.113  1.00  0.00           N
ATOM   5150  C12 POPEb 144      83.617 112.147  98.703  1.00  0.00           C
ATOM   5153  C11 POPEb 144      83.967 113.437  99.444  1.00  0.00           C
ATOM   5156  P   POPEb 144      86.087 112.777 100.863  1.00  0.00           P
ATOM   5157  O13 POPEb 144      86.587 113.837 101.774  1.00  0.00           O
ATOM   5158  O14 POPEb 144      85.187 111.737 101.394  1.00  0.00           O
ATOM   5159  O11 POPEb 144      87.337 112.127 100.154  1.00  0.00           O
ATOM   5160  O12 POPEb 144      85.377 113.497  99.654  1.00  0.00           O
ATOM   5161  C1  POPEb 144      87.357 110.787  99.664  1.00  0.00           C
ATOM   5164  C2  POPEb 144      87.797 110.697  98.173  1.00  0.00           C
ATOM   5166  O21 POPEb 144      87.547 109.357  97.702  1.00  0.00           O
ATOM   5167  C21 POPEb 144      87.127 109.237  96.443  1.00  0.00           C
ATOM   5168  O22 POPEb 144      86.787 110.157  95.714  1.00  0.00           O
ATOM   5169  C22 POPEb 144      87.137 107.777  96.014  1.00  0.00           C
ATOM   5172  C3  POPEb 144      89.307 111.017  98.004  1.00  0.00           C
ATOM   5175  O31 POPEb 144      89.747 110.707  96.663  1.00  0.00           O
ATOM   5176  C31 POPEb 144      90.937 111.177  96.343  1.00  0.00           C
ATOM   5177  O32 POPEb 144      91.757 111.657  97.113  1.00  0.00           O
ATOM   5178  C32 POPEb 144      91.077 111.097  94.813  1.00  0.00           C
ATOM   5181  C23 POPEb 144      87.057 107.587  94.474  1.00  0.00           C
ATOM   5184  C24 POPEb 144      86.447 106.227  94.083  1.00  0.00           C
ATOM   5187  C25 POPEb 144      85.047 106.357  93.444  1.00  0.00           C
ATOM   5190  C26 POPEb 144      85.057 106.277  91.903  1.00  0.00           C
ATOM   5193  C27 POPEb 144      83.647 106.297  91.284  1.00  0.00           C
ATOM   5196  C28 POPEb 144      83.707 106.077  89.764  1.00  0.00           C
ATOM   5199  C29 POPEb 144      82.387 106.097  89.024  1.00  0.00           C
ATOM   5201 0C21 POPEb 144      82.257 105.997  87.684  1.00  0.00           C
ATOM   5203 1C21 POPEb 144      83.397 105.837  86.703  1.00  0.00           C
ATOM   5206 2C21 POPEb 144      83.357 104.457  86.014  1.00  0.00           C
ATOM   5209 3C21 POPEb 144      84.617 104.167  85.174  1.00  0.00           C
ATOM   5212 4C21 POPEb 144      84.557 102.787  84.493  1.00  0.00           C
ATOM   5215 5C21 POPEb 144      84.807 101.617  85.473  1.00  0.00           C
ATOM   5218 6C21 POPEb 144      84.087 100.327  85.053  1.00  0.00           C
ATOM   5221 7C21 POPEb 144      84.317  99.167  86.023  1.00  0.00           C
ATOM   5224 8C21 POPEb 144      85.737  98.577  85.974  1.00  0.00           C
ATOM   5228  C33 POPEb 144      89.777 111.487  94.074  1.00  0.00           C
ATOM   5231  C34 POPEb 144      89.877 111.367  92.544  1.00  0.00           C
ATOM   5234  C35 POPEb 144      88.747 112.117  91.824  1.00  0.00           C
ATOM   5237  C36 POPEb 144      88.827 112.007  90.294  1.00  0.00           C
ATOM   5240  C37 POPEb 144      87.927 113.017  89.562  1.00  0.00           C
ATOM   5243  C38 POPEb 144      88.037 112.877  88.044  1.00  0.00           C
ATOM   5246  C39 POPEb 144      87.467 114.047  87.234  1.00  0.00           C
ATOM   5249 0C31 POPEb 144      87.677 113.787  85.734  1.00  0.00           C
ATOM   5252 1C31 POPEb 144      87.307 114.967  84.824  1.00  0.00           C
ATOM   5255 2C31 POPEb 144      87.397 114.577  83.344  1.00  0.00           C
ATOM   5258 3C31 POPEb 144      87.407 115.777  82.394  1.00  0.00           C
ATOM   5261 4C31 POPEb 144      88.807 116.397  82.234  1.00  0.00           C
ATOM   5264 5C31 POPEb 144      88.787 117.697  81.434  1.00  0.00           C
ATOM   5267 6C31 POPEb 144      90.177 118.307  81.264  1.00  0.00           C
ATOM   5271  NH3 POPEc 145      91.297  95.607  56.884  1.00  0.00           N
ATOM   5275  C12 POPEc 145      90.647  96.967  57.114  1.00  0.00           C
ATOM   5278  C11 POPEc 145      91.547  98.017  57.813  1.00  0.00           C
ATOM   5281  P   POPEc 145      90.317  99.777  59.364  1.00  0.00           P
ATOM   5282  O13 POPEc 145      91.367  99.847  60.383  1.00  0.00           O
ATOM   5283  O14 POPEc 145      89.597 101.007  58.993  1.00  0.00           O
ATOM   5284  O11 POPEc 145      89.227  98.667  59.634  1.00  0.00           O
ATOM   5285  O12 POPEc 145      90.847  99.267  57.974  1.00  0.00           O
ATOM   5286  C1  POPEc 145      88.527  98.547  60.874  1.00  0.00           C
ATOM   5289  C2  POPEc 145      87.517  99.697  61.164  1.00  0.00           C
ATOM   5291  O21 POPEc 145      86.577  99.307  62.174  1.00  0.00           O
ATOM   5292  C21 POPEc 145      87.057  99.107  63.394  1.00  0.00           C
ATOM   5293  O22 POPEc 145      88.187  99.317  63.764  1.00  0.00           O
ATOM   5294  C22 POPEc 145      85.957  98.477  64.243  1.00  0.00           C
ATOM   5297  C3  POPEc 145      86.717 100.097  59.884  1.00  0.00           C
ATOM   5300  O31 POPEc 145      85.637  99.177  59.604  1.00  0.00           O
ATOM   5301  C31 POPEc 145      84.417  99.327  60.164  1.00  0.00           C
ATOM   5302  O32 POPEc 145      83.517  98.517  60.014  1.00  0.00           O
ATOM   5303  C32 POPEc 145      84.217 100.717  60.774  1.00  0.00           C
ATOM   5306  C23 POPEc 145      86.467  98.037  65.633  1.00  0.00           C
ATOM   5309  C24 POPEc 145      85.487  97.087  66.313  1.00  0.00           C
ATOM   5312  C25 POPEc 145      86.107  96.297  67.484  1.00  0.00           C
ATOM   5315  C26 POPEc 145      85.937  96.947  68.854  1.00  0.00           C
ATOM   5318  C27 POPEc 145      84.467  97.047  69.304  1.00  0.00           C
ATOM   5321  C28 POPEc 145      84.327  97.437  70.784  1.00  0.00           C
ATOM   5324  C29 POPEc 145      82.877  97.517  71.194  1.00  0.00           C
ATOM   5326 0C21 POPEc 145      82.437  97.717  72.444  1.00  0.00           C
ATOM   5328 1C21 POPEc 145      83.287  97.887  73.674  1.00  0.00           C
ATOM   5331 2C21 POPEc 145      83.077  96.737  74.663  1.00  0.00           C
ATOM   5334 3C21 POPEc 145      81.657  96.687  75.224  1.00  0.00           C
ATOM   5337 4C21 POPEc 145      81.407  95.517  76.174  1.00  0.00           C
ATOM   5340 5C21 POPEc 145      80.037  95.687  76.824  1.00  0.00           C
ATOM   5343 6C21 POPEc 145      79.547  94.427  77.544  1.00  0.00           C
ATOM   5346 7C21 POPEc 145      78.157  94.647  78.133  1.00  0.00           C
ATOM   5349 8C21 POPEc 145      77.587  93.417  78.834  1.00  0.00           C
ATOM   5353  C33 POPEc 145      82.897 100.947  61.534  1.00  0.00           C
ATOM   5356  C34 POPEc 145      82.897 102.417  61.984  1.00  0.00           C
ATOM   5359  C35 POPEc 145      81.727 102.827  62.874  1.00  0.00           C
ATOM   5362  C36 POPEc 145      81.757 102.157  64.254  1.00  0.00           C
ATOM   5365  C37 POPEc 145      80.647 102.687  65.164  1.00  0.00           C
ATOM   5368  C38 POPEc 145      80.517 101.877  66.454  1.00  0.00           C
ATOM   5371  C39 POPEc 145      81.217 102.507  67.664  1.00  0.00           C
ATOM   5374 0C31 POPEc 145      81.277 101.507  68.824  1.00  0.00           C
ATOM   5377 1C31 POPEc 145      81.877 102.087  70.104  1.00  0.00           C
ATOM   5380 2C31 POPEc 145      82.217 100.997  71.124  1.00  0.00           C
ATOM   5383 3C31 POPEc 145      82.997 101.517  72.334  1.00  0.00           C
ATOM   5386 4C31 POPEc 145      82.227 102.577  73.133  1.00  0.00           C
ATOM   5389 5C31 POPEc 145      82.927 102.927  74.444  1.00  0.00           C
ATOM   5392 6C31 POPEc 145      82.117 103.897  75.294  1.00  0.00           C
ATOM   5396  NH3 POPEd 146      59.417   2.683  57.813  1.00  0.00           N
ATOM   5400  C12 POPEd 146      60.257   3.857  57.414  1.00  0.00           C
ATOM   5403  C11 POPEd 146      59.727   5.107  58.124  1.00  0.00           C
ATOM   5406  P   POPEd 146      60.527   7.477  58.813  1.00  0.00           P
ATOM   5407  O13 POPEd 146      61.207   8.447  57.953  1.00  0.00           O
ATOM   5408  O14 POPEd 146      59.097   7.647  59.164  1.00  0.00           O
ATOM   5409  O11 POPEd 146      61.307   7.457  60.184  1.00  0.00           O
ATOM   5410  O12 POPEd 146      60.807   6.007  58.324  1.00  0.00           O
ATOM   5411  C1  POPEd 146      61.137   6.397  61.134  1.00  0.00           C
ATOM   5414  C2  POPEd 146      60.697   6.987  62.493  1.00  0.00           C
ATOM   5416  O21 POPEd 146      61.457   6.377  63.544  1.00  0.00           O
ATOM   5417  C21 POPEd 146      61.257   5.107  63.824  1.00  0.00           C
ATOM   5418  O22 POPEd 146      60.487   4.347  63.244  1.00  0.00           O
ATOM   5419  C22 POPEd 146      62.187   4.747  64.993  1.00  0.00           C
ATOM   5422  C3  POPEd 146      59.147   6.967  62.694  1.00  0.00           C
ATOM   5425  O31 POPEd 146      58.757   7.667  63.894  1.00  0.00           O
ATOM   5426  C31 POPEd 146      57.577   8.287  63.834  1.00  0.00           C
ATOM   5427  O32 POPEd 146      56.897   8.417  62.834  1.00  0.00           O
ATOM   5428  C32 POPEd 146      57.187   8.707  65.243  1.00  0.00           C
ATOM   5431  C23 POPEd 146      61.747   3.507  65.824  1.00  0.00           C
ATOM   5434  C24 POPEd 146      62.547   3.367  67.133  1.00  0.00           C
ATOM   5437  C25 POPEd 146      62.037   4.307  68.243  1.00  0.00           C
ATOM   5440  C26 POPEd 146      62.827   4.227  69.574  1.00  0.00           C
ATOM   5443  C27 POPEd 146      62.237   5.137  70.664  1.00  0.00           C
ATOM   5446  C28 POPEd 146      63.147   5.367  71.883  1.00  0.00           C
ATOM   5449  C29 POPEd 146      63.547   4.107  72.614  1.00  0.00           C
ATOM   5451 0C21 POPEd 146      63.037   3.647  73.774  1.00  0.00           C
ATOM   5453 1C21 POPEd 146      61.947   4.297  74.593  1.00  0.00           C
ATOM   5456 2C21 POPEd 146      62.017   3.967  76.094  1.00  0.00           C
ATOM   5459 3C21 POPEd 146      63.167   4.637  76.864  1.00  0.00           C
ATOM   5462 4C21 POPEd 146      63.017   4.417  78.374  1.00  0.00           C
ATOM   5465 5C21 POPEd 146      64.187   4.957  79.213  1.00  0.00           C
ATOM   5468 6C21 POPEd 146      63.817   5.027  80.704  1.00  0.00           C
ATOM   5471 7C21 POPEd 146      64.947   5.587  81.592  1.00  0.00           C
ATOM   5474 8C21 POPEd 146      64.487   5.927  83.004  1.00  0.00           C
ATOM   5478  C33 POPEd 146      55.657   8.857  65.393  1.00  0.00           C
ATOM   5481  C34 POPEd 146      55.257   9.387  66.773  1.00  0.00           C
ATOM   5484  C35 POPEd 146      53.757   9.717  66.813  1.00  0.00           C
ATOM   5487  C36 POPEd 146      53.417  11.057  66.154  1.00  0.00           C
ATOM   5490  C37 POPEd 146      53.387  12.217  67.154  1.00  0.00           C
ATOM   5493  C38 POPEd 146      53.187  13.567  66.464  1.00  0.00           C
ATOM   5496  C39 POPEd 146      52.807  14.687  67.444  1.00  0.00           C
ATOM   5499 0C31 POPEd 146      53.777  14.807  68.624  1.00  0.00           C
ATOM   5502 1C31 POPEd 146      53.427  16.007  69.514  1.00  0.00           C
ATOM   5505 2C31 POPEd 146      54.457  16.237  70.624  1.00  0.00           C
ATOM   5508 3C31 POPEd 146      54.197  17.557  71.344  1.00  0.00           C
ATOM   5511 4C31 POPEd 146      55.347  17.977  72.273  1.00  0.00           C
ATOM   5514 5C31 POPEd 146      55.067  19.357  72.883  1.00  0.00           C
ATOM   5517 6C31 POPEd 146      56.147  19.837  73.854  1.00  0.00           C
ATOM   5521  NH3 POPEe 147      71.747  85.687  56.174  1.00  0.00           N
ATOM   5525  C12 POPEe 147      70.467  84.977  55.794  1.00  0.00           C
ATOM   5528  C11 POPEe 147      69.857  84.317  57.034  1.00  0.00           C
ATOM   5531  P   POPEe 147      67.697  83.377  58.064  1.00  0.00           P
ATOM   5532  O13 POPEe 147      66.787  84.467  58.474  1.00  0.00           O
ATOM   5533  O14 POPEe 147      67.077  82.047  57.834  1.00  0.00           O
ATOM   5534  O11 POPEe 147      68.787  83.157  59.174  1.00  0.00           O
ATOM   5535  O12 POPEe 147      68.567  83.757  56.784  1.00  0.00           O
ATOM   5536  C1  POPEe 147      68.797  83.967  60.354  1.00  0.00           C
ATOM   5539  C2  POPEe 147      70.197  83.927  60.994  1.00  0.00           C
ATOM   5541  O21 POPEe 147      70.237  84.717  62.194  1.00  0.00           O
ATOM   5542  C21 POPEe 147      70.457  86.007  62.194  1.00  0.00           C
ATOM   5543  O22 POPEe 147      70.447  86.777  61.234  1.00  0.00           O
ATOM   5544  C22 POPEe 147      70.767  86.387  63.644  1.00  0.00           C
ATOM   5547  C3  POPEe 147      71.287  84.267  59.934  1.00  0.00           C
ATOM   5550  O31 POPEe 147      72.607  84.477  60.453  1.00  0.00           O
ATOM   5551  C31 POPEe 147      73.447  84.917  59.534  1.00  0.00           C
ATOM   5552  O32 POPEe 147      73.247  84.917  58.324  1.00  0.00           O
ATOM   5553  C32 POPEe 147      74.657  85.527  60.224  1.00  0.00           C
ATOM   5556  C23 POPEe 147      71.167  87.867  63.894  1.00  0.00           C
ATOM   5559  C24 POPEe 147      71.747  88.067  65.304  1.00  0.00           C
ATOM   5562  C25 POPEe 147      70.717  87.907  66.434  1.00  0.00           C
ATOM   5565  C26 POPEe 147      71.277  87.437  67.794  1.00  0.00           C
ATOM   5568  C27 POPEe 147      70.177  87.157  68.824  1.00  0.00           C
ATOM   5571  C28 POPEe 147      70.667  86.237  69.964  1.00  0.00           C
ATOM   5574  C29 POPEe 147      69.607  85.987  71.014  1.00  0.00           C
ATOM   5576 0C21 POPEe 147      69.777  86.047  72.344  1.00  0.00           C
ATOM   5578 1C21 POPEe 147      71.087  86.347  73.023  1.00  0.00           C
ATOM   5581 2C21 POPEe 147      71.407  87.847  73.063  1.00  0.00           C
ATOM   5584 3C21 POPEe 147      70.587  88.637  74.104  1.00  0.00           C
ATOM   5587 4C21 POPEe 147      71.257  89.987  74.394  1.00  0.00           C
ATOM   5590 5C21 POPEe 147      70.517  90.867  75.404  1.00  0.00           C
ATOM   5593 6C21 POPEe 147      71.397  92.067  75.794  1.00  0.00           C
ATOM   5596 7C21 POPEe 147      70.717  93.067  76.732  1.00  0.00           C
ATOM   5599 8C21 POPEe 147      71.627  94.227  77.133  1.00  0.00           C
ATOM   5603  C33 POPEe 147      74.227  86.417  61.424  1.00  0.00           C
ATOM   5606  C34 POPEe 147      74.427  85.757  62.804  1.00  0.00           C
ATOM   5609  C35 POPEe 147      75.867  85.727  63.334  1.00  0.00           C
ATOM   5612  C36 POPEe 147      75.997  84.897  64.614  1.00  0.00           C
ATOM   5615  C37 POPEe 147      77.017  83.747  64.493  1.00  0.00           C
ATOM   5618  C38 POPEe 147      76.817  82.667  65.574  1.00  0.00           C
ATOM   5621  C39 POPEe 147      77.337  83.067  66.964  1.00  0.00           C
ATOM   5624 0C31 POPEe 147      78.847  82.837  67.124  1.00  0.00           C
ATOM   5627 1C31 POPEe 147      79.297  82.877  68.594  1.00  0.00           C
ATOM   5630 2C31 POPEe 147      80.727  82.347  68.774  1.00  0.00           C
ATOM   5633 3C31 POPEe 147      81.207  82.287  70.224  1.00  0.00           C
ATOM   5636 4C31 POPEe 147      81.357  83.667  70.864  1.00  0.00           C
ATOM   5639 5C31 POPEe 147      80.267  83.997  71.883  1.00  0.00           C
ATOM   5642 6C31 POPEe 147      80.357  85.447  72.364  1.00  0.00           C
ATOM   5646  NH3 POPEf 148      72.687  76.077  60.424  1.00  0.00           N
ATOM   5650  C12 POPEf 148      73.397  76.747  59.284  1.00  0.00           C
ATOM   5653  C11 POPEf 148      72.427  77.537  58.394  1.00  0.00           C
ATOM   5656  P   POPEf 148      72.627  80.157  58.274  1.00  0.00           P
ATOM   5657  O13 POPEf 148      71.427  80.807  57.694  1.00  0.00           O
ATOM   5658  O14 POPEf 148      73.737  79.847  57.344  1.00  0.00           O
ATOM   5659  O11 POPEf 148      73.177  81.007  59.484  1.00  0.00           O
ATOM   5660  O12 POPEf 148      72.157  78.817  58.974  1.00  0.00           O
ATOM   5661  C1  POPEf 148      72.577  81.047  60.784  1.00  0.00           C
ATOM   5664  C2  POPEf 148      73.167  79.987  61.754  1.00  0.00           C
ATOM   5666  O21 POPEf 148      72.507  80.027  63.034  1.00  0.00           O
ATOM   5667  C21 POPEf 148      72.937  80.927  63.914  1.00  0.00           C
ATOM   5668  O22 POPEf 148      73.647  81.887  63.664  1.00  0.00           O
ATOM   5669  C22 POPEf 148      72.427  80.597  65.324  1.00  0.00           C
ATOM   5672  C3  POPEf 148      74.727  80.037  61.833  1.00  0.00           C
ATOM   5675  O31 POPEf 148      75.167  79.257  62.974  1.00  0.00           O
ATOM   5676  C31 POPEf 148      76.167  78.417  62.804  1.00  0.00           C
ATOM   5677  O32 POPEf 148      76.797  78.227  61.773  1.00  0.00           O
ATOM   5678  C32 POPEf 148      76.337  77.637  64.114  1.00  0.00           C
ATOM   5681  C23 POPEf 148      72.307  81.897  66.154  1.00  0.00           C
ATOM   5684  C24 POPEf 148      72.357  81.767  67.684  1.00  0.00           C
ATOM   5687  C25 POPEf 148      71.077  81.257  68.364  1.00  0.00           C
ATOM   5690  C26 POPEf 148      71.217  81.297  69.894  1.00  0.00           C
ATOM   5693  C27 POPEf 148      69.987  80.717  70.614  1.00  0.00           C
ATOM   5696  C28 POPEf 148      70.127  80.637  72.144  1.00  0.00           C
ATOM   5699  C29 POPEf 148      70.057  81.987  72.794  1.00  0.00           C
ATOM   5701 0C21 POPEf 148      70.787  82.407  73.834  1.00  0.00           C
ATOM   5703 1C21 POPEf 148      71.817  81.577  74.562  1.00  0.00           C
ATOM   5706 2C21 POPEf 148      72.437  82.297  75.784  1.00  0.00           C
ATOM   5709 3C21 POPEf 148      72.997  83.687  75.453  1.00  0.00           C
ATOM   5712 4C21 POPEf 148      73.877  84.287  76.563  1.00  0.00           C
ATOM   5715 5C21 POPEf 148      73.977  85.817  76.454  1.00  0.00           C
ATOM   5718 6C21 POPEf 148      74.617  86.287  75.144  1.00  0.00           C
ATOM   5721 7C21 POPEf 148      74.667  87.807  75.024  1.00  0.00           C
ATOM   5724 8C21 POPEf 148      75.257  88.277  73.684  1.00  0.00           C
ATOM   5728  C33 POPEf 148      75.077  76.847  64.544  1.00  0.00           C
ATOM   5731  C34 POPEf 148      75.307  75.967  65.784  1.00  0.00           C
ATOM   5734  C35 POPEf 148      75.237  76.677  67.144  1.00  0.00           C
ATOM   5737  C36 POPEf 148      73.887  76.507  67.874  1.00  0.00           C
ATOM   5740  C37 POPEf 148      74.027  76.627  69.404  1.00  0.00           C
ATOM   5743  C38 POPEf 148      72.707  76.437  70.164  1.00  0.00           C
ATOM   5746  C39 POPEf 148      72.877  76.267  71.684  1.00  0.00           C
ATOM   5749 0C31 POPEf 148      73.647  77.397  72.374  1.00  0.00           C
ATOM   5752 1C31 POPEf 148      73.657  77.227  73.904  1.00  0.00           C
ATOM   5755 2C31 POPEf 148      74.627  78.167  74.633  1.00  0.00           C
ATOM   5758 3C31 POPEf 148      74.617  77.937  76.154  1.00  0.00           C
ATOM   5761 4C31 POPEf 148      73.427  78.617  76.834  1.00  0.00           C
ATOM   5764 5C31 POPEf 148      73.097  78.037  78.214  1.00  0.00           C
ATOM   5767 6C31 POPEf 148      71.937  78.767  78.904  1.00  0.00           C
ATOM   5771  NH3 POPEg 149     112.317 121.937  99.363  1.00  0.00           N
ATOM   5775  C12 POPEg 149     113.557 121.277  98.843  1.00  0.00           C
ATOM   5778  C11 POPEg 149     113.367 120.657  97.453  1.00  0.00           C
ATOM   5781  P   POPEg 149     115.927 120.267  97.054  1.00  0.00           P
ATOM   5782  O13 POPEg 149     116.907 121.377  97.143  1.00  0.00           O
ATOM   5783  O14 POPEg 149     115.837 119.367  98.234  1.00  0.00           O
ATOM   5784  O11 POPEg 149     116.297 119.367  95.812  1.00  0.00           O
ATOM   5785  O12 POPEg 149     114.527 120.867  96.663  1.00  0.00           O
ATOM   5786  C1  POPEg 149     115.887 119.777  94.503  1.00  0.00           C
ATOM   5789  C2  POPEg 149     117.017 119.477  93.493  1.00  0.00           C
ATOM   5791  O21 POPEg 149     116.797 120.127  92.234  1.00  0.00           O
ATOM   5792  C21 POPEg 149     117.017 121.427  92.224  1.00  0.00           C
ATOM   5793  O22 POPEg 149     117.297 122.097  93.204  1.00  0.00           O
ATOM   5794  C22 POPEg 149     116.957 121.977  90.794  1.00  0.00           C
ATOM   5797  C3  POPEg 149     117.137 117.927  93.294  1.00  0.00           C
ATOM   5800  O31 POPEg 149     117.887 117.557  92.114  1.00  0.00           O
ATOM   5801  C31 POPEg 149     117.187 117.627  90.974  1.00  0.00           C
ATOM   5802  O32 POPEg 149     115.997 117.857  90.874  1.00  0.00           O
ATOM   5803  C32 POPEg 149     118.137 117.477  89.794  1.00  0.00           C
ATOM   5806  C23 POPEg 149     118.237 122.787  90.453  1.00  0.00           C
ATOM   5809  C24 POPEg 149     118.487 122.967  88.952  1.00  0.00           C
ATOM   5812  C25 POPEg 149     117.527 123.927  88.253  1.00  0.00           C
ATOM   5815  C26 POPEg 149     117.957 124.167  86.804  1.00  0.00           C
ATOM   5818  C27 POPEg 149     117.037 125.127  86.033  1.00  0.00           C
ATOM   5821  C28 POPEg 149     117.397 125.137  84.534  1.00  0.00           C
ATOM   5824  C29 POPEg 149     116.537 126.077  83.724  1.00  0.00           C
ATOM   5826 0C21 POPEg 149     116.637 127.417  83.703  1.00  0.00           C
ATOM   5828 1C21 POPEg 149     117.657 128.257  84.444  1.00  0.00           C
ATOM   5831 2C21 POPEg 149     118.177 129.417  83.574  1.00  0.00           C
ATOM   5834 3C21 POPEg 149     119.017 128.957  82.374  1.00  0.00           C
ATOM   5837 4C21 POPEg 149     119.107 130.017  81.264  1.00  0.00           C
ATOM   5840 5C21 POPEg 149     119.877 129.547  80.023  1.00  0.00           C
ATOM   5843 6C21 POPEg 149     119.227 128.337  79.324  1.00  0.00           C
ATOM   5846 7C21 POPEg 149     120.037 127.847  78.124  1.00  0.00           C
ATOM   5849 8C21 POPEg 149     119.497 126.537  77.544  1.00  0.00           C
ATOM   5853  C33 POPEg 149     117.457 117.947  88.484  1.00  0.00           C
ATOM   5856  C34 POPEg 149     118.377 117.847  87.254  1.00  0.00           C
ATOM   5859  C35 POPEg 149     118.207 116.527  86.483  1.00  0.00           C
ATOM   5862  C36 POPEg 149     116.987 116.517  85.544  1.00  0.00           C
ATOM   5865  C37 POPEg 149     116.847 115.207  84.764  1.00  0.00           C
ATOM   5868  C38 POPEg 149     115.987 115.367  83.493  1.00  0.00           C
ATOM   5871  C39 POPEg 149     115.727 114.057  82.724  1.00  0.00           C
ATOM   5874 0C31 POPEg 149     116.987 113.407  82.114  1.00  0.00           C
ATOM   5877 1C31 POPEg 149     116.717 112.757  80.753  1.00  0.00           C
ATOM   5880 2C31 POPEg 149     117.937 112.007  80.184  1.00  0.00           C
ATOM   5883 3C31 POPEg 149     117.887 110.497  80.424  1.00  0.00           C
ATOM   5886 4C31 POPEg 149     117.417 109.727  79.174  1.00  0.00           C
ATOM   5889 5C31 POPEg 149     117.097 108.257  79.453  1.00  0.00           C
ATOM   5892 6C31 POPEg 149     116.817 107.457  78.184  1.00  0.00           C
ATOM   5896  NH3 POPEh 150     100.867  75.947  99.584  1.00  0.00           N
ATOM   5900  C12 POPEh 150      99.367  75.807  99.613  1.00  0.00           C
ATOM   5903  C11 POPEh 150      98.847  75.207 100.933  1.00  0.00           C
ATOM   5906  P   POPEh 150      96.297  74.567 100.574  1.00  0.00           P
ATOM   5907  O13 POPEh 150      96.257  73.397 101.452  1.00  0.00           O
ATOM   5908  O14 POPEh 150      95.047  75.367 100.504  1.00  0.00           O
ATOM   5909  O11 POPEh 150      96.717  74.147  99.114  1.00  0.00           O
ATOM   5910  O12 POPEh 150      97.467  75.487 101.063  1.00  0.00           O
ATOM   5911  C1  POPEh 150      97.337  72.877  98.824  1.00  0.00           C
ATOM   5914  C2  POPEh 150      97.257  72.537  97.304  1.00  0.00           C
ATOM   5916  O21 POPEh 150      97.707  73.657  96.523  1.00  0.00           O
ATOM   5917  C21 POPEh 150      98.577  73.367  95.574  1.00  0.00           C
ATOM   5918  O22 POPEh 150      99.307  72.407  95.533  1.00  0.00           O
ATOM   5919  C22 POPEh 150      98.427  74.427  94.474  1.00  0.00           C
ATOM   5922  C3  POPEh 150      95.787  72.227  96.874  1.00  0.00           C
ATOM   5925  O31 POPEh 150      95.677  71.987  95.443  1.00  0.00           O
ATOM   5926  C31 POPEh 150      94.527  71.437  95.062  1.00  0.00           C
ATOM   5927  O32 POPEh 150      93.627  71.097  95.812  1.00  0.00           O
ATOM   5928  C32 POPEh 150      94.477  71.257  93.544  1.00  0.00           C
ATOM   5931  C23 POPEh 150      98.507  73.797  93.064  1.00  0.00           C
ATOM   5934  C24 POPEh 150      98.147  74.767  91.944  1.00  0.00           C
ATOM   5937  C25 POPEh 150      97.517  74.037  90.753  1.00  0.00           C
ATOM   5940  C26 POPEh 150      96.887  74.957  89.694  1.00  0.00           C
ATOM   5943  C27 POPEh 150      96.297  74.137  88.544  1.00  0.00           C
ATOM   5946  C28 POPEh 150      94.937  74.617  88.023  1.00  0.00           C
ATOM   5949  C29 POPEh 150      94.987  75.907  87.234  1.00  0.00           C
ATOM   5951 0C21 POPEh 150      95.017  76.007  85.893  1.00  0.00           C
ATOM   5953 1C21 POPEh 150      95.087  74.857  84.904  1.00  0.00           C
ATOM   5956 2C21 POPEh 150      96.107  75.127  83.784  1.00  0.00           C
ATOM   5959 3C21 POPEh 150      95.627  76.127  82.724  1.00  0.00           C
ATOM   5962 4C21 POPEh 150      96.777  76.747  81.923  1.00  0.00           C
ATOM   5965 5C21 POPEh 150      97.567  77.757  82.754  1.00  0.00           C
ATOM   5968 6C21 POPEh 150      98.797  78.327  82.034  1.00  0.00           C
ATOM   5971 7C21 POPEh 150      99.597  79.257  82.934  1.00  0.00           C
ATOM   5974 8C21 POPEh 150     100.927  79.697  82.324  1.00  0.00           C
ATOM   5978  C33 POPEh 150      93.187  71.837  92.914  1.00  0.00           C
ATOM   5981  C34 POPEh 150      92.417  70.867  92.034  1.00  0.00           C
ATOM   5984  C35 POPEh 150      93.187  70.467  90.774  1.00  0.00           C
ATOM   5987  C36 POPEh 150      92.697  71.147  89.493  1.00  0.00           C
ATOM   5990  C37 POPEh 150      93.657  70.807  88.344  1.00  0.00           C
ATOM   5993  C38 POPEh 150      93.227  71.327  86.974  1.00  0.00           C
ATOM   5996  C39 POPEh 150      92.137  70.477  86.343  1.00  0.00           C
ATOM   5999 0C31 POPEh 150      91.797  70.947  84.923  1.00  0.00           C
ATOM   6002 1C31 POPEh 150      90.857  69.967  84.213  1.00  0.00           C
ATOM   6005 2C31 POPEh 150      90.527  70.387  82.784  1.00  0.00           C
ATOM   6008 3C31 POPEh 150      89.867  69.237  82.024  1.00  0.00           C
ATOM   6011 4C31 POPEh 150      89.387  69.617  80.613  1.00  0.00           C
ATOM   6014 5C31 POPEh 150      89.247  68.377  79.724  1.00  0.00           C
ATOM   6017 6C31 POPEh 150      88.317  68.557  78.523  1.00  0.00           C
ATOM   6021  NH3 POPEi 151      13.277  61.577  57.404  1.00  0.00           N
ATOM   6025  C12 POPEi 151      12.087  60.647  57.604  1.00  0.00           C
ATOM   6028  C11 POPEi 151      12.097  59.407  56.674  1.00  0.00           C
ATOM   6031  P   POPEi 151      11.337  57.167  57.874  1.00  0.00           P
ATOM   6032  O13 POPEi 151      11.347  55.947  57.054  1.00  0.00           O
ATOM   6033  O14 POPEi 151      12.527  57.387  58.724  1.00  0.00           O
ATOM   6034  O11 POPEi 151      10.067  57.117  58.813  1.00  0.00           O
ATOM   6035  O12 POPEi 151      11.057  58.477  57.024  1.00  0.00           O
ATOM   6036  C1  POPEi 151      10.037  56.207  59.904  1.00  0.00           C
ATOM   6039  C2  POPEi 151      10.417  56.897  61.234  1.00  0.00           C
ATOM   6041  O21 POPEi 151      10.457  55.847  62.214  1.00  0.00           O
ATOM   6042  C21 POPEi 151      11.157  56.017  63.314  1.00  0.00           C
ATOM   6043  O22 POPEi 151      11.617  57.047  63.764  1.00  0.00           O
ATOM   6044  C22 POPEi 151      11.437  54.627  63.854  1.00  0.00           C
ATOM   6047  C3  POPEi 151       9.367  57.987  61.534  1.00  0.00           C
ATOM   6050  O31 POPEi 151       9.817  58.907  62.544  1.00  0.00           O
ATOM   6051  C31 POPEi 151       8.947  59.067  63.544  1.00  0.00           C
ATOM   6052  O32 POPEi 151       7.787  58.717  63.534  1.00  0.00           O
ATOM   6053  C32 POPEi 151       9.697  59.647  64.744  1.00  0.00           C
ATOM   6056  C23 POPEi 151      12.077  54.587  65.254  1.00  0.00           C
ATOM   6059  C24 POPEi 151      12.197  53.127  65.714  1.00  0.00           C
ATOM   6062  C25 POPEi 151      13.137  52.897  66.904  1.00  0.00           C
ATOM   6065  C26 POPEi 151      12.777  53.717  68.144  1.00  0.00           C
ATOM   6068  C27 POPEi 151      13.397  53.117  69.414  1.00  0.00           C
ATOM   6071  C28 POPEi 151      13.017  53.897  70.684  1.00  0.00           C
ATOM   6074  C29 POPEi 151      13.547  53.187  71.894  1.00  0.00           C
ATOM   6076 0C21 POPEi 151      13.437  53.587  73.173  1.00  0.00           C
ATOM   6078 1C21 POPEi 151      12.747  54.837  73.654  1.00  0.00           C
ATOM   6081 2C21 POPEi 151      11.737  54.547  74.773  1.00  0.00           C
ATOM   6084 3C21 POPEi 151      10.417  53.957  74.243  1.00  0.00           C
ATOM   6087 4C21 POPEi 151       9.357  53.817  75.344  1.00  0.00           C
ATOM   6090 5C21 POPEi 151       9.507  52.537  76.174  1.00  0.00           C
ATOM   6093 6C21 POPEi 151       8.627  52.567  77.424  1.00  0.00           C
ATOM   6096 7C21 POPEi 151       8.617  51.257  78.224  1.00  0.00           C
ATOM   6099 8C21 POPEi 151       7.807  51.377  79.514  1.00  0.00           C
ATOM   6103  C33 POPEi 151       8.777  59.827  65.954  1.00  0.00           C
ATOM   6106  C34 POPEi 151       9.547  59.827  67.273  1.00  0.00           C
ATOM   6109  C35 POPEi 151       8.697  59.337  68.444  1.00  0.00           C
ATOM   6112  C36 POPEi 151       9.527  59.067  69.694  1.00  0.00           C
ATOM   6115  C37 POPEi 151       8.717  58.377  70.794  1.00  0.00           C
ATOM   6118  C38 POPEi 151       9.577  58.087  72.023  1.00  0.00           C
ATOM   6121  C39 POPEi 151       8.777  58.177  73.324  1.00  0.00           C
ATOM   6124 0C31 POPEi 151       9.677  57.977  74.544  1.00  0.00           C
ATOM   6127 1C31 POPEi 151       9.007  58.407  75.854  1.00  0.00           C
ATOM   6130 2C31 POPEi 151       9.967  58.247  77.034  1.00  0.00           C
ATOM   6133 3C31 POPEi 151       9.377  58.797  78.334  1.00  0.00           C
ATOM   6136 4C31 POPEi 151      10.447  58.927  79.434  1.00  0.00           C
ATOM   6139 5C31 POPEi 151       9.867  59.447  80.743  1.00  0.00           C
ATOM   6142 6C31 POPEi 151      10.937  59.707  81.804  1.00  0.00           C
ATOM   6146  NH3 POPEj 152      56.237  78.747  58.894  1.00  0.00           N
ATOM   6150  C12 POPEj 152      57.587  79.057  59.484  1.00  0.00           C
ATOM   6153  C11 POPEj 152      58.687  79.007  58.404  1.00  0.00           C
ATOM   6156  P   POPEj 152      60.877  80.417  57.894  1.00  0.00           P
ATOM   6157  O13 POPEj 152      60.817  79.867  56.534  1.00  0.00           O
ATOM   6158  O14 POPEj 152      62.167  80.227  58.594  1.00  0.00           O
ATOM   6159  O11 POPEj 152      60.467  81.937  57.874  1.00  0.00           O
ATOM   6160  O12 POPEj 152      59.817  79.757  58.854  1.00  0.00           O
ATOM   6161  C1  POPEj 152      59.367  82.457  58.624  1.00  0.00           C
ATOM   6164  C2  POPEj 152      59.817  82.747  60.063  1.00  0.00           C
ATOM   6166  O21 POPEj 152      58.667  82.997  60.894  1.00  0.00           O
ATOM   6167  C21 POPEj 152      58.787  82.557  62.124  1.00  0.00           C
ATOM   6168  O22 POPEj 152      59.707  81.907  62.584  1.00  0.00           O
ATOM   6169  C22 POPEj 152      57.497  82.877  62.864  1.00  0.00           C
ATOM   6172  C3  POPEj 152      60.817  83.927  60.144  1.00  0.00           C
ATOM   6175  O31 POPEj 152      61.597  83.797  61.344  1.00  0.00           O
ATOM   6176  C31 POPEj 152      61.827  84.917  62.024  1.00  0.00           C
ATOM   6177  O32 POPEj 152      61.557  86.047  61.644  1.00  0.00           O
ATOM   6178  C32 POPEj 152      62.437  84.507  63.354  1.00  0.00           C
ATOM   6181  C23 POPEj 152      57.467  82.397  64.334  1.00  0.00           C
ATOM   6184  C24 POPEj 152      58.417  83.207  65.214  1.00  0.00           C
ATOM   6187  C25 POPEj 152      58.227  82.927  66.713  1.00  0.00           C
ATOM   6190  C26 POPEj 152      57.287  83.947  67.354  1.00  0.00           C
ATOM   6193  C27 POPEj 152      56.947  83.637  68.813  1.00  0.00           C
ATOM   6196  C28 POPEj 152      56.217  84.817  69.474  1.00  0.00           C
ATOM   6199  C29 POPEj 152      55.447  84.387  70.694  1.00  0.00           C
ATOM   6201 0C21 POPEj 152      55.877  84.337  71.964  1.00  0.00           C
ATOM   6203 1C21 POPEj 152      57.237  84.707  72.504  1.00  0.00           C
ATOM   6206 2C21 POPEj 152      57.127  85.807  73.584  1.00  0.00           C
ATOM   6209 3C21 POPEj 152      58.427  85.987  74.383  1.00  0.00           C
ATOM   6212 4C21 POPEj 152      58.677  87.437  74.834  1.00  0.00           C
ATOM   6215 5C21 POPEj 152      57.527  88.087  75.603  1.00  0.00           C
ATOM   6218 6C21 POPEj 152      57.167  87.397  76.934  1.00  0.00           C
ATOM   6221 7C21 POPEj 152      56.057  88.167  77.664  1.00  0.00           C
ATOM   6224 8C21 POPEj 152      55.687  87.597  79.034  1.00  0.00           C
ATOM   6228  C33 POPEj 152      62.607  85.607  64.423  1.00  0.00           C
ATOM   6231  C34 POPEj 152      61.347  85.817  65.264  1.00  0.00           C
ATOM   6234  C35 POPEj 152      61.647  86.707  66.474  1.00  0.00           C
ATOM   6237  C36 POPEj 152      60.597  86.637  67.584  1.00  0.00           C
ATOM   6240  C37 POPEj 152      60.887  87.637  68.704  1.00  0.00           C
ATOM   6243  C38 POPEj 152      59.957  87.457  69.924  1.00  0.00           C
ATOM   6246  C39 POPEj 152      60.617  86.807  71.124  1.00  0.00           C
ATOM   6249 0C31 POPEj 152      61.517  87.807  71.853  1.00  0.00           C
ATOM   6252 1C31 POPEj 152      62.107  87.207  73.133  1.00  0.00           C
ATOM   6255 2C31 POPEj 152      63.097  88.157  73.824  1.00  0.00           C
ATOM   6258 3C31 POPEj 152      63.847  87.507  74.984  1.00  0.00           C
ATOM   6261 4C31 POPEj 152      63.007  87.287  76.254  1.00  0.00           C
ATOM   6264 5C31 POPEj 152      62.297  85.927  76.303  1.00  0.00           C
ATOM   6267 6C31 POPEj 152      61.727  85.587  77.684  1.00  0.00           C
ATOM   6271  NH3 POPEk 153      86.287 116.837 101.553  1.00  0.00           N
ATOM   6275  C12 POPEk 153      87.127 117.647 102.504  1.00  0.00           C
ATOM   6278  C11 POPEk 153      87.737 118.867 101.814  1.00  0.00           C
ATOM   6281  P   POPEk 153      87.947 120.927 103.474  1.00  0.00           P
ATOM   6282  O13 POPEk 153      86.527 121.147 103.124  1.00  0.00           O
ATOM   6283  O14 POPEk 153      88.327 120.977 104.893  1.00  0.00           O
ATOM   6284  O11 POPEk 153      88.737 122.047 102.674  1.00  0.00           O
ATOM   6285  O12 POPEk 153      88.487 119.627 102.764  1.00  0.00           O
ATOM   6286  C1  POPEk 153      90.167 122.097 102.614  1.00  0.00           C
ATOM   6289  C2  POPEk 153      90.647 121.887 101.154  1.00  0.00           C
ATOM   6291  O21 POPEk 153      91.887 121.137 101.184  1.00  0.00           O
ATOM   6292  C21 POPEk 153      91.717 119.817 101.173  1.00  0.00           C
ATOM   6293  O22 POPEk 153      91.927 119.087 102.124  1.00  0.00           O
ATOM   6294  C22 POPEk 153      91.137 119.417  99.794  1.00  0.00           C
ATOM   6297  C3  POPEk 153      90.807 123.217 100.342  1.00  0.00           C
ATOM   6300  O31 POPEk 153      91.127 123.057  98.934  1.00  0.00           O
ATOM   6301  C31 POPEk 153      90.137 122.667  98.144  1.00  0.00           C
ATOM   6302  O32 POPEk 153      89.007 122.387  98.514  1.00  0.00           O
ATOM   6303  C32 POPEk 153      90.677 122.447  96.723  1.00  0.00           C
ATOM   6306  C23 POPEk 153      91.767 118.237  99.034  1.00  0.00           C
ATOM   6309  C24 POPEk 153      91.237 118.117  97.604  1.00  0.00           C
ATOM   6312  C25 POPEk 153      91.637 116.807  96.903  1.00  0.00           C
ATOM   6315  C26 POPEk 153      91.047 116.707  95.494  1.00  0.00           C
ATOM   6318  C27 POPEk 153      91.207 115.307  94.874  1.00  0.00           C
ATOM   6321  C28 POPEk 153      90.507 115.157  93.514  1.00  0.00           C
ATOM   6324  C29 POPEk 153      91.197 115.877  92.394  1.00  0.00           C
ATOM   6326 0C21 POPEk 153      92.207 115.387  91.643  1.00  0.00           C
ATOM   6328 1C21 POPEk 153      92.827 114.017  91.763  1.00  0.00           C
ATOM   6331 2C21 POPEk 153      92.707 113.197  90.463  1.00  0.00           C
ATOM   6334 3C21 POPEk 153      93.657 113.657  89.344  1.00  0.00           C
ATOM   6337 4C21 POPEk 153      93.147 113.287  87.943  1.00  0.00           C
ATOM   6340 5C21 POPEk 153      92.007 114.207  87.474  1.00  0.00           C
ATOM   6343 6C21 POPEk 153      92.537 115.457  86.763  1.00  0.00           C
ATOM   6346 7C21 POPEk 153      91.437 116.467  86.394  1.00  0.00           C
ATOM   6349 8C21 POPEk 153      91.887 117.417  85.284  1.00  0.00           C
ATOM   6353  C33 POPEk 153      89.707 121.647  95.812  1.00  0.00           C
ATOM   6356  C34 POPEk 153      90.397 120.817  94.704  1.00  0.00           C
ATOM   6359  C35 POPEk 153      90.897 121.607  93.484  1.00  0.00           C
ATOM   6362  C36 POPEk 153      89.807 122.107  92.523  1.00  0.00           C
ATOM   6365  C37 POPEk 153      90.357 122.827  91.284  1.00  0.00           C
ATOM   6368  C38 POPEk 153      89.307 123.047  90.184  1.00  0.00           C
ATOM   6371  C39 POPEk 153      89.877 123.687  88.904  1.00  0.00           C
ATOM   6374 0C31 POPEk 153      89.907 125.227  88.943  1.00  0.00           C
ATOM   6377 1C31 POPEk 153      90.507 125.857  87.674  1.00  0.00           C
ATOM   6380 2C31 POPEk 153      90.217 127.367  87.574  1.00  0.00           C
ATOM   6383 3C31 POPEk 153      90.907 128.077  86.394  1.00  0.00           C
ATOM   6386 4C31 POPEk 153      90.467 127.557  85.014  1.00  0.00           C
ATOM   6389 5C31 POPEk 153      91.247 128.197  83.854  1.00  0.00           C
ATOM   6392 6C31 POPEk 153      91.067 127.447  82.534  1.00  0.00           C
ATOM   6396  NH3 POPEl 154      43.127  95.957  57.194  1.00  0.00           N
ATOM   6400  C12 POPEl 154      43.967  94.887  57.864  1.00  0.00           C
ATOM   6403  C11 POPEl 154      44.367  93.727  56.934  1.00  0.00           C
ATOM   6406  P   POPEl 154      46.337  92.187  57.704  1.00  0.00           P
ATOM   6407  O13 POPEl 154      46.667  91.317  56.574  1.00  0.00           O
ATOM   6408  O14 POPEl 154      47.117  93.437  57.874  1.00  0.00           O
ATOM   6409  O11 POPEl 154      46.487  91.307  59.034  1.00  0.00           O
ATOM   6410  O12 POPEl 154      44.807  92.587  57.684  1.00  0.00           O
ATOM   6411  C1  POPEl 154      47.147  91.817  60.204  1.00  0.00           C
ATOM   6414  C2  POPEl 154      46.427  91.377  61.524  1.00  0.00           C
ATOM   6416  O21 POPEl 154      47.197  91.607  62.714  1.00  0.00           O
ATOM   6417  C21 POPEl 154      47.467  92.877  62.994  1.00  0.00           C
ATOM   6418  O22 POPEl 154      47.227  93.837  62.284  1.00  0.00           O
ATOM   6419  C22 POPEl 154      48.157  92.967  64.344  1.00  0.00           C
ATOM   6422  C3  POPEl 154      46.017  89.877  61.493  1.00  0.00           C
ATOM   6425  O31 POPEl 154      47.147  88.977  61.504  1.00  0.00           O
ATOM   6426  C31 POPEl 154      47.737  88.657  62.694  1.00  0.00           C
ATOM   6427  O32 POPEl 154      48.937  88.537  62.824  1.00  0.00           O
ATOM   6428  C32 POPEl 154      46.747  88.457  63.854  1.00  0.00           C
ATOM   6431  C23 POPEl 154      47.257  92.597  65.544  1.00  0.00           C
ATOM   6434  C24 POPEl 154      48.017  91.757  66.563  1.00  0.00           C
ATOM   6437  C25 POPEl 154      47.287  91.617  67.904  1.00  0.00           C
ATOM   6440  C26 POPEl 154      48.017  90.737  68.934  1.00  0.00           C
ATOM   6443  C27 POPEl 154      49.147  91.417  69.714  1.00  0.00           C
ATOM   6446  C28 POPEl 154      49.557  90.607  70.964  1.00  0.00           C
ATOM   6449  C29 POPEl 154      48.537  90.747  72.062  1.00  0.00           C
ATOM   6451 0C21 POPEl 154      48.647  90.257  73.312  1.00  0.00           C
ATOM   6453 1C21 POPEl 154      49.797  89.457  73.854  1.00  0.00           C
ATOM   6456 2C21 POPEl 154      50.527  90.147  75.024  1.00  0.00           C
ATOM   6459 3C21 POPEl 154      51.377  91.357  74.593  1.00  0.00           C
ATOM   6462 4C21 POPEl 154      52.227  91.937  75.734  1.00  0.00           C
ATOM   6465 5C21 POPEl 154      51.397  92.647  76.813  1.00  0.00           C
ATOM   6468 6C21 POPEl 154      52.237  93.077  78.023  1.00  0.00           C
ATOM   6471 7C21 POPEl 154      51.497  94.067  78.914  1.00  0.00           C
ATOM   6474 8C21 POPEl 154      52.177  94.307  80.264  1.00  0.00           C
ATOM   6478  C33 POPEl 154      47.387  87.797  65.104  1.00  0.00           C
ATOM   6481  C34 POPEl 154      46.397  87.717  66.284  1.00  0.00           C
ATOM   6484  C35 POPEl 154      47.037  87.247  67.614  1.00  0.00           C
ATOM   6487  C36 POPEl 154      46.047  87.297  68.794  1.00  0.00           C
ATOM   6490  C37 POPEl 154      46.677  87.147  70.193  1.00  0.00           C
ATOM   6493  C38 POPEl 154      45.597  86.977  71.274  1.00  0.00           C
ATOM   6496  C39 POPEl 154      46.057  87.207  72.734  1.00  0.00           C
ATOM   6499 0C31 POPEl 154      44.907  86.857  73.704  1.00  0.00           C
ATOM   6502 1C31 POPEl 154      45.077  87.317  75.154  1.00  0.00           C
ATOM   6505 2C31 POPEl 154      43.937  86.747  76.014  1.00  0.00           C
ATOM   6508 3C31 POPEl 154      43.737  87.357  77.404  1.00  0.00           C
ATOM   6511 4C31 POPEl 154      43.077  88.747  77.374  1.00  0.00           C
ATOM   6514 5C31 POPEl 154      42.747  89.277  78.774  1.00  0.00           C
ATOM   6517 6C31 POPEl 154      42.057  90.647  78.734  1.00  0.00           C
ATOM   6521  NH3 POPEm 155     130.677  71.597  95.434  1.00  0.00           N
ATOM   6525  C12 POPEm 155     129.377  72.097  95.984  1.00  0.00           C
ATOM   6528  C11 POPEm 155     128.247  71.427  95.214  1.00  0.00           C
ATOM   6531  P   POPEm 155     125.817  70.877  96.104  1.00  0.00           P
ATOM   6532  O13 POPEm 155     126.287  69.467  96.273  1.00  0.00           O
ATOM   6533  O14 POPEm 155     125.127  71.537  97.214  1.00  0.00           O
ATOM   6534  O11 POPEm 155     124.937  71.047  94.804  1.00  0.00           O
ATOM   6535  O12 POPEm 155     127.007  71.837  95.753  1.00  0.00           O
ATOM   6536  C1  POPEm 155     125.257  70.347  93.614  1.00  0.00           C
ATOM   6539  C2  POPEm 155     124.497  71.027  92.464  1.00  0.00           C
ATOM   6541  O21 POPEm 155     124.347  70.207  91.284  1.00  0.00           O
ATOM   6542  C21 POPEm 155     123.357  69.317  91.394  1.00  0.00           C
ATOM   6543  O22 POPEm 155     122.827  68.947  92.423  1.00  0.00           O
ATOM   6544  C22 POPEm 155     122.817  69.077  89.984  1.00  0.00           C
ATOM   6547  C3  POPEm 155     125.167  72.387  92.104  1.00  0.00           C
ATOM   6550  O31 POPEm 155     124.167  73.307  91.604  1.00  0.00           O
ATOM   6551  C31 POPEm 155     124.707  74.357  90.993  1.00  0.00           C
ATOM   6552  O32 POPEm 155     125.897  74.577  90.914  1.00  0.00           O
ATOM   6553  C32 POPEm 155     123.617  75.267  90.434  1.00  0.00           C
ATOM   6556  C23 POPEm 155     123.787  68.467  88.952  1.00  0.00           C
ATOM   6559  C24 POPEm 155     123.147  68.607  87.574  1.00  0.00           C
ATOM   6562  C25 POPEm 155     123.667  67.667  86.474  1.00  0.00           C
ATOM   6565  C26 POPEm 155     122.637  67.617  85.324  1.00  0.00           C
ATOM   6568  C27 POPEm 155     122.897  66.497  84.304  1.00  0.00           C
ATOM   6571  C28 POPEm 155     121.767  66.387  83.264  1.00  0.00           C
ATOM   6574  C29 POPEm 155     120.487  65.787  83.794  1.00  0.00           C
ATOM   6576 0C21 POPEm 155     119.507  65.277  83.013  1.00  0.00           C
ATOM   6578 1C21 POPEm 155     119.547  65.277  81.504  1.00  0.00           C
ATOM   6581 2C21 POPEm 155     118.157  65.127  80.844  1.00  0.00           C
ATOM   6584 3C21 POPEm 155     118.257  65.137  79.313  1.00  0.00           C
ATOM   6587 4C21 POPEm 155     116.907  65.377  78.604  1.00  0.00           C
ATOM   6590 5C21 POPEm 155     115.837  64.297  78.834  1.00  0.00           C
ATOM   6593 6C21 POPEm 155     115.837  63.187  77.774  1.00  0.00           C
ATOM   6596 7C21 POPEm 155     114.657  62.227  77.963  1.00  0.00           C
ATOM   6599 8C21 POPEm 155     114.527  61.167  76.874  1.00  0.00           C
ATOM   6603  C33 POPEm 155     123.417  75.127  88.904  1.00  0.00           C
ATOM   6606  C34 POPEm 155     124.447  75.877  88.054  1.00  0.00           C
ATOM   6609  C35 POPEm 155     124.227  75.677  86.544  1.00  0.00           C
ATOM   6612  C36 POPEm 155     125.487  75.257  85.764  1.00  0.00           C
ATOM   6615  C37 POPEm 155     125.217  75.147  84.254  1.00  0.00           C
ATOM   6618  C38 POPEm 155     126.497  74.897  83.434  1.00  0.00           C
ATOM   6621  C39 POPEm 155     126.297  75.047  81.914  1.00  0.00           C
ATOM   6624 0C31 POPEm 155     125.287  74.077  81.303  1.00  0.00           C
ATOM   6627 1C31 POPEm 155     125.127  74.297  79.794  1.00  0.00           C
ATOM   6630 2C31 POPEm 155     124.127  73.317  79.154  1.00  0.00           C
ATOM   6633 3C31 POPEm 155     123.827  73.647  77.684  1.00  0.00           C
ATOM   6636 4C31 POPEm 155     122.837  74.807  77.504  1.00  0.00           C
ATOM   6639 5C31 POPEm 155     122.567  75.127  76.023  1.00  0.00           C
ATOM   6642 6C31 POPEm 155     121.347  76.027  75.764  1.00  0.00           C
ATOM   6646  NH3 POPEn 156      40.607  73.207  55.554  1.00  0.00           N
ATOM   6650  C12 POPEn 156      40.277  72.057  54.654  1.00  0.00           C
ATOM   6653  C11 POPEn 156      40.397  70.717  55.403  1.00  0.00           C
ATOM   6656  P   POPEn 156      38.957  69.237  53.774  1.00  0.00           P
ATOM   6657  O13 POPEn 156      38.637  70.277  52.754  1.00  0.00           O
ATOM   6658  O14 POPEn 156      39.097  67.857  53.303  1.00  0.00           O
ATOM   6659  O11 POPEn 156      37.867  69.317  54.934  1.00  0.00           O
ATOM   6660  O12 POPEn 156      40.297  69.617  54.504  1.00  0.00           O
ATOM   6661  C1  POPEn 156      37.597  68.117  55.663  1.00  0.00           C
ATOM   6664  C2  POPEn 156      36.967  68.437  57.034  1.00  0.00           C
ATOM   6666  O21 POPEn 156      36.227  67.277  57.474  1.00  0.00           O
ATOM   6667  C21 POPEn 156      36.237  67.097  58.774  1.00  0.00           C
ATOM   6668  O22 POPEn 156      37.047  67.537  59.574  1.00  0.00           O
ATOM   6669  C22 POPEn 156      35.047  66.197  59.124  1.00  0.00           C
ATOM   6672  C3  POPEn 156      36.017  69.657  56.924  1.00  0.00           C
ATOM   6675  O31 POPEn 156      35.247  69.887  58.124  1.00  0.00           O
ATOM   6676  C31 POPEn 156      35.907  70.507  59.104  1.00  0.00           C
ATOM   6677  O32 POPEn 156      37.117  70.687  59.144  1.00  0.00           O
ATOM   6678  C32 POPEn 156      34.897  70.997  60.144  1.00  0.00           C
ATOM   6681  C23 POPEn 156      35.077  65.787  60.604  1.00  0.00           C
ATOM   6684  C24 POPEn 156      34.317  64.497  60.934  1.00  0.00           C
ATOM   6687  C25 POPEn 156      32.857  64.677  61.364  1.00  0.00           C
ATOM   6690  C26 POPEn 156      32.357  63.427  62.114  1.00  0.00           C
ATOM   6693  C27 POPEn 156      30.907  63.537  62.594  1.00  0.00           C
ATOM   6696  C28 POPEn 156      30.247  62.157  62.834  1.00  0.00           C
ATOM   6699  C29 POPEn 156      30.697  61.397  64.063  1.00  0.00           C
ATOM   6701 0C21 POPEn 156      30.247  60.167  64.364  1.00  0.00           C
ATOM   6703 1C21 POPEn 156      29.297  59.357  63.514  1.00  0.00           C
ATOM   6706 2C21 POPEn 156      28.097  58.777  64.273  1.00  0.00           C
ATOM   6709 3C21 POPEn 156      26.867  59.687  64.453  1.00  0.00           C
ATOM   6712 4C21 POPEn 156      25.647  58.907  64.993  1.00  0.00           C
ATOM   6715 5C21 POPEn 156      24.737  59.657  65.983  1.00  0.00           C
ATOM   6718 6C21 POPEn 156      24.977  59.267  67.444  1.00  0.00           C
ATOM   6721 7C21 POPEn 156      24.237  60.227  68.394  1.00  0.00           C
ATOM   6724 8C21 POPEn 156      24.607  60.047  69.874  1.00  0.00           C
ATOM   6728  C33 POPEn 156      34.387  69.897  61.104  1.00  0.00           C
ATOM   6731  C34 POPEn 156      33.577  70.517  62.264  1.00  0.00           C
ATOM   6734  C35 POPEn 156      32.677  69.537  63.044  1.00  0.00           C
ATOM   6737  C36 POPEn 156      33.387  68.317  63.644  1.00  0.00           C
ATOM   6740  C37 POPEn 156      32.467  67.497  64.554  1.00  0.00           C
ATOM   6743  C38 POPEn 156      33.087  66.187  65.063  1.00  0.00           C
ATOM   6746  C39 POPEn 156      32.227  65.457  66.104  1.00  0.00           C
ATOM   6749 0C31 POPEn 156      32.407  66.017  67.524  1.00  0.00           C
ATOM   6752 1C31 POPEn 156      31.597  65.227  68.574  1.00  0.00           C
ATOM   6755 2C31 POPEn 156      31.677  65.827  69.984  1.00  0.00           C
ATOM   6758 3C31 POPEn 156      31.187  64.877  71.084  1.00  0.00           C
ATOM   6761 4C31 POPEn 156      29.727  64.447  70.874  1.00  0.00           C
ATOM   6764 5C31 POPEn 156      29.177  63.557  71.984  1.00  0.00           C
ATOM   6767 6C31 POPEn 156      27.677  63.337  71.853  1.00  0.00           C
ATOM   6771  NH3 POPEo 157      75.347  65.777  60.334  1.00  0.00           N
ATOM   6775  C12 POPEo 157      76.657  66.117  60.964  1.00  0.00           C
ATOM   6778  C11 POPEo 157      77.507  66.827  59.924  1.00  0.00           C
ATOM   6781  P   POPEo 157      79.737  68.127  59.774  1.00  0.00           P
ATOM   6782  O13 POPEo 157      80.697  67.137  59.273  1.00  0.00           O
ATOM   6783  O14 POPEo 157      79.107  69.067  58.824  1.00  0.00           O
ATOM   6784  O11 POPEo 157      80.357  69.047  60.874  1.00  0.00           O
ATOM   6785  O12 POPEo 157      78.587  67.437  60.604  1.00  0.00           O
ATOM   6786  C1  POPEo 157      80.857  68.557  62.114  1.00  0.00           C
ATOM   6789  C2  POPEo 157      80.837  69.737  63.114  1.00  0.00           C
ATOM   6791  O21 POPEo 157      81.627  69.537  64.294  1.00  0.00           O
ATOM   6792  C21 POPEo 157      81.367  68.527  65.094  1.00  0.00           C
ATOM   6793  O22 POPEo 157      80.517  67.657  64.934  1.00  0.00           O
ATOM   6794  C22 POPEo 157      82.387  68.557  66.224  1.00  0.00           C
ATOM   6797  C3  POPEo 157      79.397  70.137  63.494  1.00  0.00           C
ATOM   6800  O31 POPEo 157      79.357  71.257  64.383  1.00  0.00           O
ATOM   6801  C31 POPEo 157      79.477  72.457  63.844  1.00  0.00           C
ATOM   6802  O32 POPEo 157      79.537  72.707  62.654  1.00  0.00           O
ATOM   6803  C32 POPEo 157      79.497  73.547  64.924  1.00  0.00           C
ATOM   6806  C23 POPEo 157      81.877  69.417  67.394  1.00  0.00           C
ATOM   6809  C24 POPEo 157      82.837  69.507  68.584  1.00  0.00           C
ATOM   6812  C25 POPEo 157      82.147  70.017  69.844  1.00  0.00           C
ATOM   6815  C26 POPEo 157      82.047  71.537  69.904  1.00  0.00           C
ATOM   6818  C27 POPEo 157      81.387  71.977  71.214  1.00  0.00           C
ATOM   6821  C28 POPEo 157      81.577  73.467  71.504  1.00  0.00           C
ATOM   6824  C29 POPEo 157      81.007  73.767  72.874  1.00  0.00           C
ATOM   6826 0C21 POPEo 157      81.697  73.997  73.993  1.00  0.00           C
ATOM   6828 1C21 POPEo 157      83.197  74.047  74.104  1.00  0.00           C
ATOM   6831 2C21 POPEo 157      83.647  74.757  75.393  1.00  0.00           C
ATOM   6834 3C21 POPEo 157      83.297  76.247  75.424  1.00  0.00           C
ATOM   6837 4C21 POPEo 157      83.817  76.967  76.674  1.00  0.00           C
ATOM   6840 5C21 POPEo 157      83.067  76.617  77.963  1.00  0.00           C
ATOM   6843 6C21 POPEo 157      81.737  77.377  78.114  1.00  0.00           C
ATOM   6846 7C21 POPEo 157      81.067  77.107  79.464  1.00  0.00           C
ATOM   6849 8C21 POPEo 157      79.827  77.987  79.704  1.00  0.00           C
ATOM   6853  C33 POPEo 157      79.417  73.007  66.374  1.00  0.00           C
ATOM   6856  C34 POPEo 157      78.857  74.047  67.334  1.00  0.00           C
ATOM   6859  C35 POPEo 157      78.537  73.447  68.714  1.00  0.00           C
ATOM   6862  C36 POPEo 157      77.707  74.427  69.534  1.00  0.00           C
ATOM   6865  C37 POPEo 157      77.487  74.007  70.983  1.00  0.00           C
ATOM   6868  C38 POPEo 157      77.027  75.217  71.794  1.00  0.00           C
ATOM   6871  C39 POPEo 157      76.477  74.917  73.194  1.00  0.00           C
ATOM   6874 0C31 POPEo 157      77.507  74.317  74.133  1.00  0.00           C
ATOM   6877 1C31 POPEo 157      77.057  74.417  75.594  1.00  0.00           C
ATOM   6880 2C31 POPEo 157      77.687  73.347  76.474  1.00  0.00           C
ATOM   6883 3C31 POPEo 157      77.397  73.507  77.974  1.00  0.00           C
ATOM   6886 4C31 POPEo 157      75.997  74.027  78.334  1.00  0.00           C
ATOM   6889 5C31 POPEo 157      75.747  73.947  79.854  1.00  0.00           C
ATOM   6892 6C31 POPEo 157      74.457  74.627  80.284  1.00  0.00           C
ATOM   6896  NH3 POPEp 158      55.997  98.587  59.044  1.00  0.00           N
ATOM   6900  C12 POPEp 158      55.107  97.367  59.024  1.00  0.00           C
ATOM   6903  C11 POPEp 158      53.707  97.747  58.524  1.00  0.00           C
ATOM   6906  P   POPEp 158      52.337  95.837  59.714  1.00  0.00           P
ATOM   6907  O13 POPEp 158      50.987  95.277  59.434  1.00  0.00           O
ATOM   6908  O14 POPEp 158      53.377  94.927  60.194  1.00  0.00           O
ATOM   6909  O11 POPEp 158      52.207  96.967  60.814  1.00  0.00           O
ATOM   6910  O12 POPEp 158      52.877  96.607  58.454  1.00  0.00           O
ATOM   6911  C1  POPEp 158      52.427  96.677  62.194  1.00  0.00           C
ATOM   6914  C2  POPEp 158      53.567  97.587  62.734  1.00  0.00           C
ATOM   6916  O21 POPEp 158      53.907  97.317  64.094  1.00  0.00           O
ATOM   6917  C21 POPEp 158      53.027  97.637  65.034  1.00  0.00           C
ATOM   6918  O22 POPEp 158      51.847  97.907  64.874  1.00  0.00           O
ATOM   6919  C22 POPEp 158      53.747  97.707  66.374  1.00  0.00           C
ATOM   6922  C3  POPEp 158      53.247  99.097  62.444  1.00  0.00           C
ATOM   6925  O31 POPEp 158      53.947 100.057  63.264  1.00  0.00           O
ATOM   6926  C31 POPEp 158      55.207 100.297  62.944  1.00  0.00           C
ATOM   6927  O32 POPEp 158      55.917  99.537  62.294  1.00  0.00           O
ATOM   6928  C32 POPEp 158      55.637 101.657  63.504  1.00  0.00           C
ATOM   6931  C23 POPEp 158      52.867  98.187  67.544  1.00  0.00           C
ATOM   6934  C24 POPEp 158      53.767  98.737  68.654  1.00  0.00           C
ATOM   6937  C25 POPEp 158      53.057  99.217  69.913  1.00  0.00           C
ATOM   6940  C26 POPEp 158      54.047  99.207  71.084  1.00  0.00           C
ATOM   6943  C27 POPEp 158      53.437  99.567  72.444  1.00  0.00           C
ATOM   6946  C28 POPEp 158      54.417  99.267  73.584  1.00  0.00           C
ATOM   6949  C29 POPEp 158      53.787  99.387  74.944  1.00  0.00           C
ATOM   6951 0C21 POPEp 158      53.927 100.417  75.804  1.00  0.00           C
ATOM   6953 1C21 POPEp 158      54.727 101.677  75.563  1.00  0.00           C
ATOM   6956 2C21 POPEp 158      56.197 101.577  76.014  1.00  0.00           C
ATOM   6959 3C21 POPEp 158      56.387 101.187  77.493  1.00  0.00           C
ATOM   6962 4C21 POPEp 158      57.857 101.257  77.924  1.00  0.00           C
ATOM   6965 5C21 POPEp 158      58.257 102.597  78.554  1.00  0.00           C
ATOM   6968 6C21 POPEp 158      57.887 102.687  80.044  1.00  0.00           C
ATOM   6971 7C21 POPEp 158      57.387 104.067  80.494  1.00  0.00           C
ATOM   6974 8C21 POPEp 158      58.307 105.247  80.174  1.00  0.00           C
ATOM   6978  C33 POPEp 158      56.887 101.697  64.423  1.00  0.00           C
ATOM   6981  C34 POPEp 158      57.247 103.157  64.773  1.00  0.00           C
ATOM   6984  C35 POPEp 158      58.627 103.447  65.393  1.00  0.00           C
ATOM   6987  C36 POPEp 158      59.007 102.677  66.664  1.00  0.00           C
ATOM   6990  C37 POPEp 158      57.997 102.807  67.824  1.00  0.00           C
ATOM   6993  C38 POPEp 158      58.407 102.007  69.074  1.00  0.00           C
ATOM   6996  C39 POPEp 158      59.487 102.697  69.924  1.00  0.00           C
ATOM   6999 0C31 POPEp 158      59.927 101.837  71.124  1.00  0.00           C
ATOM   7002 1C31 POPEp 158      61.247 102.297  71.764  1.00  0.00           C
ATOM   7005 2C31 POPEp 158      61.177 103.607  72.563  1.00  0.00           C
ATOM   7008 3C31 POPEp 158      60.617 103.437  73.984  1.00  0.00           C
ATOM   7011 4C31 POPEp 158      60.867 104.667  74.864  1.00  0.00           C
ATOM   7014 5C31 POPEp 158      60.457 104.477  76.334  1.00  0.00           C
ATOM   7017 6C31 POPEp 158      60.537 105.767  77.154  1.00  0.00           C
ATOM   7021  NH3 POPEq 159      53.127  85.557  59.254  1.00  0.00           N
ATOM   7025  C12 POPEq 159      53.427  84.957  57.894  1.00  0.00           C
ATOM   7028  C11 POPEq 159      53.357  83.417  57.924  1.00  0.00           C
ATOM   7031  P   POPEq 159      54.437  81.207  57.094  1.00  0.00           P
ATOM   7032  O13 POPEq 159      53.497  80.817  56.034  1.00  0.00           O
ATOM   7033  O14 POPEq 159      55.807  80.647  57.024  1.00  0.00           O
ATOM   7034  O11 POPEq 159      53.907  80.727  58.484  1.00  0.00           O
ATOM   7035  O12 POPEq 159      54.437  82.807  57.194  1.00  0.00           O
ATOM   7036  C1  POPEq 159      52.547  80.447  58.784  1.00  0.00           C
ATOM   7039  C2  POPEq 159      52.347  80.697  60.294  1.00  0.00           C
ATOM   7041  O21 POPEq 159      52.077  79.477  60.994  1.00  0.00           O
ATOM   7042  C21 POPEq 159      52.977  78.517  60.954  1.00  0.00           C
ATOM   7043  O22 POPEq 159      54.047  78.517  60.364  1.00  0.00           O
ATOM   7044  C22 POPEq 159      52.467  77.387  61.814  1.00  0.00           C
ATOM   7047  C3  POPEq 159      51.197  81.717  60.544  1.00  0.00           C
ATOM   7050  O31 POPEq 159      51.177  82.227  61.884  1.00  0.00           O
ATOM   7051  C31 POPEq 159      52.057  83.187  62.134  1.00  0.00           C
ATOM   7052  O32 POPEq 159      52.827  83.667  61.313  1.00  0.00           O
ATOM   7053  C32 POPEq 159      51.817  83.727  63.554  1.00  0.00           C
ATOM   7056  C23 POPEq 159      52.617  77.787  63.294  1.00  0.00           C
ATOM   7059  C24 POPEq 159      51.977  76.757  64.224  1.00  0.00           C
ATOM   7062  C25 POPEq 159      52.117  77.157  65.703  1.00  0.00           C
ATOM   7065  C26 POPEq 159      53.547  76.937  66.184  1.00  0.00           C
ATOM   7068  C27 POPEq 159      53.747  77.147  67.684  1.00  0.00           C
ATOM   7071  C28 POPEq 159      55.187  76.827  68.124  1.00  0.00           C
ATOM   7074  C29 POPEq 159      56.217  77.657  67.384  1.00  0.00           C
ATOM   7076 0C21 POPEq 159      56.807  78.777  67.824  1.00  0.00           C
ATOM   7078 1C21 POPEq 159      56.507  79.417  69.154  1.00  0.00           C
ATOM   7081 2C21 POPEq 159      57.207  78.787  70.364  1.00  0.00           C
ATOM   7084 3C21 POPEq 159      58.637  79.287  70.594  1.00  0.00           C
ATOM   7087 4C21 POPEq 159      59.057  79.017  72.044  1.00  0.00           C
ATOM   7090 5C21 POPEq 159      60.377  79.657  72.454  1.00  0.00           C
ATOM   7093 6C21 POPEq 159      60.557  79.547  73.974  1.00  0.00           C
ATOM   7096 7C21 POPEq 159      61.927  80.007  74.484  1.00  0.00           C
ATOM   7099 8C21 POPEq 159      62.117  79.727  75.983  1.00  0.00           C
ATOM   7103  C33 POPEq 159      51.717  82.647  64.663  1.00  0.00           C
ATOM   7106  C34 POPEq 159      52.837  82.727  65.724  1.00  0.00           C
ATOM   7109  C35 POPEq 159      52.477  81.917  66.974  1.00  0.00           C
ATOM   7112  C36 POPEq 159      53.487  82.007  68.124  1.00  0.00           C
ATOM   7115  C37 POPEq 159      52.827  81.857  69.504  1.00  0.00           C
ATOM   7118  C38 POPEq 159      53.767  81.247  70.544  1.00  0.00           C
ATOM   7121  C39 POPEq 159      53.347  81.507  72.004  1.00  0.00           C
ATOM   7124 0C31 POPEq 159      54.357  80.877  72.974  1.00  0.00           C
ATOM   7127 1C31 POPEq 159      54.037  81.137  74.444  1.00  0.00           C
ATOM   7130 2C31 POPEq 159      54.977  82.137  75.134  1.00  0.00           C
ATOM   7133 3C31 POPEq 159      56.417  81.627  75.304  1.00  0.00           C
ATOM   7136 4C31 POPEq 159      57.187  82.367  76.414  1.00  0.00           C
ATOM   7139 5C31 POPEq 159      58.387  81.557  76.934  1.00  0.00           C
ATOM   7142 6C31 POPEq 159      59.167  82.227  78.063  1.00  0.00           C
ATOM   7146  NH3 POPEr 160      41.337  29.257  60.324  1.00  0.00           N
ATOM   7150  C12 POPEr 160      40.377  29.707  59.284  1.00  0.00           C
ATOM   7153  C11 POPEr 160      40.507  31.217  59.133  1.00  0.00           C
ATOM   7156  P   POPEr 160      38.967  33.167  59.674  1.00  0.00           P
ATOM   7157  O13 POPEr 160      39.847  33.827  58.664  1.00  0.00           O
ATOM   7158  O14 POPEr 160      37.587  32.807  59.294  1.00  0.00           O
ATOM   7159  O11 POPEr 160      39.067  34.007  61.004  1.00  0.00           O
ATOM   7160  O12 POPEr 160      39.647  31.827  60.084  1.00  0.00           O
ATOM   7161  C1  POPEr 160      38.387  33.657  62.204  1.00  0.00           C
ATOM   7164  C2  POPEr 160      39.237  32.767  63.153  1.00  0.00           C
ATOM   7166  O21 POPEr 160      38.697  32.927  64.484  1.00  0.00           O
ATOM   7167  C21 POPEr 160      38.847  31.897  65.294  1.00  0.00           C
ATOM   7168  O22 POPEr 160      39.327  30.807  65.004  1.00  0.00           O
ATOM   7169  C22 POPEr 160      38.427  32.287  66.703  1.00  0.00           C
ATOM   7172  C3  POPEr 160      40.727  33.207  63.144  1.00  0.00           C
ATOM   7175  O31 POPEr 160      41.607  32.397  63.954  1.00  0.00           O
ATOM   7176  C31 POPEr 160      42.197  31.377  63.314  1.00  0.00           C
ATOM   7177  O32 POPEr 160      42.027  31.087  62.154  1.00  0.00           O
ATOM   7178  C32 POPEr 160      43.237  30.727  64.224  1.00  0.00           C
ATOM   7181  C23 POPEr 160      37.527  31.237  67.374  1.00  0.00           C
ATOM   7184  C24 POPEr 160      37.377  31.517  68.864  1.00  0.00           C
ATOM   7187  C25 POPEr 160      36.577  30.457  69.614  1.00  0.00           C
ATOM   7190  C26 POPEr 160      36.747  30.597  71.124  1.00  0.00           C
ATOM   7193  C27 POPEr 160      35.977  29.547  71.934  1.00  0.00           C
ATOM   7196  C28 POPEr 160      36.237  29.727  73.434  1.00  0.00           C
ATOM   7199  C29 POPEr 160      35.497  28.727  74.283  1.00  0.00           C
ATOM   7201 0C21 POPEr 160      35.607  28.677  75.624  1.00  0.00           C
ATOM   7203 1C21 POPEr 160      36.477  29.597  76.434  1.00  0.00           C
ATOM   7206 2C21 POPEr 160      36.287  29.407  77.953  1.00  0.00           C
ATOM   7209 3C21 POPEr 160      36.767  28.047  78.474  1.00  0.00           C
ATOM   7212 4C21 POPEr 160      35.957  27.577  79.694  1.00  0.00           C
ATOM   7215 5C21 POPEr 160      36.217  28.407  80.944  1.00  0.00           C
ATOM   7218 6C21 POPEr 160      35.517  27.827  82.184  1.00  0.00           C
ATOM   7221 7C21 POPEr 160      36.167  28.277  83.493  1.00  0.00           C
ATOM   7224 8C21 POPEr 160      35.587  27.577  84.714  1.00  0.00           C
ATOM   7228  C33 POPEr 160      42.657  29.727  65.254  1.00  0.00           C
ATOM   7231  C34 POPEr 160      43.597  29.477  66.443  1.00  0.00           C
ATOM   7234  C35 POPEr 160      43.677  30.677  67.394  1.00  0.00           C
ATOM   7237  C36 POPEr 160      44.777  30.527  68.454  1.00  0.00           C
ATOM   7240  C37 POPEr 160      44.907  31.807  69.283  1.00  0.00           C
ATOM   7243  C38 POPEr 160      46.207  31.937  70.084  1.00  0.00           C
ATOM   7246  C39 POPEr 160      46.427  30.847  71.134  1.00  0.00           C
ATOM   7249 0C31 POPEr 160      47.777  31.027  71.834  1.00  0.00           C
ATOM   7252 1C31 POPEr 160      47.937  30.127  73.063  1.00  0.00           C
ATOM   7255 2C31 POPEr 160      49.277  30.327  73.784  1.00  0.00           C
ATOM   7258 3C31 POPEr 160      49.427  31.717  74.414  1.00  0.00           C
ATOM   7261 4C31 POPEr 160      50.747  31.847  75.184  1.00  0.00           C
ATOM   7264 5C31 POPEr 160      50.997  33.247  75.754  1.00  0.00           C
ATOM   7267 6C31 POPEr 160      52.407  33.387  76.334  1.00  0.00           C
ATOM   7271  NH3 POPEs 161      67.287 117.937  98.663  1.00  0.00           N
ATOM   7275  C12 POPEs 161      66.787 116.897  99.633  1.00  0.00           C
ATOM   7278  C11 POPEs 161      65.247 116.817  99.773  1.00  0.00           C
ATOM   7281  P   POPEs 161      64.977 119.357 100.544  1.00  0.00           P
ATOM   7282  O13 POPEs 161      63.957 120.257 101.133  1.00  0.00           O
ATOM   7283  O14 POPEs 161      66.347 119.477 101.063  1.00  0.00           O
ATOM   7284  O11 POPEs 161      65.057 119.637  98.994  1.00  0.00           O
ATOM   7285  O12 POPEs 161      64.567 117.837 100.524  1.00  0.00           O
ATOM   7286  C1  POPEs 161      63.907 119.967  98.184  1.00  0.00           C
ATOM   7289  C2  POPEs 161      63.437 118.787  97.273  1.00  0.00           C
ATOM   7291  O21 POPEs 161      63.187 119.267  95.924  1.00  0.00           O
ATOM   7292  C21 POPEs 161      63.557 118.397  94.974  1.00  0.00           C
ATOM   7293  O22 POPEs 161      64.047 117.307  95.233  1.00  0.00           O
ATOM   7294  C22 POPEs 161      63.217 118.807  93.533  1.00  0.00           C
ATOM   7297  C3  POPEs 161      62.197 118.057  97.884  1.00  0.00           C
ATOM   7300  O31 POPEs 161      61.877 116.797  97.224  1.00  0.00           O
ATOM   7301  C31 POPEs 161      60.657 116.327  97.593  1.00  0.00           C
ATOM   7302  O32 POPEs 161      59.937 116.857  98.414  1.00  0.00           O
ATOM   7303  C32 POPEs 161      60.327 115.027  96.863  1.00  0.00           C
ATOM   7306  C23 POPEs 161      62.797 117.527  92.754  1.00  0.00           C
ATOM   7309  C24 POPEs 161      62.597 117.677  91.234  1.00  0.00           C
ATOM   7312  C25 POPEs 161      61.137 117.837  90.784  1.00  0.00           C
ATOM   7315  C26 POPEs 161      60.867 117.077  89.474  1.00  0.00           C
ATOM   7318  C27 POPEs 161      59.547 117.467  88.784  1.00  0.00           C
ATOM   7321  C28 POPEs 161      59.067 116.487  87.684  1.00  0.00           C
ATOM   7324  C29 POPEs 161      60.197 115.917  86.863  1.00  0.00           C
ATOM   7326 0C21 POPEs 161      60.557 116.237  85.613  1.00  0.00           C
ATOM   7328 1C21 POPEs 161      59.917 117.277  84.714  1.00  0.00           C
ATOM   7331 2C21 POPEs 161      60.187 118.707  85.202  1.00  0.00           C
ATOM   7334 3C21 POPEs 161      60.007 119.767  84.114  1.00  0.00           C
ATOM   7337 4C21 POPEs 161      60.077 121.187  84.684  1.00  0.00           C
ATOM   7340 5C21 POPEs 161      60.187 122.267  83.604  1.00  0.00           C
ATOM   7343 6C21 POPEs 161      61.597 122.397  83.004  1.00  0.00           C
ATOM   7346 7C21 POPEs 161      61.797 123.707  82.234  1.00  0.00           C
ATOM   7349 8C21 POPEs 161      63.167 123.827  81.563  1.00  0.00           C
ATOM   7353  C33 POPEs 161      59.347 115.167  95.673  1.00  0.00           C
ATOM   7356  C34 POPEs 161      59.957 114.687  94.363  1.00  0.00           C
ATOM   7359  C35 POPEs 161      59.007 114.717  93.173  1.00  0.00           C
ATOM   7362  C36 POPEs 161      59.647 113.947  92.014  1.00  0.00           C
ATOM   7365  C37 POPEs 161      58.767 113.807  90.774  1.00  0.00           C
ATOM   7368  C38 POPEs 161      59.437 112.897  89.734  1.00  0.00           C
ATOM   7371  C39 POPEs 161      59.327 111.397  90.044  1.00  0.00           C
ATOM   7374 0C31 POPEs 161      58.017 110.797  89.554  1.00  0.00           C
ATOM   7377 1C31 POPEs 161      58.087 109.277  89.314  1.00  0.00           C
ATOM   7380 2C31 POPEs 161      56.807 108.777  88.633  1.00  0.00           C
ATOM   7383 3C31 POPEs 161      56.827 107.297  88.243  1.00  0.00           C
ATOM   7386 4C31 POPEs 161      55.697 106.997  87.243  1.00  0.00           C
ATOM   7389 5C31 POPEs 161      55.707 105.557  86.703  1.00  0.00           C
ATOM   7392 6C31 POPEs 161      54.757 105.387  85.513  1.00  0.00           C
ATOM   7396  NH3 POPEt 162     101.907 105.227  56.644  1.00  0.00           N
ATOM   7400  C12 POPEt 162     100.887 104.447  55.874  1.00  0.00           C
ATOM   7403  C11 POPEt 162     101.417 103.027  55.554  1.00  0.00           C
ATOM   7406  P   POPEt 162     100.167 100.687  55.453  1.00  0.00           P
ATOM   7407  O13 POPEt 162     100.037  99.937  54.184  1.00  0.00           O
ATOM   7408  O14 POPEt 162     101.227 100.237  56.384  1.00  0.00           O
ATOM   7409  O11 POPEt 162      98.817 100.647  56.264  1.00  0.00           O
ATOM   7410  O12 POPEt 162     100.337 102.217  55.124  1.00  0.00           O
ATOM   7411  C1  POPEt 162      98.477 101.777  57.074  1.00  0.00           C
ATOM   7414  C2  POPEt 162      97.687 101.367  58.354  1.00  0.00           C
ATOM   7416  O21 POPEt 162      98.537 101.327  59.514  1.00  0.00           O
ATOM   7417  C21 POPEt 162      99.247 100.247  59.714  1.00  0.00           C
ATOM   7418  O22 POPEt 162      99.557  99.397  58.894  1.00  0.00           O
ATOM   7419  C22 POPEt 162      99.547 100.067  61.194  1.00  0.00           C
ATOM   7422  C3  POPEt 162      96.807 100.087  58.153  1.00  0.00           C
ATOM   7425  O31 POPEt 162      96.257  99.627  59.414  1.00  0.00           O
ATOM   7426  C31 POPEt 162      94.927  99.557  59.544  1.00  0.00           C
ATOM   7427  O32 POPEt 162      94.107  99.827  58.684  1.00  0.00           O
ATOM   7428  C32 POPEt 162      94.637  99.077  60.954  1.00  0.00           C
ATOM   7431  C23 POPEt 162      98.717  98.907  61.773  1.00  0.00           C
ATOM   7434  C24 POPEt 162      99.537  97.647  62.074  1.00  0.00           C
ATOM   7437  C25 POPEt 162      98.657  96.467  62.484  1.00  0.00           C
ATOM   7440  C26 POPEt 162      98.137  96.597  63.924  1.00  0.00           C
ATOM   7443  C27 POPEt 162      97.117  95.507  64.273  1.00  0.00           C
ATOM   7446  C28 POPEt 162      96.657  95.557  65.743  1.00  0.00           C
ATOM   7449  C29 POPEt 162      95.927  96.837  66.054  1.00  0.00           C
ATOM   7451 0C21 POPEt 162      95.397  97.167  67.244  1.00  0.00           C
ATOM   7453 1C21 POPEt 162      95.427  96.327  68.494  1.00  0.00           C
ATOM   7456 2C21 POPEt 162      94.177  95.437  68.604  1.00  0.00           C
ATOM   7459 3C21 POPEt 162      93.937  94.957  70.044  1.00  0.00           C
ATOM   7462 4C21 POPEt 162      92.737  94.027  70.164  1.00  0.00           C
ATOM   7465 5C21 POPEt 162      92.487  93.577  71.614  1.00  0.00           C
ATOM   7468 6C21 POPEt 162      91.237  92.697  71.754  1.00  0.00           C
ATOM   7471 7C21 POPEt 162      90.877  92.397  73.214  1.00  0.00           C
ATOM   7474 8C21 POPEt 162      89.577  91.597  73.364  1.00  0.00           C
ATOM   7478  C33 POPEt 162      94.727 100.247  61.964  1.00  0.00           C
ATOM   7481  C34 POPEt 162      94.497  99.767  63.404  1.00  0.00           C
ATOM   7484  C35 POPEt 162      94.477 100.907  64.444  1.00  0.00           C
ATOM   7487  C36 POPEt 162      95.767 101.737  64.504  1.00  0.00           C
ATOM   7490  C37 POPEt 162      97.007 100.927  64.913  1.00  0.00           C
ATOM   7493  C38 POPEt 162      97.947 101.717  65.834  1.00  0.00           C
ATOM   7496  C39 POPEt 162      99.217 100.937  66.174  1.00  0.00           C
ATOM   7499 0C31 POPEt 162      98.917  99.837  67.194  1.00  0.00           C
ATOM   7502 1C31 POPEt 162     100.107  98.917  67.444  1.00  0.00           C
ATOM   7505 2C31 POPEt 162      99.847  97.947  68.594  1.00  0.00           C
ATOM   7508 3C31 POPEt 162     100.357  98.447  69.954  1.00  0.00           C
ATOM   7511 4C31 POPEt 162     101.017  97.307  70.743  1.00  0.00           C
ATOM   7514 5C31 POPEt 162     101.657  97.747  72.062  1.00  0.00           C
ATOM   7517 6C31 POPEt 162     102.537  96.637  72.644  1.00  0.00           C
ATOM   7521  NH3 POPEu 163     109.137  42.227  54.784  1.00  0.00           N
ATOM   7525  C12 POPEu 163     109.387  42.777  53.414  1.00  0.00           C
ATOM   7528  C11 POPEu 163     110.837  43.277  53.274  1.00  0.00           C
ATOM   7531  P   POPEu 163     111.827  44.517  55.374  1.00  0.00           P
ATOM   7532  O13 POPEu 163     113.227  44.197  55.094  1.00  0.00           O
ATOM   7533  O14 POPEu 163     111.587  45.807  56.024  1.00  0.00           O
ATOM   7534  O11 POPEu 163     111.157  43.327  56.154  1.00  0.00           O
ATOM   7535  O12 POPEu 163     111.037  44.487  54.014  1.00  0.00           O
ATOM   7536  C1  POPEu 163     110.947  43.257  57.563  1.00  0.00           C
ATOM   7539  C2  POPEu 163     112.027  42.347  58.234  1.00  0.00           C
ATOM   7541  O21 POPEu 163     111.537  41.697  59.424  1.00  0.00           O
ATOM   7542  C21 POPEu 163     111.237  42.487  60.464  1.00  0.00           C
ATOM   7543  O22 POPEu 163     111.247  43.697  60.474  1.00  0.00           O
ATOM   7544  C22 POPEu 163     110.837  41.617  61.654  1.00  0.00           C
ATOM   7547  C3  POPEu 163     113.407  43.037  58.424  1.00  0.00           C
ATOM   7550  O31 POPEu 163     114.417  42.067  58.794  1.00  0.00           O
ATOM   7551  C31 POPEu 163     114.797  42.077  60.063  1.00  0.00           C
ATOM   7552  O32 POPEu 163     114.327  42.767  60.954  1.00  0.00           O
ATOM   7553  C32 POPEu 163     115.857  40.997  60.254  1.00  0.00           C
ATOM   7556  C23 POPEu 163     112.027  41.307  62.594  1.00  0.00           C
ATOM   7559  C24 POPEu 163     111.557  40.677  63.914  1.00  0.00           C
ATOM   7562  C25 POPEu 163     112.707  40.347  64.874  1.00  0.00           C
ATOM   7565  C26 POPEu 163     112.197  40.007  66.284  1.00  0.00           C
ATOM   7568  C27 POPEu 163     113.307  39.777  67.314  1.00  0.00           C
ATOM   7571  C28 POPEu 163     112.727  39.717  68.743  1.00  0.00           C
ATOM   7574  C29 POPEu 163     113.807  39.527  69.784  1.00  0.00           C
ATOM   7576 0C21 POPEu 163     113.877  38.577  70.734  1.00  0.00           C
ATOM   7578 1C21 POPEu 163     112.897  37.457  70.983  1.00  0.00           C
ATOM   7581 2C21 POPEu 163     112.267  37.537  72.384  1.00  0.00           C
ATOM   7584 3C21 POPEu 163     113.127  36.937  73.504  1.00  0.00           C
ATOM   7587 4C21 POPEu 163     112.337  36.757  74.794  1.00  0.00           C
ATOM   7590 5C21 POPEu 163     112.937  35.697  75.714  1.00  0.00           C
ATOM   7593 6C21 POPEu 163     112.077  35.437  76.953  1.00  0.00           C
ATOM   7596 7C21 POPEu 163     112.727  34.477  77.953  1.00  0.00           C
ATOM   7599 8C21 POPEu 163     112.917  35.087  79.344  1.00  0.00           C
ATOM   7603  C33 POPEu 163     116.187  40.767  61.744  1.00  0.00           C
ATOM   7606  C34 POPEu 163     117.207  41.787  62.274  1.00  0.00           C
ATOM   7609  C35 POPEu 163     116.847  42.357  63.644  1.00  0.00           C
ATOM   7612  C36 POPEu 163     117.717  41.867  64.814  1.00  0.00           C
ATOM   7615  C37 POPEu 163     117.587  42.867  65.964  1.00  0.00           C
ATOM   7618  C38 POPEu 163     118.487  42.657  67.184  1.00  0.00           C
ATOM   7621  C39 POPEu 163     118.087  43.557  68.374  1.00  0.00           C
ATOM   7624 0C31 POPEu 163     118.047  45.077  68.124  1.00  0.00           C
ATOM   7627 1C31 POPEu 163     116.797  45.587  67.364  1.00  0.00           C
ATOM   7630 2C31 POPEu 163     116.427  47.057  67.624  1.00  0.00           C
ATOM   7633 3C31 POPEu 163     115.937  47.317  69.054  1.00  0.00           C
ATOM   7636 4C31 POPEu 163     114.647  48.127  69.104  1.00  0.00           C
ATOM   7639 5C31 POPEu 163     114.087  48.217  70.523  1.00  0.00           C
ATOM   7642 6C31 POPEu 163     112.807  49.057  70.603  1.00  0.00           C
ATOM   7646  NH3 POPEv 164      69.437  95.057  97.354  1.00  0.00           N
ATOM   7650  C12 POPEv 164      68.357  94.547  98.284  1.00  0.00           C
ATOM   7653  C11 POPEv 164      68.847  94.357  99.743  1.00  0.00           C
ATOM   7656  P   POPEv 164      69.517  92.517 101.474  1.00  0.00           P
ATOM   7657  O13 POPEv 164      70.727  93.347 101.704  1.00  0.00           O
ATOM   7658  O14 POPEv 164      68.487  92.427 102.534  1.00  0.00           O
ATOM   7659  O11 POPEv 164      70.027  91.087 101.033  1.00  0.00           O
ATOM   7660  O12 POPEv 164      68.777  92.997 100.133  1.00  0.00           O
ATOM   7661  C1  POPEv 164      70.947  90.957  99.923  1.00  0.00           C
ATOM   7664  C2  POPEv 164      70.367  90.057  98.803  1.00  0.00           C
ATOM   7666  O21 POPEv 164      70.967  90.367  97.523  1.00  0.00           O
ATOM   7667  C21 POPEv 164      70.427  91.257  96.704  1.00  0.00           C
ATOM   7668  O22 POPEv 164      69.727  92.207  97.003  1.00  0.00           O
ATOM   7669  C22 POPEv 164      70.897  90.927  95.284  1.00  0.00           C
ATOM   7672  C3  POPEv 164      68.817  90.057  98.803  1.00  0.00           C
ATOM   7675  O31 POPEv 164      68.267  89.277  97.724  1.00  0.00           O
ATOM   7676  C31 POPEv 164      67.737  88.107  98.053  1.00  0.00           C
ATOM   7677  O32 POPEv 164      67.777  87.567  99.142  1.00  0.00           O
ATOM   7678  C32 POPEv 164      66.827  87.647  96.923  1.00  0.00           C
ATOM   7681  C23 POPEv 164      69.777  90.937  94.223  1.00  0.00           C
ATOM   7684  C24 POPEv 164      69.937  92.007  93.134  1.00  0.00           C
ATOM   7687  C25 POPEv 164      69.117  93.277  93.364  1.00  0.00           C
ATOM   7690  C26 POPEv 164      69.507  94.357  92.344  1.00  0.00           C
ATOM   7693  C27 POPEv 164      68.587  95.577  92.304  1.00  0.00           C
ATOM   7696  C28 POPEv 164      69.187  96.667  91.404  1.00  0.00           C
ATOM   7699  C29 POPEv 164      68.247  97.817  91.144  1.00  0.00           C
ATOM   7701 0C21 POPEv 164      68.597  99.077  90.844  1.00  0.00           C
ATOM   7703 1C21 POPEv 164      70.007  99.597  90.664  1.00  0.00           C
ATOM   7706 2C21 POPEv 164      70.277 100.177  89.263  1.00  0.00           C
ATOM   7709 3C21 POPEv 164      69.387 101.377  88.904  1.00  0.00           C
ATOM   7712 4C21 POPEv 164      69.867 102.107  87.644  1.00  0.00           C
ATOM   7715 5C21 POPEv 164      69.007 103.327  87.313  1.00  0.00           C
ATOM   7718 6C21 POPEv 164      67.717 102.987  86.544  1.00  0.00           C
ATOM   7721 7C21 POPEv 164      67.907 103.007  85.023  1.00  0.00           C
ATOM   7724 8C21 POPEv 164      66.587 102.987  84.244  1.00  0.00           C
ATOM   7728  C33 POPEv 164      66.847  86.127  96.654  1.00  0.00           C
ATOM   7731  C34 POPEv 164      67.587  85.747  95.354  1.00  0.00           C
ATOM   7734  C35 POPEv 164      66.687  85.757  94.114  1.00  0.00           C
ATOM   7737  C36 POPEv 164      67.477  85.537  92.813  1.00  0.00           C
ATOM   7740  C37 POPEv 164      66.577  85.577  91.563  1.00  0.00           C
ATOM   7743  C38 POPEv 164      67.377  85.537  90.254  1.00  0.00           C
ATOM   7746  C39 POPEv 164      66.467  85.347  89.034  1.00  0.00           C
ATOM   7749 0C31 POPEv 164      67.217  85.397  87.684  1.00  0.00           C
ATOM   7752 1C31 POPEv 164      66.267  85.117  86.514  1.00  0.00           C
ATOM   7755 2C31 POPEv 164      66.857  85.437  85.134  1.00  0.00           C
ATOM   7758 3C31 POPEv 164      67.487  84.237  84.414  1.00  0.00           C
ATOM   7761 4C31 POPEv 164      67.827  84.577  82.953  1.00  0.00           C
ATOM   7764 5C31 POPEv 164      68.307  83.357  82.164  1.00  0.00           C
ATOM   7767 6C31 POPEv 164      68.647  83.667  80.714  1.00  0.00           C
ATOM   7771  NH3 POPEw 165      43.727  81.647  98.433  1.00  0.00           N
ATOM   7775  C12 POPEw 165      44.017  80.257  98.004  1.00  0.00           C
ATOM   7778  C11 POPEw 165      42.867  79.317  98.313  1.00  0.00           C
ATOM   7781  P   POPEw 165      41.997  77.307  96.914  1.00  0.00           P
ATOM   7782  O13 POPEw 165      42.367  75.887  96.774  1.00  0.00           O
ATOM   7783  O14 POPEw 165      40.737  77.637  97.593  1.00  0.00           O
ATOM   7784  O11 POPEw 165      42.087  78.077  95.564  1.00  0.00           O
ATOM   7785  O12 POPEw 165      43.157  78.067  97.674  1.00  0.00           O
ATOM   7786  C1  POPEw 165      43.087  77.897  94.574  1.00  0.00           C
ATOM   7789  C2  POPEw 165      42.437  78.247  93.224  1.00  0.00           C
ATOM   7791  O21 POPEw 165      42.347  79.677  93.243  1.00  0.00           O
ATOM   7792  C21 POPEw 165      42.507  80.287  92.084  1.00  0.00           C
ATOM   7793  O22 POPEw 165      42.587  79.747  90.993  1.00  0.00           O
ATOM   7794  C22 POPEw 165      42.607  81.787  92.364  1.00  0.00           C
ATOM   7797  C3  POPEw 165      41.037  77.567  93.134  1.00  0.00           C
ATOM   7800  O31 POPEw 165      40.447  77.537  91.814  1.00  0.00           O
ATOM   7801  C31 POPEw 165      39.647  78.577  91.544  1.00  0.00           C
ATOM   7802  O32 POPEw 165      39.557  79.587  92.214  1.00  0.00           O
ATOM   7803  C32 POPEw 165      38.867  78.267  90.264  1.00  0.00           C
ATOM   7806  C23 POPEw 165      43.627  82.547  91.474  1.00  0.00           C
ATOM   7809  C24 POPEw 165      42.997  83.757  90.774  1.00  0.00           C
ATOM   7812  C25 POPEw 165      41.977  83.337  89.704  1.00  0.00           C
ATOM   7815  C26 POPEw 165      42.597  82.957  88.354  1.00  0.00           C
ATOM   7818  C27 POPEw 165      41.517  82.427  87.404  1.00  0.00           C
ATOM   7821  C28 POPEw 165      42.087  81.757  86.133  1.00  0.00           C
ATOM   7824  C29 POPEw 165      41.117  80.747  85.583  1.00  0.00           C
ATOM   7826 0C21 POPEw 165      40.437  80.817  84.423  1.00  0.00           C
ATOM   7828 1C21 POPEw 165      40.467  81.937  83.414  1.00  0.00           C
ATOM   7831 2C21 POPEw 165      39.437  81.767  82.273  1.00  0.00           C
ATOM   7834 3C21 POPEw 165      39.607  80.467  81.474  1.00  0.00           C
ATOM   7837 4C21 POPEw 165      38.927  80.467  80.093  1.00  0.00           C
ATOM   7840 5C21 POPEw 165      37.397  80.307  80.104  1.00  0.00           C
ATOM   7843 6C21 POPEw 165      36.887  79.857  78.714  1.00  0.00           C
ATOM   7846 7C21 POPEw 165      35.377  79.587  78.663  1.00  0.00           C
ATOM   7849 8C21 POPEw 165      34.917  78.957  77.334  1.00  0.00           C
ATOM   7853  C33 POPEw 165      39.757  78.047  89.014  1.00  0.00           C
ATOM   7856  C34 POPEw 165      39.087  77.157  87.943  1.00  0.00           C
ATOM   7859  C35 POPEw 165      37.747  77.697  87.423  1.00  0.00           C
ATOM   7862  C36 POPEw 165      37.927  79.027  86.684  1.00  0.00           C
ATOM   7865  C37 POPEw 165      36.657  79.497  85.984  1.00  0.00           C
ATOM   7868  C38 POPEw 165      36.887  80.827  85.264  1.00  0.00           C
ATOM   7871  C39 POPEw 165      35.607  81.457  84.714  1.00  0.00           C
ATOM   7874 0C31 POPEw 165      35.117  80.797  83.424  1.00  0.00           C
ATOM   7877 1C31 POPEw 165      33.927  81.537  82.803  1.00  0.00           C
ATOM   7880 2C31 POPEw 165      33.537  80.937  81.452  1.00  0.00           C
ATOM   7883 3C31 POPEw 165      32.657  81.837  80.583  1.00  0.00           C
ATOM   7886 4C31 POPEw 165      31.167  81.777  80.954  1.00  0.00           C
ATOM   7889 5C31 POPEw 165      30.297  82.617  80.004  1.00  0.00           C
ATOM   7892 6C31 POPEw 165      28.807  82.477  80.274  1.00  0.00           C
ATOM   7896  NH3 POPEx 166      10.517 108.697  95.993  1.00  0.00           N
ATOM   7900  C12 POPEx 166      11.927 109.157  96.224  1.00  0.00           C
ATOM   7903  C11 POPEx 166      12.067 110.577  96.803  1.00  0.00           C
ATOM   7906  P   POPEx 166      14.417 111.867  97.014  1.00  0.00           P
ATOM   7907  O13 POPEx 166      13.717 113.157  96.833  1.00  0.00           O
ATOM   7908  O14 POPEx 166      15.517 111.847  98.004  1.00  0.00           O
ATOM   7909  O11 POPEx 166      15.007 111.567  95.574  1.00  0.00           O
ATOM   7910  O12 POPEx 166      13.387 110.707  97.304  1.00  0.00           O
ATOM   7911  C1  POPEx 166      14.247 111.107  94.464  1.00  0.00           C
ATOM   7914  C2  POPEx 166      14.707 111.787  93.144  1.00  0.00           C
ATOM   7916  O21 POPEx 166      13.817 111.617  92.014  1.00  0.00           O
ATOM   7917  C21 POPEx 166      13.407 110.417  91.654  1.00  0.00           C
ATOM   7918  O22 POPEx 166      13.347 109.417  92.354  1.00  0.00           O
ATOM   7919  C22 POPEx 166      12.977 110.437  90.184  1.00  0.00           C
ATOM   7922  C3  POPEx 166      16.177 111.417  92.774  1.00  0.00           C
ATOM   7925  O31 POPEx 166      16.487 111.677  91.394  1.00  0.00           O
ATOM   7926  C31 POPEx 166      16.507 112.967  91.084  1.00  0.00           C
ATOM   7927  O32 POPEx 166      16.527 113.897  91.874  1.00  0.00           O
ATOM   7928  C32 POPEx 166      16.417 113.107  89.562  1.00  0.00           C
ATOM   7931  C23 POPEx 166      13.937 109.527  89.394  1.00  0.00           C
ATOM   7934  C24 POPEx 166      13.877 109.637  87.864  1.00  0.00           C
ATOM   7937  C25 POPEx 166      14.987 108.757  87.273  1.00  0.00           C
ATOM   7940  C26 POPEx 166      15.147 108.837  85.753  1.00  0.00           C
ATOM   7943  C27 POPEx 166      16.487 108.217  85.303  1.00  0.00           C
ATOM   7946  C28 POPEx 166      16.777 108.357  83.803  1.00  0.00           C
ATOM   7949  C29 POPEx 166      15.897 107.467  82.963  1.00  0.00           C
ATOM   7951 0C21 POPEx 166      15.357 107.777  81.773  1.00  0.00           C
ATOM   7953 1C21 POPEx 166      15.517 109.087  81.023  1.00  0.00           C
ATOM   7956 2C21 POPEx 166      16.647 108.997  79.974  1.00  0.00           C
ATOM   7959 3C21 POPEx 166      16.977 110.367  79.374  1.00  0.00           C
ATOM   7962 4C21 POPEx 166      18.217 110.327  78.464  1.00  0.00           C
ATOM   7965 5C21 POPEx 166      18.617 111.727  77.974  1.00  0.00           C
ATOM   7968 6C21 POPEx 166      19.967 111.727  77.254  1.00  0.00           C
ATOM   7971 7C21 POPEx 166      20.417 113.137  76.844  1.00  0.00           C
ATOM   7974 8C21 POPEx 166      21.867 113.187  76.354  1.00  0.00           C
ATOM   7978  C33 POPEx 166      17.607 113.907  89.004  1.00  0.00           C
ATOM   7981  C34 POPEx 166      17.457 114.257  87.523  1.00  0.00           C
ATOM   7984  C35 POPEx 166      17.807 113.127  86.544  1.00  0.00           C
ATOM   7987  C36 POPEx 166      17.887 113.607  85.093  1.00  0.00           C
ATOM   7990  C37 POPEx 166      18.427 112.517  84.143  1.00  0.00           C
ATOM   7993  C38 POPEx 166      18.637 112.997  82.693  1.00  0.00           C
ATOM   7996  C39 POPEx 166      19.747 114.067  82.544  1.00  0.00           C
ATOM   7999 0C31 POPEx 166      19.287 115.357  81.844  1.00  0.00           C
ATOM   8002 1C31 POPEx 166      19.987 115.607  80.504  1.00  0.00           C
ATOM   8005 2C31 POPEx 166      19.317 116.697  79.654  1.00  0.00           C
ATOM   8008 3C31 POPEx 166      19.097 118.017  80.404  1.00  0.00           C
ATOM   8011 4C31 POPEx 166      18.507 119.127  79.514  1.00  0.00           C
ATOM   8014 5C31 POPEx 166      18.277 120.427  80.284  1.00  0.00           C
ATOM   8017 6C31 POPEx 166      17.757 121.577  79.414  1.00  0.00           C
ATOM   8021  NH3 POPEy 167      67.267 110.227  98.433  1.00  0.00           N
ATOM   8025  C12 POPEy 167      67.257 110.097  99.923  1.00  0.00           C
ATOM   8028  C11 POPEy 167      67.067 108.617 100.284  1.00  0.00           C
ATOM   8031  P   POPEy 167      64.707 107.427  99.864  1.00  0.00           P
ATOM   8032  O13 POPEy 167      64.427 107.647 101.303  1.00  0.00           O
ATOM   8033  O14 POPEy 167      63.657 107.967  98.983  1.00  0.00           O
ATOM   8034  O11 POPEy 167      64.977 105.897  99.574  1.00  0.00           O
ATOM   8035  O12 POPEy 167      66.047 108.097  99.444  1.00  0.00           O
ATOM   8036  C1  POPEy 167      64.617 105.327  98.304  1.00  0.00           C
ATOM   8039  C2  POPEy 167      65.337 105.957  97.074  1.00  0.00           C
ATOM   8041  O21 POPEy 167      64.767 105.417  95.874  1.00  0.00           O
ATOM   8042  C21 POPEy 167      65.427 104.517  95.184  1.00  0.00           C
ATOM   8043  O22 POPEy 167      66.107 103.607  95.644  1.00  0.00           O
ATOM   8044  C22 POPEy 167      65.277 104.837  93.694  1.00  0.00           C
ATOM   8047  C3  POPEy 167      66.907 106.007  97.124  1.00  0.00           C
ATOM   8050  O31 POPEy 167      67.477 106.507  95.883  1.00  0.00           O
ATOM   8051  C31 POPEy 167      67.237 107.797  95.624  1.00  0.00           C
ATOM   8052  O32 POPEy 167      66.627 108.567  96.354  1.00  0.00           O
ATOM   8053  C32 POPEy 167      67.657 108.147  94.193  1.00  0.00           C
ATOM   8056  C23 POPEy 167      65.567 103.647  92.754  1.00  0.00           C
ATOM   8059  C24 POPEy 167      66.337 104.027  91.474  1.00  0.00           C
ATOM   8062  C25 POPEy 167      65.697 105.137  90.613  1.00  0.00           C
ATOM   8065  C26 POPEy 167      66.587 105.457  89.403  1.00  0.00           C
ATOM   8068  C27 POPEy 167      66.307 106.837  88.803  1.00  0.00           C
ATOM   8071  C28 POPEy 167      67.337 107.277  87.743  1.00  0.00           C
ATOM   8074  C29 POPEy 167      67.047 106.747  86.354  1.00  0.00           C
ATOM   8076 0C21 POPEy 167      66.287 107.377  85.443  1.00  0.00           C
ATOM   8078 1C21 POPEy 167      65.567 108.687  85.694  1.00  0.00           C
ATOM   8081 2C21 POPEy 167      64.727 109.177  84.503  1.00  0.00           C
ATOM   8084 3C21 POPEy 167      65.547 109.457  83.234  1.00  0.00           C
ATOM   8087 4C21 POPEy 167      65.067 110.697  82.474  1.00  0.00           C
ATOM   8090 5C21 POPEy 167      65.827 110.937  81.163  1.00  0.00           C
ATOM   8093 6C21 POPEy 167      65.407 112.247  80.482  1.00  0.00           C
ATOM   8096 7C21 POPEy 167      66.277 112.587  79.264  1.00  0.00           C
ATOM   8099 8C21 POPEy 167      66.007 113.987  78.714  1.00  0.00           C
ATOM   8103  C33 POPEy 167      66.887 109.387  93.673  1.00  0.00           C
ATOM   8106  C34 POPEy 167      66.727 109.447  92.143  1.00  0.00           C
ATOM   8109  C35 POPEy 167      67.967 109.997  91.443  1.00  0.00           C
ATOM   8112  C36 POPEy 167      67.667 110.627  90.084  1.00  0.00           C
ATOM   8115  C37 POPEy 167      68.587 111.817  89.804  1.00  0.00           C
ATOM   8118  C38 POPEy 167      68.517 112.347  88.364  1.00  0.00           C
ATOM   8121  C39 POPEy 167      68.987 111.337  87.334  1.00  0.00           C
ATOM   8124 0C31 POPEy 167      69.077 111.947  85.934  1.00  0.00           C
ATOM   8127 1C31 POPEy 167      69.437 110.897  84.883  1.00  0.00           C
ATOM   8130 2C31 POPEy 167      70.097 111.477  83.633  1.00  0.00           C
ATOM   8133 3C31 POPEy 167      69.277 112.587  82.963  1.00  0.00           C
ATOM   8136 4C31 POPEy 167      69.977 113.157  81.723  1.00  0.00           C
ATOM   8139 5C31 POPEy 167      69.227 114.377  81.173  1.00  0.00           C
ATOM   8142 6C31 POPEy 167      69.847 114.967  79.913  1.00  0.00           C
ATOM   8146  NH3 POPEz 168      92.577  15.907 101.294  1.00  0.00           N
ATOM   8150  C12 POPEz 168      91.447  15.197 102.003  1.00  0.00           C
ATOM   8153  C11 POPEz 168      91.167  13.787 101.443  1.00  0.00           C
ATOM   8156  P   POPEz 168      93.557  12.667 101.184  1.00  0.00           P
ATOM   8157  O13 POPEz 168      94.357  13.817 101.684  1.00  0.00           O
ATOM   8158  O14 POPEz 168      94.057  11.287 101.383  1.00  0.00           O
ATOM   8159  O11 POPEz 168      93.207  12.917  99.664  1.00  0.00           O
ATOM   8160  O12 POPEz 168      92.137  12.817 101.863  1.00  0.00           O
ATOM   8161  C1  POPEz 168      94.247  12.917  98.684  1.00  0.00           C
ATOM   8164  C2  POPEz 168      93.667  13.237  97.283  1.00  0.00           C
ATOM   8166  O21 POPEz 168      93.137  12.017  96.723  1.00  0.00           O
ATOM   8167  C21 POPEz 168      92.177  12.097  95.824  1.00  0.00           C
ATOM   8168  O22 POPEz 168      91.707  13.117  95.342  1.00  0.00           O
ATOM   8169  C22 POPEz 168      91.657  10.687  95.544  1.00  0.00           C
ATOM   8172  C3  POPEz 168      94.747  13.897  96.374  1.00  0.00           C
ATOM   8175  O31 POPEz 168      94.297  14.207  95.034  1.00  0.00           O
ATOM   8176  C31 POPEz 168      93.947  15.457  94.773  1.00  0.00           C
ATOM   8177  O32 POPEz 168      94.037  16.407  95.533  1.00  0.00           O
ATOM   8178  C32 POPEz 168      93.517  15.567  93.304  1.00  0.00           C
ATOM   8181  C23 POPEz 168      90.937  10.557  94.184  1.00  0.00           C
ATOM   8184  C24 POPEz 168      91.847  10.047  93.064  1.00  0.00           C
ATOM   8187  C25 POPEz 168      92.657  11.117  92.304  1.00  0.00           C
ATOM   8190  C26 POPEz 168      93.257  10.467  91.044  1.00  0.00           C
ATOM   8193  C27 POPEz 168      93.957  11.407  90.053  1.00  0.00           C
ATOM   8196  C28 POPEz 168      94.087  10.787  88.644  1.00  0.00           C
ATOM   8199  C29 POPEz 168      94.747   9.427  88.663  1.00  0.00           C
ATOM   8201 0C21 POPEz 168      95.777   9.007  87.914  1.00  0.00           C
ATOM   8203 1C21 POPEz 168      96.527   9.787  86.863  1.00  0.00           C
ATOM   8206 2C21 POPEz 168      97.787  10.477  87.423  1.00  0.00           C
ATOM   8209 3C21 POPEz 168      98.817  10.757  86.324  1.00  0.00           C
ATOM   8212 4C21 POPEz 168      99.987  11.647  86.754  1.00  0.00           C
ATOM   8215 5C21 POPEz 168      99.577  13.107  86.984  1.00  0.00           C
ATOM   8218 6C21 POPEz 168     100.717  14.077  86.684  1.00  0.00           C
ATOM   8221 7C21 POPEz 168     100.407  15.537  87.044  1.00  0.00           C
ATOM   8224 8C21 POPEz 168     101.497  16.507  86.574  1.00  0.00           C
ATOM   8228  C33 POPEz 168      92.077  16.127  93.144  1.00  0.00           C
ATOM   8231  C34 POPEz 168      91.897  16.797  91.773  1.00  0.00           C
ATOM   8234  C35 POPEz 168      92.497  18.217  91.723  1.00  0.00           C
ATOM   8237  C36 POPEz 168      92.647  18.777  90.303  1.00  0.00           C
ATOM   8240  C37 POPEz 168      94.057  19.337  90.053  1.00  0.00           C
ATOM   8243  C38 POPEz 168      94.257  19.937  88.654  1.00  0.00           C
ATOM   8246  C39 POPEz 168      93.807  21.407  88.594  1.00  0.00           C
ATOM   8249 0C31 POPEz 168      94.027  22.067  87.224  1.00  0.00           C
ATOM   8252 1C31 POPEz 168      93.697  23.567  87.254  1.00  0.00           C
ATOM   8255 2C31 POPEz 168      93.767  24.257  85.883  1.00  0.00           C
ATOM   8258 3C31 POPEz 168      95.187  24.627  85.434  1.00  0.00           C
ATOM   8261 4C31 POPEz 168      95.797  25.797  86.234  1.00  0.00           C
ATOM   8264 5C31 POPEz 168      97.197  26.197  85.743  1.00  0.00           C
ATOM   8267 6C31 POPEz 168      97.837  27.287  86.604  1.00  0.00           C
ATOM   8271  NH3 POPE0 169     120.137  83.627  53.524  1.00  0.00           N
ATOM   8275  C12 POPE0 169     119.017  83.637  52.514  1.00  0.00           C
ATOM   8278  C11 POPE0 169     117.767  82.817  52.914  1.00  0.00           C
ATOM   8281  P   POPE0 169     115.387  83.407  53.934  1.00  0.00           P
ATOM   8282  O13 POPE0 169     114.807  84.737  54.234  1.00  0.00           O
ATOM   8283  O14 POPE0 169     114.867  82.787  52.694  1.00  0.00           O
ATOM   8284  O11 POPE0 169     115.087  82.407  55.114  1.00  0.00           O
ATOM   8285  O12 POPE0 169     116.967  83.507  53.894  1.00  0.00           O
ATOM   8286  C1  POPE0 169     115.577  82.547  56.454  1.00  0.00           C
ATOM   8289  C2  POPE0 169     114.387  82.687  57.434  1.00  0.00           C
ATOM   8291  O21 POPE0 169     114.867  82.817  58.794  1.00  0.00           O
ATOM   8292  C21 POPE0 169     114.157  83.677  59.534  1.00  0.00           C
ATOM   8293  O22 POPE0 169     113.207  84.317  59.144  1.00  0.00           O
ATOM   8294  C22 POPE0 169     114.717  83.767  60.944  1.00  0.00           C
ATOM   8297  C3  POPE0 169     113.447  81.457  57.284  1.00  0.00           C
ATOM   8300  O31 POPE0 169     112.447  81.747  56.284  1.00  0.00           O
ATOM   8301  C31 POPE0 169     111.427  82.547  56.624  1.00  0.00           C
ATOM   8302  O32 POPE0 169     111.007  83.427  55.864  1.00  0.00           O
ATOM   8303  C32 POPE0 169     110.847  82.187  57.984  1.00  0.00           C
ATOM   8306  C23 POPE0 169     113.887  82.957  61.974  1.00  0.00           C
ATOM   8309  C24 POPE0 169     114.417  83.197  63.394  1.00  0.00           C
ATOM   8312  C25 POPE0 169     113.777  82.317  64.474  1.00  0.00           C
ATOM   8315  C26 POPE0 169     114.727  82.197  65.673  1.00  0.00           C
ATOM   8318  C27 POPE0 169     114.307  81.207  66.764  1.00  0.00           C
ATOM   8321  C28 POPE0 169     115.507  80.567  67.504  1.00  0.00           C
ATOM   8324  C29 POPE0 169     116.537  81.587  67.944  1.00  0.00           C
ATOM   8326 0C21 POPE0 169     116.547  82.237  69.124  1.00  0.00           C
ATOM   8328 1C21 POPE0 169     115.517  82.107  70.214  1.00  0.00           C
ATOM   8331 2C21 POPE0 169     115.997  81.247  71.394  1.00  0.00           C
ATOM   8334 3C21 POPE0 169     117.117  81.897  72.233  1.00  0.00           C
ATOM   8337 4C21 POPE0 169     117.287  81.187  73.584  1.00  0.00           C
ATOM   8340 5C21 POPE0 169     118.427  81.757  74.444  1.00  0.00           C
ATOM   8343 6C21 POPE0 169     117.967  82.687  75.584  1.00  0.00           C
ATOM   8346 7C21 POPE0 169     119.097  82.907  76.604  1.00  0.00           C
ATOM   8349 8C21 POPE0 169     118.737  83.757  77.824  1.00  0.00           C
ATOM   8353  C33 POPE0 169     109.457  82.797  58.244  1.00  0.00           C
ATOM   8356  C34 POPE0 169     108.737  82.117  59.424  1.00  0.00           C
ATOM   8359  C35 POPE0 169     109.287  82.537  60.784  1.00  0.00           C
ATOM   8362  C36 POPE0 169     108.547  81.887  61.964  1.00  0.00           C
ATOM   8365  C37 POPE0 169     109.357  81.987  63.264  1.00  0.00           C
ATOM   8368  C38 POPE0 169     108.527  81.597  64.493  1.00  0.00           C
ATOM   8371  C39 POPE0 169     109.357  81.557  65.794  1.00  0.00           C
ATOM   8374 0C31 POPE0 169     110.167  80.267  65.964  1.00  0.00           C
ATOM   8377 1C31 POPE0 169     110.637  80.037  67.413  1.00  0.00           C
ATOM   8380 2C31 POPE0 169     110.737  78.537  67.784  1.00  0.00           C
ATOM   8383 3C31 POPE0 169     111.887  77.787  67.104  1.00  0.00           C
ATOM   8386 4C31 POPE0 169     113.087  77.557  68.044  1.00  0.00           C
ATOM   8389 5C31 POPE0 169     114.247  76.837  67.354  1.00  0.00           C
ATOM   8392 6C31 POPE0 169     115.437  76.567  68.284  1.00  0.00           C
ATOM   8396  NH3 POPE1 170      74.837 106.117  54.874  1.00  0.00           N
ATOM   8400  C12 POPE1 170      76.257 106.607  54.974  1.00  0.00           C
ATOM   8403  C11 POPE1 170      76.937 106.657  53.594  1.00  0.00           C
ATOM   8406  P   POPE1 170      78.867 108.427  53.344  1.00  0.00           P
ATOM   8407  O13 POPE1 170      80.327 108.477  53.514  1.00  0.00           O
ATOM   8408  O14 POPE1 170      78.377 108.767  51.983  1.00  0.00           O
ATOM   8409  O11 POPE1 170      78.177 109.387  54.434  1.00  0.00           O
ATOM   8410  O12 POPE1 170      78.317 106.997  53.754  1.00  0.00           O
ATOM   8411  C1  POPE1 170      78.607 109.337  55.814  1.00  0.00           C
ATOM   8414  C2  POPE1 170      78.497 110.727  56.524  1.00  0.00           C
ATOM   8416  O21 POPE1 170      79.567 110.967  57.444  1.00  0.00           O
ATOM   8417  C21 POPE1 170      79.657 110.187  58.514  1.00  0.00           C
ATOM   8418  O22 POPE1 170      79.087 109.127  58.694  1.00  0.00           O
ATOM   8419  C22 POPE1 170      80.647 110.827  59.504  1.00  0.00           C
ATOM   8422  C3  POPE1 170      77.107 111.037  57.184  1.00  0.00           C
ATOM   8425  O31 POPE1 170      77.107 112.117  58.153  1.00  0.00           O
ATOM   8426  C31 POPE1 170      77.347 113.347  57.664  1.00  0.00           C
ATOM   8427  O32 POPE1 170      77.577 113.587  56.493  1.00  0.00           O
ATOM   8428  C32 POPE1 170      77.337 114.387  58.804  1.00  0.00           C
ATOM   8431  C23 POPE1 170      80.157 112.157  60.124  1.00  0.00           C
ATOM   8434  C24 POPE1 170      81.137 112.747  61.154  1.00  0.00           C
ATOM   8437  C25 POPE1 170      81.007 112.187  62.584  1.00  0.00           C
ATOM   8440  C26 POPE1 170      79.707 112.577  63.294  1.00  0.00           C
ATOM   8443  C27 POPE1 170      79.767 112.547  64.844  1.00  0.00           C
ATOM   8446  C28 POPE1 170      79.797 111.147  65.504  1.00  0.00           C
ATOM   8449  C29 POPE1 170      81.137 110.457  65.383  1.00  0.00           C
ATOM   8451 0C21 POPE1 170      82.117 110.447  66.303  1.00  0.00           C
ATOM   8453 1C21 POPE1 170      82.067 111.097  67.674  1.00  0.00           C
ATOM   8456 2C21 POPE1 170      83.207 110.647  68.604  1.00  0.00           C
ATOM   8459 3C21 POPE1 170      82.907 110.957  70.084  1.00  0.00           C
ATOM   8462 4C21 POPE1 170      84.157 111.227  70.944  1.00  0.00           C
ATOM   8465 5C21 POPE1 170      83.927 110.857  72.413  1.00  0.00           C
ATOM   8468 6C21 POPE1 170      85.027 111.337  73.364  1.00  0.00           C
ATOM   8471 7C21 POPE1 170      84.737 110.967  74.824  1.00  0.00           C
ATOM   8474 8C21 POPE1 170      85.907 111.227  75.773  1.00  0.00           C
ATOM   8478  C33 POPE1 170      75.947 114.637  59.444  1.00  0.00           C
ATOM   8481  C34 POPE1 170      75.897 115.737  60.544  1.00  0.00           C
ATOM   8484  C35 POPE1 170      76.987 115.697  61.633  1.00  0.00           C
ATOM   8487  C36 POPE1 170      76.547 116.457  62.904  1.00  0.00           C
ATOM   8490  C37 POPE1 170      77.667 116.787  63.914  1.00  0.00           C
ATOM   8493  C38 POPE1 170      77.087 117.297  65.234  1.00  0.00           C
ATOM   8496  C39 POPE1 170      78.077 117.847  66.274  1.00  0.00           C
ATOM   8499 0C31 POPE1 170      78.627 119.247  65.994  1.00  0.00           C
ATOM   8502 1C31 POPE1 170      79.217 119.897  67.264  1.00  0.00           C
ATOM   8505 2C31 POPE1 170      79.607 121.367  67.084  1.00  0.00           C
ATOM   8508 3C31 POPE1 170      80.377 121.977  68.264  1.00  0.00           C
ATOM   8511 4C31 POPE1 170      79.487 122.497  69.404  1.00  0.00           C
ATOM   8514 5C31 POPE1 170      80.267 123.367  70.404  1.00  0.00           C
ATOM   8517 6C31 POPE1 170      79.377 124.197  71.334  1.00  0.00           C
ATOM   8521  NH3 POPE2 171      83.317  15.877 100.014  1.00  0.00           N
ATOM   8525  C12 POPE2 171      82.417  16.537 101.033  1.00  0.00           C
ATOM   8528  C11 POPE2 171      81.077  15.787 101.224  1.00  0.00           C
ATOM   8531  P   POPE2 171      79.757  17.917 102.194  1.00  0.00           P
ATOM   8532  O13 POPE2 171      78.757  18.057 103.264  1.00  0.00           O
ATOM   8533  O14 POPE2 171      80.977  18.757 102.334  1.00  0.00           O
ATOM   8534  O11 POPE2 171      79.087  18.117 100.764  1.00  0.00           O
ATOM   8535  O12 POPE2 171      80.207  16.397 102.174  1.00  0.00           O
ATOM   8536  C1  POPE2 171      79.657  19.047  99.844  1.00  0.00           C
ATOM   8539  C2  POPE2 171      79.337  18.707  98.354  1.00  0.00           C
ATOM   8541  O21 POPE2 171      78.087  19.317  97.962  1.00  0.00           O
ATOM   8542  C21 POPE2 171      78.117  19.817  96.723  1.00  0.00           C
ATOM   8543  O22 POPE2 171      79.077  19.827  95.984  1.00  0.00           O
ATOM   8544  C22 POPE2 171      76.737  20.357  96.364  1.00  0.00           C
ATOM   8547  C3  POPE2 171      79.277  17.167  98.144  1.00  0.00           C
ATOM   8550  O31 POPE2 171      79.547  16.767  96.774  1.00  0.00           O
ATOM   8551  C31 POPE2 171      78.667  15.917  96.254  1.00  0.00           C
ATOM   8552  O32 POPE2 171      77.567  15.687  96.704  1.00  0.00           O
ATOM   8553  C32 POPE2 171      79.267  15.307  94.993  1.00  0.00           C
ATOM   8556  C23 POPE2 171      76.637  20.697  94.854  1.00  0.00           C
ATOM   8559  C24 POPE2 171      75.187  20.927  94.403  1.00  0.00           C
ATOM   8562  C25 POPE2 171      75.007  21.407  92.953  1.00  0.00           C
ATOM   8565  C26 POPE2 171      75.687  20.527  91.903  1.00  0.00           C
ATOM   8568  C27 POPE2 171      75.067  20.667  90.494  1.00  0.00           C
ATOM   8571  C28 POPE2 171      75.657  19.677  89.474  1.00  0.00           C
ATOM   8574  C29 POPE2 171      74.747  19.197  88.364  1.00  0.00           C
ATOM   8576 0C21 POPE2 171      74.307  19.897  87.304  1.00  0.00           C
ATOM   8578 1C21 POPE2 171      74.617  21.337  86.984  1.00  0.00           C
ATOM   8581 2C21 POPE2 171      73.357  22.217  87.084  1.00  0.00           C
ATOM   8584 3C21 POPE2 171      72.277  21.907  86.044  1.00  0.00           C
ATOM   8587 4C21 POPE2 171      71.147  22.947  86.023  1.00  0.00           C
ATOM   8590 5C21 POPE2 171      70.177  22.767  84.844  1.00  0.00           C
ATOM   8593 6C21 POPE2 171      69.347  21.487  84.923  1.00  0.00           C
ATOM   8596 7C21 POPE2 171      68.477  21.267  83.684  1.00  0.00           C
ATOM   8599 8C21 POPE2 171      67.537  20.067  83.834  1.00  0.00           C
ATOM   8603  C33 POPE2 171      78.247  14.417  94.232  1.00  0.00           C
ATOM   8606  C34 POPE2 171      78.727  13.987  92.854  1.00  0.00           C
ATOM   8609  C35 POPE2 171      78.827  15.107  91.804  1.00  0.00           C
ATOM   8612  C36 POPE2 171      77.507  15.367  91.044  1.00  0.00           C
ATOM   8615  C37 POPE2 171      77.747  16.027  89.674  1.00  0.00           C
ATOM   8618  C38 POPE2 171      76.547  15.837  88.734  1.00  0.00           C
ATOM   8621  C39 POPE2 171      76.817  16.317  87.304  1.00  0.00           C
ATOM   8624 0C31 POPE2 171      75.637  16.017  86.364  1.00  0.00           C
ATOM   8627 1C31 POPE2 171      75.727  16.787  85.034  1.00  0.00           C
ATOM   8630 2C31 POPE2 171      74.587  16.417  84.083  1.00  0.00           C
ATOM   8633 3C31 POPE2 171      74.467  17.347  82.864  1.00  0.00           C
ATOM   8636 4C31 POPE2 171      74.067  18.787  83.224  1.00  0.00           C
ATOM   8639 5C31 POPE2 171      73.747  19.647  81.993  1.00  0.00           C
ATOM   8642 6C31 POPE2 171      73.407  21.097  82.344  1.00  0.00           C
ATOM   8646  NH3 POPE3 172     103.977  -0.577  99.543  1.00  0.00           N
ATOM   8650  C12 POPE3 172     103.427  -1.267 100.764  1.00  0.00           C
ATOM   8653  C11 POPE3 172     102.297  -2.267 100.443  1.00  0.00           C
ATOM   8656  P   POPE3 172     100.237  -1.927 102.104  1.00  0.00           P
ATOM   8657  O13 POPE3 172      99.167  -2.917 102.003  1.00  0.00           O
ATOM   8658  O14 POPE3 172     100.497  -1.217 103.383  1.00  0.00           O
ATOM   8659  O11 POPE3 172     100.057  -0.837 100.964  1.00  0.00           O
ATOM   8660  O12 POPE3 172     101.597  -2.617 101.642  1.00  0.00           O
ATOM   8661  C1  POPE3 172      98.777  -0.567 100.384  1.00  0.00           C
ATOM   8664  C2  POPE3 172      98.737   0.823  99.674  1.00  0.00           C
ATOM   8666  O21 POPE3 172      98.347   0.653  98.284  1.00  0.00           O
ATOM   8667  C21 POPE3 172      97.037   0.843  98.064  1.00  0.00           C
ATOM   8668  O22 POPE3 172      96.187   0.993  98.924  1.00  0.00           O
ATOM   8669  C22 POPE3 172      96.797   1.053  96.553  1.00  0.00           C
ATOM   8672  C3  POPE3 172     100.097   1.623  99.783  1.00  0.00           C
ATOM   8675  O31 POPE3 172     100.487   2.363  98.594  1.00  0.00           O
ATOM   8676  C31 POPE3 172     101.777   2.313  98.253  1.00  0.00           C
ATOM   8677  O32 POPE3 172     102.617   1.593  98.773  1.00  0.00           O
ATOM   8678  C32 POPE3 172     102.047   3.267  97.084  1.00  0.00           C
ATOM   8681  C23 POPE3 172      96.817  -0.197  95.634  1.00  0.00           C
ATOM   8684  C24 POPE3 172      97.077   0.193  94.164  1.00  0.00           C
ATOM   8687  C25 POPE3 172      96.047   1.153  93.533  1.00  0.00           C
ATOM   8690  C26 POPE3 172      96.477   1.713  92.164  1.00  0.00           C
ATOM   8693  C27 POPE3 172      95.467   2.683  91.534  1.00  0.00           C
ATOM   8696  C28 POPE3 172      96.087   3.727  90.574  1.00  0.00           C
ATOM   8699  C29 POPE3 172      96.767   3.127  89.374  1.00  0.00           C
ATOM   8701 0C21 POPE3 172      97.177   3.797  88.274  1.00  0.00           C
ATOM   8703 1C21 POPE3 172      97.087   5.277  88.013  1.00  0.00           C
ATOM   8706 2C21 POPE3 172      98.447   5.897  87.624  1.00  0.00           C
ATOM   8709 3C21 POPE3 172      99.027   5.347  86.303  1.00  0.00           C
ATOM   8712 4C21 POPE3 172     100.157   6.237  85.753  1.00  0.00           C
ATOM   8715 5C21 POPE3 172     100.817   5.657  84.484  1.00  0.00           C
ATOM   8718 6C21 POPE3 172     101.877   4.587  84.794  1.00  0.00           C
ATOM   8721 7C21 POPE3 172     102.387   3.887  83.533  1.00  0.00           C
ATOM   8724 8C21 POPE3 172     103.457   2.823  83.812  1.00  0.00           C
ATOM   8728  C33 POPE3 172     103.487   3.103  96.534  1.00  0.00           C
ATOM   8731  C34 POPE3 172     104.057   4.377  95.883  1.00  0.00           C
ATOM   8734  C35 POPE3 172     103.517   4.687  94.474  1.00  0.00           C
ATOM   8737  C36 POPE3 172     104.637   5.117  93.514  1.00  0.00           C
ATOM   8740  C37 POPE3 172     104.177   6.137  92.453  1.00  0.00           C
ATOM   8743  C38 POPE3 172     105.277   6.477  91.434  1.00  0.00           C
ATOM   8746  C39 POPE3 172     105.547   5.337  90.443  1.00  0.00           C
ATOM   8749 0C31 POPE3 172     106.457   5.767  89.283  1.00  0.00           C
ATOM   8752 1C31 POPE3 172     106.547   4.697  88.184  1.00  0.00           C
ATOM   8755 2C31 POPE3 172     107.527   5.097  87.084  1.00  0.00           C
ATOM   8758 3C31 POPE3 172     107.407   4.247  85.804  1.00  0.00           C
ATOM   8761 4C31 POPE3 172     107.607   2.743  86.014  1.00  0.00           C
ATOM   8764 5C31 POPE3 172     107.757   1.993  84.684  1.00  0.00           C
ATOM   8767 6C31 POPE3 172     107.837   0.473  84.844  1.00  0.00           C
ATOM   8771  NH3 POPE4 173      85.577  70.747  98.713  1.00  0.00           N
ATOM   8775  C12 POPE4 173      86.107  70.787 100.124  1.00  0.00           C
ATOM   8778  C11 POPE4 173      87.097  71.957 100.314  1.00  0.00           C
ATOM   8781  P   POPE4 173      89.457  70.927  99.704  1.00  0.00           P
ATOM   8782  O13 POPE4 173      90.597  71.867  99.704  1.00  0.00           O
ATOM   8783  O14 POPE4 173      89.707  69.507 100.044  1.00  0.00           O
ATOM   8784  O11 POPE4 173      88.667  71.007  98.334  1.00  0.00           O
ATOM   8785  O12 POPE4 173      88.377  71.477 100.714  1.00  0.00           O
ATOM   8786  C1  POPE4 173      89.367  71.007  97.094  1.00  0.00           C
ATOM   8789  C2  POPE4 173      88.507  71.707  96.023  1.00  0.00           C
ATOM   8791  O21 POPE4 173      87.507  70.777  95.583  1.00  0.00           O
ATOM   8792  C21 POPE4 173      86.427  71.337  95.053  1.00  0.00           C
ATOM   8793  O22 POPE4 173      86.137  72.517  95.124  1.00  0.00           O
ATOM   8794  C22 POPE4 173      85.607  70.257  94.333  1.00  0.00           C
ATOM   8797  C3  POPE4 173      89.367  72.207  94.824  1.00  0.00           C
ATOM   8800  O31 POPE4 173      88.837  73.377  94.143  1.00  0.00           O
ATOM   8801  C31 POPE4 173      89.017  74.507  94.844  1.00  0.00           C
ATOM   8802  O32 POPE4 173      89.557  74.557  95.934  1.00  0.00           O
ATOM   8803  C32 POPE4 173      88.567  75.767  94.074  1.00  0.00           C
ATOM   8806  C23 POPE4 173      84.077  70.497  94.353  1.00  0.00           C
ATOM   8809  C24 POPE4 173      83.347  69.787  93.204  1.00  0.00           C
ATOM   8812  C25 POPE4 173      81.957  70.377  92.924  1.00  0.00           C
ATOM   8815  C26 POPE4 173      81.467  70.097  91.493  1.00  0.00           C
ATOM   8818  C27 POPE4 173      80.077  70.677  91.214  1.00  0.00           C
ATOM   8821  C28 POPE4 173      79.597  70.377  89.773  1.00  0.00           C
ATOM   8824  C29 POPE4 173      80.147  71.297  88.724  1.00  0.00           C
ATOM   8826 0C21 POPE4 173      79.547  71.607  87.562  1.00  0.00           C
ATOM   8828 1C21 POPE4 173      78.227  71.077  87.044  1.00  0.00           C
ATOM   8831 2C21 POPE4 173      77.187  72.197  86.863  1.00  0.00           C
ATOM   8834 3C21 POPE4 173      75.907  71.747  86.133  1.00  0.00           C
ATOM   8837 4C21 POPE4 173      74.987  70.827  86.954  1.00  0.00           C
ATOM   8840 5C21 POPE4 173      73.787  70.327  86.133  1.00  0.00           C
ATOM   8843 6C21 POPE4 173      72.557  69.987  86.993  1.00  0.00           C
ATOM   8846 7C21 POPE4 173      71.407  69.377  86.173  1.00  0.00           C
ATOM   8849 8C21 POPE4 173      70.197  68.987  87.024  1.00  0.00           C
ATOM   8853  C33 POPE4 173      87.257  75.677  93.264  1.00  0.00           C
ATOM   8856  C34 POPE4 173      86.917  77.067  92.674  1.00  0.00           C
ATOM   8859  C35 POPE4 173      85.417  77.297  92.444  1.00  0.00           C
ATOM   8862  C36 POPE4 173      84.857  76.427  91.303  1.00  0.00           C
ATOM   8865  C37 POPE4 173      83.327  76.317  91.312  1.00  0.00           C
ATOM   8868  C38 POPE4 173      82.827  74.977  90.764  1.00  0.00           C
ATOM   8871  C39 POPE4 173      83.177  74.757  89.283  1.00  0.00           C
ATOM   8874 0C31 POPE4 173      82.197  75.497  88.374  1.00  0.00           C
ATOM   8877 1C31 POPE4 173      82.657  75.647  86.923  1.00  0.00           C
ATOM   8880 2C31 POPE4 173      81.527  76.227  86.063  1.00  0.00           C
ATOM   8883 3C31 POPE4 173      81.967  76.637  84.643  1.00  0.00           C
ATOM   8886 4C31 POPE4 173      82.657  77.997  84.594  1.00  0.00           C
ATOM   8889 5C31 POPE4 173      82.897  78.477  83.153  1.00  0.00           C
ATOM   8892 6C31 POPE4 173      83.467  79.897  83.083  1.00  0.00           C
ATOM   8896  NH3 POPE5 174      67.727  77.787 102.714  1.00  0.00           N
ATOM   8900  C12 POPE5 174      66.807  77.007 103.614  1.00  0.00           C
ATOM   8903  C11 POPE5 174      65.527  76.547 102.864  1.00  0.00           C
ATOM   8906  P   POPE5 174      64.667  75.587 100.602  1.00  0.00           P
ATOM   8907  O13 POPE5 174      64.307  74.147 100.524  1.00  0.00           O
ATOM   8908  O14 POPE5 174      63.597  76.597 100.874  1.00  0.00           O
ATOM   8909  O11 POPE5 174      65.397  76.027  99.274  1.00  0.00           O
ATOM   8910  O12 POPE5 174      65.827  75.837 101.654  1.00  0.00           O
ATOM   8911  C1  POPE5 174      64.777  76.797  98.243  1.00  0.00           C
ATOM   8914  C2  POPE5 174      64.707  76.057  96.884  1.00  0.00           C
ATOM   8916  O21 POPE5 174      64.027  76.947  95.974  1.00  0.00           O
ATOM   8917  C21 POPE5 174      64.577  77.067  94.773  1.00  0.00           C
ATOM   8918  O22 POPE5 174      65.567  76.477  94.384  1.00  0.00           O
ATOM   8919  C22 POPE5 174      63.857  78.207  94.044  1.00  0.00           C
ATOM   8922  C3  POPE5 174      63.907  74.747  97.024  1.00  0.00           C
ATOM   8925  O31 POPE5 174      63.807  74.087  95.743  1.00  0.00           O
ATOM   8926  C31 POPE5 174      63.597  72.787  95.854  1.00  0.00           C
ATOM   8927  O32 POPE5 174      63.747  72.137  96.874  1.00  0.00           O
ATOM   8928  C32 POPE5 174      63.157  72.207  94.514  1.00  0.00           C
ATOM   8931  C23 POPE5 174      64.307  78.397  92.562  1.00  0.00           C
ATOM   8934  C24 POPE5 174      63.447  77.607  91.574  1.00  0.00           C
ATOM   8937  C25 POPE5 174      63.787  77.907  90.104  1.00  0.00           C
ATOM   8940  C26 POPE5 174      63.377  79.317  89.674  1.00  0.00           C
ATOM   8943  C27 POPE5 174      63.577  79.557  88.173  1.00  0.00           C
ATOM   8946  C28 POPE5 174      62.997  80.907  87.702  1.00  0.00           C
ATOM   8949  C29 POPE5 174      61.497  80.857  87.534  1.00  0.00           C
ATOM   8951 0C21 POPE5 174      60.877  80.487  86.394  1.00  0.00           C
ATOM   8953 1C21 POPE5 174      61.597  80.017  85.154  1.00  0.00           C
ATOM   8956 2C21 POPE5 174      60.807  79.077  84.232  1.00  0.00           C
ATOM   8959 3C21 POPE5 174      59.927  79.837  83.234  1.00  0.00           C
ATOM   8962 4C21 POPE5 174      59.447  78.977  82.054  1.00  0.00           C
ATOM   8965 5C21 POPE5 174      58.297  78.037  82.434  1.00  0.00           C
ATOM   8968 6C21 POPE5 174      57.757  77.237  81.243  1.00  0.00           C
ATOM   8971 7C21 POPE5 174      56.307  76.787  81.474  1.00  0.00           C
ATOM   8974 8C21 POPE5 174      55.687  76.057  80.294  1.00  0.00           C
ATOM   8978  C33 POPE5 174      63.127  73.247  93.354  1.00  0.00           C
ATOM   8981  C34 POPE5 174      62.667  72.627  92.034  1.00  0.00           C
ATOM   8984  C35 POPE5 174      61.337  71.877  92.204  1.00  0.00           C
ATOM   8987  C36 POPE5 174      60.607  71.617  90.893  1.00  0.00           C
ATOM   8990  C37 POPE5 174      59.197  71.077  91.163  1.00  0.00           C
ATOM   8993  C38 POPE5 174      58.177  71.547  90.104  1.00  0.00           C
ATOM   8996  C39 POPE5 174      58.357  70.857  88.754  1.00  0.00           C
ATOM   8999 0C31 POPE5 174      57.587  69.547  88.654  1.00  0.00           C
ATOM   9002 1C31 POPE5 174      57.987  68.757  87.404  1.00  0.00           C
ATOM   9005 2C31 POPE5 174      56.957  67.687  87.024  1.00  0.00           C
ATOM   9008 3C31 POPE5 174      56.027  68.127  85.883  1.00  0.00           C
ATOM   9011 4C31 POPE5 174      56.737  68.127  84.524  1.00  0.00           C
ATOM   9014 5C31 POPE5 174      55.827  68.527  83.364  1.00  0.00           C
ATOM   9017 6C31 POPE5 174      56.497  68.387  82.003  1.00  0.00           C
ATOM   9021  NH3 POPE6 175      83.097  19.757  61.664  1.00  0.00           N
ATOM   9025  C12 POPE6 175      84.477  19.997  61.144  1.00  0.00           C
ATOM   9028  C11 POPE6 175      85.437  19.127  61.964  1.00  0.00           C
ATOM   9031  P   POPE6 175      87.997  19.337  61.773  1.00  0.00           P
ATOM   9032  O13 POPE6 175      89.077  18.767  60.944  1.00  0.00           O
ATOM   9033  O14 POPE6 175      88.027  20.777  62.084  1.00  0.00           O
ATOM   9034  O11 POPE6 175      88.017  18.507  63.124  1.00  0.00           O
ATOM   9035  O12 POPE6 175      86.607  18.867  61.204  1.00  0.00           O
ATOM   9036  C1  POPE6 175      87.897  17.077  62.944  1.00  0.00           C
ATOM   9039  C2  POPE6 175      88.237  16.297  64.213  1.00  0.00           C
ATOM   9041  O21 POPE6 175      87.317  16.677  65.243  1.00  0.00           O
ATOM   9042  C21 POPE6 175      87.627  17.487  66.224  1.00  0.00           C
ATOM   9043  O22 POPE6 175      88.607  18.197  66.344  1.00  0.00           O
ATOM   9044  C22 POPE6 175      86.477  17.397  67.224  1.00  0.00           C
ATOM   9047  C3  POPE6 175      89.757  16.327  64.554  1.00  0.00           C
ATOM   9050  O31 POPE6 175      90.037  15.477  65.673  1.00  0.00           O
ATOM   9051  C31 POPE6 175      90.997  15.917  66.484  1.00  0.00           C
ATOM   9052  O32 POPE6 175      91.797  16.797  66.224  1.00  0.00           O
ATOM   9053  C32 POPE6 175      90.877  15.157  67.804  1.00  0.00           C
ATOM   9056  C23 POPE6 175      86.697  18.337  68.434  1.00  0.00           C
ATOM   9059  C24 POPE6 175      87.807  17.837  69.374  1.00  0.00           C
ATOM   9062  C25 POPE6 175      87.517  16.417  69.864  1.00  0.00           C
ATOM   9065  C26 POPE6 175      88.077  16.157  71.254  1.00  0.00           C
ATOM   9068  C27 POPE6 175      87.237  15.157  72.044  1.00  0.00           C
ATOM   9071  C28 POPE6 175      87.647  15.147  73.523  1.00  0.00           C
ATOM   9074  C29 POPE6 175      86.757  14.247  74.344  1.00  0.00           C
ATOM   9076 0C21 POPE6 175      87.157  13.527  75.404  1.00  0.00           C
ATOM   9078 1C21 POPE6 175      88.557  13.507  75.934  1.00  0.00           C
ATOM   9081 2C21 POPE6 175      88.957  14.777  76.713  1.00  0.00           C
ATOM   9084 3C21 POPE6 175      88.387  14.847  78.144  1.00  0.00           C
ATOM   9087 4C21 POPE6 175      88.987  16.007  78.954  1.00  0.00           C
ATOM   9090 5C21 POPE6 175      89.207  15.677  80.443  1.00  0.00           C
ATOM   9093 6C21 POPE6 175      90.327  14.647  80.673  1.00  0.00           C
ATOM   9096 7C21 POPE6 175      90.627  14.407  82.164  1.00  0.00           C
ATOM   9099 8C21 POPE6 175      91.617  13.267  82.383  1.00  0.00           C
ATOM   9103  C33 POPE6 175      92.237  14.627  68.304  1.00  0.00           C
ATOM   9106  C34 POPE6 175      92.077  13.297  69.044  1.00  0.00           C
ATOM   9109  C35 POPE6 175      91.487  13.477  70.453  1.00  0.00           C
ATOM   9112  C36 POPE6 175      92.587  13.767  71.464  1.00  0.00           C
ATOM   9115  C37 POPE6 175      92.087  13.777  72.914  1.00  0.00           C
ATOM   9118  C38 POPE6 175      93.217  14.127  73.904  1.00  0.00           C
ATOM   9121  C39 POPE6 175      94.367  13.107  73.854  1.00  0.00           C
ATOM   9124 0C31 POPE6 175      95.467  13.417  74.864  1.00  0.00           C
ATOM   9127 1C31 POPE6 175      96.687  12.507  74.644  1.00  0.00           C
ATOM   9130 2C31 POPE6 175      97.807  12.747  75.664  1.00  0.00           C
ATOM   9133 3C31 POPE6 175      98.427  14.147  75.554  1.00  0.00           C
ATOM   9136 4C31 POPE6 175      99.567  14.357  76.544  1.00  0.00           C
ATOM   9139 5C31 POPE6 175     100.217  15.737  76.404  1.00  0.00           C
ATOM   9142 6C31 POPE6 175     101.447  15.907  77.304  1.00  0.00           C
ATOM   9146  NH3 POPE7 176     119.707  36.357 102.654  1.00  0.00           N
ATOM   9150  C12 POPE7 176     119.127  35.447 103.703  1.00  0.00           C
ATOM   9153  C11 POPE7 176     119.907  34.117 103.764  1.00  0.00           C
ATOM   9156  P   POPE7 176     118.097  32.127 104.193  1.00  0.00           P
ATOM   9157  O13 POPE7 176     117.867  31.367 105.434  1.00  0.00           O
ATOM   9158  O14 POPE7 176     116.947  32.837 103.604  1.00  0.00           O
ATOM   9159  O11 POPE7 176     118.777  31.087 103.214  1.00  0.00           O
ATOM   9160  O12 POPE7 176     119.277  33.147 104.594  1.00  0.00           O
ATOM   9161  C1  POPE7 176     118.927  31.327 101.814  1.00  0.00           C
ATOM   9164  C2  POPE7 176     120.077  30.457 101.243  1.00  0.00           C
ATOM   9166  O21 POPE7 176     120.607  30.997 100.023  1.00  0.00           O
ATOM   9167  C21 POPE7 176     119.837  30.947  98.943  1.00  0.00           C
ATOM   9168  O22 POPE7 176     118.667  30.607  98.894  1.00  0.00           O
ATOM   9169  C22 POPE7 176     120.727  31.147  97.702  1.00  0.00           C
ATOM   9172  C3  POPE7 176     119.677  28.967 101.114  1.00  0.00           C
ATOM   9175  O31 POPE7 176     120.707  28.207 100.454  1.00  0.00           O
ATOM   9176  C31 POPE7 176     121.677  27.757 101.234  1.00  0.00           C
ATOM   9177  O32 POPE7 176     121.807  27.977 102.423  1.00  0.00           O
ATOM   9178  C32 POPE7 176     122.497  26.727 100.454  1.00  0.00           C
ATOM   9181  C23 POPE7 176     120.137  32.117  96.642  1.00  0.00           C
ATOM   9184  C24 POPE7 176     121.057  32.257  95.414  1.00  0.00           C
ATOM   9187  C25 POPE7 176     121.127  31.027  94.493  1.00  0.00           C
ATOM   9190  C26 POPE7 176     119.847  30.827  93.654  1.00  0.00           C
ATOM   9193  C27 POPE7 176     119.917  29.617  92.714  1.00  0.00           C
ATOM   9196  C28 POPE7 176     119.127  29.827  91.413  1.00  0.00           C
ATOM   9199  C29 POPE7 176     119.297  28.637  90.494  1.00  0.00           C
ATOM   9201 0C21 POPE7 176     119.907  28.587  89.304  1.00  0.00           C
ATOM   9203 1C21 POPE7 176     120.567  29.717  88.554  1.00  0.00           C
ATOM   9206 2C21 POPE7 176     119.707  30.117  87.344  1.00  0.00           C
ATOM   9209 3C21 POPE7 176     120.417  31.057  86.364  1.00  0.00           C
ATOM   9212 4C21 POPE7 176     119.517  31.427  85.174  1.00  0.00           C
ATOM   9215 5C21 POPE7 176     120.277  32.017  83.983  1.00  0.00           C
ATOM   9218 6C21 POPE7 176     119.407  32.117  82.724  1.00  0.00           C
ATOM   9221 7C21 POPE7 176     120.227  32.457  81.464  1.00  0.00           C
ATOM   9224 8C21 POPE7 176     119.437  32.327  80.163  1.00  0.00           C
ATOM   9228  C33 POPE7 176     122.897  27.057  98.994  1.00  0.00           C
ATOM   9231  C34 POPE7 176     123.377  25.787  98.274  1.00  0.00           C
ATOM   9234  C35 POPE7 176     123.947  25.977  96.852  1.00  0.00           C
ATOM   9237  C36 POPE7 176     125.367  26.587  96.863  1.00  0.00           C
ATOM   9240  C37 POPE7 176     126.117  26.407  95.533  1.00  0.00           C
ATOM   9243  C38 POPE7 176     127.627  26.677  95.664  1.00  0.00           C
ATOM   9246  C39 POPE7 176     128.417  26.527  94.353  1.00  0.00           C
ATOM   9249 0C31 POPE7 176     128.127  27.607  93.304  1.00  0.00           C
ATOM   9252 1C31 POPE7 176     128.927  27.377  92.003  1.00  0.00           C
ATOM   9255 2C31 POPE7 176     128.737  28.487  90.964  1.00  0.00           C
ATOM   9258 3C31 POPE7 176     129.547  28.247  89.684  1.00  0.00           C
ATOM   9261 4C31 POPE7 176     129.057  27.047  88.864  1.00  0.00           C
ATOM   9264 5C31 POPE7 176     129.827  26.877  87.544  1.00  0.00           C
ATOM   9267 6C31 POPE7 176     129.467  25.587  86.804  1.00  0.00           C
ATOM   9271  NH3 POPE8 177      70.267  52.167  58.804  1.00  0.00           N
ATOM   9275  C12 POPE8 177      70.237  50.877  58.034  1.00  0.00           C
ATOM   9278  C11 POPE8 177      71.667  50.317  57.844  1.00  0.00           C
ATOM   9281  P   POPE8 177      71.257  47.797  57.304  1.00  0.00           P
ATOM   9282  O13 POPE8 177      71.327  48.297  55.924  1.00  0.00           O
ATOM   9283  O14 POPE8 177      72.077  46.587  57.493  1.00  0.00           O
ATOM   9284  O11 POPE8 177      69.787  47.557  57.774  1.00  0.00           O
ATOM   9285  O12 POPE8 177      71.787  48.957  58.264  1.00  0.00           O
ATOM   9286  C1  POPE8 177      69.487  46.867  58.993  1.00  0.00           C
ATOM   9289  C2  POPE8 177      69.147  47.837  60.154  1.00  0.00           C
ATOM   9291  O21 POPE8 177      69.147  47.117  61.394  1.00  0.00           O
ATOM   9292  C21 POPE8 177      70.347  46.817  61.864  1.00  0.00           C
ATOM   9293  O22 POPE8 177      71.397  47.227  61.404  1.00  0.00           O
ATOM   9294  C22 POPE8 177      70.157  45.797  62.984  1.00  0.00           C
ATOM   9297  C3  POPE8 177      67.767  48.507  59.944  1.00  0.00           C
ATOM   9300  O31 POPE8 177      67.357  49.167  61.164  1.00  0.00           O
ATOM   9301  C31 POPE8 177      66.527  48.447  61.903  1.00  0.00           C
ATOM   9302  O32 POPE8 177      66.077  47.347  61.594  1.00  0.00           O
ATOM   9303  C32 POPE8 177      66.217  49.117  63.234  1.00  0.00           C
ATOM   9306  C23 POPE8 177      70.527  46.327  64.383  1.00  0.00           C
ATOM   9309  C24 POPE8 177      69.347  46.907  65.193  1.00  0.00           C
ATOM   9312  C25 POPE8 177      69.727  47.167  66.664  1.00  0.00           C
ATOM   9315  C26 POPE8 177      68.687  47.967  67.454  1.00  0.00           C
ATOM   9318  C27 POPE8 177      69.107  48.207  68.914  1.00  0.00           C
ATOM   9321  C28 POPE8 177      68.097  49.077  69.684  1.00  0.00           C
ATOM   9324  C29 POPE8 177      68.647  49.427  71.044  1.00  0.00           C
ATOM   9326 0C21 POPE8 177      68.147  49.087  72.244  1.00  0.00           C
ATOM   9328 1C21 POPE8 177      66.867  48.347  72.544  1.00  0.00           C
ATOM   9331 2C21 POPE8 177      66.217  48.907  73.824  1.00  0.00           C
ATOM   9334 3C21 POPE8 177      64.977  48.117  74.283  1.00  0.00           C
ATOM   9337 4C21 POPE8 177      64.357  48.697  75.563  1.00  0.00           C
ATOM   9340 5C21 POPE8 177      63.017  48.057  75.954  1.00  0.00           C
ATOM   9343 6C21 POPE8 177      63.167  46.657  76.544  1.00  0.00           C
ATOM   9346 7C21 POPE8 177      61.817  46.027  76.923  1.00  0.00           C
ATOM   9349 8C21 POPE8 177      61.967  44.597  77.464  1.00  0.00           C
ATOM   9353  C33 POPE8 177      65.807  48.017  64.232  1.00  0.00           C
ATOM   9356  C34 POPE8 177      65.457  48.497  65.644  1.00  0.00           C
ATOM   9359  C35 POPE8 177      65.117  47.297  66.534  1.00  0.00           C
ATOM   9362  C36 POPE8 177      64.687  47.647  67.953  1.00  0.00           C
ATOM   9365  C37 POPE8 177      64.867  46.447  68.904  1.00  0.00           C
ATOM   9368  C38 POPE8 177      63.927  46.457  70.114  1.00  0.00           C
ATOM   9371  C39 POPE8 177      62.557  45.837  69.794  1.00  0.00           C
ATOM   9374 0C31 POPE8 177      61.667  45.607  71.023  1.00  0.00           C
ATOM   9377 1C31 POPE8 177      60.347  44.897  70.673  1.00  0.00           C
ATOM   9380 2C31 POPE8 177      59.987  43.727  71.614  1.00  0.00           C
ATOM   9383 3C31 POPE8 177      59.337  44.177  72.924  1.00  0.00           C
ATOM   9386 4C31 POPE8 177      57.827  44.407  72.794  1.00  0.00           C
ATOM   9389 5C31 POPE8 177      57.207  45.037  74.044  1.00  0.00           C
ATOM   9392 6C31 POPE8 177      55.677  45.117  74.004  1.00  0.00           C
ATOM   9396  NH3 POPE9 178      38.397  79.797  98.974  1.00  0.00           N
ATOM   9400  C12 POPE9 178      38.777  81.187  99.384  1.00  0.00           C
ATOM   9403  C11 POPE9 178      37.747  81.717 100.392  1.00  0.00           C
ATOM   9406  P   POPE9 178      35.267  82.407 100.653  1.00  0.00           P
ATOM   9407  O13 POPE9 178      35.437  82.007 102.074  1.00  0.00           O
ATOM   9408  O14 POPE9 178      35.277  83.857 100.324  1.00  0.00           O
ATOM   9409  O11 POPE9 178      33.967  81.777 100.044  1.00  0.00           O
ATOM   9410  O12 POPE9 178      36.437  81.697  99.823  1.00  0.00           O
ATOM   9411  C1  POPE9 178      33.967  81.007  98.843  1.00  0.00           C
ATOM   9414  C2  POPE9 178      33.797  81.877  97.574  1.00  0.00           C
ATOM   9416  O21 POPE9 178      32.957  81.127  96.684  1.00  0.00           O
ATOM   9417  C21 POPE9 178      32.667  81.577  95.494  1.00  0.00           C
ATOM   9418  O22 POPE9 178      33.097  82.567  94.934  1.00  0.00           O
ATOM   9419  C22 POPE9 178      31.547  80.667  94.953  1.00  0.00           C
ATOM   9422  C3  POPE9 178      35.147  82.397  96.973  1.00  0.00           C
ATOM   9425  O31 POPE9 178      35.937  81.377  96.303  1.00  0.00           O
ATOM   9426  C31 POPE9 178      37.127  81.837  95.914  1.00  0.00           C
ATOM   9427  O32 POPE9 178      37.607  82.907  96.224  1.00  0.00           O
ATOM   9428  C32 POPE9 178      37.777  80.877  94.934  1.00  0.00           C
ATOM   9431  C23 POPE9 178      31.637  80.397  93.434  1.00  0.00           C
ATOM   9434  C24 POPE9 178      30.237  80.167  92.842  1.00  0.00           C
ATOM   9437  C25 POPE9 178      30.197  79.877  91.334  1.00  0.00           C
ATOM   9440  C26 POPE9 178      30.787  81.007  90.494  1.00  0.00           C
ATOM   9443  C27 POPE9 178      30.737  80.697  88.993  1.00  0.00           C
ATOM   9446  C28 POPE9 178      31.537  81.707  88.164  1.00  0.00           C
ATOM   9449  C29 POPE9 178      33.037  81.597  88.334  1.00  0.00           C
ATOM   9451 0C21 POPE9 178      33.917  82.557  88.044  1.00  0.00           C
ATOM   9453 1C21 POPE9 178      33.537  83.907  87.464  1.00  0.00           C
ATOM   9456 2C21 POPE9 178      33.317  83.847  85.944  1.00  0.00           C
ATOM   9459 3C21 POPE9 178      32.597  85.087  85.393  1.00  0.00           C
ATOM   9462 4C21 POPE9 178      32.397  85.007  83.874  1.00  0.00           C
ATOM   9465 5C21 POPE9 178      31.447  86.077  83.312  1.00  0.00           C
ATOM   9468 6C21 POPE9 178      31.977  87.507  83.424  1.00  0.00           C
ATOM   9471 7C21 POPE9 178      31.017  88.517  82.774  1.00  0.00           C
ATOM   9474 8C21 POPE9 178      31.527  89.967  82.833  1.00  0.00           C
ATOM   9478  C33 POPE9 178      36.907  80.687  93.673  1.00  0.00           C
ATOM   9481  C34 POPE9 178      36.127  79.367  93.673  1.00  0.00           C
ATOM   9484  C35 POPE9 178      35.477  79.167  92.313  1.00  0.00           C
ATOM   9487  C36 POPE9 178      34.637  77.887  92.164  1.00  0.00           C
ATOM   9490  C37 POPE9 178      33.987  77.877  90.774  1.00  0.00           C
ATOM   9493  C38 POPE9 178      33.127  76.647  90.482  1.00  0.00           C
ATOM   9496  C39 POPE9 178      32.317  76.817  89.184  1.00  0.00           C
ATOM   9499 0C31 POPE9 178      33.167  77.107  87.943  1.00  0.00           C
ATOM   9502 1C31 POPE9 178      32.307  77.407  86.703  1.00  0.00           C
ATOM   9505 2C31 POPE9 178      33.117  77.917  85.504  1.00  0.00           C
ATOM   9508 3C31 POPE9 178      33.827  76.797  84.724  1.00  0.00           C
ATOM   9511 4C31 POPE9 178      33.297  76.677  83.284  1.00  0.00           C
ATOM   9514 5C31 POPE9 178      34.027  75.627  82.423  1.00  0.00           C
ATOM   9517 6C31 POPE9 178      33.957  74.207  82.982  1.00  0.00           C
ATOM   9521  NH3 POPE  179     101.667  67.767 101.084  1.00  0.00           N
ATOM   9525  C12 POPE  179     101.297  69.197 100.824  1.00  0.00           C
ATOM   9528  C11 POPE  179     102.207  69.877  99.794  1.00  0.00           C
ATOM   9531  P   POPE  179     102.807  72.467  99.594  1.00  0.00           P
ATOM   9532  O13 POPE  179     102.077  73.677 100.044  1.00  0.00           O
ATOM   9533  O14 POPE  179     104.107  72.187 100.233  1.00  0.00           O
ATOM   9534  O11 POPE  179     103.097  72.497  98.053  1.00  0.00           O
ATOM   9535  O12 POPE  179     101.817  71.247  99.734  1.00  0.00           O
ATOM   9536  C1  POPE  179     102.347  73.247  97.124  1.00  0.00           C
ATOM   9539  C2  POPE  179     102.927  73.017  95.714  1.00  0.00           C
ATOM   9541  O21 POPE  179     102.247  73.937  94.854  1.00  0.00           O
ATOM   9542  C21 POPE  179     102.797  74.287  93.714  1.00  0.00           C
ATOM   9543  O22 POPE  179     103.817  73.857  93.234  1.00  0.00           O
ATOM   9544  C22 POPE  179     101.907  75.317  93.044  1.00  0.00           C
ATOM   9547  C3  POPE  179     102.757  71.527  95.284  1.00  0.00           C
ATOM   9550  O31 POPE  179     103.457  71.217  94.053  1.00  0.00           O
ATOM   9551  C31 POPE  179     102.667  71.177  92.973  1.00  0.00           C
ATOM   9552  O32 POPE  179     101.457  71.197  92.963  1.00  0.00           O
ATOM   9553  C32 POPE  179     103.557  71.047  91.732  1.00  0.00           C
ATOM   9556  C23 POPE  179     102.597  76.687  92.924  1.00  0.00           C
ATOM   9559  C24 POPE  179     101.627  77.727  92.364  1.00  0.00           C
ATOM   9562  C25 POPE  179     102.247  79.127  92.273  1.00  0.00           C
ATOM   9565  C26 POPE  179     101.307  80.117  91.574  1.00  0.00           C
ATOM   9568  C27 POPE  179     101.887  81.527  91.413  1.00  0.00           C
ATOM   9571  C28 POPE  179     100.807  82.617  91.334  1.00  0.00           C
ATOM   9574  C29 POPE  179     100.067  82.597  90.023  1.00  0.00           C
ATOM   9576 0C21 POPE  179      99.437  83.627  89.423  1.00  0.00           C
ATOM   9578 1C21 POPE  179      99.257  85.047  89.934  1.00  0.00           C
ATOM   9581 2C21 POPE  179      97.777  85.327  90.224  1.00  0.00           C
ATOM   9584 3C21 POPE  179      97.267  84.667  91.514  1.00  0.00           C
ATOM   9587 4C21 POPE  179      95.837  84.127  91.424  1.00  0.00           C
ATOM   9590 5C21 POPE  179      94.787  85.217  91.163  1.00  0.00           C
ATOM   9593 6C21 POPE  179      94.267  85.267  89.724  1.00  0.00           C
ATOM   9596 7C21 POPE  179      92.997  86.117  89.584  1.00  0.00           C
ATOM   9599 8C21 POPE  179      92.367  86.067  88.194  1.00  0.00           C
ATOM   9603  C33 POPE  179     102.787  71.287  90.414  1.00  0.00           C
ATOM   9606  C34 POPE  179     102.197  72.707  90.284  1.00  0.00           C
ATOM   9609  C35 POPE  179     101.687  73.007  88.864  1.00  0.00           C
ATOM   9612  C36 POPE  179     101.137  74.427  88.663  1.00  0.00           C
ATOM   9615  C37 POPE  179     100.687  74.637  87.214  1.00  0.00           C
ATOM   9618  C38 POPE  179     100.157  76.047  86.903  1.00  0.00           C
ATOM   9621  C39 POPE  179     101.137  77.177  87.234  1.00  0.00           C
ATOM   9624 0C31 POPE  179     100.807  78.477  86.483  1.00  0.00           C
ATOM   9627 1C31 POPE  179     101.537  79.697  87.044  1.00  0.00           C
ATOM   9630 2C31 POPE  179     101.127  81.007  86.343  1.00  0.00           C
ATOM   9633 3C31 POPE  179     101.897  82.207  86.894  1.00  0.00           C
ATOM   9636 4C31 POPE  179     101.347  83.567  86.424  1.00  0.00           C
ATOM   9639 5C31 POPE  179     102.147  84.717  87.054  1.00  0.00           C
ATOM   9642 6C31 POPE  179     101.627  86.117  86.713  1.00  0.00           C
ATOM   9646  NH3 POPE  180      89.327  83.557  56.374  1.00  0.00           N
ATOM   9650  C12 POPE  180      88.637  82.217  56.424  1.00  0.00           C
ATOM   9653  C11 POPE  180      88.687  81.447  55.084  1.00  0.00           C
ATOM   9656  P   POPE  180      86.457  80.057  54.954  1.00  0.00           P
ATOM   9657  O13 POPE  180      85.857  81.417  54.944  1.00  0.00           O
ATOM   9658  O14 POPE  180      86.157  79.197  53.814  1.00  0.00           O
ATOM   9659  O11 POPE  180      85.907  79.407  56.294  1.00  0.00           O
ATOM   9660  O12 POPE  180      88.007  80.197  55.214  1.00  0.00           O
ATOM   9661  C1  POPE  180      86.837  78.937  57.264  1.00  0.00           C
ATOM   9664  C2  POPE  180      86.027  78.427  58.454  1.00  0.00           C
ATOM   9666  O21 POPE  180      86.927  78.157  59.544  1.00  0.00           O
ATOM   9667  C21 POPE  180      86.377  78.397  60.714  1.00  0.00           C
ATOM   9668  O22 POPE  180      85.397  79.077  60.934  1.00  0.00           O
ATOM   9669  C22 POPE  180      87.127  77.587  61.764  1.00  0.00           C
ATOM   9672  C3  POPE  180      85.277  77.137  58.064  1.00  0.00           C
ATOM   9675  O31 POPE  180      84.577  76.507  59.154  1.00  0.00           O
ATOM   9676  C31 POPE  180      83.427  77.067  59.504  1.00  0.00           C
ATOM   9677  O32 POPE  180      82.957  78.077  59.024  1.00  0.00           O
ATOM   9678  C32 POPE  180      82.817  76.177  60.583  1.00  0.00           C
ATOM   9681  C23 POPE  180      86.607  77.897  63.184  1.00  0.00           C
ATOM   9684  C24 POPE  180      87.607  77.467  64.254  1.00  0.00           C
ATOM   9687  C25 POPE  180      87.527  78.327  65.514  1.00  0.00           C
ATOM   9690  C26 POPE  180      88.627  77.967  66.514  1.00  0.00           C
ATOM   9693  C27 POPE  180      89.047  79.167  67.374  1.00  0.00           C
ATOM   9696  C28 POPE  180      90.167  78.777  68.354  1.00  0.00           C
ATOM   9699  C29 POPE  180      90.737  79.977  69.054  1.00  0.00           C
ATOM   9701 0C21 POPE  180      90.697  80.237  70.374  1.00  0.00           C
ATOM   9703 1C21 POPE  180      90.087  79.377  71.454  1.00  0.00           C
ATOM   9706 2C21 POPE  180      91.057  79.017  72.584  1.00  0.00           C
ATOM   9709 3C21 POPE  180      91.547  80.227  73.394  1.00  0.00           C
ATOM   9712 4C21 POPE  180      91.797  79.887  74.874  1.00  0.00           C
ATOM   9715 5C21 POPE  180      92.627  78.617  75.063  1.00  0.00           C
ATOM   9718 6C21 POPE  180      93.007  78.397  76.534  1.00  0.00           C
ATOM   9721 7C21 POPE  180      93.707  77.057  76.743  1.00  0.00           C
ATOM   9724 8C21 POPE  180      94.157  76.877  78.194  1.00  0.00           C
ATOM   9728  C33 POPE  180      81.627  76.837  61.313  1.00  0.00           C
ATOM   9731  C34 POPE  180      81.477  76.257  62.734  1.00  0.00           C
ATOM   9734  C35 POPE  180      80.287  76.867  63.474  1.00  0.00           C
ATOM   9737  C36 POPE  180      80.597  77.197  64.944  1.00  0.00           C
ATOM   9740  C37 POPE  180      79.357  77.767  65.644  1.00  0.00           C
ATOM   9743  C38 POPE  180      79.587  78.257  67.074  1.00  0.00           C
ATOM   9746  C39 POPE  180      78.277  78.757  67.693  1.00  0.00           C
ATOM   9749 0C31 POPE  180      78.377  79.137  69.174  1.00  0.00           C
ATOM   9752 1C31 POPE  180      77.007  79.497  69.773  1.00  0.00           C
ATOM   9755 2C31 POPE  180      77.067  79.787  71.294  1.00  0.00           C
ATOM   9758 3C31 POPE  180      76.857  81.267  71.664  1.00  0.00           C
ATOM   9761 4C31 POPE  180      75.417  81.757  71.484  1.00  0.00           C
ATOM   9764 5C31 POPE  180      75.247  83.227  71.914  1.00  0.00           C
ATOM   9767 6C31 POPE  180      73.887  83.817  71.563  1.00  0.00           C
ATOM   9771  NH3 POPE  181      49.847 122.427  57.704  1.00  0.00           N
ATOM   9775  C12 POPE  181      48.547 123.177  57.504  1.00  0.00           C
ATOM   9778  C11 POPE  181      48.757 124.417  56.614  1.00  0.00           C
ATOM   9781  P   POPE  181      47.577 126.477  55.593  1.00  0.00           P
ATOM   9782  O13 POPE  181      46.217 126.887  55.184  1.00  0.00           O
ATOM   9783  O14 POPE  181      48.577 126.357  54.534  1.00  0.00           O
ATOM   9784  O11 POPE  181      48.107 127.557  56.604  1.00  0.00           O
ATOM   9785  O12 POPE  181      47.527 125.137  56.454  1.00  0.00           O
ATOM   9786  C1  POPE  181      47.357 128.007  57.734  1.00  0.00           C
ATOM   9789  C2  POPE  181      47.897 127.367  59.044  1.00  0.00           C
ATOM   9791  O21 POPE  181      46.817 127.007  59.924  1.00  0.00           O
ATOM   9792  C21 POPE  181      46.197 128.007  60.554  1.00  0.00           C
ATOM   9793  O22 POPE  181      46.327 129.187  60.334  1.00  0.00           O
ATOM   9794  C22 POPE  181      45.237 127.427  61.574  1.00  0.00           C
ATOM   9797  C3  POPE  181      49.007 128.247  59.714  1.00  0.00           C
ATOM   9800  O31 POPE  181      49.377 127.717  61.004  1.00  0.00           O
ATOM   9801  C31 POPE  181      50.387 126.867  61.004  1.00  0.00           C
ATOM   9802  O32 POPE  181      50.997 126.507  60.004  1.00  0.00           O
ATOM   9803  C32 POPE  181      50.707 126.367  62.414  1.00  0.00           C
ATOM   9806  C23 POPE  181      45.317 128.227  62.894  1.00  0.00           C
ATOM   9809  C24 POPE  181      44.367 127.657  63.944  1.00  0.00           C
ATOM   9812  C25 POPE  181      45.057 126.587  64.804  1.00  0.00           C
ATOM   9815  C26 POPE  181      45.927 127.197  65.904  1.00  0.00           C
ATOM   9818  C27 POPE  181      46.707 126.157  66.713  1.00  0.00           C
ATOM   9821  C28 POPE  181      47.247 126.737  68.033  1.00  0.00           C
ATOM   9824  C29 POPE  181      48.077 125.707  68.764  1.00  0.00           C
ATOM   9826 0C21 POPE  181      49.407 125.737  68.974  1.00  0.00           C
ATOM   9828 1C21 POPE  181      50.357 126.827  68.554  1.00  0.00           C
ATOM   9831 2C21 POPE  181      51.457 126.327  67.594  1.00  0.00           C
ATOM   9834 3C21 POPE  181      52.397 127.487  67.233  1.00  0.00           C
ATOM   9837 4C21 POPE  181      53.337 127.197  66.054  1.00  0.00           C
ATOM   9840 5C21 POPE  181      53.677 128.467  65.264  1.00  0.00           C
ATOM   9843 6C21 POPE  181      54.257 129.587  66.134  1.00  0.00           C
ATOM   9846 7C21 POPE  181      54.457 130.887  65.354  1.00  0.00           C
ATOM   9849 8C21 POPE  181      55.217 131.937  66.154  1.00  0.00           C
ATOM   9853  C33 POPE  181      49.577 126.467  63.464  1.00  0.00           C
ATOM   9856  C34 POPE  181      49.757 127.667  64.404  1.00  0.00           C
ATOM   9859  C35 POPE  181      49.607 129.017  63.694  1.00  0.00           C
ATOM   9862  C36 POPE  181      49.557 130.177  64.684  1.00  0.00           C
ATOM   9865  C37 POPE  181      49.137 131.497  64.014  1.00  0.00           C
ATOM   9868  C38 POPE  181      48.067 132.247  64.824  1.00  0.00           C
ATOM   9871  C39 POPE  181      48.557 132.681  66.214  1.00  0.00           C
ATOM   9874 0C31 POPE  181      49.537 133.851  66.154  1.00  0.00           C
ATOM   9877 1C31 POPE  181      50.207 134.131  67.504  1.00  0.00           C
ATOM   9880 2C31 POPE  181      51.717 133.871  67.484  1.00  0.00           C
ATOM   9883 3C31 POPE  181      52.367 134.421  68.754  1.00  0.00           C
ATOM   9886 4C31 POPE  181      53.907 134.401  68.743  1.00  0.00           C
ATOM   9889 5C31 POPE  181      54.457 133.701  69.993  1.00  0.00           C
ATOM   9892 6C31 POPE  181      55.977 133.761  70.124  1.00  0.00           C
ATOM   9896  NH3 POPE  182     112.157  25.627  99.944  1.00  0.00           N
ATOM   9900  C12 POPE  182     113.497  25.527 100.602  1.00  0.00           C
ATOM   9903  C11 POPE  182     113.837  24.047 100.874  1.00  0.00           C
ATOM   9906  P   POPE  182     116.247  23.037 100.624  1.00  0.00           P
ATOM   9907  O13 POPE  182     115.707  21.687 100.333  1.00  0.00           O
ATOM   9908  O14 POPE  182     117.557  23.127 101.294  1.00  0.00           O
ATOM   9909  O11 POPE  182     116.307  23.877  99.303  1.00  0.00           O
ATOM   9910  O12 POPE  182     115.157  23.887 101.413  1.00  0.00           O
ATOM   9911  C1  POPE  182     116.807  23.397  98.064  1.00  0.00           C
ATOM   9914  C2  POPE  182     115.597  23.177  97.133  1.00  0.00           C
ATOM   9916  O21 POPE  182     116.007  22.487  95.944  1.00  0.00           O
ATOM   9917  C21 POPE  182     116.277  23.137  94.834  1.00  0.00           C
ATOM   9918  O22 POPE  182     116.647  24.287  94.724  1.00  0.00           O
ATOM   9919  C22 POPE  182     116.037  22.157  93.694  1.00  0.00           C
ATOM   9922  C3  POPE  182     114.817  24.517  96.934  1.00  0.00           C
ATOM   9925  O31 POPE  182     113.757  24.367  95.964  1.00  0.00           O
ATOM   9926  C31 POPE  182     112.537  24.207  96.452  1.00  0.00           C
ATOM   9927  O32 POPE  182     112.237  24.197  97.633  1.00  0.00           O
ATOM   9928  C32 POPE  182     111.587  23.857  95.284  1.00  0.00           C
ATOM   9931  C23 POPE  182     115.857  22.867  92.344  1.00  0.00           C
ATOM   9934  C24 POPE  182     115.687  21.877  91.184  1.00  0.00           C
ATOM   9937  C25 POPE  182     116.757  20.787  91.173  1.00  0.00           C
ATOM   9940  C26 POPE  182     117.147  20.327  89.773  1.00  0.00           C
ATOM   9943  C27 POPE  182     118.187  19.187  89.804  1.00  0.00           C
ATOM   9946  C28 POPE  182     118.847  18.887  88.444  1.00  0.00           C
ATOM   9949  C29 POPE  182     117.857  18.617  87.344  1.00  0.00           C
ATOM   9951 0C21 POPE  182     118.147  18.527  86.044  1.00  0.00           C
ATOM   9953 1C21 POPE  182     119.517  18.647  85.434  1.00  0.00           C
ATOM   9956 2C21 POPE  182     119.927  20.107  85.144  1.00  0.00           C
ATOM   9959 3C21 POPE  182     118.927  20.877  84.254  1.00  0.00           C
ATOM   9962 4C21 POPE  182     119.457  22.257  83.843  1.00  0.00           C
ATOM   9965 5C21 POPE  182     120.567  22.207  82.784  1.00  0.00           C
ATOM   9968 6C21 POPE  182     121.167  23.587  82.534  1.00  0.00           C
ATOM   9971 7C21 POPE  182     122.367  23.537  81.583  1.00  0.00           C
ATOM   9974 8C21 POPE  182     122.947  24.917  81.273  1.00  0.00           C
ATOM   9978  C33 POPE  182     112.037  24.247  93.834  1.00  0.00           C
ATOM   9981  C34 POPE  182     111.437  25.557  93.304  1.00  0.00           C
ATOM   9984  C35 POPE  182     110.617  25.397  92.014  1.00  0.00           C
ATOM   9987  C36 POPE  182     110.167  26.747  91.424  1.00  0.00           C
ATOM   9990  C37 POPE  182     109.407  26.557  90.104  1.00  0.00           C
ATOM   9993  C38 POPE  182     108.787  27.847  89.544  1.00  0.00           C
ATOM   9996  C39 POPE  182     108.097  27.627  88.194  1.00  0.00           C
ATOM   9999 0C31 POPE  182     107.207  28.797  87.764  1.00  0.00           C
ATOM  10002 1C31 POPE  182     106.577  28.587  86.384  1.00  0.00           C
ATOM  10005 2C31 POPE  182     105.697  29.767  85.934  1.00  0.00           C
ATOM  10008 3C31 POPE  182     105.377  29.747  84.434  1.00  0.00           C
ATOM  10011 4C31 POPE  182     104.587  28.507  83.983  1.00  0.00           C
ATOM  10014 5C31 POPE  182     104.137  28.607  82.523  1.00  0.00           C
ATOM  10017 6C31 POPE  182     103.267  27.417  82.084  1.00  0.00           C
ATOM  10021  NH3 POPE  183      56.887  50.257 102.334  1.00  0.00           N
ATOM  10025  C12 POPE  183      55.457  50.327 101.863  1.00  0.00           C
ATOM  10028  C11 POPE  183      54.507  50.527 103.053  1.00  0.00           C
ATOM  10031  P   POPE  183      52.037  49.637 102.674  1.00  0.00           P
ATOM  10032  O13 POPE  183      52.637  48.337 103.044  1.00  0.00           O
ATOM  10033  O14 POPE  183      50.977  50.187 103.544  1.00  0.00           O
ATOM  10034  O11 POPE  183      51.547  49.497 101.163  1.00  0.00           O
ATOM  10035  O12 POPE  183      53.187  50.707 102.562  1.00  0.00           O
ATOM  10036  C1  POPE  183      52.587  49.367 100.193  1.00  0.00           C
ATOM  10039  C2  POPE  183      52.097  48.757  98.854  1.00  0.00           C
ATOM  10041  O21 POPE  183      51.177  49.597  98.134  1.00  0.00           O
ATOM  10042  C21 POPE  183      51.727  50.687  97.604  1.00  0.00           C
ATOM  10043  O22 POPE  183      52.777  51.197  97.943  1.00  0.00           O
ATOM  10044  C22 POPE  183      50.987  51.007  96.312  1.00  0.00           C
ATOM  10047  C3  POPE  183      51.477  47.347  99.083  1.00  0.00           C
ATOM  10050  O31 POPE  183      50.867  46.737  97.924  1.00  0.00           O
ATOM  10051  C31 POPE  183      51.607  46.407  96.884  1.00  0.00           C
ATOM  10052  O32 POPE  183      52.757  46.757  96.654  1.00  0.00           O
ATOM  10053  C32 POPE  183      50.727  45.547  95.974  1.00  0.00           C
ATOM  10056  C23 POPE  183      51.557  50.077  95.224  1.00  0.00           C
ATOM  10059  C24 POPE  183      50.767  50.107  93.913  1.00  0.00           C
ATOM  10062  C25 POPE  183      51.267  49.037  92.943  1.00  0.00           C
ATOM  10065  C26 POPE  183      50.267  48.677  91.833  1.00  0.00           C
ATOM  10068  C27 POPE  183      50.977  48.167  90.564  1.00  0.00           C
ATOM  10071  C28 POPE  183      50.317  46.967  89.883  1.00  0.00           C
ATOM  10074  C29 POPE  183      48.897  47.207  89.444  1.00  0.00           C
ATOM  10076 0C21 POPE  183      48.047  46.247  89.034  1.00  0.00           C
ATOM  10078 1C21 POPE  183      48.387  44.777  88.924  1.00  0.00           C
ATOM  10081 2C21 POPE  183      48.537  44.297  87.474  1.00  0.00           C
ATOM  10084 3C21 POPE  183      48.837  42.787  87.423  1.00  0.00           C
ATOM  10087 4C21 POPE  183      48.797  42.187  86.014  1.00  0.00           C
ATOM  10090 5C21 POPE  183      50.137  42.297  85.274  1.00  0.00           C
ATOM  10093 6C21 POPE  183      50.147  41.437  83.993  1.00  0.00           C
ATOM  10096 7C21 POPE  183      51.527  41.407  83.312  1.00  0.00           C
ATOM  10099 8C21 POPE  183      51.507  40.677  81.964  1.00  0.00           C
ATOM  10103  C33 POPE  183      51.457  45.077  94.704  1.00  0.00           C
ATOM  10106  C34 POPE  183      50.707  43.987  93.913  1.00  0.00           C
ATOM  10109  C35 POPE  183      49.317  44.407  93.383  1.00  0.00           C
ATOM  10112  C36 POPE  183      48.547  43.227  92.764  1.00  0.00           C
ATOM  10115  C37 POPE  183      47.137  43.617  92.304  1.00  0.00           C
ATOM  10118  C38 POPE  183      46.257  42.457  91.814  1.00  0.00           C
ATOM  10121  C39 POPE  183      45.867  41.497  92.943  1.00  0.00           C
ATOM  10124 0C31 POPE  183      44.707  40.577  92.574  1.00  0.00           C
ATOM  10127 1C31 POPE  183      44.367  39.567  93.684  1.00  0.00           C
ATOM  10130 2C31 POPE  183      43.297  38.537  93.264  1.00  0.00           C
ATOM  10133 3C31 POPE  183      42.067  39.207  92.644  1.00  0.00           C
ATOM  10136 4C31 POPE  183      40.797  38.337  92.663  1.00  0.00           C
ATOM  10139 5C31 POPE  183      39.607  39.117  92.094  1.00  0.00           C
ATOM  10142 6C31 POPE  183      38.267  38.397  92.254  1.00  0.00           C
ATOM  10146  NH3 POPE  184      69.027 120.167  57.644  1.00  0.00           N
ATOM  10150  C12 POPE  184      69.127 118.677  57.813  1.00  0.00           C
ATOM  10153  C11 POPE  184      70.537 118.147  57.474  1.00  0.00           C
ATOM  10156  P   POPE  184      70.177 115.797  58.564  1.00  0.00           P
ATOM  10157  O13 POPE  184      68.737 115.917  58.834  1.00  0.00           O
ATOM  10158  O14 POPE  184      70.767 114.467  58.364  1.00  0.00           O
ATOM  10159  O11 POPE  184      70.977 116.557  59.704  1.00  0.00           O
ATOM  10160  O12 POPE  184      70.557 116.727  57.314  1.00  0.00           O
ATOM  10161  C1  POPE  184      71.877 115.957  60.624  1.00  0.00           C
ATOM  10164  C2  POPE  184      71.277 115.967  62.054  1.00  0.00           C
ATOM  10166  O21 POPE  184      72.227 115.457  63.004  1.00  0.00           O
ATOM  10167  C21 POPE  184      72.887 116.377  63.704  1.00  0.00           C
ATOM  10168  O22 POPE  184      73.087 117.527  63.364  1.00  0.00           O
ATOM  10169  C22 POPE  184      73.337 115.707  65.014  1.00  0.00           C
ATOM  10172  C3  POPE  184      70.007 115.087  62.174  1.00  0.00           C
ATOM  10175  O31 POPE  184      69.667 114.837  63.564  1.00  0.00           O
ATOM  10176  C31 POPE  184      69.127 115.887  64.184  1.00  0.00           C
ATOM  10177  O32 POPE  184      68.847 116.947  63.654  1.00  0.00           O
ATOM  10178  C32 POPE  184      68.947 115.587  65.664  1.00  0.00           C
ATOM  10181  C23 POPE  184      73.747 116.667  66.163  1.00  0.00           C
ATOM  10184  C24 POPE  184      72.587 117.197  67.014  1.00  0.00           C
ATOM  10187  C25 POPE  184      73.077 117.867  68.312  1.00  0.00           C
ATOM  10190  C26 POPE  184      73.257 116.897  69.493  1.00  0.00           C
ATOM  10193  C27 POPE  184      73.877 117.547  70.743  1.00  0.00           C
ATOM  10196  C28 POPE  184      73.967 116.567  71.923  1.00  0.00           C
ATOM  10199  C29 POPE  184      74.807 117.037  73.094  1.00  0.00           C
ATOM  10201 0C21 POPE  184      75.727 116.317  73.754  1.00  0.00           C
ATOM  10203 1C21 POPE  184      76.097 114.877  73.464  1.00  0.00           C
ATOM  10206 2C21 POPE  184      75.077 113.897  74.063  1.00  0.00           C
ATOM  10209 3C21 POPE  184      75.247 112.467  73.523  1.00  0.00           C
ATOM  10212 4C21 POPE  184      74.117 111.537  73.984  1.00  0.00           C
ATOM  10215 5C21 POPE  184      74.247 110.107  73.444  1.00  0.00           C
ATOM  10218 6C21 POPE  184      73.047 109.237  73.854  1.00  0.00           C
ATOM  10221 7C21 POPE  184      73.057 107.847  73.194  1.00  0.00           C
ATOM  10224 8C21 POPE  184      71.857 106.987  73.594  1.00  0.00           C
ATOM  10228  C33 POPE  184      67.807 116.427  66.294  1.00  0.00           C
ATOM  10231  C34 POPE  184      67.767 116.287  67.824  1.00  0.00           C
ATOM  10234  C35 POPE  184      68.757 117.227  68.514  1.00  0.00           C
ATOM  10237  C36 POPE  184      68.947 116.917  70.014  1.00  0.00           C
ATOM  10240  C37 POPE  184      69.837 117.977  70.664  1.00  0.00           C
ATOM  10243  C38 POPE  184      70.167 117.697  72.144  1.00  0.00           C
ATOM  10246  C39 POPE  184      68.987 117.877  73.103  1.00  0.00           C
ATOM  10249 0C31 POPE  184      68.377 119.287  73.004  1.00  0.00           C
ATOM  10252 1C31 POPE  184      67.437 119.657  74.143  1.00  0.00           C
ATOM  10255 2C31 POPE  184      66.877 121.067  73.954  1.00  0.00           C
ATOM  10258 3C31 POPE  184      65.917 121.537  75.053  1.00  0.00           C
ATOM  10261 4C31 POPE  184      66.517 121.517  76.464  1.00  0.00           C
ATOM  10264 5C31 POPE  184      65.587 122.147  77.514  1.00  0.00           C
ATOM  10267 6C31 POPE  184      66.167 122.077  78.924  1.00  0.00           C
ATOM  10271  NH3 POPE  185      53.197  45.747 102.784  1.00  0.00           N
ATOM  10275  C12 POPE  185      54.337  45.837 103.764  1.00  0.00           C
ATOM  10278  C11 POPE  185      55.577  46.467 103.113  1.00  0.00           C
ATOM  10281  P   POPE  185      57.957  47.397 103.854  1.00  0.00           P
ATOM  10282  O13 POPE  185      57.837  48.707 104.534  1.00  0.00           O
ATOM  10283  O14 POPE  185      59.167  46.577 104.074  1.00  0.00           O
ATOM  10284  O11 POPE  185      57.837  47.767 102.313  1.00  0.00           O
ATOM  10285  O12 POPE  185      56.647  46.507 104.053  1.00  0.00           O
ATOM  10286  C1  POPE  185      58.187  46.807 101.312  1.00  0.00           C
ATOM  10289  C2  POPE  185      59.387  47.247 100.443  1.00  0.00           C
ATOM  10291  O21 POPE  185      59.167  48.387  99.574  1.00  0.00           O
ATOM  10292  C21 POPE  185      58.247  48.307  98.633  1.00  0.00           C
ATOM  10293  O22 POPE  185      57.287  47.547  98.614  1.00  0.00           O
ATOM  10294  C22 POPE  185      58.537  49.347  97.553  1.00  0.00           C
ATOM  10297  C3  POPE  185      59.927  46.027  99.654  1.00  0.00           C
ATOM  10300  O31 POPE  185      61.207  46.367  99.104  1.00  0.00           O
ATOM  10301  C31 POPE  185      61.277  46.437  97.803  1.00  0.00           C
ATOM  10302  O32 POPE  185      60.357  46.357  97.014  1.00  0.00           O
ATOM  10303  C32 POPE  185      62.737  46.577  97.413  1.00  0.00           C
ATOM  10306  C23 POPE  185      58.097  48.837  96.163  1.00  0.00           C
ATOM  10309  C24 POPE  185      58.487  49.757  94.993  1.00  0.00           C
ATOM  10312  C25 POPE  185      58.677  48.947  93.703  1.00  0.00           C
ATOM  10315  C26 POPE  185      58.877  49.757  92.423  1.00  0.00           C
ATOM  10318  C27 POPE  185      58.937  48.827  91.194  1.00  0.00           C
ATOM  10321  C28 POPE  185      59.187  49.537  89.844  1.00  0.00           C
ATOM  10324  C29 POPE  185      60.617  49.987  89.734  1.00  0.00           C
ATOM  10326 0C21 POPE  185      61.477  49.767  88.724  1.00  0.00           C
ATOM  10328 1C21 POPE  185      61.267  49.027  87.423  1.00  0.00           C
ATOM  10331 2C21 POPE  185      60.697  49.887  86.273  1.00  0.00           C
ATOM  10334 3C21 POPE  185      61.467  51.187  85.974  1.00  0.00           C
ATOM  10337 4C21 POPE  185      60.717  52.077  84.964  1.00  0.00           C
ATOM  10340 5C21 POPE  185      61.377  52.157  83.584  1.00  0.00           C
ATOM  10343 6C21 POPE  185      62.237  53.417  83.464  1.00  0.00           C
ATOM  10346 7C21 POPE  185      62.947  53.507  82.104  1.00  0.00           C
ATOM  10349 8C21 POPE  185      63.597  54.867  81.853  1.00  0.00           C
ATOM  10353  C33 POPE  185      62.927  45.867  96.063  1.00  0.00           C
ATOM  10356  C34 POPE  185      64.377  45.857  95.603  1.00  0.00           C
ATOM  10359  C35 POPE  185      64.507  45.167  94.244  1.00  0.00           C
ATOM  10362  C36 POPE  185      63.667  45.867  93.173  1.00  0.00           C
ATOM  10365  C37 POPE  185      64.017  45.387  91.763  1.00  0.00           C
ATOM  10368  C38 POPE  185      63.547  46.367  90.684  1.00  0.00           C
ATOM  10371  C39 POPE  185      64.457  46.227  89.464  1.00  0.00           C
ATOM  10374 0C31 POPE  185      63.937  46.907  88.204  1.00  0.00           C
ATOM  10377 1C31 POPE  185      64.967  46.727  87.084  1.00  0.00           C
ATOM  10380 2C31 POPE  185      64.517  47.197  85.704  1.00  0.00           C
ATOM  10383 3C31 POPE  185      65.707  47.217  84.743  1.00  0.00           C
ATOM  10386 4C31 POPE  185      65.327  47.527  83.304  1.00  0.00           C
ATOM  10389 5C31 POPE  185      66.507  48.137  82.534  1.00  0.00           C
ATOM  10392 6C31 POPE  185      66.337  48.097  81.014  1.00  0.00           C
ATOM  10396  NH3 POPE  186      11.307 121.377  96.264  1.00  0.00           N
ATOM  10400  C12 POPE  186      10.677 120.027  96.054  1.00  0.00           C
ATOM  10403  C11 POPE  186       9.427 119.827  96.923  1.00  0.00           C
ATOM  10406  P   POPE  186       6.877 120.237  96.712  1.00  0.00           P
ATOM  10407  O13 POPE  186       6.667 120.067  98.164  1.00  0.00           O
ATOM  10408  O14 POPE  186       5.937 121.187  96.084  1.00  0.00           O
ATOM  10409  O11 POPE  186       6.807 118.807  96.044  1.00  0.00           O
ATOM  10410  O12 POPE  186       8.377 120.697  96.494  1.00  0.00           O
ATOM  10411  C1  POPE  186       7.337 118.537  94.754  1.00  0.00           C
ATOM  10414  C2  POPE  186       6.187 118.127  93.784  1.00  0.00           C
ATOM  10416  O21 POPE  186       6.547 118.057  92.383  1.00  0.00           O
ATOM  10417  C21 POPE  186       7.317 118.997  91.863  1.00  0.00           C
ATOM  10418  O22 POPE  186       7.587 120.087  92.324  1.00  0.00           O
ATOM  10419  C22 POPE  186       7.797 118.497  90.494  1.00  0.00           C
ATOM  10422  C3  POPE  186       4.897 118.977  94.014  1.00  0.00           C
ATOM  10425  O31 POPE  186       3.827 118.637  93.103  1.00  0.00           O
ATOM  10426  C31 POPE  186       3.567 119.557  92.194  1.00  0.00           C
ATOM  10427  O32 POPE  186       4.227 120.547  91.964  1.00  0.00           O
ATOM  10428  C32 POPE  186       2.337 119.167  91.404  1.00  0.00           C
ATOM  10431  C23 POPE  186       8.687 119.487  89.714  1.00  0.00           C
ATOM  10434  C24 POPE  186       8.607 119.257  88.194  1.00  0.00           C
ATOM  10437  C25 POPE  186       9.767 119.907  87.434  1.00  0.00           C
ATOM  10440  C26 POPE  186       9.637 121.417  87.194  1.00  0.00           C
ATOM  10443  C27 POPE  186      10.947 121.967  86.592  1.00  0.00           C
ATOM  10446  C28 POPE  186      11.097 123.487  86.713  1.00  0.00           C
ATOM  10449  C29 POPE  186      12.527 123.877  86.434  1.00  0.00           C
ATOM  10451 0C21 POPE  186      12.957 124.757  85.504  1.00  0.00           C
ATOM  10453 1C21 POPE  186      12.067 125.597  84.624  1.00  0.00           C
ATOM  10456 2C21 POPE  186      12.667 126.977  84.353  1.00  0.00           C
ATOM  10459 3C21 POPE  186      11.617 127.967  83.824  1.00  0.00           C
ATOM  10462 4C21 POPE  186      12.217 129.207  83.144  1.00  0.00           C
ATOM  10465 5C21 POPE  186      13.277 129.937  83.974  1.00  0.00           C
ATOM  10468 6C21 POPE  186      13.577 131.327  83.404  1.00  0.00           C
ATOM  10471 7C21 POPE  186      14.827 131.987  83.993  1.00  0.00           C
ATOM  10474 8C21 POPE  186      15.167 133.321  83.334  1.00  0.00           C
ATOM  10478  C33 POPE  186       2.787 118.317  90.202  1.00  0.00           C
ATOM  10481  C34 POPE  186       1.953 118.547  88.943  1.00  0.00           C
ATOM  10484  C35 POPE  186       2.427 117.637  87.794  1.00  0.00           C
ATOM  10487  C36 POPE  186       2.227 116.157  88.094  1.00  0.00           C
ATOM  10490  C37 POPE  186       2.617 115.247  86.923  1.00  0.00           C
ATOM  10493  C38 POPE  186       2.197 113.807  87.214  1.00  0.00           C
ATOM  10496  C39 POPE  186       2.357 112.847  86.033  1.00  0.00           C
ATOM  10499 0C31 POPE  186       1.643 111.527  86.364  1.00  0.00           C
ATOM  10502 1C31 POPE  186       1.673 110.487  85.233  1.00  0.00           C
ATOM  10505 2C31 POPE  186       1.143 109.137  85.724  1.00  0.00           C
ATOM  10508 3C31 POPE  186       0.883 108.157  84.574  1.00  0.00           C
ATOM  10511 4C31 POPE  186      -0.167 107.097  84.944  1.00  0.00           C
ATOM  10514 5C31 POPE  186      -0.597 106.217  83.773  1.00  0.00           C
ATOM  10517 6C31 POPE  186      -1.437 105.017  84.223  1.00  0.00           C
ATOM  10521  NH3 POPE  187     104.297  55.657  54.944  1.00  0.00           N
ATOM  10525  C12 POPE  187     104.967  56.987  54.743  1.00  0.00           C
ATOM  10528  C11 POPE  187     106.357  56.887  54.083  1.00  0.00           C
ATOM  10531  P   POPE  187     107.467  55.477  56.094  1.00  0.00           P
ATOM  10532  O13 POPE  187     106.307  54.627  56.434  1.00  0.00           O
ATOM  10533  O14 POPE  187     108.817  54.877  56.204  1.00  0.00           O
ATOM  10534  O11 POPE  187     107.337  56.797  56.924  1.00  0.00           O
ATOM  10535  O12 POPE  187     107.217  55.897  54.604  1.00  0.00           O
ATOM  10536  C1  POPE  187     106.487  56.847  58.094  1.00  0.00           C
ATOM  10539  C2  POPE  187     107.297  56.567  59.374  1.00  0.00           C
ATOM  10541  O21 POPE  187     106.347  56.297  60.434  1.00  0.00           O
ATOM  10542  C21 POPE  187     106.587  56.457  61.734  1.00  0.00           C
ATOM  10543  O22 POPE  187     105.757  56.907  62.514  1.00  0.00           O
ATOM  10544  C22 POPE  187     107.937  55.877  62.194  1.00  0.00           C
ATOM  10547  C3  POPE  187     108.217  57.797  59.614  1.00  0.00           C
ATOM  10550  O31 POPE  187     107.437  58.847  60.204  1.00  0.00           O
ATOM  10551  C31 POPE  187     108.097  59.667  60.984  1.00  0.00           C
ATOM  10552  O32 POPE  187     109.297  59.617  61.214  1.00  0.00           O
ATOM  10553  C32 POPE  187     107.107  60.657  61.604  1.00  0.00           C
ATOM  10556  C23 POPE  187     107.937  55.477  63.694  1.00  0.00           C
ATOM  10559  C24 POPE  187     109.347  55.227  64.254  1.00  0.00           C
ATOM  10562  C25 POPE  187     109.377  54.987  65.784  1.00  0.00           C
ATOM  10565  C26 POPE  187     109.357  53.507  66.184  1.00  0.00           C
ATOM  10568  C27 POPE  187     109.377  53.297  67.714  1.00  0.00           C
ATOM  10571  C28 POPE  187     109.907  51.897  68.094  1.00  0.00           C
ATOM  10574  C29 POPE  187     109.987  51.617  69.574  1.00  0.00           C
ATOM  10576 0C21 POPE  187     110.777  52.247  70.463  1.00  0.00           C
ATOM  10578 1C21 POPE  187     111.727  53.377  70.164  1.00  0.00           C
ATOM  10581 2C21 POPE  187     111.167  54.747  70.584  1.00  0.00           C
ATOM  10584 3C21 POPE  187     111.187  54.987  72.093  1.00  0.00           C
ATOM  10587 4C21 POPE  187     110.627  56.377  72.434  1.00  0.00           C
ATOM  10590 5C21 POPE  187     110.827  56.767  73.904  1.00  0.00           C
ATOM  10593 6C21 POPE  187     110.597  58.277  74.133  1.00  0.00           C
ATOM  10596 7C21 POPE  187     110.967  58.717  75.554  1.00  0.00           C
ATOM  10599 8C21 POPE  187     110.837  60.227  75.754  1.00  0.00           C
ATOM  10603  C33 POPE  187     107.367  60.887  63.104  1.00  0.00           C
ATOM  10606  C34 POPE  187     108.277  62.087  63.354  1.00  0.00           C
ATOM  10609  C35 POPE  187     107.517  63.327  63.854  1.00  0.00           C
ATOM  10612  C36 POPE  187     108.437  64.527  64.063  1.00  0.00           C
ATOM  10615  C37 POPE  187     107.987  65.517  65.154  1.00  0.00           C
ATOM  10618  C38 POPE  187     108.947  66.707  65.243  1.00  0.00           C
ATOM  10621  C39 POPE  187     108.607  67.737  66.334  1.00  0.00           C
ATOM  10624 0C31 POPE  187     108.867  67.187  67.734  1.00  0.00           C
ATOM  10627 1C31 POPE  187     108.917  68.237  68.834  1.00  0.00           C
ATOM  10630 2C31 POPE  187     109.957  67.807  69.874  1.00  0.00           C
ATOM  10633 3C31 POPE  187     110.097  68.737  71.074  1.00  0.00           C
ATOM  10636 4C31 POPE  187     111.237  68.217  71.944  1.00  0.00           C
ATOM  10639 5C31 POPE  187     111.407  68.987  73.243  1.00  0.00           C
ATOM  10642 6C31 POPE  187     112.537  68.437  74.104  1.00  0.00           C
ATOM  10646  NH3 POPE  188      46.287  71.417  55.324  1.00  0.00           N
ATOM  10650  C12 POPE  188      47.477  72.307  55.523  1.00  0.00           C
ATOM  10653  C11 POPE  188      47.547  73.457  54.514  1.00  0.00           C
ATOM  10656  P   POPE  188      48.987  75.707  54.514  1.00  0.00           P
ATOM  10657  O13 POPE  188      50.187  75.867  53.674  1.00  0.00           O
ATOM  10658  O14 POPE  188      47.757  76.347  54.044  1.00  0.00           O
ATOM  10659  O11 POPE  188      49.337  76.247  55.964  1.00  0.00           O
ATOM  10660  O12 POPE  188      48.757  74.167  54.724  1.00  0.00           O
ATOM  10661  C1  POPE  188      48.957  75.497  57.134  1.00  0.00           C
ATOM  10664  C2  POPE  188      48.447  76.417  58.284  1.00  0.00           C
ATOM  10666  O21 POPE  188      47.397  75.747  59.004  1.00  0.00           O
ATOM  10667  C21 POPE  188      47.547  75.647  60.324  1.00  0.00           C
ATOM  10668  O22 POPE  188      48.557  75.957  60.944  1.00  0.00           O
ATOM  10669  C22 POPE  188      46.247  75.147  60.934  1.00  0.00           C
ATOM  10672  C3  POPE  188      47.847  77.737  57.743  1.00  0.00           C
ATOM  10675  O31 POPE  188      47.397  78.577  58.824  1.00  0.00           O
ATOM  10676  C31 POPE  188      48.397  79.097  59.524  1.00  0.00           C
ATOM  10677  O32 POPE  188      49.567  79.097  59.174  1.00  0.00           O
ATOM  10678  C32 POPE  188      47.907  79.737  60.824  1.00  0.00           C
ATOM  10681  C23 POPE  188      46.397  74.627  62.384  1.00  0.00           C
ATOM  10684  C24 POPE  188      46.377  75.737  63.434  1.00  0.00           C
ATOM  10687  C25 POPE  188      46.217  75.167  64.844  1.00  0.00           C
ATOM  10690  C26 POPE  188      46.107  76.227  65.944  1.00  0.00           C
ATOM  10693  C27 POPE  188      45.287  75.717  67.144  1.00  0.00           C
ATOM  10696  C28 POPE  188      45.017  76.807  68.194  1.00  0.00           C
ATOM  10699  C29 POPE  188      43.867  76.437  69.114  1.00  0.00           C
ATOM  10701 0C21 POPE  188      43.877  76.317  70.453  1.00  0.00           C
ATOM  10703 1C21 POPE  188      45.057  76.477  71.384  1.00  0.00           C
ATOM  10706 2C21 POPE  188      45.007  75.407  72.493  1.00  0.00           C
ATOM  10709 3C21 POPE  188      46.277  75.347  73.343  1.00  0.00           C
ATOM  10712 4C21 POPE  188      46.327  74.117  74.264  1.00  0.00           C
ATOM  10715 5C21 POPE  188      47.617  74.037  75.084  1.00  0.00           C
ATOM  10718 6C21 POPE  188      47.737  72.717  75.864  1.00  0.00           C
ATOM  10721 7C21 POPE  188      48.917  72.717  76.844  1.00  0.00           C
ATOM  10724 8C21 POPE  188      48.987  71.457  77.724  1.00  0.00           C
ATOM  10728  C33 POPE  188      48.657  79.147  62.044  1.00  0.00           C
ATOM  10731  C34 POPE  188      48.477  79.967  63.334  1.00  0.00           C
ATOM  10734  C35 POPE  188      49.107  79.257  64.534  1.00  0.00           C
ATOM  10737  C36 POPE  188      49.187  80.097  65.824  1.00  0.00           C
ATOM  10740  C37 POPE  188      48.597  79.377  67.044  1.00  0.00           C
ATOM  10743  C38 POPE  188      49.137  79.947  68.364  1.00  0.00           C
ATOM  10746  C39 POPE  188      48.447  79.357  69.593  1.00  0.00           C
ATOM  10749 0C31 POPE  188      49.167  79.707  70.904  1.00  0.00           C
ATOM  10752 1C31 POPE  188      48.417  79.237  72.154  1.00  0.00           C
ATOM  10755 2C31 POPE  188      49.177  79.577  73.454  1.00  0.00           C
ATOM  10758 3C31 POPE  188      50.387  78.687  73.734  1.00  0.00           C
ATOM  10761 4C31 POPE  188      50.057  77.517  74.663  1.00  0.00           C
ATOM  10764 5C31 POPE  188      51.317  76.777  75.134  1.00  0.00           C
ATOM  10767 6C31 POPE  188      51.017  75.647  76.124  1.00  0.00           C
ATOM  10771  NH3 POPE  189      15.637  38.167  61.334  1.00  0.00           N
ATOM  10775  C12 POPE  189      14.627  37.527  60.414  1.00  0.00           C
ATOM  10778  C11 POPE  189      13.177  37.867  60.794  1.00  0.00           C
ATOM  10781  P   POPE  189      11.017  36.657  61.724  1.00  0.00           P
ATOM  10782  O13 POPE  189      10.397  38.007  61.703  1.00  0.00           O
ATOM  10783  O14 POPE  189      10.197  35.487  61.324  1.00  0.00           O
ATOM  10784  O11 POPE  189      11.467  36.497  63.224  1.00  0.00           O
ATOM  10785  O12 POPE  189      12.417  36.667  60.994  1.00  0.00           O
ATOM  10786  C1  POPE  189      11.327  35.277  63.954  1.00  0.00           C
ATOM  10789  C2  POPE  189      12.647  34.467  63.984  1.00  0.00           C
ATOM  10791  O21 POPE  189      12.537  33.447  65.004  1.00  0.00           O
ATOM  10792  C21 POPE  189      12.617  33.787  66.274  1.00  0.00           C
ATOM  10793  O22 POPE  189      12.827  34.897  66.732  1.00  0.00           O
ATOM  10794  C22 POPE  189      12.297  32.557  67.114  1.00  0.00           C
ATOM  10797  C3  POPE  189      13.857  35.427  64.133  1.00  0.00           C
ATOM  10800  O31 POPE  189      15.087  34.757  64.534  1.00  0.00           O
ATOM  10801  C31 POPE  189      16.187  35.217  63.924  1.00  0.00           C
ATOM  10802  O32 POPE  189      16.197  35.937  62.924  1.00  0.00           O
ATOM  10803  C32 POPE  189      17.427  34.767  64.704  1.00  0.00           C
ATOM  10806  C23 POPE  189      12.827  32.667  68.564  1.00  0.00           C
ATOM  10809  C24 POPE  189      12.757  31.347  69.344  1.00  0.00           C
ATOM  10812  C25 POPE  189      11.357  30.737  69.474  1.00  0.00           C
ATOM  10815  C26 POPE  189      11.277  29.677  70.594  1.00  0.00           C
ATOM  10818  C27 POPE  189       9.867  29.077  70.743  1.00  0.00           C
ATOM  10821  C28 POPE  189       9.697  28.217  72.014  1.00  0.00           C
ATOM  10824  C29 POPE  189       9.557  29.077  73.243  1.00  0.00           C
ATOM  10826 0C21 POPE  189       8.677  28.897  74.254  1.00  0.00           C
ATOM  10828 1C21 POPE  189       7.717  27.747  74.383  1.00  0.00           C
ATOM  10831 2C21 POPE  189       6.977  27.727  75.743  1.00  0.00           C
ATOM  10834 3C21 POPE  189       7.907  27.497  76.934  1.00  0.00           C
ATOM  10837 4C21 POPE  189       7.157  27.347  78.264  1.00  0.00           C
ATOM  10840 5C21 POPE  189       8.077  26.937  79.423  1.00  0.00           C
ATOM  10843 6C21 POPE  189       7.257  26.557  80.664  1.00  0.00           C
ATOM  10846 7C21 POPE  189       8.097  25.947  81.794  1.00  0.00           C
ATOM  10849 8C21 POPE  189       7.227  25.377  82.904  1.00  0.00           C
ATOM  10853  C33 POPE  189      18.537  35.857  64.644  1.00  0.00           C
ATOM  10856  C34 POPE  189      19.787  35.517  65.453  1.00  0.00           C
ATOM  10859  C35 POPE  189      19.707  35.707  66.974  1.00  0.00           C
ATOM  10862  C36 POPE  189      21.057  35.367  67.624  1.00  0.00           C
ATOM  10865  C37 POPE  189      21.267  35.807  69.084  1.00  0.00           C
ATOM  10868  C38 POPE  189      22.727  35.567  69.493  1.00  0.00           C
ATOM  10871  C39 POPE  189      23.117  36.097  70.874  1.00  0.00           C
ATOM  10874 0C31 POPE  189      23.297  34.967  71.904  1.00  0.00           C
ATOM  10877 1C31 POPE  189      23.677  35.497  73.284  1.00  0.00           C
ATOM  10880 2C31 POPE  189      23.777  34.397  74.353  1.00  0.00           C
ATOM  10883 3C31 POPE  189      23.577  34.957  75.764  1.00  0.00           C
ATOM  10886 4C31 POPE  189      24.697  35.897  76.224  1.00  0.00           C
ATOM  10889 5C31 POPE  189      24.337  36.637  77.514  1.00  0.00           C
ATOM  10892 6C31 POPE  189      25.427  37.597  77.993  1.00  0.00           C
ATOM  10896  NH3 POPE  190      69.657  27.917  59.684  1.00  0.00           N
ATOM  10900  C12 POPE  190      71.087  27.707  60.104  1.00  0.00           C
ATOM  10903  C11 POPE  190      71.737  26.567  59.314  1.00  0.00           C
ATOM  10906  P   POPE  190      70.297  24.427  59.874  1.00  0.00           P
ATOM  10907  O13 POPE  190      69.107  25.287  60.074  1.00  0.00           O
ATOM  10908  O14 POPE  190      70.377  23.707  58.584  1.00  0.00           O
ATOM  10909  O11 POPE  190      70.547  23.477  61.094  1.00  0.00           O
ATOM  10910  O12 POPE  190      71.537  25.347  59.993  1.00  0.00           O
ATOM  10911  C1  POPE  190      70.687  23.867  62.454  1.00  0.00           C
ATOM  10914  C2  POPE  190      71.297  22.697  63.294  1.00  0.00           C
ATOM  10916  O21 POPE  190      71.257  23.057  64.694  1.00  0.00           O
ATOM  10917  C21 POPE  190      71.167  22.017  65.533  1.00  0.00           C
ATOM  10918  O22 POPE  190      71.057  20.847  65.224  1.00  0.00           O
ATOM  10919  C22 POPE  190      71.427  22.547  66.953  1.00  0.00           C
ATOM  10922  C3  POPE  190      72.747  22.417  62.794  1.00  0.00           C
ATOM  10925  O31 POPE  190      73.497  21.527  63.644  1.00  0.00           O
ATOM  10926  C31 POPE  190      74.177  21.947  64.714  1.00  0.00           C
ATOM  10927  O32 POPE  190      74.317  21.277  65.724  1.00  0.00           O
ATOM  10928  C32 POPE  190      74.757  23.347  64.604  1.00  0.00           C
ATOM  10931  C23 POPE  190      71.507  21.447  68.044  1.00  0.00           C
ATOM  10934  C24 POPE  190      72.027  21.997  69.394  1.00  0.00           C
ATOM  10937  C25 POPE  190      72.017  20.967  70.533  1.00  0.00           C
ATOM  10940  C26 POPE  190      72.747  21.477  71.783  1.00  0.00           C
ATOM  10943  C27 POPE  190      72.607  20.577  73.023  1.00  0.00           C
ATOM  10946  C28 POPE  190      73.827  20.597  73.974  1.00  0.00           C
ATOM  10949  C29 POPE  190      74.317  21.987  74.334  1.00  0.00           C
ATOM  10951 0C21 POPE  190      74.257  22.597  75.533  1.00  0.00           C
ATOM  10953 1C21 POPE  190      73.617  22.047  76.783  1.00  0.00           C
ATOM  10956 2C21 POPE  190      72.907  23.157  77.594  1.00  0.00           C
ATOM  10959 3C21 POPE  190      71.947  22.597  78.644  1.00  0.00           C
ATOM  10962 4C21 POPE  190      71.347  23.687  79.534  1.00  0.00           C
ATOM  10965 5C21 POPE  190      69.967  23.317  80.104  1.00  0.00           C
ATOM  10968 6C21 POPE  190      68.827  23.547  79.094  1.00  0.00           C
ATOM  10971 7C21 POPE  190      67.457  23.727  79.764  1.00  0.00           C
ATOM  10974 8C21 POPE  190      66.347  24.147  78.794  1.00  0.00           C
ATOM  10978  C33 POPE  190      75.927  23.557  65.603  1.00  0.00           C
ATOM  10981  C34 POPE  190      75.947  24.957  66.224  1.00  0.00           C
ATOM  10984  C35 POPE  190      75.167  25.057  67.544  1.00  0.00           C
ATOM  10987  C36 POPE  190      75.877  24.437  68.764  1.00  0.00           C
ATOM  10990  C37 POPE  190      75.057  24.697  70.034  1.00  0.00           C
ATOM  10993  C38 POPE  190      75.637  24.137  71.344  1.00  0.00           C
ATOM  10996  C39 POPE  190      76.747  25.017  71.953  1.00  0.00           C
ATOM  10999 0C31 POPE  190      76.857  24.807  73.474  1.00  0.00           C
ATOM  11002 1C31 POPE  190      78.007  25.597  74.124  1.00  0.00           C
ATOM  11005 2C31 POPE  190      77.977  25.557  75.664  1.00  0.00           C
ATOM  11008 3C31 POPE  190      76.857  26.417  76.264  1.00  0.00           C
ATOM  11011 4C31 POPE  190      76.707  26.257  77.784  1.00  0.00           C
ATOM  11014 5C31 POPE  190      75.367  26.827  78.284  1.00  0.00           C
ATOM  11017 6C31 POPE  190      75.157  26.697  79.794  1.00  0.00           C
ATOM  11021  NH3 POPE  191     112.437  85.637  54.854  1.00  0.00           N
ATOM  11025  C12 POPE  191     111.927  86.457  53.704  1.00  0.00           C
ATOM  11028  C11 POPE  191     110.587  87.097  54.054  1.00  0.00           C
ATOM  11031  P   POPE  191     108.477  88.077  52.934  1.00  0.00           P
ATOM  11032  O13 POPE  191     108.827  89.447  52.484  1.00  0.00           O
ATOM  11033  O14 POPE  191     107.357  87.527  52.134  1.00  0.00           O
ATOM  11034  O11 POPE  191     108.107  88.107  54.474  1.00  0.00           O
ATOM  11035  O12 POPE  191     109.747  87.137  52.894  1.00  0.00           O
ATOM  11036  C1  POPE  191     107.327  87.027  55.024  1.00  0.00           C
ATOM  11039  C2  POPE  191     106.787  87.377  56.454  1.00  0.00           C
ATOM  11041  O21 POPE  191     107.817  87.737  57.404  1.00  0.00           O
ATOM  11042  C21 POPE  191     108.497  86.707  57.883  1.00  0.00           C
ATOM  11043  O22 POPE  191     108.977  85.807  57.204  1.00  0.00           O
ATOM  11044  C22 POPE  191     108.437  86.717  59.414  1.00  0.00           C
ATOM  11047  C3  POPE  191     105.767  86.377  57.094  1.00  0.00           C
ATOM  11050  O31 POPE  191     105.477  86.717  58.474  1.00  0.00           O
ATOM  11051  C31 POPE  191     104.767  87.847  58.654  1.00  0.00           C
ATOM  11052  O32 POPE  191     104.257  88.487  57.754  1.00  0.00           O
ATOM  11053  C32 POPE  191     104.767  88.217  60.144  1.00  0.00           C
ATOM  11056  C23 POPE  191     109.767  86.387  60.124  1.00  0.00           C
ATOM  11059  C24 POPE  191     109.767  86.827  61.604  1.00  0.00           C
ATOM  11062  C25 POPE  191     110.617  85.937  62.514  1.00  0.00           C
ATOM  11065  C26 POPE  191     110.667  86.437  63.974  1.00  0.00           C
ATOM  11068  C27 POPE  191     111.217  85.377  64.934  1.00  0.00           C
ATOM  11071  C28 POPE  191     111.167  85.817  66.414  1.00  0.00           C
ATOM  11074  C29 POPE  191     112.307  86.717  66.804  1.00  0.00           C
ATOM  11076 0C21 POPE  191     112.247  88.017  67.154  1.00  0.00           C
ATOM  11078 1C21 POPE  191     110.997  88.857  67.244  1.00  0.00           C
ATOM  11081 2C21 POPE  191     111.207  90.177  68.023  1.00  0.00           C
ATOM  11084 3C21 POPE  191     112.247  91.117  67.394  1.00  0.00           C
ATOM  11087 4C21 POPE  191     112.287  92.497  68.084  1.00  0.00           C
ATOM  11090 5C21 POPE  191     113.507  93.357  67.684  1.00  0.00           C
ATOM  11093 6C21 POPE  191     113.587  93.737  66.204  1.00  0.00           C
ATOM  11096 7C21 POPE  191     114.807  94.627  65.904  1.00  0.00           C
ATOM  11099 8C21 POPE  191     115.027  94.867  64.414  1.00  0.00           C
ATOM  11103  C33 POPE  191     104.307  89.657  60.424  1.00  0.00           C
ATOM  11106  C34 POPE  191     104.227  89.987  61.914  1.00  0.00           C
ATOM  11109  C35 POPE  191     103.137  89.197  62.654  1.00  0.00           C
ATOM  11112  C36 POPE  191     103.197  89.427  64.164  1.00  0.00           C
ATOM  11115  C37 POPE  191     102.177  88.577  64.913  1.00  0.00           C
ATOM  11118  C38 POPE  191     102.317  88.737  66.434  1.00  0.00           C
ATOM  11121  C39 POPE  191     101.207  87.987  67.163  1.00  0.00           C
ATOM  11124 0C31 POPE  191     101.207  88.237  68.674  1.00  0.00           C
ATOM  11127 1C31 POPE  191      99.997  87.577  69.334  1.00  0.00           C
ATOM  11130 2C31 POPE  191      99.797  87.997  70.794  1.00  0.00           C
ATOM  11133 3C31 POPE  191     100.597  87.137  71.773  1.00  0.00           C
ATOM  11136 4C31 POPE  191     100.337  87.537  73.224  1.00  0.00           C
ATOM  11139 5C31 POPE  191     100.857  86.497  74.224  1.00  0.00           C
ATOM  11142 6C31 POPE  191     100.647  86.897  75.673  1.00  0.00           C
ATOM  11146  NH3 POPE  192      26.407  60.997  97.113  1.00  0.00           N
ATOM  11150  C12 POPE  192      25.527  61.397  98.274  1.00  0.00           C
ATOM  11153  C11 POPE  192      25.337  60.257  99.294  1.00  0.00           C
ATOM  11156  P   POPE  192      25.137  57.867  98.234  1.00  0.00           P
ATOM  11157  O13 POPE  192      26.557  57.747  98.604  1.00  0.00           O
ATOM  11158  O14 POPE  192      24.257  56.697  98.493  1.00  0.00           O
ATOM  11159  O11 POPE  192      25.087  58.247  96.693  1.00  0.00           O
ATOM  11160  O12 POPE  192      24.507  59.187  98.812  1.00  0.00           O
ATOM  11161  C1  POPE  192      24.087  57.627  95.864  1.00  0.00           C
ATOM  11164  C2  POPE  192      24.627  56.347  95.174  1.00  0.00           C
ATOM  11166  O21 POPE  192      25.547  56.777  94.174  1.00  0.00           O
ATOM  11167  C21 POPE  192      26.817  56.507  94.374  1.00  0.00           C
ATOM  11168  O22 POPE  192      27.287  55.807  95.243  1.00  0.00           O
ATOM  11169  C22 POPE  192      27.597  57.217  93.264  1.00  0.00           C
ATOM  11172  C3  POPE  192      23.457  55.587  94.503  1.00  0.00           C
ATOM  11175  O31 POPE  192      23.837  54.807  93.344  1.00  0.00           O
ATOM  11176  C31 POPE  192      23.697  55.427  92.174  1.00  0.00           C
ATOM  11177  O32 POPE  192      23.317  56.567  92.014  1.00  0.00           O
ATOM  11178  C32 POPE  192      24.087  54.477  91.044  1.00  0.00           C
ATOM  11181  C23 POPE  192      27.907  58.677  93.644  1.00  0.00           C
ATOM  11184  C24 POPE  192      28.917  59.347  92.714  1.00  0.00           C
ATOM  11187  C25 POPE  192      28.417  59.567  91.273  1.00  0.00           C
ATOM  11190  C26 POPE  192      29.017  58.567  90.264  1.00  0.00           C
ATOM  11193  C27 POPE  192      28.407  58.687  88.864  1.00  0.00           C
ATOM  11196  C28 POPE  192      29.147  57.807  87.842  1.00  0.00           C
ATOM  11199  C29 POPE  192      28.507  57.827  86.474  1.00  0.00           C
ATOM  11201 0C21 POPE  192      27.637  56.917  86.004  1.00  0.00           C
ATOM  11203 1C21 POPE  192      27.147  55.707  86.763  1.00  0.00           C
ATOM  11206 2C21 POPE  192      26.637  54.577  85.854  1.00  0.00           C
ATOM  11209 3C21 POPE  192      27.737  53.907  85.023  1.00  0.00           C
ATOM  11212 4C21 POPE  192      27.267  52.577  84.434  1.00  0.00           C
ATOM  11215 5C21 POPE  192      28.377  51.867  83.644  1.00  0.00           C
ATOM  11218 6C21 POPE  192      27.917  50.507  83.083  1.00  0.00           C
ATOM  11221 7C21 POPE  192      28.907  49.957  82.054  1.00  0.00           C
ATOM  11224 8C21 POPE  192      28.477  48.607  81.474  1.00  0.00           C
ATOM  11228  C33 POPE  192      23.797  55.097  89.654  1.00  0.00           C
ATOM  11231  C34 POPE  192      24.367  54.257  88.504  1.00  0.00           C
ATOM  11234  C35 POPE  192      23.607  52.957  88.214  1.00  0.00           C
ATOM  11237  C36 POPE  192      22.717  53.037  86.964  1.00  0.00           C
ATOM  11240  C37 POPE  192      21.667  54.167  86.993  1.00  0.00           C
ATOM  11243  C38 POPE  192      20.707  54.117  85.804  1.00  0.00           C
ATOM  11246  C39 POPE  192      19.577  53.087  85.984  1.00  0.00           C
ATOM  11249 0C31 POPE  192      18.727  52.967  84.714  1.00  0.00           C
ATOM  11252 1C31 POPE  192      17.677  51.837  84.783  1.00  0.00           C
ATOM  11255 2C31 POPE  192      16.877  51.657  83.484  1.00  0.00           C
ATOM  11258 3C31 POPE  192      17.757  51.737  82.224  1.00  0.00           C
ATOM  11261 4C31 POPE  192      17.167  51.037  80.993  1.00  0.00           C
ATOM  11264 5C31 POPE  192      18.067  51.197  79.764  1.00  0.00           C
ATOM  11267 6C31 POPE  192      17.957  50.077  78.734  1.00  0.00           C
ATOM  11271  NH3 POPE  193      89.127  35.647 100.743  1.00  0.00           N
ATOM  11275  C12 POPE  193      89.677  34.697 101.774  1.00  0.00           C
ATOM  11278  C11 POPE  193      88.947  33.337 101.754  1.00  0.00           C
ATOM  11281  P   POPE  193      87.957  31.557 100.163  1.00  0.00           P
ATOM  11282  O13 POPE  193      88.677  30.327 100.583  1.00  0.00           O
ATOM  11283  O14 POPE  193      86.647  31.857 100.764  1.00  0.00           O
ATOM  11284  O11 POPE  193      87.787  31.537  98.604  1.00  0.00           O
ATOM  11285  O12 POPE  193      88.887  32.827 100.413  1.00  0.00           O
ATOM  11286  C1  POPE  193      88.487  32.397  97.702  1.00  0.00           C
ATOM  11289  C2  POPE  193      89.907  31.897  97.334  1.00  0.00           C
ATOM  11291  O21 POPE  193      90.267  32.587  96.124  1.00  0.00           O
ATOM  11292  C21 POPE  193      91.487  32.407  95.673  1.00  0.00           C
ATOM  11293  O22 POPE  193      92.437  31.937  96.294  1.00  0.00           O
ATOM  11294  C22 POPE  193      91.507  32.857  94.213  1.00  0.00           C
ATOM  11297  C3  POPE  193      89.997  30.347  97.164  1.00  0.00           C
ATOM  11300  O31 POPE  193      89.317  29.837  95.984  1.00  0.00           O
ATOM  11301  C31 POPE  193      89.417  28.507  95.904  1.00  0.00           C
ATOM  11302  O32 POPE  193      90.037  27.817  96.693  1.00  0.00           O
ATOM  11303  C32 POPE  193      88.517  27.977  94.794  1.00  0.00           C
ATOM  11306  C23 POPE  193      91.217  31.667  93.284  1.00  0.00           C
ATOM  11309  C24 POPE  193      90.987  32.087  91.833  1.00  0.00           C
ATOM  11312  C25 POPE  193      91.167  30.897  90.874  1.00  0.00           C
ATOM  11315  C26 POPE  193      90.847  31.247  89.423  1.00  0.00           C
ATOM  11318  C27 POPE  193      90.837  30.017  88.504  1.00  0.00           C
ATOM  11321  C28 POPE  193      92.237  29.427  88.253  1.00  0.00           C
ATOM  11324  C29 POPE  193      92.207  28.367  87.184  1.00  0.00           C
ATOM  11326 0C21 POPE  193      92.247  28.607  85.854  1.00  0.00           C
ATOM  11328 1C21 POPE  193      92.297  29.967  85.202  1.00  0.00           C
ATOM  11331 2C21 POPE  193      91.207  30.167  84.123  1.00  0.00           C
ATOM  11334 3C21 POPE  193      89.767  30.247  84.684  1.00  0.00           C
ATOM  11337 4C21 POPE  193      88.697  30.567  83.624  1.00  0.00           C
ATOM  11340 5C21 POPE  193      88.737  29.647  82.394  1.00  0.00           C
ATOM  11343 6C21 POPE  193      87.587  29.897  81.413  1.00  0.00           C
ATOM  11346 7C21 POPE  193      87.767  29.117  80.104  1.00  0.00           C
ATOM  11349 8C21 POPE  193      86.707  29.437  79.044  1.00  0.00           C
ATOM  11353  C33 POPE  193      89.107  28.077  93.364  1.00  0.00           C
ATOM  11356  C34 POPE  193      88.087  27.617  92.304  1.00  0.00           C
ATOM  11359  C35 POPE  193      88.657  27.577  90.883  1.00  0.00           C
ATOM  11362  C36 POPE  193      87.617  27.147  89.834  1.00  0.00           C
ATOM  11365  C37 POPE  193      88.217  26.917  88.434  1.00  0.00           C
ATOM  11368  C38 POPE  193      87.167  26.757  87.334  1.00  0.00           C
ATOM  11371  C39 POPE  193      87.767  26.567  85.934  1.00  0.00           C
ATOM  11374 0C31 POPE  193      88.697  25.347  85.844  1.00  0.00           C
ATOM  11377 1C31 POPE  193      89.197  25.047  84.423  1.00  0.00           C
ATOM  11380 2C31 POPE  193      90.077  23.787  84.414  1.00  0.00           C
ATOM  11383 3C31 POPE  193      90.447  23.297  83.013  1.00  0.00           C
ATOM  11386 4C31 POPE  193      90.957  21.857  83.033  1.00  0.00           C
ATOM  11389 5C31 POPE  193      91.247  21.297  81.643  1.00  0.00           C
ATOM  11392 6C31 POPE  193      91.447  19.777  81.623  1.00  0.00           C
ATOM  11396  NH3 POPE  194     121.317  59.967  98.523  1.00  0.00           N
ATOM  11400  C12 POPE  194     121.377  59.337  99.893  1.00  0.00           C
ATOM  11403  C11 POPE  194     120.467  58.097 100.034  1.00  0.00           C
ATOM  11406  P   POPE  194     121.897  55.917  99.543  1.00  0.00           P
ATOM  11407  O13 POPE  194     121.277  54.607  99.854  1.00  0.00           O
ATOM  11408  O14 POPE  194     122.837  56.487 100.544  1.00  0.00           O
ATOM  11409  O11 POPE  194     122.667  55.777  98.153  1.00  0.00           O
ATOM  11410  O12 POPE  194     120.817  57.017  99.154  1.00  0.00           O
ATOM  11411  C1  POPE  194     121.937  55.747  96.923  1.00  0.00           C
ATOM  11414  C2  POPE  194     122.747  55.067  95.774  1.00  0.00           C
ATOM  11416  O21 POPE  194     122.407  53.667  95.694  1.00  0.00           O
ATOM  11417  C21 POPE  194     122.357  53.007  94.503  1.00  0.00           C
ATOM  11418  O22 POPE  194     122.647  51.827  94.394  1.00  0.00           O
ATOM  11419  C22 POPE  194     121.847  53.877  93.334  1.00  0.00           C
ATOM  11422  C3  POPE  194     124.277  55.217  95.993  1.00  0.00           C
ATOM  11425  O31 POPE  194     125.057  54.437  95.074  1.00  0.00           O
ATOM  11426  C31 POPE  194     125.417  55.057  93.952  1.00  0.00           C
ATOM  11427  O32 POPE  194     125.257  56.227  93.703  1.00  0.00           O
ATOM  11428  C32 POPE  194     126.097  53.997  93.074  1.00  0.00           C
ATOM  11431  C23 POPE  194     121.457  53.087  92.054  1.00  0.00           C
ATOM  11434  C24 POPE  194     120.427  53.857  91.194  1.00  0.00           C
ATOM  11437  C25 POPE  194     120.097  53.147  89.874  1.00  0.00           C
ATOM  11440  C26 POPE  194     118.817  53.657  89.184  1.00  0.00           C
ATOM  11443  C27 POPE  194     118.867  55.137  88.784  1.00  0.00           C
ATOM  11446  C28 POPE  194     117.587  55.607  88.054  1.00  0.00           C
ATOM  11449  C29 POPE  194     117.407  55.097  86.643  1.00  0.00           C
ATOM  11451 0C21 POPE  194     118.087  55.527  85.564  1.00  0.00           C
ATOM  11453 1C21 POPE  194     119.187  56.557  85.564  1.00  0.00           C
ATOM  11456 2C21 POPE  194     119.057  57.647  84.484  1.00  0.00           C
ATOM  11459 3C21 POPE  194     118.107  58.807  84.813  1.00  0.00           C
ATOM  11462 4C21 POPE  194     116.627  58.487  84.584  1.00  0.00           C
ATOM  11465 5C21 POPE  194     115.707  59.727  84.524  1.00  0.00           C
ATOM  11468 6C21 POPE  194     115.817  60.647  85.743  1.00  0.00           C
ATOM  11471 7C21 POPE  194     114.727  61.727  85.764  1.00  0.00           C
ATOM  11474 8C21 POPE  194     114.817  62.677  86.954  1.00  0.00           C
ATOM  11478  C33 POPE  194     125.907  54.217  91.563  1.00  0.00           C
ATOM  11481  C34 POPE  194     126.937  53.437  90.734  1.00  0.00           C
ATOM  11484  C35 POPE  194     126.687  51.917  90.684  1.00  0.00           C
ATOM  11487  C36 POPE  194     127.957  51.117  90.354  1.00  0.00           C
ATOM  11490  C37 POPE  194     127.667  49.657  89.993  1.00  0.00           C
ATOM  11493  C38 POPE  194     128.877  48.717  90.134  1.00  0.00           C
ATOM  11496  C39 POPE  194     130.097  49.087  89.283  1.00  0.00           C
ATOM  11499 0C31 POPE  194     129.927  48.697  87.813  1.00  0.00           C
ATOM  11502 1C31 POPE  194     131.117  49.107  86.934  1.00  0.00           C
ATOM  11505 2C31 POPE  194     130.957  48.607  85.494  1.00  0.00           C
ATOM  11508 3C31 POPE  194     132.231  48.797  84.664  1.00  0.00           C
ATOM  11511 4C31 POPE  194     132.121  48.177  83.274  1.00  0.00           C
ATOM  11514 5C31 POPE  194     133.491  48.007  82.614  1.00  0.00           C
ATOM  11517 6C31 POPE  194     133.441  47.187  81.324  1.00  0.00           C
ATOM  11521  NH3 POPE  195     124.367 114.667  57.924  1.00  0.00           N
ATOM  11525  C12 POPE  195     123.507 113.497  57.524  1.00  0.00           C
ATOM  11528  C11 POPE  195     122.007 113.787  57.743  1.00  0.00           C
ATOM  11531  P   POPE  195     120.987 111.977  56.054  1.00  0.00           P
ATOM  11532  O13 POPE  195     122.287 111.687  55.434  1.00  0.00           O
ATOM  11533  O14 POPE  195     120.047 112.767  55.254  1.00  0.00           O
ATOM  11534  O11 POPE  195     120.307 110.607  56.484  1.00  0.00           O
ATOM  11535  O12 POPE  195     121.197 112.657  57.464  1.00  0.00           O
ATOM  11536  C1  POPE  195     121.027 109.657  57.284  1.00  0.00           C
ATOM  11539  C2  POPE  195     120.697 109.787  58.804  1.00  0.00           C
ATOM  11541  O21 POPE  195     121.877 109.427  59.554  1.00  0.00           O
ATOM  11542  C21 POPE  195     122.117 110.177  60.614  1.00  0.00           C
ATOM  11543  O22 POPE  195     121.447 111.117  60.994  1.00  0.00           O
ATOM  11544  C22 POPE  195     123.387 109.707  61.344  1.00  0.00           C
ATOM  11547  C3  POPE  195     119.507 108.877  59.184  1.00  0.00           C
ATOM  11550  O31 POPE  195     118.987 109.147  60.504  1.00  0.00           O
ATOM  11551  C31 POPE  195     119.357 108.487  61.604  1.00  0.00           C
ATOM  11552  O32 POPE  195     119.047 108.827  62.734  1.00  0.00           O
ATOM  11553  C32 POPE  195     120.197 107.227  61.324  1.00  0.00           C
ATOM  11556  C23 POPE  195     123.367 110.297  62.774  1.00  0.00           C
ATOM  11559  C24 POPE  195     124.507 109.897  63.724  1.00  0.00           C
ATOM  11562  C25 POPE  195     124.267 110.637  65.053  1.00  0.00           C
ATOM  11565  C26 POPE  195     125.307 110.457  66.163  1.00  0.00           C
ATOM  11568  C27 POPE  195     124.997 111.437  67.314  1.00  0.00           C
ATOM  11571  C28 POPE  195     125.567 111.057  68.694  1.00  0.00           C
ATOM  11574  C29 POPE  195     125.037 109.767  69.273  1.00  0.00           C
ATOM  11576 0C21 POPE  195     123.767 109.477  69.604  1.00  0.00           C
ATOM  11578 1C21 POPE  195     122.547 110.367  69.484  1.00  0.00           C
ATOM  11581 2C21 POPE  195     121.667 109.997  68.264  1.00  0.00           C
ATOM  11584 3C21 POPE  195     121.127 108.557  68.304  1.00  0.00           C
ATOM  11587 4C21 POPE  195     120.207 108.217  67.114  1.00  0.00           C
ATOM  11590 5C21 POPE  195     118.827 108.877  67.224  1.00  0.00           C
ATOM  11593 6C21 POPE  195     117.767 108.237  66.324  1.00  0.00           C
ATOM  11596 7C21 POPE  195     116.347 108.507  66.853  1.00  0.00           C
ATOM  11599 8C21 POPE  195     115.237 107.737  66.124  1.00  0.00           C
ATOM  11603  C33 POPE  195     120.567 106.427  62.584  1.00  0.00           C
ATOM  11606  C34 POPE  195     121.747 106.997  63.364  1.00  0.00           C
ATOM  11609  C35 POPE  195     122.107 106.157  64.604  1.00  0.00           C
ATOM  11612  C36 POPE  195     123.377 106.637  65.313  1.00  0.00           C
ATOM  11615  C37 POPE  195     123.727 105.797  66.554  1.00  0.00           C
ATOM  11618  C38 POPE  195     125.117 106.137  67.104  1.00  0.00           C
ATOM  11621  C39 POPE  195     125.657 105.057  68.054  1.00  0.00           C
ATOM  11624 0C31 POPE  195     125.167 105.167  69.504  1.00  0.00           C
ATOM  11627 1C31 POPE  195     125.477 103.887  70.284  1.00  0.00           C
ATOM  11630 2C31 POPE  195     125.177 103.977  71.794  1.00  0.00           C
ATOM  11633 3C31 POPE  195     126.247 104.697  72.624  1.00  0.00           C
ATOM  11636 4C31 POPE  195     127.597 103.967  72.634  1.00  0.00           C
ATOM  11639 5C31 POPE  195     128.567 104.517  73.684  1.00  0.00           C
ATOM  11642 6C31 POPE  195     129.897 103.757  73.734  1.00  0.00           C
ATOM  11646  NH3 POPE  196     117.767  10.037 101.374  1.00  0.00           N
ATOM  11650  C12 POPE  196     117.857   9.817 102.864  1.00  0.00           C
ATOM  11653  C11 POPE  196     119.177   9.127 103.293  1.00  0.00           C
ATOM  11656  P   POPE  196     119.327   6.737 102.204  1.00  0.00           P
ATOM  11657  O13 POPE  196     120.757   6.707 101.863  1.00  0.00           O
ATOM  11658  O14 POPE  196     118.707   5.447 102.553  1.00  0.00           O
ATOM  11659  O11 POPE  196     118.537   7.527 101.104  1.00  0.00           O
ATOM  11660  O12 POPE  196     119.077   7.687 103.454  1.00  0.00           O
ATOM  11661  C1  POPE  196     117.857   7.107  99.934  1.00  0.00           C
ATOM  11664  C2  POPE  196     118.597   7.617  98.673  1.00  0.00           C
ATOM  11666  O21 POPE  196     117.687   7.837  97.593  1.00  0.00           O
ATOM  11667  C21 POPE  196     117.047   9.007  97.633  1.00  0.00           C
ATOM  11668  O22 POPE  196     116.997   9.757  98.594  1.00  0.00           O
ATOM  11669  C22 POPE  196     116.517   9.277  96.224  1.00  0.00           C
ATOM  11672  C3  POPE  196     119.767   6.727  98.173  1.00  0.00           C
ATOM  11675  O31 POPE  196     120.497   7.427  97.143  1.00  0.00           O
ATOM  11676  C31 POPE  196     121.767   7.767  97.364  1.00  0.00           C
ATOM  11677  O32 POPE  196     122.457   7.337  98.274  1.00  0.00           O
ATOM  11678  C32 POPE  196     122.177   8.817  96.312  1.00  0.00           C
ATOM  11681  C23 POPE  196     115.857  10.657  95.964  1.00  0.00           C
ATOM  11684  C24 POPE  196     116.047  11.067  94.493  1.00  0.00           C
ATOM  11687  C25 POPE  196     115.477  12.447  94.143  1.00  0.00           C
ATOM  11690  C26 POPE  196     115.817  12.847  92.693  1.00  0.00           C
ATOM  11693  C27 POPE  196     115.587  14.327  92.374  1.00  0.00           C
ATOM  11696  C28 POPE  196     115.827  14.617  90.883  1.00  0.00           C
ATOM  11699  C29 POPE  196     115.627  16.047  90.494  1.00  0.00           C
ATOM  11701 0C21 POPE  196     115.597  16.497  89.232  1.00  0.00           C
ATOM  11703 1C21 POPE  196     115.767  15.677  87.973  1.00  0.00           C
ATOM  11706 2C21 POPE  196     114.567  15.807  87.003  1.00  0.00           C
ATOM  11709 3C21 POPE  196     113.307  15.097  87.523  1.00  0.00           C
ATOM  11712 4C21 POPE  196     112.107  15.197  86.563  1.00  0.00           C
ATOM  11715 5C21 POPE  196     112.027  14.037  85.564  1.00  0.00           C
ATOM  11718 6C21 POPE  196     110.947  14.247  84.493  1.00  0.00           C
ATOM  11721 7C21 POPE  196     110.817  13.037  83.563  1.00  0.00           C
ATOM  11724 8C21 POPE  196     110.037  13.327  82.283  1.00  0.00           C
ATOM  11728  C33 POPE  196     123.087   8.307  95.163  1.00  0.00           C
ATOM  11731  C34 POPE  196     123.407   9.367  94.074  1.00  0.00           C
ATOM  11734  C35 POPE  196     122.227   9.717  93.144  1.00  0.00           C
ATOM  11737  C36 POPE  196     121.957   8.657  92.062  1.00  0.00           C
ATOM  11740  C37 POPE  196     120.587   8.837  91.384  1.00  0.00           C
ATOM  11743  C38 POPE  196     120.307   7.847  90.243  1.00  0.00           C
ATOM  11746  C39 POPE  196     121.127   8.137  88.974  1.00  0.00           C
ATOM  11749 0C31 POPE  196     120.557   7.497  87.693  1.00  0.00           C
ATOM  11752 1C31 POPE  196     119.207   8.077  87.243  1.00  0.00           C
ATOM  11755 2C31 POPE  196     118.817   7.657  85.824  1.00  0.00           C
ATOM  11758 3C31 POPE  196     117.397   8.097  85.404  1.00  0.00           C
ATOM  11761 4C31 POPE  196     117.357   9.427  84.633  1.00  0.00           C
ATOM  11764 5C31 POPE  196     116.007   9.647  83.924  1.00  0.00           C
ATOM  11767 6C31 POPE  196     116.017  10.827  82.943  1.00  0.00           C
ATOM  11771  NH3 POPE  197      90.987  51.767  59.724  1.00  0.00           N
ATOM  11775  C12 POPE  197      89.767  52.467  59.194  1.00  0.00           C
ATOM  11778  C11 POPE  197      88.657  52.557  60.243  1.00  0.00           C
ATOM  11781  P   POPE  197      86.677  54.227  59.904  1.00  0.00           P
ATOM  11782  O13 POPE  197      87.667  55.287  59.604  1.00  0.00           O
ATOM  11783  O14 POPE  197      85.347  54.267  59.254  1.00  0.00           O
ATOM  11784  O11 POPE  197      86.407  54.107  61.454  1.00  0.00           O
ATOM  11785  O12 POPE  197      87.407  52.857  59.614  1.00  0.00           O
ATOM  11786  C1  POPE  197      85.607  52.977  61.854  1.00  0.00           C
ATOM  11789  C2  POPE  197      85.427  52.897  63.384  1.00  0.00           C
ATOM  11791  O21 POPE  197      84.107  53.367  63.794  1.00  0.00           O
ATOM  11792  C21 POPE  197      83.517  52.587  64.714  1.00  0.00           C
ATOM  11793  O22 POPE  197      83.937  51.497  65.074  1.00  0.00           O
ATOM  11794  C22 POPE  197      82.267  53.267  65.264  1.00  0.00           C
ATOM  11797  C3  POPE  197      86.517  53.717  64.124  1.00  0.00           C
ATOM  11800  O31 POPE  197      86.527  53.367  65.523  1.00  0.00           O
ATOM  11801  C31 POPE  197      87.087  52.167  65.714  1.00  0.00           C
ATOM  11802  O32 POPE  197      87.827  51.617  64.913  1.00  0.00           O
ATOM  11803  C32 POPE  197      86.567  51.517  66.984  1.00  0.00           C
ATOM  11806  C23 POPE  197      81.817  52.727  66.654  1.00  0.00           C
ATOM  11809  C24 POPE  197      80.807  53.647  67.354  1.00  0.00           C
ATOM  11812  C25 POPE  197      81.417  54.747  68.254  1.00  0.00           C
ATOM  11815  C26 POPE  197      81.817  54.247  69.654  1.00  0.00           C
ATOM  11818  C27 POPE  197      82.307  55.377  70.574  1.00  0.00           C
ATOM  11821  C28 POPE  197      82.357  55.007  72.074  1.00  0.00           C
ATOM  11824  C29 POPE  197      83.507  54.107  72.454  1.00  0.00           C
ATOM  11826 0C21 POPE  197      83.987  53.837  73.694  1.00  0.00           C
ATOM  11828 1C21 POPE  197      83.457  54.277  75.044  1.00  0.00           C
ATOM  11831 2C21 POPE  197      81.947  54.557  75.214  1.00  0.00           C
ATOM  11834 3C21 POPE  197      81.507  54.547  76.684  1.00  0.00           C
ATOM  11837 4C21 POPE  197      79.977  54.617  76.864  1.00  0.00           C
ATOM  11840 5C21 POPE  197      79.497  54.177  78.254  1.00  0.00           C
ATOM  11843 6C21 POPE  197      79.967  55.087  79.404  1.00  0.00           C
ATOM  11846 7C21 POPE  197      79.287  54.727  80.734  1.00  0.00           C
ATOM  11849 8C21 POPE  197      79.777  55.557  81.923  1.00  0.00           C
ATOM  11853  C33 POPE  197      87.677  51.197  68.004  1.00  0.00           C
ATOM  11856  C34 POPE  197      87.437  49.897  68.784  1.00  0.00           C
ATOM  11859  C35 POPE  197      86.287  49.947  69.794  1.00  0.00           C
ATOM  11862  C36 POPE  197      84.877  49.887  69.203  1.00  0.00           C
ATOM  11865  C37 POPE  197      83.817  49.687  70.294  1.00  0.00           C
ATOM  11868  C38 POPE  197      82.387  49.977  69.814  1.00  0.00           C
ATOM  11871  C39 POPE  197      81.337  49.847  70.934  1.00  0.00           C
ATOM  11874 0C31 POPE  197      81.657  50.707  72.163  1.00  0.00           C
ATOM  11877 1C31 POPE  197      80.537  50.717  73.203  1.00  0.00           C
ATOM  11880 2C31 POPE  197      81.077  50.657  74.633  1.00  0.00           C
ATOM  11883 3C31 POPE  197      79.977  50.607  75.694  1.00  0.00           C
ATOM  11886 4C31 POPE  197      80.547  50.257  77.062  1.00  0.00           C
ATOM  11889 5C31 POPE  197      79.467  50.007  78.124  1.00  0.00           C
ATOM  11892 6C31 POPE  197      80.087  49.507  79.414  1.00  0.00           C
ATOM  11896  NH3 POPE  198     129.457  49.137  99.023  1.00  0.00           N
ATOM  11900  C12 POPE  198     128.877  49.707 100.273  1.00  0.00           C
ATOM  11903  C11 POPE  198     129.427  51.117 100.544  1.00  0.00           C
ATOM  11906  P   POPE  198     127.477  52.847 100.454  1.00  0.00           P
ATOM  11907  O13 POPE  198     128.207  53.987  99.844  1.00  0.00           O
ATOM  11908  O14 POPE  198     126.357  53.177 101.334  1.00  0.00           O
ATOM  11909  O11 POPE  198     127.037  51.857  99.294  1.00  0.00           O
ATOM  11910  O12 POPE  198     128.457  51.897 101.264  1.00  0.00           O
ATOM  11911  C1  POPE  198     126.197  52.317  98.243  1.00  0.00           C
ATOM  11914  C2  POPE  198     126.837  52.087  96.852  1.00  0.00           C
ATOM  11916  O21 POPE  198     126.127  51.037  96.184  1.00  0.00           O
ATOM  11917  C21 POPE  198     126.447  49.777  96.224  1.00  0.00           C
ATOM  11918  O22 POPE  198     127.397  49.247  96.794  1.00  0.00           O
ATOM  11919  C22 POPE  198     125.377  48.997  95.434  1.00  0.00           C
ATOM  11922  C3  POPE  198     128.387  51.987  96.894  1.00  0.00           C
ATOM  11925  O31 POPE  198     128.977  51.947  95.574  1.00  0.00           O
ATOM  11926  C31 POPE  198     129.457  53.107  95.134  1.00  0.00           C
ATOM  11927  O32 POPE  198     129.337  54.177  95.694  1.00  0.00           O
ATOM  11928  C32 POPE  198     130.187  52.867  93.824  1.00  0.00           C
ATOM  11931  C23 POPE  198     125.897  47.807  94.584  1.00  0.00           C
ATOM  11934  C24 POPE  198     125.157  47.697  93.243  1.00  0.00           C
ATOM  11937  C25 POPE  198     125.837  46.747  92.234  1.00  0.00           C
ATOM  11940  C26 POPE  198     125.037  46.717  90.924  1.00  0.00           C
ATOM  11943  C27 POPE  198     125.587  45.747  89.874  1.00  0.00           C
ATOM  11946  C28 POPE  198     124.687  45.587  88.624  1.00  0.00           C
ATOM  11949  C29 POPE  198     123.367  44.927  88.913  1.00  0.00           C
ATOM  11951 0C21 POPE  198     122.777  43.907  88.264  1.00  0.00           C
ATOM  11953 1C21 POPE  198     123.277  43.137  87.062  1.00  0.00           C
ATOM  11956 2C21 POPE  198     122.527  43.487  85.764  1.00  0.00           C
ATOM  11959 3C21 POPE  198     122.957  44.837  85.174  1.00  0.00           C
ATOM  11962 4C21 POPE  198     122.457  45.127  83.743  1.00  0.00           C
ATOM  11965 5C21 POPE  198     122.967  44.147  82.663  1.00  0.00           C
ATOM  11968 6C21 POPE  198     122.727  44.667  81.234  1.00  0.00           C
ATOM  11971 7C21 POPE  198     123.347  43.767  80.154  1.00  0.00           C
ATOM  11974 8C21 POPE  198     123.117  44.257  78.714  1.00  0.00           C
ATOM  11978  C33 POPE  198     130.797  54.157  93.243  1.00  0.00           C
ATOM  11981  C34 POPE  198     131.921  53.857  92.234  1.00  0.00           C
ATOM  11984  C35 POPE  198     132.551  55.137  91.664  1.00  0.00           C
ATOM  11987  C36 POPE  198     133.321  55.967  92.714  1.00  0.00           C
ATOM  11990  C37 POPE  198     132.991  57.467  92.693  1.00  0.00           C
ATOM  11993  C38 POPE  198     133.951  58.297  91.844  1.00  0.00           C
ATOM  11996  C39 POPE  198     133.901  57.977  90.333  1.00  0.00           C
ATOM  11999 0C31 POPE  198     132.621  58.497  89.664  1.00  0.00           C
ATOM  12002 1C31 POPE  198     132.791  58.707  88.153  1.00  0.00           C
ATOM  12005 2C31 POPE  198     131.651  59.517  87.514  1.00  0.00           C
ATOM  12008 3C31 POPE  198     131.691  61.017  87.833  1.00  0.00           C
ATOM  12011 4C31 POPE  198     130.537  61.777  87.164  1.00  0.00           C
ATOM  12014 5C31 POPE  198     130.687  63.297  87.243  1.00  0.00           C
ATOM  12017 6C31 POPE  198     129.477  64.057  86.703  1.00  0.00           C
ATOM  12021  NH3 POPE  199      65.797  48.007  98.554  1.00  0.00           N
ATOM  12025  C12 POPE  199      66.407  46.837  99.274  1.00  0.00           C
ATOM  12028  C11 POPE  199      67.777  47.207  99.864  1.00  0.00           C
ATOM  12031  P   POPE  199      69.597  45.357  99.434  1.00  0.00           P
ATOM  12032  O13 POPE  199      70.507  46.397  98.913  1.00  0.00           O
ATOM  12033  O14 POPE  199      70.197  44.227 100.184  1.00  0.00           O
ATOM  12034  O11 POPE  199      68.747  44.777  98.234  1.00  0.00           O
ATOM  12035  O12 POPE  199      68.447  46.027 100.303  1.00  0.00           O
ATOM  12036  C1  POPE  199      69.407  44.247  97.074  1.00  0.00           C
ATOM  12039  C2  POPE  199      69.097  45.097  95.824  1.00  0.00           C
ATOM  12041  O21 POPE  199      70.057  44.697  94.834  1.00  0.00           O
ATOM  12042  C21 POPE  199      69.767  45.057  93.614  1.00  0.00           C
ATOM  12043  O22 POPE  199      68.647  45.217  93.144  1.00  0.00           O
ATOM  12044  C22 POPE  199      71.067  45.347  92.893  1.00  0.00           C
ATOM  12047  C3  POPE  199      69.227  46.627  96.074  1.00  0.00           C
ATOM  12050  O31 POPE  199      68.737  47.387  94.953  1.00  0.00           O
ATOM  12051  C31 POPE  199      67.617  48.067  95.114  1.00  0.00           C
ATOM  12052  O32 POPE  199      66.927  48.107  96.124  1.00  0.00           O
ATOM  12053  C32 POPE  199      67.307  48.787  93.803  1.00  0.00           C
ATOM  12056  C23 POPE  199      71.867  44.087  92.504  1.00  0.00           C
ATOM  12059  C24 POPE  199      73.257  44.517  92.014  1.00  0.00           C
ATOM  12062  C25 POPE  199      73.777  43.737  90.804  1.00  0.00           C
ATOM  12065  C26 POPE  199      72.887  43.887  89.562  1.00  0.00           C
ATOM  12068  C27 POPE  199      73.597  43.457  88.274  1.00  0.00           C
ATOM  12071  C28 POPE  199      72.687  43.467  87.034  1.00  0.00           C
ATOM  12074  C29 POPE  199      72.237  44.847  86.633  1.00  0.00           C
ATOM  12076 0C21 POPE  199      71.877  45.217  85.393  1.00  0.00           C
ATOM  12078 1C21 POPE  199      71.837  44.307  84.193  1.00  0.00           C
ATOM  12081 2C21 POPE  199      70.567  43.427  84.164  1.00  0.00           C
ATOM  12084 3C21 POPE  199      69.267  44.237  84.083  1.00  0.00           C
ATOM  12087 4C21 POPE  199      68.007  43.367  83.913  1.00  0.00           C
ATOM  12090 5C21 POPE  199      68.057  42.477  82.674  1.00  0.00           C
ATOM  12093 6C21 POPE  199      66.707  41.827  82.334  1.00  0.00           C
ATOM  12096 7C21 POPE  199      66.847  40.787  81.214  1.00  0.00           C
ATOM  12099 8C21 POPE  199      65.527  40.097  80.864  1.00  0.00           C
ATOM  12103  C33 POPE  199      66.207  49.857  93.824  1.00  0.00           C
ATOM  12106  C34 POPE  199      65.347  49.777  92.553  1.00  0.00           C
ATOM  12109  C35 POPE  199      66.147  49.917  91.254  1.00  0.00           C
ATOM  12112  C36 POPE  199      65.217  50.217  90.074  1.00  0.00           C
ATOM  12115  C37 POPE  199      65.917  50.367  88.724  1.00  0.00           C
ATOM  12118  C38 POPE  199      64.937  50.897  87.663  1.00  0.00           C
ATOM  12121  C39 POPE  199      65.437  52.107  86.874  1.00  0.00           C
ATOM  12124 0C31 POPE  199      66.227  51.717  85.613  1.00  0.00           C
ATOM  12127 1C31 POPE  199      66.547  52.947  84.754  1.00  0.00           C
ATOM  12130 2C31 POPE  199      66.877  52.567  83.312  1.00  0.00           C
ATOM  12133 3C31 POPE  199      67.197  53.787  82.444  1.00  0.00           C
ATOM  12136 4C31 POPE  199      66.997  53.487  80.954  1.00  0.00           C
ATOM  12139 5C31 POPE  199      67.257  54.697  80.044  1.00  0.00           C
ATOM  12142 6C31 POPE  199      66.797  54.447  78.604  1.00  0.00           C
ATOM  12146  NH3 POPE  200      27.757  58.417  58.684  1.00  0.00           N
ATOM  12150  C12 POPE  200      28.477  58.627  57.384  1.00  0.00           C
ATOM  12153  C11 POPE  200      29.997  58.557  57.594  1.00  0.00           C
ATOM  12156  P   POPE  200      30.857  57.117  55.584  1.00  0.00           P
ATOM  12157  O13 POPE  200      29.897  56.137  56.154  1.00  0.00           O
ATOM  12158  O14 POPE  200      30.857  57.367  54.114  1.00  0.00           O
ATOM  12159  O11 POPE  200      32.327  56.727  56.084  1.00  0.00           O
ATOM  12160  O12 POPE  200      30.647  58.507  56.334  1.00  0.00           O
ATOM  12161  C1  POPE  200      32.507  55.927  57.264  1.00  0.00           C
ATOM  12164  C2  POPE  200      33.587  56.547  58.194  1.00  0.00           C
ATOM  12166  O21 POPE  200      33.957  55.667  59.284  1.00  0.00           O
ATOM  12167  C21 POPE  200      33.027  55.357  60.184  1.00  0.00           C
ATOM  12168  O22 POPE  200      31.857  55.667  60.134  1.00  0.00           O
ATOM  12169  C22 POPE  200      33.657  54.607  61.364  1.00  0.00           C
ATOM  12172  C3  POPE  200      33.157  57.987  58.664  1.00  0.00           C
ATOM  12175  O31 POPE  200      34.077  58.827  59.374  1.00  0.00           O
ATOM  12176  C31 POPE  200      35.327  58.577  59.654  1.00  0.00           C
ATOM  12177  O32 POPE  200      35.977  57.577  59.414  1.00  0.00           O
ATOM  12178  C32 POPE  200      35.877  59.807  60.374  1.00  0.00           C
ATOM  12181  C23 POPE  200      33.677  55.477  62.654  1.00  0.00           C
ATOM  12184  C24 POPE  200      33.747  54.677  63.964  1.00  0.00           C
ATOM  12187  C25 POPE  200      33.717  55.627  65.184  1.00  0.00           C
ATOM  12190  C26 POPE  200      33.387  54.977  66.534  1.00  0.00           C
ATOM  12193  C27 POPE  200      33.137  56.047  67.624  1.00  0.00           C
ATOM  12196  C28 POPE  200      32.587  55.517  68.954  1.00  0.00           C
ATOM  12199  C29 POPE  200      33.637  54.807  69.784  1.00  0.00           C
ATOM  12201 0C21 POPE  200      34.077  55.117  71.014  1.00  0.00           C
ATOM  12203 1C21 POPE  200      33.617  56.257  71.894  1.00  0.00           C
ATOM  12206 2C21 POPE  200      33.187  55.787  73.294  1.00  0.00           C
ATOM  12209 3C21 POPE  200      32.017  54.797  73.264  1.00  0.00           C
ATOM  12212 4C21 POPE  200      31.287  54.657  74.614  1.00  0.00           C
ATOM  12215 5C21 POPE  200      32.197  54.247  75.773  1.00  0.00           C
ATOM  12218 6C21 POPE  200      31.377  53.847  77.004  1.00  0.00           C
ATOM  12221 7C21 POPE  200      32.227  53.467  78.214  1.00  0.00           C
ATOM  12224 8C21 POPE  200      31.407  52.787  79.313  1.00  0.00           C
ATOM  12228  C33 POPE  200      34.997  60.217  61.574  1.00  0.00           C
ATOM  12231  C34 POPE  200      35.497  61.487  62.264  1.00  0.00           C
ATOM  12234  C35 POPE  200      36.337  61.267  63.524  1.00  0.00           C
ATOM  12237  C36 POPE  200      36.687  62.607  64.194  1.00  0.00           C
ATOM  12240  C37 POPE  200      37.257  62.447  65.594  1.00  0.00           C
ATOM  12243  C38 POPE  200      37.587  63.767  66.313  1.00  0.00           C
ATOM  12246  C39 POPE  200      38.097  63.437  67.714  1.00  0.00           C
ATOM  12249 0C31 POPE  200      38.497  64.587  68.644  1.00  0.00           C
ATOM  12252 1C31 POPE  200      38.967  63.967  69.974  1.00  0.00           C
ATOM  12255 2C31 POPE  200      39.557  64.957  70.994  1.00  0.00           C
ATOM  12258 3C31 POPE  200      39.997  64.227  72.273  1.00  0.00           C
ATOM  12261 4C31 POPE  200      39.947  65.117  73.523  1.00  0.00           C
ATOM  12264 5C31 POPE  200      40.437  64.377  74.773  1.00  0.00           C
ATOM  12267 6C31 POPE  200      40.397  65.227  76.044  1.00  0.00           C
ATOM  12271  NH3 POPE  201       8.057  34.467  59.834  1.00  0.00           N
ATOM  12275  C12 POPE  201       6.957  33.477  59.504  1.00  0.00           C
ATOM  12278  C11 POPE  201       7.417  32.017  59.324  1.00  0.00           C
ATOM  12281  P   POPE  201       5.497  30.157  59.314  1.00  0.00           P
ATOM  12282  O13 POPE  201       4.547  29.627  58.294  1.00  0.00           O
ATOM  12283  O14 POPE  201       6.317  29.147  60.004  1.00  0.00           O
ATOM  12284  O11 POPE  201       4.597  30.967  60.344  1.00  0.00           O
ATOM  12285  O12 POPE  201       6.387  31.297  58.664  1.00  0.00           O
ATOM  12286  C1  POPE  201       4.807  30.877  61.754  1.00  0.00           C
ATOM  12289  C2  POPE  201       3.837  31.767  62.604  1.00  0.00           C
ATOM  12291  O21 POPE  201       2.537  31.137  62.754  1.00  0.00           O
ATOM  12292  C21 POPE  201       2.347  30.547  63.924  1.00  0.00           C
ATOM  12293  O22 POPE  201       3.167  30.437  64.814  1.00  0.00           O
ATOM  12294  C22 POPE  201       0.903  30.067  64.034  1.00  0.00           C
ATOM  12297  C3  POPE  201       3.647  33.207  62.014  1.00  0.00           C
ATOM  12300  O31 POPE  201       2.367  33.807  62.334  1.00  0.00           O
ATOM  12301  C31 POPE  201       2.147  34.127  63.594  1.00  0.00           C
ATOM  12302  O32 POPE  201       2.987  34.157  64.484  1.00  0.00           O
ATOM  12303  C32 POPE  201       0.643  34.367  63.743  1.00  0.00           C
ATOM  12306  C23 POPE  201       0.633  29.157  65.264  1.00  0.00           C
ATOM  12309  C24 POPE  201       0.873  29.867  66.614  1.00  0.00           C
ATOM  12312  C25 POPE  201      -0.317  29.747  67.574  1.00  0.00           C
ATOM  12315  C26 POPE  201      -0.097  30.477  68.904  1.00  0.00           C
ATOM  12318  C27 POPE  201      -1.347  30.387  69.804  1.00  0.00           C
ATOM  12321  C28 POPE  201      -1.167  30.877  71.254  1.00  0.00           C
ATOM  12324  C29 POPE  201      -0.037  30.147  71.914  1.00  0.00           C
ATOM  12326 0C21 POPE  201       0.503  30.427  73.103  1.00  0.00           C
ATOM  12328 1C21 POPE  201       0.073  31.497  74.063  1.00  0.00           C
ATOM  12331 2C21 POPE  201       0.053  30.937  75.504  1.00  0.00           C
ATOM  12334 3C21 POPE  201       1.413  30.447  76.004  1.00  0.00           C
ATOM  12337 4C21 POPE  201       1.393  30.057  77.484  1.00  0.00           C
ATOM  12340 5C21 POPE  201       2.697  29.407  77.944  1.00  0.00           C
ATOM  12343 6C21 POPE  201       2.587  28.837  79.364  1.00  0.00           C
ATOM  12346 7C21 POPE  201       3.847  28.127  79.844  1.00  0.00           C
ATOM  12349 8C21 POPE  201       3.697  27.537  81.243  1.00  0.00           C
ATOM  12353  C33 POPE  201       0.163  34.167  65.193  1.00  0.00           C
ATOM  12356  C34 POPE  201      -1.297  33.717  65.284  1.00  0.00           C
ATOM  12359  C35 POPE  201      -1.677  33.227  66.684  1.00  0.00           C
ATOM  12362  C36 POPE  201      -1.617  34.337  67.743  1.00  0.00           C
ATOM  12365  C37 POPE  201      -2.157  33.887  69.104  1.00  0.00           C
ATOM  12368  C38 POPE  201      -2.637  35.067  69.954  1.00  0.00           C
ATOM  12371  C39 POPE  201      -3.037  34.697  71.394  1.00  0.00           C
ATOM  12374 0C31 POPE  201      -3.537  35.947  72.133  1.00  0.00           C
ATOM  12377 1C31 POPE  201      -3.807  35.707  73.634  1.00  0.00           C
ATOM  12380 2C31 POPE  201      -4.267  37.007  74.324  1.00  0.00           C
ATOM  12383 3C31 POPE  201      -4.427  36.867  75.843  1.00  0.00           C
ATOM  12386 4C31 POPE  201      -5.487  35.837  76.234  1.00  0.00           C
ATOM  12389 5C31 POPE  201      -5.917  35.887  77.704  1.00  0.00           C
ATOM  12392 6C31 POPE  201      -6.967  34.827  78.054  1.00  0.00           C
ATOM  12396  NH3 POPE  202      47.817  31.457  59.494  1.00  0.00           N
ATOM  12400  C12 POPE  202      48.717  32.087  58.464  1.00  0.00           C
ATOM  12403  C11 POPE  202      49.667  31.037  57.844  1.00  0.00           C
ATOM  12406  P   POPE  202      47.877  29.447  56.764  1.00  0.00           P
ATOM  12407  O13 POPE  202      47.427  30.687  56.104  1.00  0.00           O
ATOM  12408  O14 POPE  202      48.267  28.317  55.904  1.00  0.00           O
ATOM  12409  O11 POPE  202      46.757  29.037  57.804  1.00  0.00           O
ATOM  12410  O12 POPE  202      49.077  29.737  57.754  1.00  0.00           O
ATOM  12411  C1  POPE  202      47.007  27.957  58.704  1.00  0.00           C
ATOM  12414  C2  POPE  202      45.917  27.937  59.804  1.00  0.00           C
ATOM  12416  O21 POPE  202      46.407  27.407  61.054  1.00  0.00           O
ATOM  12417  C21 POPE  202      47.307  28.147  61.684  1.00  0.00           C
ATOM  12418  O22 POPE  202      47.707  29.247  61.304  1.00  0.00           O
ATOM  12419  C22 POPE  202      47.797  27.437  62.934  1.00  0.00           C
ATOM  12422  C3  POPE  202      44.667  27.147  59.324  1.00  0.00           C
ATOM  12425  O31 POPE  202      43.537  27.487  60.134  1.00  0.00           O
ATOM  12426  C31 POPE  202      43.177  26.797  61.243  1.00  0.00           C
ATOM  12427  O32 POPE  202      42.327  27.237  62.014  1.00  0.00           O
ATOM  12428  C32 POPE  202      43.827  25.427  61.414  1.00  0.00           C
ATOM  12431  C23 POPE  202      47.497  28.207  64.243  1.00  0.00           C
ATOM  12434  C24 POPE  202      48.427  27.807  65.404  1.00  0.00           C
ATOM  12437  C25 POPE  202      48.567  26.297  65.563  1.00  0.00           C
ATOM  12440  C26 POPE  202      49.277  25.877  66.853  1.00  0.00           C
ATOM  12443  C27 POPE  202      49.267  24.357  67.044  1.00  0.00           C
[truncated: 1,714,549 more chars]
