# Supplementary material for: Characterizing Membrane Association and Periplasmic Transfer of Bacterial Lipoproteins through Molecular Dynamics Simulations
Source: Structure. 2020 Apr 7;28(4):475–487.e3. doi: 10.1016/j.str.2020.01.012 (PMC7139219; doi:10.1016/j.str.2020.01.012)
Supplement: Data S3. Final Coordinates from Simulations (M–X), Related to Figure 3 [file mmc5.zip › M-X/RCSF-5-atomistic.pdb]

TITLE     Protein
REMARK    THIS IS A SIMULATION BOX
CRYST1  129.262  129.262  191.115  90.00  90.00  90.00 P 1           1
MODEL        1
ATOM      1  N   CYSTA   1      66.541  56.616 104.227  1.00  0.00           N
ATOM      3  CA  CYSTA   1      65.271  56.006 104.607  1.00  0.00           C
ATOM      5  C   CYSTA   1      65.371  54.486 104.667  1.00  0.00           C
ATOM      6  O   CYSTA   1      64.981  53.756 103.757  1.00  0.00           O
ATOM      7  CB  CYSTA   1      63.991  56.636 103.977  1.00  0.00           C
ATOM     10  SG  CYSTA   1      64.061  58.446 104.128  1.00  0.00           S
ATOM     11  C1  CYSTA   1      64.561  59.266 102.567  1.00  0.00           C
ATOM     14  CA1 CYSTA   1      67.351  56.316 103.217  1.00  0.00           C
ATOM     15  OA1 CYSTA   1      68.521  56.676 103.277  1.00  0.00           O
ATOM     16  CA2 CYSTA   1      66.991  55.526 102.017  1.00  0.00           C
ATOM     19  C11 CYSTA   1      64.511  60.816 102.758  1.00  0.00           C
ATOM     21  O11 CYSTA   1      63.321  61.186 103.447  1.00  0.00           O
ATOM     22  CX1 CYSTA   1      62.161  61.436 102.857  1.00  0.00           C
ATOM     23  OX1 CYSTA   1      61.511  62.446 103.057  1.00  0.00           O
ATOM     24  CX2 CYSTA   1      61.581  60.256 102.067  1.00  0.00           C
ATOM     27  C12 CYSTA   1      64.821  61.736 101.537  1.00  0.00           C
ATOM     30  O12 CYSTA   1      64.691  63.116 101.938  1.00  0.00           O
ATOM     31  CD1 CYSTA   1      63.641  63.786 101.457  1.00  0.00           C
ATOM     32  OD1 CYSTA   1      62.971  63.416 100.507  1.00  0.00           O
ATOM     33  CD2 CYSTA   1      63.381  65.016 102.307  1.00  0.00           C
ATOM     36  CA3 CYSTA   1      65.691  55.886 101.337  1.00  0.00           C
ATOM     39  CA4 CYSTA   1      65.701  55.466  99.887  1.00  0.00           C
ATOM     42  CA5 CYSTA   1      64.411  55.906  99.217  1.00  0.00           C
ATOM     45  CA6 CYSTA   1      64.131  55.146  97.928  1.00  0.00           C
ATOM     48  CA7 CYSTA   1      65.441  54.806  97.238  1.00  0.00           C
ATOM     51  CA8 CYSTA   1      65.281  54.416  95.787  1.00  0.00           C
ATOM     54  CA9 CYSTA   1      66.641  54.026  95.217  1.00  0.00           C
ATOM     57 0CA1 CYSTA   1      66.491  53.786  93.737  1.00  0.00           C
ATOM     60 1CA1 CYSTA   1      67.721  53.266  93.018  1.00  0.00           C
ATOM     63 2CA1 CYSTA   1      67.311  52.946  91.578  1.00  0.00           C
ATOM     66 3CA1 CYSTA   1      68.491  52.716  90.637  1.00  0.00           C
ATOM     69 4CA1 CYSTA   1      68.351  53.616  89.408  1.00  0.00           C
ATOM     72 5CA1 CYSTA   1      69.501  53.466  88.427  1.00  0.00           C
ATOM     75 6CA1 CYSTA   1      69.371  54.406  87.238  1.00  0.00           C
ATOM     79  CD3 CYSTA   1      62.871  66.216 101.497  1.00  0.00           C
ATOM     82  CD4 CYSTA   1      63.981  66.866 100.688  1.00  0.00           C
ATOM     85  CD5 CYSTA   1      63.421  67.546  99.438  1.00  0.00           C
ATOM     88  CD6 CYSTA   1      63.251  66.526  98.317  1.00  0.00           C
ATOM     91  CD7 CYSTA   1      62.961  67.166  96.958  1.00  0.00           C
ATOM     94  CD8 CYSTA   1      62.731  66.096  95.877  1.00  0.00           C
ATOM     97  CD9 CYSTA   1      62.161  66.666  94.578  1.00  0.00           C
ATOM    100 0CD1 CYSTA   1      63.181  67.486  93.798  1.00  0.00           C
ATOM    103 1CD1 CYSTA   1      62.601  68.116  92.518  1.00  0.00           C
ATOM    106 2CD1 CYSTA   1      63.681  68.906  91.777  1.00  0.00           C
ATOM    109 3CD1 CYSTA   1      63.191  69.646  90.527  1.00  0.00           C
ATOM    112 4CD1 CYSTA   1      64.191  70.746  90.137  1.00  0.00           C
ATOM    115 5CD1 CYSTA   1      63.771  71.546  88.897  1.00  0.00           C
ATOM    118 6CD1 CYSTA   1      64.741  72.706  88.617  1.00  0.00           C
ATOM    122  CX3 CYSTA   1      61.661  60.386 100.518  1.00  0.00           C
ATOM    125  CX4 CYSTA   1      60.871  59.276  99.817  1.00  0.00           C
ATOM    128  CX5 CYSTA   1      60.551  59.576  98.348  1.00  0.00           C
ATOM    131  CX6 CYSTA   1      61.491  58.946  97.297  1.00  0.00           C
ATOM    134  CX7 CYSTA   1      60.681  58.636  96.018  1.00  0.00           C
ATOM    137  CX8 CYSTA   1      61.411  57.856  94.898  1.00  0.00           C
ATOM    140  CX9 CYSTA   1      60.401  56.936  94.247  1.00  0.00           C
ATOM    142 0CX1 CYSTA   1      60.001  56.816  92.967  1.00  0.00           C
ATOM    144 1CX1 CYSTA   1      60.521  57.506  91.727  1.00  0.00           C
ATOM    147 2CX1 CYSTA   1      60.161  56.836  90.367  1.00  0.00           C
ATOM    150 3CX1 CYSTA   1      59.481  55.446  90.417  1.00  0.00           C
ATOM    153 4CX1 CYSTA   1      59.341  54.726  89.058  1.00  0.00           C
ATOM    156 5CX1 CYSTA   1      60.401  53.636  88.837  1.00  0.00           C
ATOM    159 6CX1 CYSTA   1      60.071  52.646  87.707  1.00  0.00           C
ATOM    162 7CX1 CYSTA   1      61.061  51.476  87.668  1.00  0.00           C
ATOM    165 8CX1 CYSTA   1      60.741  50.456  86.578  1.00  0.00           C
ATOM    169  N   SER A   2      66.051  54.006 105.737  1.00  0.00           N
ATOM    171  CA  SER A   2      66.991  52.876 105.767  1.00  0.00           C
ATOM    173  CB  SER A   2      66.451  51.616 106.497  1.00  0.00           C
ATOM    176  OG  SER A   2      66.341  51.846 107.907  1.00  0.00           O
ATOM    178  C   SER A   2      67.761  52.456 104.497  1.00  0.00           C
ATOM    179  O   SER A   2      67.531  51.406 103.897  1.00  0.00           O
ATOM    180  N   MET A   3      68.781  53.256 104.137  1.00  0.00           N
ATOM    182  CA  MET A   3      69.801  52.906 103.147  1.00  0.00           C
ATOM    184  CB  MET A   3      69.481  53.586 101.787  1.00  0.00           C
ATOM    187  CG  MET A   3      70.371  53.296 100.568  1.00  0.00           C
ATOM    190  SD  MET A   3      69.521  53.566  98.967  1.00  0.00           S
ATOM    191  CE  MET A   3      69.601  55.366  98.877  1.00  0.00           C
ATOM    195  C   MET A   3      71.151  53.356 103.687  1.00  0.00           C
ATOM    196  O   MET A   3      71.971  53.946 103.007  1.00  0.00           O
ATOM    197  N   LEU A   4      71.391  53.066 104.987  1.00  0.00           N
ATOM    199  CA  LEU A   4      72.671  53.266 105.637  1.00  0.00           C
ATOM    201  CB  LEU A   4      72.561  53.766 107.107  1.00  0.00           C
ATOM    204  CG  LEU A   4      72.801  55.276 107.217  1.00  0.00           C
ATOM    206  CD1 LEU A   4      72.581  55.776 108.648  1.00  0.00           C
ATOM    210  CD2 LEU A   4      71.901  56.046 106.247  1.00  0.00           C
ATOM    214  C   LEU A   4      73.511  52.006 105.578  1.00  0.00           C
ATOM    215  O   LEU A   4      73.001  50.886 105.507  1.00  0.00           O
ATOM    216  N   SER A   5      74.841  52.176 105.607  1.00  0.00           N
ATOM    218  CA  SER A   5      75.781  51.096 105.398  1.00  0.00           C
ATOM    220  CB  SER A   5      77.191  51.586 104.937  1.00  0.00           C
ATOM    223  OG  SER A   5      77.241  51.706 103.518  1.00  0.00           O
ATOM    225  C   SER A   5      75.931  50.076 106.497  1.00  0.00           C
ATOM    226  O   SER A   5      75.531  50.286 107.637  1.00  0.00           O
ATOM    227  N   ARG A   6      76.551  48.916 106.197  1.00  0.00           N
ATOM    229  CA  ARG A   6      76.661  47.756 107.067  1.00  0.00           C
ATOM    231  CB  ARG A   6      76.971  46.516 106.228  1.00  0.00           C
ATOM    234  CG  ARG A   6      75.851  46.166 105.247  1.00  0.00           C
ATOM    237  CD  ARG A   6      76.361  45.156 104.227  1.00  0.00           C
ATOM    240  NE  ARG A   6      76.451  45.786 102.867  1.00  0.00           N
ATOM    242  CZ  ARG A   6      77.011  45.126 101.867  1.00  0.00           C
ATOM    243  NH1 ARG A   6      77.011  45.576 100.637  1.00  0.00           N
ATOM    246  NH2 ARG A   6      77.611  43.966 102.027  1.00  0.00           N
ATOM    249  C   ARG A   6      77.651  47.876 108.208  1.00  0.00           C
ATOM    250  O   ARG A   6      78.421  46.966 108.547  1.00  0.00           O
ATOM    251  N   SER A   7      77.551  48.996 108.908  1.00  0.00           N
ATOM    253  CA  SER A   7      78.131  49.206 110.207  1.00  0.00           C
ATOM    255  CB  SER A   7      79.121  50.416 110.207  1.00  0.00           C
ATOM    258  OG  SER A   7      80.301  50.156 109.438  1.00  0.00           O
ATOM    260  C   SER A   7      77.081  49.456 111.278  1.00  0.00           C
ATOM    261  O   SER A   7      77.131  50.506 111.908  1.00  0.00           O
ATOM    262  N   PRO A   8      76.181  48.526 111.678  1.00  0.00           N
ATOM    263  CD  PRO A   8      75.691  47.406 110.887  1.00  0.00           C
ATOM    266  CA  PRO A   8      76.081  48.206 113.097  1.00  0.00           C
ATOM    268  CB  PRO A   8      75.031  47.086 113.197  1.00  0.00           C
ATOM    271  CG  PRO A   8      74.611  46.766 111.757  1.00  0.00           C
ATOM    274  C   PRO A   8      77.441  47.716 113.557  1.00  0.00           C
ATOM    275  O   PRO A   8      77.841  46.596 113.287  1.00  0.00           O
ATOM    276  N   VAL A   9      78.211  48.566 114.247  1.00  0.00           N
ATOM    278  CA  VAL A   9      79.571  48.236 114.627  1.00  0.00           C
ATOM    280  CB  VAL A   9      80.351  49.506 114.898  1.00  0.00           C
ATOM    282  CG1 VAL A   9      81.761  49.276 115.448  1.00  0.00           C
ATOM    286  CG2 VAL A   9      80.451  50.286 113.588  1.00  0.00           C
ATOM    290  C   VAL A   9      79.581  47.346 115.837  1.00  0.00           C
ATOM    291  O   VAL A   9      80.571  46.696 116.177  1.00  0.00           O
ATOM    292  N   GLU A  10      78.431  47.326 116.537  1.00  0.00           N
ATOM    294  CA  GLU A  10      78.271  46.766 117.847  1.00  0.00           C
ATOM    296  CB  GLU A  10      77.981  45.256 117.668  1.00  0.00           C
ATOM    299  CG  GLU A  10      77.641  44.456 118.938  1.00  0.00           C
ATOM    302  CD  GLU A  10      77.791  42.956 118.697  1.00  0.00           C
ATOM    303  OE1 GLU A  10      77.781  42.236 119.727  1.00  0.00           O
ATOM    304  OE2 GLU A  10      77.841  42.506 117.528  1.00  0.00           O
ATOM    305  C   GLU A  10      79.331  47.236 118.868  1.00  0.00           C
ATOM    306  O   GLU A  10      80.141  46.426 119.328  1.00  0.00           O
ATOM    307  N   PRO A  11      79.381  48.546 119.247  1.00  0.00           N
ATOM    308  CD  PRO A  11      78.561  49.636 118.707  1.00  0.00           C
ATOM    311  CA  PRO A  11      80.461  49.116 120.067  1.00  0.00           C
ATOM    313  CB  PRO A  11      80.311  50.636 119.878  1.00  0.00           C
ATOM    316  CG  PRO A  11      79.531  50.786 118.597  1.00  0.00           C
ATOM    319  C   PRO A  11      80.311  48.856 121.548  1.00  0.00           C
ATOM    320  O   PRO A  11      81.101  49.376 122.328  1.00  0.00           O
ATOM    321  N   VAL A  12      79.261  48.136 121.927  1.00  0.00           N
ATOM    323  CA  VAL A  12      79.001  47.756 123.298  1.00  0.00           C
ATOM    325  CB  VAL A  12      80.131  46.886 123.897  1.00  0.00           C
ATOM    327  CG1 VAL A  12      79.841  46.356 125.308  1.00  0.00           C
ATOM    331  CG2 VAL A  12      80.321  45.666 122.977  1.00  0.00           C
ATOM    335  C   VAL A  12      78.401  48.836 124.207  1.00  0.00           C
ATOM    336  O   VAL A  12      78.471  50.046 124.017  1.00  0.00           O
ATOM    337  N   GLN A  13      77.661  48.306 125.177  1.00  0.00           N
ATOM    339  CA  GLN A  13      76.861  48.756 126.287  1.00  0.00           C
ATOM    341  CB  GLN A  13      76.981  47.466 127.167  1.00  0.00           C
ATOM    344  CG  GLN A  13      76.071  47.316 128.407  1.00  0.00           C
ATOM    347  CD  GLN A  13      76.161  45.926 129.067  1.00  0.00           C
ATOM    348  OE1 GLN A  13      75.571  45.686 130.118  1.00  0.00           O
ATOM    349  NE2 GLN A  13      76.871  44.956 128.427  1.00  0.00           N
ATOM    352  C   GLN A  13      77.241  49.996 127.118  1.00  0.00           C
ATOM    353  O   GLN A  13      78.041  49.896 128.047  1.00  0.00           O
ATOM    354  N   SER A  14      76.631  51.196 126.927  1.00  0.00           N
ATOM    356  CA  SER A  14      75.831  51.686 125.817  1.00  0.00           C
ATOM    358  CB  SER A  14      74.531  52.446 126.278  1.00  0.00           C
ATOM    361  OG  SER A  14      74.681  53.076 127.548  1.00  0.00           O
ATOM    363  C   SER A  14      76.561  52.706 124.957  1.00  0.00           C
ATOM    364  O   SER A  14      76.771  53.816 125.378  1.00  0.00           O
ATOM    365  N   THR A  15      76.921  52.416 123.687  1.00  0.00           N
ATOM    367  CA  THR A  15      77.481  53.326 122.637  1.00  0.00           C
ATOM    369  CB  THR A  15      77.001  54.796 122.658  1.00  0.00           C
ATOM    371  OG1 THR A  15      76.651  55.266 121.368  1.00  0.00           O
ATOM    373  CG2 THR A  15      78.051  55.776 123.188  1.00  0.00           C
ATOM    377  C   THR A  15      78.981  53.226 122.688  1.00  0.00           C
ATOM    378  O   THR A  15      79.721  53.296 121.707  1.00  0.00           O
ATOM    379  N   ALA A  16      79.451  53.006 123.918  1.00  0.00           N
ATOM    381  CA  ALA A  16      80.731  52.556 124.318  1.00  0.00           C
ATOM    383  CB  ALA A  16      81.701  53.756 124.458  1.00  0.00           C
ATOM    387  C   ALA A  16      80.411  52.026 125.697  1.00  0.00           C
ATOM    388  O   ALA A  16      79.381  52.386 126.247  1.00  0.00           O
ATOM    389  N   PRO A  17      81.231  51.276 126.368  1.00  0.00           N
ATOM    390  CD  PRO A  17      82.291  50.456 125.798  1.00  0.00           C
ATOM    393  CA  PRO A  17      81.141  51.186 127.808  1.00  0.00           C
ATOM    395  CB  PRO A  17      81.751  49.796 128.088  1.00  0.00           C
ATOM    398  CG  PRO A  17      82.571  49.386 126.847  1.00  0.00           C
ATOM    401  C   PRO A  17      81.961  52.356 128.328  1.00  0.00           C
ATOM    402  O   PRO A  17      83.131  52.196 128.658  1.00  0.00           O
ATOM    403  N   GLN A  18      81.391  53.596 128.377  1.00  0.00           N
ATOM    405  CA  GLN A  18      80.561  53.906 129.537  1.00  0.00           C
ATOM    407  CB  GLN A  18      81.481  54.016 130.798  1.00  0.00           C
ATOM    410  CG  GLN A  18      82.521  55.186 130.887  1.00  0.00           C
ATOM    413  CD  GLN A  18      82.701  56.066 129.637  1.00  0.00           C
ATOM    414  OE1 GLN A  18      82.101  57.126 129.467  1.00  0.00           O
ATOM    415  NE2 GLN A  18      83.601  55.606 128.737  1.00  0.00           N
ATOM    418  C   GLN A  18      79.661  55.146 129.598  1.00  0.00           C
ATOM    419  O   GLN A  18      79.651  55.766 130.658  1.00  0.00           O
ATOM    420  N   PRO A  19      78.821  55.616 128.687  1.00  0.00           N
ATOM    421  CD  PRO A  19      78.731  55.216 127.297  1.00  0.00           C
ATOM    424  CA  PRO A  19      77.731  56.496 129.078  1.00  0.00           C
ATOM    426  CB  PRO A  19      77.381  57.196 127.758  1.00  0.00           C
ATOM    429  CG  PRO A  19      77.901  56.326 126.628  1.00  0.00           C
ATOM    432  C   PRO A  19      76.561  55.796 129.758  1.00  0.00           C
ATOM    433  O   PRO A  19      75.461  56.326 129.697  1.00  0.00           O
ATOM    434  N   LYS A  20      76.831  54.666 130.457  1.00  0.00           N
ATOM    436  CA  LYS A  20      76.271  54.296 131.747  1.00  0.00           C
ATOM    438  CB  LYS A  20      77.201  54.586 132.948  1.00  0.00           C
ATOM    441  CG  LYS A  20      78.241  53.476 133.088  1.00  0.00           C
ATOM    444  CD  LYS A  20      79.161  53.556 134.307  1.00  0.00           C
ATOM    447  CE  LYS A  20      79.881  52.216 134.537  1.00  0.00           C
ATOM    450  NZ  LYS A  20      80.721  52.276 135.737  1.00  0.00           N
ATOM    454  C   LYS A  20      74.811  54.396 132.098  1.00  0.00           C
ATOM    455  O   LYS A  20      74.081  55.336 131.807  1.00  0.00           O
ATOM    456  N   ALA A  21      74.351  53.326 132.777  1.00  0.00           N
ATOM    458  CA  ALA A  21      73.011  52.806 132.697  1.00  0.00           C
ATOM    460  CB  ALA A  21      72.981  51.476 133.488  1.00  0.00           C
ATOM    464  C   ALA A  21      71.931  53.776 133.158  1.00  0.00           C
ATOM    465  O   ALA A  21      71.761  54.046 134.338  1.00  0.00           O
ATOM    466  N   GLU A  22      71.141  54.356 132.238  1.00  0.00           N
ATOM    468  CA  GLU A  22      71.211  54.296 130.798  1.00  0.00           C
ATOM    470  CB  GLU A  22      70.151  53.306 130.227  1.00  0.00           C
ATOM    473  CG  GLU A  22      68.631  53.676 130.378  1.00  0.00           C
ATOM    476  CD  GLU A  22      68.051  53.796 131.797  1.00  0.00           C
ATOM    477  OE1 GLU A  22      67.011  54.496 131.958  1.00  0.00           O
ATOM    478  OE2 GLU A  22      68.561  53.116 132.727  1.00  0.00           O
ATOM    479  C   GLU A  22      70.951  55.686 130.267  1.00  0.00           C
ATOM    480  O   GLU A  22      70.691  56.596 131.067  1.00  0.00           O
ATOM    481  N   PRO A  23      70.981  55.946 128.957  1.00  0.00           N
ATOM    482  CD  PRO A  23      72.061  55.446 128.107  1.00  0.00           C
ATOM    485  CA  PRO A  23      70.501  57.236 128.477  1.00  0.00           C
ATOM    487  CB  PRO A  23      71.781  57.876 127.917  1.00  0.00           C
ATOM    490  CG  PRO A  23      72.681  56.706 127.478  1.00  0.00           C
ATOM    493  C   PRO A  23      69.391  57.016 127.437  1.00  0.00           C
ATOM    494  O   PRO A  23      69.661  56.666 126.298  1.00  0.00           O
ATOM    495  N   ALA A  24      68.091  57.246 127.727  1.00  0.00           N
ATOM    497  CA  ALA A  24      67.551  58.046 128.817  1.00  0.00           C
ATOM    499  CB  ALA A  24      66.481  59.016 128.277  1.00  0.00           C
ATOM    503  C   ALA A  24      67.181  57.286 130.107  1.00  0.00           C
ATOM    504  O   ALA A  24      67.921  57.396 131.067  1.00  0.00           O
ATOM    505  N   LYS A  25      66.121  56.476 130.227  1.00  0.00           N
ATOM    507  CA  LYS A  25      64.831  56.476 129.598  1.00  0.00           C
ATOM    509  CB  LYS A  25      64.601  55.176 128.787  1.00  0.00           C
ATOM    512  CG  LYS A  25      64.931  53.936 129.637  1.00  0.00           C
ATOM    515  CD  LYS A  25      64.151  52.666 129.318  1.00  0.00           C
ATOM    518  CE  LYS A  25      64.541  51.576 130.328  1.00  0.00           C
ATOM    521  NZ  LYS A  25      64.231  50.226 129.838  1.00  0.00           N
ATOM    525  C   LYS A  25      63.691  56.586 130.597  1.00  0.00           C
ATOM    526  O   LYS A  25      63.651  56.016 131.678  1.00  0.00           O
ATOM    527  N   PRO A  26      62.671  57.246 130.118  1.00  0.00           N
ATOM    528  CD  PRO A  26      61.321  56.726 130.277  1.00  0.00           C
ATOM    531  CA  PRO A  26      62.641  58.686 129.898  1.00  0.00           C
ATOM    533  CB  PRO A  26      61.201  58.896 129.367  1.00  0.00           C
ATOM    536  CG  PRO A  26      60.641  57.486 129.167  1.00  0.00           C
ATOM    539  C   PRO A  26      62.941  59.466 131.177  1.00  0.00           C
ATOM    540  O   PRO A  26      62.311  59.206 132.197  1.00  0.00           O
ATOM    541  N   LYS A  27      63.881  60.436 131.167  1.00  0.00           N
ATOM    543  CA  LYS A  27      64.201  61.196 132.357  1.00  0.00           C
ATOM    545  CB  LYS A  27      65.391  60.586 133.147  1.00  0.00           C
ATOM    548  CG  LYS A  27      66.641  60.256 132.297  1.00  0.00           C
ATOM    551  CD  LYS A  27      67.981  60.606 132.977  1.00  0.00           C
ATOM    554  CE  LYS A  27      68.661  59.376 133.588  1.00  0.00           C
ATOM    557  NZ  LYS A  27      69.761  59.746 134.497  1.00  0.00           N
ATOM    561  C   LYS A  27      64.551  62.606 131.978  1.00  0.00           C
ATOM    562  O   LYS A  27      65.421  62.856 131.148  1.00  0.00           O
ATOM    563  N   ALA A  28      63.921  63.626 132.557  1.00  0.00           N
ATOM    565  CA  ALA A  28      62.581  64.006 132.137  1.00  0.00           C
ATOM    567  CB  ALA A  28      61.621  63.986 133.337  1.00  0.00           C
ATOM    571  C   ALA A  28      62.711  65.416 131.587  1.00  0.00           C
ATOM    572  O   ALA A  28      62.601  66.346 132.387  1.00  0.00           O
ATOM    573  N   PRO A  29      63.091  65.656 130.328  1.00  0.00           N
ATOM    574  CD  PRO A  29      63.471  64.666 129.338  1.00  0.00           C
ATOM    577  CA  PRO A  29      63.701  66.926 129.967  1.00  0.00           C
ATOM    579  CB  PRO A  29      64.301  66.716 128.597  1.00  0.00           C
ATOM    582  CG  PRO A  29      64.731  65.266 128.737  1.00  0.00           C
ATOM    585  C   PRO A  29      62.881  68.166 130.107  1.00  0.00           C
ATOM    586  O   PRO A  29      61.671  68.146 129.937  1.00  0.00           O
ATOM    587  N   ARG A  30      63.591  69.226 130.507  1.00  0.00           N
ATOM    589  CA  ARG A  30      63.031  70.486 130.907  1.00  0.00           C
ATOM    591  CB  ARG A  30      62.971  70.576 132.447  1.00  0.00           C
ATOM    594  CG  ARG A  30      63.831  69.596 133.267  1.00  0.00           C
ATOM    597  CD  ARG A  30      63.461  69.716 134.738  1.00  0.00           C
ATOM    600  NE  ARG A  30      64.121  68.646 135.537  1.00  0.00           N
ATOM    602  CZ  ARG A  30      63.781  68.406 136.787  1.00  0.00           C
ATOM    603  NH1 ARG A  30      64.201  67.336 137.417  1.00  0.00           N
ATOM    606  NH2 ARG A  30      62.931  69.176 137.437  1.00  0.00           N
ATOM    609  C   ARG A  30      63.781  71.686 130.308  1.00  0.00           C
ATOM    610  O   ARG A  30      64.871  72.046 130.758  1.00  0.00           O
ATOM    611  N   ALA A  31      63.231  72.386 129.297  1.00  0.00           N
ATOM    613  CA  ALA A  31      61.931  72.106 128.747  1.00  0.00           C
ATOM    615  CB  ALA A  31      60.841  72.736 129.657  1.00  0.00           C
ATOM    619  C   ALA A  31      61.731  72.576 127.317  1.00  0.00           C
ATOM    620  O   ALA A  31      62.631  72.626 126.467  1.00  0.00           O
ATOM    621  N   THR A  32      60.461  72.876 127.048  1.00  0.00           N
ATOM    623  CA  THR A  32      59.821  72.926 125.758  1.00  0.00           C
ATOM    625  CB  THR A  32      58.981  71.666 125.497  1.00  0.00           C
ATOM    627  OG1 THR A  32      58.601  71.036 126.717  1.00  0.00           O
ATOM    629  CG2 THR A  32      59.851  70.686 124.727  1.00  0.00           C
ATOM    633  C   THR A  32      58.881  74.106 125.677  1.00  0.00           C
ATOM    634  O   THR A  32      57.691  73.966 125.988  1.00  0.00           O
ATOM    635  N   PRO A  33      59.351  75.276 125.258  1.00  0.00           N
ATOM    636  CD  PRO A  33      60.581  75.856 125.817  1.00  0.00           C
ATOM    639  CA  PRO A  33      58.481  76.326 124.727  1.00  0.00           C
ATOM    641  CB  PRO A  33      59.361  77.576 124.758  1.00  0.00           C
ATOM    644  CG  PRO A  33      60.251  77.336 125.977  1.00  0.00           C
ATOM    647  C   PRO A  33      57.971  76.016 123.337  1.00  0.00           C
ATOM    648  O   PRO A  33      56.941  76.556 122.938  1.00  0.00           O
ATOM    649  N   VAL A  34      58.711  75.206 122.548  1.00  0.00           N
ATOM    651  CA  VAL A  34      58.271  74.726 121.247  1.00  0.00           C
ATOM    653  CB  VAL A  34      59.271  73.786 120.527  1.00  0.00           C
ATOM    655  CG1 VAL A  34      60.381  74.616 119.857  1.00  0.00           C
ATOM    659  CG2 VAL A  34      59.931  72.776 121.477  1.00  0.00           C
ATOM    663  C   VAL A  34      56.841  74.156 121.197  1.00  0.00           C
ATOM    664  O   VAL A  34      56.281  73.686 122.188  1.00  0.00           O
ATOM    665  N   ARG A  35      56.221  74.136 119.997  1.00  0.00           N
ATOM    667  CA  ARG A  35      55.161  73.226 119.637  1.00  0.00           C
ATOM    669  CB  ARG A  35      53.891  73.946 119.097  1.00  0.00           C
ATOM    672  CG  ARG A  35      53.151  74.716 120.217  1.00  0.00           C
ATOM    675  CD  ARG A  35      52.061  75.726 119.807  1.00  0.00           C
ATOM    678  NE  ARG A  35      51.231  75.236 118.667  1.00  0.00           N
ATOM    680  CZ  ARG A  35      50.401  74.206 118.667  1.00  0.00           C
ATOM    681  NH1 ARG A  35      50.321  73.346 119.657  1.00  0.00           N
ATOM    684  NH2 ARG A  35      49.681  73.986 117.598  1.00  0.00           N
ATOM    687  C   ARG A  35      55.701  72.296 118.588  1.00  0.00           C
ATOM    688  O   ARG A  35      56.571  72.676 117.798  1.00  0.00           O
ATOM    689  N   ILE A  36      55.251  71.036 118.547  1.00  0.00           N
ATOM    691  CA  ILE A  36      55.561  70.206 117.398  1.00  0.00           C
ATOM    693  CB  ILE A  36      55.921  68.746 117.717  1.00  0.00           C
ATOM    695  CG2 ILE A  36      56.261  68.006 116.408  1.00  0.00           C
ATOM    699  CG1 ILE A  36      57.101  68.646 118.717  1.00  0.00           C
ATOM    702  CD  ILE A  36      57.211  67.246 119.338  1.00  0.00           C
ATOM    706  C   ILE A  36      54.371  70.296 116.457  1.00  0.00           C
ATOM    707  O   ILE A  36      53.221  70.196 116.897  1.00  0.00           O
ATOM    708  N   TYR A  37      54.651  70.516 115.158  1.00  0.00           N
ATOM    710  CA  TYR A  37      53.711  70.326 114.078  1.00  0.00           C
ATOM    712  CB  TYR A  37      53.781  71.466 113.027  1.00  0.00           C
ATOM    715  CG  TYR A  37      53.391  72.756 113.687  1.00  0.00           C
ATOM    716  CD1 TYR A  37      52.061  72.946 114.117  1.00  0.00           C
ATOM    718  CE1 TYR A  37      51.671  74.126 114.747  1.00  0.00           C
ATOM    720  CZ  TYR A  37      52.611  75.136 114.978  1.00  0.00           C
ATOM    721  OH  TYR A  37      52.251  76.296 115.688  1.00  0.00           O
ATOM    723  CD2 TYR A  37      54.311  73.806 113.877  1.00  0.00           C
ATOM    725  CE2 TYR A  37      53.911  74.996 114.497  1.00  0.00           C
ATOM    727  C   TYR A  37      54.011  69.006 113.387  1.00  0.00           C
ATOM    728  O   TYR A  37      55.161  68.616 113.237  1.00  0.00           O
ATOM    729  N   THR A  38      52.951  68.266 112.987  1.00  0.00           N
ATOM    731  CA  THR A  38      53.111  66.946 112.387  1.00  0.00           C
ATOM    733  CB  THR A  38      52.361  65.816 113.088  1.00  0.00           C
ATOM    735  OG1 THR A  38      50.941  65.926 113.007  1.00  0.00           O
ATOM    737  CG2 THR A  38      52.761  65.776 114.567  1.00  0.00           C
ATOM    741  C   THR A  38      52.701  66.956 110.947  1.00  0.00           C
ATOM    742  O   THR A  38      52.601  65.896 110.317  1.00  0.00           O
ATOM    743  N   ASN A  39      52.461  68.136 110.337  1.00  0.00           N
ATOM    745  CA  ASN A  39      52.191  68.196 108.918  1.00  0.00           C
ATOM    747  CB  ASN A  39      50.701  67.786 108.728  1.00  0.00           C
ATOM    750  CG  ASN A  39      50.461  67.126 107.378  1.00  0.00           C
ATOM    751  OD1 ASN A  39      50.271  67.816 106.377  1.00  0.00           O
ATOM    752  ND2 ASN A  39      50.451  65.776 107.347  1.00  0.00           N
ATOM    755  C   ASN A  39      52.451  69.606 108.368  1.00  0.00           C
ATOM    756  O   ASN A  39      52.191  70.596 109.048  1.00  0.00           O
ATOM    757  N   ALA A  40      52.911  69.776 107.098  1.00  0.00           N
ATOM    759  CA  ALA A  40      52.991  71.066 106.397  1.00  0.00           C
ATOM    761  CB  ALA A  40      53.561  70.936 104.967  1.00  0.00           C
ATOM    765  C   ALA A  40      51.671  71.776 106.247  1.00  0.00           C
ATOM    766  O   ALA A  40      51.601  73.006 106.307  1.00  0.00           O
ATOM    767  N   GLU A  41      50.581  71.016 106.078  1.00  0.00           N
ATOM    769  CA  GLU A  41      49.201  71.476 106.078  1.00  0.00           C
ATOM    771  CB  GLU A  41      48.301  70.226 105.967  1.00  0.00           C
ATOM    774  CG  GLU A  41      46.761  70.476 105.868  1.00  0.00           C
ATOM    777  CD  GLU A  41      46.201  70.586 104.438  1.00  0.00           C
ATOM    778  OE1 GLU A  41      46.951  70.456 103.447  1.00  0.00           O
ATOM    779  OE2 GLU A  41      44.951  70.756 104.357  1.00  0.00           O
ATOM    780  C   GLU A  41      48.841  72.286 107.328  1.00  0.00           C
ATOM    781  O   GLU A  41      47.991  73.176 107.317  1.00  0.00           O
ATOM    782  N   GLU A  42      49.501  72.026 108.488  1.00  0.00           N
ATOM    784  CA  GLU A  42      49.271  72.816 109.688  1.00  0.00           C
ATOM    786  CB  GLU A  42      49.801  72.096 110.947  1.00  0.00           C
ATOM    789  CG  GLU A  42      49.051  70.796 111.307  1.00  0.00           C
ATOM    792  CD  GLU A  42      49.551  70.346 112.677  1.00  0.00           C
ATOM    793  OE1 GLU A  42      50.741  69.976 112.747  1.00  0.00           O
ATOM    794  OE2 GLU A  42      48.771  70.426 113.667  1.00  0.00           O
ATOM    795  C   GLU A  42      49.921  74.196 109.657  1.00  0.00           C
ATOM    796  O   GLU A  42      49.541  75.086 110.428  1.00  0.00           O
ATOM    797  N   LEU A  43      50.901  74.396 108.768  1.00  0.00           N
ATOM    799  CA  LEU A  43      51.601  75.646 108.617  1.00  0.00           C
ATOM    801  CB  LEU A  43      53.101  75.396 108.298  1.00  0.00           C
ATOM    804  CG  LEU A  43      53.901  74.636 109.367  1.00  0.00           C
ATOM    806  CD1 LEU A  43      55.351  74.506 108.908  1.00  0.00           C
ATOM    810  CD2 LEU A  43      53.871  75.346 110.717  1.00  0.00           C
ATOM    814  C   LEU A  43      51.031  76.506 107.507  1.00  0.00           C
ATOM    815  O   LEU A  43      51.551  77.596 107.277  1.00  0.00           O
ATOM    816  N   VAL A  44      49.961  76.096 106.807  1.00  0.00           N
ATOM    818  CA  VAL A  44      49.331  76.966 105.807  1.00  0.00           C
ATOM    820  CB  VAL A  44      48.261  76.226 105.028  1.00  0.00           C
ATOM    822  CG1 VAL A  44      47.101  75.826 105.947  1.00  0.00           C
ATOM    826  CG2 VAL A  44      47.761  77.096 103.848  1.00  0.00           C
ATOM    830  C   VAL A  44      48.771  78.276 106.357  1.00  0.00           C
ATOM    831  O   VAL A  44      48.001  78.326 107.328  1.00  0.00           O
ATOM    832  N   GLY A  45      49.161  79.406 105.737  1.00  0.00           N
ATOM    834  CA  GLY A  45      48.841  80.756 106.148  1.00  0.00           C
ATOM    837  C   GLY A  45      49.741  81.196 107.268  1.00  0.00           C
ATOM    838  O   GLY A  45      49.461  82.166 107.967  1.00  0.00           O
ATOM    839  N   LYS A  46      50.861  80.486 107.467  1.00  0.00           N
ATOM    841  CA  LYS A  46      51.721  80.726 108.607  1.00  0.00           C
ATOM    843  CB  LYS A  46      51.821  79.456 109.508  1.00  0.00           C
ATOM    846  CG  LYS A  46      51.851  79.746 111.018  1.00  0.00           C
ATOM    849  CD  LYS A  46      50.521  80.336 111.527  1.00  0.00           C
ATOM    852  CE  LYS A  46      50.441  80.536 113.057  1.00  0.00           C
ATOM    855  NZ  LYS A  46      49.171  81.176 113.467  1.00  0.00           N
ATOM    859  C   LYS A  46      53.091  81.176 108.078  1.00  0.00           C
ATOM    860  O   LYS A  46      53.831  80.366 107.528  1.00  0.00           O
ATOM    861  N   PRO A  47      53.511  82.426 108.247  1.00  0.00           N
ATOM    862  CD  PRO A  47      52.831  83.446 109.058  1.00  0.00           C
ATOM    865  CA  PRO A  47      54.621  82.986 107.487  1.00  0.00           C
ATOM    867  CB  PRO A  47      54.221  84.476 107.408  1.00  0.00           C
ATOM    870  CG  PRO A  47      53.521  84.756 108.737  1.00  0.00           C
ATOM    873  C   PRO A  47      55.941  82.776 108.228  1.00  0.00           C
ATOM    874  O   PRO A  47      56.721  83.696 108.488  1.00  0.00           O
ATOM    875  N   PHE A  48      56.211  81.516 108.617  1.00  0.00           N
ATOM    877  CA  PHE A  48      57.361  81.146 109.427  1.00  0.00           C
ATOM    879  CB  PHE A  48      57.281  79.656 109.887  1.00  0.00           C
ATOM    882  CG  PHE A  48      57.391  78.706 108.717  1.00  0.00           C
ATOM    883  CD1 PHE A  48      56.251  78.176 108.088  1.00  0.00           C
ATOM    885  CE1 PHE A  48      56.371  77.366 106.958  1.00  0.00           C
ATOM    887  CZ  PHE A  48      57.641  77.046 106.457  1.00  0.00           C
ATOM    889  CD2 PHE A  48      58.651  78.326 108.237  1.00  0.00           C
ATOM    891  CE2 PHE A  48      58.791  77.506 107.118  1.00  0.00           C
ATOM    893  C   PHE A  48      58.721  81.476 108.817  1.00  0.00           C
ATOM    894  O   PHE A  48      58.901  81.526 107.607  1.00  0.00           O
ATOM    895  N   ARG A  49      59.741  81.676 109.657  1.00  0.00           N
ATOM    897  CA  ARG A  49      61.111  81.616 109.188  1.00  0.00           C
ATOM    899  CB  ARG A  49      62.011  82.616 109.927  1.00  0.00           C
ATOM    902  CG  ARG A  49      61.601  84.076 109.697  1.00  0.00           C
ATOM    905  CD  ARG A  49      62.291  85.026 110.667  1.00  0.00           C
ATOM    908  NE  ARG A  49      61.621  84.846 111.997  1.00  0.00           N
ATOM    910  CZ  ARG A  49      60.581  85.576 112.357  1.00  0.00           C
ATOM    911  NH1 ARG A  49      60.101  86.556 111.597  1.00  0.00           N
ATOM    914  NH2 ARG A  49      60.001  85.436 113.527  1.00  0.00           N
ATOM    917  C   ARG A  49      61.681  80.236 109.397  1.00  0.00           C
ATOM    918  O   ARG A  49      61.671  79.726 110.518  1.00  0.00           O
ATOM    919  N   ASP A  50      62.211  79.616 108.328  1.00  0.00           N
ATOM    921  CA  ASP A  50      63.121  78.496 108.488  1.00  0.00           C
ATOM    923  CB  ASP A  50      63.391  77.866 107.098  1.00  0.00           C
ATOM    926  CG  ASP A  50      63.831  76.416 107.177  1.00  0.00           C
ATOM    927  OD1 ASP A  50      63.811  75.806 108.277  1.00  0.00           O
ATOM    928  OD2 ASP A  50      64.151  75.866 106.088  1.00  0.00           O
ATOM    929  C   ASP A  50      64.401  78.906 109.247  1.00  0.00           C
ATOM    930  O   ASP A  50      64.931  80.006 109.097  1.00  0.00           O
ATOM    931  N   LEU A  51      64.831  78.056 110.188  1.00  0.00           N
ATOM    933  CA  LEU A  51      65.841  78.366 111.177  1.00  0.00           C
ATOM    935  CB  LEU A  51      65.111  78.586 112.528  1.00  0.00           C
ATOM    938  CG  LEU A  51      65.901  78.936 113.807  1.00  0.00           C
ATOM    940  CD1 LEU A  51      66.641  80.266 113.697  1.00  0.00           C
ATOM    944  CD2 LEU A  51      64.911  78.906 114.978  1.00  0.00           C
ATOM    948  C   LEU A  51      66.871  77.256 111.257  1.00  0.00           C
ATOM    949  O   LEU A  51      67.811  77.296 112.048  1.00  0.00           O
ATOM    950  N   GLY A  52      66.721  76.226 110.398  1.00  0.00           N
ATOM    952  CA  GLY A  52      67.641  75.126 110.217  1.00  0.00           C
ATOM    955  C   GLY A  52      67.111  73.806 110.688  1.00  0.00           C
ATOM    956  O   GLY A  52      66.281  73.706 111.587  1.00  0.00           O
ATOM    957  N   GLU A  53      67.611  72.716 110.067  1.00  0.00           N
ATOM    959  CA  GLU A  53      67.261  71.366 110.438  1.00  0.00           C
ATOM    961  CB  GLU A  53      67.811  70.316 109.438  1.00  0.00           C
ATOM    964  CG  GLU A  53      67.261  70.486 107.997  1.00  0.00           C
ATOM    967  CD  GLU A  53      65.731  70.516 107.967  1.00  0.00           C
ATOM    968  OE1 GLU A  53      65.121  69.816 108.807  1.00  0.00           O
ATOM    969  OE2 GLU A  53      65.151  71.246 107.137  1.00  0.00           O
ATOM    970  C   GLU A  53      67.671  70.996 111.847  1.00  0.00           C
ATOM    971  O   GLU A  53      68.651  71.496 112.408  1.00  0.00           O
ATOM    972  N   VAL A  54      66.881  70.116 112.478  1.00  0.00           N
ATOM    974  CA  VAL A  54      67.041  69.646 113.827  1.00  0.00           C
ATOM    976  CB  VAL A  54      65.941  70.106 114.768  1.00  0.00           C
ATOM    978  CG1 VAL A  54      66.451  69.926 116.207  1.00  0.00           C
ATOM    982  CG2 VAL A  54      65.711  71.596 114.527  1.00  0.00           C
ATOM    986  C   VAL A  54      67.031  68.146 113.827  1.00  0.00           C
ATOM    987  O   VAL A  54      66.241  67.526 113.137  1.00  0.00           O
ATOM    988  N   SER A  55      67.891  67.546 114.667  1.00  0.00           N
ATOM    990  CA  SER A  55      67.831  66.116 114.927  1.00  0.00           C
ATOM    992  CB  SER A  55      69.061  65.346 114.377  1.00  0.00           C
ATOM    995  OG  SER A  55      69.091  65.556 112.967  1.00  0.00           O
ATOM    997  C   SER A  55      67.731  65.896 116.418  1.00  0.00           C
ATOM    998  O   SER A  55      68.031  66.756 117.238  1.00  0.00           O
ATOM    999  N   GLY A  56      67.261  64.706 116.797  1.00  0.00           N
ATOM   1001  CA  GLY A  56      67.301  64.256 118.177  1.00  0.00           C
ATOM   1004  C   GLY A  56      67.221  62.776 118.228  1.00  0.00           C
ATOM   1005  O   GLY A  56      66.341  62.176 117.607  1.00  0.00           O
ATOM   1006  N   ASP A  57      68.131  62.126 118.967  1.00  0.00           N
ATOM   1008  CA  ASP A  57      68.251  60.696 118.957  1.00  0.00           C
ATOM   1010  CB  ASP A  57      69.621  60.256 118.357  1.00  0.00           C
ATOM   1013  CG  ASP A  57      70.851  60.616 119.188  1.00  0.00           C
ATOM   1014  OD1 ASP A  57      70.871  61.706 119.838  1.00  0.00           O
ATOM   1015  OD2 ASP A  57      71.821  59.806 119.097  1.00  0.00           O
ATOM   1016  C   ASP A  57      67.991  60.066 120.308  1.00  0.00           C
ATOM   1017  O   ASP A  57      67.961  60.666 121.377  1.00  0.00           O
ATOM   1018  N   SER A  58      67.751  58.756 120.258  1.00  0.00           N
ATOM   1020  CA  SER A  58      67.791  57.876 121.397  1.00  0.00           C
ATOM   1022  CB  SER A  58      66.391  57.516 121.917  1.00  0.00           C
ATOM   1025  OG  SER A  58      65.631  56.816 120.938  1.00  0.00           O
ATOM   1027  C   SER A  58      68.531  56.636 120.997  1.00  0.00           C
ATOM   1028  O   SER A  58      68.321  56.046 119.947  1.00  0.00           O
ATOM   1029  N   CYS A  59      69.521  56.266 121.797  1.00  0.00           N
ATOM   1031  CA  CYS A  59      70.621  55.446 121.348  1.00  0.00           C
ATOM   1033  CB  CYS A  59      71.881  56.376 121.357  1.00  0.00           C
ATOM   1036  SG  CYS A  59      73.491  55.676 121.818  1.00  0.00           S
ATOM   1038  C   CYS A  59      70.621  54.236 122.258  1.00  0.00           C
ATOM   1039  O   CYS A  59      70.791  54.396 123.457  1.00  0.00           O
ATOM   1040  N   GLN A  60      70.321  53.016 121.737  1.00  0.00           N
ATOM   1042  CA  GLN A  60      70.461  51.806 122.537  1.00  0.00           C
ATOM   1044  CB  GLN A  60      69.361  50.706 122.487  1.00  0.00           C
ATOM   1047  CG  GLN A  60      69.361  49.636 121.357  1.00  0.00           C
ATOM   1050  CD  GLN A  60      68.431  48.426 121.617  1.00  0.00           C
ATOM   1051  OE1 GLN A  60      67.491  48.196 120.857  1.00  0.00           O
ATOM   1052  NE2 GLN A  60      68.711  47.616 122.658  1.00  0.00           N
ATOM   1055  C   GLN A  60      71.751  51.196 122.148  1.00  0.00           C
ATOM   1056  O   GLN A  60      72.021  50.886 120.988  1.00  0.00           O
ATOM   1057  N   ALA A  61      72.631  51.106 123.147  1.00  0.00           N
ATOM   1059  CA  ALA A  61      74.031  51.046 122.857  1.00  0.00           C
ATOM   1061  CB  ALA A  61      74.461  52.236 121.978  1.00  0.00           C
ATOM   1065  C   ALA A  61      74.491  49.646 122.467  1.00  0.00           C
ATOM   1066  O   ALA A  61      75.291  49.416 121.558  1.00  0.00           O
ATOM   1067  N   SER A  62      73.891  48.676 123.177  1.00  0.00           N
ATOM   1069  CA  SER A  62      73.921  47.246 122.938  1.00  0.00           C
ATOM   1071  CB  SER A  62      74.911  46.496 123.887  1.00  0.00           C
ATOM   1074  OG  SER A  62      74.451  46.396 125.238  1.00  0.00           O
ATOM   1076  C   SER A  62      72.531  46.656 123.147  1.00  0.00           C
ATOM   1077  O   SER A  62      71.551  47.356 123.377  1.00  0.00           O
ATOM   1078  N   ASN A  63      72.461  45.316 123.088  1.00  0.00           N
ATOM   1080  CA  ASN A  63      71.341  44.476 123.518  1.00  0.00           C
ATOM   1082  CB  ASN A  63      71.731  42.976 123.377  1.00  0.00           C
ATOM   1085  CG  ASN A  63      72.321  42.676 122.008  1.00  0.00           C
ATOM   1086  OD1 ASN A  63      71.581  42.406 121.057  1.00  0.00           O
ATOM   1087  ND2 ASN A  63      73.661  42.646 121.917  1.00  0.00           N
ATOM   1090  C   ASN A  63      70.951  44.616 124.987  1.00  0.00           C
ATOM   1091  O   ASN A  63      69.781  44.626 125.367  1.00  0.00           O
ATOM   1092  N   GLN A  64      71.971  44.686 125.848  1.00  0.00           N
ATOM   1094  CA  GLN A  64      71.871  44.736 127.297  1.00  0.00           C
ATOM   1096  CB  GLN A  64      73.281  44.676 127.938  1.00  0.00           C
ATOM   1099  CG  GLN A  64      73.921  43.266 127.917  1.00  0.00           C
ATOM   1102  CD  GLN A  64      74.891  42.996 126.777  1.00  0.00           C
ATOM   1103  OE1 GLN A  64      74.881  43.646 125.728  1.00  0.00           O
ATOM   1104  NE2 GLN A  64      75.811  42.026 127.008  1.00  0.00           N
ATOM   1107  C   GLN A  64      71.151  45.956 127.828  1.00  0.00           C
ATOM   1108  O   GLN A  64      70.411  45.906 128.817  1.00  0.00           O
ATOM   1109  N   ASP A  65      71.391  47.086 127.167  1.00  0.00           N
ATOM   1111  CA  ASP A  65      70.801  48.356 127.507  1.00  0.00           C
ATOM   1113  CB  ASP A  65      71.581  49.526 126.867  1.00  0.00           C
ATOM   1116  CG  ASP A  65      73.061  49.396 127.107  1.00  0.00           C
ATOM   1117  OD1 ASP A  65      73.501  49.346 128.287  1.00  0.00           O
ATOM   1118  OD2 ASP A  65      73.781  49.446 126.078  1.00  0.00           O
ATOM   1119  C   ASP A  65      69.361  48.406 127.037  1.00  0.00           C
ATOM   1120  O   ASP A  65      68.861  47.576 126.278  1.00  0.00           O
ATOM   1121  N   SER A  66      68.631  49.426 127.487  1.00  0.00           N
ATOM   1123  CA  SER A  66      67.291  49.716 127.048  1.00  0.00           C
ATOM   1125  CB  SER A  66      66.831  51.016 127.738  1.00  0.00           C
ATOM   1128  OG  SER A  66      67.771  52.066 127.548  1.00  0.00           O
ATOM   1130  C   SER A  66      67.091  49.896 125.547  1.00  0.00           C
ATOM   1131  O   SER A  66      67.831  50.676 124.957  1.00  0.00           O
ATOM   1132  N   PRO A  67      66.101  49.286 124.898  1.00  0.00           N
ATOM   1133  CD  PRO A  67      65.321  48.186 125.457  1.00  0.00           C
ATOM   1136  CA  PRO A  67      65.621  49.646 123.557  1.00  0.00           C
ATOM   1138  CB  PRO A  67      64.261  48.956 123.447  1.00  0.00           C
ATOM   1141  CG  PRO A  67      64.431  47.706 124.318  1.00  0.00           C
ATOM   1144  C   PRO A  67      65.551  51.136 123.277  1.00  0.00           C
ATOM   1145  O   PRO A  67      65.261  51.856 124.247  1.00  0.00           O
ATOM   1146  N   PRO A  68      65.811  51.676 122.087  1.00  0.00           N
ATOM   1147  CD  PRO A  68      65.851  50.936 120.828  1.00  0.00           C
ATOM   1150  CA  PRO A  68      65.691  53.096 121.857  1.00  0.00           C
ATOM   1152  CB  PRO A  68      66.041  53.276 120.378  1.00  0.00           C
ATOM   1155  CG  PRO A  68      65.561  51.986 119.738  1.00  0.00           C
ATOM   1158  C   PRO A  68      64.331  53.646 122.268  1.00  0.00           C
ATOM   1159  O   PRO A  68      63.331  52.946 122.367  1.00  0.00           O
ATOM   1160  N   SER A  69      64.311  54.926 122.607  1.00  0.00           N
ATOM   1162  CA  SER A  69      63.141  55.536 123.188  1.00  0.00           C
ATOM   1164  CB  SER A  69      63.491  56.056 124.618  1.00  0.00           C
ATOM   1167  OG  SER A  69      62.631  57.076 125.147  1.00  0.00           O
ATOM   1169  C   SER A  69      62.651  56.556 122.188  1.00  0.00           C
ATOM   1170  O   SER A  69      63.261  57.616 121.997  1.00  0.00           O
ATOM   1171  N   ILE A  70      61.521  56.266 121.517  1.00  0.00           N
ATOM   1173  CA  ILE A  70      60.831  57.176 120.637  1.00  0.00           C
ATOM   1175  CB  ILE A  70      59.711  56.476 119.857  1.00  0.00           C
ATOM   1177  CG2 ILE A  70      58.471  56.166 120.717  1.00  0.00           C
ATOM   1181  CG1 ILE A  70      59.281  57.276 118.628  1.00  0.00           C
ATOM   1184  CD  ILE A  70      60.301  57.146 117.507  1.00  0.00           C
ATOM   1188  C   ILE A  70      60.391  58.486 121.307  1.00  0.00           C
ATOM   1189  O   ILE A  70      60.581  59.526 120.677  1.00  0.00           O
ATOM   1190  N   PRO A  71      59.921  58.616 122.567  1.00  0.00           N
ATOM   1191  CD  PRO A  71      59.441  57.566 123.488  1.00  0.00           C
ATOM   1194  CA  PRO A  71      59.741  59.926 123.158  1.00  0.00           C
ATOM   1196  CB  PRO A  71      58.961  59.676 124.447  1.00  0.00           C
ATOM   1199  CG  PRO A  71      59.341  58.256 124.847  1.00  0.00           C
ATOM   1202  C   PRO A  71      61.091  60.576 123.387  1.00  0.00           C
ATOM   1203  O   PRO A  71      61.161  61.796 123.277  1.00  0.00           O
ATOM   1204  N   THR A  72      62.171  59.816 123.687  1.00  0.00           N
ATOM   1206  CA  THR A  72      63.521  60.366 123.778  1.00  0.00           C
ATOM   1208  CB  THR A  72      64.581  59.456 124.397  1.00  0.00           C
ATOM   1210  OG1 THR A  72      64.281  59.206 125.767  1.00  0.00           O
ATOM   1212  CG2 THR A  72      66.041  59.986 124.357  1.00  0.00           C
ATOM   1216  C   THR A  72      64.041  60.986 122.497  1.00  0.00           C
ATOM   1217  O   THR A  72      64.621  62.066 122.557  1.00  0.00           O
ATOM   1218  N   ALA A  73      63.851  60.396 121.317  1.00  0.00           N
ATOM   1220  CA  ALA A  73      64.221  61.056 120.067  1.00  0.00           C
ATOM   1222  CB  ALA A  73      64.021  60.036 118.918  1.00  0.00           C
ATOM   1226  C   ALA A  73      63.471  62.376 119.797  1.00  0.00           C
ATOM   1227  O   ALA A  73      64.081  63.416 119.557  1.00  0.00           O
ATOM   1228  N   ARG A  74      62.121  62.406 119.927  1.00  0.00           N
ATOM   1230  CA  ARG A  74      61.341  63.606 119.587  1.00  0.00           C
ATOM   1232  CB  ARG A  74      59.821  63.356 119.467  1.00  0.00           C
ATOM   1235  CG  ARG A  74      59.111  62.946 120.767  1.00  0.00           C
ATOM   1238  CD  ARG A  74      57.641  62.576 120.557  1.00  0.00           C
ATOM   1241  NE  ARG A  74      56.911  63.846 120.227  1.00  0.00           N
ATOM   1243  CZ  ARG A  74      55.741  63.856 119.607  1.00  0.00           C
ATOM   1244  NH1 ARG A  74      55.271  62.806 118.988  1.00  0.00           N
ATOM   1247  NH2 ARG A  74      54.981  64.936 119.527  1.00  0.00           N
ATOM   1250  C   ARG A  74      61.581  64.806 120.497  1.00  0.00           C
ATOM   1251  O   ARG A  74      61.651  65.946 120.037  1.00  0.00           O
ATOM   1252  N   LYS A  75      61.731  64.566 121.807  1.00  0.00           N
ATOM   1254  CA  LYS A  75      62.081  65.596 122.767  1.00  0.00           C
ATOM   1256  CB  LYS A  75      62.021  65.056 124.207  1.00  0.00           C
ATOM   1259  CG  LYS A  75      63.091  64.006 124.487  1.00  0.00           C
ATOM   1262  CD  LYS A  75      63.151  63.436 125.898  1.00  0.00           C
ATOM   1265  CE  LYS A  75      64.531  62.786 126.088  1.00  0.00           C
ATOM   1268  NZ  LYS A  75      64.481  61.686 127.048  1.00  0.00           N
ATOM   1272  C   LYS A  75      63.441  66.206 122.507  1.00  0.00           C
ATOM   1273  O   LYS A  75      63.651  67.406 122.677  1.00  0.00           O
ATOM   1274  N   ARG A  76      64.421  65.386 122.067  1.00  0.00           N
ATOM   1276  CA  ARG A  76      65.731  65.876 121.727  1.00  0.00           C
ATOM   1278  CB  ARG A  76      66.771  64.746 121.537  1.00  0.00           C
ATOM   1281  CG  ARG A  76      67.201  64.036 122.847  1.00  0.00           C
ATOM   1284  CD  ARG A  76      68.581  63.386 122.677  1.00  0.00           C
ATOM   1287  NE  ARG A  76      68.811  62.336 123.717  1.00  0.00           N
ATOM   1289  CZ  ARG A  76      69.991  61.736 123.827  1.00  0.00           C
ATOM   1290  NH1 ARG A  76      71.071  62.216 123.267  1.00  0.00           N
ATOM   1293  NH2 ARG A  76      70.111  60.606 124.497  1.00  0.00           N
ATOM   1296  C   ARG A  76      65.691  66.826 120.547  1.00  0.00           C
ATOM   1297  O   ARG A  76      66.271  67.906 120.588  1.00  0.00           O
ATOM   1298  N   MET A  77      64.891  66.476 119.517  1.00  0.00           N
ATOM   1300  CA  MET A  77      64.581  67.336 118.398  1.00  0.00           C
ATOM   1302  CB  MET A  77      63.781  66.516 117.357  1.00  0.00           C
ATOM   1305  CG  MET A  77      63.291  67.266 116.107  1.00  0.00           C
ATOM   1308  SD  MET A  77      61.811  66.546 115.337  1.00  0.00           S
ATOM   1309  CE  MET A  77      60.691  66.856 116.727  1.00  0.00           C
ATOM   1313  C   MET A  77      63.881  68.636 118.807  1.00  0.00           C
ATOM   1314  O   MET A  77      64.251  69.736 118.407  1.00  0.00           O
ATOM   1315  N   GLN A  78      62.881  68.586 119.727  1.00  0.00           N
ATOM   1317  CA  GLN A  78      62.301  69.796 120.317  1.00  0.00           C
ATOM   1319  CB  GLN A  78      61.271  69.426 121.427  1.00  0.00           C
ATOM   1322  CG  GLN A  78      59.901  68.906 120.957  1.00  0.00           C
ATOM   1325  CD  GLN A  78      59.111  68.366 122.157  1.00  0.00           C
ATOM   1326  OE1 GLN A  78      59.631  67.696 123.047  1.00  0.00           O
ATOM   1327  NE2 GLN A  78      57.791  68.636 122.227  1.00  0.00           N
ATOM   1330  C   GLN A  78      63.311  70.706 121.018  1.00  0.00           C
ATOM   1331  O   GLN A  78      63.361  71.916 120.807  1.00  0.00           O
ATOM   1332  N   ILE A  79      64.131  70.116 121.897  1.00  0.00           N
ATOM   1334  CA  ILE A  79      65.031  70.856 122.747  1.00  0.00           C
ATOM   1336  CB  ILE A  79      65.311  70.016 123.988  1.00  0.00           C
ATOM   1338  CG2 ILE A  79      66.481  70.516 124.838  1.00  0.00           C
ATOM   1342  CG1 ILE A  79      64.041  69.986 124.887  1.00  0.00           C
ATOM   1345  CD  ILE A  79      64.011  68.806 125.848  1.00  0.00           C
ATOM   1349  C   ILE A  79      66.231  71.396 121.958  1.00  0.00           C
ATOM   1350  O   ILE A  79      66.701  72.506 122.188  1.00  0.00           O
ATOM   1351  N   ASN A  80      66.711  70.686 120.917  1.00  0.00           N
ATOM   1353  CA  ASN A  80      67.651  71.196 119.908  1.00  0.00           C
ATOM   1355  CB  ASN A  80      68.241  70.056 119.027  1.00  0.00           C
ATOM   1358  CG  ASN A  80      69.251  69.236 119.838  1.00  0.00           C
ATOM   1359  OD1 ASN A  80      70.121  69.806 120.497  1.00  0.00           O
ATOM   1360  ND2 ASN A  80      69.121  67.906 119.847  1.00  0.00           N
ATOM   1363  C   ASN A  80      67.121  72.356 119.067  1.00  0.00           C
ATOM   1364  O   ASN A  80      67.851  73.316 118.827  1.00  0.00           O
ATOM   1365  N   ALA A  81      65.841  72.356 118.667  1.00  0.00           N
ATOM   1367  CA  ALA A  81      65.181  73.506 118.078  1.00  0.00           C
ATOM   1369  CB  ALA A  81      63.751  73.096 117.677  1.00  0.00           C
ATOM   1373  C   ALA A  81      65.161  74.746 118.988  1.00  0.00           C
ATOM   1374  O   ALA A  81      65.421  75.876 118.588  1.00  0.00           O
ATOM   1375  N   SER A  82      64.891  74.496 120.287  1.00  0.00           N
ATOM   1377  CA  SER A  82      64.821  75.476 121.377  1.00  0.00           C
ATOM   1379  CB  SER A  82      64.341  74.766 122.688  1.00  0.00           C
ATOM   1382  OG  SER A  82      63.961  75.656 123.747  1.00  0.00           O
ATOM   1384  C   SER A  82      66.131  76.236 121.578  1.00  0.00           C
ATOM   1385  O   SER A  82      66.141  77.416 121.908  1.00  0.00           O
ATOM   1386  N   LYS A  83      67.281  75.576 121.287  1.00  0.00           N
ATOM   1388  CA  LYS A  83      68.631  76.166 121.287  1.00  0.00           C
ATOM   1390  CB  LYS A  83      69.701  75.126 120.848  1.00  0.00           C
ATOM   1393  CG  LYS A  83      69.771  73.906 121.768  1.00  0.00           C
ATOM   1396  CD  LYS A  83      70.861  72.916 121.348  1.00  0.00           C
ATOM   1399  CE  LYS A  83      72.071  72.916 122.277  1.00  0.00           C
ATOM   1402  NZ  LYS A  83      73.081  71.956 121.777  1.00  0.00           N
ATOM   1406  C   LYS A  83      68.781  77.316 120.328  1.00  0.00           C
ATOM   1407  O   LYS A  83      69.401  78.346 120.578  1.00  0.00           O
ATOM   1408  N   MET A  84      68.141  77.166 119.157  1.00  0.00           N
ATOM   1410  CA  MET A  84      68.171  78.166 118.127  1.00  0.00           C
ATOM   1412  CB  MET A  84      67.941  77.496 116.768  1.00  0.00           C
ATOM   1415  CG  MET A  84      69.091  76.576 116.348  1.00  0.00           C
ATOM   1418  SD  MET A  84      68.731  75.896 114.707  1.00  0.00           S
ATOM   1419  CE  MET A  84      67.761  74.536 115.357  1.00  0.00           C
ATOM   1423  C   MET A  84      67.071  79.186 118.277  1.00  0.00           C
ATOM   1424  O   MET A  84      66.991  80.116 117.487  1.00  0.00           O
ATOM   1425  N   LYS A  85      66.231  79.036 119.328  1.00  0.00           N
ATOM   1427  CA  LYS A  85      65.191  79.956 119.727  1.00  0.00           C
ATOM   1429  CB  LYS A  85      65.601  81.456 119.758  1.00  0.00           C
ATOM   1432  CG  LYS A  85      66.811  81.706 120.667  1.00  0.00           C
ATOM   1435  CD  LYS A  85      67.411  83.106 120.487  1.00  0.00           C
ATOM   1438  CE  LYS A  85      68.681  83.336 121.307  1.00  0.00           C
ATOM   1441  NZ  LYS A  85      69.771  82.396 120.967  1.00  0.00           N
ATOM   1445  C   LYS A  85      63.931  79.696 118.938  1.00  0.00           C
ATOM   1446  O   LYS A  85      63.071  80.566 118.798  1.00  0.00           O
ATOM   1447  N   ALA A  86      63.791  78.466 118.407  1.00  0.00           N
ATOM   1449  CA  ALA A  86      62.651  78.056 117.637  1.00  0.00           C
ATOM   1451  CB  ALA A  86      62.821  76.636 117.087  1.00  0.00           C
ATOM   1455  C   ALA A  86      61.341  78.146 118.398  1.00  0.00           C
ATOM   1456  O   ALA A  86      61.171  77.656 119.517  1.00  0.00           O
ATOM   1457  N   ASN A  87      60.351  78.776 117.738  1.00  0.00           N
ATOM   1459  CA  ASN A  87      58.981  78.796 118.158  1.00  0.00           C
ATOM   1461  CB  ASN A  87      58.231  79.846 117.297  1.00  0.00           C
ATOM   1464  CG  ASN A  87      56.781  79.996 117.707  1.00  0.00           C
ATOM   1465  OD1 ASN A  87      55.921  79.226 117.258  1.00  0.00           O
ATOM   1466  ND2 ASN A  87      56.461  81.036 118.508  1.00  0.00           N
ATOM   1469  C   ASN A  87      58.361  77.416 118.047  1.00  0.00           C
ATOM   1470  O   ASN A  87      57.551  76.996 118.877  1.00  0.00           O
ATOM   1471  N   ALA A  88      58.731  76.656 117.008  1.00  0.00           N
ATOM   1473  CA  ALA A  88      58.161  75.356 116.807  1.00  0.00           C
ATOM   1475  CB  ALA A  88      56.801  75.436 116.088  1.00  0.00           C
ATOM   1479  C   ALA A  88      59.111  74.556 115.977  1.00  0.00           C
ATOM   1480  O   ALA A  88      60.101  75.066 115.448  1.00  0.00           O
ATOM   1481  N   VAL A  89      58.811  73.276 115.837  1.00  0.00           N
ATOM   1483  CA  VAL A  89      59.501  72.396 114.927  1.00  0.00           C
ATOM   1485  CB  VAL A  89      60.391  71.426 115.717  1.00  0.00           C
ATOM   1487  CG1 VAL A  89      59.591  70.286 116.377  1.00  0.00           C
ATOM   1491  CG2 VAL A  89      61.511  70.866 114.817  1.00  0.00           C
ATOM   1495  C   VAL A  89      58.441  71.716 114.087  1.00  0.00           C
ATOM   1496  O   VAL A  89      57.361  71.366 114.578  1.00  0.00           O
ATOM   1497  N   LEU A  90      58.701  71.546 112.777  1.00  0.00           N
ATOM   1499  CA  LEU A  90      57.951  70.646 111.917  1.00  0.00           C
ATOM   1501  CB  LEU A  90      57.921  71.166 110.438  1.00  0.00           C
ATOM   1504  CG  LEU A  90      56.961  70.456 109.447  1.00  0.00           C
ATOM   1506  CD1 LEU A  90      56.771  71.226 108.137  1.00  0.00           C
ATOM   1510  CD2 LEU A  90      57.431  69.066 109.017  1.00  0.00           C
ATOM   1514  C   LEU A  90      58.671  69.316 112.037  1.00  0.00           C
ATOM   1515  O   LEU A  90      59.871  69.236 111.818  1.00  0.00           O
ATOM   1516  N   LEU A  91      57.981  68.216 112.427  1.00  0.00           N
ATOM   1518  CA  LEU A  91      58.611  66.906 112.457  1.00  0.00           C
ATOM   1520  CB  LEU A  91      58.041  65.996 113.588  1.00  0.00           C
ATOM   1523  CG  LEU A  91      58.701  64.596 113.697  1.00  0.00           C
ATOM   1525  CD1 LEU A  91      58.751  64.086 115.147  1.00  0.00           C
ATOM   1529  CD2 LEU A  91      57.991  63.516 112.867  1.00  0.00           C
ATOM   1533  C   LEU A  91      58.451  66.246 111.097  1.00  0.00           C
ATOM   1534  O   LEU A  91      57.351  65.876 110.688  1.00  0.00           O
ATOM   1535  N   HIS A  92      59.561  66.126 110.337  1.00  0.00           N
ATOM   1537  CA  HIS A  92      59.551  65.526 109.017  1.00  0.00           C
ATOM   1539  CB  HIS A  92      60.931  65.696 108.348  1.00  0.00           C
ATOM   1542  ND1 HIS A  92      60.621  68.046 107.567  1.00  0.00           N
ATOM   1543  CG  HIS A  92      61.391  67.106 108.197  1.00  0.00           C
ATOM   1544  CE1 HIS A  92      61.391  69.126 107.487  1.00  0.00           C
ATOM   1546  NE2 HIS A  92      62.611  68.906 108.037  1.00  0.00           N
ATOM   1548  CD2 HIS A  92      62.611  67.616 108.488  1.00  0.00           C
ATOM   1550  C   HIS A  92      59.231  64.036 109.048  1.00  0.00           C
ATOM   1551  O   HIS A  92      58.401  63.536 108.287  1.00  0.00           O
ATOM   1552  N   SER A  93      59.891  63.286 109.947  1.00  0.00           N
ATOM   1554  CA  SER A  93      59.791  61.846 110.007  1.00  0.00           C
ATOM   1556  CB  SER A  93      60.411  61.166 108.737  1.00  0.00           C
ATOM   1559  OG  SER A  93      60.411  59.736 108.747  1.00  0.00           O
ATOM   1561  C   SER A  93      60.441  61.376 111.307  1.00  0.00           C
ATOM   1562  O   SER A  93      60.931  62.176 112.107  1.00  0.00           O
ATOM   1563  N   CYS A  94      60.441  60.056 111.567  1.00  0.00           N
ATOM   1565  CA  CYS A  94      61.361  59.426 112.487  1.00  0.00           C
ATOM   1567  CB  CYS A  94      60.781  59.386 113.918  1.00  0.00           C
ATOM   1570  SG  CYS A  94      61.971  58.776 115.158  1.00  0.00           S
ATOM   1572  C   CYS A  94      61.641  58.006 111.997  1.00  0.00           C
ATOM   1573  O   CYS A  94      60.751  57.336 111.477  1.00  0.00           O
ATOM   1574  N   GLU A  95      62.881  57.506 112.177  1.00  0.00           N
ATOM   1576  CA  GLU A  95      63.211  56.106 111.917  1.00  0.00           C
ATOM   1578  CB  GLU A  95      64.031  55.906 110.617  1.00  0.00           C
ATOM   1581  CG  GLU A  95      63.171  56.086 109.338  1.00  0.00           C
ATOM   1584  CD  GLU A  95      63.931  55.946 108.027  1.00  0.00           C
ATOM   1585  OE1 GLU A  95      65.191  56.056 108.007  1.00  0.00           O
ATOM   1586  OE2 GLU A  95      63.241  55.796 106.987  1.00  0.00           O
ATOM   1587  C   GLU A  95      63.921  55.456 113.088  1.00  0.00           C
ATOM   1588  O   GLU A  95      64.841  56.026 113.677  1.00  0.00           O
ATOM   1589  N   VAL A  96      63.491  54.216 113.457  1.00  0.00           N
ATOM   1591  CA  VAL A  96      64.291  53.276 114.207  1.00  0.00           C
ATOM   1593  CB  VAL A  96      63.511  52.186 114.967  1.00  0.00           C
ATOM   1595  CG1 VAL A  96      64.471  51.336 115.828  1.00  0.00           C
ATOM   1599  CG2 VAL A  96      62.451  52.816 115.887  1.00  0.00           C
ATOM   1603  C   VAL A  96      65.211  52.606 113.208  1.00  0.00           C
ATOM   1604  O   VAL A  96      64.771  52.066 112.188  1.00  0.00           O
ATOM   1605  N   THR A  97      66.521  52.666 113.467  1.00  0.00           N
ATOM   1607  CA  THR A  97      67.561  52.076 112.647  1.00  0.00           C
ATOM   1609  CB  THR A  97      68.481  53.116 111.997  1.00  0.00           C
ATOM   1611  OG1 THR A  97      69.391  52.516 111.088  1.00  0.00           O
ATOM   1613  CG2 THR A  97      69.351  53.876 113.007  1.00  0.00           C
ATOM   1617  C   THR A  97      68.361  51.126 113.508  1.00  0.00           C
ATOM   1618  O   THR A  97      68.511  51.336 114.707  1.00  0.00           O
ATOM   1619  N   SER A  98      68.901  50.056 112.917  1.00  0.00           N
ATOM   1621  CA  SER A  98      69.861  49.146 113.497  1.00  0.00           C
ATOM   1623  CB  SER A  98      69.471  47.676 113.167  1.00  0.00           C
ATOM   1626  OG  SER A  98      69.131  47.536 111.787  1.00  0.00           O
ATOM   1628  C   SER A  98      71.241  49.396 112.928  1.00  0.00           C
ATOM   1629  O   SER A  98      72.151  48.616 113.167  1.00  0.00           O
ATOM   1630  N   GLY A  99      71.391  50.466 112.127  1.00  0.00           N
ATOM   1632  CA  GLY A  99      72.481  50.606 111.167  1.00  0.00           C
ATOM   1635  C   GLY A  99      73.501  51.636 111.508  1.00  0.00           C
ATOM   1636  O   GLY A  99      74.511  51.806 110.828  1.00  0.00           O
ATOM   1637  N   THR A 100      73.231  52.416 112.548  1.00  0.00           N
ATOM   1639  CA  THR A 100      74.111  53.416 113.107  1.00  0.00           C
ATOM   1641  CB  THR A 100      73.341  54.256 114.107  1.00  0.00           C
ATOM   1643  OG1 THR A 100      74.131  55.156 114.887  1.00  0.00           O
ATOM   1645  CG2 THR A 100      72.631  53.346 115.107  1.00  0.00           C
ATOM   1649  C   THR A 100      75.421  52.856 113.687  1.00  0.00           C
ATOM   1650  O   THR A 100      75.391  51.866 114.427  1.00  0.00           O
ATOM   1651  N   PRO A 101      76.591  53.456 113.447  1.00  0.00           N
ATOM   1652  CD  PRO A 101      76.861  54.216 112.217  1.00  0.00           C
ATOM   1655  CA  PRO A 101      77.831  52.906 113.997  1.00  0.00           C
ATOM   1657  CB  PRO A 101      78.921  53.676 113.258  1.00  0.00           C
ATOM   1660  CG  PRO A 101      78.311  53.876 111.867  1.00  0.00           C
ATOM   1663  C   PRO A 101      77.971  53.006 115.487  1.00  0.00           C
ATOM   1664  O   PRO A 101      78.751  52.246 116.057  1.00  0.00           O
ATOM   1665  N   GLY A 102      77.281  53.946 116.167  1.00  0.00           N
ATOM   1667  CA  GLY A 102      77.341  54.046 117.618  1.00  0.00           C
ATOM   1670  C   GLY A 102      76.451  53.056 118.307  1.00  0.00           C
ATOM   1671  O   GLY A 102      76.761  52.556 119.377  1.00  0.00           O
ATOM   1672  N   CYS A 103      75.301  52.736 117.677  1.00  0.00           N
ATOM   1674  CA  CYS A 103      74.181  52.206 118.427  1.00  0.00           C
ATOM   1676  CB  CYS A 103      72.971  53.186 118.518  1.00  0.00           C
ATOM   1679  SG  CYS A 103      73.431  54.946 118.337  1.00  0.00           S
ATOM   1681  C   CYS A 103      73.721  50.896 117.867  1.00  0.00           C
ATOM   1682  O   CYS A 103      73.661  50.666 116.667  1.00  0.00           O
ATOM   1683  N   TYR A 104      73.361  49.936 118.737  1.00  0.00           N
ATOM   1685  CA  TYR A 104      72.811  48.646 118.328  1.00  0.00           C
ATOM   1687  CB  TYR A 104      72.821  47.666 119.527  1.00  0.00           C
ATOM   1690  CG  TYR A 104      72.161  46.376 119.178  1.00  0.00           C
ATOM   1691  CD1 TYR A 104      72.841  45.426 118.398  1.00  0.00           C
ATOM   1693  CE1 TYR A 104      72.201  44.236 118.007  1.00  0.00           C
ATOM   1695  CZ  TYR A 104      70.871  44.006 118.398  1.00  0.00           C
ATOM   1696  OH  TYR A 104      70.221  42.786 118.137  1.00  0.00           O
ATOM   1698  CD2 TYR A 104      70.841  46.126 119.567  1.00  0.00           C
ATOM   1700  CE2 TYR A 104      70.191  44.956 119.167  1.00  0.00           C
ATOM   1702  C   TYR A 104      71.461  48.826 117.658  1.00  0.00           C
ATOM   1703  O   TYR A 104      71.131  48.226 116.628  1.00  0.00           O
ATOM   1704  N   ARG A 105      70.701  49.766 118.228  1.00  0.00           N
ATOM   1706  CA  ARG A 105      69.581  50.356 117.567  1.00  0.00           C
ATOM   1708  CB  ARG A 105      68.261  49.586 117.787  1.00  0.00           C
ATOM   1711  CG  ARG A 105      67.911  48.616 116.648  1.00  0.00           C
ATOM   1714  CD  ARG A 105      67.111  47.436 117.167  1.00  0.00           C
ATOM   1717  NE  ARG A 105      66.941  46.446 116.057  1.00  0.00           N
ATOM   1719  CZ  ARG A 105      67.901  45.676 115.568  1.00  0.00           C
ATOM   1720  NH1 ARG A 105      69.151  45.696 115.957  1.00  0.00           N
ATOM   1723  NH2 ARG A 105      67.551  44.826 114.637  1.00  0.00           N
ATOM   1726  C   ARG A 105      69.481  51.766 118.047  1.00  0.00           C
ATOM   1727  O   ARG A 105      70.021  52.156 119.078  1.00  0.00           O
ATOM   1728  N   GLN A 106      68.811  52.596 117.258  1.00  0.00           N
ATOM   1730  CA  GLN A 106      68.661  53.986 117.557  1.00  0.00           C
ATOM   1732  CB  GLN A 106      69.811  54.756 116.867  1.00  0.00           C
ATOM   1735  CG  GLN A 106      69.821  56.296 116.938  1.00  0.00           C
ATOM   1738  CD  GLN A 106      70.981  56.786 116.078  1.00  0.00           C
ATOM   1739  OE1 GLN A 106      71.311  56.186 115.057  1.00  0.00           O
ATOM   1740  NE2 GLN A 106      71.661  57.886 116.488  1.00  0.00           N
ATOM   1743  C   GLN A 106      67.351  54.396 116.997  1.00  0.00           C
ATOM   1744  O   GLN A 106      66.931  53.836 115.988  1.00  0.00           O
ATOM   1745  N   ALA A 107      66.681  55.376 117.607  1.00  0.00           N
ATOM   1747  CA  ALA A 107      65.621  56.106 116.987  1.00  0.00           C
ATOM   1749  CB  ALA A 107      64.341  56.106 117.847  1.00  0.00           C
ATOM   1753  C   ALA A 107      66.121  57.516 116.797  1.00  0.00           C
ATOM   1754  O   ALA A 107      66.811  58.076 117.668  1.00  0.00           O
ATOM   1755  N   VAL A 108      65.831  58.126 115.637  1.00  0.00           N
ATOM   1757  CA  VAL A 108      66.221  59.496 115.387  1.00  0.00           C
ATOM   1759  CB  VAL A 108      67.551  59.596 114.637  1.00  0.00           C
ATOM   1761  CG1 VAL A 108      67.501  58.806 113.307  1.00  0.00           C
ATOM   1765  CG2 VAL A 108      67.941  61.066 114.427  1.00  0.00           C
ATOM   1769  C   VAL A 108      65.071  60.246 114.727  1.00  0.00           C
ATOM   1770  O   VAL A 108      64.531  59.826 113.707  1.00  0.00           O
ATOM   1771  N   CYS A 109      64.641  61.366 115.347  1.00  0.00           N
ATOM   1773  CA  CYS A 109      63.601  62.246 114.807  1.00  0.00           C
ATOM   1775  CB  CYS A 109      62.611  62.836 115.857  1.00  0.00           C
ATOM   1778  SG  CYS A 109      61.571  61.626 116.717  1.00  0.00           S
ATOM   1780  C   CYS A 109      64.271  63.446 114.188  1.00  0.00           C
ATOM   1781  O   CYS A 109      65.171  64.036 114.787  1.00  0.00           O
ATOM   1782  N   ILE A 110      63.831  63.846 112.987  1.00  0.00           N
ATOM   1784  CA  ILE A 110      64.401  64.956 112.258  1.00  0.00           C
ATOM   1786  CB  ILE A 110      64.971  64.546 110.898  1.00  0.00           C
ATOM   1788  CG2 ILE A 110      65.761  65.706 110.258  1.00  0.00           C
ATOM   1792  CG1 ILE A 110      65.841  63.266 110.988  1.00  0.00           C
ATOM   1795  CD  ILE A 110      67.061  63.426 111.897  1.00  0.00           C
ATOM   1799  C   ILE A 110      63.281  65.956 112.037  1.00  0.00           C
ATOM   1800  O   ILE A 110      62.121  65.586 111.867  1.00  0.00           O
ATOM   1801  N   GLY A 111      63.581  67.276 112.048  1.00  0.00           N
ATOM   1803  CA  GLY A 111      62.571  68.276 111.777  1.00  0.00           C
ATOM   1806  C   GLY A 111      63.161  69.636 111.537  1.00  0.00           C
ATOM   1807  O   GLY A 111      64.241  69.936 112.008  1.00  0.00           O
ATOM   1808  N   SER A 112      62.441  70.526 110.828  1.00  0.00           N
ATOM   1810  CA  SER A 112      62.911  71.896 110.627  1.00  0.00           C
ATOM   1812  CB  SER A 112      62.171  72.666 109.497  1.00  0.00           C
ATOM   1815  OG  SER A 112      62.041  71.886 108.307  1.00  0.00           O
ATOM   1817  C   SER A 112      62.631  72.716 111.867  1.00  0.00           C
ATOM   1818  O   SER A 112      61.491  72.766 112.338  1.00  0.00           O
ATOM   1819  N   ALA A 113      63.621  73.416 112.437  1.00  0.00           N
ATOM   1821  CA  ALA A 113      63.351  74.436 113.417  1.00  0.00           C
ATOM   1823  CB  ALA A 113      64.621  74.866 114.178  1.00  0.00           C
ATOM   1827  C   ALA A 113      62.771  75.646 112.738  1.00  0.00           C
ATOM   1828  O   ALA A 113      63.291  76.106 111.727  1.00  0.00           O
ATOM   1829  N   LEU A 114      61.671  76.176 113.267  1.00  0.00           N
ATOM   1831  CA  LEU A 114      60.981  77.276 112.637  1.00  0.00           C
ATOM   1833  CB  LEU A 114      59.641  76.836 111.997  1.00  0.00           C
ATOM   1836  CG  LEU A 114      59.711  75.616 111.047  1.00  0.00           C
ATOM   1838  CD1 LEU A 114      58.291  75.256 110.568  1.00  0.00           C
ATOM   1842  CD2 LEU A 114      60.621  75.836 109.828  1.00  0.00           C
ATOM   1846  C   LEU A 114      60.691  78.346 113.658  1.00  0.00           C
ATOM   1847  O   LEU A 114      60.321  78.086 114.797  1.00  0.00           O
ATOM   1848  N   ASN A 115      60.791  79.626 113.267  1.00  0.00           N
ATOM   1850  CA  ASN A 115      60.241  80.696 114.067  1.00  0.00           C
ATOM   1852  CB  ASN A 115      61.301  81.796 114.347  1.00  0.00           C
ATOM   1855  CG  ASN A 115      60.811  82.756 115.417  1.00  0.00           C
ATOM   1856  OD1 ASN A 115      59.691  82.626 115.898  1.00  0.00           O
ATOM   1857  ND2 ASN A 115      61.621  83.766 115.798  1.00  0.00           N
ATOM   1860  C   ASN A 115      58.991  81.206 113.368  1.00  0.00           C
ATOM   1861  O   ASN A 115      59.041  81.866 112.338  1.00  0.00           O
ATOM   1862  N   ILE A 116      57.811  80.856 113.918  1.00  0.00           N
ATOM   1864  CA  ILE A 116      56.531  81.366 113.488  1.00  0.00           C
ATOM   1866  CB  ILE A 116      55.351  80.546 113.997  1.00  0.00           C
ATOM   1868  CG2 ILE A 116      54.031  81.266 113.658  1.00  0.00           C
ATOM   1872  CG1 ILE A 116      55.281  79.106 113.417  1.00  0.00           C
ATOM   1875  CD  ILE A 116      56.361  78.136 113.887  1.00  0.00           C
ATOM   1879  C   ILE A 116      56.421  82.826 113.908  1.00  0.00           C
ATOM   1880  O   ILE A 116      56.641  83.146 115.077  1.00  0.00           O
ATOM   1881  N   THR A 117      56.091  83.736 112.987  1.00  0.00           N
ATOM   1883  CA  THR A 117      56.071  85.156 113.247  1.00  0.00           C
ATOM   1885  CB  THR A 117      56.931  85.896 112.217  1.00  0.00           C
ATOM   1887  OG1 THR A 117      57.311  87.196 112.607  1.00  0.00           O
ATOM   1889  CG2 THR A 117      56.311  85.986 110.828  1.00  0.00           C
ATOM   1893  C   THR A 117      54.611  85.636 113.317  1.00  0.00           C
ATOM   1894  OT1 THR A 117      53.691  84.896 112.867  1.00  0.00           O
ATOM   1895  OT2 THR A 117      54.401  86.716 113.927  1.00  0.00           O
ATOM   1896  NH3 POPEB 118     121.881  25.896  99.297  1.00  0.00           N
ATOM   1900  C12 POPEB 118     123.071  25.846 100.227  1.00  0.00           C
ATOM   1903  C11 POPEB 118     122.671  25.376 101.648  1.00  0.00           C
ATOM   1906  P   POPEB 118     124.661  26.316 103.057  1.00  0.00           P
ATOM   1907  O13 POPEB 118     123.741  27.386 103.457  1.00  0.00           O
ATOM   1908  O14 POPEB 118     125.621  25.876 104.087  1.00  0.00           O
ATOM   1909  O11 POPEB 118     125.431  26.776 101.777  1.00  0.00           O
ATOM   1910  O12 POPEB 118     123.811  25.086 102.478  1.00  0.00           O
ATOM   1911  C1  POPEB 118     126.621  26.106 101.368  1.00  0.00           C
ATOM   1914  C2  POPEB 118     127.061  26.766 100.057  1.00  0.00           C
ATOM   1916  O21 POPEB 118     128.161  26.086  99.438  1.00  0.00           O
ATOM   1917  C21 POPEB 118     127.881  24.876  98.977  1.00  0.00           C
ATOM   1918  O22 POPEB 118     128.271  23.836  99.467  1.00  0.00           O
ATOM   1919  C22 POPEB 118     127.131  25.006  97.658  1.00  0.00           C
ATOM   1922  C3  POPEB 118     127.421  28.276 100.247  1.00  0.00           C
ATOM   1925  O31 POPEB 118     127.991  28.886  99.058  1.00  0.00           O
ATOM   1926  C31 POPEB 118     127.181  28.886  97.997  1.00  0.00           C
ATOM   1927  O32 POPEB 118     126.021  28.526  97.987  1.00  0.00           O
ATOM   1928  C32 POPEB 118     127.961  29.336  96.777  1.00  0.00           C
ATOM   1931  C23 POPEB 118     126.631  23.656  97.098  1.00  0.00           C
ATOM   1934  C24 POPEB 118     126.281  23.746  95.607  1.00  0.00           C
ATOM   1937  C25 POPEB 118     127.441  24.166  94.688  1.00  0.00           C
ATOM   1940  C26 POPEB 118     128.693  23.296  94.887  1.00  0.00           C
ATOM   1943  C27 POPEB 118     129.823  23.656  93.918  1.00  0.00           C
ATOM   1946  C28 POPEB 118     131.033  22.726  94.087  1.00  0.00           C
ATOM   1949  C29 POPEB 118     132.183  23.056  93.167  1.00  0.00           C
ATOM   1951 0C21 POPEB 118     132.453  22.396  92.027  1.00  0.00           C
ATOM   1953 1C21 POPEB 118     131.613  21.266  91.477  1.00  0.00           C
ATOM   1956 2C21 POPEB 118     131.983  20.836  90.048  1.00  0.00           C
ATOM   1959 3C21 POPEB 118     133.363  20.166  89.927  1.00  0.00           C
ATOM   1962 4C21 POPEB 118     133.613  19.646  88.508  1.00  0.00           C
ATOM   1965 5C21 POPEB 118     134.993  19.026  88.287  1.00  0.00           C
ATOM   1968 6C21 POPEB 118     135.243  18.786  86.787  1.00  0.00           C
ATOM   1971 7C21 POPEB 118     136.503  17.956  86.497  1.00  0.00           C
ATOM   1974 8C21 POPEB 118     136.813  17.876  84.997  1.00  0.00           C
ATOM   1978  C33 POPEB 118     127.041  29.466  95.537  1.00  0.00           C
ATOM   1981  C34 POPEB 118     127.851  29.846  94.287  1.00  0.00           C
ATOM   1984  C35 POPEB 118     126.991  30.206  93.068  1.00  0.00           C
ATOM   1987  C36 POPEB 118     126.001  29.096  92.688  1.00  0.00           C
ATOM   1990  C37 POPEB 118     125.491  29.216  91.247  1.00  0.00           C
ATOM   1993  C38 POPEB 118     124.881  27.896  90.777  1.00  0.00           C
ATOM   1996  C39 POPEB 118     124.571  27.846  89.277  1.00  0.00           C
ATOM   1999 0C31 POPEB 118     124.541  26.406  88.737  1.00  0.00           C
ATOM   2002 1C31 POPEB 118     125.011  26.296  87.287  1.00  0.00           C
ATOM   2005 2C31 POPEB 118     125.231  24.846  86.828  1.00  0.00           C
ATOM   2008 3C31 POPEB 118     123.921  24.126  86.447  1.00  0.00           C
ATOM   2011 4C31 POPEB 118     123.461  24.456  85.018  1.00  0.00           C
ATOM   2014 5C31 POPEB 118     121.981  24.106  84.777  1.00  0.00           C
ATOM   2017 6C31 POPEB 118     121.491  24.516  83.387  1.00  0.00           C
ATOM   2021  NH3 POPEC 119      47.191  71.616  65.967  1.00  0.00           N
ATOM   2025  C12 POPEC 119      47.631  70.286  66.508  1.00  0.00           C
ATOM   2028  C11 POPEC 119      46.631  69.156  66.267  1.00  0.00           C
ATOM   2031  P   POPEC 119      46.571  66.576  66.697  1.00  0.00           P
ATOM   2032  O13 POPEC 119      45.141  66.646  67.097  1.00  0.00           O
ATOM   2033  O14 POPEC 119      46.871  65.916  65.417  1.00  0.00           O
ATOM   2034  O11 POPEC 119      47.331  65.816  67.857  1.00  0.00           O
ATOM   2035  O12 POPEC 119      47.251  67.976  66.747  1.00  0.00           O
ATOM   2036  C1  POPEC 119      46.721  64.776  68.627  1.00  0.00           C
ATOM   2039  C2  POPEC 119      46.311  65.266  70.057  1.00  0.00           C
ATOM   2041  O21 POPEC 119      45.751  64.216  70.877  1.00  0.00           O
ATOM   2042  C21 POPEC 119      44.651  63.586  70.487  1.00  0.00           C
ATOM   2043  O22 POPEC 119      44.131  63.616  69.388  1.00  0.00           O
ATOM   2044  C22 POPEC 119      44.061  62.896  71.717  1.00  0.00           C
ATOM   2047  C3  POPEC 119      45.401  66.516  70.137  1.00  0.00           C
ATOM   2050  O31 POPEC 119      45.261  66.956  71.508  1.00  0.00           O
ATOM   2051  C31 POPEC 119      45.791  68.136  71.827  1.00  0.00           C
ATOM   2052  O32 POPEC 119      46.481  68.836  71.107  1.00  0.00           O
ATOM   2053  C32 POPEC 119      45.451  68.446  73.278  1.00  0.00           C
ATOM   2056  C23 POPEC 119      43.461  63.946  72.677  1.00  0.00           C
ATOM   2059  C24 POPEC 119      43.021  63.406  74.037  1.00  0.00           C
ATOM   2062  C25 POPEC 119      42.411  64.546  74.867  1.00  0.00           C
ATOM   2065  C26 POPEC 119      42.091  64.176  76.317  1.00  0.00           C
ATOM   2068  C27 POPEC 119      41.161  65.216  76.958  1.00  0.00           C
ATOM   2071  C28 POPEC 119      40.961  65.026  78.467  1.00  0.00           C
ATOM   2074  C29 POPEC 119      42.011  65.756  79.277  1.00  0.00           C
ATOM   2076 0C21 POPEC 119      41.801  66.786  80.118  1.00  0.00           C
ATOM   2078 1C21 POPEC 119      40.481  67.446  80.457  1.00  0.00           C
ATOM   2081 2C21 POPEC 119      40.241  67.506  81.967  1.00  0.00           C
ATOM   2084 3C21 POPEC 119      41.261  68.366  82.707  1.00  0.00           C
ATOM   2087 4C21 POPEC 119      40.641  69.116  83.897  1.00  0.00           C
ATOM   2090 5C21 POPEC 119      41.651  69.916  84.727  1.00  0.00           C
ATOM   2093 6C21 POPEC 119      42.371  71.006  83.927  1.00  0.00           C
ATOM   2096 7C21 POPEC 119      43.281  71.876  84.807  1.00  0.00           C
ATOM   2099 8C21 POPEC 119      43.881  73.056  84.037  1.00  0.00           C
ATOM   2103  C33 POPEC 119      44.231  69.376  73.387  1.00  0.00           C
ATOM   2106  C34 POPEC 119      43.621  69.376  74.797  1.00  0.00           C
ATOM   2109  C35 POPEC 119      42.111  69.616  74.747  1.00  0.00           C
ATOM   2112  C36 POPEC 119      41.421  69.336  76.088  1.00  0.00           C
ATOM   2115  C37 POPEC 119      39.911  69.196  75.907  1.00  0.00           C
ATOM   2118  C38 POPEC 119      39.201  68.696  77.168  1.00  0.00           C
ATOM   2121  C39 POPEC 119      37.681  68.666  76.997  1.00  0.00           C
ATOM   2124 0C31 POPEC 119      36.961  68.216  78.278  1.00  0.00           C
ATOM   2127 1C31 POPEC 119      35.481  68.606  78.267  1.00  0.00           C
ATOM   2130 2C31 POPEC 119      34.811  68.306  79.607  1.00  0.00           C
ATOM   2133 3C31 POPEC 119      33.481  69.036  79.828  1.00  0.00           C
ATOM   2136 4C31 POPEC 119      32.311  68.506  78.988  1.00  0.00           C
ATOM   2139 5C31 POPEC 119      30.971  69.046  79.487  1.00  0.00           C
ATOM   2142 6C31 POPEC 119      29.741  68.296  78.997  1.00  0.00           C
ATOM   2146  NH3 POPED 120     132.543  25.716  60.008  1.00  0.00           N
ATOM   2150  C12 POPED 120     131.383  26.556  59.517  1.00  0.00           C
ATOM   2153  C11 POPED 120     131.003  27.706  60.487  1.00  0.00           C
ATOM   2156  P   POPED 120     129.073  29.496  60.757  1.00  0.00           P
ATOM   2157  O13 POPED 120     129.663  30.826  61.048  1.00  0.00           O
ATOM   2158  O14 POPED 120     127.741  29.566  60.137  1.00  0.00           O
ATOM   2159  O11 POPED 120     128.953  28.666  62.087  1.00  0.00           O
ATOM   2160  O12 POPED 120     130.063  28.616  59.877  1.00  0.00           O
ATOM   2161  C1  POPED 120     128.813  29.196  63.397  1.00  0.00           C
ATOM   2164  C2  POPED 120     127.421  28.816  63.967  1.00  0.00           C
ATOM   2166  O21 POPED 120     127.371  29.016  65.398  1.00  0.00           O
ATOM   2167  C21 POPED 120     127.391  30.276  65.787  1.00  0.00           C
ATOM   2168  O22 POPED 120     127.431  31.256  65.057  1.00  0.00           O
ATOM   2169  C22 POPED 120     127.191  30.346  67.317  1.00  0.00           C
ATOM   2172  C3  POPED 120     127.151  27.326  63.637  1.00  0.00           C
ATOM   2175  O31 POPED 120     125.981  26.766  64.297  1.00  0.00           O
ATOM   2176  C31 POPED 120     124.851  27.026  63.657  1.00  0.00           C
ATOM   2177  O32 POPED 120     124.741  27.726  62.667  1.00  0.00           O
ATOM   2178  C32 POPED 120     123.681  26.366  64.408  1.00  0.00           C
ATOM   2181  C23 POPED 120     128.301  31.116  68.088  1.00  0.00           C
ATOM   2184  C24 POPED 120     128.001  31.266  69.587  1.00  0.00           C
ATOM   2187  C25 POPED 120     128.613  30.146  70.448  1.00  0.00           C
ATOM   2190  C26 POPED 120     128.321  30.366  71.938  1.00  0.00           C
ATOM   2193  C27 POPED 120     129.023  29.356  72.858  1.00  0.00           C
ATOM   2196  C28 POPED 120     128.993  29.826  74.327  1.00  0.00           C
ATOM   2199  C29 POPED 120     129.553  28.766  75.247  1.00  0.00           C
ATOM   2201 0C21 POPED 120     130.763  28.766  75.828  1.00  0.00           C
ATOM   2203 1C21 POPED 120     131.823  29.836  75.708  1.00  0.00           C
ATOM   2206 2C21 POPED 120     132.763  29.686  74.497  1.00  0.00           C
ATOM   2209 3C21 POPED 120     134.023  30.516  74.738  1.00  0.00           C
ATOM   2212 4C21 POPED 120     135.063  30.446  73.627  1.00  0.00           C
ATOM   2215 5C21 POPED 120     136.413  30.926  74.178  1.00  0.00           C
ATOM   2218 6C21 POPED 120     137.443  31.206  73.097  1.00  0.00           C
ATOM   2221 7C21 POPED 120     138.573  32.096  73.617  1.00  0.00           C
ATOM   2224 8C21 POPED 120     139.513  32.436  72.478  1.00  0.00           C
ATOM   2228  C33 POPED 120     123.551  24.846  64.127  1.00  0.00           C
ATOM   2231  C34 POPED 120     124.191  23.956  65.207  1.00  0.00           C
ATOM   2234  C35 POPED 120     123.291  23.696  66.427  1.00  0.00           C
ATOM   2237  C36 POPED 120     124.001  22.806  67.467  1.00  0.00           C
ATOM   2240  C37 POPED 120     123.181  22.496  68.737  1.00  0.00           C
ATOM   2243  C38 POPED 120     123.911  21.496  69.648  1.00  0.00           C
ATOM   2246  C39 POPED 120     123.711  21.706  71.158  1.00  0.00           C
ATOM   2249 0C31 POPED 120     124.481  20.646  71.958  1.00  0.00           C
ATOM   2252 1C31 POPED 120     124.421  20.816  73.488  1.00  0.00           C
ATOM   2255 2C31 POPED 120     125.171  19.696  74.217  1.00  0.00           C
ATOM   2258 3C31 POPED 120     125.171  19.826  75.758  1.00  0.00           C
ATOM   2261 4C31 POPED 120     123.851  19.406  76.418  1.00  0.00           C
ATOM   2264 5C31 POPED 120     123.901  19.566  77.948  1.00  0.00           C
ATOM   2267 6C31 POPED 120     122.651  19.036  78.667  1.00  0.00           C
ATOM   2271  NH3 POPEE 121     125.101 103.846  58.147  1.00  0.00           N
ATOM   2275  C12 POPEE 121     123.891 103.676  57.267  1.00  0.00           C
ATOM   2278  C11 POPEE 121     123.161 105.016  57.107  1.00  0.00           C
ATOM   2281  P   POPEE 121     120.571 104.886  56.988  1.00  0.00           P
ATOM   2282  O13 POPEE 121     120.321 106.236  57.537  1.00  0.00           O
ATOM   2283  O14 POPEE 121     119.511 104.236  56.207  1.00  0.00           O
ATOM   2284  O11 POPEE 121     120.901 103.946  58.217  1.00  0.00           O
ATOM   2285  O12 POPEE 121     122.001 104.866  56.277  1.00  0.00           O
ATOM   2286  C1  POPEE 121     119.911 103.506  59.148  1.00  0.00           C
ATOM   2289  C2  POPEE 121     120.491 103.616  60.588  1.00  0.00           C
ATOM   2291  O21 POPEE 121     119.441 103.636  61.567  1.00  0.00           O
ATOM   2292  C21 POPEE 121     118.831 102.506  61.867  1.00  0.00           C
ATOM   2293  O22 POPEE 121     118.891 101.456  61.258  1.00  0.00           O
ATOM   2294  C22 POPEE 121     117.931 102.736  63.067  1.00  0.00           C
ATOM   2297  C3  POPEE 121     121.301 104.946  60.677  1.00  0.00           C
ATOM   2300  O31 POPEE 121     121.391 105.516  61.988  1.00  0.00           O
ATOM   2301  C31 POPEE 121     120.351 106.296  62.328  1.00  0.00           C
ATOM   2302  O32 POPEE 121     119.301 106.366  61.717  1.00  0.00           O
ATOM   2303  C32 POPEE 121     120.751 107.126  63.537  1.00  0.00           C
ATOM   2306  C23 POPEE 121     118.711 103.196  64.317  1.00  0.00           C
ATOM   2309  C24 POPEE 121     117.831 104.006  65.277  1.00  0.00           C
ATOM   2312  C25 POPEE 121     116.731 103.186  65.967  1.00  0.00           C
ATOM   2315  C26 POPEE 121     117.241 102.316  67.127  1.00  0.00           C
ATOM   2318  C27 POPEE 121     116.071 101.776  67.967  1.00  0.00           C
ATOM   2321  C28 POPEE 121     116.511 101.066  69.268  1.00  0.00           C
ATOM   2324  C29 POPEE 121     117.281 101.996  70.168  1.00  0.00           C
ATOM   2326 0C21 POPEE 121     116.841 102.576  71.307  1.00  0.00           C
ATOM   2328 1C21 POPEE 121     115.501 102.376  71.967  1.00  0.00           C
ATOM   2331 2C21 POPEE 121     115.601 102.406  73.508  1.00  0.00           C
ATOM   2334 3C21 POPEE 121     114.301 101.896  74.148  1.00  0.00           C
ATOM   2337 4C21 POPEE 121     114.251 101.976  75.677  1.00  0.00           C
ATOM   2340 5C21 POPEE 121     113.841 103.356  76.207  1.00  0.00           C
ATOM   2343 6C21 POPEE 121     113.091 103.256  77.548  1.00  0.00           C
ATOM   2346 7C21 POPEE 121     112.551 104.606  78.037  1.00  0.00           C
ATOM   2349 8C21 POPEE 121     111.601 104.486  79.237  1.00  0.00           C
ATOM   2353  C33 POPEE 121     120.231 106.526  64.857  1.00  0.00           C
ATOM   2356  C34 POPEE 121     120.821 107.196  66.097  1.00  0.00           C
ATOM   2359  C35 POPEE 121     120.181 106.636  67.377  1.00  0.00           C
ATOM   2362  C36 POPEE 121     118.841 107.336  67.637  1.00  0.00           C
ATOM   2365  C37 POPEE 121     117.881 106.536  68.508  1.00  0.00           C
ATOM   2368  C38 POPEE 121     116.831 107.466  69.128  1.00  0.00           C
ATOM   2371  C39 POPEE 121     117.321 108.106  70.437  1.00  0.00           C
ATOM   2374 0C31 POPEE 121     117.191 107.126  71.597  1.00  0.00           C
ATOM   2377 1C31 POPEE 121     117.801 107.656  72.898  1.00  0.00           C
ATOM   2380 2C31 POPEE 121     117.641 106.646  74.027  1.00  0.00           C
ATOM   2383 3C31 POPEE 121     118.361 107.076  75.308  1.00  0.00           C
ATOM   2386 4C31 POPEE 121     118.141 106.086  76.447  1.00  0.00           C
ATOM   2389 5C31 POPEE 121     118.421 106.686  77.828  1.00  0.00           C
ATOM   2392 6C31 POPEE 121     117.811 105.856  78.947  1.00  0.00           C
ATOM   2396  NH3 POPEF 122      43.101   8.456  59.467  1.00  0.00           N
ATOM   2400  C12 POPEF 122      44.471   8.176  58.867  1.00  0.00           C
ATOM   2403  C11 POPEF 122      45.381   7.276  59.738  1.00  0.00           C
ATOM   2406  P   POPEF 122      47.321   6.236  58.238  1.00  0.00           P
ATOM   2407  O13 POPEF 122      46.351   5.146  57.937  1.00  0.00           O
ATOM   2408  O14 POPEF 122      47.871   6.976  57.077  1.00  0.00           O
ATOM   2409  O11 POPEF 122      48.491   5.626  59.107  1.00  0.00           O
ATOM   2410  O12 POPEF 122      46.721   7.326  59.257  1.00  0.00           O
ATOM   2411  C1  POPEF 122      48.291   5.056  60.407  1.00  0.00           C
ATOM   2414  C2  POPEF 122      49.281   5.636  61.457  1.00  0.00           C
ATOM   2416  O21 POPEF 122      48.821   5.336  62.777  1.00  0.00           O
ATOM   2417  C21 POPEF 122      49.121   4.176  63.337  1.00  0.00           C
ATOM   2418  O22 POPEF 122      49.721   3.246  62.817  1.00  0.00           O
ATOM   2419  C22 POPEF 122      48.631   4.236  64.808  1.00  0.00           C
ATOM   2422  C3  POPEF 122      49.381   7.186  61.297  1.00  0.00           C
ATOM   2425  O31 POPEF 122      50.221   7.806  62.298  1.00  0.00           O
ATOM   2426  C31 POPEF 122      49.601   8.306  63.368  1.00  0.00           C
ATOM   2427  O32 POPEF 122      48.391   8.386  63.527  1.00  0.00           O
ATOM   2428  C32 POPEF 122      50.641   8.846  64.348  1.00  0.00           C
ATOM   2431  C23 POPEF 122      49.771   4.186  65.868  1.00  0.00           C
ATOM   2434  C24 POPEF 122      49.431   4.896  67.197  1.00  0.00           C
ATOM   2437  C25 POPEF 122      48.711   4.046  68.267  1.00  0.00           C
ATOM   2440  C26 POPEF 122      48.361   4.856  69.537  1.00  0.00           C
ATOM   2443  C27 POPEF 122      47.681   4.016  70.638  1.00  0.00           C
ATOM   2446  C28 POPEF 122      47.791   4.666  72.028  1.00  0.00           C
ATOM   2449  C29 POPEF 122      47.151   3.816  73.107  1.00  0.00           C
ATOM   2451 0C21 POPEF 122      47.401   3.896  74.438  1.00  0.00           C
ATOM   2453 1C21 POPEF 122      48.361   4.836  75.107  1.00  0.00           C
ATOM   2456 2C21 POPEF 122      47.701   5.916  76.008  1.00  0.00           C
ATOM   2459 3C21 POPEF 122      47.141   5.366  77.328  1.00  0.00           C
ATOM   2462 4C21 POPEF 122      46.811   6.496  78.328  1.00  0.00           C
ATOM   2465 5C21 POPEF 122      46.471   6.006  79.747  1.00  0.00           C
ATOM   2468 6C21 POPEF 122      45.011   5.586  79.947  1.00  0.00           C
ATOM   2471 7C21 POPEF 122      44.741   5.176  81.408  1.00  0.00           C
ATOM   2474 8C21 POPEF 122      43.291   4.746  81.667  1.00  0.00           C
ATOM   2478  C33 POPEF 122      50.491   8.226  65.747  1.00  0.00           C
ATOM   2481  C34 POPEF 122      51.731   8.526  66.587  1.00  0.00           C
ATOM   2484  C35 POPEF 122      51.701   7.986  68.018  1.00  0.00           C
ATOM   2487  C36 POPEF 122      50.501   8.476  68.827  1.00  0.00           C
ATOM   2490  C37 POPEF 122      50.721   8.286  70.328  1.00  0.00           C
ATOM   2493  C38 POPEF 122      49.631   8.906  71.207  1.00  0.00           C
ATOM   2496  C39 POPEF 122      50.101   9.096  72.668  1.00  0.00           C
ATOM   2499 0C31 POPEF 122      50.671   7.816  73.287  1.00  0.00           C
ATOM   2502 1C31 POPEF 122      51.131   7.976  74.747  1.00  0.00           C
ATOM   2505 2C31 POPEF 122      51.791   6.686  75.258  1.00  0.00           C
ATOM   2508 3C31 POPEF 122      52.111   6.676  76.757  1.00  0.00           C
ATOM   2511 4C31 POPEF 122      53.171   7.706  77.188  1.00  0.00           C
ATOM   2514 5C31 POPEF 122      53.841   7.336  78.518  1.00  0.00           C
ATOM   2517 6C31 POPEF 122      54.931   8.316  78.947  1.00  0.00           C
ATOM   2521  NH3 POPEG 123     109.491  37.406  61.937  1.00  0.00           N
ATOM   2525  C12 POPEG 123     110.681  37.966  61.217  1.00  0.00           C
ATOM   2528  C11 POPEG 123     110.271  39.126  60.287  1.00  0.00           C
ATOM   2531  P   POPEG 123     111.131  41.456  61.078  1.00  0.00           P
ATOM   2532  O13 POPEG 123     110.171  42.346  60.398  1.00  0.00           O
ATOM   2533  O14 POPEG 123     112.481  42.016  61.357  1.00  0.00           O
ATOM   2534  O11 POPEG 123     110.491  40.856  62.387  1.00  0.00           O
ATOM   2535  O12 POPEG 123     111.311  40.116  60.247  1.00  0.00           O
ATOM   2536  C1  POPEG 123     110.371  41.616  63.578  1.00  0.00           C
ATOM   2539  C2  POPEG 123     110.701  40.726  64.798  1.00  0.00           C
ATOM   2541  O21 POPEG 123     110.791  41.526  65.977  1.00  0.00           O
ATOM   2542  C21 POPEG 123     109.631  41.846  66.508  1.00  0.00           C
ATOM   2543  O22 POPEG 123     108.531  41.486  66.118  1.00  0.00           O
ATOM   2544  C22 POPEG 123     109.841  42.816  67.657  1.00  0.00           C
ATOM   2547  C3  POPEG 123     112.061  39.996  64.637  1.00  0.00           C
ATOM   2550  O31 POPEG 123     112.071  38.816  65.447  1.00  0.00           O
ATOM   2551  C31 POPEG 123     112.381  38.956  66.727  1.00  0.00           C
ATOM   2552  O32 POPEG 123     112.911  39.916  67.238  1.00  0.00           O
ATOM   2553  C32 POPEG 123     111.911  37.666  67.407  1.00  0.00           C
ATOM   2556  C23 POPEG 123     110.671  42.326  68.868  1.00  0.00           C
ATOM   2559  C24 POPEG 123     110.141  43.006  70.147  1.00  0.00           C
ATOM   2562  C25 POPEG 123     110.661  42.416  71.467  1.00  0.00           C
ATOM   2565  C26 POPEG 123     112.131  42.736  71.737  1.00  0.00           C
ATOM   2568  C27 POPEG 123     112.581  42.316  73.147  1.00  0.00           C
ATOM   2571  C28 POPEG 123     112.041  43.246  74.257  1.00  0.00           C
ATOM   2574  C29 POPEG 123     112.131  42.626  75.627  1.00  0.00           C
ATOM   2576 0C21 POPEG 123     112.901  43.046  76.648  1.00  0.00           C
ATOM   2578 1C21 POPEG 123     113.871  44.196  76.617  1.00  0.00           C
ATOM   2581 2C21 POPEG 123     113.261  45.546  77.048  1.00  0.00           C
ATOM   2584 3C21 POPEG 123     114.291  46.686  77.017  1.00  0.00           C
ATOM   2587 4C21 POPEG 123     113.671  48.096  77.028  1.00  0.00           C
ATOM   2590 5C21 POPEG 123     112.981  48.476  78.337  1.00  0.00           C
ATOM   2593 6C21 POPEG 123     113.941  49.076  79.377  1.00  0.00           C
ATOM   2596 7C21 POPEG 123     113.241  49.366  80.708  1.00  0.00           C
ATOM   2599 8C21 POPEG 123     114.161  49.916  81.797  1.00  0.00           C
ATOM   2603  C33 POPEG 123     112.071  37.586  68.947  1.00  0.00           C
ATOM   2606  C34 POPEG 123     113.261  36.706  69.367  1.00  0.00           C
ATOM   2609  C35 POPEG 123     114.601  37.456  69.388  1.00  0.00           C
ATOM   2612  C36 POPEG 123     114.721  38.386  70.607  1.00  0.00           C
ATOM   2615  C37 POPEG 123     116.151  38.906  70.828  1.00  0.00           C
ATOM   2618  C38 POPEG 123     116.191  40.096  71.807  1.00  0.00           C
ATOM   2621  C39 POPEG 123     115.721  39.816  73.247  1.00  0.00           C
ATOM   2624 0C31 POPEG 123     116.531  38.726  73.957  1.00  0.00           C
ATOM   2627 1C31 POPEG 123     116.151  38.576  75.437  1.00  0.00           C
ATOM   2630 2C31 POPEG 123     117.141  37.686  76.207  1.00  0.00           C
ATOM   2633 3C31 POPEG 123     118.411  38.456  76.617  1.00  0.00           C
ATOM   2636 4C31 POPEG 123     119.561  37.526  76.997  1.00  0.00           C
ATOM   2639 5C31 POPEG 123     120.871  38.276  77.258  1.00  0.00           C
ATOM   2642 6C31 POPEG 123     122.081  37.346  77.317  1.00  0.00           C
ATOM   2646  NH3 POPEH 124      86.891  18.206  61.227  1.00  0.00           N
ATOM   2650  C12 POPEH 124      87.411  16.926  60.617  1.00  0.00           C
ATOM   2653  C11 POPEH 124      86.411  15.786  60.847  1.00  0.00           C
ATOM   2656  P   POPEH 124      84.801  16.026  62.907  1.00  0.00           P
ATOM   2657  O13 POPEH 124      84.571  17.406  62.417  1.00  0.00           O
ATOM   2658  O14 POPEH 124      83.781  14.976  62.648  1.00  0.00           O
ATOM   2659  O11 POPEH 124      85.251  16.066  64.418  1.00  0.00           O
ATOM   2660  O12 POPEH 124      86.151  15.566  62.238  1.00  0.00           O
ATOM   2661  C1  POPEH 124      84.311  16.036  65.497  1.00  0.00           C
ATOM   2664  C2  POPEH 124      85.061  15.986  66.867  1.00  0.00           C
ATOM   2666  O21 POPEH 124      84.891  17.226  67.567  1.00  0.00           O
ATOM   2667  C21 POPEH 124      83.751  17.546  68.197  1.00  0.00           C
ATOM   2668  O22 POPEH 124      83.381  18.696  68.377  1.00  0.00           O
ATOM   2669  C22 POPEH 124      83.011  16.336  68.778  1.00  0.00           C
ATOM   2672  C3  POPEH 124      86.581  15.716  66.657  1.00  0.00           C
ATOM   2675  O31 POPEH 124      87.321  15.736  67.898  1.00  0.00           O
ATOM   2676  C31 POPEH 124      87.281  14.596  68.567  1.00  0.00           C
ATOM   2677  O32 POPEH 124      86.661  13.606  68.258  1.00  0.00           O
ATOM   2678  C32 POPEH 124      88.111  14.746  69.828  1.00  0.00           C
ATOM   2681  C23 POPEH 124      81.791  16.806  69.618  1.00  0.00           C
ATOM   2684  C24 POPEH 124      81.061  15.676  70.347  1.00  0.00           C
ATOM   2687  C25 POPEH 124      81.801  15.116  71.578  1.00  0.00           C
ATOM   2690  C26 POPEH 124      82.191  16.176  72.598  1.00  0.00           C
ATOM   2693  C27 POPEH 124      82.641  15.596  73.947  1.00  0.00           C
ATOM   2696  C28 POPEH 124      83.171  16.646  74.947  1.00  0.00           C
ATOM   2699  C29 POPEH 124      82.151  17.736  75.217  1.00  0.00           C
ATOM   2701 0C21 POPEH 124      81.561  18.026  76.387  1.00  0.00           C
ATOM   2703 1C21 POPEH 124      81.821  17.366  77.727  1.00  0.00           C
ATOM   2706 2C21 POPEH 124      80.821  16.236  78.018  1.00  0.00           C
ATOM   2709 3C21 POPEH 124      81.001  15.646  79.438  1.00  0.00           C
ATOM   2712 4C21 POPEH 124      80.071  14.456  79.688  1.00  0.00           C
ATOM   2715 5C21 POPEH 124      80.391  13.666  80.967  1.00  0.00           C
ATOM   2718 6C21 POPEH 124      80.081  14.396  82.287  1.00  0.00           C
ATOM   2721 7C21 POPEH 124      80.301  13.456  83.488  1.00  0.00           C
ATOM   2724 8C21 POPEH 124      80.111  14.116  84.857  1.00  0.00           C
ATOM   2728  C33 POPEH 124      87.411  15.656  70.868  1.00  0.00           C
ATOM   2731  C34 POPEH 124      88.271  15.816  72.118  1.00  0.00           C
ATOM   2734  C35 POPEH 124      87.581  16.556  73.278  1.00  0.00           C
ATOM   2737  C36 POPEH 124      88.571  16.766  74.427  1.00  0.00           C
ATOM   2740  C37 POPEH 124      88.121  17.776  75.487  1.00  0.00           C
ATOM   2743  C38 POPEH 124      89.321  18.516  76.097  1.00  0.00           C
ATOM   2746  C39 POPEH 124      89.911  19.556  75.127  1.00  0.00           C
ATOM   2749 0C31 POPEH 124      91.331  20.016  75.518  1.00  0.00           C
ATOM   2752 1C31 POPEH 124      91.991  20.796  74.377  1.00  0.00           C
ATOM   2755 2C31 POPEH 124      93.351  21.396  74.747  1.00  0.00           C
ATOM   2758 3C31 POPEH 124      93.201  22.666  75.597  1.00  0.00           C
ATOM   2761 4C31 POPEH 124      94.541  23.316  75.957  1.00  0.00           C
ATOM   2764 5C31 POPEH 124      94.351  24.566  76.827  1.00  0.00           C
ATOM   2767 6C31 POPEH 124      95.661  25.306  77.118  1.00  0.00           C
ATOM   2771  NH3 POPEI 125      91.491  33.946  60.997  1.00  0.00           N
ATOM   2775  C12 POPEI 125      92.311  33.256  59.938  1.00  0.00           C
ATOM   2778  C11 POPEI 125      93.431  32.386  60.547  1.00  0.00           C
ATOM   2781  P   POPEI 125      95.761  31.366  60.057  1.00  0.00           P
ATOM   2782  O13 POPEI 125      96.421  30.456  59.097  1.00  0.00           O
ATOM   2783  O14 POPEI 125      96.641  32.476  60.497  1.00  0.00           O
ATOM   2784  O11 POPEI 125      95.331  30.546  61.317  1.00  0.00           O
ATOM   2785  O12 POPEI 125      94.361  31.956  59.537  1.00  0.00           O
ATOM   2786  C1  POPEI 125      95.941  30.696  62.597  1.00  0.00           C
ATOM   2789  C2  POPEI 125      96.761  29.426  62.967  1.00  0.00           C
ATOM   2791  O21 POPEI 125      96.581  29.236  64.387  1.00  0.00           O
ATOM   2792  C21 POPEI 125      96.081  28.076  64.747  1.00  0.00           C
ATOM   2793  O22 POPEI 125      95.911  27.096  64.037  1.00  0.00           O
ATOM   2794  C22 POPEI 125      95.561  28.196  66.177  1.00  0.00           C
ATOM   2797  C3  POPEI 125      98.261  29.556  62.587  1.00  0.00           C
ATOM   2800  O31 POPEI 125      99.101  28.506  63.147  1.00  0.00           O
ATOM   2801  C31 POPEI 125      99.831  28.906  64.187  1.00  0.00           C
ATOM   2802  O32 POPEI 125      99.741  29.966  64.767  1.00  0.00           O
ATOM   2803  C32 POPEI 125     100.861  27.826  64.507  1.00  0.00           C
ATOM   2806  C23 POPEI 125      96.631  28.546  67.217  1.00  0.00           C
ATOM   2809  C24 POPEI 125      96.091  29.426  68.337  1.00  0.00           C
ATOM   2812  C25 POPEI 125      95.161  28.646  69.277  1.00  0.00           C
ATOM   2815  C26 POPEI 125      94.431  29.566  70.267  1.00  0.00           C
ATOM   2818  C27 POPEI 125      93.141  28.936  70.787  1.00  0.00           C
ATOM   2821  C28 POPEI 125      92.311  29.896  71.657  1.00  0.00           C
ATOM   2824  C29 POPEI 125      91.361  29.136  72.548  1.00  0.00           C
ATOM   2826 0C21 POPEI 125      91.251  29.226  73.887  1.00  0.00           C
ATOM   2828 1C21 POPEI 125      92.041  30.126  74.817  1.00  0.00           C
ATOM   2831 2C21 POPEI 125      91.121  31.006  75.688  1.00  0.00           C
ATOM   2834 3C21 POPEI 125      90.351  30.206  76.748  1.00  0.00           C
ATOM   2837 4C21 POPEI 125      89.561  31.096  77.707  1.00  0.00           C
ATOM   2840 5C21 POPEI 125      89.171  30.376  79.017  1.00  0.00           C
ATOM   2843 6C21 POPEI 125      88.431  29.046  78.817  1.00  0.00           C
ATOM   2846 7C21 POPEI 125      88.051  28.386  80.147  1.00  0.00           C
ATOM   2849 8C21 POPEI 125      87.761  26.886  80.037  1.00  0.00           C
ATOM   2853  C33 POPEI 125     101.821  28.196  65.668  1.00  0.00           C
ATOM   2856  C34 POPEI 125     102.251  26.936  66.447  1.00  0.00           C
ATOM   2859  C35 POPEI 125     102.671  27.186  67.907  1.00  0.00           C
ATOM   2862  C36 POPEI 125     104.181  27.316  68.138  1.00  0.00           C
ATOM   2865  C37 POPEI 125     104.501  27.946  69.497  1.00  0.00           C
ATOM   2868  C38 POPEI 125     106.001  27.996  69.797  1.00  0.00           C
ATOM   2871  C39 POPEI 125     106.381  29.096  70.798  1.00  0.00           C
ATOM   2874 0C31 POPEI 125     105.831  28.886  72.217  1.00  0.00           C
ATOM   2877 1C31 POPEI 125     106.231  30.046  73.138  1.00  0.00           C
ATOM   2880 2C31 POPEI 125     105.781  29.896  74.598  1.00  0.00           C
ATOM   2883 3C31 POPEI 125     106.221  28.576  75.247  1.00  0.00           C
ATOM   2886 4C31 POPEI 125     106.291  28.676  76.777  1.00  0.00           C
ATOM   2889 5C31 POPEI 125     106.321  27.296  77.447  1.00  0.00           C
ATOM   2892 6C31 POPEI 125     106.501  27.376  78.957  1.00  0.00           C
ATOM   2896  NH3 POPEJ 126      29.811  20.956  99.807  1.00  0.00           N
ATOM   2900  C12 POPEJ 126      31.211  20.926 100.357  1.00  0.00           C
ATOM   2903  C11 POPEJ 126      31.961  22.206  99.978  1.00  0.00           C
ATOM   2906  P   POPEJ 126      34.081  23.506 100.527  1.00  0.00           P
ATOM   2907  O13 POPEJ 126      33.381  24.526  99.727  1.00  0.00           O
ATOM   2908  O14 POPEJ 126      34.261  23.786 101.967  1.00  0.00           O
ATOM   2909  O11 POPEJ 126      35.501  23.236  99.898  1.00  0.00           O
ATOM   2910  O12 POPEJ 126      33.321  22.116 100.378  1.00  0.00           O
ATOM   2911  C1  POPEJ 126      35.751  22.476  98.728  1.00  0.00           C
ATOM   2914  C2  POPEJ 126      36.961  23.106  97.938  1.00  0.00           C
ATOM   2916  O21 POPEJ 126      36.751  23.746  96.657  1.00  0.00           O
ATOM   2917  C21 POPEJ 126      35.601  24.026  96.097  1.00  0.00           C
ATOM   2918  O22 POPEJ 126      34.511  23.546  96.317  1.00  0.00           O
ATOM   2919  C22 POPEJ 126      35.851  25.156  95.098  1.00  0.00           C
ATOM   2922  C3  POPEJ 126      38.211  22.166  97.847  1.00  0.00           C
ATOM   2925  O31 POPEJ 126      39.461  22.886  98.018  1.00  0.00           O
ATOM   2926  C31 POPEJ 126      40.321  23.186  97.008  1.00  0.00           C
ATOM   2927  O32 POPEJ 126      41.371  23.766  97.207  1.00  0.00           O
ATOM   2928  C32 POPEJ 126      39.841  22.726  95.637  1.00  0.00           C
ATOM   2931  C23 POPEJ 126      36.891  24.906  93.977  1.00  0.00           C
ATOM   2934  C24 POPEJ 126      37.841  26.096  93.798  1.00  0.00           C
ATOM   2937  C25 POPEJ 126      37.161  27.416  93.368  1.00  0.00           C
ATOM   2940  C26 POPEJ 126      36.471  27.376  91.997  1.00  0.00           C
ATOM   2943  C27 POPEJ 126      35.841  28.746  91.678  1.00  0.00           C
ATOM   2946  C28 POPEJ 126      35.041  28.756  90.367  1.00  0.00           C
ATOM   2949  C29 POPEJ 126      34.381  30.096  90.127  1.00  0.00           C
ATOM   2951 0C21 POPEJ 126      33.181  30.476  90.578  1.00  0.00           C
ATOM   2953 1C21 POPEJ 126      32.221  29.656  91.408  1.00  0.00           C
ATOM   2956 2C21 POPEJ 126      30.761  29.786  90.938  1.00  0.00           C
ATOM   2959 3C21 POPEJ 126      30.451  29.136  89.587  1.00  0.00           C
ATOM   2962 4C21 POPEJ 126      29.001  29.416  89.178  1.00  0.00           C
ATOM   2965 5C21 POPEJ 126      28.511  28.576  87.997  1.00  0.00           C
ATOM   2968 6C21 POPEJ 126      29.161  28.996  86.688  1.00  0.00           C
ATOM   2971 7C21 POPEJ 126      28.661  28.186  85.487  1.00  0.00           C
ATOM   2974 8C21 POPEJ 126      29.031  28.846  84.167  1.00  0.00           C
ATOM   2978  C33 POPEJ 126      40.631  23.346  94.458  1.00  0.00           C
ATOM   2981  C34 POPEJ 126      40.391  22.546  93.177  1.00  0.00           C
ATOM   2984  C35 POPEJ 126      40.771  23.316  91.908  1.00  0.00           C
ATOM   2987  C36 POPEJ 126      39.541  23.736  91.088  1.00  0.00           C
ATOM   2990  C37 POPEJ 126      39.861  24.326  89.707  1.00  0.00           C
ATOM   2993  C38 POPEJ 126      38.581  24.846  89.027  1.00  0.00           C
ATOM   2996  C39 POPEJ 126      38.641  24.886  87.497  1.00  0.00           C
ATOM   2999 0C31 POPEJ 126      38.861  26.286  86.897  1.00  0.00           C
ATOM   3002 1C31 POPEJ 126      40.271  26.856  87.127  1.00  0.00           C
ATOM   3005 2C31 POPEJ 126      40.571  28.046  86.207  1.00  0.00           C
ATOM   3008 3C31 POPEJ 126      39.621  29.236  86.387  1.00  0.00           C
ATOM   3011 4C31 POPEJ 126      39.961  30.386  85.428  1.00  0.00           C
ATOM   3014 5C31 POPEJ 126      39.161  31.666  85.708  1.00  0.00           C
ATOM   3017 6C31 POPEJ 126      39.441  32.776  84.697  1.00  0.00           C
ATOM   3021  NH3 POPEK 127       6.471  82.556  63.088  1.00  0.00           N
ATOM   3025  C12 POPEK 127       6.231  82.306  61.627  1.00  0.00           C
ATOM   3028  C11 POPEK 127       5.651  80.916  61.377  1.00  0.00           C
ATOM   3031  P   POPEK 127       6.091  78.406  61.337  1.00  0.00           P
ATOM   3032  O13 POPEK 127       5.021  78.446  60.317  1.00  0.00           O
ATOM   3033  O14 POPEK 127       7.321  77.686  60.947  1.00  0.00           O
ATOM   3034  O11 POPEK 127       5.541  77.706  62.637  1.00  0.00           O
ATOM   3035  O12 POPEK 127       6.501  79.866  61.827  1.00  0.00           O
ATOM   3036  C1  POPEK 127       5.261  78.396  63.857  1.00  0.00           C
ATOM   3039  C2  POPEK 127       6.351  78.136  64.947  1.00  0.00           C
ATOM   3041  O21 POPEK 127       6.061  78.826  66.177  1.00  0.00           O
ATOM   3042  C21 POPEK 127       6.131  80.146  66.148  1.00  0.00           C
ATOM   3043  O22 POPEK 127       6.301  80.826  65.157  1.00  0.00           O
ATOM   3044  C22 POPEK 127       6.071  80.716  67.578  1.00  0.00           C
ATOM   3047  C3  POPEK 127       7.831  78.326  64.517  1.00  0.00           C
ATOM   3050  O31 POPEK 127       8.701  78.026  65.647  1.00  0.00           O
ATOM   3051  C31 POPEK 127       9.111  76.766  65.728  1.00  0.00           C
ATOM   3052  O32 POPEK 127       8.861  75.886  64.917  1.00  0.00           O
ATOM   3053  C32 POPEK 127       9.981  76.616  66.978  1.00  0.00           C
ATOM   3056  C23 POPEK 127       6.241  82.256  67.617  1.00  0.00           C
ATOM   3059  C24 POPEK 127       5.981  82.856  69.008  1.00  0.00           C
ATOM   3062  C25 POPEK 127       6.041  84.396  69.047  1.00  0.00           C
ATOM   3065  C26 POPEK 127       5.711  84.996  70.428  1.00  0.00           C
ATOM   3068  C27 POPEK 127       5.381  86.506  70.358  1.00  0.00           C
ATOM   3071  C28 POPEK 127       5.461  87.246  71.707  1.00  0.00           C
ATOM   3074  C29 POPEK 127       4.181  87.316  72.487  1.00  0.00           C
ATOM   3076 0C21 POPEK 127       3.921  86.836  73.717  1.00  0.00           C
ATOM   3078 1C21 POPEK 127       4.851  86.056  74.607  1.00  0.00           C
ATOM   3081 2C21 POPEK 127       4.281  84.666  74.937  1.00  0.00           C
ATOM   3084 3C21 POPEK 127       4.261  83.716  73.728  1.00  0.00           C
ATOM   3087 4C21 POPEK 127       3.861  82.286  74.117  1.00  0.00           C
ATOM   3090 5C21 POPEK 127       3.641  81.356  72.917  1.00  0.00           C
ATOM   3093 6C21 POPEK 127       4.911  80.676  72.387  1.00  0.00           C
ATOM   3096 7C21 POPEK 127       4.611  79.796  71.167  1.00  0.00           C
ATOM   3099 8C21 POPEK 127       5.781  78.916  70.737  1.00  0.00           C
ATOM   3103  C33 POPEK 127       9.191  76.406  68.287  1.00  0.00           C
ATOM   3106  C34 POPEK 127       9.761  77.216  69.478  1.00  0.00           C
ATOM   3109  C35 POPEK 127       9.081  76.846  70.807  1.00  0.00           C
ATOM   3112  C36 POPEK 127       9.271  77.866  71.938  1.00  0.00           C
ATOM   3115  C37 POPEK 127       8.721  77.326  73.267  1.00  0.00           C
ATOM   3118  C38 POPEK 127       8.521  78.386  74.357  1.00  0.00           C
ATOM   3121  C39 POPEK 127       8.071  77.806  75.717  1.00  0.00           C
ATOM   3124 0C31 POPEK 127       6.571  77.956  76.047  1.00  0.00           C
ATOM   3127 1C31 POPEK 127       5.641  77.156  75.118  1.00  0.00           C
ATOM   3130 2C31 POPEK 127       4.281  76.806  75.767  1.00  0.00           C
ATOM   3133 3C31 POPEK 127       3.451  78.016  76.197  1.00  0.00           C
ATOM   3136 4C31 POPEK 127       2.051  77.616  76.698  1.00  0.00           C
ATOM   3139 5C31 POPEK 127       1.021  77.416  75.577  1.00  0.00           C
ATOM   3142 6C31 POPEK 127      -0.409  77.256  76.097  1.00  0.00           C
ATOM   3146  NH3 POPEL 128      68.411  92.896  62.737  1.00  0.00           N
ATOM   3150  C12 POPEL 128      69.121  93.716  61.697  1.00  0.00           C
ATOM   3153  C11 POPEL 128      70.341  94.496  62.247  1.00  0.00           C
ATOM   3156  P   POPEL 128      72.141  96.136  61.188  1.00  0.00           P
ATOM   3157  O13 POPEL 128      73.491  95.636  60.817  1.00  0.00           O
ATOM   3158  O14 POPEL 128      71.581  97.286  60.458  1.00  0.00           O
ATOM   3159  O11 POPEL 128      72.221  96.526  62.727  1.00  0.00           O
ATOM   3160  O12 POPEL 128      71.111  94.936  61.148  1.00  0.00           O
ATOM   3161  C1  POPEL 128      72.111  97.926  63.077  1.00  0.00           C
ATOM   3164  C2  POPEL 128      72.851  98.256  64.408  1.00  0.00           C
ATOM   3166  O21 POPEL 128      72.761  99.686  64.587  1.00  0.00           O
ATOM   3167  C21 POPEL 128      73.151 100.266  65.738  1.00  0.00           C
ATOM   3168  O22 POPEL 128      73.631 101.386  65.798  1.00  0.00           O
ATOM   3169  C22 POPEL 128      72.781  99.436  66.967  1.00  0.00           C
ATOM   3172  C3  POPEL 128      74.331  97.796  64.317  1.00  0.00           C
ATOM   3175  O31 POPEL 128      75.011  97.826  65.588  1.00  0.00           O
ATOM   3176  C31 POPEL 128      75.871  96.826  65.787  1.00  0.00           C
ATOM   3177  O32 POPEL 128      75.851  95.756  65.187  1.00  0.00           O
ATOM   3178  C32 POPEL 128      77.011  97.276  66.708  1.00  0.00           C
ATOM   3181  C23 POPEL 128      72.501 100.326  68.197  1.00  0.00           C
ATOM   3184  C24 POPEL 128      72.051  99.496  69.408  1.00  0.00           C
ATOM   3187  C25 POPEL 128      71.701 100.366  70.627  1.00  0.00           C
ATOM   3190  C26 POPEL 128      71.491  99.556  71.917  1.00  0.00           C
ATOM   3193  C27 POPEL 128      72.101 100.226  73.147  1.00  0.00           C
ATOM   3196  C28 POPEL 128      71.501 101.606  73.488  1.00  0.00           C
ATOM   3199  C29 POPEL 128      70.331 101.516  74.438  1.00  0.00           C
ATOM   3201 0C21 POPEL 128      70.311 101.906  75.728  1.00  0.00           C
ATOM   3203 1C21 POPEL 128      71.461 102.486  76.517  1.00  0.00           C
ATOM   3206 2C21 POPEL 128      72.011 101.476  77.548  1.00  0.00           C
ATOM   3209 3C21 POPEL 128      71.101 101.296  78.767  1.00  0.00           C
ATOM   3212 4C21 POPEL 128      71.531 100.146  79.688  1.00  0.00           C
ATOM   3215 5C21 POPEL 128      72.861 100.376  80.417  1.00  0.00           C
ATOM   3218 6C21 POPEL 128      73.141  99.226  81.397  1.00  0.00           C
ATOM   3221 7C21 POPEL 128      74.361  99.446  82.297  1.00  0.00           C
ATOM   3224 8C21 POPEL 128      74.571  98.286  83.277  1.00  0.00           C
ATOM   3228  C33 POPEL 128      76.651  97.646  68.158  1.00  0.00           C
ATOM   3231  C34 POPEL 128      77.931  97.836  68.967  1.00  0.00           C
ATOM   3234  C35 POPEL 128      77.771  97.496  70.457  1.00  0.00           C
ATOM   3237  C36 POPEL 128      79.101  97.436  71.197  1.00  0.00           C
ATOM   3240  C37 POPEL 128      78.911  96.926  72.627  1.00  0.00           C
ATOM   3243  C38 POPEL 128      80.221  96.886  73.438  1.00  0.00           C
ATOM   3246  C39 POPEL 128      79.981  96.546  74.908  1.00  0.00           C
ATOM   3249 0C31 POPEL 128      79.831  95.036  75.168  1.00  0.00           C
ATOM   3252 1C31 POPEL 128      79.291  94.756  76.578  1.00  0.00           C
ATOM   3255 2C31 POPEL 128      79.071  93.266  76.847  1.00  0.00           C
ATOM   3258 3C31 POPEL 128      78.311  92.966  78.147  1.00  0.00           C
ATOM   3261 4C31 POPEL 128      77.031  93.796  78.307  1.00  0.00           C
ATOM   3264 5C31 POPEL 128      76.071  93.276  79.388  1.00  0.00           C
ATOM   3267 6C31 POPEL 128      74.991  94.296  79.747  1.00  0.00           C
ATOM   3271  NH3 POPEM 129      83.431  46.636  63.427  1.00  0.00           N
ATOM   3275  C12 POPEM 129      83.741  45.166  63.648  1.00  0.00           C
ATOM   3278  C11 POPEM 129      84.691  44.886  64.847  1.00  0.00           C
ATOM   3281  P   POPEM 129      87.001  44.146  63.837  1.00  0.00           P
ATOM   3282  O13 POPEM 129      87.551  42.876  63.308  1.00  0.00           O
ATOM   3283  O14 POPEM 129      86.811  45.276  62.907  1.00  0.00           O
ATOM   3284  O11 POPEM 129      87.911  44.696  64.987  1.00  0.00           O
ATOM   3285  O12 POPEM 129      85.621  43.826  64.558  1.00  0.00           O
ATOM   3286  C1  POPEM 129      89.331  44.636  64.868  1.00  0.00           C
ATOM   3289  C2  POPEM 129      89.911  43.846  66.067  1.00  0.00           C
ATOM   3291  O21 POPEM 129      90.291  44.756  67.118  1.00  0.00           O
ATOM   3292  C21 POPEM 129      89.271  45.166  67.867  1.00  0.00           C
ATOM   3293  O22 POPEM 129      88.101  44.856  67.727  1.00  0.00           O
ATOM   3294  C22 POPEM 129      89.781  46.136  68.927  1.00  0.00           C
ATOM   3297  C3  POPEM 129      91.111  42.956  65.617  1.00  0.00           C
ATOM   3300  O31 POPEM 129      91.851  42.386  66.717  1.00  0.00           O
ATOM   3301  C31 POPEM 129      91.161  41.516  67.457  1.00  0.00           C
ATOM   3302  O32 POPEM 129      90.091  41.026  67.157  1.00  0.00           O
ATOM   3303  C32 POPEM 129      91.851  41.326  68.807  1.00  0.00           C
ATOM   3306  C23 POPEM 129      88.981  46.016  70.247  1.00  0.00           C
ATOM   3309  C24 POPEM 129      89.841  45.386  71.357  1.00  0.00           C
ATOM   3312  C25 POPEM 129      89.251  45.536  72.767  1.00  0.00           C
ATOM   3315  C26 POPEM 129      87.901  44.816  72.948  1.00  0.00           C
ATOM   3318  C27 POPEM 129      87.501  44.716  74.438  1.00  0.00           C
ATOM   3321  C28 POPEM 129      86.151  44.026  74.668  1.00  0.00           C
ATOM   3324  C29 POPEM 129      86.161  42.566  74.287  1.00  0.00           C
ATOM   3326 0C21 POPEM 129      85.661  41.506  74.947  1.00  0.00           C
ATOM   3328 1C21 POPEM 129      84.951  41.456  76.278  1.00  0.00           C
ATOM   3331 2C21 POPEM 129      85.861  40.756  77.297  1.00  0.00           C
ATOM   3334 3C21 POPEM 129      85.121  40.256  78.547  1.00  0.00           C
ATOM   3337 4C21 POPEM 129      86.111  39.936  79.668  1.00  0.00           C
ATOM   3340 5C21 POPEM 129      85.711  38.776  80.578  1.00  0.00           C
ATOM   3343 6C21 POPEM 129      86.741  38.596  81.707  1.00  0.00           C
ATOM   3346 7C21 POPEM 129      86.431  37.426  82.647  1.00  0.00           C
ATOM   3349 8C21 POPEM 129      87.421  37.336  83.807  1.00  0.00           C
ATOM   3353  C33 POPEM 129      90.881  41.706  69.947  1.00  0.00           C
ATOM   3356  C34 POPEM 129      91.581  41.986  71.278  1.00  0.00           C
ATOM   3359  C35 POPEM 129      92.281  40.776  71.897  1.00  0.00           C
ATOM   3362  C36 POPEM 129      93.031  41.156  73.188  1.00  0.00           C
ATOM   3365  C37 POPEM 129      93.721  39.946  73.807  1.00  0.00           C
ATOM   3368  C38 POPEM 129      94.461  40.226  75.118  1.00  0.00           C
ATOM   3371  C39 POPEM 129      94.901  38.896  75.747  1.00  0.00           C
ATOM   3374 0C31 POPEM 129      95.731  38.986  77.037  1.00  0.00           C
ATOM   3377 1C31 POPEM 129      95.991  37.566  77.577  1.00  0.00           C
ATOM   3380 2C31 POPEM 129      96.871  37.486  78.827  1.00  0.00           C
ATOM   3383 3C31 POPEM 129      97.091  36.016  79.237  1.00  0.00           C
ATOM   3386 4C31 POPEM 129      97.981  35.816  80.467  1.00  0.00           C
ATOM   3389 5C31 POPEM 129      98.371  34.336  80.658  1.00  0.00           C
ATOM   3392 6C31 POPEM 129      99.341  34.076  81.807  1.00  0.00           C
ATOM   3396  NH3 POPEN 130      69.561  62.066 106.037  1.00  0.00           N
ATOM   3400  C12 POPEN 130      68.661  61.906 107.238  1.00  0.00           C
ATOM   3403  C11 POPEN 130      67.631  60.766 107.118  1.00  0.00           C
ATOM   3406  P   POPEN 130      69.021  58.666 106.298  1.00  0.00           P
ATOM   3407  O13 POPEN 130      70.431  58.736 106.727  1.00  0.00           O
ATOM   3408  O14 POPEN 130      68.391  57.346 106.097  1.00  0.00           O
ATOM   3409  O11 POPEN 130      68.951  59.536 104.967  1.00  0.00           O
ATOM   3410  O12 POPEN 130      68.201  59.486 107.347  1.00  0.00           O
ATOM   3411  C1  POPEN 130      69.981  59.316 103.988  1.00  0.00           C
ATOM   3414  C2  POPEN 130      69.661  60.036 102.658  1.00  0.00           C
ATOM   3416  O21 POPEN 130      69.391  61.386 103.047  1.00  0.00           O
ATOM   3417  C21 POPEN 130      69.641  62.266 102.107  1.00  0.00           C
ATOM   3418  O22 POPEN 130      70.121  62.036 101.018  1.00  0.00           O
ATOM   3419  C22 POPEN 130      69.271  63.626 102.697  1.00  0.00           C
ATOM   3422  C3  POPEN 130      68.441  59.436 101.877  1.00  0.00           C
ATOM   3425  O31 POPEN 130      67.991  60.216 100.737  1.00  0.00           O
ATOM   3426  C31 POPEN 130      68.541  59.876  99.548  1.00  0.00           C
ATOM   3427  O32 POPEN 130      69.261  58.926  99.347  1.00  0.00           O
ATOM   3428  C32 POPEN 130      68.051  60.846  98.467  1.00  0.00           C
ATOM   3431  C23 POPEN 130      67.751  63.846 102.618  1.00  0.00           C
ATOM   3434  C24 POPEN 130      67.391  64.756 101.447  1.00  0.00           C
ATOM   3437  C25 POPEN 130      67.831  64.176 100.087  1.00  0.00           C
ATOM   3440  C26 POPEN 130      67.271  65.016  98.957  1.00  0.00           C
ATOM   3443  C27 POPEN 130      67.431  64.436  97.548  1.00  0.00           C
ATOM   3446  C28 POPEN 130      66.711  65.326  96.517  1.00  0.00           C
ATOM   3449  C29 POPEN 130      66.691  64.786  95.118  1.00  0.00           C
ATOM   3451 0C21 POPEN 130      67.711  64.886  94.257  1.00  0.00           C
ATOM   3453 1C21 POPEN 130      69.051  65.486  94.587  1.00  0.00           C
ATOM   3456 2C21 POPEN 130      70.191  64.606  94.058  1.00  0.00           C
ATOM   3459 3C21 POPEN 130      70.351  64.796  92.548  1.00  0.00           C
ATOM   3462 4C21 POPEN 130      71.411  63.886  91.927  1.00  0.00           C
ATOM   3465 5C21 POPEN 130      71.741  64.356  90.507  1.00  0.00           C
ATOM   3468 6C21 POPEN 130      72.871  63.556  89.847  1.00  0.00           C
ATOM   3471 7C21 POPEN 130      73.261  64.166  88.508  1.00  0.00           C
ATOM   3474 8C21 POPEN 130      74.371  63.406  87.798  1.00  0.00           C
ATOM   3478  C33 POPEN 130      67.691  60.136  97.137  1.00  0.00           C
ATOM   3481  C34 POPEN 130      67.091  61.096  96.107  1.00  0.00           C
ATOM   3484  C35 POPEN 130      66.551  60.416  94.828  1.00  0.00           C
ATOM   3487  C36 POPEN 130      66.031  61.416  93.778  1.00  0.00           C
ATOM   3490  C37 POPEN 130      65.231  60.756  92.637  1.00  0.00           C
ATOM   3493  C38 POPEN 130      64.691  61.796  91.637  1.00  0.00           C
ATOM   3496  C39 POPEN 130      63.551  61.286  90.737  1.00  0.00           C
ATOM   3499 0C31 POPEN 130      63.961  60.236  89.697  1.00  0.00           C
ATOM   3502 1C31 POPEN 130      62.751  59.796  88.848  1.00  0.00           C
ATOM   3505 2C31 POPEN 130      63.091  58.916  87.637  1.00  0.00           C
ATOM   3508 3C31 POPEN 130      61.821  58.446  86.897  1.00  0.00           C
ATOM   3511 4C31 POPEN 130      62.101  57.636  85.617  1.00  0.00           C
ATOM   3514 5C31 POPEN 130      60.851  56.866  85.158  1.00  0.00           C
ATOM   3517 6C31 POPEN 130      61.081  55.956  83.938  1.00  0.00           C
ATOM   3521  NH3 POPEO 131      19.011  70.166 106.987  1.00  0.00           N
ATOM   3525  C12 POPEO 131      18.491  68.816 107.457  1.00  0.00           C
ATOM   3528  C11 POPEO 131      17.091  68.826 108.078  1.00  0.00           C
ATOM   3531  P   POPEO 131      15.501  67.256 109.458  1.00  0.00           P
ATOM   3532  O13 POPEO 131      15.421  65.806 109.758  1.00  0.00           O
ATOM   3533  O14 POPEO 131      15.701  68.196 110.578  1.00  0.00           O
ATOM   3534  O11 POPEO 131      14.311  67.746 108.557  1.00  0.00           O
ATOM   3535  O12 POPEO 131      16.741  67.486 108.488  1.00  0.00           O
ATOM   3536  C1  POPEO 131      13.901  66.916 107.467  1.00  0.00           C
ATOM   3539  C2  POPEO 131      12.991  67.756 106.548  1.00  0.00           C
ATOM   3541  O21 POPEO 131      12.171  66.866 105.747  1.00  0.00           O
ATOM   3542  C21 POPEO 131      11.281  67.576 105.077  1.00  0.00           C
ATOM   3543  O22 POPEO 131      11.011  68.746 105.308  1.00  0.00           O
ATOM   3544  C22 POPEO 131      10.571  66.746 104.027  1.00  0.00           C
ATOM   3547  C3  POPEO 131      13.801  68.786 105.688  1.00  0.00           C
ATOM   3550  O31 POPEO 131      13.971  68.346 104.328  1.00  0.00           O
ATOM   3551  C31 POPEO 131      15.161  67.946 103.947  1.00  0.00           C
ATOM   3552  O32 POPEO 131      16.191  68.006 104.598  1.00  0.00           O
ATOM   3553  C32 POPEO 131      15.021  67.416 102.507  1.00  0.00           C
ATOM   3556  C23 POPEO 131      10.331  67.576 102.758  1.00  0.00           C
ATOM   3559  C24 POPEO 131       9.371  66.876 101.787  1.00  0.00           C
ATOM   3562  C25 POPEO 131       9.071  67.726 100.537  1.00  0.00           C
ATOM   3565  C26 POPEO 131      10.361  68.056  99.768  1.00  0.00           C
ATOM   3568  C27 POPEO 131      10.121  68.636  98.377  1.00  0.00           C
ATOM   3571  C28 POPEO 131      11.441  69.136  97.747  1.00  0.00           C
ATOM   3574  C29 POPEO 131      11.451  70.626  97.537  1.00  0.00           C
ATOM   3576 0C21 POPEO 131      12.001  71.286  96.497  1.00  0.00           C
ATOM   3578 1C21 POPEO 131      12.761  70.666  95.357  1.00  0.00           C
ATOM   3581 2C21 POPEO 131      12.241  71.096  93.977  1.00  0.00           C
ATOM   3584 3C21 POPEO 131      12.941  70.306  92.857  1.00  0.00           C
ATOM   3587 4C21 POPEO 131      12.571  70.816  91.457  1.00  0.00           C
ATOM   3590 5C21 POPEO 131      13.161  69.946  90.347  1.00  0.00           C
ATOM   3593 6C21 POPEO 131      12.721  70.406  88.947  1.00  0.00           C
ATOM   3596 7C21 POPEO 131      13.251  69.486  87.837  1.00  0.00           C
ATOM   3599 8C21 POPEO 131      12.691  69.826  86.457  1.00  0.00           C
ATOM   3603  C33 POPEO 131      15.161  65.886 102.367  1.00  0.00           C
ATOM   3606  C34 POPEO 131      14.061  65.256 101.508  1.00  0.00           C
ATOM   3609  C35 POPEO 131      14.111  65.656 100.028  1.00  0.00           C
ATOM   3612  C36 POPEO 131      12.971  64.956  99.287  1.00  0.00           C
ATOM   3615  C37 POPEO 131      12.921  65.176  97.777  1.00  0.00           C
ATOM   3618  C38 POPEO 131      11.881  64.226  97.148  1.00  0.00           C
ATOM   3621  C39 POPEO 131      11.741  64.396  95.637  1.00  0.00           C
ATOM   3624 0C31 POPEO 131      10.811  65.556  95.247  1.00  0.00           C
ATOM   3627 1C31 POPEO 131      10.911  65.836  93.747  1.00  0.00           C
ATOM   3630 2C31 POPEO 131       9.751  66.656  93.167  1.00  0.00           C
ATOM   3633 3C31 POPEO 131      10.001  66.926  91.688  1.00  0.00           C
ATOM   3636 4C31 POPEO 131       8.781  67.436  90.917  1.00  0.00           C
ATOM   3639 5C31 POPEO 131       9.111  67.656  89.438  1.00  0.00           C
ATOM   3642 6C31 POPEO 131       7.921  68.146  88.617  1.00  0.00           C
ATOM   3646  NH3 POPEP 132      43.551  64.526  66.867  1.00  0.00           N
ATOM   3650  C12 POPEP 132      43.661  63.596  65.697  1.00  0.00           C
ATOM   3653  C11 POPEP 132      45.041  62.936  65.617  1.00  0.00           C
ATOM   3656  P   POPEP 132      44.631  60.816  64.097  1.00  0.00           P
ATOM   3657  O13 POPEP 132      43.161  60.886  63.997  1.00  0.00           O
ATOM   3658  O14 POPEP 132      45.371  60.156  62.987  1.00  0.00           O
ATOM   3659  O11 POPEP 132      44.961  60.106  65.447  1.00  0.00           O
ATOM   3660  O12 POPEP 132      45.171  62.266  64.367  1.00  0.00           O
ATOM   3661  C1  POPEP 132      43.941  59.506  66.247  1.00  0.00           C
ATOM   3664  C2  POPEP 132      44.571  58.626  67.357  1.00  0.00           C
ATOM   3666  O21 POPEP 132      43.821  58.626  68.578  1.00  0.00           O
ATOM   3667  C21 POPEP 132      42.521  58.636  68.667  1.00  0.00           C
ATOM   3668  O22 POPEP 132      41.701  58.686  67.777  1.00  0.00           O
ATOM   3669  C22 POPEP 132      42.191  58.646  70.168  1.00  0.00           C
ATOM   3672  C3  POPEP 132      46.061  59.056  67.617  1.00  0.00           C
ATOM   3675  O31 POPEP 132      46.541  58.736  68.947  1.00  0.00           O
ATOM   3676  C31 POPEP 132      46.301  59.666  69.847  1.00  0.00           C
ATOM   3677  O32 POPEP 132      45.801  60.756  69.648  1.00  0.00           O
ATOM   3678  C32 POPEP 132      46.741  59.206  71.228  1.00  0.00           C
ATOM   3681  C23 POPEP 132      40.701  58.376  70.448  1.00  0.00           C
ATOM   3684  C24 POPEP 132      40.431  57.916  71.888  1.00  0.00           C
ATOM   3687  C25 POPEP 132      41.141  56.586  72.197  1.00  0.00           C
ATOM   3690  C26 POPEP 132      40.741  55.956  73.537  1.00  0.00           C
ATOM   3693  C27 POPEP 132      41.681  54.796  73.868  1.00  0.00           C
ATOM   3696  C28 POPEP 132      41.361  54.056  75.168  1.00  0.00           C
ATOM   3699  C29 POPEP 132      41.421  54.916  76.407  1.00  0.00           C
ATOM   3701 0C21 POPEP 132      41.221  54.426  77.647  1.00  0.00           C
ATOM   3703 1C21 POPEP 132      40.961  52.966  77.917  1.00  0.00           C
ATOM   3706 2C21 POPEP 132      41.301  52.516  79.347  1.00  0.00           C
ATOM   3709 3C21 POPEP 132      40.181  52.826  80.358  1.00  0.00           C
ATOM   3712 4C21 POPEP 132      40.341  52.006  81.637  1.00  0.00           C
ATOM   3715 5C21 POPEP 132      39.031  51.716  82.378  1.00  0.00           C
ATOM   3718 6C21 POPEP 132      38.501  52.876  83.237  1.00  0.00           C
ATOM   3721 7C21 POPEP 132      39.371  53.156  84.467  1.00  0.00           C
ATOM   3724 8C21 POPEP 132      38.611  53.846  85.607  1.00  0.00           C
ATOM   3728  C33 POPEP 132      45.531  59.096  72.177  1.00  0.00           C
ATOM   3731  C34 POPEP 132      45.941  59.026  73.648  1.00  0.00           C
ATOM   3734  C35 POPEP 132      44.761  59.286  74.578  1.00  0.00           C
ATOM   3737  C36 POPEP 132      45.121  59.146  76.058  1.00  0.00           C
ATOM   3740  C37 POPEP 132      43.951  59.546  76.958  1.00  0.00           C
ATOM   3743  C38 POPEP 132      44.231  59.306  78.447  1.00  0.00           C
ATOM   3746  C39 POPEP 132      43.011  59.606  79.338  1.00  0.00           C
ATOM   3749 0C31 POPEP 132      41.851  58.616  79.137  1.00  0.00           C
ATOM   3752 1C31 POPEP 132      40.711  58.846  80.127  1.00  0.00           C
ATOM   3755 2C31 POPEP 132      39.691  57.706  80.168  1.00  0.00           C
ATOM   3758 3C31 POPEP 132      38.621  57.956  81.237  1.00  0.00           C
ATOM   3761 4C31 POPEP 132      37.691  56.766  81.517  1.00  0.00           C
ATOM   3764 5C31 POPEP 132      37.271  56.736  82.997  1.00  0.00           C
ATOM   3767 6C31 POPEP 132      36.061  55.836  83.287  1.00  0.00           C
ATOM   3771  NH3 POPEQ 133      89.751  29.216 104.717  1.00  0.00           N
ATOM   3775  C12 POPEQ 133      89.541  30.676 105.048  1.00  0.00           C
ATOM   3778  C11 POPEQ 133      90.861  31.466 105.188  1.00  0.00           C
ATOM   3781  P   POPEQ 133      89.861  33.916 105.077  1.00  0.00           P
ATOM   3782  O13 POPEQ 133      88.421  33.776 105.398  1.00  0.00           O
ATOM   3783  O14 POPEQ 133      90.511  35.216 105.367  1.00  0.00           O
ATOM   3784  O11 POPEQ 133      89.961  33.606 103.527  1.00  0.00           O
ATOM   3785  O12 POPEQ 133      90.651  32.736 105.798  1.00  0.00           O
ATOM   3786  C1  POPEQ 133      90.131  34.676 102.587  1.00  0.00           C
ATOM   3789  C2  POPEQ 133      90.181  34.106 101.137  1.00  0.00           C
ATOM   3791  O21 POPEQ 133      90.171  35.176 100.168  1.00  0.00           O
ATOM   3792  C21 POPEQ 133      91.371  35.646  99.887  1.00  0.00           C
ATOM   3793  O22 POPEQ 133      92.391  35.436 100.518  1.00  0.00           O
ATOM   3794  C22 POPEQ 133      91.311  36.336  98.527  1.00  0.00           C
ATOM   3797  C3  POPEQ 133      88.971  33.146 100.877  1.00  0.00           C
ATOM   3800  O31 POPEQ 133      88.581  32.996  99.497  1.00  0.00           O
ATOM   3801  C31 POPEQ 133      89.421  32.406  98.677  1.00  0.00           C
ATOM   3802  O32 POPEQ 133      90.571  32.106  98.897  1.00  0.00           O
ATOM   3803  C32 POPEQ 133      88.711  32.106  97.357  1.00  0.00           C
ATOM   3806  C23 POPEQ 133      92.721  36.446  97.907  1.00  0.00           C
ATOM   3809  C24 POPEQ 133      92.781  36.396  96.377  1.00  0.00           C
ATOM   3812  C25 POPEQ 133      91.861  37.376  95.637  1.00  0.00           C
ATOM   3815  C26 POPEQ 133      92.111  37.366  94.128  1.00  0.00           C
ATOM   3818  C27 POPEQ 133      91.611  38.646  93.427  1.00  0.00           C
ATOM   3821  C28 POPEQ 133      92.691  39.336  92.577  1.00  0.00           C
ATOM   3824  C29 POPEQ 133      93.051  38.546  91.348  1.00  0.00           C
ATOM   3826 0C21 POPEQ 133      93.861  38.966  90.357  1.00  0.00           C
ATOM   3828 1C21 POPEQ 133      94.571  40.296  90.298  1.00  0.00           C
ATOM   3831 2C21 POPEQ 133      96.111  40.196  90.457  1.00  0.00           C
ATOM   3834 3C21 POPEQ 133      96.841  39.496  89.297  1.00  0.00           C
ATOM   3837 4C21 POPEQ 133      97.111  38.006  89.567  1.00  0.00           C
ATOM   3840 5C21 POPEQ 133      97.561  37.216  88.328  1.00  0.00           C
ATOM   3843 6C21 POPEQ 133      99.021  37.436  87.917  1.00  0.00           C
ATOM   3846 7C21 POPEQ 133      99.401  36.536  86.727  1.00  0.00           C
ATOM   3849 8C21 POPEQ 133     100.871  36.626  86.298  1.00  0.00           C
ATOM   3853  C33 POPEQ 133      88.081  33.336  96.657  1.00  0.00           C
ATOM   3856  C34 POPEQ 133      87.321  32.876  95.407  1.00  0.00           C
ATOM   3859  C35 POPEQ 133      86.981  33.906  94.318  1.00  0.00           C
ATOM   3862  C36 POPEQ 133      88.211  34.436  93.557  1.00  0.00           C
ATOM   3865  C37 POPEQ 133      87.851  35.166  92.258  1.00  0.00           C
ATOM   3868  C38 POPEQ 133      89.031  35.966  91.688  1.00  0.00           C
ATOM   3871  C39 POPEQ 133      90.231  35.116  91.237  1.00  0.00           C
ATOM   3874 0C31 POPEQ 133      89.821  34.076  90.197  1.00  0.00           C
ATOM   3877 1C31 POPEQ 133      90.951  33.636  89.268  1.00  0.00           C
ATOM   3880 2C31 POPEQ 133      90.421  32.736  88.137  1.00  0.00           C
ATOM   3883 3C31 POPEQ 133      91.371  32.646  86.947  1.00  0.00           C
ATOM   3886 4C31 POPEQ 133      90.711  31.996  85.728  1.00  0.00           C
ATOM   3889 5C31 POPEQ 133      91.481  32.216  84.417  1.00  0.00           C
ATOM   3892 6C31 POPEQ 133      90.731  31.726  83.177  1.00  0.00           C
ATOM   3896  NH3 POPER 134      97.671  31.436 103.007  1.00  0.00           N
ATOM   3900  C12 POPER 134      97.981  30.136 103.687  1.00  0.00           C
ATOM   3903  C11 POPER 134      99.481  29.896 103.957  1.00  0.00           C
ATOM   3906  P   POPER 134     101.651  28.936 102.948  1.00  0.00           P
ATOM   3907  O13 POPER 134     102.301  29.656 104.078  1.00  0.00           O
ATOM   3908  O14 POPER 134     101.741  27.466 103.018  1.00  0.00           O
ATOM   3909  O11 POPER 134     102.271  29.436 101.587  1.00  0.00           O
ATOM   3910  O12 POPER 134     100.131  29.366 102.787  1.00  0.00           O
ATOM   3911  C1  POPER 134     101.601  29.196 100.337  1.00  0.00           C
ATOM   3914  C2  POPER 134     102.571  28.766  99.188  1.00  0.00           C
ATOM   3916  O21 POPER 134     102.801  29.846  98.258  1.00  0.00           O
ATOM   3917  C21 POPER 134     102.071  29.946  97.148  1.00  0.00           C
ATOM   3918  O22 POPER 134     100.971  29.456  96.978  1.00  0.00           O
ATOM   3919  C22 POPER 134     102.851  30.756  96.097  1.00  0.00           C
ATOM   3922  C3  POPER 134     102.211  27.386  98.557  1.00  0.00           C
ATOM   3925  O31 POPER 134     103.031  27.146  97.398  1.00  0.00           O
ATOM   3926  C31 POPER 134     103.381  25.906  97.087  1.00  0.00           C
ATOM   3927  O32 POPER 134     103.021  24.886  97.637  1.00  0.00           O
ATOM   3928  C32 POPER 134     104.331  26.036  95.877  1.00  0.00           C
ATOM   3931  C23 POPER 134     102.821  30.186  94.657  1.00  0.00           C
ATOM   3934  C24 POPER 134     103.731  30.986  93.697  1.00  0.00           C
ATOM   3937  C25 POPER 134     103.971  30.326  92.328  1.00  0.00           C
ATOM   3940  C26 POPER 134     105.031  29.216  92.287  1.00  0.00           C
ATOM   3943  C27 POPER 134     105.261  28.706  90.857  1.00  0.00           C
ATOM   3946  C28 POPER 134     106.411  27.676  90.688  1.00  0.00           C
ATOM   3949  C29 POPER 134     107.751  28.306  90.977  1.00  0.00           C
ATOM   3951 0C21 POPER 134     108.801  28.446  90.147  1.00  0.00           C
ATOM   3953 1C21 POPER 134     108.941  27.966  88.717  1.00  0.00           C
ATOM   3956 2C21 POPER 134     110.391  27.596  88.348  1.00  0.00           C
ATOM   3959 3C21 POPER 134     111.371  28.776  88.307  1.00  0.00           C
ATOM   3962 4C21 POPER 134     112.831  28.346  88.107  1.00  0.00           C
ATOM   3965 5C21 POPER 134     113.831  29.506  88.167  1.00  0.00           C
ATOM   3968 6C21 POPER 134     113.731  30.466  86.978  1.00  0.00           C
ATOM   3971 7C21 POPER 134     114.931  31.426  86.887  1.00  0.00           C
ATOM   3974 8C21 POPER 134     114.881  32.346  85.667  1.00  0.00           C
ATOM   3978  C33 POPER 134     105.411  24.946  95.677  1.00  0.00           C
ATOM   3981  C34 POPER 134     106.481  25.446  94.688  1.00  0.00           C
ATOM   3984  C35 POPER 134     107.611  24.436  94.408  1.00  0.00           C
ATOM   3987  C36 POPER 134     108.591  24.926  93.317  1.00  0.00           C
ATOM   3990  C37 POPER 134     108.961  23.816  92.317  1.00  0.00           C
ATOM   3993  C38 POPER 134     109.741  24.306  91.088  1.00  0.00           C
ATOM   3996  C39 POPER 134     111.121  24.946  91.377  1.00  0.00           C
ATOM   3999 0C31 POPER 134     112.081  24.006  92.118  1.00  0.00           C
ATOM   4002 1C31 POPER 134     113.501  24.586  92.287  1.00  0.00           C
ATOM   4005 2C31 POPER 134     114.511  24.116  91.237  1.00  0.00           C
ATOM   4008 3C31 POPER 134     114.961  22.656  91.418  1.00  0.00           C
ATOM   4011 4C31 POPER 134     115.891  22.176  90.298  1.00  0.00           C
ATOM   4014 5C31 POPER 134     116.131  20.656  90.347  1.00  0.00           C
ATOM   4017 6C31 POPER 134     117.091  20.156  89.268  1.00  0.00           C
ATOM   4021  NH3 POPES 135      -3.191  60.266  64.278  1.00  0.00           N
ATOM   4025  C12 POPES 135      -2.451  61.516  63.907  1.00  0.00           C
ATOM   4028  C11 POPES 135      -1.601  61.416  62.648  1.00  0.00           C
ATOM   4031  P   POPES 135      -0.019  63.086  61.307  1.00  0.00           P
ATOM   4032  O13 POPES 135      -0.139  62.086  60.227  1.00  0.00           O
ATOM   4033  O14 POPES 135      -0.269  64.506  60.938  1.00  0.00           O
ATOM   4034  O11 POPES 135       1.391  63.036  61.988  1.00  0.00           O
ATOM   4035  O12 POPES 135      -0.991  62.696  62.487  1.00  0.00           O
ATOM   4036  C1  POPES 135       1.711  62.676  63.317  1.00  0.00           C
ATOM   4039  C2  POPES 135       1.581  63.866  64.327  1.00  0.00           C
ATOM   4041  O21 POPES 135       2.711  63.966  65.227  1.00  0.00           O
ATOM   4042  C21 POPES 135       3.101  62.896  65.868  1.00  0.00           C
ATOM   4043  O22 POPES 135       2.581  61.796  65.827  1.00  0.00           O
ATOM   4044  C22 POPES 135       4.321  63.286  66.697  1.00  0.00           C
ATOM   4047  C3  POPES 135       0.241  63.846  65.117  1.00  0.00           C
ATOM   4050  O31 POPES 135       0.261  64.796  66.217  1.00  0.00           O
ATOM   4051  C31 POPES 135      -0.429  64.416  67.287  1.00  0.00           C
ATOM   4052  O32 POPES 135      -1.241  63.506  67.308  1.00  0.00           O
ATOM   4053  C32 POPES 135      -0.089  65.316  68.467  1.00  0.00           C
ATOM   4056  C23 POPES 135       4.971  62.116  67.477  1.00  0.00           C
ATOM   4059  C24 POPES 135       4.251  61.796  68.798  1.00  0.00           C
ATOM   4062  C25 POPES 135       4.291  62.966  69.787  1.00  0.00           C
ATOM   4065  C26 POPES 135       4.111  62.526  71.237  1.00  0.00           C
ATOM   4068  C27 POPES 135       4.361  63.676  72.227  1.00  0.00           C
ATOM   4071  C28 POPES 135       4.311  63.236  73.697  1.00  0.00           C
ATOM   4074  C29 POPES 135       5.571  62.546  74.137  1.00  0.00           C
ATOM   4076 0C21 POPES 135       6.191  62.676  75.337  1.00  0.00           C
ATOM   4078 1C21 POPES 135       5.691  63.476  76.517  1.00  0.00           C
ATOM   4081 2C21 POPES 135       6.061  62.856  77.878  1.00  0.00           C
ATOM   4084 3C21 POPES 135       7.521  63.096  78.317  1.00  0.00           C
ATOM   4087 4C21 POPES 135       7.851  62.356  79.627  1.00  0.00           C
ATOM   4090 5C21 POPES 135       9.051  62.906  80.428  1.00  0.00           C
ATOM   4093 6C21 POPES 135      10.341  63.136  79.618  1.00  0.00           C
ATOM   4096 7C21 POPES 135      11.421  63.896  80.398  1.00  0.00           C
ATOM   4099 8C21 POPES 135      12.661  64.216  79.548  1.00  0.00           C
ATOM   4103  C33 POPES 135      -0.019  64.556  69.797  1.00  0.00           C
ATOM   4106  C34 POPES 135       0.501  65.466  70.918  1.00  0.00           C
ATOM   4109  C35 POPES 135       0.611  64.776  72.287  1.00  0.00           C
ATOM   4112  C36 POPES 135      -0.739  64.476  72.937  1.00  0.00           C
ATOM   4115  C37 POPES 135      -0.619  63.956  74.377  1.00  0.00           C
ATOM   4118  C38 POPES 135      -2.001  63.866  75.048  1.00  0.00           C
ATOM   4121  C39 POPES 135      -2.031  63.046  76.348  1.00  0.00           C
ATOM   4124 0C31 POPES 135      -1.081  63.526  77.457  1.00  0.00           C
ATOM   4127 1C31 POPES 135      -1.361  62.796  78.778  1.00  0.00           C
ATOM   4130 2C31 POPES 135      -0.289  62.986  79.857  1.00  0.00           C
ATOM   4133 3C31 POPES 135      -0.589  62.206  81.137  1.00  0.00           C
ATOM   4136 4C31 POPES 135       0.621  62.076  82.078  1.00  0.00           C
ATOM   4139 5C31 POPES 135       0.221  61.686  83.508  1.00  0.00           C
ATOM   4142 6C31 POPES 135       1.211  60.726  84.178  1.00  0.00           C
ATOM   4146  NH3 POPET 136      41.371  78.856 105.977  1.00  0.00           N
ATOM   4150  C12 POPET 136      42.291  78.136 105.007  1.00  0.00           C
ATOM   4153  C11 POPET 136      42.201  76.606 105.147  1.00  0.00           C
ATOM   4156  P   POPET 136      43.781  74.596 104.578  1.00  0.00           P
ATOM   4157  O13 POPET 136      44.121  74.526 106.008  1.00  0.00           O
ATOM   4158  O14 POPET 136      42.881  73.516 104.128  1.00  0.00           O
ATOM   4159  O11 POPET 136      45.081  74.576 103.677  1.00  0.00           O
ATOM   4160  O12 POPET 136      43.151  76.016 104.257  1.00  0.00           O
ATOM   4161  C1  POPET 136      45.071  75.026 102.317  1.00  0.00           C
ATOM   4164  C2  POPET 136      46.401  74.656 101.607  1.00  0.00           C
ATOM   4166  O21 POPET 136      46.341  75.226 100.287  1.00  0.00           O
ATOM   4167  C21 POPET 136      47.481  75.556  99.727  1.00  0.00           C
ATOM   4168  O22 POPET 136      48.591  75.496 100.217  1.00  0.00           O
ATOM   4169  C22 POPET 136      47.151  76.096  98.328  1.00  0.00           C
ATOM   4172  C3  POPET 136      46.581  73.106 101.558  1.00  0.00           C
ATOM   4175  O31 POPET 136      47.841  72.676 100.988  1.00  0.00           O
ATOM   4176  C31 POPET 136      48.871  72.796 101.838  1.00  0.00           C
ATOM   4177  O32 POPET 136      48.861  73.386 102.898  1.00  0.00           O
ATOM   4178  C32 POPET 136      50.101  72.116 101.237  1.00  0.00           C
ATOM   4181  C23 POPET 136      48.111  75.606  97.227  1.00  0.00           C
ATOM   4184  C24 POPET 136      48.251  74.076  97.157  1.00  0.00           C
ATOM   4187  C25 POPET 136      48.151  73.536  95.728  1.00  0.00           C
ATOM   4190  C26 POPET 136      49.211  74.086  94.768  1.00  0.00           C
ATOM   4193  C27 POPET 136      49.181  73.396  93.398  1.00  0.00           C
ATOM   4196  C28 POPET 136      50.351  73.796  92.478  1.00  0.00           C
ATOM   4199  C29 POPET 136      50.381  75.276  92.207  1.00  0.00           C
ATOM   4201 0C21 POPET 136      50.321  75.876  91.008  1.00  0.00           C
ATOM   4203 1C21 POPET 136      50.301  75.186  89.667  1.00  0.00           C
ATOM   4206 2C21 POPET 136      50.861  76.086  88.547  1.00  0.00           C
ATOM   4209 3C21 POPET 136      52.271  76.646  88.848  1.00  0.00           C
ATOM   4212 4C21 POPET 136      52.851  77.416  87.658  1.00  0.00           C
ATOM   4215 5C21 POPET 136      54.111  78.206  88.027  1.00  0.00           C
ATOM   4218 6C21 POPET 136      54.841  78.766  86.787  1.00  0.00           C
ATOM   4221 7C21 POPET 136      56.171  79.446  87.127  1.00  0.00           C
ATOM   4224 8C21 POPET 136      57.081  79.616  85.917  1.00  0.00           C
ATOM   4228  C33 POPET 136      50.341  70.716 101.857  1.00  0.00           C
ATOM   4231  C34 POPET 136      51.151  69.806 100.927  1.00  0.00           C
ATOM   4234  C35 POPET 136      51.101  68.316 101.298  1.00  0.00           C
ATOM   4237  C36 POPET 136      49.671  67.736 101.298  1.00  0.00           C
ATOM   4240  C37 POPET 136      49.551  66.356 100.637  1.00  0.00           C
ATOM   4243  C38 POPET 136      48.111  66.076 100.188  1.00  0.00           C
ATOM   4246  C39 POPET 136      47.921  64.796  99.377  1.00  0.00           C
ATOM   4249 0C31 POPET 136      48.881  64.676  98.177  1.00  0.00           C
ATOM   4252 1C31 POPET 136      48.481  63.536  97.227  1.00  0.00           C
ATOM   4255 2C31 POPET 136      49.581  63.126  96.247  1.00  0.00           C
ATOM   4258 3C31 POPET 136      49.551  63.906  94.917  1.00  0.00           C
ATOM   4261 4C31 POPET 136      50.281  63.176  93.787  1.00  0.00           C
ATOM   4264 5C31 POPET 136      49.471  62.016  93.208  1.00  0.00           C
ATOM   4267 6C31 POPET 136      50.171  61.286  92.057  1.00  0.00           C
ATOM   4271  NH3 POPEU 137      15.361  73.656  62.118  1.00  0.00           N
ATOM   4275  C12 POPEU 137      16.431  72.786  61.527  1.00  0.00           C
ATOM   4278  C11 POPEU 137      16.031  71.296  61.517  1.00  0.00           C
ATOM   4281  P   POPEU 137      17.691  69.386  62.197  1.00  0.00           P
ATOM   4282  O13 POPEU 137      18.171  69.436  60.808  1.00  0.00           O
ATOM   4283  O14 POPEU 137      17.061  68.116  62.648  1.00  0.00           O
ATOM   4284  O11 POPEU 137      18.921  69.676  63.137  1.00  0.00           O
ATOM   4285  O12 POPEU 137      16.731  70.586  62.537  1.00  0.00           O
ATOM   4286  C1  POPEU 137      18.761  69.886  64.537  1.00  0.00           C
ATOM   4289  C2  POPEU 137      19.951  69.286  65.357  1.00  0.00           C
ATOM   4291  O21 POPEU 137      21.021  70.216  65.487  1.00  0.00           O
ATOM   4292  C21 POPEU 137      20.971  71.306  66.207  1.00  0.00           C
ATOM   4293  O22 POPEU 137      21.801  72.196  66.127  1.00  0.00           O
ATOM   4294  C22 POPEU 137      19.851  71.366  67.247  1.00  0.00           C
ATOM   4297  C3  POPEU 137      20.591  68.036  64.697  1.00  0.00           C
ATOM   4300  O31 POPEU 137      21.411  67.296  65.637  1.00  0.00           O
ATOM   4301  C31 POPEU 137      20.751  66.356  66.307  1.00  0.00           C
ATOM   4302  O32 POPEU 137      19.541  66.216  66.277  1.00  0.00           O
ATOM   4303  C32 POPEU 137      21.731  65.446  67.048  1.00  0.00           C
ATOM   4306  C23 POPEU 137      19.991  72.686  68.037  1.00  0.00           C
ATOM   4309  C24 POPEU 137      18.751  73.016  68.877  1.00  0.00           C
ATOM   4312  C25 POPEU 137      18.861  72.886  70.387  1.00  0.00           C
ATOM   4315  C26 POPEU 137      19.351  74.216  70.967  1.00  0.00           C
ATOM   4318  C27 POPEU 137      19.381  74.336  72.497  1.00  0.00           C
ATOM   4321  C28 POPEU 137      19.781  75.756  72.957  1.00  0.00           C
ATOM   4324  C29 POPEU 137      18.741  76.816  72.647  1.00  0.00           C
ATOM   4326 0C21 POPEU 137      17.971  77.476  73.518  1.00  0.00           C
ATOM   4328 1C21 POPEU 137      17.951  77.346  75.017  1.00  0.00           C
ATOM   4331 2C21 POPEU 137      18.121  78.716  75.688  1.00  0.00           C
ATOM   4334 3C21 POPEU 137      18.161  78.626  77.217  1.00  0.00           C
ATOM   4337 4C21 POPEU 137      18.191  80.006  77.887  1.00  0.00           C
ATOM   4340 5C21 POPEU 137      18.681  79.976  79.338  1.00  0.00           C
ATOM   4343 6C21 POPEU 137      18.571  81.356  79.987  1.00  0.00           C
ATOM   4346 7C21 POPEU 137      19.081  81.366  81.438  1.00  0.00           C
ATOM   4349 8C21 POPEU 137      19.131  82.776  82.037  1.00  0.00           C
ATOM   4353  C33 POPEU 137      21.321  65.146  68.508  1.00  0.00           C
ATOM   4356  C34 POPEU 137      22.211  64.066  69.137  1.00  0.00           C
ATOM   4359  C35 POPEU 137      21.721  63.596  70.518  1.00  0.00           C
ATOM   4362  C36 POPEU 137      22.461  62.356  71.047  1.00  0.00           C
ATOM   4365  C37 POPEU 137      21.831  61.786  72.328  1.00  0.00           C
ATOM   4368  C38 POPEU 137      22.631  60.606  72.898  1.00  0.00           C
ATOM   4371  C39 POPEU 137      23.611  60.986  74.017  1.00  0.00           C
ATOM   4374 0C31 POPEU 137      23.131  60.596  75.428  1.00  0.00           C
ATOM   4377 1C31 POPEU 137      21.911  61.376  75.927  1.00  0.00           C
ATOM   4380 2C31 POPEU 137      21.481  60.946  77.338  1.00  0.00           C
ATOM   4383 3C31 POPEU 137      20.431  61.866  77.967  1.00  0.00           C
ATOM   4386 4C31 POPEU 137      20.221  61.556  79.458  1.00  0.00           C
ATOM   4389 5C31 POPEU 137      19.361  62.606  80.168  1.00  0.00           C
ATOM   4392 6C31 POPEU 137      19.171  62.336  81.667  1.00  0.00           C
ATOM   4396  NH3 POPEV 138      28.131  13.856 101.357  1.00  0.00           N
ATOM   4400  C12 POPEV 138      27.161  12.706 101.587  1.00  0.00           C
ATOM   4403  C11 POPEV 138      27.811  11.316 101.438  1.00  0.00           C
ATOM   4406  P   POPEV 138      26.081   9.316 101.747  1.00  0.00           P
ATOM   4407  O13 POPEV 138      26.091   8.016 102.447  1.00  0.00           O
ATOM   4408  O14 POPEV 138      24.761   9.986 101.667  1.00  0.00           O
ATOM   4409  O11 POPEV 138      26.551   9.036 100.267  1.00  0.00           O
ATOM   4410  O12 POPEV 138      27.171  10.336 102.268  1.00  0.00           O
ATOM   4411  C1  POPEV 138      25.931   8.016  99.467  1.00  0.00           C
ATOM   4414  C2  POPEV 138      25.841   8.546  98.027  1.00  0.00           C
ATOM   4416  O21 POPEV 138      25.041   7.686  97.197  1.00  0.00           O
ATOM   4417  C21 POPEV 138      23.751   8.016  97.177  1.00  0.00           C
ATOM   4418  O22 POPEV 138      23.251   8.926  97.817  1.00  0.00           O
ATOM   4419  C22 POPEV 138      22.971   7.016  96.327  1.00  0.00           C
ATOM   4422  C3  POPEV 138      27.241   8.696  97.387  1.00  0.00           C
ATOM   4425  O31 POPEV 138      27.211   9.756  96.427  1.00  0.00           O
ATOM   4426  C31 POPEV 138      26.741   9.566  95.197  1.00  0.00           C
ATOM   4427  O32 POPEV 138      26.011  10.366  94.627  1.00  0.00           O
ATOM   4428  C32 POPEV 138      27.361   8.346  94.508  1.00  0.00           C
ATOM   4431  C23 POPEV 138      22.451   7.586  94.978  1.00  0.00           C
ATOM   4434  C24 POPEV 138      23.551   7.646  93.908  1.00  0.00           C
ATOM   4437  C25 POPEV 138      23.071   8.156  92.548  1.00  0.00           C
ATOM   4440  C26 POPEV 138      24.181   8.126  91.488  1.00  0.00           C
ATOM   4443  C27 POPEV 138      24.071   9.236  90.428  1.00  0.00           C
ATOM   4446  C28 POPEV 138      23.251   8.846  89.188  1.00  0.00           C
ATOM   4449  C29 POPEV 138      24.061   8.286  88.037  1.00  0.00           C
ATOM   4451 0C21 POPEV 138      24.041   8.706  86.757  1.00  0.00           C
ATOM   4453 1C21 POPEV 138      23.171   9.796  86.177  1.00  0.00           C
ATOM   4456 2C21 POPEV 138      22.581   9.456  84.787  1.00  0.00           C
ATOM   4459 3C21 POPEV 138      21.561   8.306  84.817  1.00  0.00           C
ATOM   4462 4C21 POPEV 138      20.831   8.096  83.488  1.00  0.00           C
ATOM   4465 5C21 POPEV 138      19.741   9.146  83.197  1.00  0.00           C
ATOM   4468 6C21 POPEV 138      19.071   8.926  81.828  1.00  0.00           C
ATOM   4471 7C21 POPEV 138      18.041  10.006  81.477  1.00  0.00           C
ATOM   4474 8C21 POPEV 138      17.391   9.796  80.107  1.00  0.00           C
ATOM   4478  C33 POPEV 138      27.731   8.666  93.037  1.00  0.00           C
ATOM   4481  C34 POPEV 138      27.911   7.426  92.157  1.00  0.00           C
ATOM   4484  C35 POPEV 138      27.991   7.806  90.667  1.00  0.00           C
ATOM   4487  C36 POPEV 138      28.221   6.606  89.747  1.00  0.00           C
ATOM   4490  C37 POPEV 138      28.101   6.966  88.267  1.00  0.00           C
ATOM   4493  C38 POPEV 138      28.521   5.816  87.338  1.00  0.00           C
ATOM   4496  C39 POPEV 138      28.281   6.136  85.857  1.00  0.00           C
ATOM   4499 0C31 POPEV 138      26.811   5.946  85.417  1.00  0.00           C
ATOM   4502 1C31 POPEV 138      26.521   6.686  84.107  1.00  0.00           C
ATOM   4505 2C31 POPEV 138      25.221   6.276  83.398  1.00  0.00           C
ATOM   4508 3C31 POPEV 138      25.251   4.866  82.787  1.00  0.00           C
ATOM   4511 4C31 POPEV 138      26.361   4.666  81.737  1.00  0.00           C
ATOM   4514 5C31 POPEV 138      26.421   3.246  81.167  1.00  0.00           C
ATOM   4517 6C31 POPEV 138      27.651   3.006  80.287  1.00  0.00           C
ATOM   4521  NH3 POPEW 139       8.521 127.306 101.107  1.00  0.00           N
ATOM   4525  C12 POPEW 139       7.511 126.206 100.898  1.00  0.00           C
ATOM   4528  C11 POPEW 139       7.951 125.196  99.838  1.00  0.00           C
ATOM   4531  P   POPEW 139       7.421 122.846 100.807  1.00  0.00           P
ATOM   4532  O13 POPEW 139       7.851 123.376 102.127  1.00  0.00           O
ATOM   4533  O14 POPEW 139       6.311 121.866 100.828  1.00  0.00           O
ATOM   4534  O11 POPEW 139       8.651 122.166 100.067  1.00  0.00           O
ATOM   4535  O12 POPEW 139       7.061 124.066  99.857  1.00  0.00           O
ATOM   4536  C1  POPEW 139       8.671 121.966  98.637  1.00  0.00           C
ATOM   4539  C2  POPEW 139       8.561 120.456  98.247  1.00  0.00           C
ATOM   4541  O21 POPEW 139       9.081 120.196  96.938  1.00  0.00           O
ATOM   4542  C21 POPEW 139       8.351 120.396  95.848  1.00  0.00           C
ATOM   4543  O22 POPEW 139       7.331 121.056  95.767  1.00  0.00           O
ATOM   4544  C22 POPEW 139       8.801 119.426  94.747  1.00  0.00           C
ATOM   4547  C3  POPEW 139       7.141 119.846  98.447  1.00  0.00           C
ATOM   4550  O31 POPEW 139       6.981 119.176  99.707  1.00  0.00           O
ATOM   4551  C31 POPEW 139       7.461 117.956  99.927  1.00  0.00           C
ATOM   4552  O32 POPEW 139       7.631 117.526 101.067  1.00  0.00           O
ATOM   4553  C32 POPEW 139       7.751 117.116  98.677  1.00  0.00           C
ATOM   4556  C23 POPEW 139       9.491 120.076  93.527  1.00  0.00           C
ATOM   4559  C24 POPEW 139       8.541 120.736  92.507  1.00  0.00           C
ATOM   4562  C25 POPEW 139       9.261 120.956  91.167  1.00  0.00           C
ATOM   4565  C26 POPEW 139       8.431 121.536  90.018  1.00  0.00           C
ATOM   4568  C27 POPEW 139       8.031 123.016  90.177  1.00  0.00           C
ATOM   4571  C28 POPEW 139       7.481 123.616  88.857  1.00  0.00           C
ATOM   4574  C29 POPEW 139       7.321 125.116  88.918  1.00  0.00           C
ATOM   4576 0C21 POPEW 139       6.271 125.846  88.477  1.00  0.00           C
ATOM   4578 1C21 POPEW 139       5.011 125.316  87.837  1.00  0.00           C
ATOM   4581 2C21 POPEW 139       5.121 125.096  86.307  1.00  0.00           C
ATOM   4584 3C21 POPEW 139       5.231 126.396  85.487  1.00  0.00           C
ATOM   4587 4C21 POPEW 139       5.431 126.156  83.988  1.00  0.00           C
ATOM   4590 5C21 POPEW 139       4.201 125.616  83.228  1.00  0.00           C
ATOM   4593 6C21 POPEW 139       3.001 126.566  83.217  1.00  0.00           C
ATOM   4596 7C21 POPEW 139       1.911 126.146  82.217  1.00  0.00           C
ATOM   4599 8C21 POPEW 139       0.671 127.046  82.258  1.00  0.00           C
ATOM   4603  C33 POPEW 139       8.221 115.696  99.078  1.00  0.00           C
ATOM   4606  C34 POPEW 139       8.441 114.716  97.907  1.00  0.00           C
ATOM   4609  C35 POPEW 139       9.301 115.216  96.737  1.00  0.00           C
ATOM   4612  C36 POPEW 139       8.461 115.656  95.518  1.00  0.00           C
ATOM   4615  C37 POPEW 139       9.211 115.466  94.188  1.00  0.00           C
ATOM   4618  C38 POPEW 139       8.391 115.906  92.967  1.00  0.00           C
ATOM   4621  C39 POPEW 139       9.061 115.556  91.628  1.00  0.00           C
ATOM   4624 0C31 POPEW 139       8.891 116.656  90.578  1.00  0.00           C
ATOM   4627 1C31 POPEW 139       9.451 116.256  89.198  1.00  0.00           C
ATOM   4630 2C31 POPEW 139       9.471 117.396  88.167  1.00  0.00           C
ATOM   4633 3C31 POPEW 139       8.141 118.166  88.068  1.00  0.00           C
ATOM   4636 4C31 POPEW 139       8.061 119.016  86.797  1.00  0.00           C
ATOM   4639 5C31 POPEW 139       6.971 120.096  86.867  1.00  0.00           C
ATOM   4642 6C31 POPEW 139       6.881 120.946  85.588  1.00  0.00           C
ATOM   4646  NH3 POPEX 140     110.291  93.116 102.507  1.00  0.00           N
ATOM   4650  C12 POPEX 140     109.041  93.746 103.088  1.00  0.00           C
ATOM   4653  C11 POPEX 140     107.771  92.896 102.857  1.00  0.00           C
ATOM   4656  P   POPEX 140     105.541  92.966 104.318  1.00  0.00           P
ATOM   4657  O13 POPEX 140     106.001  93.046 105.717  1.00  0.00           O
ATOM   4658  O14 POPEX 140     104.231  93.596 103.997  1.00  0.00           O
ATOM   4659  O11 POPEX 140     105.521  91.436 103.877  1.00  0.00           O
ATOM   4660  O12 POPEX 140     106.641  93.596 103.357  1.00  0.00           O
ATOM   4661  C1  POPEX 140     104.701  91.086 102.758  1.00  0.00           C
ATOM   4664  C2  POPEX 140     104.681  89.546 102.528  1.00  0.00           C
ATOM   4666  O21 POPEX 140     103.381  89.156 102.027  1.00  0.00           O
ATOM   4667  C21 POPEX 140     103.071  89.566 100.817  1.00  0.00           C
ATOM   4668  O22 POPEX 140     103.801  90.186 100.067  1.00  0.00           O
ATOM   4669  C22 POPEX 140     101.701  89.036 100.428  1.00  0.00           C
ATOM   4672  C3  POPEX 140     104.971  88.706 103.807  1.00  0.00           C
ATOM   4675  O31 POPEX 140     105.381  87.366 103.477  1.00  0.00           O
ATOM   4676  C31 POPEX 140     104.421  86.496 103.197  1.00  0.00           C
ATOM   4677  O32 POPEX 140     103.221  86.656 103.377  1.00  0.00           O
ATOM   4678  C32 POPEX 140     105.041  85.246 102.577  1.00  0.00           C
ATOM   4681  C23 POPEX 140     101.851  87.916  99.387  1.00  0.00           C
ATOM   4684  C24 POPEX 140     100.601  87.646  98.547  1.00  0.00           C
ATOM   4687  C25 POPEX 140     100.791  86.436  97.618  1.00  0.00           C
ATOM   4690  C26 POPEX 140      99.571  86.136  96.737  1.00  0.00           C
ATOM   4693  C27 POPEX 140      99.441  84.646  96.377  1.00  0.00           C
ATOM   4696  C28 POPEX 140      98.221  84.326  95.497  1.00  0.00           C
ATOM   4699  C29 POPEX 140      98.411  84.836  94.087  1.00  0.00           C
ATOM   4701 0C21 POPEX 140      99.111  84.206  93.137  1.00  0.00           C
ATOM   4703 1C21 POPEX 140      99.811  82.876  93.298  1.00  0.00           C
ATOM   4706 2C21 POPEX 140      99.511  81.926  92.127  1.00  0.00           C
ATOM   4709 3C21 POPEX 140      98.011  81.696  91.877  1.00  0.00           C
ATOM   4712 4C21 POPEX 140      97.711  80.446  91.027  1.00  0.00           C
ATOM   4715 5C21 POPEX 140      98.511  80.356  89.717  1.00  0.00           C
ATOM   4718 6C21 POPEX 140      98.181  81.456  88.697  1.00  0.00           C
ATOM   4721 7C21 POPEX 140      99.011  81.316  87.417  1.00  0.00           C
ATOM   4724 8C21 POPEX 140      98.671  82.346  86.348  1.00  0.00           C
ATOM   4728  C33 POPEX 140     104.911  85.236 101.047  1.00  0.00           C
ATOM   4731  C34 POPEX 140     105.261  83.866 100.448  1.00  0.00           C
ATOM   4734  C35 POPEX 140     104.401  83.506  99.237  1.00  0.00           C
ATOM   4737  C36 POPEX 140     104.451  82.056  98.737  1.00  0.00           C
ATOM   4740  C37 POPEX 140     103.201  81.796  97.878  1.00  0.00           C
ATOM   4743  C38 POPEX 140     103.161  80.436  97.188  1.00  0.00           C
ATOM   4746  C39 POPEX 140     101.721  80.096  96.797  1.00  0.00           C
ATOM   4749 0C31 POPEX 140     101.571  78.806  95.977  1.00  0.00           C
ATOM   4752 1C31 POPEX 140     100.091  78.416  95.848  1.00  0.00           C
ATOM   4755 2C31 POPEX 140      99.841  77.176  94.978  1.00  0.00           C
ATOM   4758 3C31 POPEX 140      99.921  77.446  93.467  1.00  0.00           C
ATOM   4761 4C31 POPEX 140      99.481  76.246  92.627  1.00  0.00           C
ATOM   4764 5C31 POPEX 140      99.581  76.486  91.117  1.00  0.00           C
ATOM   4767 6C31 POPEX 140      99.101  75.296  90.277  1.00  0.00           C
ATOM   4771  NH3 POPEY 141      48.781  54.416  65.317  1.00  0.00           N
ATOM   4775  C12 POPEY 141      48.631  55.846  65.747  1.00  0.00           C
ATOM   4778  C11 POPEY 141      49.271  56.106  67.127  1.00  0.00           C
ATOM   4781  P   POPEY 141      51.211  57.746  67.717  1.00  0.00           P
ATOM   4782  O13 POPEY 141      52.651  57.676  68.007  1.00  0.00           O
ATOM   4783  O14 POPEY 141      50.781  58.876  66.887  1.00  0.00           O
ATOM   4784  O11 POPEY 141      50.391  57.776  69.058  1.00  0.00           O
ATOM   4785  O12 POPEY 141      50.661  56.436  67.017  1.00  0.00           O
ATOM   4786  C1  POPEY 141      50.921  58.146  70.328  1.00  0.00           C
ATOM   4789  C2  POPEY 141      50.801  56.956  71.317  1.00  0.00           C
ATOM   4791  O21 POPEY 141      51.171  57.446  72.627  1.00  0.00           O
ATOM   4792  C21 POPEY 141      50.161  57.506  73.518  1.00  0.00           C
ATOM   4793  O22 POPEY 141      49.001  57.256  73.278  1.00  0.00           O
ATOM   4794  C22 POPEY 141      50.711  57.996  74.847  1.00  0.00           C
ATOM   4797  C3  POPEY 141      51.721  55.766  70.887  1.00  0.00           C
ATOM   4800  O31 POPEY 141      51.601  54.656  71.797  1.00  0.00           O
ATOM   4801  C31 POPEY 141      52.181  54.716  73.007  1.00  0.00           C
ATOM   4802  O32 POPEY 141      51.681  54.246  74.017  1.00  0.00           O
ATOM   4803  C32 POPEY 141      53.571  55.376  72.967  1.00  0.00           C
ATOM   4806  C23 POPEY 141      49.651  58.686  75.728  1.00  0.00           C
ATOM   4809  C24 POPEY 141      50.261  59.086  77.078  1.00  0.00           C
ATOM   4812  C25 POPEY 141      49.261  59.716  78.047  1.00  0.00           C
ATOM   4815  C26 POPEY 141      49.891  59.966  79.427  1.00  0.00           C
ATOM   4818  C27 POPEY 141      48.901  60.586  80.417  1.00  0.00           C
ATOM   4821  C28 POPEY 141      49.571  61.106  81.707  1.00  0.00           C
ATOM   4824  C29 POPEY 141      50.141  60.046  82.618  1.00  0.00           C
ATOM   4826 0C21 POPEY 141      50.821  60.326  83.737  1.00  0.00           C
ATOM   4828 1C21 POPEY 141      51.101  61.716  84.247  1.00  0.00           C
ATOM   4831 2C21 POPEY 141      52.311  62.346  83.537  1.00  0.00           C
ATOM   4834 3C21 POPEY 141      52.531  63.826  83.908  1.00  0.00           C
ATOM   4837 4C21 POPEY 141      53.471  64.526  82.907  1.00  0.00           C
ATOM   4840 5C21 POPEY 141      54.261  65.706  83.518  1.00  0.00           C
ATOM   4843 6C21 POPEY 141      55.401  65.236  84.427  1.00  0.00           C
ATOM   4846 7C21 POPEY 141      56.141  66.396  85.087  1.00  0.00           C
ATOM   4849 8C21 POPEY 141      57.201  65.926  86.097  1.00  0.00           C
ATOM   4853  C33 POPEY 141      54.431  55.176  74.248  1.00  0.00           C
ATOM   4856  C34 POPEY 141      54.191  56.206  75.367  1.00  0.00           C
ATOM   4859  C35 POPEY 141      53.271  55.716  76.497  1.00  0.00           C
ATOM   4862  C36 POPEY 141      53.331  56.646  77.717  1.00  0.00           C
ATOM   4865  C37 POPEY 141      52.431  56.206  78.887  1.00  0.00           C
ATOM   4868  C38 POPEY 141      52.991  56.656  80.247  1.00  0.00           C
ATOM   4871  C39 POPEY 141      52.081  56.306  81.427  1.00  0.00           C
ATOM   4874 0C31 POPEY 141      52.691  56.696  82.787  1.00  0.00           C
ATOM   4877 1C31 POPEY 141      51.711  56.516  83.957  1.00  0.00           C
ATOM   4880 2C31 POPEY 141      52.291  56.916  85.328  1.00  0.00           C
ATOM   4883 3C31 POPEY 141      51.211  56.936  86.408  1.00  0.00           C
ATOM   4886 4C31 POPEY 141      51.741  57.166  87.837  1.00  0.00           C
ATOM   4889 5C31 POPEY 141      50.591  57.116  88.857  1.00  0.00           C
ATOM   4892 6C31 POPEY 141      51.021  57.356  90.308  1.00  0.00           C
ATOM   4896  NH3 POPEZ 142      12.601  15.716  57.667  1.00  0.00           N
ATOM   4900  C12 POPEZ 142      11.171  15.446  57.217  1.00  0.00           C
ATOM   4903  C11 POPEZ 142      10.491  14.226  57.907  1.00  0.00           C
ATOM   4906  P   POPEZ 142       9.961  11.716  57.227  1.00  0.00           P
ATOM   4907  O13 POPEZ 142       8.851  11.016  56.578  1.00  0.00           O
ATOM   4908  O14 POPEZ 142      11.331  11.296  56.857  1.00  0.00           O
ATOM   4909  O11 POPEZ 142       9.791  11.636  58.797  1.00  0.00           O
ATOM   4910  O12 POPEZ 142       9.941  13.296  56.967  1.00  0.00           O
ATOM   4911  C1  POPEZ 142       8.451  11.636  59.307  1.00  0.00           C
ATOM   4914  C2  POPEZ 142       8.451  11.816  60.837  1.00  0.00           C
ATOM   4916  O21 POPEZ 142       7.101  11.656  61.307  1.00  0.00           O
ATOM   4917  C21 POPEZ 142       6.911  11.496  62.617  1.00  0.00           C
ATOM   4918  O22 POPEZ 142       6.071  12.106  63.267  1.00  0.00           O
ATOM   4919  C22 POPEZ 142       7.791  10.346  63.168  1.00  0.00           C
ATOM   4922  C3  POPEZ 142       9.001  13.226  61.197  1.00  0.00           C
ATOM   4925  O31 POPEZ 142       9.021  13.526  62.617  1.00  0.00           O
ATOM   4926  C31 POPEZ 142      10.181  13.316  63.217  1.00  0.00           C
ATOM   4927  O32 POPEZ 142      11.081  12.636  62.777  1.00  0.00           O
ATOM   4928  C32 POPEZ 142      10.261  14.206  64.467  1.00  0.00           C
ATOM   4931  C23 POPEZ 142       7.271   9.746  64.497  1.00  0.00           C
ATOM   4934  C24 POPEZ 142       7.771  10.526  65.717  1.00  0.00           C
ATOM   4937  C25 POPEZ 142       6.861  10.366  66.937  1.00  0.00           C
ATOM   4940  C26 POPEZ 142       7.331  11.156  68.158  1.00  0.00           C
ATOM   4943  C27 POPEZ 142       6.271  11.176  69.268  1.00  0.00           C
ATOM   4946  C28 POPEZ 142       6.431  12.336  70.277  1.00  0.00           C
ATOM   4949  C29 POPEZ 142       5.511  12.156  71.457  1.00  0.00           C
ATOM   4951 0C21 POPEZ 142       5.881  11.996  72.747  1.00  0.00           C
ATOM   4953 1C21 POPEZ 142       7.301  11.996  73.267  1.00  0.00           C
ATOM   4956 2C21 POPEZ 142       7.831  13.416  73.558  1.00  0.00           C
ATOM   4959 3C21 POPEZ 142       8.391  13.556  74.987  1.00  0.00           C
ATOM   4962 4C21 POPEZ 142       9.021  14.926  75.258  1.00  0.00           C
ATOM   4965 5C21 POPEZ 142       9.581  15.026  76.678  1.00  0.00           C
ATOM   4968 6C21 POPEZ 142      10.501  16.236  76.888  1.00  0.00           C
ATOM   4971 7C21 POPEZ 142      11.131  16.266  78.287  1.00  0.00           C
ATOM   4974 8C21 POPEZ 142      12.241  17.306  78.438  1.00  0.00           C
ATOM   4978  C33 POPEZ 142      10.441  13.466  65.817  1.00  0.00           C
ATOM   4981  C34 POPEZ 142      10.861  14.486  66.887  1.00  0.00           C
ATOM   4984  C35 POPEZ 142      10.771  13.996  68.337  1.00  0.00           C
ATOM   4987  C36 POPEZ 142      11.211  15.096  69.307  1.00  0.00           C
ATOM   4990  C37 POPEZ 142      10.941  14.776  70.787  1.00  0.00           C
ATOM   4993  C38 POPEZ 142      10.151  15.886  71.488  1.00  0.00           C
ATOM   4996  C39 POPEZ 142      11.001  17.056  71.997  1.00  0.00           C
ATOM   4999 0C31 POPEZ 142      10.101  18.096  72.688  1.00  0.00           C
ATOM   5002 1C31 POPEZ 142      10.851  19.156  73.497  1.00  0.00           C
ATOM   5005 2C31 POPEZ 142       9.881  19.956  74.388  1.00  0.00           C
ATOM   5008 3C31 POPEZ 142      10.541  20.796  75.487  1.00  0.00           C
ATOM   5011 4C31 POPEZ 142      10.971  22.206  75.067  1.00  0.00           C
ATOM   5014 5C31 POPEZ 142      11.371  23.056  76.287  1.00  0.00           C
ATOM   5017 6C31 POPEZ 142      11.911  24.446  75.927  1.00  0.00           C
ATOM   5021  NH3 POPEa 143      93.321 112.676 101.228  1.00  0.00           N
ATOM   5025  C12 POPEa 143      92.541 112.036 102.338  1.00  0.00           C
ATOM   5028  C11 POPEa 143      93.491 111.286 103.287  1.00  0.00           C
ATOM   5031  P   POPEa 143      95.801 110.596 102.207  1.00  0.00           P
ATOM   5032  O13 POPEa 143      96.691 110.086 103.267  1.00  0.00           O
ATOM   5033  O14 POPEa 143      95.871 112.026 101.847  1.00  0.00           O
ATOM   5034  O11 POPEa 143      95.961 109.706 100.907  1.00  0.00           O
ATOM   5035  O12 POPEa 143      94.291 110.316 102.598  1.00  0.00           O
ATOM   5036  C1  POPEa 143      95.391 108.386 100.877  1.00  0.00           C
ATOM   5039  C2  POPEa 143      94.291 108.266  99.797  1.00  0.00           C
ATOM   5041  O21 POPEa 143      94.851 108.786  98.547  1.00  0.00           O
ATOM   5042  C21 POPEa 143      95.591 107.846  97.967  1.00  0.00           C
ATOM   5043  O22 POPEa 143      95.481 106.656  98.177  1.00  0.00           O
ATOM   5044  C22 POPEa 143      96.671 108.436  97.067  1.00  0.00           C
ATOM   5047  C3  POPEa 143      93.031 109.046 100.217  1.00  0.00           C
ATOM   5050  O31 POPEa 143      91.971 108.926  99.237  1.00  0.00           O
ATOM   5051  C31 POPEa 143      91.621 110.046  98.648  1.00  0.00           C
ATOM   5052  O32 POPEa 143      92.181 111.126  98.787  1.00  0.00           O
ATOM   5053  C32 POPEa 143      90.401 109.816  97.758  1.00  0.00           C
ATOM   5056  C23 POPEa 143      97.331 107.376  96.158  1.00  0.00           C
ATOM   5059  C24 POPEa 143      96.571 107.056  94.878  1.00  0.00           C
ATOM   5062  C25 POPEa 143      95.761 105.756  95.007  1.00  0.00           C
ATOM   5065  C26 POPEa 143      95.231 105.256  93.667  1.00  0.00           C
ATOM   5068  C27 POPEa 143      94.491 103.916  93.817  1.00  0.00           C
ATOM   5071  C28 POPEa 143      94.031 103.336  92.467  1.00  0.00           C
ATOM   5074  C29 POPEa 143      93.471 101.956  92.637  1.00  0.00           C
ATOM   5076 0C21 POPEa 143      92.341 101.456  92.118  1.00  0.00           C
ATOM   5078 1C21 POPEa 143      91.351 102.126  91.197  1.00  0.00           C
ATOM   5081 2C21 POPEa 143      91.281 101.416  89.838  1.00  0.00           C
ATOM   5084 3C21 POPEa 143      92.501 101.756  88.977  1.00  0.00           C
ATOM   5087 4C21 POPEa 143      92.481 101.106  87.587  1.00  0.00           C
ATOM   5090 5C21 POPEa 143      93.661 101.616  86.747  1.00  0.00           C
ATOM   5093 6C21 POPEa 143      93.751 100.966  85.367  1.00  0.00           C
ATOM   5096 7C21 POPEa 143      94.941 101.506  84.567  1.00  0.00           C
ATOM   5099 8C21 POPEa 143      95.141 100.806  83.228  1.00  0.00           C
ATOM   5103  C33 POPEa 143      90.551 108.566  96.867  1.00  0.00           C
ATOM   5106  C34 POPEa 143      89.471 108.466  95.787  1.00  0.00           C
ATOM   5109  C35 POPEa 143      89.681 107.266  94.857  1.00  0.00           C
ATOM   5112  C36 POPEa 143      90.801 107.446  93.817  1.00  0.00           C
ATOM   5115  C37 POPEa 143      91.311 106.116  93.247  1.00  0.00           C
ATOM   5118  C38 POPEa 143      90.211 105.216  92.677  1.00  0.00           C
ATOM   5121  C39 POPEa 143      89.771 105.566  91.247  1.00  0.00           C
ATOM   5124 0C31 POPEa 143      88.481 104.836  90.848  1.00  0.00           C
ATOM   5127 1C31 POPEa 143      88.221 104.896  89.338  1.00  0.00           C
ATOM   5130 2C31 POPEa 143      86.861 104.276  88.957  1.00  0.00           C
ATOM   5133 3C31 POPEa 143      86.881 103.506  87.627  1.00  0.00           C
ATOM   5136 4C31 POPEa 143      87.751 102.236  87.697  1.00  0.00           C
ATOM   5139 5C31 POPEa 143      87.561 101.296  86.508  1.00  0.00           C
ATOM   5142 6C31 POPEa 143      88.361  99.996  86.657  1.00  0.00           C
ATOM   5146  NH3 POPEb 144     114.841 110.196 103.607  1.00  0.00           N
ATOM   5150  C12 POPEb 144     115.651 109.246 104.438  1.00  0.00           C
ATOM   5153  C11 POPEb 144     116.101 107.996 103.667  1.00  0.00           C
ATOM   5156  P   POPEb 144     118.311 108.906 102.598  1.00  0.00           P
ATOM   5157  O13 POPEb 144     118.701 108.956 104.027  1.00  0.00           O
ATOM   5158  O14 POPEb 144     119.221 108.206 101.688  1.00  0.00           O
ATOM   5159  O11 POPEb 144     118.031 110.346 101.987  1.00  0.00           O
ATOM   5160  O12 POPEb 144     116.831 108.316 102.487  1.00  0.00           O
ATOM   5161  C1  POPEb 144     117.111 110.376 100.868  1.00  0.00           C
ATOM   5164  C2  POPEb 144     117.581 111.296  99.727  1.00  0.00           C
ATOM   5166  O21 POPEb 144     116.441 111.456  98.877  1.00  0.00           O
ATOM   5167  C21 POPEb 144     116.511 112.406  97.948  1.00  0.00           C
ATOM   5168  O22 POPEb 144     116.231 112.206  96.777  1.00  0.00           O
ATOM   5169  C22 POPEb 144     116.921 113.766  98.508  1.00  0.00           C
ATOM   5172  C3  POPEb 144     118.751 110.706  98.908  1.00  0.00           C
ATOM   5175  O31 POPEb 144     119.121 111.616  97.828  1.00  0.00           O
ATOM   5176  C31 POPEb 144     119.861 111.036  96.897  1.00  0.00           C
ATOM   5177  O32 POPEb 144     120.241 109.876  96.958  1.00  0.00           O
ATOM   5178  C32 POPEb 144     120.191 112.006  95.767  1.00  0.00           C
ATOM   5181  C23 POPEb 144     116.351 114.866  97.607  1.00  0.00           C
ATOM   5184  C24 POPEb 144     116.871 116.276  97.928  1.00  0.00           C
ATOM   5187  C25 POPEb 144     116.311 117.326  96.958  1.00  0.00           C
ATOM   5190  C26 POPEb 144     116.851 117.136  95.537  1.00  0.00           C
ATOM   5193  C27 POPEb 144     116.101 117.856  94.427  1.00  0.00           C
ATOM   5196  C28 POPEb 144     116.491 117.296  93.037  1.00  0.00           C
ATOM   5199  C29 POPEb 144     115.821 116.006  92.658  1.00  0.00           C
ATOM   5201 0C21 POPEb 144     116.351 115.066  91.857  1.00  0.00           C
ATOM   5203 1C21 POPEb 144     117.711 115.146  91.197  1.00  0.00           C
ATOM   5206 2C21 POPEb 144     117.771 114.586  89.758  1.00  0.00           C
ATOM   5209 3C21 POPEb 144     116.771 115.206  88.787  1.00  0.00           C
ATOM   5212 4C21 POPEb 144     117.211 114.946  87.338  1.00  0.00           C
ATOM   5215 5C21 POPEb 144     116.131 115.286  86.307  1.00  0.00           C
ATOM   5218 6C21 POPEb 144     115.261 114.066  85.977  1.00  0.00           C
ATOM   5221 7C21 POPEb 144     114.331 114.306  84.787  1.00  0.00           C
ATOM   5224 8C21 POPEb 144     113.701 113.016  84.247  1.00  0.00           C
ATOM   5228  C33 POPEb 144     120.991 111.336  94.618  1.00  0.00           C
ATOM   5231  C34 POPEb 144     122.001 112.276  93.947  1.00  0.00           C
ATOM   5234  C35 POPEb 144     121.421 113.126  92.808  1.00  0.00           C
ATOM   5237  C36 POPEb 144     121.991 112.756  91.427  1.00  0.00           C
ATOM   5240  C37 POPEb 144     121.371 111.476  90.837  1.00  0.00           C
ATOM   5243  C38 POPEb 144     122.061 110.956  89.567  1.00  0.00           C
ATOM   5246  C39 POPEb 144     122.301 112.006  88.467  1.00  0.00           C
ATOM   5249 0C31 POPEb 144     121.041 112.776  88.027  1.00  0.00           C
ATOM   5252 1C31 POPEb 144     121.321 113.746  86.867  1.00  0.00           C
ATOM   5255 2C31 POPEb 144     120.771 113.276  85.507  1.00  0.00           C
ATOM   5258 3C31 POPEb 144     121.231 111.866  85.098  1.00  0.00           C
ATOM   5261 4C31 POPEb 144     120.811 111.466  83.677  1.00  0.00           C
ATOM   5264 5C31 POPEb 144     120.991 109.966  83.407  1.00  0.00           C
ATOM   5267 6C31 POPEb 144     120.921 109.576  81.927  1.00  0.00           C
ATOM   5271  NH3 POPEc 145     112.111  14.166  57.287  1.00  0.00           N
ATOM   5275  C12 POPEc 145     113.061  15.076  56.567  1.00  0.00           C
ATOM   5278  C11 POPEc 145     114.351  15.176  57.377  1.00  0.00           C
ATOM   5281  P   POPEc 145     114.111  17.006  59.237  1.00  0.00           P
ATOM   5282  O13 POPEc 145     112.741  17.566  59.297  1.00  0.00           O
ATOM   5283  O14 POPEc 145     115.051  17.746  58.368  1.00  0.00           O
ATOM   5284  O11 POPEc 145     114.731  16.776  60.687  1.00  0.00           O
ATOM   5285  O12 POPEc 145     114.051  15.526  58.727  1.00  0.00           O
ATOM   5286  C1  POPEc 145     114.111  15.826  61.578  1.00  0.00           C
ATOM   5289  C2  POPEc 145     114.881  14.476  61.648  1.00  0.00           C
ATOM   5291  O21 POPEc 145     114.071  13.286  61.807  1.00  0.00           O
ATOM   5292  C21 POPEc 145     113.111  13.236  62.717  1.00  0.00           C
ATOM   5293  O22 POPEc 145     112.621  14.166  63.327  1.00  0.00           O
ATOM   5294  C22 POPEc 145     112.811  11.756  62.958  1.00  0.00           C
ATOM   5297  C3  POPEc 145     116.041  14.486  62.687  1.00  0.00           C
ATOM   5300  O31 POPEc 145     115.601  14.166  64.027  1.00  0.00           O
ATOM   5301  C31 POPEc 145     115.941  14.976  65.008  1.00  0.00           C
ATOM   5302  O32 POPEc 145     116.601  15.996  64.917  1.00  0.00           O
ATOM   5303  C32 POPEc 145     115.361  14.416  66.297  1.00  0.00           C
ATOM   5306  C23 POPEc 145     112.041  11.516  64.278  1.00  0.00           C
ATOM   5309  C24 POPEc 145     111.881  10.016  64.587  1.00  0.00           C
ATOM   5312  C25 POPEc 145     111.411   9.786  66.037  1.00  0.00           C
ATOM   5315  C26 POPEc 145     111.481   8.326  66.527  1.00  0.00           C
ATOM   5318  C27 POPEc 145     112.791   7.576  66.207  1.00  0.00           C
ATOM   5321  C28 POPEc 145     113.171   6.516  67.267  1.00  0.00           C
ATOM   5324  C29 POPEc 145     113.631   7.106  68.578  1.00  0.00           C
ATOM   5326 0C21 POPEc 145     113.821   6.426  69.727  1.00  0.00           C
ATOM   5328 1C21 POPEc 145     113.591   4.946  69.877  1.00  0.00           C
ATOM   5331 2C21 POPEc 145     112.161   4.686  70.367  1.00  0.00           C
ATOM   5334 3C21 POPEc 145     111.751   3.206  70.277  1.00  0.00           C
ATOM   5337 4C21 POPEc 145     110.301   2.976  70.737  1.00  0.00           C
ATOM   5340 5C21 POPEc 145     110.151   3.056  72.268  1.00  0.00           C
ATOM   5343 6C21 POPEc 145     108.691   2.996  72.738  1.00  0.00           C
ATOM   5346 7C21 POPEc 145     108.571   3.156  74.257  1.00  0.00           C
ATOM   5349 8C21 POPEc 145     107.131   3.026  74.758  1.00  0.00           C
ATOM   5353  C33 POPEc 145     113.911  14.906  66.487  1.00  0.00           C
ATOM   5356  C34 POPEc 145     113.121  14.066  67.487  1.00  0.00           C
ATOM   5359  C35 POPEc 145     113.741  14.066  68.887  1.00  0.00           C
ATOM   5362  C36 POPEc 145     112.861  13.356  69.917  1.00  0.00           C
ATOM   5365  C37 POPEc 145     113.521  13.336  71.298  1.00  0.00           C
ATOM   5368  C38 POPEc 145     112.731  12.536  72.338  1.00  0.00           C
ATOM   5371  C39 POPEc 145     113.601  12.216  73.567  1.00  0.00           C
ATOM   5374 0C31 POPEc 145     112.891  11.366  74.627  1.00  0.00           C
ATOM   5377 1C31 POPEc 145     112.341  12.196  75.787  1.00  0.00           C
ATOM   5380 2C31 POPEc 145     111.971  11.346  77.008  1.00  0.00           C
ATOM   5383 3C31 POPEc 145     111.981  12.156  78.317  1.00  0.00           C
ATOM   5386 4C31 POPEc 145     111.931  11.236  79.548  1.00  0.00           C
ATOM   5389 5C31 POPEc 145     112.081  11.966  80.887  1.00  0.00           C
ATOM   5392 6C31 POPEc 145     112.061  11.006  82.078  1.00  0.00           C
ATOM   5396  NH3 POPEd 146      30.261  50.016  61.058  1.00  0.00           N
ATOM   5400  C12 POPEd 146      30.261  50.366  59.597  1.00  0.00           C
ATOM   5403  C11 POPEd 146      29.081  49.706  58.867  1.00  0.00           C
ATOM   5406  P   POPEd 146      27.861  47.386  58.688  1.00  0.00           P
ATOM   5407  O13 POPEd 146      27.291  48.026  57.477  1.00  0.00           O
ATOM   5408  O14 POPEd 146      28.691  46.176  58.517  1.00  0.00           O
ATOM   5409  O11 POPEd 146      26.751  47.016  59.787  1.00  0.00           O
ATOM   5410  O12 POPEd 146      28.821  48.416  59.418  1.00  0.00           O
ATOM   5411  C1  POPEd 146      26.811  47.646  61.078  1.00  0.00           C
ATOM   5414  C2  POPEd 146      25.971  46.986  62.238  1.00  0.00           C
ATOM   5416  O21 POPEd 146      26.541  47.246  63.537  1.00  0.00           O
ATOM   5417  C21 POPEd 146      27.001  48.436  63.828  1.00  0.00           C
ATOM   5418  O22 POPEd 146      26.871  49.446  63.168  1.00  0.00           O
ATOM   5419  C22 POPEd 146      27.861  48.386  65.087  1.00  0.00           C
ATOM   5422  C3  POPEd 146      25.881  45.436  62.097  1.00  0.00           C
ATOM   5425  O31 POPEd 146      25.721  44.706  63.337  1.00  0.00           O
ATOM   5426  C31 POPEd 146      24.501  44.586  63.837  1.00  0.00           C
ATOM   5427  O32 POPEd 146      23.491  45.076  63.357  1.00  0.00           O
ATOM   5428  C32 POPEd 146      24.581  43.636  65.057  1.00  0.00           C
ATOM   5431  C23 POPEd 146      28.301  49.816  65.417  1.00  0.00           C
ATOM   5434  C24 POPEd 146      29.251  49.946  66.607  1.00  0.00           C
ATOM   5437  C25 POPEd 146      29.781  51.386  66.727  1.00  0.00           C
ATOM   5440  C26 POPEd 146      28.651  52.386  66.978  1.00  0.00           C
ATOM   5443  C27 POPEd 146      29.091  53.856  67.127  1.00  0.00           C
ATOM   5446  C28 POPEd 146      27.911  54.836  67.298  1.00  0.00           C
ATOM   5449  C29 POPEd 146      26.981  54.436  68.418  1.00  0.00           C
ATOM   5451 0C21 POPEd 146      26.761  55.076  69.578  1.00  0.00           C
ATOM   5453 1C21 POPEd 146      27.411  56.346  70.077  1.00  0.00           C
ATOM   5456 2C21 POPEd 146      27.621  56.256  71.597  1.00  0.00           C
ATOM   5459 3C21 POPEd 146      27.781  57.626  72.287  1.00  0.00           C
ATOM   5462 4C21 POPEd 146      27.631  57.486  73.807  1.00  0.00           C
ATOM   5465 5C21 POPEd 146      27.791  58.796  74.578  1.00  0.00           C
ATOM   5468 6C21 POPEd 146      27.601  58.566  76.088  1.00  0.00           C
ATOM   5471 7C21 POPEd 146      27.771  59.836  76.927  1.00  0.00           C
ATOM   5474 8C21 POPEd 146      27.841  59.536  78.418  1.00  0.00           C
ATOM   5478  C33 POPEd 146      23.431  43.776  66.087  1.00  0.00           C
ATOM   5481  C34 POPEd 146      23.301  42.606  67.077  1.00  0.00           C
ATOM   5484  C35 POPEd 146      24.091  42.636  68.407  1.00  0.00           C
ATOM   5487  C36 POPEd 146      23.751  41.406  69.277  1.00  0.00           C
ATOM   5490  C37 POPEd 146      24.431  41.366  70.658  1.00  0.00           C
ATOM   5493  C38 POPEd 146      24.331  39.986  71.357  1.00  0.00           C
ATOM   5496  C39 POPEd 146      25.081  39.896  72.707  1.00  0.00           C
ATOM   5499 0C31 POPEd 146      25.121  38.456  73.267  1.00  0.00           C
ATOM   5502 1C31 POPEd 146      25.811  38.336  74.637  1.00  0.00           C
ATOM   5505 2C31 POPEd 146      26.051  36.866  75.037  1.00  0.00           C
ATOM   5508 3C31 POPEd 146      26.681  36.666  76.427  1.00  0.00           C
ATOM   5511 4C31 POPEd 146      25.701  36.866  77.598  1.00  0.00           C
ATOM   5514 5C31 POPEd 146      26.331  36.526  78.957  1.00  0.00           C
ATOM   5517 6C31 POPEd 146      25.411  36.816  80.137  1.00  0.00           C
ATOM   5521  NH3 POPEe 147      36.321 124.936  60.117  1.00  0.00           N
ATOM   5525  C12 POPEe 147      35.251 125.346  59.137  1.00  0.00           C
ATOM   5528  C11 POPEe 147      33.861 125.186  59.767  1.00  0.00           C
ATOM   5531  P   POPEe 147      32.171 124.476  57.898  1.00  0.00           P
ATOM   5532  O13 POPEe 147      30.811 124.896  57.477  1.00  0.00           O
ATOM   5533  O14 POPEe 147      33.121 124.176  56.797  1.00  0.00           O
ATOM   5534  O11 POPEe 147      32.001 123.196  58.828  1.00  0.00           O
ATOM   5535  O12 POPEe 147      32.791 125.536  58.877  1.00  0.00           O
ATOM   5536  C1  POPEe 147      31.081 123.146  59.927  1.00  0.00           C
ATOM   5539  C2  POPEe 147      31.731 122.636  61.267  1.00  0.00           C
ATOM   5541  O21 POPEe 147      32.451 123.706  61.908  1.00  0.00           O
ATOM   5542  C21 POPEe 147      31.751 124.506  62.648  1.00  0.00           C
ATOM   5543  O22 POPEe 147      30.541 124.406  62.857  1.00  0.00           O
ATOM   5544  C22 POPEe 147      32.631 125.656  63.117  1.00  0.00           C
ATOM   5547  C3  POPEe 147      32.731 121.476  61.067  1.00  0.00           C
ATOM   5550  O31 POPEe 147      33.431 121.166  62.298  1.00  0.00           O
ATOM   5551  C31 POPEe 147      34.581 121.806  62.508  1.00  0.00           C
ATOM   5552  O32 POPEe 147      35.041 122.706  61.817  1.00  0.00           O
ATOM   5553  C32 POPEe 147      35.301 121.226  63.717  1.00  0.00           C
ATOM   5556  C23 POPEe 147      32.481 126.016  64.618  1.00  0.00           C
ATOM   5559  C24 POPEe 147      33.241 125.066  65.547  1.00  0.00           C
ATOM   5562  C25 POPEe 147      33.761 125.756  66.817  1.00  0.00           C
ATOM   5565  C26 POPEe 147      33.011 125.386  68.107  1.00  0.00           C
ATOM   5568  C27 POPEe 147      33.571 126.136  69.318  1.00  0.00           C
ATOM   5571  C28 POPEe 147      33.221 125.466  70.658  1.00  0.00           C
ATOM   5574  C29 POPEe 147      33.781 126.226  71.827  1.00  0.00           C
ATOM   5576 0C21 POPEe 147      33.691 125.846  73.107  1.00  0.00           C
ATOM   5578 1C21 POPEe 147      33.001 124.596  73.617  1.00  0.00           C
ATOM   5581 2C21 POPEe 147      31.881 124.956  74.618  1.00  0.00           C
ATOM   5584 3C21 POPEe 147      31.191 123.716  75.197  1.00  0.00           C
ATOM   5587 4C21 POPEe 147      30.101 124.086  76.207  1.00  0.00           C
ATOM   5590 5C21 POPEe 147      29.451 122.856  76.867  1.00  0.00           C
ATOM   5593 6C21 POPEe 147      28.291 123.236  77.808  1.00  0.00           C
ATOM   5596 7C21 POPEe 147      27.741 122.036  78.578  1.00  0.00           C
ATOM   5599 8C21 POPEe 147      26.541 122.366  79.467  1.00  0.00           C
ATOM   5603  C33 POPEe 147      35.061 122.076  64.977  1.00  0.00           C
ATOM   5606  C34 POPEe 147      35.701 121.506  66.247  1.00  0.00           C
ATOM   5609  C35 POPEe 147      34.801 120.546  67.048  1.00  0.00           C
ATOM   5612  C36 POPEe 147      34.211 119.416  66.188  1.00  0.00           C
ATOM   5615  C37 POPEe 147      33.511 118.326  66.988  1.00  0.00           C
ATOM   5618  C38 POPEe 147      32.721 117.366  66.078  1.00  0.00           C
ATOM   5621  C39 POPEe 147      32.381 116.036  66.767  1.00  0.00           C
ATOM   5624 0C31 POPEe 147      31.281 116.236  67.807  1.00  0.00           C
ATOM   5627 1C31 POPEe 147      31.041 115.076  68.778  1.00  0.00           C
ATOM   5630 2C31 POPEe 147      30.231 115.516  70.007  1.00  0.00           C
ATOM   5633 3C31 POPEe 147      28.831 116.036  69.668  1.00  0.00           C
ATOM   5636 4C31 POPEe 147      27.801 115.856  70.798  1.00  0.00           C
ATOM   5639 5C31 POPEe 147      26.381 116.216  70.358  1.00  0.00           C
ATOM   5642 6C31 POPEe 147      25.301 115.726  71.327  1.00  0.00           C
ATOM   5646  NH3 POPEf 148      82.471  12.656  63.257  1.00  0.00           N
ATOM   5650  C12 POPEf 148      81.271  12.186  62.457  1.00  0.00           C
ATOM   5653  C11 POPEf 148      80.291  11.336  63.287  1.00  0.00           C
ATOM   5656  P   POPEf 148      77.811  10.676  62.637  1.00  0.00           P
ATOM   5657  O13 POPEf 148      77.261  11.976  62.168  1.00  0.00           O
ATOM   5658  O14 POPEf 148      77.151   9.446  62.118  1.00  0.00           O
ATOM   5659  O11 POPEf 148      77.631  10.616  64.208  1.00  0.00           O
ATOM   5660  O12 POPEf 148      79.391  10.616  62.438  1.00  0.00           O
ATOM   5661  C1  POPEf 148      78.281   9.606  64.997  1.00  0.00           C
ATOM   5664  C2  POPEf 148      77.391   9.126  66.188  1.00  0.00           C
ATOM   5666  O21 POPEf 148      78.221   8.366  67.087  1.00  0.00           O
ATOM   5667  C21 POPEf 148      77.861   8.436  68.368  1.00  0.00           C
ATOM   5668  O22 POPEf 148      77.001   9.156  68.827  1.00  0.00           O
ATOM   5669  C22 POPEf 148      78.691   7.466  69.217  1.00  0.00           C
ATOM   5672  C3  POPEf 148      76.211   8.246  65.668  1.00  0.00           C
ATOM   5675  O31 POPEf 148      75.381   7.726  66.737  1.00  0.00           O
ATOM   5676  C31 POPEf 148      74.271   7.136  66.317  1.00  0.00           C
ATOM   5677  O32 POPEf 148      73.911   7.096  65.148  1.00  0.00           O
ATOM   5678  C32 POPEf 148      73.531   6.486  67.508  1.00  0.00           C
ATOM   5681  C23 POPEf 148      77.971   7.156  70.557  1.00  0.00           C
ATOM   5684  C24 POPEf 148      78.491   5.916  71.298  1.00  0.00           C
ATOM   5687  C25 POPEf 148      79.891   6.056  71.917  1.00  0.00           C
ATOM   5690  C26 POPEf 148      79.931   6.806  73.258  1.00  0.00           C
ATOM   5693  C27 POPEf 148      81.361   6.836  73.827  1.00  0.00           C
ATOM   5696  C28 POPEf 148      81.441   7.186  75.328  1.00  0.00           C
ATOM   5699  C29 POPEf 148      82.841   7.056  75.898  1.00  0.00           C
ATOM   5701 0C21 POPEf 148      83.541   5.916  76.058  1.00  0.00           C
ATOM   5703 1C21 POPEf 148      83.071   4.516  75.747  1.00  0.00           C
ATOM   5706 2C21 POPEf 148      83.711   3.426  76.637  1.00  0.00           C
ATOM   5709 3C21 POPEf 148      83.281   3.456  78.117  1.00  0.00           C
ATOM   5712 4C21 POPEf 148      84.041   4.466  79.008  1.00  0.00           C
ATOM   5715 5C21 POPEf 148      83.821   4.156  80.497  1.00  0.00           C
ATOM   5718 6C21 POPEf 148      84.491   5.156  81.447  1.00  0.00           C
ATOM   5721 7C21 POPEf 148      84.251   4.806  82.917  1.00  0.00           C
ATOM   5724 8C21 POPEf 148      84.881   5.816  83.897  1.00  0.00           C
ATOM   5728  C33 POPEf 148      74.361   5.396  68.258  1.00  0.00           C
ATOM   5731  C34 POPEf 148      73.531   4.376  69.067  1.00  0.00           C
ATOM   5734  C35 POPEf 148      72.801   4.876  70.328  1.00  0.00           C
ATOM   5737  C36 POPEf 148      73.691   5.036  71.578  1.00  0.00           C
ATOM   5740  C37 POPEf 148      72.961   4.656  72.887  1.00  0.00           C
ATOM   5743  C38 POPEf 148      72.981   3.146  73.197  1.00  0.00           C
ATOM   5746  C39 POPEf 148      73.581   2.796  74.578  1.00  0.00           C
ATOM   5749 0C31 POPEf 148      72.781   3.346  75.767  1.00  0.00           C
ATOM   5752 1C31 POPEf 148      73.121   2.666  77.098  1.00  0.00           C
ATOM   5755 2C31 POPEf 148      72.441   3.336  78.298  1.00  0.00           C
ATOM   5758 3C31 POPEf 148      73.301   4.406  78.997  1.00  0.00           C
ATOM   5761 4C31 POPEf 148      74.051   3.856  80.217  1.00  0.00           C
ATOM   5764 5C31 POPEf 148      74.891   4.906  80.947  1.00  0.00           C
ATOM   5767 6C31 POPEf 148      75.461   4.416  82.287  1.00  0.00           C
ATOM   5771  NH3 POPEg 149       9.391 133.408  99.537  1.00  0.00           N
ATOM   5775  C12 POPEg 149      10.711 133.118 100.217  1.00  0.00           C
ATOM   5778  C11 POPEg 149      11.111 131.628 100.147  1.00  0.00           C
ATOM   5781  P   POPEg 149      12.761 129.898 101.177  1.00  0.00           P
ATOM   5782  O13 POPEg 149      14.051 129.818 101.877  1.00  0.00           O
ATOM   5783  O14 POPEg 149      11.671 129.078 101.747  1.00  0.00           O
ATOM   5784  O11 POPEg 149      13.061 129.468  99.677  1.00  0.00           O
ATOM   5785  O12 POPEg 149      12.251 131.388 100.988  1.00  0.00           O
ATOM   5786  C1  POPEg 149      12.211 128.518  99.048  1.00  0.00           C
ATOM   5789  C2  POPEg 149      12.941 127.626  98.007  1.00  0.00           C
ATOM   5791  O21 POPEg 149      12.071 127.216  96.938  1.00  0.00           O
ATOM   5792  C21 POPEg 149      10.871 126.746  97.217  1.00  0.00           C
ATOM   5793  O22 POPEg 149      10.301 126.746  98.298  1.00  0.00           O
ATOM   5794  C22 POPEg 149      10.211 126.236  95.957  1.00  0.00           C
ATOM   5797  C3  POPEg 149      13.641 126.376  98.628  1.00  0.00           C
ATOM   5800  O31 POPEg 149      14.961 126.146  98.088  1.00  0.00           O
ATOM   5801  C31 POPEg 149      14.971 125.586  96.857  1.00  0.00           C
ATOM   5802  O32 POPEg 149      13.991 125.276  96.228  1.00  0.00           O
ATOM   5803  C32 POPEg 149      16.401 125.546  96.317  1.00  0.00           C
ATOM   5806  C23 POPEg 149      10.211 124.706  95.828  1.00  0.00           C
ATOM   5809  C24 POPEg 149       9.501 124.346  94.517  1.00  0.00           C
ATOM   5812  C25 POPEg 149      10.351 124.586  93.267  1.00  0.00           C
ATOM   5815  C26 POPEg 149      11.521 123.596  93.167  1.00  0.00           C
ATOM   5818  C27 POPEg 149      12.061 123.486  91.737  1.00  0.00           C
ATOM   5821  C28 POPEg 149      12.811 122.176  91.488  1.00  0.00           C
ATOM   5824  C29 POPEg 149      13.181 122.076  90.028  1.00  0.00           C
ATOM   5826 0C21 POPEg 149      14.421 122.096  89.517  1.00  0.00           C
ATOM   5828 1C21 POPEg 149      15.701 122.176  90.308  1.00  0.00           C
ATOM   5831 2C21 POPEg 149      16.541 120.906  90.057  1.00  0.00           C
ATOM   5834 3C21 POPEg 149      17.271 120.966  88.707  1.00  0.00           C
ATOM   5837 4C21 POPEg 149      18.391 119.926  88.597  1.00  0.00           C
ATOM   5840 5C21 POPEg 149      18.971 119.846  87.188  1.00  0.00           C
ATOM   5843 6C21 POPEg 149      20.161 118.886  87.087  1.00  0.00           C
ATOM   5846 7C21 POPEg 149      20.691 118.746  85.658  1.00  0.00           C
ATOM   5849 8C21 POPEg 149      21.871 117.786  85.547  1.00  0.00           C
ATOM   5853  C33 POPEg 149      16.421 125.326  94.787  1.00  0.00           C
ATOM   5856  C34 POPEg 149      17.841 125.146  94.237  1.00  0.00           C
ATOM   5859  C35 POPEg 149      17.921 125.096  92.707  1.00  0.00           C
ATOM   5862  C36 POPEg 149      17.621 126.426  91.987  1.00  0.00           C
ATOM   5865  C37 POPEg 149      17.941 126.336  90.487  1.00  0.00           C
ATOM   5868  C38 POPEg 149      17.831 127.686  89.738  1.00  0.00           C
ATOM   5871  C39 POPEg 149      18.871 128.748  90.158  1.00  0.00           C
ATOM   5874 0C31 POPEg 149      20.311 128.228  90.048  1.00  0.00           C
ATOM   5877 1C31 POPEg 149      21.411 129.278  90.287  1.00  0.00           C
ATOM   5880 2C31 POPEg 149      22.231 129.608  89.027  1.00  0.00           C
ATOM   5883 3C31 POPEg 149      21.611 130.718  88.158  1.00  0.00           C
ATOM   5886 4C31 POPEg 149      22.621 131.828  87.847  1.00  0.00           C
ATOM   5889 5C31 POPEg 149      22.001 133.048  87.157  1.00  0.00           C
ATOM   5892 6C31 POPEg 149      23.011 134.178  86.958  1.00  0.00           C
ATOM   5896  NH3 POPEh 150      23.811  17.836 100.737  1.00  0.00           N
ATOM   5900  C12 POPEh 150      23.041  18.946 100.118  1.00  0.00           C
ATOM   5903  C11 POPEh 150      23.671  20.276 100.507  1.00  0.00           C
ATOM   5906  P   POPEh 150      21.561  21.786 100.417  1.00  0.00           P
ATOM   5907  O13 POPEh 150      20.491  21.306  99.517  1.00  0.00           O
ATOM   5908  O14 POPEh 150      21.331  21.476 101.847  1.00  0.00           O
ATOM   5909  O11 POPEh 150      21.621  23.366 100.317  1.00  0.00           O
ATOM   5910  O12 POPEh 150      22.951  21.336  99.917  1.00  0.00           O
ATOM   5911  C1  POPEh 150      21.351  23.946  99.017  1.00  0.00           C
ATOM   5914  C2  POPEh 150      22.101  25.266  98.757  1.00  0.00           C
ATOM   5916  O21 POPEh 150      23.391  25.006  98.208  1.00  0.00           O
ATOM   5917  C21 POPEh 150      23.951  25.736  97.238  1.00  0.00           C
ATOM   5918  O22 POPEh 150      25.161  25.856  97.098  1.00  0.00           O
ATOM   5919  C22 POPEh 150      22.981  26.346  96.247  1.00  0.00           C
ATOM   5922  C3  POPEh 150      22.291  26.056 100.077  1.00  0.00           C
ATOM   5925  O31 POPEh 150      22.751  27.386  99.797  1.00  0.00           O
ATOM   5926  C31 POPEh 150      21.811  28.216  99.397  1.00  0.00           C
ATOM   5927  O32 POPEh 150      20.621  27.976  99.307  1.00  0.00           O
ATOM   5928  C32 POPEh 150      22.501  29.466  98.897  1.00  0.00           C
ATOM   5931  C23 POPEh 150      23.751  26.706  94.957  1.00  0.00           C
ATOM   5934  C24 POPEh 150      22.971  27.606  94.008  1.00  0.00           C
ATOM   5937  C25 POPEh 150      21.671  26.996  93.477  1.00  0.00           C
ATOM   5940  C26 POPEh 150      21.141  27.876  92.347  1.00  0.00           C
ATOM   5943  C27 POPEh 150      19.801  27.436  91.747  1.00  0.00           C
ATOM   5946  C28 POPEh 150      19.401  28.466  90.667  1.00  0.00           C
ATOM   5949  C29 POPEh 150      18.131  28.136  89.927  1.00  0.00           C
ATOM   5951 0C21 POPEh 150      17.981  28.156  88.588  1.00  0.00           C
ATOM   5953 1C21 POPEh 150      19.041  28.506  87.567  1.00  0.00           C
ATOM   5956 2C21 POPEh 150      19.601  27.236  86.877  1.00  0.00           C
ATOM   5959 3C21 POPEh 150      18.571  26.546  85.957  1.00  0.00           C
ATOM   5962 4C21 POPEh 150      18.621  25.016  86.037  1.00  0.00           C
ATOM   5965 5C21 POPEh 150      17.391  24.366  85.387  1.00  0.00           C
ATOM   5968 6C21 POPEh 150      17.301  22.856  85.658  1.00  0.00           C
ATOM   5971 7C21 POPEh 150      15.981  22.266  85.137  1.00  0.00           C
ATOM   5974 8C21 POPEh 150      15.841  20.766  85.428  1.00  0.00           C
ATOM   5978  C33 POPEh 150      21.521  30.646  98.798  1.00  0.00           C
ATOM   5981  C34 POPEh 150      22.221  31.906  98.287  1.00  0.00           C
ATOM   5984  C35 POPEh 150      22.721  31.766  96.847  1.00  0.00           C
ATOM   5987  C36 POPEh 150      21.601  31.456  95.848  1.00  0.00           C
ATOM   5990  C37 POPEh 150      22.051  31.686  94.408  1.00  0.00           C
ATOM   5993  C38 POPEh 150      20.861  31.816  93.447  1.00  0.00           C
ATOM   5996  C39 POPEh 150      21.301  31.976  91.997  1.00  0.00           C
ATOM   5999 0C31 POPEh 150      20.131  32.256  91.057  1.00  0.00           C
ATOM   6002 1C31 POPEh 150      20.531  32.026  89.598  1.00  0.00           C
ATOM   6005 2C31 POPEh 150      19.531  32.596  88.588  1.00  0.00           C
ATOM   6008 3C31 POPEh 150      18.091  32.086  88.757  1.00  0.00           C
ATOM   6011 4C31 POPEh 150      17.271  32.326  87.487  1.00  0.00           C
ATOM   6014 5C31 POPEh 150      15.851  31.776  87.537  1.00  0.00           C
ATOM   6017 6C31 POPEh 150      15.171  31.926  86.177  1.00  0.00           C
ATOM   6021  NH3 POPEi 151      52.181  35.226  64.187  1.00  0.00           N
ATOM   6025  C12 POPEi 151      51.621  36.616  63.987  1.00  0.00           C
ATOM   6028  C11 POPEi 151      52.711  37.576  63.457  1.00  0.00           C
ATOM   6031  P   POPEi 151      55.151  37.406  64.418  1.00  0.00           P
ATOM   6032  O13 POPEi 151      55.871  37.756  65.658  1.00  0.00           O
ATOM   6033  O14 POPEi 151      55.761  37.896  63.168  1.00  0.00           O
ATOM   6034  O11 POPEi 151      54.911  35.836  64.338  1.00  0.00           O
ATOM   6035  O12 POPEi 151      53.651  37.896  64.488  1.00  0.00           O
ATOM   6036  C1  POPEi 151      55.821  34.906  64.927  1.00  0.00           C
ATOM   6039  C2  POPEi 151      55.621  34.706  66.457  1.00  0.00           C
ATOM   6041  O21 POPEi 151      56.421  33.586  66.867  1.00  0.00           O
ATOM   6042  C21 POPEi 151      56.921  33.686  68.088  1.00  0.00           C
ATOM   6043  O22 POPEi 151      57.141  34.716  68.697  1.00  0.00           O
ATOM   6044  C22 POPEi 151      57.011  32.296  68.687  1.00  0.00           C
ATOM   6047  C3  POPEi 151      54.151  34.376  66.817  1.00  0.00           C
ATOM   6050  O31 POPEi 151      53.341  35.576  66.857  1.00  0.00           O
ATOM   6051  C31 POPEi 151      53.391  36.216  68.037  1.00  0.00           C
ATOM   6052  O32 POPEi 151      53.891  35.786  69.058  1.00  0.00           O
ATOM   6053  C32 POPEi 151      52.851  37.636  67.898  1.00  0.00           C
ATOM   6056  C23 POPEi 151      55.611  31.866  69.148  1.00  0.00           C
ATOM   6059  C24 POPEi 151      55.611  30.886  70.317  1.00  0.00           C
ATOM   6062  C25 POPEi 151      54.191  30.736  70.887  1.00  0.00           C
ATOM   6065  C26 POPEi 151      54.121  30.806  72.417  1.00  0.00           C
ATOM   6068  C27 POPEi 151      52.671  30.656  72.887  1.00  0.00           C
ATOM   6071  C28 POPEi 151      52.541  30.396  74.397  1.00  0.00           C
ATOM   6074  C29 POPEi 151      51.111  30.626  74.838  1.00  0.00           C
ATOM   6076 0C21 POPEi 151      50.271  29.726  75.378  1.00  0.00           C
ATOM   6078 1C21 POPEi 151      50.561  28.266  75.647  1.00  0.00           C
ATOM   6081 2C21 POPEi 151      51.301  28.026  76.967  1.00  0.00           C
ATOM   6084 3C21 POPEi 151      50.511  28.456  78.217  1.00  0.00           C
ATOM   6087 4C21 POPEi 151      51.201  27.976  79.508  1.00  0.00           C
ATOM   6090 5C21 POPEi 151      50.501  28.416  80.798  1.00  0.00           C
ATOM   6093 6C21 POPEi 151      51.071  27.656  81.997  1.00  0.00           C
ATOM   6096 7C21 POPEi 151      50.421  28.046  83.328  1.00  0.00           C
ATOM   6099 8C21 POPEi 151      49.941  26.826  84.117  1.00  0.00           C
ATOM   6103  C33 POPEi 151      51.471  37.796  68.578  1.00  0.00           C
ATOM   6106  C34 POPEi 151      51.201  39.166  69.207  1.00  0.00           C
ATOM   6109  C35 POPEi 151      49.861  39.136  69.947  1.00  0.00           C
ATOM   6112  C36 POPEi 151      49.661  40.286  70.947  1.00  0.00           C
ATOM   6115  C37 POPEi 151      48.641  39.946  72.037  1.00  0.00           C
ATOM   6118  C38 POPEi 151      48.501  41.086  73.037  1.00  0.00           C
ATOM   6121  C39 POPEi 151      47.951  40.636  74.397  1.00  0.00           C
ATOM   6124 0C31 POPEi 151      47.891  41.816  75.387  1.00  0.00           C
ATOM   6127 1C31 POPEi 151      47.491  41.396  76.807  1.00  0.00           C
ATOM   6130 2C31 POPEi 151      47.521  42.586  77.767  1.00  0.00           C
ATOM   6133 3C31 POPEi 151      47.061  42.236  79.178  1.00  0.00           C
ATOM   6136 4C31 POPEi 151      45.541  42.226  79.347  1.00  0.00           C
ATOM   6139 5C31 POPEi 151      45.111  41.596  80.677  1.00  0.00           C
ATOM   6142 6C31 POPEi 151      43.701  41.996  81.097  1.00  0.00           C
ATOM   6146  NH3 POPEj 152      40.861  59.716  64.217  1.00  0.00           N
ATOM   6150  C12 POPEj 152      40.611  58.346  63.627  1.00  0.00           C
ATOM   6153  C11 POPEj 152      39.671  58.446  62.417  1.00  0.00           C
ATOM   6156  P   POPEj 152      37.911  57.056  61.107  1.00  0.00           P
ATOM   6157  O13 POPEj 152      37.421  55.656  61.148  1.00  0.00           O
ATOM   6158  O14 POPEj 152      38.331  57.626  59.808  1.00  0.00           O
ATOM   6159  O11 POPEj 152      36.841  57.996  61.797  1.00  0.00           O
ATOM   6160  O12 POPEj 152      39.151  57.156  62.087  1.00  0.00           O
ATOM   6161  C1  POPEj 152      36.381  57.656  63.117  1.00  0.00           C
ATOM   6164  C2  POPEj 152      36.061  58.926  63.957  1.00  0.00           C
ATOM   6166  O21 POPEj 152      35.941  58.536  65.337  1.00  0.00           O
ATOM   6167  C21 POPEj 152      37.011  58.346  66.078  1.00  0.00           C
ATOM   6168  O22 POPEj 152      38.151  58.666  65.798  1.00  0.00           O
ATOM   6169  C22 POPEj 152      36.521  57.666  67.368  1.00  0.00           C
ATOM   6172  C3  POPEj 152      34.731  59.606  63.527  1.00  0.00           C
ATOM   6175  O31 POPEj 152      34.341  60.586  64.527  1.00  0.00           O
ATOM   6176  C31 POPEj 152      33.271  60.266  65.258  1.00  0.00           C
ATOM   6177  O32 POPEj 152      32.461  59.396  64.967  1.00  0.00           O
ATOM   6178  C32 POPEj 152      33.211  61.116  66.517  1.00  0.00           C
ATOM   6181  C23 POPEj 152      37.461  57.756  68.588  1.00  0.00           C
ATOM   6184  C24 POPEj 152      36.921  56.976  69.797  1.00  0.00           C
ATOM   6187  C25 POPEj 152      35.421  57.216  70.057  1.00  0.00           C
ATOM   6190  C26 POPEj 152      34.991  56.966  71.517  1.00  0.00           C
ATOM   6193  C27 POPEj 152      33.501  57.306  71.757  1.00  0.00           C
ATOM   6196  C28 POPEj 152      33.081  57.296  73.237  1.00  0.00           C
ATOM   6199  C29 POPEj 152      33.731  58.396  74.047  1.00  0.00           C
ATOM   6201 0C21 POPEj 152      33.391  58.766  75.297  1.00  0.00           C
ATOM   6203 1C21 POPEj 152      32.311  58.126  76.148  1.00  0.00           C
ATOM   6206 2C21 POPEj 152      32.801  57.786  77.577  1.00  0.00           C
ATOM   6209 3C21 POPEj 152      32.971  59.026  78.467  1.00  0.00           C
ATOM   6212 4C21 POPEj 152      33.461  58.706  79.887  1.00  0.00           C
ATOM   6215 5C21 POPEj 152      33.761  59.966  80.717  1.00  0.00           C
ATOM   6218 6C21 POPEj 152      32.521  60.826  80.997  1.00  0.00           C
ATOM   6221 7C21 POPEj 152      32.861  62.216  81.537  1.00  0.00           C
ATOM   6224 8C21 POPEj 152      31.621  63.076  81.787  1.00  0.00           C
ATOM   6228  C33 POPEj 152      32.201  60.606  67.587  1.00  0.00           C
ATOM   6231  C34 POPEj 152      32.901  60.166  68.877  1.00  0.00           C
ATOM   6234  C35 POPEj 152      33.271  61.356  69.777  1.00  0.00           C
ATOM   6237  C36 POPEj 152      34.361  61.036  70.807  1.00  0.00           C
ATOM   6240  C37 POPEj 152      35.701  61.706  70.487  1.00  0.00           C
ATOM   6243  C38 POPEj 152      36.891  61.166  71.298  1.00  0.00           C
ATOM   6246  C39 POPEj 152      36.671  61.136  72.817  1.00  0.00           C
ATOM   6249 0C31 POPEj 152      38.001  61.166  73.578  1.00  0.00           C
ATOM   6252 1C31 POPEj 152      37.871  61.086  75.107  1.00  0.00           C
ATOM   6255 2C31 POPEj 152      38.391  59.766  75.697  1.00  0.00           C
ATOM   6258 3C31 POPEj 152      37.431  58.586  75.518  1.00  0.00           C
ATOM   6261 4C31 POPEj 152      37.961  57.316  76.187  1.00  0.00           C
ATOM   6264 5C31 POPEj 152      37.021  56.116  76.037  1.00  0.00           C
ATOM   6267 6C31 POPEj 152      37.511  54.866  76.768  1.00  0.00           C
ATOM   6271  NH3 POPEk 153      49.831 118.196  98.177  1.00  0.00           N
ATOM   6275  C12 POPEk 153      49.201 118.166  99.548  1.00  0.00           C
ATOM   6278  C11 POPEk 153      47.871 118.936  99.637  1.00  0.00           C
ATOM   6281  P   POPEk 153      46.671 121.156  98.977  1.00  0.00           P
ATOM   6282  O13 POPEk 153      45.631 120.636  99.898  1.00  0.00           O
ATOM   6283  O14 POPEk 153      47.061 122.566  99.107  1.00  0.00           O
ATOM   6284  O11 POPEk 153      46.291 120.886  97.478  1.00  0.00           O
ATOM   6285  O12 POPEk 153      47.961 120.236  99.058  1.00  0.00           O
ATOM   6286  C1  POPEk 153      45.221 120.036  97.067  1.00  0.00           C
ATOM   6289  C2  POPEk 153      45.741 118.746  96.397  1.00  0.00           C
ATOM   6291  O21 POPEk 153      46.321 119.056  95.107  1.00  0.00           O
ATOM   6292  C21 POPEk 153      47.461 118.426  94.867  1.00  0.00           C
ATOM   6293  O22 POPEk 153      48.301 118.126  95.708  1.00  0.00           O
ATOM   6294  C22 POPEk 153      47.511 118.006  93.398  1.00  0.00           C
ATOM   6297  C3  POPEk 153      44.571 117.776  96.167  1.00  0.00           C
ATOM   6300  O31 POPEk 153      45.051 116.426  96.057  1.00  0.00           O
ATOM   6301  C31 POPEk 153      45.121 115.936  94.828  1.00  0.00           C
ATOM   6302  O32 POPEk 153      44.861 116.546  93.807  1.00  0.00           O
ATOM   6303  C32 POPEk 153      45.601 114.506  94.878  1.00  0.00           C
ATOM   6306  C23 POPEk 153      48.471 118.826  92.518  1.00  0.00           C
ATOM   6309  C24 POPEk 153      48.541 118.286  91.097  1.00  0.00           C
ATOM   6312  C25 POPEk 153      49.301 119.196  90.127  1.00  0.00           C
ATOM   6315  C26 POPEk 153      49.581 118.486  88.807  1.00  0.00           C
ATOM   6318  C27 POPEk 153      50.141 119.406  87.707  1.00  0.00           C
ATOM   6321  C28 POPEk 153      50.661 118.616  86.488  1.00  0.00           C
ATOM   6324  C29 POPEk 153      49.551 118.016  85.658  1.00  0.00           C
ATOM   6326 0C21 POPEk 153      49.481 117.996  84.307  1.00  0.00           C
ATOM   6328 1C21 POPEk 153      50.491 118.556  83.348  1.00  0.00           C
ATOM   6331 2C21 POPEk 153      51.401 117.466  82.747  1.00  0.00           C
ATOM   6334 3C21 POPEk 153      50.671 116.506  81.797  1.00  0.00           C
ATOM   6337 4C21 POPEk 153      51.621 115.806  80.807  1.00  0.00           C
ATOM   6340 5C21 POPEk 153      52.741 115.016  81.488  1.00  0.00           C
ATOM   6343 6C21 POPEk 153      53.581 114.226  80.467  1.00  0.00           C
ATOM   6346 7C21 POPEk 153      54.691 113.396  81.117  1.00  0.00           C
ATOM   6349 8C21 POPEk 153      55.461 112.526  80.118  1.00  0.00           C
ATOM   6353  C33 POPEk 153      44.741 113.576  93.997  1.00  0.00           C
ATOM   6356  C34 POPEk 153      45.291 112.156  94.037  1.00  0.00           C
ATOM   6359  C35 POPEk 153      44.351 111.056  93.527  1.00  0.00           C
ATOM   6362  C36 POPEk 153      44.061 111.056  92.027  1.00  0.00           C
ATOM   6365  C37 POPEk 153      42.901 111.956  91.597  1.00  0.00           C
ATOM   6368  C38 POPEk 153      42.451 111.596  90.177  1.00  0.00           C
ATOM   6371  C39 POPEk 153      41.151 112.296  89.797  1.00  0.00           C
ATOM   6374 0C31 POPEk 153      40.321 111.496  88.787  1.00  0.00           C
ATOM   6377 1C31 POPEk 153      39.221 112.326  88.117  1.00  0.00           C
ATOM   6380 2C31 POPEk 153      38.311 111.446  87.258  1.00  0.00           C
ATOM   6383 3C31 POPEk 153      37.271 112.246  86.457  1.00  0.00           C
ATOM   6386 4C31 POPEk 153      36.331 111.316  85.677  1.00  0.00           C
ATOM   6389 5C31 POPEk 153      35.881 111.906  84.338  1.00  0.00           C
ATOM   6392 6C31 POPEk 153      35.021 110.926  83.527  1.00  0.00           C
ATOM   6396  NH3 POPEl 154      81.581  80.736  64.107  1.00  0.00           N
ATOM   6400  C12 POPEl 154      82.401  81.296  62.977  1.00  0.00           C
ATOM   6403  C11 POPEl 154      83.861  81.376  63.407  1.00  0.00           C
ATOM   6406  P   POPEl 154      86.071  82.656  62.997  1.00  0.00           P
ATOM   6407  O13 POPEl 154      86.951  81.536  62.637  1.00  0.00           O
ATOM   6408  O14 POPEl 154      86.421  83.996  62.487  1.00  0.00           O
ATOM   6409  O11 POPEl 154      85.971  82.746  64.558  1.00  0.00           O
ATOM   6410  O12 POPEl 154      84.581  82.306  62.587  1.00  0.00           O
ATOM   6411  C1  POPEl 154      86.301  81.726  65.487  1.00  0.00           C
ATOM   6414  C2  POPEl 154      86.151  82.376  66.887  1.00  0.00           C
ATOM   6416  O21 POPEl 154      86.341  81.446  67.967  1.00  0.00           O
ATOM   6417  C21 POPEl 154      85.421  80.556  68.247  1.00  0.00           C
ATOM   6418  O22 POPEl 154      84.481  80.226  67.537  1.00  0.00           O
ATOM   6419  C22 POPEl 154      85.711  80.046  69.668  1.00  0.00           C
ATOM   6422  C3  POPEl 154      84.861  83.256  67.048  1.00  0.00           C
ATOM   6425  O31 POPEl 154      85.101  84.306  68.007  1.00  0.00           O
ATOM   6426  C31 POPEl 154      84.931  83.976  69.268  1.00  0.00           C
ATOM   6427  O32 POPEl 154      84.211  83.076  69.668  1.00  0.00           O
ATOM   6428  C32 POPEl 154      85.841  84.806  70.168  1.00  0.00           C
ATOM   6431  C23 POPEl 154      84.431  79.736  70.477  1.00  0.00           C
ATOM   6434  C24 POPEl 154      84.511  80.086  71.987  1.00  0.00           C
ATOM   6437  C25 POPEl 154      85.571  79.326  72.808  1.00  0.00           C
ATOM   6440  C26 POPEl 154      84.961  78.346  73.837  1.00  0.00           C
ATOM   6443  C27 POPEl 154      86.011  77.506  74.587  1.00  0.00           C
ATOM   6446  C28 POPEl 154      85.371  76.326  75.358  1.00  0.00           C
ATOM   6449  C29 POPEl 154      86.401  75.396  75.947  1.00  0.00           C
ATOM   6451 0C21 POPEl 154      86.491  74.976  77.227  1.00  0.00           C
ATOM   6453 1C21 POPEl 154      85.561  75.306  78.368  1.00  0.00           C
ATOM   6456 2C21 POPEl 154      85.351  74.086  79.287  1.00  0.00           C
ATOM   6459 3C21 POPEl 154      84.221  74.296  80.317  1.00  0.00           C
ATOM   6462 4C21 POPEl 154      84.001  73.056  81.197  1.00  0.00           C
ATOM   6465 5C21 POPEl 154      82.741  73.136  82.078  1.00  0.00           C
ATOM   6468 6C21 POPEl 154      82.651  74.426  82.907  1.00  0.00           C
ATOM   6471 7C21 POPEl 154      81.571  74.356  83.988  1.00  0.00           C
ATOM   6474 8C21 POPEl 154      82.021  73.596  85.238  1.00  0.00           C
ATOM   6478  C33 POPEl 154      85.301  85.096  71.578  1.00  0.00           C
ATOM   6481  C34 POPEl 154      86.451  85.596  72.457  1.00  0.00           C
ATOM   6484  C35 POPEl 154      86.051  86.306  73.757  1.00  0.00           C
ATOM   6487  C36 POPEl 154      85.251  85.416  74.727  1.00  0.00           C
ATOM   6490  C37 POPEl 154      85.331  85.926  76.167  1.00  0.00           C
ATOM   6493  C38 POPEl 154      84.481  85.056  77.107  1.00  0.00           C
ATOM   6496  C39 POPEl 154      84.821  85.176  78.597  1.00  0.00           C
ATOM   6499 0C31 POPEl 154      86.111  84.436  79.008  1.00  0.00           C
ATOM   6502 1C31 POPEl 154      86.311  84.396  80.527  1.00  0.00           C
ATOM   6505 2C31 POPEl 154      87.361  83.376  80.997  1.00  0.00           C
ATOM   6508 3C31 POPEl 154      87.321  83.186  82.518  1.00  0.00           C
ATOM   6511 4C31 POPEl 154      88.241  82.056  83.007  1.00  0.00           C
ATOM   6514 5C31 POPEl 154      88.061  81.736  84.497  1.00  0.00           C
ATOM   6517 6C31 POPEl 154      89.091  80.736  85.028  1.00  0.00           C
ATOM   6521  NH3 POPEm 155      88.181  60.566 104.097  1.00  0.00           N
ATOM   6525  C12 POPEm 155      88.351  60.876 105.568  1.00  0.00           C
ATOM   6528  C11 POPEm 155      89.511  61.866 105.787  1.00  0.00           C
ATOM   6531  P   POPEm 155      91.481  60.526 104.578  1.00  0.00           P
ATOM   6532  O13 POPEm 155      92.441  60.336 105.667  1.00  0.00           O
ATOM   6533  O14 POPEm 155      90.601  59.386 104.247  1.00  0.00           O
ATOM   6534  O11 POPEm 155      92.251  60.956 103.267  1.00  0.00           O
ATOM   6535  O12 POPEm 155      90.531  61.786 104.797  1.00  0.00           O
ATOM   6536  C1  POPEm 155      91.861  62.146 102.577  1.00  0.00           C
ATOM   6539  C2  POPEm 155      92.321  62.096 101.088  1.00  0.00           C
ATOM   6541  O21 POPEm 155      91.531  62.906 100.188  1.00  0.00           O
ATOM   6542  C21 POPEm 155      90.791  63.856 100.708  1.00  0.00           C
ATOM   6543  O22 POPEm 155      89.631  63.746 101.067  1.00  0.00           O
ATOM   6544  C22 POPEm 155      91.611  65.136 100.868  1.00  0.00           C
ATOM   6547  C3  POPEm 155      92.301  60.626 100.588  1.00  0.00           C
ATOM   6550  O31 POPEm 155      92.411  60.476  99.167  1.00  0.00           O
ATOM   6551  C31 POPEm 155      93.611  60.666  98.637  1.00  0.00           C
ATOM   6552  O32 POPEm 155      94.611  60.996  99.268  1.00  0.00           O
ATOM   6553  C32 POPEm 155      93.561  60.316  97.157  1.00  0.00           C
ATOM   6556  C23 POPEm 155      92.191  65.656  99.537  1.00  0.00           C
ATOM   6559  C24 POPEm 155      93.551  66.336  99.688  1.00  0.00           C
ATOM   6562  C25 POPEm 155      94.271  66.556  98.357  1.00  0.00           C
ATOM   6565  C26 POPEm 155      93.481  67.436  97.378  1.00  0.00           C
ATOM   6568  C27 POPEm 155      94.371  67.996  96.268  1.00  0.00           C
ATOM   6571  C28 POPEm 155      93.611  68.396  94.987  1.00  0.00           C
ATOM   6574  C29 POPEm 155      92.471  69.346  95.258  1.00  0.00           C
ATOM   6576 0C21 POPEm 155      91.231  69.276  94.738  1.00  0.00           C
ATOM   6578 1C21 POPEm 155      90.721  68.296  93.717  1.00  0.00           C
ATOM   6581 2C21 POPEm 155      90.241  68.986  92.417  1.00  0.00           C
ATOM   6584 3C21 POPEm 155      91.291  69.916  91.797  1.00  0.00           C
ATOM   6587 4C21 POPEm 155      90.871  70.516  90.448  1.00  0.00           C
ATOM   6590 5C21 POPEm 155      91.821  71.626  89.967  1.00  0.00           C
ATOM   6593 6C21 POPEm 155      93.241  71.146  89.618  1.00  0.00           C
ATOM   6596 7C21 POPEm 155      94.151  72.306  89.178  1.00  0.00           C
ATOM   6599 8C21 POPEm 155      95.601  71.866  88.947  1.00  0.00           C
ATOM   6603  C33 POPEm 155      92.381  60.936  96.387  1.00  0.00           C
ATOM   6606  C34 POPEm 155      92.201  60.266  95.018  1.00  0.00           C
ATOM   6609  C35 POPEm 155      91.111  60.906  94.148  1.00  0.00           C
ATOM   6612  C36 POPEm 155      91.491  62.306  93.658  1.00  0.00           C
ATOM   6615  C37 POPEm 155      90.601  62.806  92.518  1.00  0.00           C
ATOM   6618  C38 POPEm 155      91.011  64.196  92.037  1.00  0.00           C
ATOM   6621  C39 POPEm 155      89.951  64.876  91.158  1.00  0.00           C
ATOM   6624 0C31 POPEm 155      90.531  65.526  89.898  1.00  0.00           C
ATOM   6627 1C31 POPEm 155      89.491  66.396  89.198  1.00  0.00           C
ATOM   6630 2C31 POPEm 155      89.751  66.626  87.707  1.00  0.00           C
ATOM   6633 3C31 POPEm 155      88.601  67.446  87.098  1.00  0.00           C
ATOM   6636 4C31 POPEm 155      88.531  67.386  85.568  1.00  0.00           C
ATOM   6639 5C31 POPEm 155      87.331  68.146  85.007  1.00  0.00           C
ATOM   6642 6C31 POPEm 155      85.981  67.456  85.258  1.00  0.00           C
ATOM   6646  NH3 POPEn 156      59.921 123.286  58.747  1.00  0.00           N
ATOM   6650  C12 POPEn 156      58.991 123.736  57.667  1.00  0.00           C
ATOM   6653  C11 POPEn 156      57.581 123.966  58.217  1.00  0.00           C
ATOM   6656  P   POPEn 156      56.031 122.896  56.398  1.00  0.00           P
ATOM   6657  O13 POPEn 156      55.921 123.256  54.967  1.00  0.00           O
ATOM   6658  O14 POPEn 156      56.821 121.696  56.757  1.00  0.00           O
ATOM   6659  O11 POPEn 156      54.591 122.806  57.058  1.00  0.00           O
ATOM   6660  O12 POPEn 156      56.651 124.146  57.147  1.00  0.00           O
ATOM   6661  C1  POPEn 156      54.501 122.666  58.488  1.00  0.00           C
ATOM   6664  C2  POPEn 156      53.061 122.916  59.008  1.00  0.00           C
ATOM   6666  O21 POPEn 156      53.131 123.136  60.427  1.00  0.00           O
ATOM   6667  C21 POPEn 156      52.681 124.286  60.907  1.00  0.00           C
ATOM   6668  O22 POPEn 156      52.361 125.276  60.258  1.00  0.00           O
ATOM   6669  C22 POPEn 156      52.631 124.116  62.427  1.00  0.00           C
ATOM   6672  C3  POPEn 156      52.151 121.676  58.727  1.00  0.00           C
ATOM   6675  O31 POPEn 156      50.961 121.666  59.577  1.00  0.00           O
ATOM   6676  C31 POPEn 156      51.081 120.916  60.677  1.00  0.00           C
ATOM   6677  O32 POPEn 156      52.061 120.246  60.967  1.00  0.00           O
ATOM   6678  C32 POPEn 156      49.841 121.056  61.547  1.00  0.00           C
ATOM   6681  C23 POPEn 156      52.071 125.286  63.257  1.00  0.00           C
ATOM   6684  C24 POPEn 156      52.061 124.876  64.738  1.00  0.00           C
ATOM   6687  C25 POPEn 156      51.451 125.926  65.677  1.00  0.00           C
ATOM   6690  C26 POPEn 156      51.321 125.426  67.127  1.00  0.00           C
ATOM   6693  C27 POPEn 156      52.331 126.106  68.077  1.00  0.00           C
ATOM   6696  C28 POPEn 156      52.251 125.576  69.528  1.00  0.00           C
ATOM   6699  C29 POPEn 156      53.431 126.046  70.328  1.00  0.00           C
ATOM   6701 0C21 POPEn 156      53.461 126.406  71.628  1.00  0.00           C
ATOM   6703 1C21 POPEn 156      52.301 126.386  72.587  1.00  0.00           C
ATOM   6706 2C21 POPEn 156      51.591 127.746  72.688  1.00  0.00           C
ATOM   6709 3C21 POPEn 156      50.581 127.786  73.848  1.00  0.00           C
ATOM   6712 4C21 POPEn 156      51.241 128.058  75.207  1.00  0.00           C
ATOM   6715 5C21 POPEn 156      50.361 127.716  76.418  1.00  0.00           C
ATOM   6718 6C21 POPEn 156      51.011 126.666  77.328  1.00  0.00           C
ATOM   6721 7C21 POPEn 156      50.141 126.286  78.527  1.00  0.00           C
ATOM   6724 8C21 POPEn 156      50.771 125.216  79.408  1.00  0.00           C
ATOM   6728  C33 POPEn 156      50.131 120.536  62.977  1.00  0.00           C
ATOM   6731  C34 POPEn 156      49.311 121.206  64.087  1.00  0.00           C
ATOM   6734  C35 POPEn 156      49.881 120.846  65.467  1.00  0.00           C
ATOM   6737  C36 POPEn 156      49.251 121.646  66.617  1.00  0.00           C
ATOM   6740  C37 POPEn 156      49.871 121.296  67.977  1.00  0.00           C
ATOM   6743  C38 POPEn 156      49.511 122.286  69.097  1.00  0.00           C
ATOM   6746  C39 POPEn 156      48.101 122.116  69.668  1.00  0.00           C
ATOM   6749 0C31 POPEn 156      48.031 121.016  70.737  1.00  0.00           C
ATOM   6752 1C31 POPEn 156      46.731 120.996  71.547  1.00  0.00           C
ATOM   6755 2C31 POPEn 156      46.821 119.966  72.688  1.00  0.00           C
ATOM   6758 3C31 POPEn 156      45.731 120.116  73.757  1.00  0.00           C
ATOM   6761 4C31 POPEn 156      46.061 119.266  74.997  1.00  0.00           C
ATOM   6764 5C31 POPEn 156      45.241 119.626  76.228  1.00  0.00           C
ATOM   6767 6C31 POPEn 156      45.741 118.916  77.487  1.00  0.00           C
ATOM   6771  NH3 POPEo 157     129.673  67.006  61.537  1.00  0.00           N
ATOM   6775  C12 POPEo 157     128.401  67.646  61.078  1.00  0.00           C
ATOM   6778  C11 POPEo 157     128.493  69.176  61.067  1.00  0.00           C
ATOM   6781  P   POPEo 157     127.021  71.256  60.697  1.00  0.00           P
ATOM   6782  O13 POPEo 157     128.321  71.846  60.297  1.00  0.00           O
ATOM   6783  O14 POPEo 157     125.891  71.476  59.777  1.00  0.00           O
ATOM   6784  O11 POPEo 157     126.641  71.916  62.097  1.00  0.00           O
ATOM   6785  O12 POPEo 157     127.181  69.716  61.027  1.00  0.00           O
ATOM   6786  C1  POPEo 157     125.881  71.186  63.067  1.00  0.00           C
ATOM   6789  C2  POPEo 157     125.691  71.986  64.408  1.00  0.00           C
ATOM   6791  O21 POPEo 157     126.301  71.286  65.517  1.00  0.00           O
ATOM   6792  C21 POPEo 157     125.701  70.166  65.907  1.00  0.00           C
ATOM   6793  O22 POPEo 157     124.721  69.646  65.398  1.00  0.00           O
ATOM   6794  C22 POPEo 157     126.421  69.566  67.107  1.00  0.00           C
ATOM   6797  C3  POPEo 157     124.231  72.476  64.707  1.00  0.00           C
ATOM   6800  O31 POPEo 157     124.221  73.466  65.757  1.00  0.00           O
ATOM   6801  C31 POPEo 157     124.091  73.166  67.058  1.00  0.00           C
ATOM   6802  O32 POPEo 157     124.691  73.766  67.927  1.00  0.00           O
ATOM   6803  C32 POPEo 157     123.081  72.066  67.407  1.00  0.00           C
ATOM   6806  C23 POPEo 157     125.601  68.436  67.807  1.00  0.00           C
ATOM   6809  C24 POPEo 157     126.231  67.996  69.137  1.00  0.00           C
ATOM   6812  C25 POPEo 157     125.431  68.446  70.367  1.00  0.00           C
ATOM   6815  C26 POPEo 157     126.241  68.346  71.678  1.00  0.00           C
ATOM   6818  C27 POPEo 157     125.351  68.436  72.928  1.00  0.00           C
ATOM   6821  C28 POPEo 157     126.161  68.346  74.237  1.00  0.00           C
ATOM   6824  C29 POPEo 157     125.401  67.726  75.378  1.00  0.00           C
ATOM   6826 0C21 POPEo 157     125.891  67.476  76.608  1.00  0.00           C
ATOM   6828 1C21 POPEo 157     127.251  67.876  77.127  1.00  0.00           C
ATOM   6831 2C21 POPEo 157     127.131  68.556  78.508  1.00  0.00           C
ATOM   6834 3C21 POPEo 157     126.171  69.756  78.508  1.00  0.00           C
ATOM   6837 4C21 POPEo 157     125.951  70.376  79.887  1.00  0.00           C
ATOM   6840 5C21 POPEo 157     127.141  71.166  80.448  1.00  0.00           C
ATOM   6843 6C21 POPEo 157     126.801  71.806  81.807  1.00  0.00           C
ATOM   6846 7C21 POPEo 157     127.671  73.026  82.137  1.00  0.00           C
ATOM   6849 8C21 POPEo 157     127.751  73.306  83.637  1.00  0.00           C
ATOM   6853  C33 POPEo 157     123.021  71.836  68.957  1.00  0.00           C
ATOM   6856  C34 POPEo 157     121.991  70.766  69.377  1.00  0.00           C
ATOM   6859  C35 POPEo 157     121.651  70.786  70.877  1.00  0.00           C
ATOM   6862  C36 POPEo 157     120.481  69.866  71.237  1.00  0.00           C
ATOM   6865  C37 POPEo 157     119.951  70.106  72.668  1.00  0.00           C
ATOM   6868  C38 POPEo 157     118.711  69.256  72.998  1.00  0.00           C
ATOM   6871  C39 POPEo 157     117.991  69.676  74.287  1.00  0.00           C
ATOM   6874 0C31 POPEo 157     118.871  69.766  75.547  1.00  0.00           C
ATOM   6877 1C31 POPEo 157     119.591  68.446  75.877  1.00  0.00           C
ATOM   6880 2C31 POPEo 157     120.271  68.526  77.247  1.00  0.00           C
ATOM   6883 3C31 POPEo 157     121.141  67.296  77.557  1.00  0.00           C
ATOM   6886 4C31 POPEo 157     121.771  67.396  78.947  1.00  0.00           C
ATOM   6889 5C31 POPEo 157     122.671  66.196  79.277  1.00  0.00           C
ATOM   6892 6C31 POPEo 157     123.441  66.366  80.588  1.00  0.00           C
ATOM   6896  NH3 POPEp 158     105.571 124.056  58.767  1.00  0.00           N
ATOM   6900  C12 POPEp 158     104.501 124.886  58.117  1.00  0.00           C
ATOM   6903  C11 POPEp 158     105.051 126.246  57.648  1.00  0.00           C
ATOM   6906  P   POPEp 158     107.541 127.066  57.417  1.00  0.00           P
ATOM   6907  O13 POPEp 158     108.771 126.236  57.447  1.00  0.00           O
ATOM   6908  O14 POPEp 158     107.521 128.238  56.517  1.00  0.00           O
ATOM   6909  O11 POPEp 158     107.191 127.516  58.887  1.00  0.00           O
ATOM   6910  O12 POPEp 158     106.341 126.106  57.037  1.00  0.00           O
ATOM   6911  C1  POPEp 158     107.931 128.468  59.637  1.00  0.00           C
ATOM   6914  C2  POPEp 158     108.251 127.956  61.078  1.00  0.00           C
ATOM   6916  O21 POPEp 158     107.051 127.726  61.817  1.00  0.00           O
ATOM   6917  C21 POPEp 158     106.391 126.636  61.597  1.00  0.00           C
ATOM   6918  O22 POPEp 158     106.691 125.696  60.877  1.00  0.00           O
ATOM   6919  C22 POPEp 158     105.121 126.686  62.438  1.00  0.00           C
ATOM   6922  C3  POPEp 158     109.061 129.008  61.877  1.00  0.00           C
ATOM   6925  O31 POPEp 158     109.381 128.578  63.217  1.00  0.00           O
ATOM   6926  C31 POPEp 158     108.541 128.988  64.167  1.00  0.00           C
ATOM   6927  O32 POPEp 158     107.561 129.698  63.987  1.00  0.00           O
ATOM   6928  C32 POPEp 158     108.931 128.398  65.517  1.00  0.00           C
ATOM   6931  C23 POPEp 158     105.411 126.596  63.947  1.00  0.00           C
ATOM   6934  C24 POPEp 158     104.121 126.686  64.767  1.00  0.00           C
ATOM   6937  C25 POPEp 158     104.261 126.156  66.197  1.00  0.00           C
ATOM   6940  C26 POPEp 158     105.451 126.726  66.988  1.00  0.00           C
ATOM   6943  C27 POPEp 158     105.281 126.656  68.518  1.00  0.00           C
ATOM   6946  C28 POPEp 158     105.091 125.256  69.148  1.00  0.00           C
ATOM   6949  C29 POPEp 158     103.721 124.676  68.887  1.00  0.00           C
ATOM   6951 0C21 POPEp 158     102.591 124.946  69.567  1.00  0.00           C
ATOM   6953 1C21 POPEp 158     102.461 125.796  70.807  1.00  0.00           C
ATOM   6956 2C21 POPEp 158     101.521 125.126  71.827  1.00  0.00           C
ATOM   6959 3C21 POPEp 158     101.841 125.496  73.287  1.00  0.00           C
ATOM   6962 4C21 POPEp 158     101.321 126.876  73.717  1.00  0.00           C
ATOM   6965 5C21 POPEp 158     101.701 127.196  75.177  1.00  0.00           C
ATOM   6968 6C21 POPEp 158     101.001 128.448  75.708  1.00  0.00           C
ATOM   6971 7C21 POPEp 158     101.581 128.968  77.028  1.00  0.00           C
ATOM   6974 8C21 POPEp 158     100.871 130.218  77.548  1.00  0.00           C
ATOM   6978  C33 POPEp 158     110.021 127.296  65.447  1.00  0.00           C
ATOM   6981  C34 POPEp 158     109.971 126.326  66.627  1.00  0.00           C
ATOM   6984  C35 POPEp 158     110.021 126.966  68.027  1.00  0.00           C
ATOM   6987  C36 POPEp 158     110.001 125.856  69.087  1.00  0.00           C
ATOM   6990  C37 POPEp 158     109.931 126.326  70.547  1.00  0.00           C
ATOM   6993  C38 POPEp 158     110.201 125.166  71.517  1.00  0.00           C
ATOM   6996  C39 POPEp 158     109.101 124.086  71.537  1.00  0.00           C
ATOM   6999 0C31 POPEp 158     107.851 124.516  72.308  1.00  0.00           C
ATOM   7002 1C31 POPEp 158     106.661 123.566  72.118  1.00  0.00           C
ATOM   7005 2C31 POPEp 158     105.401 124.096  72.808  1.00  0.00           C
ATOM   7008 3C31 POPEp 158     105.141 123.436  74.167  1.00  0.00           C
ATOM   7011 4C31 POPEp 158     104.281 122.176  74.017  1.00  0.00           C
ATOM   7014 5C31 POPEp 158     104.251 121.286  75.258  1.00  0.00           C
ATOM   7017 6C31 POPEp 158     103.301 120.096  75.107  1.00  0.00           C
ATOM   7021  NH3 POPEq 159      40.451  83.336  63.357  1.00  0.00           N
ATOM   7025  C12 POPEq 159      41.101  82.016  63.047  1.00  0.00           C
ATOM   7028  C11 POPEq 159      42.501  81.856  63.648  1.00  0.00           C
ATOM   7031  P   POPEq 159      44.201  79.856  63.867  1.00  0.00           P
ATOM   7032  O13 POPEq 159      43.661  78.706  64.637  1.00  0.00           O
ATOM   7033  O14 POPEq 159      45.221  79.486  62.857  1.00  0.00           O
ATOM   7034  O11 POPEq 159      44.781  80.936  64.808  1.00  0.00           O
ATOM   7035  O12 POPEq 159      43.011  80.616  63.168  1.00  0.00           O
ATOM   7036  C1  POPEq 159      45.321  80.656  66.097  1.00  0.00           C
ATOM   7039  C2  POPEq 159      45.061  81.876  66.997  1.00  0.00           C
ATOM   7041  O21 POPEq 159      43.661  81.956  67.357  1.00  0.00           O
ATOM   7042  C21 POPEq 159      43.271  81.106  68.298  1.00  0.00           C
ATOM   7043  O22 POPEq 159      43.951  80.226  68.798  1.00  0.00           O
ATOM   7044  C22 POPEq 159      41.881  81.496  68.778  1.00  0.00           C
ATOM   7047  C3  POPEq 159      45.491  83.166  66.227  1.00  0.00           C
ATOM   7050  O31 POPEq 159      45.511  84.316  67.087  1.00  0.00           O
ATOM   7051  C31 POPEq 159      46.621  84.526  67.767  1.00  0.00           C
ATOM   7052  O32 POPEq 159      47.661  83.896  67.667  1.00  0.00           O
ATOM   7053  C32 POPEq 159      46.411  85.776  68.617  1.00  0.00           C
ATOM   7056  C23 POPEq 159      41.481  80.826  70.118  1.00  0.00           C
ATOM   7059  C24 POPEq 159      40.801  81.786  71.097  1.00  0.00           C
ATOM   7062  C25 POPEq 159      41.751  82.756  71.838  1.00  0.00           C
ATOM   7065  C26 POPEq 159      42.771  82.086  72.767  1.00  0.00           C
ATOM   7068  C27 POPEq 159      42.791  82.786  74.137  1.00  0.00           C
ATOM   7071  C28 POPEq 159      43.621  82.056  75.207  1.00  0.00           C
ATOM   7074  C29 POPEq 159      43.451  82.566  76.628  1.00  0.00           C
ATOM   7076 0C21 POPEq 159      42.481  83.406  77.037  1.00  0.00           C
ATOM   7078 1C21 POPEq 159      42.271  83.896  78.438  1.00  0.00           C
ATOM   7081 2C21 POPEq 159      42.331  82.826  79.548  1.00  0.00           C
ATOM   7084 3C21 POPEq 159      41.631  83.316  80.817  1.00  0.00           C
ATOM   7087 4C21 POPEq 159      41.761  82.366  82.008  1.00  0.00           C
ATOM   7090 5C21 POPEq 159      43.071  82.566  82.777  1.00  0.00           C
ATOM   7093 6C21 POPEq 159      43.121  81.756  84.078  1.00  0.00           C
ATOM   7096 7C21 POPEq 159      44.321  82.136  84.957  1.00  0.00           C
ATOM   7099 8C21 POPEq 159      44.311  81.456  86.337  1.00  0.00           C
ATOM   7103  C33 POPEq 159      47.561  86.166  69.557  1.00  0.00           C
ATOM   7106  C34 POPEq 159      47.591  85.466  70.927  1.00  0.00           C
ATOM   7109  C35 POPEq 159      48.801  85.976  71.737  1.00  0.00           C
ATOM   7112  C36 POPEq 159      49.061  85.326  73.107  1.00  0.00           C
ATOM   7115  C37 POPEq 159      50.411  85.816  73.658  1.00  0.00           C
ATOM   7118  C38 POPEq 159      50.971  84.986  74.817  1.00  0.00           C
ATOM   7121  C39 POPEq 159      50.421  85.356  76.207  1.00  0.00           C
ATOM   7124 0C31 POPEq 159      50.891  86.726  76.707  1.00  0.00           C
ATOM   7127 1C31 POPEq 159      50.591  86.946  78.188  1.00  0.00           C
ATOM   7130 2C31 POPEq 159      51.071  88.326  78.687  1.00  0.00           C
ATOM   7133 3C31 POPEq 159      50.701  88.586  80.157  1.00  0.00           C
ATOM   7136 4C31 POPEq 159      51.921  88.606  81.097  1.00  0.00           C
ATOM   7139 5C31 POPEq 159      51.541  88.926  82.548  1.00  0.00           C
ATOM   7142 6C31 POPEq 159      52.741  89.276  83.427  1.00  0.00           C
ATOM   7146  NH3 POPEr 160     116.611  20.126  62.747  1.00  0.00           N
ATOM   7150  C12 POPEr 160     115.981  19.396  61.597  1.00  0.00           C
ATOM   7153  C11 POPEr 160     115.471  20.396  60.537  1.00  0.00           C
ATOM   7156  P   POPEr 160     113.301  21.776  60.067  1.00  0.00           P
ATOM   7157  O13 POPEr 160     113.821  21.806  58.688  1.00  0.00           O
ATOM   7158  O14 POPEr 160     111.911  21.266  60.197  1.00  0.00           O
ATOM   7159  O11 POPEr 160     113.351  23.246  60.647  1.00  0.00           O
ATOM   7160  O12 POPEr 160     114.271  20.966  61.008  1.00  0.00           O
ATOM   7161  C1  POPEr 160     114.451  23.816  61.367  1.00  0.00           C
ATOM   7164  C2  POPEr 160     114.151  23.886  62.907  1.00  0.00           C
ATOM   7166  O21 POPEr 160     115.231  24.506  63.637  1.00  0.00           O
ATOM   7167  C21 POPEr 160     116.361  23.836  63.767  1.00  0.00           C
ATOM   7168  O22 POPEr 160     116.691  22.826  63.158  1.00  0.00           O
ATOM   7169  C22 POPEr 160     117.191  24.476  64.868  1.00  0.00           C
ATOM   7172  C3  POPEr 160     113.741  22.506  63.497  1.00  0.00           C
ATOM   7175  O31 POPEr 160     113.691  22.506  64.947  1.00  0.00           O
ATOM   7176  C31 POPEr 160     114.231  21.446  65.517  1.00  0.00           C
ATOM   7177  O32 POPEr 160     114.961  20.636  64.977  1.00  0.00           O
ATOM   7178  C32 POPEr 160     113.671  21.286  66.937  1.00  0.00           C
ATOM   7181  C23 POPEr 160     118.111  23.496  65.627  1.00  0.00           C
ATOM   7184  C24 POPEr 160     118.541  24.106  66.957  1.00  0.00           C
ATOM   7187  C25 POPEr 160     119.221  23.106  67.898  1.00  0.00           C
ATOM   7190  C26 POPEr 160     119.371  23.686  69.307  1.00  0.00           C
ATOM   7193  C27 POPEr 160     119.581  22.606  70.387  1.00  0.00           C
ATOM   7196  C28 POPEr 160     119.211  23.086  71.797  1.00  0.00           C
ATOM   7199  C29 POPEr 160     120.121  24.206  72.258  1.00  0.00           C
ATOM   7201 0C21 POPEr 160     120.881  24.226  73.368  1.00  0.00           C
ATOM   7203 1C21 POPEr 160     121.001  23.146  74.417  1.00  0.00           C
ATOM   7206 2C21 POPEr 160     120.111  23.406  75.647  1.00  0.00           C
ATOM   7209 3C21 POPEr 160     120.461  24.686  76.427  1.00  0.00           C
ATOM   7212 4C21 POPEr 160     119.471  25.016  77.557  1.00  0.00           C
ATOM   7215 5C21 POPEr 160     119.331  23.896  78.588  1.00  0.00           C
ATOM   7218 6C21 POPEr 160     118.351  24.216  79.717  1.00  0.00           C
ATOM   7221 7C21 POPEr 160     118.181  23.016  80.647  1.00  0.00           C
ATOM   7224 8C21 POPEr 160     117.301  23.276  81.867  1.00  0.00           C
ATOM   7228  C33 POPEr 160     114.781  21.236  68.018  1.00  0.00           C
ATOM   7231  C34 POPEr 160     115.381  22.606  68.348  1.00  0.00           C
ATOM   7234  C35 POPEr 160     114.391  23.616  68.947  1.00  0.00           C
ATOM   7237  C36 POPEr 160     113.721  23.116  70.238  1.00  0.00           C
ATOM   7240  C37 POPEr 160     113.591  24.216  71.307  1.00  0.00           C
ATOM   7243  C38 POPEr 160     113.351  23.646  72.707  1.00  0.00           C
ATOM   7246  C39 POPEr 160     113.341  24.756  73.767  1.00  0.00           C
ATOM   7249 0C31 POPEr 160     113.361  24.246  75.217  1.00  0.00           C
ATOM   7252 1C31 POPEr 160     113.491  25.426  76.187  1.00  0.00           C
ATOM   7255 2C31 POPEr 160     113.301  25.066  77.668  1.00  0.00           C
ATOM   7258 3C31 POPEr 160     113.531  26.286  78.558  1.00  0.00           C
ATOM   7261 4C31 POPEr 160     113.211  26.046  80.037  1.00  0.00           C
ATOM   7264 5C31 POPEr 160     113.711  27.176  80.938  1.00  0.00           C
ATOM   7267 6C31 POPEr 160     113.541  26.896  82.437  1.00  0.00           C
ATOM   7271  NH3 POPEs 161       0.861   1.816 101.777  1.00  0.00           N
ATOM   7275  C12 POPEs 161       2.361   1.976 101.648  1.00  0.00           C
ATOM   7278  C11 POPEs 161       3.151   1.266 102.767  1.00  0.00           C
ATOM   7281  P   POPEs 161       5.121  -0.164 101.727  1.00  0.00           P
ATOM   7282  O13 POPEs 161       6.601  -0.044 101.688  1.00  0.00           O
ATOM   7283  O14 POPEs 161       4.561  -1.366 102.378  1.00  0.00           O
ATOM   7284  O11 POPEs 161       4.571  -0.084 100.247  1.00  0.00           O
ATOM   7285  O12 POPEs 161       4.531   1.136 102.408  1.00  0.00           O
ATOM   7286  C1  POPEs 161       5.231   0.566  99.157  1.00  0.00           C
ATOM   7289  C2  POPEs 161       5.301  -0.344  97.878  1.00  0.00           C
ATOM   7291  O21 POPEs 161       5.471   0.416  96.667  1.00  0.00           O
ATOM   7292  C21 POPEs 161       6.691   0.876  96.427  1.00  0.00           C
ATOM   7293  O22 POPEs 161       7.621   0.836  97.217  1.00  0.00           O
ATOM   7294  C22 POPEs 161       6.741   1.436  94.997  1.00  0.00           C
ATOM   7297  C3  POPEs 161       4.011  -1.174  97.697  1.00  0.00           C
ATOM   7300  O31 POPEs 161       4.241  -2.276  96.787  1.00  0.00           O
ATOM   7301  C31 POPEs 161       3.151  -2.736  96.177  1.00  0.00           C
ATOM   7302  O32 POPEs 161       2.031  -2.286  96.287  1.00  0.00           O
ATOM   7303  C32 POPEs 161       3.521  -3.896  95.258  1.00  0.00           C
ATOM   7306  C23 POPEs 161       8.091   2.076  94.557  1.00  0.00           C
ATOM   7309  C24 POPEs 161       8.011   2.786  93.208  1.00  0.00           C
ATOM   7312  C25 POPEs 161       7.491   1.926  92.037  1.00  0.00           C
ATOM   7315  C26 POPEs 161       8.451   0.926  91.387  1.00  0.00           C
ATOM   7318  C27 POPEs 161       7.941   0.666  89.957  1.00  0.00           C
ATOM   7321  C28 POPEs 161       8.481  -0.584  89.247  1.00  0.00           C
ATOM   7324  C29 POPEs 161       9.941  -0.564  88.887  1.00  0.00           C
ATOM   7326 0C21 POPEs 161      10.531   0.186  87.928  1.00  0.00           C
ATOM   7328 1C21 POPEs 161       9.891   1.246  87.057  1.00  0.00           C
ATOM   7331 2C21 POPEs 161      10.631   2.596  87.238  1.00  0.00           C
ATOM   7334 3C21 POPEs 161      11.991   2.626  86.508  1.00  0.00           C
ATOM   7337 4C21 POPEs 161      12.861   3.876  86.787  1.00  0.00           C
ATOM   7340 5C21 POPEs 161      13.411   3.956  88.237  1.00  0.00           C
ATOM   7343 6C21 POPEs 161      14.201   5.236  88.557  1.00  0.00           C
ATOM   7346 7C21 POPEs 161      14.741   5.286  89.997  1.00  0.00           C
ATOM   7349 8C21 POPEs 161      15.271   6.656  90.417  1.00  0.00           C
ATOM   7353  C33 POPEs 161       2.921  -3.696  93.857  1.00  0.00           C
ATOM   7356  C34 POPEs 161       3.671  -2.596  93.097  1.00  0.00           C
ATOM   7359  C35 POPEs 161       2.851  -2.066  91.917  1.00  0.00           C
ATOM   7362  C36 POPEs 161       3.641  -1.064  91.067  1.00  0.00           C
ATOM   7365  C37 POPEs 161       2.781  -0.534  89.927  1.00  0.00           C
ATOM   7368  C38 POPEs 161       3.571   0.326  88.938  1.00  0.00           C
ATOM   7371  C39 POPEs 161       2.991   0.276  87.518  1.00  0.00           C
ATOM   7374 0C31 POPEs 161       1.521   0.706  87.427  1.00  0.00           C
ATOM   7377 1C31 POPEs 161       1.031   0.836  85.977  1.00  0.00           C
ATOM   7380 2C31 POPEs 161      -0.479   1.076  85.877  1.00  0.00           C
ATOM   7383 3C31 POPEs 161      -0.901   1.816  84.587  1.00  0.00           C
ATOM   7386 4C31 POPEs 161      -0.619   1.036  83.298  1.00  0.00           C
ATOM   7389 5C31 POPEs 161      -1.161   1.756  82.057  1.00  0.00           C
ATOM   7392 6C31 POPEs 161      -0.961   0.956  80.758  1.00  0.00           C
ATOM   7396  NH3 POPEt 162     102.821  22.046  57.258  1.00  0.00           N
ATOM   7400  C12 POPEt 162     101.651  21.106  57.328  1.00  0.00           C
ATOM   7403  C11 POPEt 162     102.131  19.686  57.657  1.00  0.00           C
ATOM   7406  P   POPEt 162     102.791  19.816  60.207  1.00  0.00           P
ATOM   7407  O13 POPEt 162     104.091  19.656  60.877  1.00  0.00           O
ATOM   7408  O14 POPEt 162     101.991  21.056  60.417  1.00  0.00           O
ATOM   7409  O11 POPEt 162     101.921  18.516  60.377  1.00  0.00           O
ATOM   7410  O12 POPEt 162     103.121  19.736  58.677  1.00  0.00           O
ATOM   7411  C1  POPEt 162     101.271  18.246  61.627  1.00  0.00           C
ATOM   7414  C2  POPEt 162     102.111  17.306  62.567  1.00  0.00           C
ATOM   7416  O21 POPEt 162     101.281  16.806  63.627  1.00  0.00           O
ATOM   7417  C21 POPEt 162     100.921  17.716  64.527  1.00  0.00           C
ATOM   7418  O22 POPEt 162     101.101  18.906  64.467  1.00  0.00           O
ATOM   7419  C22 POPEt 162     100.181  17.016  65.668  1.00  0.00           C
ATOM   7422  C3  POPEt 162     103.451  17.846  63.147  1.00  0.00           C
ATOM   7425  O31 POPEt 162     103.881  17.016  64.237  1.00  0.00           O
ATOM   7426  C31 POPEt 162     104.321  17.596  65.337  1.00  0.00           C
ATOM   7427  O32 POPEt 162     104.331  18.796  65.557  1.00  0.00           O
ATOM   7428  C32 POPEt 162     104.881  16.536  66.277  1.00  0.00           C
ATOM   7431  C23 POPEt 162     100.041  17.896  66.927  1.00  0.00           C
ATOM   7434  C24 POPEt 162     101.291  17.886  67.797  1.00  0.00           C
ATOM   7437  C25 POPEt 162     101.301  19.046  68.798  1.00  0.00           C
ATOM   7440  C26 POPEt 162     100.051  19.126  69.677  1.00  0.00           C
ATOM   7443  C27 POPEt 162     100.071  20.396  70.547  1.00  0.00           C
ATOM   7446  C28 POPEt 162      98.781  20.566  71.368  1.00  0.00           C
ATOM   7449  C29 POPEt 162      98.921  21.756  72.287  1.00  0.00           C
ATOM   7451 0C21 POPEt 162      98.461  21.856  73.547  1.00  0.00           C
ATOM   7453 1C21 POPEt 162      97.701  20.786  74.287  1.00  0.00           C
ATOM   7456 2C21 POPEt 162      97.891  20.866  75.817  1.00  0.00           C
ATOM   7459 3C21 POPEt 162      99.211  20.276  76.307  1.00  0.00           C
ATOM   7462 4C21 POPEt 162      99.221  20.156  77.837  1.00  0.00           C
ATOM   7465 5C21 POPEt 162     100.511  19.546  78.398  1.00  0.00           C
ATOM   7468 6C21 POPEt 162     100.461  19.376  79.927  1.00  0.00           C
ATOM   7471 7C21 POPEt 162     101.681  18.616  80.457  1.00  0.00           C
ATOM   7474 8C21 POPEt 162     101.731  18.536  81.987  1.00  0.00           C
ATOM   7478  C33 POPEt 162     105.491  17.156  67.547  1.00  0.00           C
ATOM   7481  C34 POPEt 162     106.521  16.226  68.197  1.00  0.00           C
ATOM   7484  C35 POPEt 162     107.231  16.876  69.377  1.00  0.00           C
ATOM   7487  C36 POPEt 162     106.331  17.086  70.597  1.00  0.00           C
ATOM   7490  C37 POPEt 162     107.111  17.756  71.727  1.00  0.00           C
ATOM   7493  C38 POPEt 162     106.211  18.196  72.887  1.00  0.00           C
ATOM   7496  C39 POPEt 162     106.891  19.266  73.757  1.00  0.00           C
ATOM   7499 0C31 POPEt 162     108.221  18.816  74.377  1.00  0.00           C
ATOM   7502 1C31 POPEt 162     108.971  19.966  75.048  1.00  0.00           C
ATOM   7505 2C31 POPEt 162     109.861  19.486  76.187  1.00  0.00           C
ATOM   7508 3C31 POPEt 162     110.911  20.526  76.597  1.00  0.00           C
ATOM   7511 4C31 POPEt 162     111.751  20.046  77.787  1.00  0.00           C
ATOM   7514 5C31 POPEt 162     112.821  21.076  78.197  1.00  0.00           C
ATOM   7517 6C31 POPEt 162     113.591  20.656  79.447  1.00  0.00           C
ATOM   7521  NH3 POPEu 163     121.731 115.236  57.317  1.00  0.00           N
ATOM   7525  C12 POPEu 163     121.231 115.366  58.727  1.00  0.00           C
ATOM   7528  C11 POPEu 163     121.661 116.716  59.327  1.00  0.00           C
ATOM   7531  P   POPEu 163     120.831 119.216  58.957  1.00  0.00           P
ATOM   7532  O13 POPEu 163     119.971 119.106  60.148  1.00  0.00           O
ATOM   7533  O14 POPEu 163     120.171 119.936  57.857  1.00  0.00           O
ATOM   7534  O11 POPEu 163     122.131 119.996  59.427  1.00  0.00           O
ATOM   7535  O12 POPEu 163     121.311 117.796  58.457  1.00  0.00           O
ATOM   7536  C1  POPEu 163     123.111 119.266  60.177  1.00  0.00           C
ATOM   7539  C2  POPEu 163     124.171 120.136  60.887  1.00  0.00           C
ATOM   7541  O21 POPEu 163     123.541 120.986  61.877  1.00  0.00           O
ATOM   7542  C21 POPEu 163     124.091 120.916  63.098  1.00  0.00           C
ATOM   7543  O22 POPEu 163     124.891 120.076  63.457  1.00  0.00           O
ATOM   7544  C22 POPEu 163     123.581 122.056  63.987  1.00  0.00           C
ATOM   7547  C3  POPEu 163     125.011 120.966  59.868  1.00  0.00           C
ATOM   7550  O31 POPEu 163     126.351 121.196  60.367  1.00  0.00           O
ATOM   7551  C31 POPEu 163     126.431 122.256  61.157  1.00  0.00           C
ATOM   7552  O32 POPEu 163     125.531 123.046  61.337  1.00  0.00           O
ATOM   7553  C32 POPEu 163     127.791 122.316  61.848  1.00  0.00           C
ATOM   7556  C23 POPEu 163     124.731 122.966  64.488  1.00  0.00           C
ATOM   7559  C24 POPEu 163     124.301 123.986  65.567  1.00  0.00           C
ATOM   7562  C25 POPEu 163     123.861 123.306  66.867  1.00  0.00           C
ATOM   7565  C26 POPEu 163     123.621 124.286  68.027  1.00  0.00           C
ATOM   7568  C27 POPEu 163     122.921 123.576  69.207  1.00  0.00           C
ATOM   7571  C28 POPEu 163     123.021 124.316  70.547  1.00  0.00           C
ATOM   7574  C29 POPEu 163     124.431 124.296  71.078  1.00  0.00           C
ATOM   7576 0C21 POPEu 163     124.821 124.666  72.308  1.00  0.00           C
ATOM   7578 1C21 POPEu 163     123.931 125.186  73.398  1.00  0.00           C
ATOM   7581 2C21 POPEu 163     123.891 124.236  74.618  1.00  0.00           C
ATOM   7584 3C21 POPEu 163     125.281 123.956  75.217  1.00  0.00           C
ATOM   7587 4C21 POPEu 163     125.241 123.496  76.687  1.00  0.00           C
ATOM   7590 5C21 POPEu 163     124.541 122.156  76.897  1.00  0.00           C
ATOM   7593 6C21 POPEu 163     124.121 121.916  78.357  1.00  0.00           C
ATOM   7596 7C21 POPEu 163     123.611 120.496  78.617  1.00  0.00           C
ATOM   7599 8C21 POPEu 163     122.961 120.316  79.987  1.00  0.00           C
ATOM   7603  C33 POPEu 163     128.161 121.026  62.617  1.00  0.00           C
ATOM   7606  C34 POPEu 163     129.043 121.366  63.828  1.00  0.00           C
ATOM   7609  C35 POPEu 163     129.423 120.166  64.707  1.00  0.00           C
ATOM   7612  C36 POPEu 163     130.333 120.676  65.847  1.00  0.00           C
ATOM   7615  C37 POPEu 163     130.713 119.636  66.897  1.00  0.00           C
ATOM   7618  C38 POPEu 163     131.733 120.196  67.887  1.00  0.00           C
ATOM   7621  C39 POPEu 163     132.223 119.196  68.947  1.00  0.00           C
ATOM   7624 0C31 POPEu 163     131.303 119.096  70.168  1.00  0.00           C
ATOM   7627 1C31 POPEu 163     131.973 118.296  71.287  1.00  0.00           C
ATOM   7630 2C31 POPEu 163     131.733 118.866  72.697  1.00  0.00           C
ATOM   7633 3C31 POPEu 163     132.813 118.406  73.677  1.00  0.00           C
ATOM   7636 4C31 POPEu 163     132.873 119.246  74.957  1.00  0.00           C
ATOM   7639 5C31 POPEu 163     134.103 118.886  75.807  1.00  0.00           C
ATOM   7642 6C31 POPEu 163     134.303 119.816  77.008  1.00  0.00           C
ATOM   7646  NH3 POPEv 164      56.281  59.696 108.188  1.00  0.00           N
ATOM   7650  C12 POPEv 164      54.961  59.176 108.707  1.00  0.00           C
ATOM   7653  C11 POPEv 164      54.921  57.636 108.737  1.00  0.00           C
ATOM   7656  P   POPEv 164      56.831  57.106 110.557  1.00  0.00           P
ATOM   7657  O13 POPEv 164      57.561  58.236 109.937  1.00  0.00           O
ATOM   7658  O14 POPEv 164      56.711  57.106 112.027  1.00  0.00           O
ATOM   7659  O11 POPEv 164      57.351  55.696 110.037  1.00  0.00           O
ATOM   7660  O12 POPEv 164      55.371  57.116 109.978  1.00  0.00           O
ATOM   7661  C1  POPEv 164      58.491  55.426 109.217  1.00  0.00           C
ATOM   7664  C2  POPEv 164      58.311  55.806 107.707  1.00  0.00           C
ATOM   7666  O21 POPEv 164      58.771  54.736 106.838  1.00  0.00           O
ATOM   7667  C21 POPEv 164      58.181  54.716 105.647  1.00  0.00           C
ATOM   7668  O22 POPEv 164      57.201  55.376 105.337  1.00  0.00           O
ATOM   7669  C22 POPEv 164      58.921  53.786 104.677  1.00  0.00           C
ATOM   7672  C3  POPEv 164      59.071  57.136 107.367  1.00  0.00           C
ATOM   7675  O31 POPEv 164      58.301  57.956 106.457  1.00  0.00           O
ATOM   7676  C31 POPEv 164      58.861  58.206 105.277  1.00  0.00           C
ATOM   7677  O32 POPEv 164      60.021  58.026 104.957  1.00  0.00           O
ATOM   7678  C32 POPEv 164      57.791  58.796 104.347  1.00  0.00           C
ATOM   7681  C23 POPEv 164      57.981  53.266 103.557  1.00  0.00           C
ATOM   7684  C24 POPEv 164      58.701  52.576 102.387  1.00  0.00           C
ATOM   7687  C25 POPEv 164      59.011  53.506 101.197  1.00  0.00           C
ATOM   7690  C26 POPEv 164      59.541  52.746  99.978  1.00  0.00           C
ATOM   7693  C27 POPEv 164      59.521  53.586  98.687  1.00  0.00           C
ATOM   7696  C28 POPEv 164      59.971  52.806  97.437  1.00  0.00           C
ATOM   7699  C29 POPEv 164      59.931  53.706  96.228  1.00  0.00           C
ATOM   7701 0C21 POPEv 164      59.501  53.386  94.997  1.00  0.00           C
ATOM   7703 1C21 POPEv 164      59.051  52.036  94.508  1.00  0.00           C
ATOM   7706 2C21 POPEv 164      58.731  52.146  92.997  1.00  0.00           C
ATOM   7709 3C21 POPEv 164      58.381  50.806  92.328  1.00  0.00           C
ATOM   7712 4C21 POPEv 164      58.381  50.946  90.807  1.00  0.00           C
ATOM   7715 5C21 POPEv 164      58.261  49.626  90.028  1.00  0.00           C
ATOM   7718 6C21 POPEv 164      56.861  49.026  90.037  1.00  0.00           C
ATOM   7721 7C21 POPEv 164      56.701  47.886  89.017  1.00  0.00           C
ATOM   7724 8C21 POPEv 164      55.251  47.476  88.787  1.00  0.00           C
ATOM   7728  C33 POPEv 164      57.581  57.996 103.047  1.00  0.00           C
ATOM   7731  C34 POPEv 164      56.151  58.126 102.528  1.00  0.00           C
ATOM   7734  C35 POPEv 164      55.721  56.996 101.587  1.00  0.00           C
ATOM   7737  C36 POPEv 164      56.351  57.066 100.197  1.00  0.00           C
ATOM   7740  C37 POPEv 164      55.891  55.886  99.328  1.00  0.00           C
ATOM   7743  C38 POPEv 164      56.411  55.966  97.887  1.00  0.00           C
ATOM   7746  C39 POPEv 164      56.141  54.676  97.098  1.00  0.00           C
ATOM   7749 0C31 POPEv 164      54.701  54.516  96.607  1.00  0.00           C
ATOM   7752 1C31 POPEv 164      54.401  53.066  96.187  1.00  0.00           C
ATOM   7755 2C31 POPEv 164      53.071  52.896  95.438  1.00  0.00           C
ATOM   7758 3C31 POPEv 164      53.281  52.386  93.997  1.00  0.00           C
ATOM   7761 4C31 POPEv 164      53.961  53.426  93.097  1.00  0.00           C
ATOM   7764 5C31 POPEv 164      54.491  52.836  91.777  1.00  0.00           C
ATOM   7767 6C31 POPEv 164      55.251  53.866  90.947  1.00  0.00           C
ATOM   7771  NH3 POPEw 165      42.741  48.316 104.917  1.00  0.00           N
ATOM   7775  C12 POPEw 165      42.861  46.826 105.057  1.00  0.00           C
ATOM   7778  C11 POPEw 165      44.011  46.366 105.957  1.00  0.00           C
ATOM   7781  P   POPEw 165      44.091  43.836 105.238  1.00  0.00           P
ATOM   7782  O13 POPEw 165      45.071  42.856 105.747  1.00  0.00           O
ATOM   7783  O14 POPEw 165      42.791  43.316 104.807  1.00  0.00           O
ATOM   7784  O11 POPEw 165      44.761  44.596 104.017  1.00  0.00           O
ATOM   7785  O12 POPEw 165      43.851  44.986 106.298  1.00  0.00           O
ATOM   7786  C1  POPEw 165      44.511  44.196 102.658  1.00  0.00           C
ATOM   7789  C2  POPEw 165      44.521  45.416 101.678  1.00  0.00           C
ATOM   7791  O21 POPEw 165      44.841  45.036 100.328  1.00  0.00           O
ATOM   7792  C21 POPEw 165      44.231  44.006  99.768  1.00  0.00           C
ATOM   7793  O22 POPEw 165      43.261  43.406 100.217  1.00  0.00           O
ATOM   7794  C22 POPEw 165      44.981  43.666  98.477  1.00  0.00           C
ATOM   7797  C3  POPEw 165      45.541  46.526 102.118  1.00  0.00           C
ATOM   7800  O31 POPEw 165      45.191  47.826 101.617  1.00  0.00           O
ATOM   7801  C31 POPEw 165      46.041  48.716 101.088  1.00  0.00           C
ATOM   7802  O32 POPEw 165      45.771  49.916 101.027  1.00  0.00           O
ATOM   7803  C32 POPEw 165      47.391  48.176 100.637  1.00  0.00           C
ATOM   7806  C23 POPEw 165      44.461  44.366  97.207  1.00  0.00           C
ATOM   7809  C24 POPEw 165      45.331  44.116  95.957  1.00  0.00           C
ATOM   7812  C25 POPEw 165      46.781  44.666  95.977  1.00  0.00           C
ATOM   7815  C26 POPEw 165      47.021  45.966  95.168  1.00  0.00           C
ATOM   7818  C27 POPEw 165      48.471  46.016  94.648  1.00  0.00           C
ATOM   7821  C28 POPEw 165      48.811  47.286  93.848  1.00  0.00           C
ATOM   7824  C29 POPEw 165      50.111  47.126  93.088  1.00  0.00           C
ATOM   7826 0C21 POPEw 165      50.531  47.856  92.048  1.00  0.00           C
ATOM   7828 1C21 POPEw 165      49.821  49.046  91.457  1.00  0.00           C
ATOM   7831 2C21 POPEw 165      50.771  50.036  90.737  1.00  0.00           C
ATOM   7834 3C21 POPEw 165      51.031  49.736  89.247  1.00  0.00           C
ATOM   7837 4C21 POPEw 165      51.511  48.306  88.947  1.00  0.00           C
ATOM   7840 5C21 POPEw 165      51.901  48.096  87.478  1.00  0.00           C
ATOM   7843 6C21 POPEw 165      52.211  46.616  87.188  1.00  0.00           C
ATOM   7846 7C21 POPEw 165      52.941  46.386  85.868  1.00  0.00           C
ATOM   7849 8C21 POPEw 165      53.271  44.906  85.607  1.00  0.00           C
ATOM   7853  C33 POPEw 165      47.981  49.036  99.497  1.00  0.00           C
ATOM   7856  C34 POPEw 165      49.431  48.646  99.207  1.00  0.00           C
ATOM   7859  C35 POPEw 165      49.761  48.536  97.717  1.00  0.00           C
ATOM   7862  C36 POPEw 165      51.271  48.716  97.487  1.00  0.00           C
ATOM   7865  C37 POPEw 165      51.721  48.406  96.057  1.00  0.00           C
ATOM   7868  C38 POPEw 165      53.211  48.716  95.868  1.00  0.00           C
ATOM   7871  C39 POPEw 165      53.731  48.376  94.458  1.00  0.00           C
ATOM   7874 0C31 POPEw 165      53.811  46.856  94.198  1.00  0.00           C
ATOM   7877 1C31 POPEw 165      54.611  46.516  92.938  1.00  0.00           C
ATOM   7880 2C31 POPEw 165      54.831  45.006  92.738  1.00  0.00           C
ATOM   7883 3C31 POPEw 165      53.581  44.196  92.367  1.00  0.00           C
ATOM   7886 4C31 POPEw 165      52.971  44.546  91.008  1.00  0.00           C
ATOM   7889 5C31 POPEw 165      51.871  43.556  90.597  1.00  0.00           C
ATOM   7892 6C31 POPEw 165      51.421  43.716  89.148  1.00  0.00           C
ATOM   7896  NH3 POPEx 166     115.421 120.566 100.098  1.00  0.00           N
ATOM   7900  C12 POPEx 166     116.131 119.986 101.287  1.00  0.00           C
ATOM   7903  C11 POPEx 166     116.331 118.476 101.078  1.00  0.00           C
ATOM   7906  P   POPEx 166     118.511 117.206 101.877  1.00  0.00           P
ATOM   7907  O13 POPEx 166     119.451 117.546 102.977  1.00  0.00           O
ATOM   7908  O14 POPEx 166     118.231 115.776 101.617  1.00  0.00           O
ATOM   7909  O11 POPEx 166     118.951 117.896 100.547  1.00  0.00           O
ATOM   7910  O12 POPEx 166     117.131 117.946 102.127  1.00  0.00           O
ATOM   7911  C1  POPEx 166     120.271 117.856 100.018  1.00  0.00           C
ATOM   7914  C2  POPEx 166     120.241 118.736  98.747  1.00  0.00           C
ATOM   7916  O21 POPEx 166     121.411 118.486  97.928  1.00  0.00           O
ATOM   7917  C21 POPEx 166     121.191 117.936  96.747  1.00  0.00           C
ATOM   7918  O22 POPEx 166     120.101 117.666  96.278  1.00  0.00           O
ATOM   7919  C22 POPEx 166     122.501 117.736  95.997  1.00  0.00           C
ATOM   7922  C3  POPEx 166     120.151 120.236  99.148  1.00  0.00           C
ATOM   7925  O31 POPEx 166     119.781 121.076  98.037  1.00  0.00           O
ATOM   7926  C31 POPEx 166     118.471 121.136  97.787  1.00  0.00           C
ATOM   7927  O32 POPEx 166     117.601 120.546  98.398  1.00  0.00           O
ATOM   7928  C32 POPEx 166     118.231 122.086  96.628  1.00  0.00           C
ATOM   7931  C23 POPEx 166     122.551 116.406  95.197  1.00  0.00           C
ATOM   7934  C24 POPEx 166     123.831 116.236  94.357  1.00  0.00           C
ATOM   7937  C25 POPEx 166     123.961 117.186  93.158  1.00  0.00           C
ATOM   7940  C26 POPEx 166     123.521 116.586  91.818  1.00  0.00           C
ATOM   7943  C27 POPEx 166     123.841 117.546  90.667  1.00  0.00           C
ATOM   7946  C28 POPEx 166     123.741 116.906  89.277  1.00  0.00           C
ATOM   7949  C29 POPEx 166     124.391 117.786  88.247  1.00  0.00           C
ATOM   7951 0C21 POPEx 166     125.061 117.376  87.157  1.00  0.00           C
ATOM   7953 1C21 POPEx 166     125.251 115.946  86.717  1.00  0.00           C
ATOM   7956 2C21 POPEx 166     124.571 115.696  85.357  1.00  0.00           C
ATOM   7959 3C21 POPEx 166     125.361 116.256  84.157  1.00  0.00           C
ATOM   7962 4C21 POPEx 166     124.541 116.366  82.857  1.00  0.00           C
ATOM   7965 5C21 POPEx 166     123.661 115.146  82.557  1.00  0.00           C
ATOM   7968 6C21 POPEx 166     123.051 115.196  81.158  1.00  0.00           C
ATOM   7971 7C21 POPEx 166     122.041 114.066  80.917  1.00  0.00           C
ATOM   7974 8C21 POPEx 166     121.441 114.086  79.508  1.00  0.00           C
ATOM   7978  C33 POPEx 166     118.601 121.516  95.247  1.00  0.00           C
ATOM   7981  C34 POPEx 166     119.011 122.646  94.287  1.00  0.00           C
ATOM   7984  C35 POPEx 166     118.801 122.336  92.787  1.00  0.00           C
ATOM   7987  C36 POPEx 166     119.201 120.916  92.378  1.00  0.00           C
ATOM   7990  C37 POPEx 166     118.951 120.566  90.907  1.00  0.00           C
ATOM   7993  C38 POPEx 166     119.171 119.066  90.688  1.00  0.00           C
ATOM   7996  C39 POPEx 166     118.911 118.556  89.268  1.00  0.00           C
ATOM   7999 0C31 POPEx 166     120.051 118.906  88.317  1.00  0.00           C
ATOM   8002 1C31 POPEx 166     120.101 117.986  87.087  1.00  0.00           C
ATOM   8005 2C31 POPEx 166     121.471 118.086  86.387  1.00  0.00           C
ATOM   8008 3C31 POPEx 166     121.431 118.136  84.857  1.00  0.00           C
ATOM   8011 4C31 POPEx 166     120.591 119.306  84.338  1.00  0.00           C
ATOM   8014 5C31 POPEx 166     120.891 119.666  82.878  1.00  0.00           C
ATOM   8017 6C31 POPEx 166     119.951 120.726  82.328  1.00  0.00           C
ATOM   8021  NH3 POPEy 167      16.741  51.706 107.398  1.00  0.00           N
ATOM   8025  C12 POPEy 167      17.921  51.266 106.578  1.00  0.00           C
ATOM   8028  C11 POPEy 167      18.831  50.316 107.367  1.00  0.00           C
ATOM   8031  P   POPEy 167      19.781  48.206 106.158  1.00  0.00           P
ATOM   8032  O13 POPEy 167      21.081  48.566 106.747  1.00  0.00           O
ATOM   8033  O14 POPEy 167      19.451  46.776 105.988  1.00  0.00           O
ATOM   8034  O11 POPEy 167      19.661  48.926 104.758  1.00  0.00           O
ATOM   8035  O12 POPEy 167      18.611  48.956 106.958  1.00  0.00           O
ATOM   8036  C1  POPEy 167      18.541  48.716 103.908  1.00  0.00           C
ATOM   8039  C2  POPEy 167      18.811  49.356 102.528  1.00  0.00           C
ATOM   8041  O21 POPEy 167      17.551  49.426 101.828  1.00  0.00           O
ATOM   8042  C21 POPEy 167      17.441  50.446 100.988  1.00  0.00           C
ATOM   8043  O22 POPEy 167      18.291  51.306 100.798  1.00  0.00           O
ATOM   8044  C22 POPEy 167      16.101  50.356 100.247  1.00  0.00           C
ATOM   8047  C3  POPEy 167      19.881  48.526 101.747  1.00  0.00           C
ATOM   8050  O31 POPEy 167      19.701  48.556 100.317  1.00  0.00           O
ATOM   8051  C31 POPEy 167      18.891  47.626  99.817  1.00  0.00           C
ATOM   8052  O32 POPEy 167      18.411  46.696 100.428  1.00  0.00           O
ATOM   8053  C32 POPEy 167      18.591  47.956  98.357  1.00  0.00           C
ATOM   8056  C23 POPEy 167      15.181  49.176 100.658  1.00  0.00           C
ATOM   8059  C24 POPEy 167      13.731  49.356 100.197  1.00  0.00           C
ATOM   8062  C25 POPEy 167      13.541  49.556  98.687  1.00  0.00           C
ATOM   8065  C26 POPEy 167      12.071  49.836  98.317  1.00  0.00           C
ATOM   8068  C27 POPEy 167      11.741  49.986  96.828  1.00  0.00           C
ATOM   8071  C28 POPEy 167      12.691  50.886  96.018  1.00  0.00           C
ATOM   8074  C29 POPEy 167      13.941  50.166  95.588  1.00  0.00           C
ATOM   8076 0C21 POPEy 167      14.051  49.326  94.548  1.00  0.00           C
ATOM   8078 1C21 POPEy 167      12.961  48.956  93.567  1.00  0.00           C
ATOM   8081 2C21 POPEy 167      13.421  49.066  92.098  1.00  0.00           C
ATOM   8084 3C21 POPEy 167      13.721  50.516  91.657  1.00  0.00           C
ATOM   8087 4C21 POPEy 167      15.221  50.846  91.558  1.00  0.00           C
ATOM   8090 5C21 POPEy 167      15.801  50.556  90.168  1.00  0.00           C
ATOM   8093 6C21 POPEy 167      17.251  51.046  90.007  1.00  0.00           C
ATOM   8096 7C21 POPEy 167      17.801  50.746  88.607  1.00  0.00           C
ATOM   8099 8C21 POPEy 167      19.251  51.196  88.398  1.00  0.00           C
ATOM   8103  C33 POPEy 167      17.401  47.146  97.798  1.00  0.00           C
ATOM   8106  C34 POPEy 167      16.941  47.616  96.418  1.00  0.00           C
ATOM   8109  C35 POPEy 167      17.881  47.226  95.267  1.00  0.00           C
ATOM   8112  C36 POPEy 167      17.291  47.606  93.897  1.00  0.00           C
ATOM   8115  C37 POPEy 167      18.121  47.096  92.707  1.00  0.00           C
ATOM   8118  C38 POPEy 167      17.491  47.406  91.348  1.00  0.00           C
ATOM   8121  C39 POPEy 167      17.581  46.216  90.378  1.00  0.00           C
ATOM   8124 0C31 POPEy 167      17.151  46.576  88.957  1.00  0.00           C
ATOM   8127 1C31 POPEy 167      17.151  45.356  88.037  1.00  0.00           C
ATOM   8130 2C31 POPEy 167      16.791  45.676  86.578  1.00  0.00           C
ATOM   8133 3C31 POPEy 167      17.971  46.176  85.717  1.00  0.00           C
ATOM   8136 4C31 POPEy 167      18.231  47.686  85.767  1.00  0.00           C
ATOM   8139 5C31 POPEy 167      19.061  48.146  84.557  1.00  0.00           C
ATOM   8142 6C31 POPEy 167      19.441  49.626  84.587  1.00  0.00           C
ATOM   8146  NH3 POPEz 168      80.571  52.526 106.387  1.00  0.00           N
ATOM   8150  C12 POPEz 168      79.901  52.846 107.688  1.00  0.00           C
ATOM   8153  C11 POPEz 168      78.891  53.986 107.497  1.00  0.00           C
ATOM   8156  P   POPEz 168      79.171  56.266 106.167  1.00  0.00           P
ATOM   8157  O13 POPEz 168      78.461  56.856 107.317  1.00  0.00           O
ATOM   8158  O14 POPEz 168      80.571  56.686 105.907  1.00  0.00           O
ATOM   8159  O11 POPEz 168      78.291  56.556 104.878  1.00  0.00           O
ATOM   8160  O12 POPEz 168      79.121  54.676 106.257  1.00  0.00           O
ATOM   8161  C1  POPEz 168      77.641  55.516 104.137  1.00  0.00           C
ATOM   8164  C2  POPEz 168      76.621  56.046 103.068  1.00  0.00           C
ATOM   8166  O21 POPEz 168      76.371  55.036 102.067  1.00  0.00           O
ATOM   8167  C21 POPEz 168      75.461  54.146 102.457  1.00  0.00           C
ATOM   8168  O22 POPEz 168      74.901  54.166 103.527  1.00  0.00           O
ATOM   8169  C22 POPEz 168      75.371  52.966 101.457  1.00  0.00           C
ATOM   8172  C3  POPEz 168      77.091  57.326 102.338  1.00  0.00           C
ATOM   8175  O31 POPEz 168      76.071  57.826 101.438  1.00  0.00           O
ATOM   8176  C31 POPEz 168      76.211  57.516 100.158  1.00  0.00           C
ATOM   8177  O32 POPEz 168      77.161  56.946  99.657  1.00  0.00           O
ATOM   8178  C32 POPEz 168      75.001  58.066  99.387  1.00  0.00           C
ATOM   8181  C23 POPEz 168      74.491  53.086 100.188  1.00  0.00           C
ATOM   8184  C24 POPEz 168      74.321  51.676  99.578  1.00  0.00           C
ATOM   8187  C25 POPEz 168      73.811  51.556  98.127  1.00  0.00           C
ATOM   8190  C26 POPEz 168      72.291  51.726  98.007  1.00  0.00           C
ATOM   8193  C27 POPEz 168      71.721  51.836  96.587  1.00  0.00           C
ATOM   8196  C28 POPEz 168      72.221  50.816  95.537  1.00  0.00           C
ATOM   8199  C29 POPEz 168      71.911  49.366  95.848  1.00  0.00           C
ATOM   8201 0C21 POPEz 168      71.061  48.546  95.188  1.00  0.00           C
ATOM   8203 1C21 POPEz 168      70.181  48.876  94.008  1.00  0.00           C
ATOM   8206 2C21 POPEz 168      70.361  47.946  92.787  1.00  0.00           C
ATOM   8209 3C21 POPEz 168      69.891  46.496  93.018  1.00  0.00           C
ATOM   8212 4C21 POPEz 168      69.811  45.696  91.707  1.00  0.00           C
ATOM   8215 5C21 POPEz 168      69.771  44.176  91.867  1.00  0.00           C
ATOM   8218 6C21 POPEz 168      69.731  43.476  90.497  1.00  0.00           C
ATOM   8221 7C21 POPEz 168      69.591  41.956  90.588  1.00  0.00           C
ATOM   8224 8C21 POPEz 168      69.541  41.276  89.217  1.00  0.00           C
ATOM   8228  C33 POPEz 168      74.301  56.966  98.557  1.00  0.00           C
ATOM   8231  C34 POPEz 168      73.021  57.456  97.867  1.00  0.00           C
ATOM   8234  C35 POPEz 168      72.491  56.476  96.797  1.00  0.00           C
ATOM   8237  C36 POPEz 168      71.191  56.966  96.128  1.00  0.00           C
ATOM   8240  C37 POPEz 168      70.471  55.876  95.308  1.00  0.00           C
ATOM   8243  C38 POPEz 168      71.141  55.556  93.947  1.00  0.00           C
ATOM   8246  C39 POPEz 168      70.921  56.626  92.867  1.00  0.00           C
ATOM   8249 0C31 POPEz 168      69.521  56.616  92.227  1.00  0.00           C
ATOM   8252 1C31 POPEz 168      69.331  57.736  91.187  1.00  0.00           C
ATOM   8255 2C31 POPEz 168      67.911  57.776  90.597  1.00  0.00           C
ATOM   8258 3C31 POPEz 168      67.801  58.616  89.318  1.00  0.00           C
ATOM   8261 4C31 POPEz 168      68.161  60.096  89.497  1.00  0.00           C
ATOM   8264 5C31 POPEz 168      68.011  60.906  88.197  1.00  0.00           C
ATOM   8267 6C31 POPEz 168      68.001  62.426  88.417  1.00  0.00           C
ATOM   8271  NH3 POPE0 169      30.601   5.276  59.208  1.00  0.00           N
ATOM   8275  C12 POPE0 169      30.511   5.016  57.737  1.00  0.00           C
ATOM   8278  C11 POPE0 169      30.861   6.276  56.918  1.00  0.00           C
ATOM   8281  P   POPE0 169      33.431   6.716  57.308  1.00  0.00           P
ATOM   8282  O13 POPE0 169      33.521   5.256  57.058  1.00  0.00           O
ATOM   8283  O14 POPE0 169      34.001   7.616  56.287  1.00  0.00           O
ATOM   8284  O11 POPE0 169      33.911   7.076  58.777  1.00  0.00           O
ATOM   8285  O12 POPE0 169      31.901   7.056  57.497  1.00  0.00           O
ATOM   8286  C1  POPE0 169      35.021   6.416  59.397  1.00  0.00           C
ATOM   8289  C2  POPE0 169      34.901   6.466  60.947  1.00  0.00           C
ATOM   8291  O21 POPE0 169      36.001   5.726  61.497  1.00  0.00           O
ATOM   8292  C21 POPE0 169      36.301   6.046  62.747  1.00  0.00           C
ATOM   8293  O22 POPE0 169      35.921   7.036  63.347  1.00  0.00           O
ATOM   8294  C22 POPE0 169      37.201   4.956  63.347  1.00  0.00           C
ATOM   8297  C3  POPE0 169      33.561   5.826  61.407  1.00  0.00           C
ATOM   8300  O31 POPE0 169      33.491   5.546  62.837  1.00  0.00           O
ATOM   8301  C31 POPE0 169      32.301   5.206  63.287  1.00  0.00           C
ATOM   8302  O32 POPE0 169      31.271   5.136  62.617  1.00  0.00           O
ATOM   8303  C32 POPE0 169      32.341   4.936  64.777  1.00  0.00           C
ATOM   8306  C23 POPE0 169      36.581   4.246  64.587  1.00  0.00           C
ATOM   8309  C24 POPE0 169      36.701   5.036  65.897  1.00  0.00           C
ATOM   8312  C25 POPE0 169      36.141   4.236  67.087  1.00  0.00           C
ATOM   8315  C26 POPE0 169      36.201   4.966  68.438  1.00  0.00           C
ATOM   8318  C27 POPE0 169      35.201   4.376  69.447  1.00  0.00           C
ATOM   8321  C28 POPE0 169      35.071   5.226  70.728  1.00  0.00           C
ATOM   8324  C29 POPE0 169      34.021   4.716  71.687  1.00  0.00           C
ATOM   8326 0C21 POPE0 169      34.131   4.686  73.027  1.00  0.00           C
ATOM   8328 1C21 POPE0 169      35.321   5.206  73.787  1.00  0.00           C
ATOM   8331 2C21 POPE0 169      35.061   5.686  75.227  1.00  0.00           C
ATOM   8334 3C21 POPE0 169      36.381   6.166  75.837  1.00  0.00           C
ATOM   8337 4C21 POPE0 169      36.361   6.496  77.328  1.00  0.00           C
ATOM   8340 5C21 POPE0 169      37.791   6.706  77.837  1.00  0.00           C
ATOM   8343 6C21 POPE0 169      37.861   7.186  79.287  1.00  0.00           C
ATOM   8346 7C21 POPE0 169      39.301   7.386  79.768  1.00  0.00           C
ATOM   8349 8C21 POPE0 169      39.391   8.346  80.947  1.00  0.00           C
ATOM   8353  C33 POPE0 169      31.251   3.956  65.287  1.00  0.00           C
ATOM   8356  C34 POPE0 169      31.731   3.216  66.537  1.00  0.00           C
ATOM   8359  C35 POPE0 169      30.661   2.316  67.168  1.00  0.00           C
ATOM   8362  C36 POPE0 169      31.221   1.386  68.258  1.00  0.00           C
ATOM   8365  C37 POPE0 169      32.101   2.096  69.287  1.00  0.00           C
ATOM   8368  C38 POPE0 169      32.481   1.216  70.498  1.00  0.00           C
ATOM   8371  C39 POPE0 169      31.351   1.096  71.527  1.00  0.00           C
ATOM   8374 0C31 POPE0 169      31.811   0.366  72.797  1.00  0.00           C
ATOM   8377 1C31 POPE0 169      30.711   0.186  73.848  1.00  0.00           C
ATOM   8380 2C31 POPE0 169      31.231  -0.534  75.098  1.00  0.00           C
ATOM   8383 3C31 POPE0 169      30.181  -0.754  76.197  1.00  0.00           C
ATOM   8386 4C31 POPE0 169      28.891  -1.446  75.717  1.00  0.00           C
ATOM   8389 5C31 POPE0 169      27.961  -1.806  76.888  1.00  0.00           C
ATOM   8392 6C31 POPE0 169      26.591  -2.326  76.438  1.00  0.00           C
ATOM   8396  NH3 POPE1 170      38.411  45.666  62.287  1.00  0.00           N
ATOM   8400  C12 POPE1 170      37.581  46.926  62.067  1.00  0.00           C
ATOM   8403  C11 POPE1 170      36.031  46.686  62.067  1.00  0.00           C
ATOM   8406  P   POPE1 170      33.671  47.696  61.467  1.00  0.00           P
ATOM   8407  O13 POPE1 170      32.961  48.996  61.307  1.00  0.00           O
ATOM   8408  O14 POPE1 170      33.371  46.656  60.467  1.00  0.00           O
ATOM   8409  O11 POPE1 170      33.251  47.086  62.847  1.00  0.00           O
ATOM   8410  O12 POPE1 170      35.261  47.846  61.657  1.00  0.00           O
ATOM   8411  C1  POPE1 170      33.271  47.876  64.047  1.00  0.00           C
ATOM   8414  C2  POPE1 170      32.331  47.226  65.087  1.00  0.00           C
ATOM   8416  O21 POPE1 170      32.241  47.816  66.398  1.00  0.00           O
ATOM   8417  C21 POPE1 170      32.851  48.906  66.787  1.00  0.00           C
ATOM   8418  O22 POPE1 170      33.511  49.676  66.118  1.00  0.00           O
ATOM   8419  C22 POPE1 170      32.591  49.126  68.298  1.00  0.00           C
ATOM   8422  C3  POPE1 170      32.671  45.726  65.258  1.00  0.00           C
ATOM   8425  O31 POPE1 170      31.481  45.036  65.637  1.00  0.00           O
ATOM   8426  C31 POPE1 170      31.561  44.236  66.667  1.00  0.00           C
ATOM   8427  O32 POPE1 170      32.561  43.966  67.308  1.00  0.00           O
ATOM   8428  C32 POPE1 170      30.141  43.776  66.937  1.00  0.00           C
ATOM   8431  C23 POPE1 170      31.591  48.166  68.997  1.00  0.00           C
ATOM   8434  C24 POPE1 170      31.361  48.546  70.467  1.00  0.00           C
ATOM   8437  C25 POPE1 170      30.291  47.726  71.207  1.00  0.00           C
ATOM   8440  C26 POPE1 170      30.771  47.256  72.587  1.00  0.00           C
ATOM   8443  C27 POPE1 170      29.771  46.386  73.368  1.00  0.00           C
ATOM   8446  C28 POPE1 170      30.331  45.826  74.688  1.00  0.00           C
ATOM   8449  C29 POPE1 170      30.801  46.906  75.638  1.00  0.00           C
ATOM   8451 0C21 POPE1 170      30.541  47.006  76.947  1.00  0.00           C
ATOM   8453 1C21 POPE1 170      29.721  46.056  77.787  1.00  0.00           C
ATOM   8456 2C21 POPE1 170      30.571  44.876  78.278  1.00  0.00           C
ATOM   8459 3C21 POPE1 170      29.961  44.196  79.517  1.00  0.00           C
ATOM   8462 4C21 POPE1 170      30.751  42.966  79.997  1.00  0.00           C
ATOM   8465 5C21 POPE1 170      32.131  43.336  80.568  1.00  0.00           C
ATOM   8468 6C21 POPE1 170      32.931  42.106  81.018  1.00  0.00           C
ATOM   8471 7C21 POPE1 170      34.371  42.476  81.418  1.00  0.00           C
ATOM   8474 8C21 POPE1 170      35.211  41.266  81.797  1.00  0.00           C
ATOM   8478  C33 POPE1 170      30.031  42.556  67.867  1.00  0.00           C
ATOM   8481  C34 POPE1 170      28.661  42.536  68.547  1.00  0.00           C
ATOM   8484  C35 POPE1 170      28.631  41.576  69.727  1.00  0.00           C
ATOM   8487  C36 POPE1 170      29.321  42.176  70.957  1.00  0.00           C
ATOM   8490  C37 POPE1 170      29.741  41.106  71.958  1.00  0.00           C
ATOM   8493  C38 POPE1 170      30.851  41.616  72.858  1.00  0.00           C
ATOM   8496  C39 POPE1 170      31.341  40.616  73.887  1.00  0.00           C
ATOM   8499 0C31 POPE1 170      30.301  40.396  74.987  1.00  0.00           C
ATOM   8502 1C31 POPE1 170      30.951  39.756  76.207  1.00  0.00           C
ATOM   8505 2C31 POPE1 170      29.971  39.696  77.367  1.00  0.00           C
ATOM   8508 3C31 POPE1 170      30.671  39.206  78.627  1.00  0.00           C
ATOM   8511 4C31 POPE1 170      29.721  39.146  79.817  1.00  0.00           C
ATOM   8514 5C31 POPE1 170      30.491  38.846  81.097  1.00  0.00           C
ATOM   8517 6C31 POPE1 170      29.601  38.676  82.317  1.00  0.00           C
ATOM   8521  NH3 POPE2 171       9.131  11.436  99.008  1.00  0.00           N
ATOM   8525  C12 POPE2 171       8.001  11.046  99.927  1.00  0.00           C
ATOM   8528  C11 POPE2 171       7.291   9.756  99.497  1.00  0.00           C
ATOM   8531  P   POPE2 171       8.741   7.926  98.197  1.00  0.00           P
ATOM   8532  O13 POPE2 171      10.021   8.586  97.878  1.00  0.00           O
ATOM   8533  O14 POPE2 171       8.761   6.476  98.497  1.00  0.00           O
ATOM   8534  O11 POPE2 171       7.661   8.246  97.118  1.00  0.00           O
ATOM   8535  O12 POPE2 171       8.211   8.666  99.487  1.00  0.00           O
ATOM   8536  C1  POPE2 171       7.921   9.096  95.997  1.00  0.00           C
ATOM   8539  C2  POPE2 171       7.161   8.566  94.747  1.00  0.00           C
ATOM   8541  O21 POPE2 171       6.841   9.606  93.807  1.00  0.00           O
ATOM   8542  C21 POPE2 171       7.711  10.606  93.728  1.00  0.00           C
ATOM   8543  O22 POPE2 171       7.571  11.706  94.227  1.00  0.00           O
ATOM   8544  C22 POPE2 171       8.961  10.216  92.948  1.00  0.00           C
ATOM   8547  C3  POPE2 171       5.851   7.826  95.217  1.00  0.00           C
ATOM   8550  O31 POPE2 171       4.921   7.406  94.188  1.00  0.00           O
ATOM   8551  C31 POPE2 171       5.281   6.356  93.467  1.00  0.00           C
ATOM   8552  O32 POPE2 171       6.391   5.856  93.417  1.00  0.00           O
ATOM   8553  C32 POPE2 171       4.081   5.796  92.717  1.00  0.00           C
ATOM   8556  C23 POPE2 171       9.401  11.406  92.067  1.00  0.00           C
ATOM   8559  C24 POPE2 171      10.641  11.076  91.237  1.00  0.00           C
ATOM   8562  C25 POPE2 171      10.281  10.566  89.847  1.00  0.00           C
ATOM   8565  C26 POPE2 171      11.531  10.226  89.027  1.00  0.00           C
ATOM   8568  C27 POPE2 171      11.201   9.996  87.548  1.00  0.00           C
ATOM   8571  C28 POPE2 171      12.441   9.946  86.637  1.00  0.00           C
ATOM   8574  C29 POPE2 171      13.221   8.666  86.768  1.00  0.00           C
ATOM   8576 0C21 POPE2 171      13.881   8.036  85.777  1.00  0.00           C
ATOM   8578 1C21 POPE2 171      13.981   8.486  84.338  1.00  0.00           C
ATOM   8581 2C21 POPE2 171      13.521   7.406  83.348  1.00  0.00           C
ATOM   8584 3C21 POPE2 171      12.051   6.976  83.508  1.00  0.00           C
ATOM   8587 4C21 POPE2 171      11.601   6.016  82.398  1.00  0.00           C
ATOM   8590 5C21 POPE2 171      12.241   4.626  82.507  1.00  0.00           C
ATOM   8593 6C21 POPE2 171      12.421   3.926  81.158  1.00  0.00           C
ATOM   8596 7C21 POPE2 171      13.031   2.536  81.307  1.00  0.00           C
ATOM   8599 8C21 POPE2 171      13.151   1.806  79.978  1.00  0.00           C
ATOM   8603  C33 POPE2 171       3.981   4.256  92.898  1.00  0.00           C
ATOM   8606  C34 POPE2 171       3.251   3.576  91.727  1.00  0.00           C
ATOM   8609  C35 POPE2 171       1.861   4.176  91.527  1.00  0.00           C
ATOM   8612  C36 POPE2 171       1.041   3.486  90.438  1.00  0.00           C
ATOM   8615  C37 POPE2 171      -0.389   4.056  90.477  1.00  0.00           C
ATOM   8618  C38 POPE2 171      -1.301   3.556  89.357  1.00  0.00           C
ATOM   8621  C39 POPE2 171      -1.131   4.316  88.037  1.00  0.00           C
ATOM   8624 0C31 POPE2 171      -2.401   4.246  87.188  1.00  0.00           C
ATOM   8627 1C31 POPE2 171      -2.341   5.136  85.947  1.00  0.00           C
ATOM   8630 2C31 POPE2 171      -3.681   5.336  85.217  1.00  0.00           C
ATOM   8633 3C31 POPE2 171      -4.401   6.626  85.617  1.00  0.00           C
ATOM   8636 4C31 POPE2 171      -5.341   6.496  86.828  1.00  0.00           C
ATOM   8639 5C31 POPE2 171      -5.931   7.846  87.247  1.00  0.00           C
ATOM   8642 6C31 POPE2 171      -6.911   7.746  88.407  1.00  0.00           C
ATOM   8646  NH3 POPE3 172      43.101   5.866 102.417  1.00  0.00           N
ATOM   8650  C12 POPE3 172      42.721   5.116 103.658  1.00  0.00           C
ATOM   8653  C11 POPE3 172      42.071   6.056 104.667  1.00  0.00           C
ATOM   8656  P   POPE3 172      40.191   7.776 103.967  1.00  0.00           P
ATOM   8657  O13 POPE3 172      38.811   7.706 103.417  1.00  0.00           O
ATOM   8658  O14 POPE3 172      40.461   8.646 105.127  1.00  0.00           O
ATOM   8659  O11 POPE3 172      41.211   8.136 102.817  1.00  0.00           O
ATOM   8660  O12 POPE3 172      40.721   6.326 104.268  1.00  0.00           O
ATOM   8661  C1  POPE3 172      41.171   9.456 102.277  1.00  0.00           C
ATOM   8664  C2  POPE3 172      41.831   9.376 100.887  1.00  0.00           C
ATOM   8666  O21 POPE3 172      42.181  10.646 100.328  1.00  0.00           O
ATOM   8667  C21 POPE3 172      41.301  11.616 100.238  1.00  0.00           C
ATOM   8668  O22 POPE3 172      40.121  11.566 100.507  1.00  0.00           O
ATOM   8669  C22 POPE3 172      42.031  12.876  99.777  1.00  0.00           C
ATOM   8672  C3  POPE3 172      40.981   8.506  99.927  1.00  0.00           C
ATOM   8675  O31 POPE3 172      41.781   8.156  98.778  1.00  0.00           O
ATOM   8676  C31 POPE3 172      41.271   8.496  97.598  1.00  0.00           C
ATOM   8677  O32 POPE3 172      40.191   9.026  97.408  1.00  0.00           O
ATOM   8678  C32 POPE3 172      42.301   8.176  96.517  1.00  0.00           C
ATOM   8681  C23 POPE3 172      42.631  12.756  98.357  1.00  0.00           C
ATOM   8684  C24 POPE3 172      43.691  13.836  98.088  1.00  0.00           C
ATOM   8687  C25 POPE3 172      44.401  13.666  96.737  1.00  0.00           C
ATOM   8690  C26 POPE3 172      43.601  14.196  95.527  1.00  0.00           C
ATOM   8693  C27 POPE3 172      44.191  13.686  94.198  1.00  0.00           C
ATOM   8696  C28 POPE3 172      43.501  14.146  92.907  1.00  0.00           C
ATOM   8699  C29 POPE3 172      43.981  13.246  91.777  1.00  0.00           C
ATOM   8701 0C21 POPE3 172      44.721  13.556  90.697  1.00  0.00           C
ATOM   8703 1C21 POPE3 172      45.251  14.896  90.277  1.00  0.00           C
ATOM   8706 2C21 POPE3 172      44.641  15.376  88.957  1.00  0.00           C
ATOM   8709 3C21 POPE3 172      45.391  16.576  88.357  1.00  0.00           C
ATOM   8712 4C21 POPE3 172      44.651  17.146  87.137  1.00  0.00           C
ATOM   8715 5C21 POPE3 172      45.551  18.026  86.257  1.00  0.00           C
ATOM   8718 6C21 POPE3 172      44.781  18.636  85.077  1.00  0.00           C
ATOM   8721 7C21 POPE3 172      45.721  19.306  84.067  1.00  0.00           C
ATOM   8724 8C21 POPE3 172      44.961  20.006  82.948  1.00  0.00           C
ATOM   8728  C33 POPE3 172      41.701   8.216  95.098  1.00  0.00           C
ATOM   8731  C34 POPE3 172      42.791   8.006  94.058  1.00  0.00           C
ATOM   8734  C35 POPE3 172      42.331   8.046  92.598  1.00  0.00           C
ATOM   8737  C36 POPE3 172      41.721   9.396  92.207  1.00  0.00           C
ATOM   8740  C37 POPE3 172      41.651   9.596  90.688  1.00  0.00           C
ATOM   8743  C38 POPE3 172      41.121  10.976  90.308  1.00  0.00           C
ATOM   8746  C39 POPE3 172      41.181  11.256  88.798  1.00  0.00           C
ATOM   8749 0C31 POPE3 172      42.611  11.526  88.307  1.00  0.00           C
ATOM   8752 1C31 POPE3 172      42.721  11.776  86.797  1.00  0.00           C
ATOM   8755 2C31 POPE3 172      44.171  12.076  86.387  1.00  0.00           C
ATOM   8758 3C31 POPE3 172      44.401  12.236  84.878  1.00  0.00           C
ATOM   8761 4C31 POPE3 172      44.411  10.896  84.137  1.00  0.00           C
ATOM   8764 5C31 POPE3 172      44.941  11.016  82.697  1.00  0.00           C
ATOM   8767 6C31 POPE3 172      45.041   9.666  81.987  1.00  0.00           C
ATOM   8771  NH3 POPE4 173      43.061 103.506 102.107  1.00  0.00           N
ATOM   8775  C12 POPE4 173      44.311 103.206 101.327  1.00  0.00           C
ATOM   8778  C11 POPE4 173      44.261 101.846 100.597  1.00  0.00           C
ATOM   8781  P   POPE4 173      46.121 100.186 101.558  1.00  0.00           P
ATOM   8782  O13 POPE4 173      46.861 101.026 102.497  1.00  0.00           O
ATOM   8783  O14 POPE4 173      46.001  98.736 101.838  1.00  0.00           O
ATOM   8784  O11 POPE4 173      46.741 100.426 100.118  1.00  0.00           O
ATOM   8785  O12 POPE4 173      44.631 100.766 101.447  1.00  0.00           O
ATOM   8786  C1  POPE4 173      46.771  99.476  99.067  1.00  0.00           C
ATOM   8789  C2  POPE4 173      45.681  99.776  98.027  1.00  0.00           C
ATOM   8791  O21 POPE4 173      45.671  98.786  96.997  1.00  0.00           O
ATOM   8792  C21 POPE4 173      45.161  97.636  97.378  1.00  0.00           C
ATOM   8793  O22 POPE4 173      44.781  97.336  98.497  1.00  0.00           O
ATOM   8794  C22 POPE4 173      45.091  96.726  96.158  1.00  0.00           C
ATOM   8797  C3  POPE4 173      45.881 101.146  97.328  1.00  0.00           C
ATOM   8800  O31 POPE4 173      44.631 101.586  96.777  1.00  0.00           O
ATOM   8801  C31 POPE4 173      44.281 101.196  95.537  1.00  0.00           C
ATOM   8802  O32 POPE4 173      43.211 100.676  95.277  1.00  0.00           O
ATOM   8803  C32 POPE4 173      45.261 101.676  94.467  1.00  0.00           C
ATOM   8806  C23 POPE4 173      44.161  97.266  95.048  1.00  0.00           C
ATOM   8809  C24 POPE4 173      43.761  96.176  94.058  1.00  0.00           C
ATOM   8812  C25 POPE4 173      44.961  95.496  93.377  1.00  0.00           C
ATOM   8815  C26 POPE4 173      44.641  94.106  92.828  1.00  0.00           C
ATOM   8818  C27 POPE4 173      45.921  93.296  92.548  1.00  0.00           C
ATOM   8821  C28 POPE4 173      45.681  91.786  92.507  1.00  0.00           C
ATOM   8824  C29 POPE4 173      46.991  91.066  92.328  1.00  0.00           C
ATOM   8826 0C21 POPE4 173      47.371  90.386  91.237  1.00  0.00           C
ATOM   8828 1C21 POPE4 173      46.521  90.196  90.007  1.00  0.00           C
ATOM   8831 2C21 POPE4 173      47.181  89.366  88.897  1.00  0.00           C
ATOM   8834 3C21 POPE4 173      48.361  90.066  88.217  1.00  0.00           C
ATOM   8837 4C21 POPE4 173      48.791  89.426  86.887  1.00  0.00           C
ATOM   8840 5C21 POPE4 173      47.691  89.436  85.817  1.00  0.00           C
ATOM   8843 6C21 POPE4 173      48.201  89.086  84.408  1.00  0.00           C
ATOM   8846 7C21 POPE4 173      47.071  89.046  83.377  1.00  0.00           C
ATOM   8849 8C21 POPE4 173      47.561  88.796  81.947  1.00  0.00           C
ATOM   8853  C33 POPE4 173      45.551 100.666  93.328  1.00  0.00           C
ATOM   8856  C34 POPE4 173      46.391 101.346  92.247  1.00  0.00           C
ATOM   8859  C35 POPE4 173      46.511 100.586  90.927  1.00  0.00           C
ATOM   8862  C36 POPE4 173      47.211 101.406  89.838  1.00  0.00           C
ATOM   8865  C37 POPE4 173      47.081 100.766  88.447  1.00  0.00           C
ATOM   8868  C38 POPE4 173      47.811 101.536  87.338  1.00  0.00           C
ATOM   8871  C39 POPE4 173      47.641 100.876  85.957  1.00  0.00           C
ATOM   8874 0C31 POPE4 173      46.381 101.326  85.207  1.00  0.00           C
ATOM   8877 1C31 POPE4 173      46.191 100.586  83.877  1.00  0.00           C
ATOM   8880 2C31 POPE4 173      45.021 101.126  83.027  1.00  0.00           C
ATOM   8883 3C31 POPE4 173      44.881 100.376  81.698  1.00  0.00           C
ATOM   8886 4C31 POPE4 173      43.871 101.026  80.747  1.00  0.00           C
ATOM   8889 5C31 POPE4 173      43.791 100.326  79.377  1.00  0.00           C
ATOM   8892 6C31 POPE4 173      42.861 101.036  78.387  1.00  0.00           C
ATOM   8896  NH3 POPE5 174      13.911 109.226 101.217  1.00  0.00           N
ATOM   8900  C12 POPE5 174      12.811 109.766 102.118  1.00  0.00           C
ATOM   8903  C11 POPE5 174      11.591 108.816 102.238  1.00  0.00           C
ATOM   8906  P   POPE5 174      11.071 107.956  99.828  1.00  0.00           P
ATOM   8907  O13 POPE5 174      12.311 108.506  99.257  1.00  0.00           O
ATOM   8908  O14 POPE5 174      11.081 106.536 100.217  1.00  0.00           O
ATOM   8909  O11 POPE5 174       9.811 108.186  98.918  1.00  0.00           O
ATOM   8910  O12 POPE5 174      10.741 108.856 101.078  1.00  0.00           O
ATOM   8911  C1  POPE5 174       9.761 109.266  97.987  1.00  0.00           C
ATOM   8914  C2  POPE5 174       8.281 109.566  97.677  1.00  0.00           C
ATOM   8916  O21 POPE5 174       8.221 110.196  96.377  1.00  0.00           O
ATOM   8917  C21 POPE5 174       7.151 109.806  95.677  1.00  0.00           C
ATOM   8918  O22 POPE5 174       6.211 109.176  96.128  1.00  0.00           O
ATOM   8919  C22 POPE5 174       7.281 110.246  94.227  1.00  0.00           C
ATOM   8922  C3  POPE5 174       7.651 110.436  98.807  1.00  0.00           C
ATOM   8925  O31 POPE5 174       6.381 111.016  98.417  1.00  0.00           O
ATOM   8926  C31 POPE5 174       5.391 110.976  99.297  1.00  0.00           C
ATOM   8927  O32 POPE5 174       5.461 110.536 100.438  1.00  0.00           O
ATOM   8928  C32 POPE5 174       4.171 111.636  98.697  1.00  0.00           C
ATOM   8931  C23 POPE5 174       6.321 109.486  93.277  1.00  0.00           C
ATOM   8934  C24 POPE5 174       6.581 109.916  91.828  1.00  0.00           C
ATOM   8937  C25 POPE5 174       6.031 108.966  90.758  1.00  0.00           C
ATOM   8940  C26 POPE5 174       4.541 109.136  90.487  1.00  0.00           C
ATOM   8943  C27 POPE5 174       4.121 108.456  89.188  1.00  0.00           C
ATOM   8946  C28 POPE5 174       2.801 109.026  88.637  1.00  0.00           C
ATOM   8949  C29 POPE5 174       2.351 108.316  87.387  1.00  0.00           C
ATOM   8951 0C21 POPE5 174       2.791 108.566  86.148  1.00  0.00           C
ATOM   8953 1C21 POPE5 174       3.801 109.616  85.747  1.00  0.00           C
ATOM   8956 2C21 POPE5 174       3.581 110.106  84.307  1.00  0.00           C
ATOM   8959 3C21 POPE5 174       2.361 111.026  84.157  1.00  0.00           C
ATOM   8962 4C21 POPE5 174       1.731 110.926  82.758  1.00  0.00           C
ATOM   8965 5C21 POPE5 174       0.511 111.826  82.577  1.00  0.00           C
ATOM   8968 6C21 POPE5 174      -0.259 111.486  81.298  1.00  0.00           C
ATOM   8971 7C21 POPE5 174      -1.391 112.466  80.988  1.00  0.00           C
ATOM   8974 8C21 POPE5 174      -2.141 112.116  79.697  1.00  0.00           C
ATOM   8978  C33 POPE5 174       3.951 113.056  99.268  1.00  0.00           C
ATOM   8981  C34 POPE5 174       2.541 113.576  98.957  1.00  0.00           C
ATOM   8984  C35 POPE5 174       2.291 113.956  97.497  1.00  0.00           C
ATOM   8987  C36 POPE5 174       3.221 115.046  96.938  1.00  0.00           C
ATOM   8990  C37 POPE5 174       2.741 115.516  95.557  1.00  0.00           C
ATOM   8993  C38 POPE5 174       3.711 116.446  94.828  1.00  0.00           C
ATOM   8996  C39 POPE5 174       3.301 116.636  93.357  1.00  0.00           C
ATOM   8999 0C31 POPE5 174       4.221 117.566  92.577  1.00  0.00           C
ATOM   9002 1C31 POPE5 174       3.791 117.676  91.107  1.00  0.00           C
ATOM   9005 2C31 POPE5 174       4.751 118.496  90.227  1.00  0.00           C
ATOM   9008 3C31 POPE5 174       4.831 119.996  90.557  1.00  0.00           C
ATOM   9011 4C31 POPE5 174       3.501 120.756  90.438  1.00  0.00           C
ATOM   9014 5C31 POPE5 174       3.681 122.126  89.768  1.00  0.00           C
ATOM   9017 6C31 POPE5 174       2.431 123.016  89.787  1.00  0.00           C
ATOM   9021  NH3 POPE6 175      65.941  87.086  60.997  1.00  0.00           N
ATOM   9025  C12 POPE6 175      67.041  87.796  61.717  1.00  0.00           C
ATOM   9028  C11 POPE6 175      68.391  87.606  61.037  1.00  0.00           C
ATOM   9031  P   POPE6 175      69.761  89.566  62.107  1.00  0.00           P
ATOM   9032  O13 POPE6 175      68.751  90.226  62.967  1.00  0.00           O
ATOM   9033  O14 POPE6 175      70.001  90.216  60.808  1.00  0.00           O
ATOM   9034  O11 POPE6 175      71.151  89.456  62.867  1.00  0.00           O
ATOM   9035  O12 POPE6 175      69.421  88.046  61.908  1.00  0.00           O
ATOM   9036  C1  POPE6 175      71.741  90.686  63.267  1.00  0.00           C
ATOM   9039  C2  POPE6 175      71.231  91.036  64.668  1.00  0.00           C
ATOM   9041  O21 POPE6 175      71.541  92.406  64.927  1.00  0.00           O
ATOM   9042  C21 POPE6 175      72.731  92.706  65.377  1.00  0.00           C
ATOM   9043  O22 POPE6 175      73.691  91.966  65.477  1.00  0.00           O
ATOM   9044  C22 POPE6 175      72.691  94.146  65.877  1.00  0.00           C
ATOM   9047  C3  POPE6 175      71.581  89.996  65.787  1.00  0.00           C
ATOM   9050  O31 POPE6 175      71.171  90.476  67.087  1.00  0.00           O
ATOM   9051  C31 POPE6 175      70.021  90.006  67.567  1.00  0.00           C
ATOM   9052  O32 POPE6 175      69.271  89.236  67.007  1.00  0.00           O
ATOM   9053  C32 POPE6 175      69.711  90.666  68.907  1.00  0.00           C
ATOM   9056  C23 POPE6 175      73.141  94.156  67.337  1.00  0.00           C
ATOM   9059  C24 POPE6 175      73.061  95.546  67.987  1.00  0.00           C
ATOM   9062  C25 POPE6 175      73.721  95.596  69.377  1.00  0.00           C
ATOM   9065  C26 POPE6 175      73.091  94.656  70.407  1.00  0.00           C
ATOM   9068  C27 POPE6 175      73.861  94.686  71.737  1.00  0.00           C
ATOM   9071  C28 POPE6 175      73.251  93.736  72.777  1.00  0.00           C
ATOM   9074  C29 POPE6 175      74.131  93.586  73.988  1.00  0.00           C
ATOM   9076 0C21 POPE6 175      74.071  94.306  75.118  1.00  0.00           C
ATOM   9078 1C21 POPE6 175      73.121  95.436  75.417  1.00  0.00           C
ATOM   9081 2C21 POPE6 175      73.811  96.716  75.938  1.00  0.00           C
ATOM   9084 3C21 POPE6 175      74.671  97.426  74.877  1.00  0.00           C
ATOM   9087 4C21 POPE6 175      75.131  98.836  75.297  1.00  0.00           C
ATOM   9090 5C21 POPE6 175      75.841  98.876  76.657  1.00  0.00           C
ATOM   9093 6C21 POPE6 175      76.541 100.216  76.917  1.00  0.00           C
ATOM   9096 7C21 POPE6 175      76.861 100.436  78.398  1.00  0.00           C
ATOM   9099 8C21 POPE6 175      77.611 101.746  78.658  1.00  0.00           C
ATOM   9103  C33 POPE6 175      70.741  90.356  70.007  1.00  0.00           C
ATOM   9106  C34 POPE6 175      70.391  91.066  71.317  1.00  0.00           C
ATOM   9109  C35 POPE6 175      71.171  90.516  72.517  1.00  0.00           C
ATOM   9112  C36 POPE6 175      70.721  91.146  73.848  1.00  0.00           C
ATOM   9115  C37 POPE6 175      71.421  90.496  75.037  1.00  0.00           C
ATOM   9118  C38 POPE6 175      70.721  90.746  76.387  1.00  0.00           C
ATOM   9121  C39 POPE6 175      70.881  92.156  76.958  1.00  0.00           C
ATOM   9124 0C31 POPE6 175      70.361  92.206  78.398  1.00  0.00           C
ATOM   9127 1C31 POPE6 175      70.871  93.396  79.227  1.00  0.00           C
ATOM   9130 2C31 POPE6 175      70.101  94.706  79.008  1.00  0.00           C
ATOM   9133 3C31 POPE6 175      70.551  95.836  79.957  1.00  0.00           C
ATOM   9136 4C31 POPE6 175      70.451  95.476  81.447  1.00  0.00           C
ATOM   9139 5C31 POPE6 175      70.901  96.616  82.378  1.00  0.00           C
ATOM   9142 6C31 POPE6 175      70.921  96.216  83.857  1.00  0.00           C
ATOM   9146  NH3 POPE7 176      53.501  45.146 104.908  1.00  0.00           N
ATOM   9150  C12 POPE7 176      52.951  44.186 105.927  1.00  0.00           C
ATOM   9153  C11 POPE7 176      52.901  44.896 107.287  1.00  0.00           C
ATOM   9156  P   POPE7 176      54.651  46.886 107.557  1.00  0.00           P
ATOM   9157  O13 POPE7 176      55.771  47.116 108.488  1.00  0.00           O
ATOM   9158  O14 POPE7 176      53.451  47.756 107.618  1.00  0.00           O
ATOM   9159  O11 POPE7 176      55.161  46.946 106.067  1.00  0.00           O
ATOM   9160  O12 POPE7 176      54.181  45.396 107.658  1.00  0.00           O
ATOM   9161  C1  POPE7 176      56.271  47.786 105.737  1.00  0.00           C
ATOM   9164  C2  POPE7 176      55.841  49.216 105.267  1.00  0.00           C
ATOM   9166  O21 POPE7 176      56.121  49.446 103.868  1.00  0.00           O
ATOM   9167  C21 POPE7 176      57.361  49.316 103.457  1.00  0.00           C
ATOM   9168  O22 POPE7 176      58.361  49.336 104.148  1.00  0.00           O
ATOM   9169  C22 POPE7 176      57.411  49.076 101.947  1.00  0.00           C
ATOM   9172  C3  POPE7 176      56.371  50.336 106.228  1.00  0.00           C
ATOM   9175  O31 POPE7 176      55.731  51.596 105.927  1.00  0.00           O
ATOM   9176  C31 POPE7 176      55.541  52.406 106.987  1.00  0.00           C
ATOM   9177  O32 POPE7 176      55.961  52.196 108.107  1.00  0.00           O
ATOM   9178  C32 POPE7 176      54.671  53.596 106.587  1.00  0.00           C
ATOM   9181  C23 POPE7 176      58.801  48.556 101.527  1.00  0.00           C
ATOM   9184  C24 POPE7 176      58.841  48.046 100.077  1.00  0.00           C
ATOM   9187  C25 POPE7 176      58.751  49.176  99.048  1.00  0.00           C
ATOM   9190  C26 POPE7 176      58.731  48.666  97.607  1.00  0.00           C
ATOM   9193  C27 POPE7 176      57.331  48.246  97.167  1.00  0.00           C
ATOM   9196  C28 POPE7 176      57.271  47.756  95.708  1.00  0.00           C
ATOM   9199  C29 POPE7 176      58.091  46.506  95.497  1.00  0.00           C
ATOM   9201 0C21 POPE7 176      58.781  46.186  94.387  1.00  0.00           C
ATOM   9203 1C21 POPE7 176      58.821  46.986  93.117  1.00  0.00           C
ATOM   9206 2C21 POPE7 176      58.731  46.076  91.877  1.00  0.00           C
ATOM   9209 3C21 POPE7 176      60.001  45.256  91.637  1.00  0.00           C
ATOM   9212 4C21 POPE7 176      60.541  45.426  90.207  1.00  0.00           C
ATOM   9215 5C21 POPE7 176      62.021  45.076  90.067  1.00  0.00           C
ATOM   9218 6C21 POPE7 176      62.891  46.336  90.177  1.00  0.00           C
ATOM   9221 7C21 POPE7 176      64.391  46.026  90.197  1.00  0.00           C
ATOM   9224 8C21 POPE7 176      65.271  47.266  90.147  1.00  0.00           C
ATOM   9228  C33 POPE7 176      54.271  53.586 105.098  1.00  0.00           C
ATOM   9231  C34 POPE7 176      53.171  54.596 104.747  1.00  0.00           C
ATOM   9234  C35 POPE7 176      53.541  56.076 104.857  1.00  0.00           C
ATOM   9237  C36 POPE7 176      52.581  56.866 103.967  1.00  0.00           C
ATOM   9240  C37 POPE7 176      52.581  58.386 104.178  1.00  0.00           C
ATOM   9243  C38 POPE7 176      51.521  59.096 103.317  1.00  0.00           C
ATOM   9246  C39 POPE7 176      51.781  59.016 101.797  1.00  0.00           C
ATOM   9249 0C31 POPE7 176      52.741  60.106 101.317  1.00  0.00           C
ATOM   9252 1C31 POPE7 176      53.041  60.046  99.807  1.00  0.00           C
ATOM   9255 2C31 POPE7 176      53.851  61.256  99.338  1.00  0.00           C
ATOM   9258 3C31 POPE7 176      54.161  61.246  97.828  1.00  0.00           C
ATOM   9261 4C31 POPE7 176      55.281  60.276  97.417  1.00  0.00           C
ATOM   9264 5C31 POPE7 176      55.381  60.136  95.898  1.00  0.00           C
ATOM   9267 6C31 POPE7 176      56.521  59.246  95.398  1.00  0.00           C
ATOM   9271  NH3 POPE8 177      20.481 122.666  59.447  1.00  0.00           N
ATOM   9275  C12 POPE8 177      19.051 122.616  58.947  1.00  0.00           C
ATOM   9278  C11 POPE8 177      18.041 122.306  60.078  1.00  0.00           C
ATOM   9281  P   POPE8 177      15.761 123.406  59.217  1.00  0.00           P
ATOM   9282  O13 POPE8 177      16.161 123.796  57.837  1.00  0.00           O
ATOM   9283  O14 POPE8 177      14.871 122.246  59.367  1.00  0.00           O
ATOM   9284  O11 POPE8 177      14.961 124.626  59.837  1.00  0.00           O
ATOM   9285  O12 POPE8 177      16.991 123.246  60.177  1.00  0.00           O
ATOM   9286  C1  POPE8 177      15.471 125.496  60.857  1.00  0.00           C
ATOM   9289  C2  POPE8 177      14.501 125.646  62.058  1.00  0.00           C
ATOM   9291  O21 POPE8 177      15.231 126.256  63.127  1.00  0.00           O
ATOM   9292  C21 POPE8 177      14.501 126.856  64.037  1.00  0.00           C
ATOM   9293  O22 POPE8 177      13.461 127.476  63.837  1.00  0.00           O
ATOM   9294  C22 POPE8 177      15.051 126.436  65.407  1.00  0.00           C
ATOM   9297  C3  POPE8 177      13.971 124.236  62.497  1.00  0.00           C
ATOM   9300  O31 POPE8 177      13.181 124.176  63.717  1.00  0.00           O
ATOM   9301  C31 POPE8 177      11.921 124.576  63.607  1.00  0.00           C
ATOM   9302  O32 POPE8 177      11.471 125.186  62.648  1.00  0.00           O
ATOM   9303  C32 POPE8 177      11.071 124.046  64.777  1.00  0.00           C
ATOM   9306  C23 POPE8 177      15.641 127.576  66.267  1.00  0.00           C
ATOM   9309  C24 POPE8 177      16.461 126.986  67.417  1.00  0.00           C
ATOM   9312  C25 POPE8 177      16.711 127.998  68.537  1.00  0.00           C
ATOM   9315  C26 POPE8 177      17.441 127.386  69.738  1.00  0.00           C
ATOM   9318  C27 POPE8 177      17.321 128.298  70.957  1.00  0.00           C
ATOM   9321  C28 POPE8 177      18.301 127.988  72.098  1.00  0.00           C
ATOM   9324  C29 POPE8 177      17.981 126.676  72.787  1.00  0.00           C
ATOM   9326 0C21 POPE8 177      17.581 126.516  74.058  1.00  0.00           C
ATOM   9328 1C21 POPE8 177      17.361 127.606  75.077  1.00  0.00           C
ATOM   9331 2C21 POPE8 177      15.911 128.108  75.067  1.00  0.00           C
ATOM   9334 3C21 POPE8 177      14.921 127.076  75.647  1.00  0.00           C
ATOM   9337 4C21 POPE8 177      13.491 127.636  75.828  1.00  0.00           C
ATOM   9340 5C21 POPE8 177      12.511 126.576  76.348  1.00  0.00           C
ATOM   9343 6C21 POPE8 177      11.151 127.176  76.748  1.00  0.00           C
ATOM   9346 7C21 POPE8 177      10.081 126.106  76.997  1.00  0.00           C
ATOM   9349 8C21 POPE8 177       8.721 126.696  77.408  1.00  0.00           C
ATOM   9353  C33 POPE8 177      11.611 124.246  66.217  1.00  0.00           C
ATOM   9356  C34 POPE8 177      10.931 125.386  66.997  1.00  0.00           C
ATOM   9359  C35 POPE8 177      10.541 124.956  68.427  1.00  0.00           C
ATOM   9362  C36 POPE8 177       9.541 125.866  69.148  1.00  0.00           C
ATOM   9365  C37 POPE8 177       9.301 125.446  70.617  1.00  0.00           C
ATOM   9368  C38 POPE8 177       8.061 126.096  71.267  1.00  0.00           C
ATOM   9371  C39 POPE8 177       8.201 127.596  71.558  1.00  0.00           C
ATOM   9374 0C31 POPE8 177       9.161 127.916  72.717  1.00  0.00           C
ATOM   9377 1C31 POPE8 177       9.551 129.398  72.758  1.00  0.00           C
ATOM   9380 2C31 POPE8 177       8.551 130.288  73.508  1.00  0.00           C
ATOM   9383 3C31 POPE8 177       8.841 130.318  75.017  1.00  0.00           C
ATOM   9386 4C31 POPE8 177       7.861 131.168  75.828  1.00  0.00           C
ATOM   9389 5C31 POPE8 177       8.211 131.168  77.328  1.00  0.00           C
ATOM   9392 6C31 POPE8 177       7.141 131.808  78.208  1.00  0.00           C
ATOM   9396  NH3 POPE9 178       1.401  77.686 102.357  1.00  0.00           N
ATOM   9400  C12 POPE9 178       1.041  77.246 103.737  1.00  0.00           C
ATOM   9403  C11 POPE9 178       1.171  75.726 103.837  1.00  0.00           C
ATOM   9406  P   POPE9 178       2.861  73.806 103.488  1.00  0.00           P
ATOM   9407  O13 POPE9 178       3.661  73.616 104.707  1.00  0.00           O
ATOM   9408  O14 POPE9 178       1.631  72.996 103.298  1.00  0.00           O
ATOM   9409  O11 POPE9 178       3.791  73.696 102.207  1.00  0.00           O
ATOM   9410  O12 POPE9 178       2.481  75.336 103.427  1.00  0.00           O
ATOM   9411  C1  POPE9 178       3.771  72.406 101.578  1.00  0.00           C
ATOM   9414  C2  POPE9 178       4.981  72.166 100.647  1.00  0.00           C
ATOM   9416  O21 POPE9 178       4.841  70.796 100.217  1.00  0.00           O
ATOM   9417  C21 POPE9 178       5.211  70.576  98.967  1.00  0.00           C
ATOM   9418  O22 POPE9 178       5.481  71.446  98.158  1.00  0.00           O
ATOM   9419  C22 POPE9 178       5.191  69.076  98.687  1.00  0.00           C
ATOM   9422  C3  POPE9 178       6.341  72.386 101.387  1.00  0.00           C
ATOM   9425  O31 POPE9 178       7.431  71.696 100.737  1.00  0.00           O
ATOM   9426  C31 POPE9 178       8.711  72.076 100.607  1.00  0.00           C
ATOM   9427  O32 POPE9 178       9.611  71.276 100.378  1.00  0.00           O
ATOM   9428  C32 POPE9 178       9.011  73.586 100.667  1.00  0.00           C
ATOM   9431  C23 POPE9 178       6.381  68.606  97.828  1.00  0.00           C
ATOM   9434  C24 POPE9 178       6.241  68.946  96.327  1.00  0.00           C
ATOM   9437  C25 POPE9 178       5.291  67.996  95.578  1.00  0.00           C
ATOM   9440  C26 POPE9 178       5.031  68.456  94.128  1.00  0.00           C
ATOM   9443  C27 POPE9 178       3.971  67.606  93.427  1.00  0.00           C
ATOM   9446  C28 POPE9 178       3.471  68.196  92.087  1.00  0.00           C
ATOM   9449  C29 POPE9 178       4.451  68.036  90.947  1.00  0.00           C
ATOM   9451 0C21 POPE9 178       4.321  67.226  89.867  1.00  0.00           C
ATOM   9453 1C21 POPE9 178       3.161  66.316  89.557  1.00  0.00           C
ATOM   9456 2C21 POPE9 178       2.851  66.216  88.047  1.00  0.00           C
ATOM   9459 3C21 POPE9 178       2.241  67.496  87.437  1.00  0.00           C
ATOM   9462 4C21 POPE9 178       3.241  68.406  86.707  1.00  0.00           C
ATOM   9465 5C21 POPE9 178       3.861  67.756  85.457  1.00  0.00           C
ATOM   9468 6C21 POPE9 178       5.361  67.476  85.568  1.00  0.00           C
ATOM   9471 7C21 POPE9 178       5.861  66.726  84.328  1.00  0.00           C
ATOM   9474 8C21 POPE9 178       7.381  66.586  84.257  1.00  0.00           C
ATOM   9478  C33 POPE9 178       9.571  74.056  99.297  1.00  0.00           C
ATOM   9481  C34 POPE9 178       8.471  74.196  98.237  1.00  0.00           C
ATOM   9484  C35 POPE9 178       8.941  74.206  96.777  1.00  0.00           C
ATOM   9487  C36 POPE9 178       8.441  72.966  96.008  1.00  0.00           C
ATOM   9490  C37 POPE9 178       8.631  73.066  94.487  1.00  0.00           C
ATOM   9493  C38 POPE9 178       8.251  71.756  93.778  1.00  0.00           C
ATOM   9496  C39 POPE9 178       8.301  71.786  92.238  1.00  0.00           C
ATOM   9499 0C31 POPE9 178       9.271  72.796  91.607  1.00  0.00           C
ATOM   9502 1C31 POPE9 178       9.291  72.696  90.067  1.00  0.00           C
ATOM   9505 2C31 POPE9 178      10.521  73.336  89.408  1.00  0.00           C
ATOM   9508 3C31 POPE9 178      10.491  74.866  89.328  1.00  0.00           C
ATOM   9511 4C31 POPE9 178      11.841  75.436  88.887  1.00  0.00           C
ATOM   9514 5C31 POPE9 178      11.861  76.956  88.677  1.00  0.00           C
ATOM   9517 6C31 POPE9 178      13.221  77.446  88.188  1.00  0.00           C
ATOM   9521  NH3 POPE  179       2.031  20.516 101.497  1.00  0.00           N
ATOM   9525  C12 POPE  179       1.901  20.326 102.987  1.00  0.00           C
ATOM   9528  C11 POPE  179       3.241  20.616 103.707  1.00  0.00           C
ATOM   9531  P   POPE  179       4.631  22.756 103.117  1.00  0.00           P
ATOM   9532  O13 POPE  179       4.701  24.206 103.447  1.00  0.00           O
ATOM   9533  O14 POPE  179       5.891  21.996 103.247  1.00  0.00           O
ATOM   9534  O11 POPE  179       4.111  22.546 101.628  1.00  0.00           O
ATOM   9535  O12 POPE  179       3.461  22.016 103.877  1.00  0.00           O
ATOM   9536  C1  POPE  179       3.311  23.506 100.927  1.00  0.00           C
ATOM   9539  C2  POPE  179       4.141  24.236  99.847  1.00  0.00           C
ATOM   9541  O21 POPE  179       3.341  25.106  99.017  1.00  0.00           O
ATOM   9542  C21 POPE  179       2.701  24.546  97.997  1.00  0.00           C
ATOM   9543  O22 POPE  179       2.271  23.406  97.967  1.00  0.00           O
ATOM   9544  C22 POPE  179       2.611  25.556  96.828  1.00  0.00           C
ATOM   9547  C3  POPE  179       5.091  23.316  99.017  1.00  0.00           C
ATOM   9550  O31 POPE  179       5.861  24.106  98.078  1.00  0.00           O
ATOM   9551  C31 POPE  179       6.931  24.726  98.597  1.00  0.00           C
ATOM   9552  O32 POPE  179       7.321  24.596  99.747  1.00  0.00           O
ATOM   9553  C32 POPE  179       7.611  25.556  97.507  1.00  0.00           C
ATOM   9556  C23 POPE  179       3.741  26.616  96.857  1.00  0.00           C
ATOM   9559  C24 POPE  179       3.651  27.716  95.787  1.00  0.00           C
ATOM   9562  C25 POPE  179       4.201  27.336  94.408  1.00  0.00           C
ATOM   9565  C26 POPE  179       4.501  28.606  93.597  1.00  0.00           C
ATOM   9568  C27 POPE  179       4.761  28.376  92.107  1.00  0.00           C
ATOM   9571  C28 POPE  179       5.241  29.686  91.438  1.00  0.00           C
ATOM   9574  C29 POPE  179       5.381  29.546  89.947  1.00  0.00           C
ATOM   9576 0C21 POPE  179       6.521  29.526  89.237  1.00  0.00           C
ATOM   9578 1C21 POPE  179       7.921  29.606  89.807  1.00  0.00           C
ATOM   9581 2C21 POPE  179       9.001  30.096  88.807  1.00  0.00           C
ATOM   9584 3C21 POPE  179       9.011  29.346  87.467  1.00  0.00           C
ATOM   9587 4C21 POPE  179      10.321  29.486  86.667  1.00  0.00           C
ATOM   9590 5C21 POPE  179      10.181  30.326  85.387  1.00  0.00           C
ATOM   9593 6C21 POPE  179      11.461  30.286  84.537  1.00  0.00           C
ATOM   9596 7C21 POPE  179      11.421  31.226  83.328  1.00  0.00           C
ATOM   9599 8C21 POPE  179      12.741  31.306  82.567  1.00  0.00           C
ATOM   9603  C33 POPE  179       7.601  27.086  97.767  1.00  0.00           C
ATOM   9606  C34 POPE  179       8.551  27.836  96.818  1.00  0.00           C
ATOM   9609  C35 POPE  179      10.021  27.626  97.197  1.00  0.00           C
ATOM   9612  C36 POPE  179      11.031  28.336  96.287  1.00  0.00           C
ATOM   9615  C37 POPE  179      12.451  28.226  96.867  1.00  0.00           C
ATOM   9618  C38 POPE  179      13.531  28.916  96.018  1.00  0.00           C
ATOM   9621  C39 POPE  179      13.671  28.386  94.587  1.00  0.00           C
ATOM   9624 0C31 POPE  179      14.051  26.906  94.537  1.00  0.00           C
ATOM   9627 1C31 POPE  179      14.401  26.406  93.127  1.00  0.00           C
ATOM   9630 2C31 POPE  179      14.761  24.916  93.137  1.00  0.00           C
ATOM   9633 3C31 POPE  179      16.121  24.626  93.798  1.00  0.00           C
ATOM   9636 4C31 POPE  179      17.241  24.386  92.777  1.00  0.00           C
ATOM   9639 5C31 POPE  179      18.561  24.006  93.457  1.00  0.00           C
ATOM   9642 6C31 POPE  179      19.621  23.496  92.478  1.00  0.00           C
ATOM   9646  NH3 POPE  180     106.041  44.136  64.107  1.00  0.00           N
ATOM   9650  C12 POPE  180     106.251  43.156  62.997  1.00  0.00           C
ATOM   9653  C11 POPE  180     105.631  41.806  63.357  1.00  0.00           C
ATOM   9656  P   POPE  180     105.221  40.316  61.197  1.00  0.00           P
ATOM   9657  O13 POPE  180     103.801  40.756  61.277  1.00  0.00           O
ATOM   9658  O14 POPE  180     105.911  40.576  59.927  1.00  0.00           O
ATOM   9659  O11 POPE  180     105.261  38.766  61.527  1.00  0.00           O
ATOM   9660  O12 POPE  180     106.061  40.856  62.407  1.00  0.00           O
ATOM   9661  C1  POPE  180     104.351  38.346  62.557  1.00  0.00           C
ATOM   9664  C2  POPE  180     104.921  37.176  63.368  1.00  0.00           C
ATOM   9666  O21 POPE  180     104.041  36.946  64.467  1.00  0.00           O
ATOM   9667  C21 POPE  180     104.181  37.476  65.668  1.00  0.00           C
ATOM   9668  O22 POPE  180     105.031  38.256  66.067  1.00  0.00           O
ATOM   9669  C22 POPE  180     103.001  36.946  66.487  1.00  0.00           C
ATOM   9672  C3  POPE  180     106.411  37.346  63.747  1.00  0.00           C
ATOM   9675  O31 POPE  180     106.741  36.356  64.727  1.00  0.00           O
ATOM   9676  C31 POPE  180     108.001  36.236  65.057  1.00  0.00           C
ATOM   9677  O32 POPE  180     108.951  36.766  64.507  1.00  0.00           O
ATOM   9678  C32 POPE  180     108.041  35.276  66.258  1.00  0.00           C
ATOM   9681  C23 POPE  180     102.841  37.556  67.887  1.00  0.00           C
ATOM   9684  C24 POPE  180     103.701  36.856  68.947  1.00  0.00           C
ATOM   9687  C25 POPE  180     103.261  37.166  70.387  1.00  0.00           C
ATOM   9690  C26 POPE  180     101.911  36.546  70.758  1.00  0.00           C
ATOM   9693  C27 POPE  180     101.391  36.956  72.148  1.00  0.00           C
ATOM   9696  C28 POPE  180      99.931  36.526  72.377  1.00  0.00           C
ATOM   9699  C29 POPE  180      99.351  37.206  73.588  1.00  0.00           C
ATOM   9701 0C21 POPE  180      98.821  36.616  74.677  1.00  0.00           C
ATOM   9703 1C21 POPE  180      98.671  35.126  74.898  1.00  0.00           C
ATOM   9706 2C21 POPE  180      99.941  34.466  75.467  1.00  0.00           C
ATOM   9709 3C21 POPE  180     100.411  35.056  76.818  1.00  0.00           C
ATOM   9712 4C21 POPE  180     101.671  34.396  77.377  1.00  0.00           C
ATOM   9715 5C21 POPE  180     102.981  35.146  77.067  1.00  0.00           C
ATOM   9718 6C21 POPE  180     103.311  35.216  75.568  1.00  0.00           C
ATOM   9721 7C21 POPE  180     104.661  35.856  75.267  1.00  0.00           C
ATOM   9724 8C21 POPE  180     104.991  35.886  73.778  1.00  0.00           C
ATOM   9728  C33 POPE  180     107.381  35.816  67.557  1.00  0.00           C
ATOM   9731  C34 POPE  180     108.361  36.416  68.558  1.00  0.00           C
ATOM   9734  C35 POPE  180     107.661  36.936  69.828  1.00  0.00           C
ATOM   9737  C36 POPE  180     108.621  37.546  70.857  1.00  0.00           C
ATOM   9740  C37 POPE  180     107.841  38.246  71.967  1.00  0.00           C
ATOM   9743  C38 POPE  180     108.661  39.166  72.878  1.00  0.00           C
ATOM   9746  C39 POPE  180     108.281  38.956  74.347  1.00  0.00           C
ATOM   9749 0C31 POPE  180     108.741  40.106  75.258  1.00  0.00           C
ATOM   9752 1C31 POPE  180     108.451  39.806  76.737  1.00  0.00           C
ATOM   9755 2C31 POPE  180     108.881  40.936  77.688  1.00  0.00           C
ATOM   9758 3C31 POPE  180     108.031  42.216  77.557  1.00  0.00           C
ATOM   9761 4C31 POPE  180     106.561  42.026  77.967  1.00  0.00           C
ATOM   9764 5C31 POPE  180     105.971  43.256  78.648  1.00  0.00           C
ATOM   9767 6C31 POPE  180     104.571  43.016  79.217  1.00  0.00           C
ATOM   9771  NH3 POPE  181      76.151  95.726  60.827  1.00  0.00           N
ATOM   9775  C12 POPE  181      77.031  94.516  60.757  1.00  0.00           C
ATOM   9778  C11 POPE  181      78.361  94.896  61.387  1.00  0.00           C
ATOM   9781  P   POPE  181      80.681  93.946  61.877  1.00  0.00           P
ATOM   9782  O13 POPE  181      81.571  93.586  60.757  1.00  0.00           O
ATOM   9783  O14 POPE  181      80.821  95.306  62.447  1.00  0.00           O
ATOM   9784  O11 POPE  181      80.801  92.876  63.028  1.00  0.00           O
ATOM   9785  O12 POPE  181      79.221  93.776  61.337  1.00  0.00           O
ATOM   9786  C1  POPE  181      79.591  92.436  63.637  1.00  0.00           C
ATOM   9789  C2  POPE  181      79.881  91.826  65.027  1.00  0.00           C
ATOM   9791  O21 POPE  181      78.661  91.796  65.777  1.00  0.00           O
ATOM   9792  C21 POPE  181      78.191  92.876  66.357  1.00  0.00           C
ATOM   9793  O22 POPE  181      78.601  94.016  66.258  1.00  0.00           O
ATOM   9794  C22 POPE  181      76.921  92.476  67.107  1.00  0.00           C
ATOM   9797  C3  POPE  181      81.081  92.526  65.738  1.00  0.00           C
ATOM   9800  O31 POPE  181      81.091  92.266  67.157  1.00  0.00           O
ATOM   9801  C31 POPE  181      82.121  92.866  67.758  1.00  0.00           C
ATOM   9802  O32 POPE  181      83.161  93.186  67.207  1.00  0.00           O
ATOM   9803  C32 POPE  181      81.821  93.136  69.227  1.00  0.00           C
ATOM   9806  C23 POPE  181      76.691  93.336  68.368  1.00  0.00           C
ATOM   9809  C24 POPE  181      77.361  92.786  69.627  1.00  0.00           C
ATOM   9812  C25 POPE  181      76.591  91.606  70.238  1.00  0.00           C
ATOM   9815  C26 POPE  181      76.901  91.446  71.727  1.00  0.00           C
ATOM   9818  C27 POPE  181      75.971  90.436  72.398  1.00  0.00           C
ATOM   9821  C28 POPE  181      76.471  89.996  73.787  1.00  0.00           C
ATOM   9824  C29 POPE  181      76.501  90.986  74.917  1.00  0.00           C
ATOM   9826 0C21 POPE  181      76.051  90.766  76.177  1.00  0.00           C
ATOM   9828 1C21 POPE  181      75.371  89.526  76.698  1.00  0.00           C
ATOM   9831 2C21 POPE  181      76.261  88.656  77.627  1.00  0.00           C
ATOM   9834 3C21 POPE  181      75.451  87.596  78.387  1.00  0.00           C
ATOM   9837 4C21 POPE  181      76.181  87.076  79.637  1.00  0.00           C
ATOM   9840 5C21 POPE  181      75.241  86.376  80.627  1.00  0.00           C
ATOM   9843 6C21 POPE  181      75.911  86.116  81.987  1.00  0.00           C
ATOM   9846 7C21 POPE  181      74.911  85.726  83.078  1.00  0.00           C
ATOM   9849 8C21 POPE  181      75.581  85.386  84.408  1.00  0.00           C
ATOM   9853  C33 POPE  181      81.831  94.656  69.528  1.00  0.00           C
ATOM   9856  C34 POPE  181      83.231  95.276  69.578  1.00  0.00           C
ATOM   9859  C35 POPE  181      83.191  96.796  69.787  1.00  0.00           C
ATOM   9862  C36 POPE  181      83.481  97.216  71.228  1.00  0.00           C
ATOM   9865  C37 POPE  181      83.421  98.746  71.377  1.00  0.00           C
ATOM   9868  C38 POPE  181      83.891  99.236  72.758  1.00  0.00           C
ATOM   9871  C39 POPE  181      84.241 100.736  72.717  1.00  0.00           C
ATOM   9874 0C31 POPE  181      84.701 101.266  74.078  1.00  0.00           C
ATOM   9877 1C31 POPE  181      85.251 102.696  73.977  1.00  0.00           C
ATOM   9880 2C31 POPE  181      85.841 103.216  75.287  1.00  0.00           C
ATOM   9883 3C31 POPE  181      84.801 103.436  76.397  1.00  0.00           C
ATOM   9886 4C31 POPE  181      85.451 103.976  77.677  1.00  0.00           C
ATOM   9889 5C31 POPE  181      84.441 104.426  78.728  1.00  0.00           C
ATOM   9892 6C31 POPE  181      85.121 104.896  80.017  1.00  0.00           C
ATOM   9896  NH3 POPE  182     115.181  44.536 105.607  1.00  0.00           N
ATOM   9900  C12 POPE  182     114.781  45.806 104.927  1.00  0.00           C
ATOM   9903  C11 POPE  182     115.041  47.016 105.828  1.00  0.00           C
ATOM   9906  P   POPE  182     113.031  48.736 106.027  1.00  0.00           P
ATOM   9907  O13 POPE  182     113.291  48.896 107.467  1.00  0.00           O
ATOM   9908  O14 POPE  182     111.781  48.056 105.597  1.00  0.00           O
ATOM   9909  O11 POPE  182     113.081  50.156 105.378  1.00  0.00           O
ATOM   9910  O12 POPE  182     114.291  48.106 105.317  1.00  0.00           O
ATOM   9911  C1  POPE  182     113.121  50.266 103.947  1.00  0.00           C
ATOM   9914  C2  POPE  182     111.691  50.386 103.407  1.00  0.00           C
ATOM   9916  O21 POPE  182     111.731  51.096 102.167  1.00  0.00           O
ATOM   9917  C21 POPE  182     111.901  50.536 100.957  1.00  0.00           C
ATOM   9918  O22 POPE  182     111.871  51.176  99.917  1.00  0.00           O
ATOM   9919  C22 POPE  182     112.161  49.026 100.927  1.00  0.00           C
ATOM   9922  C3  POPE  182     110.801  51.166 104.438  1.00  0.00           C
ATOM   9925  O31 POPE  182     109.581  51.746 103.938  1.00  0.00           O
ATOM   9926  C31 POPE  182     108.931  51.076 103.018  1.00  0.00           C
ATOM   9927  O32 POPE  182     108.791  49.866 102.948  1.00  0.00           O
ATOM   9928  C32 POPE  182     108.531  52.086 101.947  1.00  0.00           C
ATOM   9931  C23 POPE  182     110.871  48.246 100.557  1.00  0.00           C
ATOM   9934  C24 POPE  182     110.591  48.276  99.048  1.00  0.00           C
ATOM   9937  C25 POPE  182     109.111  48.036  98.707  1.00  0.00           C
ATOM   9940  C26 POPE  182     108.901  47.836  97.207  1.00  0.00           C
ATOM   9943  C27 POPE  182     107.421  47.946  96.807  1.00  0.00           C
ATOM   9946  C28 POPE  182     107.151  47.506  95.347  1.00  0.00           C
ATOM   9949  C29 POPE  182     106.911  46.026  95.227  1.00  0.00           C
ATOM   9951 0C21 POPE  182     106.781  45.326  94.078  1.00  0.00           C
ATOM   9953 1C21 POPE  182     106.861  45.876  92.677  1.00  0.00           C
ATOM   9956 2C21 POPE  182     107.321  44.776  91.688  1.00  0.00           C
ATOM   9959 3C21 POPE  182     107.131  45.156  90.207  1.00  0.00           C
ATOM   9962 4C21 POPE  182     107.391  43.976  89.257  1.00  0.00           C
ATOM   9965 5C21 POPE  182     108.871  43.806  88.868  1.00  0.00           C
ATOM   9968 6C21 POPE  182     109.401  42.386  89.117  1.00  0.00           C
ATOM   9971 7C21 POPE  182     110.811  42.176  88.547  1.00  0.00           C
ATOM   9974 8C21 POPE  182     111.351  40.756  88.728  1.00  0.00           C
ATOM   9978  C33 POPE  182     108.091  51.436 100.617  1.00  0.00           C
ATOM   9981  C34 POPE  182     108.051  52.476  99.497  1.00  0.00           C
ATOM   9984  C35 POPE  182     107.231  51.996  98.307  1.00  0.00           C
ATOM   9987  C36 POPE  182     106.891  53.136  97.338  1.00  0.00           C
ATOM   9990  C37 POPE  182     105.881  52.696  96.278  1.00  0.00           C
ATOM   9993  C38 POPE  182     105.581  53.766  95.217  1.00  0.00           C
ATOM   9996  C39 POPE  182     106.451  53.666  93.957  1.00  0.00           C
ATOM   9999 0C31 POPE  182     107.951  53.786  94.217  1.00  0.00           C
ATOM  10002 1C31 POPE  182     108.771  53.806  92.928  1.00  0.00           C
ATOM  10005 2C31 POPE  182     110.291  53.886  93.177  1.00  0.00           C
ATOM  10008 3C31 POPE  182     110.891  52.686  93.927  1.00  0.00           C
ATOM  10011 4C31 POPE  182     110.641  51.336  93.237  1.00  0.00           C
ATOM  10014 5C31 POPE  182     111.401  50.176  93.897  1.00  0.00           C
ATOM  10017 6C31 POPE  182     111.091  48.826  93.247  1.00  0.00           C
ATOM  10021  NH3 POPE  183      66.171 101.126 102.557  1.00  0.00           N
ATOM  10025  C12 POPE  183      67.491 100.606 102.057  1.00  0.00           C
ATOM  10028  C11 POPE  183      67.701  99.106 102.307  1.00  0.00           C
ATOM  10031  P   POPE  183      68.981  97.376 103.798  1.00  0.00           P
ATOM  10032  O13 POPE  183      70.311  97.326 104.447  1.00  0.00           O
ATOM  10033  O14 POPE  183      67.871  96.686 104.478  1.00  0.00           O
ATOM  10034  O11 POPE  183      69.161  96.706 102.378  1.00  0.00           O
ATOM  10035  O12 POPE  183      68.591  98.876 103.417  1.00  0.00           O
ATOM  10036  C1  POPE  183      70.241  97.016 101.488  1.00  0.00           C
ATOM  10039  C2  POPE  183      70.141  96.116 100.217  1.00  0.00           C
ATOM  10041  O21 POPE  183      70.471  96.826  99.008  1.00  0.00           O
ATOM  10042  C21 POPE  183      69.631  97.756  98.567  1.00  0.00           C
ATOM  10043  O22 POPE  183      68.661  98.176  99.148  1.00  0.00           O
ATOM  10044  C22 POPE  183      70.051  98.176  97.177  1.00  0.00           C
ATOM  10047  C3  POPE  183      68.761  95.396 100.137  1.00  0.00           C
ATOM  10050  O31 POPE  183      68.541  94.696  98.897  1.00  0.00           O
ATOM  10051  C31 POPE  183      68.961  93.426  98.807  1.00  0.00           C
ATOM  10052  O32 POPE  183      69.781  92.896  99.548  1.00  0.00           O
ATOM  10053  C32 POPE  183      68.111  92.726  97.727  1.00  0.00           C
ATOM  10056  C23 POPE  183      69.561  97.176  96.107  1.00  0.00           C
ATOM  10059  C24 POPE  183      68.231  97.606  95.457  1.00  0.00           C
ATOM  10062  C25 POPE  183      68.341  97.816  93.938  1.00  0.00           C
ATOM  10065  C26 POPE  183      68.831  96.616  93.117  1.00  0.00           C
ATOM  10068  C27 POPE  183      69.301  97.006  91.707  1.00  0.00           C
ATOM  10071  C28 POPE  183      70.401  96.076  91.177  1.00  0.00           C
ATOM  10074  C29 POPE  183      70.771  96.396  89.747  1.00  0.00           C
ATOM  10076 0C21 POPE  183      71.861  97.046  89.307  1.00  0.00           C
ATOM  10078 1C21 POPE  183      72.981  97.636  90.137  1.00  0.00           C
ATOM  10081 2C21 POPE  183      73.231  99.126  89.807  1.00  0.00           C
ATOM  10084 3C21 POPE  183      73.651  99.366  88.348  1.00  0.00           C
ATOM  10087 4C21 POPE  183      74.141 100.786  88.047  1.00  0.00           C
ATOM  10090 5C21 POPE  183      74.411 100.956  86.548  1.00  0.00           C
ATOM  10093 6C21 POPE  183      75.111 102.276  86.177  1.00  0.00           C
ATOM  10096 7C21 POPE  183      75.271 102.426  84.657  1.00  0.00           C
ATOM  10099 8C21 POPE  183      76.291 103.496  84.237  1.00  0.00           C
ATOM  10103  C33 POPE  183      68.411  91.226  97.497  1.00  0.00           C
ATOM  10106  C34 POPE  183      67.481  90.496  96.488  1.00  0.00           C
ATOM  10109  C35 POPE  183      67.081  91.176  95.147  1.00  0.00           C
ATOM  10112  C36 POPE  183      68.231  91.576  94.188  1.00  0.00           C
ATOM  10115  C37 POPE  183      67.791  91.876  92.738  1.00  0.00           C
ATOM  10118  C38 POPE  183      68.991  92.226  91.828  1.00  0.00           C
ATOM  10121  C39 POPE  183      68.661  92.346  90.328  1.00  0.00           C
ATOM  10124 0C31 POPE  183      69.911  92.286  89.427  1.00  0.00           C
ATOM  10127 1C31 POPE  183      69.631  92.226  87.917  1.00  0.00           C
ATOM  10130 2C31 POPE  183      70.851  91.756  87.107  1.00  0.00           C
ATOM  10133 3C31 POPE  183      70.591  91.616  85.597  1.00  0.00           C
ATOM  10136 4C31 POPE  183      71.731  90.886  84.867  1.00  0.00           C
ATOM  10139 5C31 POPE  183      71.491  90.756  83.357  1.00  0.00           C
ATOM  10142 6C31 POPE  183      72.621  90.016  82.618  1.00  0.00           C
ATOM  10146  NH3 POPE  184       9.411 111.846  57.977  1.00  0.00           N
ATOM  10150  C12 POPE  184       8.321 110.886  58.337  1.00  0.00           C
ATOM  10153  C11 POPE  184       7.581 110.396  57.097  1.00  0.00           C
ATOM  10156  P   POPE  184       5.201 110.756  56.137  1.00  0.00           P
ATOM  10157  O13 POPE  184       4.421 111.886  55.577  1.00  0.00           O
ATOM  10158  O14 POPE  184       5.621 109.666  55.217  1.00  0.00           O
ATOM  10159  O11 POPE  184       4.491 110.096  57.377  1.00  0.00           O
ATOM  10160  O12 POPE  184       6.531 111.316  56.787  1.00  0.00           O
ATOM  10161  C1  POPE  184       4.431 110.776  58.637  1.00  0.00           C
ATOM  10164  C2  POPE  184       3.841 109.836  59.727  1.00  0.00           C
ATOM  10166  O21 POPE  184       3.871 110.406  61.048  1.00  0.00           O
ATOM  10167  C21 POPE  184       5.011 110.646  61.648  1.00  0.00           C
ATOM  10168  O22 POPE  184       6.121 110.546  61.157  1.00  0.00           O
ATOM  10169  C22 POPE  184       4.731 111.146  63.077  1.00  0.00           C
ATOM  10172  C3  POPE  184       4.451 108.406  59.697  1.00  0.00           C
ATOM  10175  O31 POPE  184       3.591 107.456  60.357  1.00  0.00           O
ATOM  10176  C31 POPE  184       4.021 107.016  61.537  1.00  0.00           C
ATOM  10177  O32 POPE  184       5.001 107.436  62.118  1.00  0.00           O
ATOM  10178  C32 POPE  184       3.151 105.846  62.007  1.00  0.00           C
ATOM  10181  C23 POPE  184       5.711 110.656  64.177  1.00  0.00           C
ATOM  10184  C24 POPE  184       5.231 109.386  64.898  1.00  0.00           C
ATOM  10187  C25 POPE  184       6.171 108.916  66.017  1.00  0.00           C
ATOM  10190  C26 POPE  184       5.741 107.586  66.637  1.00  0.00           C
ATOM  10193  C27 POPE  184       6.761 107.086  67.667  1.00  0.00           C
ATOM  10196  C28 POPE  184       6.201 106.816  69.078  1.00  0.00           C
ATOM  10199  C29 POPE  184       5.701 108.066  69.768  1.00  0.00           C
ATOM  10201 0C21 POPE  184       5.041 108.076  70.938  1.00  0.00           C
ATOM  10203 1C21 POPE  184       4.721 106.826  71.737  1.00  0.00           C
ATOM  10206 2C21 POPE  184       5.941 106.296  72.517  1.00  0.00           C
ATOM  10209 3C21 POPE  184       6.221 107.066  73.817  1.00  0.00           C
ATOM  10212 4C21 POPE  184       5.351 106.606  74.997  1.00  0.00           C
ATOM  10215 5C21 POPE  184       5.641 105.166  75.467  1.00  0.00           C
ATOM  10218 6C21 POPE  184       7.061 104.946  75.997  1.00  0.00           C
ATOM  10221 7C21 POPE  184       7.171 103.676  76.838  1.00  0.00           C
ATOM  10224 8C21 POPE  184       8.521 103.536  77.537  1.00  0.00           C
ATOM  10228  C33 POPE  184       3.031 105.746  63.537  1.00  0.00           C
ATOM  10231  C34 POPE  184       2.181 104.536  63.967  1.00  0.00           C
ATOM  10234  C35 POPE  184       2.231 104.246  65.477  1.00  0.00           C
ATOM  10237  C36 POPE  184       1.521 105.296  66.337  1.00  0.00           C
ATOM  10240  C37 POPE  184       1.561 104.956  67.828  1.00  0.00           C
ATOM  10243  C38 POPE  184       0.701 105.886  68.707  1.00  0.00           C
ATOM  10246  C39 POPE  184      -0.801 105.776  68.418  1.00  0.00           C
ATOM  10249 0C31 POPE  184      -1.681 106.436  69.487  1.00  0.00           C
ATOM  10252 1C31 POPE  184      -3.151 106.576  69.047  1.00  0.00           C
ATOM  10255 2C31 POPE  184      -3.941 107.556  69.937  1.00  0.00           C
ATOM  10258 3C31 POPE  184      -3.951 107.146  71.418  1.00  0.00           C
ATOM  10261 4C31 POPE  184      -4.641 108.166  72.328  1.00  0.00           C
ATOM  10264 5C31 POPE  184      -4.611 107.706  73.787  1.00  0.00           C
ATOM  10267 6C31 POPE  184      -4.891 108.816  74.797  1.00  0.00           C
ATOM  10271  NH3 POPE  185     128.101 101.216 101.597  1.00  0.00           N
ATOM  10275  C12 POPE  185     127.771 100.156 102.637  1.00  0.00           C
ATOM  10278  C11 POPE  185     126.641  99.226 102.127  1.00  0.00           C
ATOM  10281  P   POPE  185     125.311  97.176 103.097  1.00  0.00           P
ATOM  10282  O13 POPE  185     125.571  95.706 103.177  1.00  0.00           O
ATOM  10283  O14 POPE  185     124.661  97.826 104.247  1.00  0.00           O
ATOM  10284  O11 POPE  185     124.451  97.436 101.787  1.00  0.00           O
ATOM  10285  O12 POPE  185     126.671  97.936 102.758  1.00  0.00           O
ATOM  10286  C1  POPE  185     124.361  96.436 100.767  1.00  0.00           C
ATOM  10289  C2  POPE  185     123.911  97.066  99.427  1.00  0.00           C
ATOM  10291  O21 POPE  185     123.891  96.016  98.447  1.00  0.00           O
ATOM  10292  C21 POPE  185     123.341  96.216  97.238  1.00  0.00           C
ATOM  10293  O22 POPE  185     123.761  95.686  96.217  1.00  0.00           O
ATOM  10294  C22 POPE  185     122.031  96.996  97.277  1.00  0.00           C
ATOM  10297  C3  POPE  185     124.921  98.186  99.067  1.00  0.00           C
ATOM  10300  O31 POPE  185     124.631  98.756  97.777  1.00  0.00           O
ATOM  10301  C31 POPE  185     124.701 100.076  97.707  1.00  0.00           C
ATOM  10302  O32 POPE  185     124.781 100.836  98.658  1.00  0.00           O
ATOM  10303  C32 POPE  185     124.751 100.436  96.228  1.00  0.00           C
ATOM  10306  C23 POPE  185     121.091  96.526  96.137  1.00  0.00           C
ATOM  10309  C24 POPE  185     119.801  97.336  96.047  1.00  0.00           C
ATOM  10312  C25 POPE  185     118.901  96.896  94.878  1.00  0.00           C
ATOM  10315  C26 POPE  185     119.571  96.936  93.497  1.00  0.00           C
ATOM  10318  C27 POPE  185     118.551  96.786  92.357  1.00  0.00           C
ATOM  10321  C28 POPE  185     119.151  96.976  90.947  1.00  0.00           C
ATOM  10324  C29 POPE  185     119.241  95.716  90.127  1.00  0.00           C
ATOM  10326 0C21 POPE  185     118.311  95.266  89.268  1.00  0.00           C
ATOM  10328 1C21 POPE  185     116.981  95.916  88.947  1.00  0.00           C
ATOM  10331 2C21 POPE  185     116.421  95.506  87.567  1.00  0.00           C
ATOM  10334 3C21 POPE  185     115.201  96.336  87.167  1.00  0.00           C
ATOM  10337 4C21 POPE  185     114.521  95.876  85.868  1.00  0.00           C
ATOM  10340 5C21 POPE  185     115.351  96.106  84.598  1.00  0.00           C
ATOM  10343 6C21 POPE  185     115.761  94.806  83.877  1.00  0.00           C
ATOM  10346 7C21 POPE  185     116.141  95.046  82.408  1.00  0.00           C
ATOM  10349 8C21 POPE  185     116.631  93.786  81.698  1.00  0.00           C
ATOM  10353  C33 POPE  185     125.861  99.656  95.477  1.00  0.00           C
ATOM  10356  C34 POPE  185     125.401  98.706  94.377  1.00  0.00           C
ATOM  10359  C35 POPE  185     124.911  99.486  93.158  1.00  0.00           C
ATOM  10362  C36 POPE  185     124.761  98.646  91.897  1.00  0.00           C
ATOM  10365  C37 POPE  185     123.891  99.346  90.857  1.00  0.00           C
ATOM  10368  C38 POPE  185     123.841  98.626  89.508  1.00  0.00           C
ATOM  10371  C39 POPE  185     123.521  97.126  89.637  1.00  0.00           C
ATOM  10374 0C31 POPE  185     122.981  96.546  88.328  1.00  0.00           C
ATOM  10377 1C31 POPE  185     122.781  95.026  88.357  1.00  0.00           C
ATOM  10380 2C31 POPE  185     123.951  94.236  87.738  1.00  0.00           C
ATOM  10383 3C31 POPE  185     123.611  92.756  87.528  1.00  0.00           C
ATOM  10386 4C31 POPE  185     124.531  92.066  86.517  1.00  0.00           C
ATOM  10389 5C31 POPE  185     124.051  90.646  86.187  1.00  0.00           C
ATOM  10392 6C31 POPE  185     124.861  89.976  85.077  1.00  0.00           C
ATOM  10396  NH3 POPE  186      16.401  57.966 107.537  1.00  0.00           N
ATOM  10400  C12 POPE  186      16.401  57.096 108.768  1.00  0.00           C
ATOM  10403  C11 POPE  186      17.811  56.816 109.338  1.00  0.00           C
ATOM  10406  P   POPE  186      18.741  54.536 108.518  1.00  0.00           P
ATOM  10407  O13 POPE  186      19.751  54.146 109.517  1.00  0.00           O
ATOM  10408  O14 POPE  186      17.381  53.986 108.697  1.00  0.00           O
ATOM  10409  O11 POPE  186      19.221  54.126 107.067  1.00  0.00           O
ATOM  10410  O12 POPE  186      18.641  56.116 108.407  1.00  0.00           O
ATOM  10411  C1  POPE  186      20.521  54.446 106.567  1.00  0.00           C
ATOM  10414  C2  POPE  186      20.561  54.376 105.018  1.00  0.00           C
ATOM  10416  O21 POPE  186      21.681  55.146 104.537  1.00  0.00           O
ATOM  10417  C21 POPE  186      22.131  54.816 103.328  1.00  0.00           C
ATOM  10418  O22 POPE  186      21.911  53.776 102.747  1.00  0.00           O
ATOM  10419  C22 POPE  186      22.901  56.006 102.747  1.00  0.00           C
ATOM  10422  C3  POPE  186      19.251  54.976 104.438  1.00  0.00           C
ATOM  10425  O31 POPE  186      19.331  55.196 103.007  1.00  0.00           O
ATOM  10426  C31 POPE  186      18.501  54.536 102.217  1.00  0.00           C
ATOM  10427  O32 POPE  186      17.591  53.806 102.577  1.00  0.00           O
ATOM  10428  C32 POPE  186      18.861  54.906 100.777  1.00  0.00           C
ATOM  10431  C23 POPE  186      23.111  55.976 101.217  1.00  0.00           C
ATOM  10434  C24 POPE  186      22.961  57.396 100.637  1.00  0.00           C
ATOM  10437  C25 POPE  186      23.111  57.486  99.117  1.00  0.00           C
ATOM  10440  C26 POPE  186      22.931  58.926  98.617  1.00  0.00           C
ATOM  10443  C27 POPE  186      22.371  58.976  97.188  1.00  0.00           C
ATOM  10446  C28 POPE  186      22.201  60.406  96.648  1.00  0.00           C
ATOM  10449  C29 POPE  186      21.541  60.406  95.298  1.00  0.00           C
ATOM  10451 0C21 POPE  186      21.841  61.206  94.257  1.00  0.00           C
ATOM  10453 1C21 POPE  186      22.881  62.306  94.287  1.00  0.00           C
ATOM  10456 2C21 POPE  186      22.991  63.056  92.948  1.00  0.00           C
ATOM  10459 3C21 POPE  186      23.771  62.286  91.877  1.00  0.00           C
ATOM  10462 4C21 POPE  186      24.011  63.116  90.607  1.00  0.00           C
ATOM  10465 5C21 POPE  186      24.621  62.316  89.447  1.00  0.00           C
ATOM  10468 6C21 POPE  186      23.581  61.456  88.707  1.00  0.00           C
ATOM  10471 7C21 POPE  186      24.131  60.826  87.427  1.00  0.00           C
ATOM  10474 8C21 POPE  186      23.021  60.356  86.477  1.00  0.00           C
ATOM  10478  C33 POPE  186      18.821  56.446 100.547  1.00  0.00           C
ATOM  10481  C34 POPE  186      19.321  56.866  99.157  1.00  0.00           C
ATOM  10484  C35 POPE  186      18.271  56.676  98.037  1.00  0.00           C
ATOM  10487  C36 POPE  186      18.761  57.226  96.698  1.00  0.00           C
ATOM  10490  C37 POPE  186      17.701  57.116  95.597  1.00  0.00           C
ATOM  10493  C38 POPE  186      18.081  57.836  94.297  1.00  0.00           C
ATOM  10496  C39 POPE  186      19.181  57.146  93.497  1.00  0.00           C
ATOM  10499 0C31 POPE  186      19.451  57.856  92.157  1.00  0.00           C
ATOM  10502 1C31 POPE  186      20.511  57.166  91.307  1.00  0.00           C
ATOM  10505 2C31 POPE  186      21.601  58.126  90.807  1.00  0.00           C
ATOM  10508 3C31 POPE  186      22.611  57.496  89.847  1.00  0.00           C
ATOM  10511 4C31 POPE  186      21.961  56.876  88.597  1.00  0.00           C
ATOM  10514 5C31 POPE  186      22.971  56.436  87.548  1.00  0.00           C
ATOM  10517 6C31 POPE  186      22.311  55.626  86.447  1.00  0.00           C
ATOM  10521  NH3 POPE  187      50.811  22.686  60.037  1.00  0.00           N
ATOM  10525  C12 POPE  187      49.761  22.576  58.957  1.00  0.00           C
ATOM  10528  C11 POPE  187      48.381  23.016  59.408  1.00  0.00           C
ATOM  10531  P   POPE  187      47.001  25.166  59.767  1.00  0.00           P
ATOM  10532  O13 POPE  187      47.231  26.626  59.837  1.00  0.00           O
ATOM  10533  O14 POPE  187      46.071  24.626  58.737  1.00  0.00           O
ATOM  10534  O11 POPE  187      46.641  24.556  61.167  1.00  0.00           O
ATOM  10535  O12 POPE  187      48.371  24.436  59.548  1.00  0.00           O
ATOM  10536  C1  POPE  187      45.351  24.046  61.447  1.00  0.00           C
ATOM  10539  C2  POPE  187      45.191  24.046  62.977  1.00  0.00           C
ATOM  10541  O21 POPE  187      43.871  23.576  63.298  1.00  0.00           O
ATOM  10542  C21 POPE  187      43.781  22.986  64.478  1.00  0.00           C
ATOM  10543  O22 POPE  187      44.731  22.656  65.187  1.00  0.00           O
ATOM  10544  C22 POPE  187      42.321  22.696  64.817  1.00  0.00           C
ATOM  10547  C3  POPE  187      45.411  25.496  63.508  1.00  0.00           C
ATOM  10550  O31 POPE  187      45.211  25.536  64.938  1.00  0.00           O
ATOM  10551  C31 POPE  187      46.051  26.226  65.658  1.00  0.00           C
ATOM  10552  O32 POPE  187      46.901  27.006  65.247  1.00  0.00           O
ATOM  10553  C32 POPE  187      45.751  25.916  67.118  1.00  0.00           C
ATOM  10556  C23 POPE  187      42.121  21.416  65.668  1.00  0.00           C
ATOM  10559  C24 POPE  187      40.721  21.376  66.297  1.00  0.00           C
ATOM  10562  C25 POPE  187      40.281  19.996  66.817  1.00  0.00           C
ATOM  10565  C26 POPE  187      41.011  19.526  68.088  1.00  0.00           C
ATOM  10568  C27 POPE  187      40.051  18.886  69.108  1.00  0.00           C
ATOM  10571  C28 POPE  187      40.751  18.346  70.367  1.00  0.00           C
ATOM  10574  C29 POPE  187      39.761  17.826  71.387  1.00  0.00           C
ATOM  10576 0C21 POPE  187      39.661  18.196  72.677  1.00  0.00           C
ATOM  10578 1C21 POPE  187      40.561  19.186  73.368  1.00  0.00           C
ATOM  10581 2C21 POPE  187      40.371  19.276  74.898  1.00  0.00           C
ATOM  10584 3C21 POPE  187      39.361  20.346  75.337  1.00  0.00           C
ATOM  10587 4C21 POPE  187      39.441  20.676  76.838  1.00  0.00           C
ATOM  10590 5C21 POPE  187      38.671  21.956  77.207  1.00  0.00           C
ATOM  10593 6C21 POPE  187      38.741  22.286  78.697  1.00  0.00           C
ATOM  10596 7C21 POPE  187      37.971  23.556  79.067  1.00  0.00           C
ATOM  10599 8C21 POPE  187      37.981  23.846  80.578  1.00  0.00           C
ATOM  10603  C33 POPE  187      46.751  26.506  68.117  1.00  0.00           C
ATOM  10606  C34 POPE  187      46.391  26.026  69.528  1.00  0.00           C
ATOM  10609  C35 POPE  187      47.311  26.576  70.617  1.00  0.00           C
ATOM  10612  C36 POPE  187      47.021  25.866  71.958  1.00  0.00           C
ATOM  10615  C37 POPE  187      47.971  26.306  73.077  1.00  0.00           C
ATOM  10618  C38 POPE  187      47.781  25.496  74.367  1.00  0.00           C
ATOM  10621  C39 POPE  187      46.431  25.726  75.057  1.00  0.00           C
ATOM  10624 0C31 POPE  187      46.381  27.026  75.868  1.00  0.00           C
ATOM  10627 1C31 POPE  187      46.631  26.796  77.367  1.00  0.00           C
ATOM  10630 2C31 POPE  187      46.551  28.096  78.167  1.00  0.00           C
ATOM  10633 3C31 POPE  187      46.621  27.866  79.677  1.00  0.00           C
ATOM  10636 4C31 POPE  187      46.741  29.196  80.428  1.00  0.00           C
ATOM  10639 5C31 POPE  187      46.781  29.026  81.947  1.00  0.00           C
ATOM  10642 6C31 POPE  187      47.221  30.286  82.688  1.00  0.00           C
ATOM  10646  NH3 POPE  188      60.651  69.656  63.427  1.00  0.00           N
ATOM  10650  C12 POPE  188      60.541  70.686  64.527  1.00  0.00           C
ATOM  10653  C11 POPE  188      61.601  70.516  65.637  1.00  0.00           C
ATOM  10656  P   POPE  188      62.851  72.786  65.717  1.00  0.00           P
ATOM  10657  O13 POPE  188      62.921  72.626  64.247  1.00  0.00           O
ATOM  10658  O14 POPE  188      62.581  74.166  66.188  1.00  0.00           O
ATOM  10659  O11 POPE  188      64.221  72.366  66.387  1.00  0.00           O
ATOM  10660  O12 POPE  188      61.811  71.756  66.317  1.00  0.00           O
ATOM  10661  C1  POPE  188      64.321  72.466  67.817  1.00  0.00           C
ATOM  10664  C2  POPE  188      64.381  71.036  68.398  1.00  0.00           C
ATOM  10666  O21 POPE  188      64.231  70.956  69.838  1.00  0.00           O
ATOM  10667  C21 POPE  188      64.891  71.766  70.658  1.00  0.00           C
ATOM  10668  O22 POPE  188      65.621  72.676  70.337  1.00  0.00           O
ATOM  10669  C22 POPE  188      64.611  71.336  72.098  1.00  0.00           C
ATOM  10672  C3  POPE  188      65.651  70.316  67.847  1.00  0.00           C
ATOM  10675  O31 POPE  188      65.841  68.996  68.387  1.00  0.00           O
ATOM  10676  C31 POPE  188      67.041  68.516  68.027  1.00  0.00           C
ATOM  10677  O32 POPE  188      67.731  68.996  67.137  1.00  0.00           O
ATOM  10678  C32 POPE  188      67.461  67.396  68.977  1.00  0.00           C
ATOM  10681  C23 POPE  188      64.941  72.406  73.177  1.00  0.00           C
ATOM  10684  C24 POPE  188      64.951  71.786  74.578  1.00  0.00           C
ATOM  10687  C25 POPE  188      65.031  72.796  75.737  1.00  0.00           C
ATOM  10690  C26 POPE  188      66.281  73.676  75.737  1.00  0.00           C
ATOM  10693  C27 POPE  188      66.381  74.656  76.917  1.00  0.00           C
ATOM  10696  C28 POPE  188      66.881  74.026  78.237  1.00  0.00           C
ATOM  10699  C29 POPE  188      65.801  73.486  79.148  1.00  0.00           C
ATOM  10701 0C21 POPE  188      65.821  73.496  80.497  1.00  0.00           C
ATOM  10703 1C21 POPE  188      66.951  73.986  81.377  1.00  0.00           C
ATOM  10706 2C21 POPE  188      67.051  73.186  82.688  1.00  0.00           C
ATOM  10709 3C21 POPE  188      68.001  73.846  83.707  1.00  0.00           C
ATOM  10712 4C21 POPE  188      67.921  73.176  85.098  1.00  0.00           C
ATOM  10715 5C21 POPE  188      68.861  73.806  86.137  1.00  0.00           C
ATOM  10718 6C21 POPE  188      68.681  73.246  87.557  1.00  0.00           C
ATOM  10721 7C21 POPE  188      69.491  73.976  88.637  1.00  0.00           C
ATOM  10724 8C21 POPE  188      69.451  73.276  90.007  1.00  0.00           C
ATOM  10728  C33 POPE  188      68.481  66.396  68.398  1.00  0.00           C
ATOM  10731  C34 POPE  188      68.801  65.266  69.397  1.00  0.00           C
ATOM  10734  C35 POPE  188      69.201  65.746  70.798  1.00  0.00           C
ATOM  10737  C36 POPE  188      69.261  64.616  71.838  1.00  0.00           C
ATOM  10740  C37 POPE  188      69.461  65.186  73.247  1.00  0.00           C
ATOM  10743  C38 POPE  188      69.141  64.206  74.388  1.00  0.00           C
ATOM  10746  C39 POPE  188      69.471  64.836  75.747  1.00  0.00           C
ATOM  10749 0C31 POPE  188      69.571  63.876  76.938  1.00  0.00           C
ATOM  10752 1C31 POPE  188      70.481  64.506  78.018  1.00  0.00           C
ATOM  10755 2C31 POPE  188      70.971  63.546  79.108  1.00  0.00           C
ATOM  10758 3C31 POPE  188      71.951  64.256  80.037  1.00  0.00           C
ATOM  10761 4C31 POPE  188      72.731  63.316  80.977  1.00  0.00           C
ATOM  10764 5C31 POPE  188      73.571  64.096  81.987  1.00  0.00           C
ATOM  10767 6C31 POPE  188      74.491  63.216  82.847  1.00  0.00           C
ATOM  10771  NH3 POPE  189     125.851  96.296  58.997  1.00  0.00           N
ATOM  10775  C12 POPE  189     124.681  97.216  58.847  1.00  0.00           C
ATOM  10778  C11 POPE  189     124.941  98.376  57.867  1.00  0.00           C
ATOM  10781  P   POPE  189     125.971 100.576  58.807  1.00  0.00           P
ATOM  10782  O13 POPE  189     127.131  99.776  59.237  1.00  0.00           O
ATOM  10783  O14 POPE  189     126.161 101.446  57.627  1.00  0.00           O
ATOM  10784  O11 POPE  189     125.471 101.506  59.987  1.00  0.00           O
ATOM  10785  O12 POPE  189     124.741  99.636  58.508  1.00  0.00           O
ATOM  10786  C1  POPE  189     124.541 101.046  60.977  1.00  0.00           C
ATOM  10789  C2  POPE  189     125.101 101.266  62.417  1.00  0.00           C
ATOM  10791  O21 POPE  189     124.391 100.476  63.387  1.00  0.00           O
ATOM  10792  C21 POPE  189     123.131 100.806  63.657  1.00  0.00           C
ATOM  10793  O22 POPE  189     122.381 101.466  62.967  1.00  0.00           O
ATOM  10794  C22 POPE  189     122.741 100.166  64.987  1.00  0.00           C
ATOM  10797  C3  POPE  189     125.171 102.766  62.847  1.00  0.00           C
ATOM  10800  O31 POPE  189     125.311 102.936  64.278  1.00  0.00           O
ATOM  10801  C31 POPE  189     126.551 103.016  64.738  1.00  0.00           C
ATOM  10802  O32 POPE  189     127.571 102.946  64.078  1.00  0.00           O
ATOM  10803  C32 POPE  189     126.491 103.196  66.247  1.00  0.00           C
ATOM  10806  C23 POPE  189     122.171 101.206  65.967  1.00  0.00           C
ATOM  10809  C24 POPE  189     121.571 100.526  67.207  1.00  0.00           C
ATOM  10812  C25 POPE  189     120.861 101.496  68.158  1.00  0.00           C
ATOM  10815  C26 POPE  189     121.821 102.446  68.897  1.00  0.00           C
ATOM  10818  C27 POPE  189     121.061 103.426  69.797  1.00  0.00           C
ATOM  10821  C28 POPE  189     121.981 104.516  70.387  1.00  0.00           C
ATOM  10824  C29 POPE  189     121.221 105.446  71.287  1.00  0.00           C
ATOM  10826 0C21 POPE  189     120.871 105.196  72.557  1.00  0.00           C
ATOM  10828 1C21 POPE  189     121.161 103.946  73.357  1.00  0.00           C
ATOM  10831 2C21 POPE  189     119.871 103.256  73.848  1.00  0.00           C
ATOM  10834 3C21 POPE  189     120.151 102.206  74.937  1.00  0.00           C
ATOM  10837 4C21 POPE  189     118.941 101.906  75.837  1.00  0.00           C
ATOM  10840 5C21 POPE  189     119.391 101.236  77.137  1.00  0.00           C
ATOM  10843 6C21 POPE  189     118.391 101.396  78.298  1.00  0.00           C
ATOM  10846 7C21 POPE  189     118.971 100.836  79.607  1.00  0.00           C
ATOM  10849 8C21 POPE  189     118.121 101.116  80.837  1.00  0.00           C
ATOM  10853  C33 POPE  189     126.091 101.876  66.927  1.00  0.00           C
ATOM  10856  C34 POPE  189     125.541 102.026  68.348  1.00  0.00           C
ATOM  10859  C35 POPE  189     126.641 102.186  69.397  1.00  0.00           C
ATOM  10862  C36 POPE  189     126.051 102.486  70.778  1.00  0.00           C
ATOM  10865  C37 POPE  189     127.121 102.846  71.818  1.00  0.00           C
ATOM  10868  C38 POPE  189     126.511 103.346  73.138  1.00  0.00           C
ATOM  10871  C39 POPE  189     125.481 102.366  73.707  1.00  0.00           C
ATOM  10874 0C31 POPE  189     124.971 102.786  75.087  1.00  0.00           C
ATOM  10877 1C31 POPE  189     123.841 101.866  75.568  1.00  0.00           C
ATOM  10880 2C31 POPE  189     123.391 102.126  77.008  1.00  0.00           C
ATOM  10883 3C31 POPE  189     123.121 103.616  77.317  1.00  0.00           C
ATOM  10886 4C31 POPE  189     122.541 103.826  78.717  1.00  0.00           C
ATOM  10889 5C31 POPE  189     122.671 105.276  79.198  1.00  0.00           C
ATOM  10892 6C31 POPE  189     122.361 105.446  80.688  1.00  0.00           C
ATOM  10896  NH3 POPE  190      86.761  55.066  67.037  1.00  0.00           N
ATOM  10900  C12 POPE  190      87.891  54.836  66.067  1.00  0.00           C
ATOM  10903  C11 POPE  190      89.261  55.196  66.677  1.00  0.00           C
ATOM  10906  P   POPE  190      91.781  54.526  66.607  1.00  0.00           P
ATOM  10907  O13 POPE  190      91.861  53.336  67.467  1.00  0.00           O
ATOM  10908  O14 POPE  190      92.841  54.656  65.588  1.00  0.00           O
ATOM  10909  O11 POPE  190      91.741  55.836  67.487  1.00  0.00           O
ATOM  10910  O12 POPE  190      90.321  54.556  65.947  1.00  0.00           O
ATOM  10911  C1  POPE  190      92.611  55.996  68.607  1.00  0.00           C
ATOM  10914  C2  POPE  190      93.041  57.476  68.717  1.00  0.00           C
ATOM  10916  O21 POPE  190      94.021  57.606  69.768  1.00  0.00           O
ATOM  10917  C21 POPE  190      93.581  57.606  71.008  1.00  0.00           C
ATOM  10918  O22 POPE  190      92.501  57.236  71.407  1.00  0.00           O
ATOM  10919  C22 POPE  190      94.671  58.236  71.888  1.00  0.00           C
ATOM  10922  C3  POPE  190      91.851  58.496  68.848  1.00  0.00           C
ATOM  10925  O31 POPE  190      92.301  59.726  69.438  1.00  0.00           O
ATOM  10926  C31 POPE  190      91.401  60.586  69.857  1.00  0.00           C
ATOM  10927  O32 POPE  190      90.211  60.616  69.567  1.00  0.00           O
ATOM  10928  C32 POPE  190      92.071  61.516  70.857  1.00  0.00           C
ATOM  10931  C23 POPE  190      95.441  57.176  72.707  1.00  0.00           C
ATOM  10934  C24 POPE  190      95.951  57.676  74.058  1.00  0.00           C
ATOM  10937  C25 POPE  190      94.811  57.886  75.057  1.00  0.00           C
ATOM  10940  C26 POPE  190      95.291  58.126  76.488  1.00  0.00           C
ATOM  10943  C27 POPE  190      94.151  57.896  77.497  1.00  0.00           C
ATOM  10946  C28 POPE  190      94.611  57.986  78.957  1.00  0.00           C
ATOM  10949  C29 POPE  190      94.531  59.366  79.557  1.00  0.00           C
ATOM  10951 0C21 POPE  190      94.871  59.656  80.828  1.00  0.00           C
ATOM  10953 1C21 POPE  190      95.441  58.646  81.797  1.00  0.00           C
ATOM  10956 2C21 POPE  190      96.841  59.026  82.297  1.00  0.00           C
ATOM  10959 3C21 POPE  190      96.861  60.186  83.307  1.00  0.00           C
ATOM  10962 4C21 POPE  190      96.081  59.886  84.598  1.00  0.00           C
ATOM  10965 5C21 POPE  190      96.241  60.986  85.658  1.00  0.00           C
ATOM  10968 6C21 POPE  190      95.451  60.686  86.938  1.00  0.00           C
ATOM  10971 7C21 POPE  190      95.541  61.816  87.977  1.00  0.00           C
ATOM  10974 8C21 POPE  190      94.561  61.676  89.148  1.00  0.00           C
ATOM  10978  C33 POPE  190      91.801  61.056  72.308  1.00  0.00           C
ATOM  10981  C34 POPE  190      92.581  61.886  73.317  1.00  0.00           C
ATOM  10984  C35 POPE  190      92.081  61.696  74.758  1.00  0.00           C
ATOM  10987  C36 POPE  190      92.801  62.626  75.737  1.00  0.00           C
ATOM  10990  C37 POPE  190      92.361  62.416  77.188  1.00  0.00           C
ATOM  10993  C38 POPE  190      93.201  63.216  78.197  1.00  0.00           C
ATOM  10996  C39 POPE  190      93.111  64.736  78.027  1.00  0.00           C
ATOM  10999 0C31 POPE  190      93.971  65.486  79.058  1.00  0.00           C
ATOM  11002 1C31 POPE  190      93.851  67.016  78.947  1.00  0.00           C
ATOM  11005 2C31 POPE  190      94.551  67.766  80.087  1.00  0.00           C
ATOM  11008 3C31 POPE  190      96.061  67.486  80.177  1.00  0.00           C
ATOM  11011 4C31 POPE  190      96.771  68.386  81.207  1.00  0.00           C
ATOM  11014 5C31 POPE  190      97.961  67.696  81.877  1.00  0.00           C
ATOM  11017 6C31 POPE  190      98.691  68.586  82.887  1.00  0.00           C
ATOM  11021  NH3 POPE  191      95.991  13.736  61.527  1.00  0.00           N
ATOM  11025  C12 POPE  191      94.511  13.896  61.267  1.00  0.00           C
ATOM  11028  C11 POPE  191      93.791  14.656  62.387  1.00  0.00           C
ATOM  11031  P   POPE  191      91.461  15.596  61.527  1.00  0.00           P
ATOM  11032  O13 POPE  191      92.231  16.306  60.477  1.00  0.00           O
ATOM  11033  O14 POPE  191      90.251  14.866  61.097  1.00  0.00           O
ATOM  11034  O11 POPE  191      91.071  16.586  62.727  1.00  0.00           O
ATOM  11035  O12 POPE  191      92.391  14.536  62.227  1.00  0.00           O
ATOM  11036  C1  POPE  191      91.291  18.006  62.578  1.00  0.00           C
ATOM  11039  C2  POPE  191      92.761  18.416  62.917  1.00  0.00           C
ATOM  11041  O21 POPE  191      92.871  18.666  64.338  1.00  0.00           O
ATOM  11042  C21 POPE  191      94.061  18.336  64.837  1.00  0.00           C
ATOM  11043  O22 POPE  191      94.941  17.786  64.208  1.00  0.00           O
ATOM  11044  C22 POPE  191      94.221  18.756  66.297  1.00  0.00           C
ATOM  11047  C3  POPE  191      93.311  19.616  62.077  1.00  0.00           C
ATOM  11050  O31 POPE  191      94.751  19.616  62.118  1.00  0.00           O
ATOM  11051  C31 POPE  191      95.431  19.986  61.048  1.00  0.00           C
ATOM  11052  O32 POPE  191      94.941  20.436  60.017  1.00  0.00           O
ATOM  11053  C32 POPE  191      96.921  19.716  61.277  1.00  0.00           C
ATOM  11056  C23 POPE  191      94.991  17.706  67.147  1.00  0.00           C
ATOM  11059  C24 POPE  191      95.671  18.266  68.407  1.00  0.00           C
ATOM  11062  C25 POPE  191      94.741  18.406  69.618  1.00  0.00           C
ATOM  11065  C26 POPE  191      95.491  18.186  70.938  1.00  0.00           C
ATOM  11068  C27 POPE  191      94.591  18.396  72.168  1.00  0.00           C
ATOM  11071  C28 POPE  191      95.281  18.036  73.488  1.00  0.00           C
ATOM  11074  C29 POPE  191      95.401  16.556  73.737  1.00  0.00           C
ATOM  11076 0C21 POPE  191      96.411  15.916  74.367  1.00  0.00           C
ATOM  11078 1C21 POPE  191      97.641  16.546  74.978  1.00  0.00           C
ATOM  11081 2C21 POPE  191      97.601  16.496  76.517  1.00  0.00           C
ATOM  11084 3C21 POPE  191      96.411  17.266  77.118  1.00  0.00           C
ATOM  11087 4C21 POPE  191      96.421  17.266  78.648  1.00  0.00           C
ATOM  11090 5C21 POPE  191      95.201  17.976  79.257  1.00  0.00           C
ATOM  11093 6C21 POPE  191      95.271  19.516  79.198  1.00  0.00           C
ATOM  11096 7C21 POPE  191      94.021  20.156  79.828  1.00  0.00           C
ATOM  11099 8C21 POPE  191      94.051  21.686  79.838  1.00  0.00           C
ATOM  11103  C33 POPE  191      97.621  20.836  62.067  1.00  0.00           C
ATOM  11106  C34 POPE  191      97.691  20.616  63.587  1.00  0.00           C
ATOM  11109  C35 POPE  191      97.971  21.936  64.317  1.00  0.00           C
ATOM  11112  C36 POPE  191      98.261  21.796  65.827  1.00  0.00           C
ATOM  11115  C37 POPE  191      98.341  23.166  66.497  1.00  0.00           C
ATOM  11118  C38 POPE  191      98.861  23.146  67.947  1.00  0.00           C
ATOM  11121  C39 POPE  191      98.951  24.586  68.488  1.00  0.00           C
ATOM  11124 0C31 POPE  191      99.681  24.746  69.838  1.00  0.00           C
ATOM  11127 1C31 POPE  191      99.841  26.226  70.227  1.00  0.00           C
ATOM  11130 2C31 POPE  191     101.031  26.516  71.148  1.00  0.00           C
ATOM  11133 3C31 POPE  191     100.891  25.946  72.567  1.00  0.00           C
ATOM  11136 4C31 POPE  191      99.791  26.636  73.387  1.00  0.00           C
ATOM  11139 5C31 POPE  191      99.821  26.196  74.847  1.00  0.00           C
ATOM  11142 6C31 POPE  191      98.891  27.036  75.737  1.00  0.00           C
ATOM  11146  NH3 POPE  192     118.021  96.796 100.887  1.00  0.00           N
ATOM  11150  C12 POPE  192     116.791  96.726 101.727  1.00  0.00           C
ATOM  11153  C11 POPE  192     115.601  96.386 100.828  1.00  0.00           C
ATOM  11156  P   POPE  192     113.771  94.916 101.987  1.00  0.00           P
ATOM  11157  O13 POPE  192     114.821  94.086 102.627  1.00  0.00           O
ATOM  11158  O14 POPE  192     112.531  95.126 102.767  1.00  0.00           O
ATOM  11159  O11 POPE  192     113.351  94.336 100.597  1.00  0.00           O
ATOM  11160  O12 POPE  192     114.401  96.306 101.587  1.00  0.00           O
ATOM  11161  C1  POPE  192     112.441  95.116  99.777  1.00  0.00           C
ATOM  11164  C2  POPE  192     113.131  95.496  98.447  1.00  0.00           C
ATOM  11166  O21 POPE  192     112.251  96.246  97.598  1.00  0.00           O
ATOM  11167  C21 POPE  192     112.311  97.556  97.668  1.00  0.00           C
ATOM  11168  O22 POPE  192     112.961  98.206  98.467  1.00  0.00           O
ATOM  11169  C22 POPE  192     111.501  98.106  96.467  1.00  0.00           C
ATOM  11172  C3  POPE  192     113.581  94.196  97.707  1.00  0.00           C
ATOM  11175  O31 POPE  192     113.831  94.376  96.298  1.00  0.00           O
ATOM  11176  C31 POPE  192     114.781  95.276  96.027  1.00  0.00           C
ATOM  11177  O32 POPE  192     115.471  95.846  96.847  1.00  0.00           O
ATOM  11178  C32 POPE  192     114.831  95.566  94.527  1.00  0.00           C
ATOM  11181  C23 POPE  192     110.791  99.466  96.648  1.00  0.00           C
ATOM  11184  C24 POPE  192     109.601  99.666  95.667  1.00  0.00           C
ATOM  11187  C25 POPE  192     109.971  99.816  94.188  1.00  0.00           C
ATOM  11190  C26 POPE  192     109.901  98.506  93.377  1.00  0.00           C
ATOM  11193  C27 POPE  192     110.271  98.656  91.887  1.00  0.00           C
ATOM  11196  C28 POPE  192     110.271  97.296  91.158  1.00  0.00           C
ATOM  11199  C29 POPE  192     110.531  97.376  89.677  1.00  0.00           C
ATOM  11201 0C21 POPE  192     109.621  97.686  88.728  1.00  0.00           C
ATOM  11203 1C21 POPE  192     108.171  98.026  88.977  1.00  0.00           C
ATOM  11206 2C21 POPE  192     107.221  97.656  87.817  1.00  0.00           C
ATOM  11209 3C21 POPE  192     106.941  96.146  87.677  1.00  0.00           C
ATOM  11212 4C21 POPE  192     105.921  95.836  86.558  1.00  0.00           C
ATOM  11215 5C21 POPE  192     106.501  95.976  85.147  1.00  0.00           C
ATOM  11218 6C21 POPE  192     105.411  96.076  84.067  1.00  0.00           C
ATOM  11221 7C21 POPE  192     105.961  96.286  82.647  1.00  0.00           C
ATOM  11224 8C21 POPE  192     106.451  94.996  81.978  1.00  0.00           C
ATOM  11228  C33 POPE  192     114.301  94.456  93.588  1.00  0.00           C
ATOM  11231  C34 POPE  192     114.991  94.546  92.217  1.00  0.00           C
ATOM  11234  C35 POPE  192     114.411  93.606  91.158  1.00  0.00           C
ATOM  11237  C36 POPE  192     113.071  94.106  90.588  1.00  0.00           C
ATOM  11240  C37 POPE  192     112.621  93.276  89.367  1.00  0.00           C
ATOM  11243  C38 POPE  192     111.331  93.826  88.728  1.00  0.00           C
ATOM  11246  C39 POPE  192     110.871  92.996  87.518  1.00  0.00           C
ATOM  11249 0C31 POPE  192     109.421  92.526  87.647  1.00  0.00           C
ATOM  11252 1C31 POPE  192     109.031  91.556  86.517  1.00  0.00           C
ATOM  11255 2C31 POPE  192     107.641  90.926  86.727  1.00  0.00           C
ATOM  11258 3C31 POPE  192     107.671  89.796  87.767  1.00  0.00           C
ATOM  11261 4C31 POPE  192     106.301  89.466  88.357  1.00  0.00           C
ATOM  11264 5C31 POPE  192     106.411  88.536  89.578  1.00  0.00           C
ATOM  11267 6C31 POPE  192     105.061  88.086  90.127  1.00  0.00           C
ATOM  11271  NH3 POPE  193     121.201  86.636 105.807  1.00  0.00           N
ATOM  11275  C12 POPE  193     121.621  85.756 104.667  1.00  0.00           C
ATOM  11278  C11 POPE  193     120.411  84.996 104.097  1.00  0.00           C
ATOM  11281  P   POPE  193     118.711  86.916 103.427  1.00  0.00           P
ATOM  11282  O13 POPE  193     118.891  87.386 104.828  1.00  0.00           O
ATOM  11283  O14 POPE  193     117.331  86.576 103.057  1.00  0.00           O
ATOM  11284  O11 POPE  193     119.241  88.006 102.437  1.00  0.00           O
ATOM  11285  O12 POPE  193     119.721  85.746 103.117  1.00  0.00           O
ATOM  11286  C1  POPE  193     119.701  87.696 101.117  1.00  0.00           C
ATOM  11289  C2  POPE  193     118.651  88.146 100.087  1.00  0.00           C
ATOM  11291  O21 POPE  193     119.281  88.496  98.848  1.00  0.00           O
ATOM  11292  C21 POPE  193     119.211  87.566  97.928  1.00  0.00           C
ATOM  11293  O22 POPE  193     118.881  86.406  98.097  1.00  0.00           O
ATOM  11294  C22 POPE  193     119.551  88.206  96.587  1.00  0.00           C
ATOM  11297  C3  POPE  193     117.951  89.426 100.627  1.00  0.00           C
ATOM  11300  O31 POPE  193     117.121  90.076  99.648  1.00  0.00           O
ATOM  11301  C31 POPE  193     115.931  89.506  99.497  1.00  0.00           C
ATOM  11302  O32 POPE  193     115.511  88.546 100.107  1.00  0.00           O
ATOM  11303  C32 POPE  193     115.121  90.356  98.527  1.00  0.00           C
ATOM  11306  C23 POPE  193     119.361  87.256  95.378  1.00  0.00           C
ATOM  11309  C24 POPE  193     119.511  88.026  94.067  1.00  0.00           C
ATOM  11312  C25 POPE  193     119.291  87.206  92.787  1.00  0.00           C
ATOM  11315  C26 POPE  193     120.311  86.086  92.567  1.00  0.00           C
ATOM  11318  C27 POPE  193     120.091  85.416  91.197  1.00  0.00           C
ATOM  11321  C28 POPE  193     120.921  84.136  91.008  1.00  0.00           C
ATOM  11324  C29 POPE  193     120.611  83.486  89.677  1.00  0.00           C
ATOM  11326 0C21 POPE  193     121.501  82.986  88.787  1.00  0.00           C
ATOM  11328 1C21 POPE  193     123.001  82.936  88.938  1.00  0.00           C
ATOM  11331 2C21 POPE  193     123.711  83.226  87.598  1.00  0.00           C
ATOM  11334 3C21 POPE  193     125.201  82.896  87.647  1.00  0.00           C
ATOM  11337 4C21 POPE  193     125.991  83.406  86.427  1.00  0.00           C
ATOM  11340 5C21 POPE  193     125.501  82.846  85.087  1.00  0.00           C
ATOM  11343 6C21 POPE  193     126.401  83.286  83.918  1.00  0.00           C
ATOM  11346 7C21 POPE  193     126.141  82.486  82.627  1.00  0.00           C
ATOM  11349 8C21 POPE  193     127.211  82.706  81.548  1.00  0.00           C
ATOM  11353  C33 POPE  193     114.711  89.636  97.227  1.00  0.00           C
ATOM  11356  C34 POPE  193     113.951  90.616  96.327  1.00  0.00           C
ATOM  11359  C35 POPE  193     113.591  90.046  94.947  1.00  0.00           C
ATOM  11362  C36 POPE  193     114.821  89.736  94.078  1.00  0.00           C
ATOM  11365  C37 POPE  193     114.401  89.236  92.697  1.00  0.00           C
ATOM  11368  C38 POPE  193     115.581  88.836  91.797  1.00  0.00           C
ATOM  11371  C39 POPE  193     115.071  88.346  90.438  1.00  0.00           C
ATOM  11374 0C31 POPE  193     116.181  87.976  89.447  1.00  0.00           C
ATOM  11377 1C31 POPE  193     115.621  87.886  88.027  1.00  0.00           C
ATOM  11380 2C31 POPE  193     116.591  87.296  87.008  1.00  0.00           C
ATOM  11383 3C31 POPE  193     116.031  87.366  85.578  1.00  0.00           C
ATOM  11386 4C31 POPE  193     116.541  88.586  84.787  1.00  0.00           C
ATOM  11389 5C31 POPE  193     115.941  88.686  83.377  1.00  0.00           C
ATOM  11392 6C31 POPE  193     116.591  89.766  82.518  1.00  0.00           C
ATOM  11396  NH3 POPE  194     135.603  54.616 104.598  1.00  0.00           N
ATOM  11400  C12 POPE  194     134.103  54.666 104.357  1.00  0.00           C
ATOM  11403  C11 POPE  194     133.303  54.576 105.677  1.00  0.00           C
ATOM  11406  P   POPE  194     130.813  54.386 106.497  1.00  0.00           P
ATOM  11407  O13 POPE  194     130.243  53.066 106.867  1.00  0.00           O
ATOM  11408  O14 POPE  194     131.283  55.276 107.587  1.00  0.00           O
ATOM  11409  O11 POPE  194     129.703  55.156 105.708  1.00  0.00           O
ATOM  11410  O12 POPE  194     131.943  54.246 105.387  1.00  0.00           O
ATOM  11411  C1  POPE  194     128.713  54.456 104.947  1.00  0.00           C
ATOM  11414  C2  POPE  194     128.461  55.176 103.617  1.00  0.00           C
ATOM  11416  O21 POPE  194     127.661  54.276 102.837  1.00  0.00           O
ATOM  11417  C21 POPE  194     126.771  54.846 102.057  1.00  0.00           C
ATOM  11418  O22 POPE  194     126.541  56.046 101.967  1.00  0.00           O
ATOM  11419  C22 POPE  194     126.081  53.746 101.257  1.00  0.00           C
ATOM  11422  C3  POPE  194     129.783  55.506 102.878  1.00  0.00           C
ATOM  11425  O31 POPE  194     129.513  56.136 101.607  1.00  0.00           O
ATOM  11426  C31 POPE  194     130.223  55.746 100.568  1.00  0.00           C
ATOM  11427  O32 POPE  194     131.103  54.906 100.588  1.00  0.00           O
ATOM  11428  C32 POPE  194     129.713  56.486  99.328  1.00  0.00           C
ATOM  11431  C23 POPE  194     125.791  54.196  99.817  1.00  0.00           C
ATOM  11434  C24 POPE  194     125.181  53.086  98.977  1.00  0.00           C
ATOM  11437  C25 POPE  194     124.391  53.616  97.767  1.00  0.00           C
ATOM  11440  C26 POPE  194     125.241  53.816  96.508  1.00  0.00           C
ATOM  11443  C27 POPE  194     124.371  54.056  95.258  1.00  0.00           C
ATOM  11446  C28 POPE  194     124.061  52.796  94.417  1.00  0.00           C
ATOM  11449  C29 POPE  194     123.611  51.586  95.197  1.00  0.00           C
ATOM  11451 0C21 POPE  194     122.531  50.816  94.978  1.00  0.00           C
ATOM  11453 1C21 POPE  194     121.511  51.006  93.877  1.00  0.00           C
ATOM  11456 2C21 POPE  194     122.011  50.416  92.548  1.00  0.00           C
ATOM  11459 3C21 POPE  194     121.021  50.686  91.397  1.00  0.00           C
ATOM  11462 4C21 POPE  194     121.541  50.266  90.007  1.00  0.00           C
ATOM  11465 5C21 POPE  194     122.411  51.326  89.297  1.00  0.00           C
ATOM  11468 6C21 POPE  194     123.841  51.466  89.828  1.00  0.00           C
ATOM  11471 7C21 POPE  194     124.781  52.246  88.887  1.00  0.00           C
ATOM  11474 8C21 POPE  194     126.231  52.246  89.357  1.00  0.00           C
ATOM  11478  C33 POPE  194     130.373  55.936  98.047  1.00  0.00           C
ATOM  11481  C34 POPE  194     129.983  56.656  96.747  1.00  0.00           C
ATOM  11484  C35 POPE  194     128.493  56.546  96.348  1.00  0.00           C
ATOM  11487  C36 POPE  194     128.291  56.256  94.847  1.00  0.00           C
ATOM  11490  C37 POPE  194     126.991  56.846  94.268  1.00  0.00           C
ATOM  11493  C38 POPE  194     126.661  56.306  92.857  1.00  0.00           C
ATOM  11496  C39 POPE  194     127.571  56.846  91.747  1.00  0.00           C
ATOM  11499 0C31 POPE  194     127.441  56.056  90.428  1.00  0.00           C
ATOM  11502 1C31 POPE  194     128.451  56.506  89.367  1.00  0.00           C
ATOM  11505 2C31 POPE  194     128.533  55.596  88.137  1.00  0.00           C
ATOM  11508 3C31 POPE  194     127.291  55.606  87.238  1.00  0.00           C
ATOM  11511 4C31 POPE  194     126.991  56.976  86.628  1.00  0.00           C
ATOM  11514 5C31 POPE  194     125.961  56.916  85.487  1.00  0.00           C
ATOM  11517 6C31 POPE  194     125.751  58.266  84.797  1.00  0.00           C
ATOM  11521  NH3 POPE  195      70.601  99.756  60.427  1.00  0.00           N
ATOM  11525  C12 POPE  195      69.111  99.726  60.647  1.00  0.00           C
ATOM  11528  C11 POPE  195      68.481  98.556  59.877  1.00  0.00           C
ATOM  11531  P   POPE  195      66.051  97.866  60.557  1.00  0.00           P
ATOM  11532  O13 POPE  195      64.651  98.286  60.258  1.00  0.00           O
ATOM  11533  O14 POPE  195      66.381  96.426  60.377  1.00  0.00           O
ATOM  11534  O11 POPE  195      66.361  98.266  62.048  1.00  0.00           O
ATOM  11535  O12 POPE  195      67.071  98.756  59.767  1.00  0.00           O
ATOM  11536  C1  POPE  195      65.371  97.936  63.037  1.00  0.00           C
ATOM  11539  C2  POPE  195      66.001  97.206  64.237  1.00  0.00           C
ATOM  11541  O21 POPE  195      66.061  98.146  65.328  1.00  0.00           O
ATOM  11542  C21 POPE  195      65.811  97.616  66.517  1.00  0.00           C
ATOM  11543  O22 POPE  195      65.601  96.436  66.727  1.00  0.00           O
ATOM  11544  C22 POPE  195      65.901  98.696  67.597  1.00  0.00           C
ATOM  11547  C3  POPE  195      67.391  96.606  63.837  1.00  0.00           C
ATOM  11550  O31 POPE  195      67.991  95.836  64.898  1.00  0.00           O
ATOM  11551  C31 POPE  195      68.711  96.566  65.747  1.00  0.00           C
ATOM  11552  O32 POPE  195      69.091  97.706  65.567  1.00  0.00           O
ATOM  11553  C32 POPE  195      68.921  95.766  67.027  1.00  0.00           C
ATOM  11556  C23 POPE  195      65.681  98.116  69.008  1.00  0.00           C
ATOM  11559  C24 POPE  195      65.351  99.176  70.067  1.00  0.00           C
ATOM  11562  C25 POPE  195      66.461 100.216  70.297  1.00  0.00           C
ATOM  11565  C26 POPE  195      66.101 101.126  71.488  1.00  0.00           C
ATOM  11568  C27 POPE  195      66.881 100.746  72.758  1.00  0.00           C
ATOM  11571  C28 POPE  195      66.461 101.566  73.997  1.00  0.00           C
ATOM  11574  C29 POPE  195      65.111 101.146  74.508  1.00  0.00           C
ATOM  11576 0C21 POPE  195      64.531 101.576  75.647  1.00  0.00           C
ATOM  11578 1C21 POPE  195      65.091 102.586  76.628  1.00  0.00           C
ATOM  11581 2C21 POPE  195      64.211 103.856  76.637  1.00  0.00           C
ATOM  11584 3C21 POPE  195      64.581 104.856  77.738  1.00  0.00           C
ATOM  11587 4C21 POPE  195      63.551 105.996  77.837  1.00  0.00           C
ATOM  11590 5C21 POPE  195      63.851 107.006  78.957  1.00  0.00           C
ATOM  11593 6C21 POPE  195      65.091 107.866  78.658  1.00  0.00           C
ATOM  11596 7C21 POPE  195      65.281 108.986  79.677  1.00  0.00           C
ATOM  11599 8C21 POPE  195      66.451 109.906  79.318  1.00  0.00           C
ATOM  11603  C33 POPE  195      69.261  96.636  68.247  1.00  0.00           C
ATOM  11606  C34 POPE  195      69.171  95.826  69.548  1.00  0.00           C
ATOM  11609  C35 POPE  195      69.581  96.626  70.787  1.00  0.00           C
ATOM  11612  C36 POPE  195      69.451  95.826  72.087  1.00  0.00           C
ATOM  11615  C37 POPE  195      69.841  96.636  73.328  1.00  0.00           C
ATOM  11618  C38 POPE  195      69.591  95.876  74.637  1.00  0.00           C
ATOM  11621  C39 POPE  195      68.171  96.086  75.197  1.00  0.00           C
ATOM  11624 0C31 POPE  195      68.081  97.316  76.117  1.00  0.00           C
ATOM  11627 1C31 POPE  195      66.641  97.576  76.608  1.00  0.00           C
ATOM  11630 2C31 POPE  195      66.551  97.986  78.088  1.00  0.00           C
ATOM  11633 3C31 POPE  195      67.191  99.346  78.387  1.00  0.00           C
ATOM  11636 4C31 POPE  195      66.901  99.796  79.828  1.00  0.00           C
ATOM  11639 5C31 POPE  195      67.271 101.266  80.087  1.00  0.00           C
ATOM  11642 6C31 POPE  195      66.881 101.736  81.497  1.00  0.00           C
ATOM  11646  NH3 POPE  196      81.281 100.646 101.678  1.00  0.00           N
ATOM  11650  C12 POPE  196      79.811 100.256 101.688  1.00  0.00           C
ATOM  11653  C11 POPE  196      79.321  99.726 100.308  1.00  0.00           C
ATOM  11656  P   POPE  196      78.011  97.426 100.267  1.00  0.00           P
ATOM  11657  O13 POPE  196      79.081  96.786 101.067  1.00  0.00           O
ATOM  11658  O14 POPE  196      76.621  96.956 100.477  1.00  0.00           O
ATOM  11659  O11 POPE  196      78.361  97.176  98.747  1.00  0.00           O
ATOM  11660  O12 POPE  196      78.081  99.006 100.428  1.00  0.00           O
ATOM  11661  C1  POPE  196      77.831  97.956  97.677  1.00  0.00           C
ATOM  11664  C2  POPE  196      76.571  97.336  97.027  1.00  0.00           C
ATOM  11666  O21 POPE  196      76.821  97.136  95.617  1.00  0.00           O
ATOM  11667  C21 POPE  196      77.391  95.986  95.277  1.00  0.00           C
ATOM  11668  O22 POPE  196      77.651  95.066  96.037  1.00  0.00           O
ATOM  11669  C22 POPE  196      77.671  96.026  93.778  1.00  0.00           C
ATOM  11672  C3  POPE  196      75.321  98.256  97.247  1.00  0.00           C
ATOM  11675  O31 POPE  196      74.511  98.446  96.078  1.00  0.00           O
ATOM  11676  C31 POPE  196      73.921  97.416  95.487  1.00  0.00           C
ATOM  11677  O32 POPE  196      73.621  97.386  94.297  1.00  0.00           O
ATOM  11678  C32 POPE  196      73.501  96.316  96.467  1.00  0.00           C
ATOM  11681  C23 POPE  196      76.451  95.686  92.878  1.00  0.00           C
ATOM  11684  C24 POPE  196      76.441  96.396  91.517  1.00  0.00           C
ATOM  11687  C25 POPE  196      77.721  96.266  90.688  1.00  0.00           C
ATOM  11690  C26 POPE  196      77.681  97.156  89.438  1.00  0.00           C
ATOM  11693  C27 POPE  196      78.911  96.946  88.547  1.00  0.00           C
ATOM  11696  C28 POPE  196      78.821  97.676  87.177  1.00  0.00           C
ATOM  11699  C29 POPE  196      79.481  99.036  87.148  1.00  0.00           C
ATOM  11701 0C21 POPE  196      79.191 100.036  86.307  1.00  0.00           C
ATOM  11703 1C21 POPE  196      78.131 100.036  85.227  1.00  0.00           C
ATOM  11706 2C21 POPE  196      78.701 100.036  83.787  1.00  0.00           C
ATOM  11709 3C21 POPE  196      79.561  98.806  83.477  1.00  0.00           C
ATOM  11712 4C21 POPE  196      79.711  98.496  81.978  1.00  0.00           C
ATOM  11715 5C21 POPE  196      80.621  99.466  81.197  1.00  0.00           C
ATOM  11718 6C21 POPE  196      81.011  98.906  79.817  1.00  0.00           C
ATOM  11721 7C21 POPE  196      82.031  99.766  79.058  1.00  0.00           C
ATOM  11724 8C21 POPE  196      81.411 100.716  78.027  1.00  0.00           C
ATOM  11728  C33 POPE  196      72.681  95.186  95.817  1.00  0.00           C
ATOM  11731  C34 POPE  196      73.521  94.336  94.857  1.00  0.00           C
ATOM  11734  C35 POPE  196      72.741  93.376  93.957  1.00  0.00           C
ATOM  11737  C36 POPE  196      73.491  93.136  92.647  1.00  0.00           C
ATOM  11740  C37 POPE  196      72.771  92.276  91.607  1.00  0.00           C
ATOM  11743  C38 POPE  196      73.441  92.386  90.238  1.00  0.00           C
ATOM  11746  C39 POPE  196      74.931  92.036  90.247  1.00  0.00           C
ATOM  11749 0C31 POPE  196      75.631  92.286  88.897  1.00  0.00           C
ATOM  11752 1C31 POPE  196      77.131  91.986  88.988  1.00  0.00           C
ATOM  11755 2C31 POPE  196      77.821  91.856  87.618  1.00  0.00           C
ATOM  11758 3C31 POPE  196      78.021  93.176  86.857  1.00  0.00           C
ATOM  11761 4C31 POPE  196      78.891  92.936  85.607  1.00  0.00           C
ATOM  11764 5C31 POPE  196      79.171  94.196  84.777  1.00  0.00           C
ATOM  11767 6C31 POPE  196      80.051  93.896  83.567  1.00  0.00           C
ATOM  11771  NH3 POPE  197      99.931   9.426  60.827  1.00  0.00           N
ATOM  11775  C12 POPE  197     100.611   9.606  59.497  1.00  0.00           C
ATOM  11778  C11 POPE  197     100.111   8.546  58.517  1.00  0.00           C
ATOM  11781  P   POPE  197      99.251   6.066  58.857  1.00  0.00           P
ATOM  11782  O13 POPE  197      97.861   6.556  59.017  1.00  0.00           O
ATOM  11783  O14 POPE  197      99.701   5.476  57.587  1.00  0.00           O
ATOM  11784  O11 POPE  197      99.661   5.106  60.047  1.00  0.00           O
ATOM  11785  O12 POPE  197     100.211   7.276  59.148  1.00  0.00           O
ATOM  11786  C1  POPE  197     100.121   5.806  61.217  1.00  0.00           C
ATOM  11789  C2  POPE  197     100.271   4.916  62.467  1.00  0.00           C
ATOM  11791  O21 POPE  197     101.291   5.416  63.347  1.00  0.00           O
ATOM  11792  C21 POPE  197     101.311   6.686  63.707  1.00  0.00           C
ATOM  11793  O22 POPE  197     100.631   7.596  63.238  1.00  0.00           O
ATOM  11794  C22 POPE  197     102.231   6.866  64.907  1.00  0.00           C
ATOM  11797  C3  POPE  197     100.611   3.446  62.107  1.00  0.00           C
ATOM  11800  O31 POPE  197     100.641   2.646  63.308  1.00  0.00           O
ATOM  11801  C31 POPE  197     100.641   1.346  63.077  1.00  0.00           C
ATOM  11802  O32 POPE  197     100.691   0.826  61.978  1.00  0.00           O
ATOM  11803  C32 POPE  197     100.551   0.596  64.408  1.00  0.00           C
ATOM  11806  C23 POPE  197     102.131   5.636  65.837  1.00  0.00           C
ATOM  11809  C24 POPE  197     102.581   5.956  67.258  1.00  0.00           C
ATOM  11812  C25 POPE  197     102.301   4.796  68.217  1.00  0.00           C
ATOM  11815  C26 POPE  197     103.041   4.976  69.548  1.00  0.00           C
ATOM  11818  C27 POPE  197     102.811   3.806  70.518  1.00  0.00           C
ATOM  11821  C28 POPE  197     103.881   3.796  71.628  1.00  0.00           C
ATOM  11824  C29 POPE  197     103.371   3.266  72.937  1.00  0.00           C
ATOM  11826 0C21 POPE  197     103.071   4.016  74.017  1.00  0.00           C
ATOM  11828 1C21 POPE  197     103.211   5.516  74.087  1.00  0.00           C
ATOM  11831 2C21 POPE  197     103.251   6.056  75.527  1.00  0.00           C
ATOM  11834 3C21 POPE  197     101.921   5.876  76.267  1.00  0.00           C
ATOM  11837 4C21 POPE  197     101.911   6.546  77.647  1.00  0.00           C
ATOM  11840 5C21 POPE  197     100.601   6.256  78.377  1.00  0.00           C
ATOM  11843 6C21 POPE  197     100.531   6.886  79.768  1.00  0.00           C
ATOM  11846 7C21 POPE  197      99.221   6.546  80.477  1.00  0.00           C
ATOM  11849 8C21 POPE  197      99.061   7.276  81.807  1.00  0.00           C
ATOM  11853  C33 POPE  197     101.731   0.836  65.377  1.00  0.00           C
ATOM  11856  C34 POPE  197     101.291   1.016  66.848  1.00  0.00           C
ATOM  11859  C35 POPE  197     101.031  -0.274  67.657  1.00  0.00           C
ATOM  11862  C36 POPE  197      99.991  -1.244  67.077  1.00  0.00           C
ATOM  11865  C37 POPE  197     100.601  -2.436  66.307  1.00  0.00           C
ATOM  11868  C38 POPE  197      99.541  -3.326  65.627  1.00  0.00           C
ATOM  11871  C39 POPE  197     100.131  -4.526  64.868  1.00  0.00           C
ATOM  11874 0C31 POPE  197     100.731  -5.576  65.817  1.00  0.00           C
ATOM  11877 1C31 POPE  197     101.131  -6.886  65.127  1.00  0.00           C
ATOM  11880 2C31 POPE  197     101.401  -8.036  66.107  1.00  0.00           C
ATOM  11883 3C31 POPE  197     102.351  -7.676  67.267  1.00  0.00           C
ATOM  11886 4C31 POPE  197     102.401  -8.736  68.368  1.00  0.00           C
ATOM  11889 5C31 POPE  197     103.301  -8.326  69.548  1.00  0.00           C
ATOM  11892 6C31 POPE  197     103.221  -9.266  70.747  1.00  0.00           C
ATOM  11896  NH3 POPE  198      88.971  22.256 104.667  1.00  0.00           N
ATOM  11900  C12 POPE  198      89.401  22.476 103.237  1.00  0.00           C
ATOM  11903  C11 POPE  198      90.391  23.666 103.078  1.00  0.00           C
ATOM  11906  P   POPE  198      88.571  25.476 103.467  1.00  0.00           P
ATOM  11907  O13 POPE  198      87.701  24.836 104.487  1.00  0.00           O
ATOM  11908  O14 POPE  198      88.641  26.956 103.427  1.00  0.00           O
ATOM  11909  O11 POPE  198      88.211  24.896 102.048  1.00  0.00           O
ATOM  11910  O12 POPE  198      90.011  24.876 103.737  1.00  0.00           O
ATOM  11911  C1  POPE  198      86.991  25.236 101.377  1.00  0.00           C
ATOM  11914  C2  POPE  198      86.101  23.976 101.097  1.00  0.00           C
ATOM  11916  O21 POPE  198      86.671  23.106 100.087  1.00  0.00           O
ATOM  11917  C21 POPE  198      86.651  23.496  98.817  1.00  0.00           C
ATOM  11918  O22 POPE  198      86.311  24.586  98.407  1.00  0.00           O
ATOM  11919  C22 POPE  198      87.091  22.346  97.907  1.00  0.00           C
ATOM  11922  C3  POPE  198      84.611  24.386 100.817  1.00  0.00           C
ATOM  11925  O31 POPE  198      83.801  23.356 100.217  1.00  0.00           O
ATOM  11926  C31 POPE  198      83.501  22.286 100.938  1.00  0.00           C
ATOM  11927  O32 POPE  198      83.821  22.036 102.087  1.00  0.00           O
ATOM  11928  C32 POPE  198      82.681  21.356 100.048  1.00  0.00           C
ATOM  11931  C23 POPE  198      86.271  22.316  96.597  1.00  0.00           C
ATOM  11934  C24 POPE  198      86.711  21.236  95.597  1.00  0.00           C
ATOM  11937  C25 POPE  198      85.831  21.216  94.338  1.00  0.00           C
ATOM  11940  C26 POPE  198      86.251  20.146  93.328  1.00  0.00           C
ATOM  11943  C27 POPE  198      85.601  20.356  91.947  1.00  0.00           C
ATOM  11946  C28 POPE  198      86.381  19.666  90.807  1.00  0.00           C
ATOM  11949  C29 POPE  198      85.941  20.156  89.447  1.00  0.00           C
ATOM  11951 0C21 POPE  198      85.631  19.406  88.377  1.00  0.00           C
ATOM  11953 1C21 POPE  198      85.661  17.906  88.277  1.00  0.00           C
ATOM  11956 2C21 POPE  198      84.311  17.316  88.717  1.00  0.00           C
ATOM  11959 3C21 POPE  198      84.171  15.796  88.488  1.00  0.00           C
ATOM  11962 4C21 POPE  198      82.821  15.316  89.027  1.00  0.00           C
ATOM  11965 5C21 POPE  198      82.511  13.826  88.827  1.00  0.00           C
ATOM  11968 6C21 POPE  198      81.221  13.456  89.578  1.00  0.00           C
ATOM  11971 7C21 POPE  198      80.801  11.996  89.447  1.00  0.00           C
ATOM  11974 8C21 POPE  198      79.511  11.696  90.217  1.00  0.00           C
ATOM  11978  C33 POPE  198      83.561  20.396  99.227  1.00  0.00           C
ATOM  11981  C34 POPE  198      82.691  19.526  98.317  1.00  0.00           C
ATOM  11984  C35 POPE  198      83.491  18.606  97.398  1.00  0.00           C
ATOM  11987  C36 POPE  198      82.651  18.096  96.207  1.00  0.00           C
ATOM  11990  C37 POPE  198      83.391  17.086  95.328  1.00  0.00           C
ATOM  11993  C38 POPE  198      82.631  16.726  94.048  1.00  0.00           C
ATOM  11996  C39 POPE  198      83.161  15.486  93.307  1.00  0.00           C
ATOM  11999 0C31 POPE  198      83.101  14.166  94.107  1.00  0.00           C
ATOM  12002 1C31 POPE  198      83.591  12.966  93.287  1.00  0.00           C
ATOM  12005 2C31 POPE  198      83.891  11.706  94.107  1.00  0.00           C
ATOM  12008 3C31 POPE  198      82.681  10.796  94.377  1.00  0.00           C
ATOM  12011 4C31 POPE  198      81.951  11.076  95.697  1.00  0.00           C
ATOM  12014 5C31 POPE  198      80.881  10.016  95.997  1.00  0.00           C
ATOM  12017 6C31 POPE  198      80.201  10.186  97.367  1.00  0.00           C
ATOM  12021  NH3 POPE  199      72.701  37.576 101.467  1.00  0.00           N
ATOM  12025  C12 POPE  199      73.681  36.706 100.737  1.00  0.00           C
ATOM  12028  C11 POPE  199      73.091  35.376 100.197  1.00  0.00           C
ATOM  12031  P   POPE  199      71.161  34.566 101.807  1.00  0.00           P
ATOM  12032  O13 POPE  199      70.561  33.246 102.137  1.00  0.00           O
ATOM  12033  O14 POPE  199      71.181  35.556 102.898  1.00  0.00           O
ATOM  12034  O11 POPE  199      70.371  35.266 100.647  1.00  0.00           O
ATOM  12035  O12 POPE  199      72.611  34.476 101.207  1.00  0.00           O
ATOM  12036  C1  POPE  199      68.951  35.266 100.588  1.00  0.00           C
ATOM  12039  C2  POPE  199      68.431  34.096  99.697  1.00  0.00           C
ATOM  12041  O21 POPE  199      69.271  33.836  98.557  1.00  0.00           O
ATOM  12042  C21 POPE  199      69.491  34.806  97.697  1.00  0.00           C
ATOM  12043  O22 POPE  199      68.991  35.926  97.717  1.00  0.00           O
ATOM  12044  C22 POPE  199      70.441  34.316  96.597  1.00  0.00           C
ATOM  12047  C3  POPE  199      66.941  34.346  99.338  1.00  0.00           C
ATOM  12050  O31 POPE  199      66.401  33.276  98.547  1.00  0.00           O
ATOM  12051  C31 POPE  199      66.501  33.366  97.227  1.00  0.00           C
ATOM  12052  O32 POPE  199      66.951  32.476  96.527  1.00  0.00           O
ATOM  12053  C32 POPE  199      65.941  34.676  96.678  1.00  0.00           C
ATOM  12056  C23 POPE  199      69.851  34.486  95.188  1.00  0.00           C
ATOM  12059  C24 POPE  199      70.081  33.246  94.307  1.00  0.00           C
ATOM  12062  C25 POPE  199      69.411  33.356  92.928  1.00  0.00           C
ATOM  12065  C26 POPE  199      69.401  32.016  92.188  1.00  0.00           C
ATOM  12068  C27 POPE  199      68.571  32.056  90.898  1.00  0.00           C
ATOM  12071  C28 POPE  199      68.191  30.656  90.367  1.00  0.00           C
ATOM  12074  C29 POPE  199      67.201  29.966  91.257  1.00  0.00           C
ATOM  12076 0C21 POPE  199      66.591  28.796  91.008  1.00  0.00           C
ATOM  12078 1C21 POPE  199      66.771  27.956  89.768  1.00  0.00           C
ATOM  12081 2C21 POPE  199      67.831  26.846  89.927  1.00  0.00           C
ATOM  12084 3C21 POPE  199      67.591  25.656  88.977  1.00  0.00           C
ATOM  12087 4C21 POPE  199      68.821  25.226  88.188  1.00  0.00           C
ATOM  12090 5C21 POPE  199      68.531  24.056  87.238  1.00  0.00           C
ATOM  12093 6C21 POPE  199      69.751  23.676  86.387  1.00  0.00           C
ATOM  12096 7C21 POPE  199      69.441  22.566  85.378  1.00  0.00           C
ATOM  12099 8C21 POPE  199      70.641  22.186  84.508  1.00  0.00           C
ATOM  12103  C33 POPE  199      65.251  34.466  95.308  1.00  0.00           C
ATOM  12106  C34 POPE  199      64.631  35.756  94.738  1.00  0.00           C
ATOM  12109  C35 POPE  199      65.421  36.386  93.578  1.00  0.00           C
ATOM  12112  C36 POPE  199      65.461  35.496  92.328  1.00  0.00           C
ATOM  12115  C37 POPE  199      66.381  36.016  91.197  1.00  0.00           C
ATOM  12118  C38 POPE  199      65.691  36.966  90.217  1.00  0.00           C
ATOM  12121  C39 POPE  199      65.841  38.456  90.568  1.00  0.00           C
ATOM  12124 0C31 POPE  199      64.931  39.326  89.688  1.00  0.00           C
ATOM  12127 1C31 POPE  199      65.061  40.836  89.967  1.00  0.00           C
ATOM  12130 2C31 POPE  199      63.981  41.646  89.247  1.00  0.00           C
ATOM  12133 3C31 POPE  199      64.281  41.886  87.767  1.00  0.00           C
ATOM  12136 4C31 POPE  199      64.921  43.266  87.507  1.00  0.00           C
ATOM  12139 5C31 POPE  199      65.221  43.506  86.037  1.00  0.00           C
ATOM  12142 6C31 POPE  199      65.761  44.896  85.697  1.00  0.00           C
ATOM  12146  NH3 POPE  200      27.551  80.846  62.368  1.00  0.00           N
ATOM  12150  C12 POPE  200      28.561  79.826  62.857  1.00  0.00           C
ATOM  12153  C11 POPE  200      28.121  78.366  62.567  1.00  0.00           C
ATOM  12156  P   POPE  200      29.041  76.346  64.047  1.00  0.00           P
ATOM  12157  O13 POPE  200      30.361  76.076  64.657  1.00  0.00           O
ATOM  12158  O14 POPE  200      28.251  75.196  63.567  1.00  0.00           O
ATOM  12159  O11 POPE  200      28.171  77.056  65.177  1.00  0.00           O
ATOM  12160  O12 POPE  200      29.161  77.446  62.927  1.00  0.00           O
ATOM  12161  C1  POPE  200      27.411  76.166  66.017  1.00  0.00           C
ATOM  12164  C2  POPE  200      26.921  76.896  67.277  1.00  0.00           C
ATOM  12166  O21 POPE  200      26.131  75.956  68.027  1.00  0.00           O
ATOM  12167  C21 POPE  200      26.321  75.966  69.347  1.00  0.00           C
ATOM  12168  O22 POPE  200      27.191  76.586  69.927  1.00  0.00           O
ATOM  12169  C22 POPE  200      25.211  75.156  70.037  1.00  0.00           C
ATOM  12172  C3  POPE  200      26.091  78.146  66.877  1.00  0.00           C
ATOM  12175  O31 POPE  200      26.021  79.106  67.947  1.00  0.00           O
ATOM  12176  C31 POPE  200      25.091  78.856  68.868  1.00  0.00           C
ATOM  12177  O32 POPE  200      24.251  77.966  68.798  1.00  0.00           O
ATOM  12178  C32 POPE  200      25.301  79.766  70.067  1.00  0.00           C
ATOM  12181  C23 POPE  200      25.401  74.936  71.558  1.00  0.00           C
ATOM  12184  C24 POPE  200      24.101  75.136  72.347  1.00  0.00           C
ATOM  12187  C25 POPE  200      24.241  74.716  73.817  1.00  0.00           C
ATOM  12190  C26 POPE  200      23.161  75.316  74.717  1.00  0.00           C
ATOM  12193  C27 POPE  200      23.311  74.846  76.177  1.00  0.00           C
ATOM  12196  C28 POPE  200      22.601  75.746  77.207  1.00  0.00           C
ATOM  12199  C29 POPE  200      21.101  75.676  77.078  1.00  0.00           C
ATOM  12201 0C21 POPE  200      20.211  75.366  78.037  1.00  0.00           C
ATOM  12203 1C21 POPE  200      20.501  75.046  79.487  1.00  0.00           C
ATOM  12206 2C21 POPE  200      20.061  73.626  79.867  1.00  0.00           C
ATOM  12209 3C21 POPE  200      20.891  72.506  79.217  1.00  0.00           C
ATOM  12212 4C21 POPE  200      20.871  71.206  80.028  1.00  0.00           C
ATOM  12215 5C21 POPE  200      21.801  71.266  81.247  1.00  0.00           C
ATOM  12218 6C21 POPE  200      21.641  70.086  82.207  1.00  0.00           C
ATOM  12221 7C21 POPE  200      22.611  70.146  83.387  1.00  0.00           C
ATOM  12224 8C21 POPE  200      22.301  69.126  84.478  1.00  0.00           C
ATOM  12228  C33 POPE  200      25.131  78.996  71.397  1.00  0.00           C
ATOM  12231  C34 POPE  200      25.711  79.766  72.587  1.00  0.00           C
ATOM  12234  C35 POPE  200      24.741  80.786  73.208  1.00  0.00           C
ATOM  12237  C36 POPE  200      24.061  80.276  74.487  1.00  0.00           C
ATOM  12240  C37 POPE  200      23.731  81.406  75.467  1.00  0.00           C
ATOM  12243  C38 POPE  200      23.041  80.906  76.748  1.00  0.00           C
ATOM  12246  C39 POPE  200      24.001  80.376  77.828  1.00  0.00           C
ATOM  12249 0C31 POPE  200      23.231  79.686  78.967  1.00  0.00           C
ATOM  12252 1C31 POPE  200      23.991  79.596  80.297  1.00  0.00           C
ATOM  12255 2C31 POPE  200      23.071  79.106  81.427  1.00  0.00           C
ATOM  12258 3C31 POPE  200      23.711  79.186  82.817  1.00  0.00           C
ATOM  12261 4C31 POPE  200      22.761  78.706  83.927  1.00  0.00           C
ATOM  12264 5C31 POPE  200      23.471  78.386  85.258  1.00  0.00           C
ATOM  12267 6C31 POPE  200      22.551  77.816  86.337  1.00  0.00           C
ATOM  12271  NH3 POPE  201       4.831  73.706  62.497  1.00  0.00           N
ATOM  12275  C12 POPE  201       4.791  72.726  61.357  1.00  0.00           C
ATOM  12278  C11 POPE  201       3.651  71.686  61.527  1.00  0.00           C
ATOM  12281  P   POPE  201       3.181  69.096  61.567  1.00  0.00           P
ATOM  12282  O13 POPE  201       2.141  68.866  60.537  1.00  0.00           O
ATOM  12283  O14 POPE  201       4.091  67.966  61.838  1.00  0.00           O
ATOM  12284  O11 POPE  201       2.451  69.466  62.917  1.00  0.00           O
ATOM  12285  O12 POPE  201       4.081  70.366  61.197  1.00  0.00           O
ATOM  12286  C1  POPE  201       2.921  68.916  64.148  1.00  0.00           C
ATOM  12289  C2  POPE  201       2.491  69.776  65.377  1.00  0.00           C
ATOM  12291  O21 POPE  201       3.621  69.806  66.267  1.00  0.00           O
ATOM  12292  C21 POPE  201       4.241  70.976  66.337  1.00  0.00           C
ATOM  12293  O22 POPE  201       3.971  71.976  65.687  1.00  0.00           O
ATOM  12294  C22 POPE  201       5.371  70.876  67.368  1.00  0.00           C
ATOM  12297  C3  POPE  201       1.271  69.186  66.137  1.00  0.00           C
ATOM  12300  O31 POPE  201       0.731  70.106  67.127  1.00  0.00           O
ATOM  12301  C31 POPE  201       0.351  69.556  68.287  1.00  0.00           C
ATOM  12302  O32 POPE  201       0.421  68.366  68.537  1.00  0.00           O
ATOM  12303  C32 POPE  201      -0.239  70.606  69.237  1.00  0.00           C
ATOM  12306  C23 POPE  201       5.781  72.206  68.037  1.00  0.00           C
ATOM  12309  C24 POPE  201       7.101  72.026  68.787  1.00  0.00           C
ATOM  12312  C25 POPE  201       7.431  73.076  69.847  1.00  0.00           C
ATOM  12315  C26 POPE  201       6.871  72.736  71.237  1.00  0.00           C
ATOM  12318  C27 POPE  201       7.491  73.576  72.367  1.00  0.00           C
ATOM  12321  C28 POPE  201       7.891  72.726  73.578  1.00  0.00           C
ATOM  12324  C29 POPE  201       8.431  73.586  74.697  1.00  0.00           C
ATOM  12326 0C21 POPE  201       7.951  73.686  75.957  1.00  0.00           C
ATOM  12328 1C21 POPE  201       6.781  72.936  76.537  1.00  0.00           C
ATOM  12331 2C21 POPE  201       7.091  72.356  77.928  1.00  0.00           C
ATOM  12334 3C21 POPE  201       5.921  71.526  78.467  1.00  0.00           C
ATOM  12337 4C21 POPE  201       6.051  71.206  79.967  1.00  0.00           C
ATOM  12340 5C21 POPE  201       4.751  70.636  80.557  1.00  0.00           C
ATOM  12343 6C21 POPE  201       4.561  70.916  82.057  1.00  0.00           C
ATOM  12346 7C21 POPE  201       3.121  70.716  82.548  1.00  0.00           C
ATOM  12349 8C21 POPE  201       2.831  71.316  83.918  1.00  0.00           C
ATOM  12353  C33 POPE  201      -0.679  71.946  68.578  1.00  0.00           C
ATOM  12356  C34 POPE  201      -1.891  72.626  69.227  1.00  0.00           C
ATOM  12359  C35 POPE  201      -1.781  72.896  70.737  1.00  0.00           C
ATOM  12362  C36 POPE  201      -3.111  72.566  71.427  1.00  0.00           C
ATOM  12365  C37 POPE  201      -3.171  72.916  72.917  1.00  0.00           C
ATOM  12368  C38 POPE  201      -4.371  72.246  73.597  1.00  0.00           C
ATOM  12371  C39 POPE  201      -4.921  73.016  74.808  1.00  0.00           C
ATOM  12374 0C31 POPE  201      -3.941  73.156  75.967  1.00  0.00           C
ATOM  12377 1C31 POPE  201      -4.611  73.856  77.157  1.00  0.00           C
ATOM  12380 2C31 POPE  201      -3.691  74.006  78.377  1.00  0.00           C
ATOM  12383 3C31 POPE  201      -4.191  75.066  79.367  1.00  0.00           C
ATOM  12386 4C31 POPE  201      -5.541  74.746  80.028  1.00  0.00           C
ATOM  12389 5C31 POPE  201      -6.141  75.976  80.728  1.00  0.00           C
ATOM  12392 6C31 POPE  201      -7.411  75.706  81.537  1.00  0.00           C
ATOM  12396  NH3 POPE  202      13.261  51.806  64.057  1.00  0.00           N
ATOM  12400  C12 POPE  202      14.061  50.566  63.758  1.00  0.00           C
ATOM  12403  C11 POPE  202      13.421  49.716  62.637  1.00  0.00           C
ATOM  12406  P   POPE  202      12.801  47.226  62.168  1.00  0.00           P
ATOM  12407  O13 POPE  202      14.091  46.856  61.547  1.00  0.00           O
ATOM  12408  O14 POPE  202      11.651  47.556  61.287  1.00  0.00           O
ATOM  12409  O11 POPE  202      12.371  46.046  63.117  1.00  0.00           O
ATOM  12410  O12 POPE  202      13.021  48.436  63.158  1.00  0.00           O
ATOM  12411  C1  POPE  202      13.291  45.606  64.127  1.00  0.00           C
ATOM  12414  C2  POPE  202      12.781  46.106  65.487  1.00  0.00           C
ATOM  12416  O21 POPE  202      13.851  46.496  66.357  1.00  0.00           O
ATOM  12417  C21 POPE  202      14.571  45.546  66.927  1.00  0.00           C
ATOM  12418  O22 POPE  202      14.451  44.356  66.778  1.00  0.00           O
ATOM  12419  C22 POPE  202      15.521  46.246  67.917  1.00  0.00           C
ATOM  12422  C3  POPE  202      11.741  45.116  66.078  1.00  0.00           C
ATOM  12425  O31 POPE  202      11.201  45.646  67.298  1.00  0.00           O
ATOM  12426  C31 POPE  202       9.881  45.736  67.328  1.00  0.00           C
ATOM  12427  O32 POPE  202       9.121  45.336  66.477  1.00  0.00           O
ATOM  12428  C32 POPE  202       9.431  46.396  68.627  1.00  0.00           C
ATOM  12431  C23 POPE  202      16.251  45.316  68.927  1.00  0.00           C
ATOM  12434  C24 POPE  202      15.321  44.686  69.978  1.00  0.00           C
ATOM  12437  C25 POPE  202      15.971  44.396  71.337  1.00  0.00           C
ATOM  12440  C26 POPE  202      15.691  45.536  72.338  1.00  0.00           C
ATOM  12443  C27 POPE  202      16.551  45.486  73.607  1.00  0.00           C
[truncated: 1,714,549 more chars]
