# Supplementary material for: Characterizing Membrane Association and Periplasmic Transfer of Bacterial Lipoproteins through Molecular Dynamics Simulations
Source: Structure. 2020 Apr 7;28(4):475–487.e3. doi: 10.1016/j.str.2020.01.012 (PMC7139219; doi:10.1016/j.str.2020.01.012)
Supplement: Data S3. Final Coordinates from Simulations (M–X), Related to Figure 3 [file mmc5.zip › M-X/RLPA-1-atomistic.pdb]

TITLE     Protein
REMARK    THIS IS A SIMULATION BOX
CRYST1  129.186  129.186  287.816  90.00  90.00  90.00 P 1           1
MODEL        1
ATOM      1  N   CYSTA   1      59.578  68.293 155.978  1.00  0.00           N
ATOM      3  CA  CYSTA   1      58.388  69.063 156.358  1.00  0.00           C
ATOM      5  C   CYSTA   1      58.798  70.303 157.128  1.00  0.00           C
ATOM      6  O   CYSTA   1      58.508  71.433 156.758  1.00  0.00           O
ATOM      7  CB  CYSTA   1      57.368  68.253 157.228  1.00  0.00           C
ATOM     10  SG  CYSTA   1      57.508  66.433 157.168  1.00  0.00           S
ATOM     11  C1  CYSTA   1      55.748  66.153 157.528  1.00  0.00           C
ATOM     14  CA1 CYSTA   1      60.388  68.573 154.948  1.00  0.00           C
ATOM     15  OA1 CYSTA   1      61.298  67.793 154.718  1.00  0.00           O
ATOM     16  CA2 CYSTA   1      60.238  69.723 154.008  1.00  0.00           C
ATOM     19  C11 CYSTA   1      54.828  66.003 156.288  1.00  0.00           C
ATOM     21  O11 CYSTA   1      55.308  66.823 155.208  1.00  0.00           O
ATOM     22  CX1 CYSTA   1      55.858  66.173 154.218  1.00  0.00           C
ATOM     23  OX1 CYSTA   1      56.218  65.013 154.248  1.00  0.00           O
ATOM     24  CX2 CYSTA   1      55.908  67.043 152.978  1.00  0.00           C
ATOM     27  C12 CYSTA   1      53.398  66.483 156.598  1.00  0.00           C
ATOM     30  O12 CYSTA   1      52.568  66.503 155.408  1.00  0.00           O
ATOM     31  CD1 CYSTA   1      52.618  67.663 154.738  1.00  0.00           C
ATOM     32  OD1 CYSTA   1      53.288  68.623 155.028  1.00  0.00           O
ATOM     33  CD2 CYSTA   1      51.798  67.563 153.448  1.00  0.00           C
ATOM     36  CA3 CYSTA   1      61.028  70.963 154.458  1.00  0.00           C
ATOM     39  CA4 CYSTA   1      60.968  72.093 153.428  1.00  0.00           C
ATOM     42  CA5 CYSTA   1      61.448  73.423 154.018  1.00  0.00           C
ATOM     45  CA6 CYSTA   1      60.978  74.633 153.208  1.00  0.00           C
ATOM     48  CA7 CYSTA   1      61.778  74.873 151.928  1.00  0.00           C
ATOM     51  CA8 CYSTA   1      61.348  76.163 151.228  1.00  0.00           C
ATOM     54  CA9 CYSTA   1      62.298  76.603 150.108  1.00  0.00           C
ATOM     57 0CA1 CYSTA   1      62.088  75.843 148.798  1.00  0.00           C
ATOM     60 1CA1 CYSTA   1      62.948  76.423 147.658  1.00  0.00           C
ATOM     63 2CA1 CYSTA   1      62.578  75.853 146.288  1.00  0.00           C
ATOM     66 3CA1 CYSTA   1      63.398  76.473 145.138  1.00  0.00           C
ATOM     69 4CA1 CYSTA   1      64.848  75.973 145.078  1.00  0.00           C
ATOM     72 5CA1 CYSTA   1      65.618  76.573 143.888  1.00  0.00           C
ATOM     75 6CA1 CYSTA   1      67.038  76.043 143.728  1.00  0.00           C
ATOM     79  CD3 CYSTA   1      51.878  68.883 152.638  1.00  0.00           C
ATOM     82  CD4 CYSTA   1      50.768  69.863 153.008  1.00  0.00           C
ATOM     85  CD5 CYSTA   1      50.598  71.033 152.018  1.00  0.00           C
ATOM     88  CD6 CYSTA   1      51.778  72.003 151.988  1.00  0.00           C
ATOM     91  CD7 CYSTA   1      52.818  71.743 150.888  1.00  0.00           C
ATOM     94  CD8 CYSTA   1      53.738  72.953 150.698  1.00  0.00           C
ATOM     97  CD9 CYSTA   1      54.688  72.873 149.488  1.00  0.00           C
ATOM    100 0CD1 CYSTA   1      55.998  72.133 149.798  1.00  0.00           C
ATOM    103 1CD1 CYSTA   1      57.038  72.313 148.688  1.00  0.00           C
ATOM    106 2CD1 CYSTA   1      58.438  71.823 149.098  1.00  0.00           C
ATOM    109 3CD1 CYSTA   1      59.548  72.193 148.088  1.00  0.00           C
ATOM    112 4CD1 CYSTA   1      59.908  71.053 147.118  1.00  0.00           C
ATOM    115 5CD1 CYSTA   1      58.758  70.603 146.208  1.00  0.00           C
ATOM    118 6CD1 CYSTA   1      59.208  69.603 145.138  1.00  0.00           C
ATOM    122  CX3 CYSTA   1      55.758  66.163 151.708  1.00  0.00           C
ATOM    125  CX4 CYSTA   1      56.158  66.903 150.428  1.00  0.00           C
ATOM    128  CX5 CYSTA   1      55.908  66.093 149.168  1.00  0.00           C
ATOM    131  CX6 CYSTA   1      56.458  66.763 147.908  1.00  0.00           C
ATOM    134  CX7 CYSTA   1      56.408  65.823 146.698  1.00  0.00           C
ATOM    137  CX8 CYSTA   1      56.828  66.523 145.408  1.00  0.00           C
ATOM    140  CX9 CYSTA   1      56.788  65.593 144.228  1.00  0.00           C
ATOM    142 0CX1 CYSTA   1      57.848  65.053 143.598  1.00  0.00           C
ATOM    144 1CX1 CYSTA   1      59.298  65.263 143.948  1.00  0.00           C
ATOM    147 2CX1 CYSTA   1      60.028  66.133 142.908  1.00  0.00           C
ATOM    150 3CX1 CYSTA   1      60.188  65.443 141.548  1.00  0.00           C
ATOM    153 4CX1 CYSTA   1      60.918  66.293 140.498  1.00  0.00           C
ATOM    156 5CX1 CYSTA   1      62.328  66.733 140.908  1.00  0.00           C
ATOM    159 6CX1 CYSTA   1      63.098  67.373 139.748  1.00  0.00           C
ATOM    162 7CX1 CYSTA   1      64.538  67.713 140.128  1.00  0.00           C
ATOM    165 8CX1 CYSTA   1      65.298  68.413 139.008  1.00  0.00           C
ATOM    169  N   THR A   2      59.488  70.043 158.248  1.00  0.00           N
ATOM    171  CA  THR A   2      59.598  70.843 159.448  1.00  0.00           C
ATOM    173  CB  THR A   2      60.208  69.963 160.538  1.00  0.00           C
ATOM    175  OG1 THR A   2      59.528  68.713 160.618  1.00  0.00           O
ATOM    177  CG2 THR A   2      60.158  70.633 161.908  1.00  0.00           C
ATOM    181  C   THR A   2      60.528  72.023 159.338  1.00  0.00           C
ATOM    182  O   THR A   2      61.698  71.833 159.038  1.00  0.00           O
ATOM    183  N   SER A   3      60.088  73.253 159.698  1.00  0.00           N
ATOM    185  CA  SER A   3      61.018  74.323 160.058  1.00  0.00           C
ATOM    187  CB  SER A   3      60.858  75.643 159.248  1.00  0.00           C
ATOM    190  OG  SER A   3      62.078  76.023 158.608  1.00  0.00           O
ATOM    192  C   SER A   3      60.808  74.603 161.528  1.00  0.00           C
ATOM    193  O   SER A   3      59.728  74.393 162.068  1.00  0.00           O
ATOM    194  N   ASP A   4      61.848  75.003 162.288  1.00  0.00           N
ATOM    196  CA  ASP A   4      61.768  74.733 163.718  1.00  0.00           C
ATOM    198  CB  ASP A   4      61.968  73.183 163.868  1.00  0.00           C
ATOM    201  CG  ASP A   4      62.128  72.523 165.238  1.00  0.00           C
ATOM    202  OD1 ASP A   4      62.898  71.523 165.298  1.00  0.00           O
ATOM    203  OD2 ASP A   4      61.338  72.863 166.158  1.00  0.00           O
ATOM    204  C   ASP A   4      62.738  75.603 164.518  1.00  0.00           C
ATOM    205  O   ASP A   4      62.808  75.573 165.748  1.00  0.00           O
ATOM    206  N   ASP A   5      63.488  76.493 163.848  1.00  0.00           N
ATOM    208  CA  ASP A   5      64.588  77.193 164.478  1.00  0.00           C
ATOM    210  CB  ASP A   5      65.858  76.363 164.218  1.00  0.00           C
ATOM    213  CG  ASP A   5      66.188  76.083 162.768  1.00  0.00           C
ATOM    214  OD1 ASP A   5      67.288  75.503 162.588  1.00  0.00           O
ATOM    215  OD2 ASP A   5      65.318  76.233 161.888  1.00  0.00           O
ATOM    216  C   ASP A   5      64.768  78.663 164.068  1.00  0.00           C
ATOM    217  O   ASP A   5      65.358  79.023 163.048  1.00  0.00           O
ATOM    218  N   GLY A   6      64.308  79.623 164.868  1.00  0.00           N
ATOM    220  CA  GLY A   6      63.268  79.473 165.888  1.00  0.00           C
ATOM    223  C   GLY A   6      62.868  80.823 166.358  1.00  0.00           C
ATOM    224  O   GLY A   6      63.668  81.583 166.908  1.00  0.00           O
ATOM    225  N   GLN A   7      61.598  81.193 166.128  1.00  0.00           N
ATOM    227  CA  GLN A   7      60.668  81.413 167.218  1.00  0.00           C
ATOM    229  CB  GLN A   7      60.568  82.903 167.638  1.00  0.00           C
ATOM    232  CG  GLN A   7      59.788  83.943 166.778  1.00  0.00           C
ATOM    235  CD  GLN A   7      60.198  84.173 165.318  1.00  0.00           C
ATOM    236  OE1 GLN A   7      59.368  84.663 164.548  1.00  0.00           O
ATOM    237  NE2 GLN A   7      61.438  83.863 164.908  1.00  0.00           N
ATOM    240  C   GLN A   7      59.328  80.753 166.918  1.00  0.00           C
ATOM    241  O   GLN A   7      58.888  79.903 167.678  1.00  0.00           O
ATOM    242  N   GLN A   8      58.588  81.083 165.828  1.00  0.00           N
ATOM    244  CA  GLN A   8      57.458  80.263 165.418  1.00  0.00           C
ATOM    246  CB  GLN A   8      56.068  80.963 165.468  1.00  0.00           C
ATOM    249  CG  GLN A   8      54.848  80.013 165.258  1.00  0.00           C
ATOM    252  CD  GLN A   8      54.668  78.893 166.288  1.00  0.00           C
ATOM    253  OE1 GLN A   8      53.928  77.933 166.038  1.00  0.00           O
ATOM    254  NE2 GLN A   8      55.318  78.973 167.458  1.00  0.00           N
ATOM    257  C   GLN A   8      57.688  79.983 163.988  1.00  0.00           C
ATOM    258  O   GLN A   8      57.778  80.913 163.198  1.00  0.00           O
ATOM    259  N   GLN A   9      57.808  78.703 163.638  1.00  0.00           N
ATOM    261  CA  GLN A   9      58.278  78.353 162.328  1.00  0.00           C
ATOM    263  CB  GLN A   9      59.798  78.583 162.188  1.00  0.00           C
ATOM    266  CG  GLN A   9      60.128  79.983 161.628  1.00  0.00           C
ATOM    269  CD  GLN A   9      61.518  80.003 161.018  1.00  0.00           C
ATOM    270  OE1 GLN A   9      61.668  80.013 159.808  1.00  0.00           O
ATOM    271  NE2 GLN A   9      62.558  79.993 161.888  1.00  0.00           N
ATOM    274  C   GLN A   9      57.848  76.963 161.918  1.00  0.00           C
ATOM    275  O   GLN A   9      58.348  76.473 160.918  1.00  0.00           O
ATOM    276  N   THR A  10      56.868  76.353 162.628  1.00  0.00           N
ATOM    278  CA  THR A  10      56.398  74.953 162.458  1.00  0.00           C
ATOM    280  CB  THR A  10      55.138  74.673 163.338  1.00  0.00           C
ATOM    282  OG1 THR A  10      55.188  73.443 164.028  1.00  0.00           O
ATOM    284  CG2 THR A  10      53.778  74.613 162.648  1.00  0.00           C
ATOM    288  C   THR A  10      56.268  74.553 160.988  1.00  0.00           C
ATOM    289  O   THR A  10      56.918  73.623 160.518  1.00  0.00           O
ATOM    290  N   VAL A  11      55.538  75.353 160.168  1.00  0.00           N
ATOM    292  CA  VAL A  11      55.678  75.323 158.718  1.00  0.00           C
ATOM    294  CB  VAL A  11      54.358  74.823 158.128  1.00  0.00           C
ATOM    296  CG1 VAL A  11      54.418  74.673 156.598  1.00  0.00           C
ATOM    300  CG2 VAL A  11      54.068  73.443 158.738  1.00  0.00           C
ATOM    304  C   VAL A  11      56.088  76.713 158.188  1.00  0.00           C
ATOM    305  O   VAL A  11      56.248  76.953 156.988  1.00  0.00           O
ATOM    306  N   SER A  12      56.318  77.703 159.068  1.00  0.00           N
ATOM    308  CA  SER A  12      56.668  79.053 158.618  1.00  0.00           C
ATOM    310  CB  SER A  12      56.208  80.193 159.558  1.00  0.00           C
ATOM    313  OG  SER A  12      55.988  81.403 158.818  1.00  0.00           O
ATOM    315  C   SER A  12      58.128  79.223 158.248  1.00  0.00           C
ATOM    316  O   SER A  12      59.028  78.533 158.718  1.00  0.00           O
ATOM    317  N   VAL A  13      58.378  80.163 157.328  1.00  0.00           N
ATOM    319  CA  VAL A  13      59.638  80.413 156.648  1.00  0.00           C
ATOM    321  CB  VAL A  13      59.688  79.753 155.248  1.00  0.00           C
ATOM    323  CG1 VAL A  13      61.118  79.813 154.658  1.00  0.00           C
ATOM    327  CG2 VAL A  13      59.238  78.273 155.278  1.00  0.00           C
ATOM    331  C   VAL A  13      59.618  81.933 156.488  1.00  0.00           C
ATOM    332  O   VAL A  13      58.528  82.463 156.288  1.00  0.00           O
ATOM    333  N   PRO A  14      60.688  82.733 156.518  1.00  0.00           N
ATOM    334  CD  PRO A  14      60.638  84.063 155.908  1.00  0.00           C
ATOM    337  CA  PRO A  14      62.068  82.373 156.868  1.00  0.00           C
ATOM    339  CB  PRO A  14      62.898  83.353 155.988  1.00  0.00           C
ATOM    342  CG  PRO A  14      61.898  84.073 155.068  1.00  0.00           C
ATOM    345  C   PRO A  14      62.328  82.573 158.368  1.00  0.00           C
ATOM    346  O   PRO A  14      61.518  83.183 159.058  1.00  0.00           O
ATOM    347  N   GLN A  15      63.438  82.053 158.958  1.00  0.00           N
ATOM    349  CA  GLN A  15      64.628  81.523 158.318  1.00  0.00           C
ATOM    351  CB  GLN A  15      66.028  82.013 158.998  1.00  0.00           C
ATOM    354  CG  GLN A  15      66.678  82.523 160.388  1.00  0.00           C
ATOM    357  CD  GLN A  15      65.848  82.753 161.658  1.00  0.00           C
ATOM    358  OE1 GLN A  15      66.268  82.453 162.778  1.00  0.00           O
ATOM    359  NE2 GLN A  15      64.648  83.343 161.498  1.00  0.00           N
ATOM    362  C   GLN A  15      64.618  80.013 158.018  1.00  0.00           C
ATOM    363  O   GLN A  15      64.268  79.243 158.908  1.00  0.00           O
ATOM    364  N   PRO A  16      65.078  79.483 156.858  1.00  0.00           N
ATOM    365  CD  PRO A  16      65.348  80.213 155.628  1.00  0.00           C
ATOM    368  CA  PRO A  16      65.878  78.263 156.888  1.00  0.00           C
ATOM    370  CB  PRO A  16      66.318  78.053 155.408  1.00  0.00           C
ATOM    373  CG  PRO A  16      65.568  79.113 154.598  1.00  0.00           C
ATOM    376  C   PRO A  16      67.048  78.443 157.888  1.00  0.00           C
ATOM    377  O   PRO A  16      67.478  79.573 158.098  1.00  0.00           O
ATOM    378  N   ALA A  17      67.558  77.393 158.518  1.00  0.00           N
ATOM    380  CA  ALA A  17      67.928  76.163 157.858  1.00  0.00           C
ATOM    382  CB  ALA A  17      69.278  75.683 158.408  1.00  0.00           C
ATOM    386  C   ALA A  17      66.888  75.043 157.868  1.00  0.00           C
ATOM    387  O   ALA A  17      66.798  74.243 158.788  1.00  0.00           O
ATOM    388  N   VAL A  18      66.228  74.913 156.698  1.00  0.00           N
ATOM    390  CA  VAL A  18      66.048  73.633 156.028  1.00  0.00           C
ATOM    392  CB  VAL A  18      67.358  72.813 156.078  1.00  0.00           C
ATOM    394  CG1 VAL A  18      67.348  71.453 155.388  1.00  0.00           C
ATOM    398  CG2 VAL A  18      68.498  73.613 155.418  1.00  0.00           C
ATOM    402  C   VAL A  18      64.758  72.973 156.528  1.00  0.00           C
ATOM    403  O   VAL A  18      64.058  73.503 157.378  1.00  0.00           O
ATOM    404  N   CYS A  19      64.388  71.763 156.048  1.00  0.00           N
ATOM    406  CA  CYS A  19      63.928  70.713 156.968  1.00  0.00           C
ATOM    408  CB  CYS A  19      63.878  69.273 156.358  1.00  0.00           C
ATOM    411  SG  CYS A  19      64.268  69.133 154.578  1.00  0.00           S
ATOM    413  C   CYS A  19      64.838  70.663 158.188  1.00  0.00           C
ATOM    414  O   CYS A  19      66.048  70.673 158.028  1.00  0.00           O
ATOM    415  N   ASN A  20      64.338  70.663 159.438  1.00  0.00           N
ATOM    417  CA  ASN A  20      65.278  70.743 160.548  1.00  0.00           C
ATOM    419  CB  ASN A  20      64.638  71.073 161.928  1.00  0.00           C
ATOM    422  CG  ASN A  20      65.478  72.123 162.648  1.00  0.00           C
ATOM    423  OD1 ASN A  20      65.918  71.943 163.788  1.00  0.00           O
ATOM    424  ND2 ASN A  20      65.768  73.213 161.918  1.00  0.00           N
ATOM    427  C   ASN A  20      66.208  69.543 160.668  1.00  0.00           C
ATOM    428  O   ASN A  20      67.378  69.703 161.008  1.00  0.00           O
ATOM    429  N   GLY A  21      65.718  68.313 160.398  1.00  0.00           N
ATOM    431  CA  GLY A  21      66.588  67.173 160.128  1.00  0.00           C
ATOM    434  C   GLY A  21      67.108  67.123 158.698  1.00  0.00           C
ATOM    435  O   GLY A  21      67.258  68.193 158.108  1.00  0.00           O
ATOM    436  N   PRO A  22      67.408  65.993 158.068  1.00  0.00           N
ATOM    437  CD  PRO A  22      66.448  64.893 158.148  1.00  0.00           C
ATOM    440  CA  PRO A  22      67.858  66.123 156.688  1.00  0.00           C
ATOM    442  CB  PRO A  22      66.508  65.933 155.958  1.00  0.00           C
ATOM    445  CG  PRO A  22      65.718  64.913 156.788  1.00  0.00           C
ATOM    448  C   PRO A  22      68.938  65.143 156.258  1.00  0.00           C
ATOM    449  O   PRO A  22      70.068  65.563 156.018  1.00  0.00           O
ATOM    450  N   ILE A  23      68.548  63.873 156.058  1.00  0.00           N
ATOM    452  CA  ILE A  23      69.138  62.803 155.288  1.00  0.00           C
ATOM    454  CB  ILE A  23      68.978  62.963 153.768  1.00  0.00           C
ATOM    456  CG2 ILE A  23      67.528  63.373 153.438  1.00  0.00           C
ATOM    460  CG1 ILE A  23      69.948  63.983 153.148  1.00  0.00           C
ATOM    463  CD  ILE A  23      69.838  64.023 151.618  1.00  0.00           C
ATOM    467  C   ILE A  23      70.538  62.293 155.638  1.00  0.00           C
ATOM    468  O   ILE A  23      71.518  63.013 155.808  1.00  0.00           O
ATOM    469  N   VAL A  24      70.648  60.943 155.648  1.00  0.00           N
ATOM    471  CA  VAL A  24      71.898  60.203 155.498  1.00  0.00           C
ATOM    473  CB  VAL A  24      72.818  60.673 154.338  1.00  0.00           C
ATOM    475  CG1 VAL A  24      73.868  59.603 153.998  1.00  0.00           C
ATOM    479  CG2 VAL A  24      72.028  60.893 153.028  1.00  0.00           C
ATOM    483  C   VAL A  24      72.568  60.073 156.868  1.00  0.00           C
ATOM    484  O   VAL A  24      73.708  59.653 157.058  1.00  0.00           O
ATOM    485  N   GLU A  25      71.788  60.333 157.928  1.00  0.00           N
ATOM    487  CA  GLU A  25      72.218  60.133 159.288  1.00  0.00           C
ATOM    489  CB  GLU A  25      71.678  61.243 160.218  1.00  0.00           C
ATOM    492  CG  GLU A  25      72.358  62.613 159.898  1.00  0.00           C
ATOM    495  CD  GLU A  25      71.648  63.863 160.418  1.00  0.00           C
ATOM    496  OE1 GLU A  25      72.238  64.633 161.238  1.00  0.00           O
ATOM    497  OE2 GLU A  25      70.508  64.113 159.958  1.00  0.00           O
ATOM    498  C   GLU A  25      71.888  58.693 159.678  1.00  0.00           C
ATOM    499  O   GLU A  25      70.748  58.323 159.908  1.00  0.00           O
ATOM    500  N   ILE A  26      72.928  57.853 159.628  1.00  0.00           N
ATOM    502  CA  ILE A  26      72.938  56.443 159.918  1.00  0.00           C
ATOM    504  CB  ILE A  26      72.658  55.523 158.708  1.00  0.00           C
ATOM    506  CG2 ILE A  26      71.228  55.813 158.198  1.00  0.00           C
ATOM    510  CG1 ILE A  26      73.718  55.653 157.578  1.00  0.00           C
ATOM    513  CD  ILE A  26      73.508  54.733 156.368  1.00  0.00           C
ATOM    517  C   ILE A  26      74.378  56.253 160.308  1.00  0.00           C
ATOM    518  O   ILE A  26      75.238  57.023 159.898  1.00  0.00           O
ATOM    519  N   SER A  27      74.738  55.203 161.048  1.00  0.00           N
ATOM    521  CA  SER A  27      74.188  54.983 162.358  1.00  0.00           C
ATOM    523  CB  SER A  27      73.138  53.833 162.448  1.00  0.00           C
ATOM    526  OG  SER A  27      73.588  52.583 161.918  1.00  0.00           O
ATOM    528  C   SER A  27      75.388  54.693 163.248  1.00  0.00           C
ATOM    529  O   SER A  27      76.128  53.763 162.958  1.00  0.00           O
ATOM    530  N   GLY A  28      75.678  55.483 164.298  1.00  0.00           N
ATOM    532  CA  GLY A  28      75.208  56.843 164.558  1.00  0.00           C
ATOM    535  C   GLY A  28      75.148  57.133 166.028  1.00  0.00           C
ATOM    536  O   GLY A  28      74.338  56.543 166.718  1.00  0.00           O
ATOM    537  N   ALA A  29      75.888  58.083 166.628  1.00  0.00           N
ATOM    539  CA  ALA A  29      76.948  58.923 166.118  1.00  0.00           C
ATOM    541  CB  ALA A  29      76.858  60.293 166.788  1.00  0.00           C
ATOM    545  C   ALA A  29      78.308  58.293 166.448  1.00  0.00           C
ATOM    546  O   ALA A  29      78.338  57.113 166.758  1.00  0.00           O
ATOM    547  N   ASP A  30      79.438  59.023 166.408  1.00  0.00           N
ATOM    549  CA  ASP A  30      80.748  58.523 166.818  1.00  0.00           C
ATOM    551  CB  ASP A  30      80.748  58.363 168.378  1.00  0.00           C
ATOM    554  CG  ASP A  30      81.708  59.303 169.088  1.00  0.00           C
ATOM    555  OD1 ASP A  30      82.458  58.833 169.988  1.00  0.00           O
ATOM    556  OD2 ASP A  30      81.668  60.523 168.788  1.00  0.00           O
ATOM    557  C   ASP A  30      81.288  57.383 165.878  1.00  0.00           C
ATOM    558  O   ASP A  30      80.948  57.463 164.708  1.00  0.00           O
ATOM    559  N   PRO A  31      82.148  56.373 166.158  1.00  0.00           N
ATOM    560  CD  PRO A  31      82.908  56.303 167.408  1.00  0.00           C
ATOM    563  CA  PRO A  31      82.918  55.743 165.068  1.00  0.00           C
ATOM    565  CB  PRO A  31      83.958  54.903 165.818  1.00  0.00           C
ATOM    568  CG  PRO A  31      84.278  55.773 167.028  1.00  0.00           C
ATOM    571  C   PRO A  31      82.298  54.813 164.018  1.00  0.00           C
ATOM    572  O   PRO A  31      82.628  54.993 162.848  1.00  0.00           O
ATOM    573  N   ARG A  32      81.528  53.753 164.348  1.00  0.00           N
ATOM    575  CA  ARG A  32      81.188  52.783 163.328  1.00  0.00           C
ATOM    577  CB  ARG A  32      82.038  51.503 163.478  1.00  0.00           C
ATOM    580  CG  ARG A  32      82.188  50.713 162.158  1.00  0.00           C
ATOM    583  CD  ARG A  32      83.258  49.633 162.268  1.00  0.00           C
ATOM    586  NE  ARG A  32      83.358  48.883 160.968  1.00  0.00           N
ATOM    588  CZ  ARG A  32      84.258  47.913 160.858  1.00  0.00           C
ATOM    589  NH1 ARG A  32      84.598  47.453 159.678  1.00  0.00           N
ATOM    592  NH2 ARG A  32      84.868  47.433 161.918  1.00  0.00           N
ATOM    595  C   ARG A  32      79.708  52.413 163.338  1.00  0.00           C
ATOM    596  O   ARG A  32      79.278  51.583 164.138  1.00  0.00           O
ATOM    597  N   PHE A  33      78.888  52.973 162.418  1.00  0.00           N
ATOM    599  CA  PHE A  33      79.208  53.893 161.328  1.00  0.00           C
ATOM    601  CB  PHE A  33      78.308  53.673 160.078  1.00  0.00           C
ATOM    604  CG  PHE A  33      78.278  52.273 159.498  1.00  0.00           C
ATOM    605  CD1 PHE A  33      77.298  51.993 158.518  1.00  0.00           C
ATOM    607  CE1 PHE A  33      77.298  50.773 157.818  1.00  0.00           C
ATOM    609  CZ  PHE A  33      78.288  49.823 158.088  1.00  0.00           C
ATOM    611  CD2 PHE A  33      79.258  51.303 159.748  1.00  0.00           C
ATOM    613  CE2 PHE A  33      79.268  50.083 159.058  1.00  0.00           C
ATOM    615  C   PHE A  33      79.188  55.353 161.828  1.00  0.00           C
ATOM    616  O   PHE A  33      79.068  55.543 163.038  1.00  0.00           O
ATOM    617  N   GLU A  34      79.438  56.423 161.008  1.00  0.00           N
ATOM    619  CA  GLU A  34      78.428  57.023 160.128  1.00  0.00           C
ATOM    621  CB  GLU A  34      77.878  58.383 160.668  1.00  0.00           C
ATOM    624  CG  GLU A  34      78.848  59.613 160.738  1.00  0.00           C
ATOM    627  CD  GLU A  34      80.118  59.603 161.598  1.00  0.00           C
ATOM    628  OE1 GLU A  34      81.228  59.643 161.008  1.00  0.00           O
ATOM    629  OE2 GLU A  34      79.998  59.693 162.848  1.00  0.00           O
ATOM    630  C   GLU A  34      78.878  57.413 158.718  1.00  0.00           C
ATOM    631  O   GLU A  34      79.988  57.893 158.518  1.00  0.00           O
ATOM    632  N   PRO A  35      77.978  57.363 157.738  1.00  0.00           N
ATOM    633  CD  PRO A  35      77.488  56.033 157.368  1.00  0.00           C
ATOM    636  CA  PRO A  35      78.268  58.083 156.498  1.00  0.00           C
ATOM    638  CB  PRO A  35      78.838  56.963 155.578  1.00  0.00           C
ATOM    641  CG  PRO A  35      78.468  55.633 156.268  1.00  0.00           C
ATOM    644  C   PRO A  35      76.958  58.613 155.928  1.00  0.00           C
ATOM    645  O   PRO A  35      76.188  57.843 155.378  1.00  0.00           O
ATOM    646  N   LEU A  36      76.628  59.913 155.958  1.00  0.00           N
ATOM    648  CA  LEU A  36      77.288  61.043 156.538  1.00  0.00           C
ATOM    650  CB  LEU A  36      78.298  61.703 155.548  1.00  0.00           C
ATOM    653  CG  LEU A  36      77.778  62.243 154.188  1.00  0.00           C
ATOM    655  CD1 LEU A  36      78.958  62.393 153.208  1.00  0.00           C
ATOM    659  CD2 LEU A  36      77.038  63.583 154.308  1.00  0.00           C
ATOM    663  C   LEU A  36      76.168  61.983 156.988  1.00  0.00           C
ATOM    664  O   LEU A  36      75.198  62.203 156.268  1.00  0.00           O
ATOM    665  N   ASN A  37      76.168  62.563 158.188  1.00  0.00           N
ATOM    667  CA  ASN A  37      77.218  62.553 159.178  1.00  0.00           C
ATOM    669  CB  ASN A  37      78.218  63.713 158.878  1.00  0.00           C
ATOM    672  CG  ASN A  37      79.358  63.903 159.888  1.00  0.00           C
ATOM    673  OD1 ASN A  37      79.838  65.023 160.048  1.00  0.00           O
ATOM    674  ND2 ASN A  37      79.768  62.823 160.578  1.00  0.00           N
ATOM    677  C   ASN A  37      76.598  62.693 160.548  1.00  0.00           C
ATOM    678  O   ASN A  37      76.678  63.763 161.128  1.00  0.00           O
ATOM    679  N   ALA A  38      76.018  61.593 161.088  1.00  0.00           N
ATOM    681  CA  ALA A  38      75.948  61.313 162.518  1.00  0.00           C
ATOM    683  CB  ALA A  38      77.118  61.893 163.348  1.00  0.00           C
ATOM    687  C   ALA A  38      74.648  61.653 163.198  1.00  0.00           C
ATOM    688  O   ALA A  38      73.928  62.543 162.778  1.00  0.00           O
ATOM    689  N   THR A  39      74.298  60.913 164.288  1.00  0.00           N
ATOM    691  CA  THR A  39      72.968  60.843 164.898  1.00  0.00           C
ATOM    693  CB  THR A  39      72.158  62.153 165.018  1.00  0.00           C
ATOM    695  OG1 THR A  39      71.468  62.233 166.268  1.00  0.00           O
ATOM    697  CG2 THR A  39      71.118  62.383 163.908  1.00  0.00           C
ATOM    701  C   THR A  39      72.198  59.743 164.218  1.00  0.00           C
ATOM    702  O   THR A  39      72.758  59.053 163.378  1.00  0.00           O
ATOM    703  N   ALA A  40      70.918  59.533 164.608  1.00  0.00           N
ATOM    705  CA  ALA A  40      69.958  58.663 163.938  1.00  0.00           C
ATOM    707  CB  ALA A  40      69.608  59.153 162.538  1.00  0.00           C
ATOM    711  C   ALA A  40      70.448  57.253 164.088  1.00  0.00           C
ATOM    712  O   ALA A  40      71.068  56.623 163.228  1.00  0.00           O
ATOM    713  N   ASN A  41      70.288  56.863 165.368  1.00  0.00           N
ATOM    715  CA  ASN A  41      71.188  56.043 166.128  1.00  0.00           C
ATOM    717  CB  ASN A  41      70.948  56.293 167.668  1.00  0.00           C
ATOM    720  CG  ASN A  41      71.528  57.583 168.278  1.00  0.00           C
ATOM    721  OD1 ASN A  41      71.188  57.973 169.398  1.00  0.00           O
ATOM    722  ND2 ASN A  41      72.408  58.273 167.538  1.00  0.00           N
ATOM    725  C   ASN A  41      71.028  54.603 165.708  1.00  0.00           C
ATOM    726  O   ASN A  41      70.758  54.303 164.548  1.00  0.00           O
ATOM    727  N   GLN A  42      71.218  53.653 166.628  1.00  0.00           N
ATOM    729  CA  GLN A  42      71.148  52.243 166.308  1.00  0.00           C
ATOM    731  CB  GLN A  42      69.888  51.863 165.468  1.00  0.00           C
ATOM    734  CG  GLN A  42      69.168  50.573 165.908  1.00  0.00           C
ATOM    737  CD  GLN A  42      67.668  50.763 166.128  1.00  0.00           C
ATOM    738  OE1 GLN A  42      66.858  49.953 165.698  1.00  0.00           O
ATOM    739  NE2 GLN A  42      67.258  51.853 166.818  1.00  0.00           N
ATOM    742  C   GLN A  42      72.478  51.863 165.648  1.00  0.00           C
ATOM    743  O   GLN A  42      72.548  51.203 164.608  1.00  0.00           O
ATOM    744  N   ASP A  43      73.598  52.323 166.238  1.00  0.00           N
ATOM    746  CA  ASP A  43      73.978  51.983 167.598  1.00  0.00           C
ATOM    748  CB  ASP A  43      75.428  51.433 167.618  1.00  0.00           C
ATOM    751  CG  ASP A  43      76.498  52.413 167.128  1.00  0.00           C
ATOM    752  OD1 ASP A  43      77.658  51.923 167.088  1.00  0.00           O
ATOM    753  OD2 ASP A  43      76.198  53.593 166.838  1.00  0.00           O
ATOM    754  C   ASP A  43      73.738  53.053 168.648  1.00  0.00           C
ATOM    755  O   ASP A  43      73.368  54.193 168.408  1.00  0.00           O
ATOM    756  N   TYR A  44      73.878  52.633 169.918  1.00  0.00           N
ATOM    758  CA  TYR A  44      74.128  53.533 171.028  1.00  0.00           C
ATOM    760  CB  TYR A  44      73.278  53.253 172.318  1.00  0.00           C
ATOM    763  CG  TYR A  44      73.018  51.803 172.698  1.00  0.00           C
ATOM    764  CD1 TYR A  44      71.808  51.503 173.338  1.00  0.00           C
ATOM    766  CE1 TYR A  44      71.478  50.203 173.738  1.00  0.00           C
ATOM    768  CZ  TYR A  44      72.408  49.173 173.548  1.00  0.00           C
ATOM    769  OH  TYR A  44      72.178  47.873 174.038  1.00  0.00           O
ATOM    771  CD2 TYR A  44      73.938  50.733 172.518  1.00  0.00           C
ATOM    773  CE2 TYR A  44      73.628  49.433 172.938  1.00  0.00           C
ATOM    775  C   TYR A  44      75.588  53.553 171.388  1.00  0.00           C
ATOM    776  O   TYR A  44      76.268  52.533 171.418  1.00  0.00           O
ATOM    777  N   GLN A  45      76.148  54.703 171.788  1.00  0.00           N
ATOM    779  CA  GLN A  45      76.298  55.923 171.018  1.00  0.00           C
ATOM    781  CB  GLN A  45      76.688  55.713 169.528  1.00  0.00           C
ATOM    784  CG  GLN A  45      78.218  55.543 169.208  1.00  0.00           C
ATOM    787  CD  GLN A  45      79.208  54.823 170.138  1.00  0.00           C
ATOM    788  OE1 GLN A  45      80.368  55.213 170.238  1.00  0.00           O
ATOM    789  NE2 GLN A  45      78.788  53.703 170.738  1.00  0.00           N
ATOM    792  C   GLN A  45      75.258  57.003 171.318  1.00  0.00           C
ATOM    793  O   GLN A  45      74.108  56.703 171.668  1.00  0.00           O
ATOM    794  N   ARG A  46      75.548  58.323 171.308  1.00  0.00           N
ATOM    796  CA  ARG A  46      76.738  59.073 170.898  1.00  0.00           C
ATOM    798  CB  ARG A  46      76.468  60.593 171.158  1.00  0.00           C
ATOM    801  CG  ARG A  46      76.418  61.463 169.908  1.00  0.00           C
ATOM    804  CD  ARG A  46      75.888  62.883 170.108  1.00  0.00           C
ATOM    807  NE  ARG A  46      76.908  63.713 170.818  1.00  0.00           N
ATOM    809  CZ  ARG A  46      76.778  65.033 170.978  1.00  0.00           C
ATOM    810  NH1 ARG A  46      77.738  65.813 171.428  1.00  0.00           N
ATOM    813  NH2 ARG A  46      75.638  65.613 170.638  1.00  0.00           N
ATOM    816  C   ARG A  46      78.028  58.703 171.598  1.00  0.00           C
ATOM    817  O   ARG A  46      79.018  58.403 170.958  1.00  0.00           O
ATOM    818  N   ASP A  47      78.018  58.633 172.928  1.00  0.00           N
ATOM    820  CA  ASP A  47      79.218  58.393 173.708  1.00  0.00           C
ATOM    822  CB  ASP A  47      80.338  59.483 173.498  1.00  0.00           C
ATOM    825  CG  ASP A  47      80.028  60.963 173.778  1.00  0.00           C
ATOM    826  OD1 ASP A  47      81.028  61.663 174.098  1.00  0.00           O
ATOM    827  OD2 ASP A  47      78.878  61.443 173.608  1.00  0.00           O
ATOM    828  C   ASP A  47      78.758  58.353 175.148  1.00  0.00           C
ATOM    829  O   ASP A  47      78.318  59.363 175.668  1.00  0.00           O
ATOM    830  N   GLY A  48      78.738  57.233 175.908  1.00  0.00           N
ATOM    832  CA  GLY A  48      79.118  55.873 175.578  1.00  0.00           C
ATOM    835  C   GLY A  48      77.978  55.043 175.048  1.00  0.00           C
ATOM    836  O   GLY A  48      77.868  54.853 173.838  1.00  0.00           O
ATOM    837  N   LYS A  49      77.108  54.473 175.918  1.00  0.00           N
ATOM    839  CA  LYS A  49      75.968  53.653 175.508  1.00  0.00           C
ATOM    841  CB  LYS A  49      76.358  52.113 175.498  1.00  0.00           C
ATOM    844  CG  LYS A  49      76.538  51.413 176.868  1.00  0.00           C
ATOM    847  CD  LYS A  49      76.968  49.933 176.858  1.00  0.00           C
ATOM    850  CE  LYS A  49      76.768  49.303 178.248  1.00  0.00           C
ATOM    853  NZ  LYS A  49      76.878  47.823 178.248  1.00  0.00           N
ATOM    857  C   LYS A  49      74.728  53.933 176.398  1.00  0.00           C
ATOM    858  O   LYS A  49      74.268  53.113 177.178  1.00  0.00           O
ATOM    859  N   SER A  50      74.078  55.093 176.418  1.00  0.00           N
ATOM    861  CA  SER A  50      73.848  56.073 175.368  1.00  0.00           C
ATOM    863  CB  SER A  50      72.328  56.453 175.328  1.00  0.00           C
ATOM    866  OG  SER A  50      71.968  57.363 174.298  1.00  0.00           O
ATOM    868  C   SER A  50      74.688  57.283 175.698  1.00  0.00           C
ATOM    869  O   SER A  50      75.608  57.213 176.508  1.00  0.00           O
ATOM    870  N   TYR A  51      74.408  58.453 175.098  1.00  0.00           N
ATOM    872  CA  TYR A  51      75.018  59.693 175.558  1.00  0.00           C
ATOM    874  CB  TYR A  51      75.148  60.863 174.528  1.00  0.00           C
ATOM    877  CG  TYR A  51      73.928  61.403 173.818  1.00  0.00           C
ATOM    878  CD1 TYR A  51      73.758  62.803 173.768  1.00  0.00           C
ATOM    880  CE1 TYR A  51      72.858  63.393 172.868  1.00  0.00           C
ATOM    882  CZ  TYR A  51      72.098  62.583 172.008  1.00  0.00           C
ATOM    883  OH  TYR A  51      71.288  63.193 171.028  1.00  0.00           O
ATOM    885  CD2 TYR A  51      73.108  60.613 172.988  1.00  0.00           C
ATOM    887  CE2 TYR A  51      72.208  61.193 172.088  1.00  0.00           C
ATOM    889  C   TYR A  51      74.578  60.163 176.938  1.00  0.00           C
ATOM    890  O   TYR A  51      73.468  59.933 177.388  1.00  0.00           O
ATOM    891  N   LYS A  52      75.418  60.863 177.718  1.00  0.00           N
ATOM    893  CA  LYS A  52      76.808  61.193 177.518  1.00  0.00           C
ATOM    895  CB  LYS A  52      77.238  62.673 177.718  1.00  0.00           C
ATOM    898  CG  LYS A  52      77.038  63.613 176.528  1.00  0.00           C
ATOM    901  CD  LYS A  52      77.678  64.973 176.878  1.00  0.00           C
ATOM    904  CE  LYS A  52      78.308  65.733 175.688  1.00  0.00           C
ATOM    907  NZ  LYS A  52      79.118  66.873 176.178  1.00  0.00           N
ATOM    911  C   LYS A  52      77.588  60.403 178.508  1.00  0.00           C
ATOM    912  O   LYS A  52      77.048  60.023 179.548  1.00  0.00           O
ATOM    913  N   ILE A  53      78.888  60.213 178.218  1.00  0.00           N
ATOM    915  CA  ILE A  53      79.938  59.693 179.058  1.00  0.00           C
ATOM    917  CB  ILE A  53      81.318  60.133 178.568  1.00  0.00           C
ATOM    919  CG2 ILE A  53      81.488  59.583 177.138  1.00  0.00           C
ATOM    923  CG1 ILE A  53      81.528  61.673 178.648  1.00  0.00           C
ATOM    926  CD  ILE A  53      82.748  62.183 177.878  1.00  0.00           C
ATOM    930  C   ILE A  53      79.718  59.943 180.548  1.00  0.00           C
ATOM    931  O   ILE A  53      79.418  61.053 180.968  1.00  0.00           O
ATOM    932  N   VAL A  54      79.828  58.913 181.418  1.00  0.00           N
ATOM    934  CA  VAL A  54      79.858  57.503 181.058  1.00  0.00           C
ATOM    936  CB  VAL A  54      80.338  56.693 182.268  1.00  0.00           C
ATOM    938  CG1 VAL A  54      80.098  55.183 182.128  1.00  0.00           C
ATOM    942  CG2 VAL A  54      81.848  56.973 182.448  1.00  0.00           C
ATOM    946  C   VAL A  54      78.558  56.973 180.438  1.00  0.00           C
ATOM    947  O   VAL A  54      78.558  56.423 179.338  1.00  0.00           O
ATOM    948  N   GLN A  55      77.398  57.213 181.108  1.00  0.00           N
ATOM    950  CA  GLN A  55      76.108  56.593 180.838  1.00  0.00           C
ATOM    952  CB  GLN A  55      75.118  57.483 180.038  1.00  0.00           C
ATOM    955  CG  GLN A  55      74.388  58.573 180.868  1.00  0.00           C
ATOM    958  CD  GLN A  55      75.048  58.943 182.198  1.00  0.00           C
ATOM    959  OE1 GLN A  55      74.868  58.253 183.208  1.00  0.00           O
ATOM    960  NE2 GLN A  55      75.898  59.993 182.198  1.00  0.00           N
ATOM    963  C   GLN A  55      76.088  55.123 180.448  1.00  0.00           C
ATOM    964  O   GLN A  55      75.918  54.733 179.298  1.00  0.00           O
ATOM    965  N   ASP A  56      76.248  54.273 181.488  1.00  0.00           N
ATOM    967  CA  ASP A  56      76.598  52.893 181.298  1.00  0.00           C
ATOM    969  CB  ASP A  56      77.938  52.763 180.468  1.00  0.00           C
ATOM    972  CG  ASP A  56      78.888  51.603 180.718  1.00  0.00           C
ATOM    973  OD1 ASP A  56      80.108  51.813 180.488  1.00  0.00           O
ATOM    974  OD2 ASP A  56      78.418  50.463 180.968  1.00  0.00           O
ATOM    975  C   ASP A  56      76.608  52.253 182.678  1.00  0.00           C
ATOM    976  O   ASP A  56      77.438  52.543 183.548  1.00  0.00           O
ATOM    977  N   PRO A  57      75.648  51.343 182.798  1.00  0.00           N
ATOM    978  CD  PRO A  57      76.038  50.063 183.378  1.00  0.00           C
ATOM    981  CA  PRO A  57      74.238  51.633 183.118  1.00  0.00           C
ATOM    983  CB  PRO A  57      73.658  50.223 183.018  1.00  0.00           C
ATOM    986  CG  PRO A  57      74.728  49.303 183.618  1.00  0.00           C
ATOM    989  C   PRO A  57      74.008  52.323 184.488  1.00  0.00           C
ATOM    990  O   PRO A  57      74.958  52.673 185.178  1.00  0.00           O
ATOM    991  N   SER A  58      72.798  52.583 185.018  1.00  0.00           N
ATOM    993  CA  SER A  58      71.448  52.173 184.628  1.00  0.00           C
ATOM    995  CB  SER A  58      70.908  51.083 185.628  1.00  0.00           C
ATOM    998  OG  SER A  58      69.608  50.553 185.328  1.00  0.00           O
ATOM   1000  C   SER A  58      70.508  53.373 184.658  1.00  0.00           C
ATOM   1001  O   SER A  58      69.288  53.193 184.678  1.00  0.00           O
ATOM   1002  N   ARG A  59      71.018  54.623 184.628  1.00  0.00           N
ATOM   1004  CA  ARG A  59      70.118  55.763 184.548  1.00  0.00           C
ATOM   1006  CB  ARG A  59      70.618  56.973 185.378  1.00  0.00           C
ATOM   1009  CG  ARG A  59      69.508  58.033 185.598  1.00  0.00           C
ATOM   1012  CD  ARG A  59      68.718  57.903 186.918  1.00  0.00           C
ATOM   1015  NE  ARG A  59      68.158  56.513 187.018  1.00  0.00           N
ATOM   1017  CZ  ARG A  59      67.218  56.133 187.868  1.00  0.00           C
ATOM   1018  NH1 ARG A  59      66.788  54.893 187.878  1.00  0.00           N
ATOM   1021  NH2 ARG A  59      66.678  56.973 188.718  1.00  0.00           N
ATOM   1024  C   ARG A  59      69.848  56.173 183.108  1.00  0.00           C
ATOM   1025  O   ARG A  59      68.688  56.333 182.738  1.00  0.00           O
ATOM   1026  N   PHE A  60      70.898  56.323 182.268  1.00  0.00           N
ATOM   1028  CA  PHE A  60      70.788  56.453 180.818  1.00  0.00           C
ATOM   1030  CB  PHE A  60      69.878  55.313 180.298  1.00  0.00           C
ATOM   1033  CG  PHE A  60      70.208  54.743 178.958  1.00  0.00           C
ATOM   1034  CD1 PHE A  60      71.298  53.873 178.878  1.00  0.00           C
ATOM   1036  CE1 PHE A  60      71.438  53.033 177.768  1.00  0.00           C
ATOM   1038  CZ  PHE A  60      70.558  53.123 176.688  1.00  0.00           C
ATOM   1040  CD2 PHE A  60      69.298  54.803 177.878  1.00  0.00           C
ATOM   1042  CE2 PHE A  60      69.488  54.013 176.738  1.00  0.00           C
ATOM   1044  C   PHE A  60      70.278  57.843 180.388  1.00  0.00           C
ATOM   1045  O   PHE A  60      69.138  58.223 180.668  1.00  0.00           O
ATOM   1046  N   SER A  61      71.088  58.623 179.648  1.00  0.00           N
ATOM   1048  CA  SER A  61      70.698  59.933 179.118  1.00  0.00           C
ATOM   1050  CB  SER A  61      69.348  59.913 178.368  1.00  0.00           C
ATOM   1053  OG  SER A  61      69.548  60.273 177.008  1.00  0.00           O
ATOM   1055  C   SER A  61      70.818  61.133 180.058  1.00  0.00           C
ATOM   1056  O   SER A  61      70.738  60.993 181.268  1.00  0.00           O
ATOM   1057  N   GLN A  62      71.098  62.333 179.478  1.00  0.00           N
ATOM   1059  CA  GLN A  62      71.428  63.553 180.228  1.00  0.00           C
ATOM   1061  CB  GLN A  62      72.748  63.363 181.048  1.00  0.00           C
ATOM   1064  CG  GLN A  62      73.958  62.803 180.258  1.00  0.00           C
ATOM   1067  CD  GLN A  62      74.318  63.683 179.068  1.00  0.00           C
ATOM   1068  OE1 GLN A  62      75.018  64.693 179.208  1.00  0.00           O
ATOM   1069  NE2 GLN A  62      73.858  63.283 177.858  1.00  0.00           N
ATOM   1072  C   GLN A  62      71.558  64.873 179.428  1.00  0.00           C
ATOM   1073  O   GLN A  62      71.858  65.933 179.978  1.00  0.00           O
ATOM   1074  N   ALA A  63      71.378  64.883 178.078  1.00  0.00           N
ATOM   1076  CA  ALA A  63      71.648  66.053 177.258  1.00  0.00           C
ATOM   1078  CB  ALA A  63      73.158  66.353 177.058  1.00  0.00           C
ATOM   1082  C   ALA A  63      70.978  65.813 175.928  1.00  0.00           C
ATOM   1083  O   ALA A  63      70.048  65.023 175.858  1.00  0.00           O
ATOM   1084  N   GLY A  64      71.418  66.443 174.828  1.00  0.00           N
ATOM   1086  CA  GLY A  64      70.658  66.413 173.588  1.00  0.00           C
ATOM   1089  C   GLY A  64      69.908  67.693 173.388  1.00  0.00           C
ATOM   1090  O   GLY A  64      70.258  68.743 173.918  1.00  0.00           O
ATOM   1091  N   LEU A  65      68.858  67.653 172.568  1.00  0.00           N
ATOM   1093  CA  LEU A  65      68.098  68.823 172.218  1.00  0.00           C
ATOM   1095  CB  LEU A  65      68.688  69.493 170.948  1.00  0.00           C
ATOM   1098  CG  LEU A  65      68.168  70.903 170.578  1.00  0.00           C
ATOM   1100  CD1 LEU A  65      69.238  71.973 170.778  1.00  0.00           C
ATOM   1104  CD2 LEU A  65      67.658  70.963 169.128  1.00  0.00           C
ATOM   1108  C   LEU A  65      66.708  68.293 171.958  1.00  0.00           C
ATOM   1109  O   LEU A  65      66.548  67.113 171.638  1.00  0.00           O
ATOM   1110  N   ALA A  66      65.688  69.143 172.148  1.00  0.00           N
ATOM   1112  CA  ALA A  66      64.318  68.833 171.878  1.00  0.00           C
ATOM   1114  CB  ALA A  66      63.428  69.113 173.108  1.00  0.00           C
ATOM   1118  C   ALA A  66      63.838  69.683 170.728  1.00  0.00           C
ATOM   1119  O   ALA A  66      64.378  70.743 170.438  1.00  0.00           O
ATOM   1120  N   ALA A  67      62.788  69.183 170.078  1.00  0.00           N
ATOM   1122  CA  ALA A  67      62.158  69.763 168.938  1.00  0.00           C
ATOM   1124  CB  ALA A  67      62.808  69.223 167.658  1.00  0.00           C
ATOM   1128  C   ALA A  67      60.738  69.283 169.048  1.00  0.00           C
ATOM   1129  O   ALA A  67      60.448  68.373 169.828  1.00  0.00           O
ATOM   1130  N   ILE A  68      59.798  69.903 168.308  1.00  0.00           N
ATOM   1132  CA  ILE A  68      58.398  69.523 168.438  1.00  0.00           C
ATOM   1134  CB  ILE A  68      57.578  70.593 169.148  1.00  0.00           C
ATOM   1136  CG2 ILE A  68      58.208  70.723 170.548  1.00  0.00           C
ATOM   1140  CG1 ILE A  68      57.578  71.953 168.408  1.00  0.00           C
ATOM   1143  CD  ILE A  68      56.918  73.053 169.238  1.00  0.00           C
ATOM   1147  C   ILE A  68      57.828  69.153 167.088  1.00  0.00           C
ATOM   1148  O   ILE A  68      58.228  69.713 166.078  1.00  0.00           O
ATOM   1149  N   TYR A  69      56.948  68.133 167.008  1.00  0.00           N
ATOM   1151  CA  TYR A  69      56.248  67.853 165.758  1.00  0.00           C
ATOM   1153  CB  TYR A  69      55.408  66.553 165.698  1.00  0.00           C
ATOM   1156  CG  TYR A  69      56.248  65.303 165.758  1.00  0.00           C
ATOM   1157  CD1 TYR A  69      56.698  64.883 167.008  1.00  0.00           C
ATOM   1159  CE1 TYR A  69      57.408  63.683 167.138  1.00  0.00           C
ATOM   1161  CZ  TYR A  69      57.678  62.913 166.018  1.00  0.00           C
ATOM   1162  OH  TYR A  69      58.468  61.763 166.218  1.00  0.00           O
ATOM   1164  CD2 TYR A  69      56.478  64.483 164.638  1.00  0.00           C
ATOM   1166  CE2 TYR A  69      57.198  63.283 164.768  1.00  0.00           C
ATOM   1168  C   TYR A  69      55.308  68.983 165.388  1.00  0.00           C
ATOM   1169  O   TYR A  69      54.508  69.453 166.198  1.00  0.00           O
ATOM   1170  N   ASP A  70      55.358  69.393 164.118  1.00  0.00           N
ATOM   1172  CA  ASP A  70      54.328  70.103 163.398  1.00  0.00           C
ATOM   1174  CB  ASP A  70      54.678  70.223 161.878  1.00  0.00           C
ATOM   1177  CG  ASP A  70      56.168  70.413 161.628  1.00  0.00           C
ATOM   1178  OD1 ASP A  70      56.858  70.983 162.508  1.00  0.00           O
ATOM   1179  OD2 ASP A  70      56.618  69.983 160.548  1.00  0.00           O
ATOM   1180  C   ASP A  70      52.948  69.463 163.548  1.00  0.00           C
ATOM   1181  O   ASP A  70      52.798  68.273 163.828  1.00  0.00           O
ATOM   1182  N   ALA A  71      51.888  70.253 163.308  1.00  0.00           N
ATOM   1184  CA  ALA A  71      50.568  69.693 163.198  1.00  0.00           C
ATOM   1186  CB  ALA A  71      49.518  70.813 163.138  1.00  0.00           C
ATOM   1190  C   ALA A  71      50.398  68.703 162.038  1.00  0.00           C
ATOM   1191  O   ALA A  71      49.708  67.703 162.178  1.00  0.00           O
ATOM   1192  N   GLU A  72      51.058  68.953 160.878  1.00  0.00           N
ATOM   1194  CA  GLU A  72      50.938  68.183 159.648  1.00  0.00           C
ATOM   1196  CB  GLU A  72      51.818  68.783 158.508  1.00  0.00           C
ATOM   1199  CG  GLU A  72      51.548  70.263 158.168  1.00  0.00           C
ATOM   1202  CD  GLU A  72      52.418  70.803 157.038  1.00  0.00           C
ATOM   1203  OE1 GLU A  72      53.658  70.773 157.188  1.00  0.00           O
ATOM   1204  OE2 GLU A  72      51.838  71.343 156.058  1.00  0.00           O
ATOM   1205  C   GLU A  72      51.198  66.673 159.768  1.00  0.00           C
ATOM   1206  O   GLU A  72      50.498  65.923 159.108  1.00  0.00           O
ATOM   1207  N   PRO A  73      52.128  66.143 160.568  1.00  0.00           N
ATOM   1208  CD  PRO A  73      53.418  66.783 160.808  1.00  0.00           C
ATOM   1211  CA  PRO A  73      52.178  64.713 160.828  1.00  0.00           C
ATOM   1213  CB  PRO A  73      53.468  64.513 161.658  1.00  0.00           C
ATOM   1216  CG  PRO A  73      54.348  65.733 161.398  1.00  0.00           C
ATOM   1219  C   PRO A  73      50.988  64.143 161.598  1.00  0.00           C
ATOM   1220  O   PRO A  73      50.968  62.933 161.788  1.00  0.00           O
ATOM   1221  N   GLY A  74      49.998  64.933 162.068  1.00  0.00           N
ATOM   1223  CA  GLY A  74      48.808  64.413 162.748  1.00  0.00           C
ATOM   1226  C   GLY A  74      48.028  63.443 161.898  1.00  0.00           C
ATOM   1227  O   GLY A  74      47.628  63.753 160.788  1.00  0.00           O
ATOM   1228  N   SER A  75      47.798  62.213 162.398  1.00  0.00           N
ATOM   1230  CA  SER A  75      47.228  61.133 161.588  1.00  0.00           C
ATOM   1232  CB  SER A  75      45.868  61.403 160.878  1.00  0.00           C
ATOM   1235  OG  SER A  75      44.868  61.723 161.838  1.00  0.00           O
ATOM   1237  C   SER A  75      48.188  60.533 160.578  1.00  0.00           C
ATOM   1238  O   SER A  75      47.798  59.663 159.808  1.00  0.00           O
ATOM   1239  N   ASN A  76      49.488  60.873 160.608  1.00  0.00           N
ATOM   1241  CA  ASN A  76      50.488  60.103 159.888  1.00  0.00           C
ATOM   1243  CB  ASN A  76      51.618  60.953 159.248  1.00  0.00           C
ATOM   1246  CG  ASN A  76      51.038  61.803 158.118  1.00  0.00           C
ATOM   1247  OD1 ASN A  76      49.918  61.573 157.648  1.00  0.00           O
ATOM   1248  ND2 ASN A  76      51.808  62.793 157.638  1.00  0.00           N
ATOM   1251  C   ASN A  76      51.038  59.043 160.808  1.00  0.00           C
ATOM   1252  O   ASN A  76      51.188  59.203 162.018  1.00  0.00           O
ATOM   1253  N   LEU A  77      51.278  57.863 160.228  1.00  0.00           N
ATOM   1255  CA  LEU A  77      51.768  56.693 160.898  1.00  0.00           C
ATOM   1257  CB  LEU A  77      51.608  55.493 159.928  1.00  0.00           C
ATOM   1260  CG  LEU A  77      50.168  55.013 159.648  1.00  0.00           C
ATOM   1262  CD1 LEU A  77      49.418  55.813 158.578  1.00  0.00           C
ATOM   1266  CD2 LEU A  77      50.248  53.543 159.198  1.00  0.00           C
ATOM   1270  C   LEU A  77      53.238  56.793 161.338  1.00  0.00           C
ATOM   1271  O   LEU A  77      54.128  56.743 160.498  1.00  0.00           O
ATOM   1272  N   THR A  78      53.508  56.873 162.658  1.00  0.00           N
ATOM   1274  CA  THR A  78      54.848  56.753 163.248  1.00  0.00           C
ATOM   1276  CB  THR A  78      54.938  57.073 164.758  1.00  0.00           C
ATOM   1278  OG1 THR A  78      54.398  56.063 165.608  1.00  0.00           O
ATOM   1280  CG2 THR A  78      54.248  58.403 165.088  1.00  0.00           C
ATOM   1284  C   THR A  78      55.488  55.393 163.058  1.00  0.00           C
ATOM   1285  O   THR A  78      54.868  54.423 162.608  1.00  0.00           O
ATOM   1286  N   ALA A  79      56.768  55.243 163.468  1.00  0.00           N
ATOM   1288  CA  ALA A  79      57.488  53.983 163.448  1.00  0.00           C
ATOM   1290  CB  ALA A  79      58.968  54.283 163.768  1.00  0.00           C
ATOM   1294  C   ALA A  79      57.028  52.863 164.388  1.00  0.00           C
ATOM   1295  O   ALA A  79      57.548  51.743 164.308  1.00  0.00           O
ATOM   1296  N   SER A  80      56.078  53.133 165.308  1.00  0.00           N
ATOM   1298  CA  SER A  80      55.478  52.133 166.188  1.00  0.00           C
ATOM   1300  CB  SER A  80      55.228  52.643 167.638  1.00  0.00           C
ATOM   1303  OG  SER A  80      54.298  53.733 167.678  1.00  0.00           O
ATOM   1305  C   SER A  80      54.128  51.633 165.698  1.00  0.00           C
ATOM   1306  O   SER A  80      53.418  50.923 166.428  1.00  0.00           O
ATOM   1307  N   GLY A  81      53.658  51.963 164.488  1.00  0.00           N
ATOM   1309  CA  GLY A  81      52.348  51.513 164.018  1.00  0.00           C
ATOM   1312  C   GLY A  81      51.198  52.303 164.608  1.00  0.00           C
ATOM   1313  O   GLY A  81      50.018  51.993 164.418  1.00  0.00           O
ATOM   1314  N   GLU A  82      51.548  53.393 165.318  1.00  0.00           N
ATOM   1316  CA  GLU A  82      50.658  54.313 165.978  1.00  0.00           C
ATOM   1318  CB  GLU A  82      51.288  54.623 167.358  1.00  0.00           C
ATOM   1321  CG  GLU A  82      50.368  55.313 168.388  1.00  0.00           C
ATOM   1324  CD  GLU A  82      50.778  54.893 169.788  1.00  0.00           C
ATOM   1325  OE1 GLU A  82      51.938  55.193 170.188  1.00  0.00           O
ATOM   1326  OE2 GLU A  82      49.958  54.273 170.498  1.00  0.00           O
ATOM   1327  C   GLU A  82      50.548  55.563 165.128  1.00  0.00           C
ATOM   1328  O   GLU A  82      51.548  56.133 164.698  1.00  0.00           O
ATOM   1329  N   ALA A  83      49.318  56.013 164.798  1.00  0.00           N
ATOM   1331  CA  ALA A  83      49.118  57.303 164.168  1.00  0.00           C
ATOM   1333  CB  ALA A  83      47.678  57.403 163.638  1.00  0.00           C
ATOM   1337  C   ALA A  83      49.428  58.463 165.118  1.00  0.00           C
ATOM   1338  O   ALA A  83      48.908  58.523 166.238  1.00  0.00           O
ATOM   1339  N   PHE A  84      50.308  59.393 164.688  1.00  0.00           N
ATOM   1341  CA  PHE A  84      50.778  60.493 165.518  1.00  0.00           C
ATOM   1343  CB  PHE A  84      51.878  61.313 164.788  1.00  0.00           C
ATOM   1346  CG  PHE A  84      52.438  62.393 165.668  1.00  0.00           C
ATOM   1347  CD1 PHE A  84      53.508  62.113 166.528  1.00  0.00           C
ATOM   1349  CE1 PHE A  84      53.958  63.083 167.428  1.00  0.00           C
ATOM   1351  CZ  PHE A  84      53.338  64.343 167.468  1.00  0.00           C
ATOM   1353  CD2 PHE A  84      51.858  63.683 165.688  1.00  0.00           C
ATOM   1355  CE2 PHE A  84      52.298  64.643 166.598  1.00  0.00           C
ATOM   1357  C   PHE A  84      49.648  61.403 165.978  1.00  0.00           C
ATOM   1358  O   PHE A  84      49.008  62.073 165.158  1.00  0.00           O
ATOM   1359  N   ASP A  85      49.418  61.483 167.298  1.00  0.00           N
ATOM   1361  CA  ASP A  85      48.378  62.323 167.848  1.00  0.00           C
ATOM   1363  CB  ASP A  85      47.438  61.453 168.738  1.00  0.00           C
ATOM   1366  CG  ASP A  85      46.208  62.183 169.248  1.00  0.00           C
ATOM   1367  OD1 ASP A  85      46.178  63.453 169.258  1.00  0.00           O
ATOM   1368  OD2 ASP A  85      45.308  61.483 169.778  1.00  0.00           O
ATOM   1369  C   ASP A  85      49.048  63.513 168.568  1.00  0.00           C
ATOM   1370  O   ASP A  85      49.918  63.303 169.418  1.00  0.00           O
ATOM   1371  N   PRO A  86      48.768  64.783 168.278  1.00  0.00           N
ATOM   1372  CD  PRO A  86      48.068  65.193 167.058  1.00  0.00           C
ATOM   1375  CA  PRO A  86      49.368  65.893 168.978  1.00  0.00           C
ATOM   1377  CB  PRO A  86      49.178  67.083 168.028  1.00  0.00           C
ATOM   1380  CG  PRO A  86      47.958  66.713 167.168  1.00  0.00           C
ATOM   1383  C   PRO A  86      48.788  66.133 170.368  1.00  0.00           C
ATOM   1384  O   PRO A  86      49.428  66.843 171.148  1.00  0.00           O
ATOM   1385  N   THR A  87      47.588  65.593 170.728  1.00  0.00           N
ATOM   1387  CA  THR A  87      47.088  65.683 172.118  1.00  0.00           C
ATOM   1389  CB  THR A  87      45.568  65.543 172.318  1.00  0.00           C
ATOM   1391  OG1 THR A  87      45.168  66.193 173.528  1.00  0.00           O
ATOM   1393  CG2 THR A  87      45.048  64.093 172.378  1.00  0.00           C
ATOM   1397  C   THR A  87      47.758  64.653 172.998  1.00  0.00           C
ATOM   1398  O   THR A  87      47.908  64.833 174.208  1.00  0.00           O
ATOM   1399  N   GLN A  88      48.228  63.563 172.388  1.00  0.00           N
ATOM   1401  CA  GLN A  88      49.038  62.563 173.028  1.00  0.00           C
ATOM   1403  CB  GLN A  88      49.228  61.383 172.048  1.00  0.00           C
ATOM   1406  CG  GLN A  88      50.188  60.273 172.478  1.00  0.00           C
ATOM   1409  CD  GLN A  88      50.638  59.423 171.288  1.00  0.00           C
ATOM   1410  OE1 GLN A  88      49.848  59.043 170.428  1.00  0.00           O
ATOM   1411  NE2 GLN A  88      51.938  59.113 171.218  1.00  0.00           N
ATOM   1414  C   GLN A  88      50.368  63.113 173.508  1.00  0.00           C
ATOM   1415  O   GLN A  88      51.048  63.873 172.828  1.00  0.00           O
ATOM   1416  N   LEU A  89      50.818  62.703 174.708  1.00  0.00           N
ATOM   1418  CA  LEU A  89      52.178  62.943 175.098  1.00  0.00           C
ATOM   1420  CB  LEU A  89      52.368  62.823 176.638  1.00  0.00           C
ATOM   1423  CG  LEU A  89      51.398  63.683 177.468  1.00  0.00           C
ATOM   1425  CD1 LEU A  89      51.618  63.463 178.968  1.00  0.00           C
ATOM   1429  CD2 LEU A  89      51.518  65.173 177.128  1.00  0.00           C
ATOM   1433  C   LEU A  89      53.038  61.893 174.428  1.00  0.00           C
ATOM   1434  O   LEU A  89      52.938  60.713 174.748  1.00  0.00           O
ATOM   1435  N   THR A  90      53.958  62.253 173.518  1.00  0.00           N
ATOM   1437  CA  THR A  90      54.928  61.283 172.998  1.00  0.00           C
ATOM   1439  CB  THR A  90      55.668  60.453 174.078  1.00  0.00           C
ATOM   1441  OG1 THR A  90      55.548  61.033 175.348  1.00  0.00           O
ATOM   1443  CG2 THR A  90      57.168  60.223 173.908  1.00  0.00           C
ATOM   1447  C   THR A  90      55.908  61.933 172.048  1.00  0.00           C
ATOM   1448  O   THR A  90      56.098  63.143 172.128  1.00  0.00           O
ATOM   1449  N   ALA A  91      56.558  61.143 171.158  1.00  0.00           N
ATOM   1451  CA  ALA A  91      57.898  61.423 170.668  1.00  0.00           C
ATOM   1453  CB  ALA A  91      58.888  61.833 171.788  1.00  0.00           C
ATOM   1457  C   ALA A  91      58.648  60.263 170.008  1.00  0.00           C
ATOM   1458  O   ALA A  91      58.498  59.083 170.338  1.00  0.00           O
ATOM   1459  N   ALA A  92      59.578  60.623 169.088  1.00  0.00           N
ATOM   1461  CA  ALA A  92      60.668  59.773 168.648  1.00  0.00           C
ATOM   1463  CB  ALA A  92      61.198  60.213 167.268  1.00  0.00           C
ATOM   1467  C   ALA A  92      61.868  59.763 169.588  1.00  0.00           C
ATOM   1468  O   ALA A  92      62.308  60.803 170.058  1.00  0.00           O
ATOM   1469  N   HIS A  93      62.478  58.583 169.818  1.00  0.00           N
ATOM   1471  CA  HIS A  93      63.838  58.493 170.328  1.00  0.00           C
ATOM   1473  CB  HIS A  93      63.908  58.123 171.828  1.00  0.00           C
ATOM   1476  ND1 HIS A  93      66.078  56.953 172.178  1.00  0.00           N
ATOM   1477  CG  HIS A  93      65.298  58.083 172.388  1.00  0.00           C
ATOM   1478  CE1 HIS A  93      67.198  57.183 172.828  1.00  0.00           C
ATOM   1480  NE2 HIS A  93      67.178  58.373 173.458  1.00  0.00           N
ATOM   1482  CD2 HIS A  93      65.958  58.963 173.188  1.00  0.00           C
ATOM   1484  C   HIS A  93      64.548  57.443 169.488  1.00  0.00           C
ATOM   1485  O   HIS A  93      63.928  56.413 169.188  1.00  0.00           O
ATOM   1486  N   PRO A  94      65.778  57.623 169.048  1.00  0.00           N
ATOM   1487  CD  PRO A  94      66.608  58.813 169.248  1.00  0.00           C
ATOM   1490  CA  PRO A  94      66.488  56.623 168.268  1.00  0.00           C
ATOM   1492  CB  PRO A  94      67.248  57.553 167.308  1.00  0.00           C
ATOM   1495  CG  PRO A  94      67.668  58.763 168.148  1.00  0.00           C
ATOM   1498  C   PRO A  94      67.378  55.743 169.158  1.00  0.00           C
ATOM   1499  O   PRO A  94      68.388  56.223 169.648  1.00  0.00           O
ATOM   1500  N   THR A  95      67.018  54.443 169.338  1.00  0.00           N
ATOM   1502  CA  THR A  95      67.638  53.423 170.198  1.00  0.00           C
ATOM   1504  CB  THR A  95      68.928  53.773 170.988  1.00  0.00           C
ATOM   1506  OG1 THR A  95      69.168  52.953 172.128  1.00  0.00           O
ATOM   1508  CG2 THR A  95      70.138  53.583 170.068  1.00  0.00           C
ATOM   1512  C   THR A  95      66.598  52.883 171.138  1.00  0.00           C
ATOM   1513  O   THR A  95      66.298  51.693 171.158  1.00  0.00           O
ATOM   1514  N   LEU A  96      66.018  53.763 171.958  1.00  0.00           N
ATOM   1516  CA  LEU A  96      65.168  53.383 173.068  1.00  0.00           C
ATOM   1518  CB  LEU A  96      64.878  54.703 173.818  1.00  0.00           C
ATOM   1521  CG  LEU A  96      64.088  54.753 175.138  1.00  0.00           C
ATOM   1523  CD1 LEU A  96      62.628  54.413 174.898  1.00  0.00           C
ATOM   1527  CD2 LEU A  96      64.698  53.923 176.278  1.00  0.00           C
ATOM   1531  C   LEU A  96      63.918  52.593 172.618  1.00  0.00           C
ATOM   1532  O   LEU A  96      63.288  52.993 171.628  1.00  0.00           O
ATOM   1533  N   PRO A  97      63.548  51.463 173.248  1.00  0.00           N
ATOM   1534  CD  PRO A  97      64.458  50.673 174.088  1.00  0.00           C
ATOM   1537  CA  PRO A  97      62.328  50.713 172.988  1.00  0.00           C
ATOM   1539  CB  PRO A  97      62.328  49.673 174.108  1.00  0.00           C
ATOM   1542  CG  PRO A  97      63.798  49.303 174.218  1.00  0.00           C
ATOM   1545  C   PRO A  97      61.028  51.473 172.968  1.00  0.00           C
ATOM   1546  O   PRO A  97      60.838  52.413 173.728  1.00  0.00           O
ATOM   1547  N   ILE A  98      60.048  51.043 172.158  1.00  0.00           N
ATOM   1549  CA  ILE A  98      58.748  51.673 172.118  1.00  0.00           C
ATOM   1551  CB  ILE A  98      57.898  51.203 170.938  1.00  0.00           C
ATOM   1553  CG2 ILE A  98      56.448  51.753 170.978  1.00  0.00           C
ATOM   1557  CG1 ILE A  98      58.598  51.613 169.618  1.00  0.00           C
ATOM   1560  CD  ILE A  98      59.388  50.473 169.008  1.00  0.00           C
ATOM   1564  C   ILE A  98      57.948  51.713 173.418  1.00  0.00           C
ATOM   1565  O   ILE A  98      57.378  52.773 173.618  1.00  0.00           O
ATOM   1566  N   PRO A  99      57.808  50.783 174.358  1.00  0.00           N
ATOM   1567  CD  PRO A  99      58.478  49.483 174.408  1.00  0.00           C
ATOM   1570  CA  PRO A  99      57.038  51.043 175.578  1.00  0.00           C
ATOM   1572  CB  PRO A  99      56.738  49.623 176.028  1.00  0.00           C
ATOM   1575  CG  PRO A  99      58.028  48.853 175.728  1.00  0.00           C
ATOM   1578  C   PRO A  99      57.778  51.783 176.688  1.00  0.00           C
ATOM   1579  O   PRO A  99      57.218  51.863 177.778  1.00  0.00           O
ATOM   1580  N   SER A 100      58.998  52.333 176.498  1.00  0.00           N
ATOM   1582  CA  SER A 100      59.748  52.833 177.648  1.00  0.00           C
ATOM   1584  CB  SER A 100      61.268  52.563 177.598  1.00  0.00           C
ATOM   1587  OG  SER A 100      61.818  52.503 178.908  1.00  0.00           O
ATOM   1589  C   SER A 100      59.548  54.303 177.898  1.00  0.00           C
ATOM   1590  O   SER A 100      59.568  55.133 176.988  1.00  0.00           O
ATOM   1591  N   TYR A 101      59.378  54.663 179.188  1.00  0.00           N
ATOM   1593  CA  TYR A 101      59.098  56.013 179.608  1.00  0.00           C
ATOM   1595  CB  TYR A 101      58.008  56.163 180.728  1.00  0.00           C
ATOM   1598  CG  TYR A 101      56.628  55.633 180.358  1.00  0.00           C
ATOM   1599  CD1 TYR A 101      56.448  54.293 179.978  1.00  0.00           C
ATOM   1601  CE1 TYR A 101      55.198  53.783 179.648  1.00  0.00           C
ATOM   1603  CZ  TYR A 101      54.068  54.583 179.778  1.00  0.00           C
ATOM   1604  OH  TYR A 101      52.818  53.983 179.488  1.00  0.00           O
ATOM   1606  CD2 TYR A 101      55.478  56.433 180.488  1.00  0.00           C
ATOM   1608  CE2 TYR A 101      54.198  55.913 180.208  1.00  0.00           C
ATOM   1610  C   TYR A 101      60.388  56.733 179.998  1.00  0.00           C
ATOM   1611  O   TYR A 101      61.358  56.173 180.518  1.00  0.00           O
ATOM   1612  N   ALA A 102      60.418  58.043 179.758  1.00  0.00           N
ATOM   1614  CA  ALA A 102      61.468  58.933 180.198  1.00  0.00           C
ATOM   1616  CB  ALA A 102      62.368  59.363 179.028  1.00  0.00           C
ATOM   1620  C   ALA A 102      60.798  60.143 180.798  1.00  0.00           C
ATOM   1621  O   ALA A 102      59.598  60.363 180.598  1.00  0.00           O
ATOM   1622  N   ARG A 103      61.538  60.973 181.548  1.00  0.00           N
ATOM   1624  CA  ARG A 103      61.158  62.373 181.678  1.00  0.00           C
ATOM   1626  CB  ARG A 103      61.258  62.943 183.118  1.00  0.00           C
ATOM   1629  CG  ARG A 103      60.278  62.303 184.118  1.00  0.00           C
ATOM   1632  CD  ARG A 103      60.938  62.063 185.488  1.00  0.00           C
ATOM   1635  NE  ARG A 103      59.858  61.593 186.408  1.00  0.00           N
ATOM   1637  CZ  ARG A 103      60.088  61.083 187.598  1.00  0.00           C
ATOM   1638  NH1 ARG A 103      61.188  60.453 187.948  1.00  0.00           N
ATOM   1641  NH2 ARG A 103      59.168  61.273 188.528  1.00  0.00           N
ATOM   1644  C   ARG A 103      62.028  63.193 180.758  1.00  0.00           C
ATOM   1645  O   ARG A 103      63.168  62.813 180.458  1.00  0.00           O
ATOM   1646  N   ILE A 104      61.498  64.323 180.298  1.00  0.00           N
ATOM   1648  CA  ILE A 104      62.268  65.373 179.668  1.00  0.00           C
ATOM   1650  CB  ILE A 104      61.758  65.723 178.268  1.00  0.00           C
ATOM   1652  CG2 ILE A 104      62.478  66.973 177.728  1.00  0.00           C
ATOM   1656  CG1 ILE A 104      61.908  64.533 177.288  1.00  0.00           C
ATOM   1659  CD  ILE A 104      63.288  63.883 177.268  1.00  0.00           C
ATOM   1663  C   ILE A 104      62.158  66.573 180.568  1.00  0.00           C
ATOM   1664  O   ILE A 104      61.058  66.973 180.928  1.00  0.00           O
ATOM   1665  N   THR A 105      63.298  67.173 180.928  1.00  0.00           N
ATOM   1667  CA  THR A 105      63.338  68.463 181.608  1.00  0.00           C
ATOM   1669  CB  THR A 105      64.178  68.453 182.878  1.00  0.00           C
ATOM   1671  OG1 THR A 105      63.628  67.543 183.808  1.00  0.00           O
ATOM   1673  CG2 THR A 105      64.188  69.833 183.558  1.00  0.00           C
ATOM   1677  C   THR A 105      63.958  69.423 180.638  1.00  0.00           C
ATOM   1678  O   THR A 105      64.978  69.113 180.028  1.00  0.00           O
ATOM   1679  N   ASN A 106      63.368  70.623 180.438  1.00  0.00           N
ATOM   1681  CA  ASN A 106      63.998  71.643 179.618  1.00  0.00           C
ATOM   1683  CB  ASN A 106      62.998  72.413 178.708  1.00  0.00           C
ATOM   1686  CG  ASN A 106      62.338  73.613 179.388  1.00  0.00           C
ATOM   1687  OD1 ASN A 106      62.718  74.773 179.148  1.00  0.00           O
ATOM   1688  ND2 ASN A 106      61.348  73.333 180.258  1.00  0.00           N
ATOM   1691  C   ASN A 106      64.838  72.543 180.508  1.00  0.00           C
ATOM   1692  O   ASN A 106      64.398  73.023 181.538  1.00  0.00           O
ATOM   1693  N   LEU A 107      66.088  72.793 180.088  1.00  0.00           N
ATOM   1695  CA  LEU A 107      67.068  73.483 180.908  1.00  0.00           C
ATOM   1697  CB  LEU A 107      68.478  73.283 180.308  1.00  0.00           C
ATOM   1700  CG  LEU A 107      68.988  71.853 180.388  1.00  0.00           C
ATOM   1702  CD1 LEU A 107      70.428  71.823 179.868  1.00  0.00           C
ATOM   1706  CD2 LEU A 107      68.948  71.313 181.818  1.00  0.00           C
ATOM   1710  C   LEU A 107      66.878  74.973 180.988  1.00  0.00           C
ATOM   1711  O   LEU A 107      67.408  75.643 181.868  1.00  0.00           O
ATOM   1712  N   ALA A 108      66.118  75.543 180.058  1.00  0.00           N
ATOM   1714  CA  ALA A 108      65.918  76.973 179.958  1.00  0.00           C
ATOM   1716  CB  ALA A 108      65.458  77.213 178.518  1.00  0.00           C
ATOM   1720  C   ALA A 108      64.868  77.513 180.938  1.00  0.00           C
ATOM   1721  O   ALA A 108      64.808  78.703 181.238  1.00  0.00           O
ATOM   1722  N   ASN A 109      63.988  76.623 181.438  1.00  0.00           N
ATOM   1724  CA  ASN A 109      62.898  76.973 182.348  1.00  0.00           C
ATOM   1726  CB  ASN A 109      61.568  76.943 181.528  1.00  0.00           C
ATOM   1729  CG  ASN A 109      60.268  77.273 182.268  1.00  0.00           C
ATOM   1730  OD1 ASN A 109      60.018  76.973 183.438  1.00  0.00           O
ATOM   1731  ND2 ASN A 109      59.368  77.963 181.538  1.00  0.00           N
ATOM   1734  C   ASN A 109      62.888  76.053 183.578  1.00  0.00           C
ATOM   1735  O   ASN A 109      62.748  76.483 184.718  1.00  0.00           O
ATOM   1736  N   GLY A 110      63.128  74.743 183.358  1.00  0.00           N
ATOM   1738  CA  GLY A 110      63.228  73.723 184.408  1.00  0.00           C
ATOM   1741  C   GLY A 110      62.018  72.853 184.468  1.00  0.00           C
ATOM   1742  O   GLY A 110      61.978  71.883 185.228  1.00  0.00           O
ATOM   1743  N   ARG A 111      60.988  73.163 183.658  1.00  0.00           N
ATOM   1745  CA  ARG A 111      59.808  72.343 183.528  1.00  0.00           C
ATOM   1747  CB  ARG A 111      58.668  72.953 182.688  1.00  0.00           C
ATOM   1750  CG  ARG A 111      58.018  74.183 183.338  1.00  0.00           C
ATOM   1753  CD  ARG A 111      56.728  74.623 182.618  1.00  0.00           C
ATOM   1756  NE  ARG A 111      55.618  73.743 183.098  1.00  0.00           N
ATOM   1758  CZ  ARG A 111      54.428  73.683 182.518  1.00  0.00           C
ATOM   1759  NH1 ARG A 111      54.158  74.203 181.338  1.00  0.00           N
ATOM   1762  NH2 ARG A 111      53.448  73.003 183.078  1.00  0.00           N
ATOM   1765  C   ARG A 111      60.088  70.953 183.008  1.00  0.00           C
ATOM   1766  O   ARG A 111      60.838  70.793 182.038  1.00  0.00           O
ATOM   1767  N   MET A 112      59.418  69.953 183.618  1.00  0.00           N
ATOM   1769  CA  MET A 112      59.558  68.583 183.188  1.00  0.00           C
ATOM   1771  CB  MET A 112      60.318  67.713 184.218  1.00  0.00           C
ATOM   1774  CG  MET A 112      59.508  67.283 185.468  1.00  0.00           C
ATOM   1777  SD  MET A 112      60.388  66.153 186.578  1.00  0.00           S
ATOM   1778  CE  MET A 112      61.658  67.333 187.118  1.00  0.00           C
ATOM   1782  C   MET A 112      58.218  67.933 182.888  1.00  0.00           C
ATOM   1783  O   MET A 112      57.138  68.343 183.328  1.00  0.00           O
ATOM   1784  N   ILE A 113      58.298  66.863 182.098  1.00  0.00           N
ATOM   1786  CA  ILE A 113      57.178  66.113 181.568  1.00  0.00           C
ATOM   1788  CB  ILE A 113      56.878  66.463 180.118  1.00  0.00           C
ATOM   1790  CG2 ILE A 113      56.618  67.973 180.068  1.00  0.00           C
ATOM   1794  CG1 ILE A 113      58.028  66.113 179.148  1.00  0.00           C
ATOM   1797  CD  ILE A 113      57.648  66.373 177.688  1.00  0.00           C
ATOM   1801  C   ILE A 113      57.518  64.643 181.698  1.00  0.00           C
ATOM   1802  O   ILE A 113      58.658  64.283 181.968  1.00  0.00           O
ATOM   1803  N   VAL A 114      56.548  63.733 181.518  1.00  0.00           N
ATOM   1805  CA  VAL A 114      56.838  62.323 181.348  1.00  0.00           C
ATOM   1807  CB  VAL A 114      56.098  61.423 182.338  1.00  0.00           C
ATOM   1809  CG1 VAL A 114      56.378  59.933 182.058  1.00  0.00           C
ATOM   1813  CG2 VAL A 114      56.578  61.783 183.748  1.00  0.00           C
ATOM   1817  C   VAL A 114      56.468  61.983 179.928  1.00  0.00           C
ATOM   1818  O   VAL A 114      55.498  62.513 179.388  1.00  0.00           O
ATOM   1819  N   VAL A 115      57.298  61.153 179.268  1.00  0.00           N
ATOM   1821  CA  VAL A 115      57.158  60.833 177.868  1.00  0.00           C
ATOM   1823  CB  VAL A 115      58.118  61.653 177.008  1.00  0.00           C
ATOM   1825  CG1 VAL A 115      57.618  63.103 176.918  1.00  0.00           C
ATOM   1829  CG2 VAL A 115      59.568  61.573 177.528  1.00  0.00           C
ATOM   1833  C   VAL A 115      57.318  59.343 177.608  1.00  0.00           C
ATOM   1834  O   VAL A 115      58.238  58.703 178.108  1.00  0.00           O
ATOM   1835  N   ARG A 116      56.428  58.733 176.788  1.00  0.00           N
ATOM   1837  CA  ARG A 116      56.478  57.333 176.378  1.00  0.00           C
ATOM   1839  CB  ARG A 116      55.168  56.623 176.848  1.00  0.00           C
ATOM   1842  CG  ARG A 116      53.818  57.003 176.208  1.00  0.00           C
ATOM   1845  CD  ARG A 116      52.938  55.763 175.948  1.00  0.00           C
ATOM   1848  NE  ARG A 116      52.028  56.023 174.798  1.00  0.00           N
ATOM   1850  CZ  ARG A 116      52.268  55.793 173.508  1.00  0.00           C
ATOM   1851  NH1 ARG A 116      53.318  55.213 172.998  1.00  0.00           N
ATOM   1854  NH2 ARG A 116      51.378  56.213 172.638  1.00  0.00           N
ATOM   1857  C   ARG A 116      56.728  57.153 174.858  1.00  0.00           C
ATOM   1858  O   ARG A 116      55.838  57.303 174.018  1.00  0.00           O
ATOM   1859  N   ILE A 117      57.968  56.823 174.428  1.00  0.00           N
ATOM   1861  CA  ILE A 117      58.418  56.763 173.028  1.00  0.00           C
ATOM   1863  CB  ILE A 117      59.868  56.253 172.998  1.00  0.00           C
ATOM   1865  CG2 ILE A 117      60.408  56.023 171.558  1.00  0.00           C
ATOM   1869  CG1 ILE A 117      60.818  57.193 173.788  1.00  0.00           C
ATOM   1872  CD  ILE A 117      60.778  58.673 173.388  1.00  0.00           C
ATOM   1876  C   ILE A 117      57.508  56.023 172.038  1.00  0.00           C
ATOM   1877  O   ILE A 117      56.818  55.063 172.358  1.00  0.00           O
ATOM   1878  N   ASN A 118      57.428  56.463 170.758  1.00  0.00           N
ATOM   1880  CA  ASN A 118      56.628  55.743 169.778  1.00  0.00           C
ATOM   1882  CB  ASN A 118      55.118  56.153 169.868  1.00  0.00           C
ATOM   1885  CG  ASN A 118      54.778  57.493 169.218  1.00  0.00           C
ATOM   1886  OD1 ASN A 118      55.668  58.323 169.048  1.00  0.00           O
ATOM   1887  ND2 ASN A 118      53.488  57.733 168.888  1.00  0.00           N
ATOM   1890  C   ASN A 118      57.208  55.883 168.368  1.00  0.00           C
ATOM   1891  O   ASN A 118      56.548  55.533 167.388  1.00  0.00           O
ATOM   1892  N   ASP A 119      58.438  56.403 168.198  1.00  0.00           N
ATOM   1894  CA  ASP A 119      58.828  56.823 166.868  1.00  0.00           C
ATOM   1896  CB  ASP A 119      58.178  58.203 166.558  1.00  0.00           C
ATOM   1899  CG  ASP A 119      58.208  58.523 165.078  1.00  0.00           C
ATOM   1900  OD1 ASP A 119      58.278  57.533 164.298  1.00  0.00           O
ATOM   1901  OD2 ASP A 119      58.058  59.723 164.748  1.00  0.00           O
ATOM   1902  C   ASP A 119      60.358  56.793 166.698  1.00  0.00           C
ATOM   1903  O   ASP A 119      61.108  56.583 167.658  1.00  0.00           O
ATOM   1904  N   ARG A 120      60.828  56.983 165.448  1.00  0.00           N
ATOM   1906  CA  ARG A 120      62.218  57.033 165.018  1.00  0.00           C
ATOM   1908  CB  ARG A 120      62.528  55.953 163.958  1.00  0.00           C
ATOM   1911  CG  ARG A 120      62.378  54.473 164.378  1.00  0.00           C
ATOM   1914  CD  ARG A 120      63.628  53.813 164.998  1.00  0.00           C
ATOM   1917  NE  ARG A 120      63.678  54.193 166.448  1.00  0.00           N
ATOM   1919  CZ  ARG A 120      63.808  53.333 167.448  1.00  0.00           C
ATOM   1920  NH1 ARG A 120      63.948  52.033 167.308  1.00  0.00           N
ATOM   1923  NH2 ARG A 120      63.738  53.803 168.678  1.00  0.00           N
ATOM   1926  C   ARG A 120      62.498  58.413 164.428  1.00  0.00           C
ATOM   1927  O   ARG A 120      61.618  59.093 163.918  1.00  0.00           O
ATOM   1928  N   GLY A 121      63.748  58.903 164.548  1.00  0.00           N
ATOM   1930  CA  GLY A 121      64.098  60.313 164.448  1.00  0.00           C
ATOM   1933  C   GLY A 121      64.648  60.693 165.788  1.00  0.00           C
ATOM   1934  O   GLY A 121      64.678  59.783 166.628  1.00  0.00           O
ATOM   1935  N   PRO A 122      65.148  61.873 166.158  1.00  0.00           N
ATOM   1936  CD  PRO A 122      65.428  62.023 167.588  1.00  0.00           C
ATOM   1939  CA  PRO A 122      64.908  63.183 165.548  1.00  0.00           C
ATOM   1941  CB  PRO A 122      65.648  64.133 166.498  1.00  0.00           C
ATOM   1944  CG  PRO A 122      65.448  63.523 167.858  1.00  0.00           C
ATOM   1947  C   PRO A 122      65.498  63.553 164.218  1.00  0.00           C
ATOM   1948  O   PRO A 122      65.278  64.693 163.788  1.00  0.00           O
ATOM   1949  N   TYR A 123      66.308  62.683 163.588  1.00  0.00           N
ATOM   1951  CA  TYR A 123      66.798  62.933 162.248  1.00  0.00           C
ATOM   1953  CB  TYR A 123      65.658  63.133 161.228  1.00  0.00           C
ATOM   1956  CG  TYR A 123      64.688  61.993 161.198  1.00  0.00           C
ATOM   1957  CD1 TYR A 123      63.368  62.133 161.648  1.00  0.00           C
ATOM   1959  CE1 TYR A 123      62.428  61.123 161.378  1.00  0.00           C
ATOM   1961  CZ  TYR A 123      62.818  59.983 160.668  1.00  0.00           C
ATOM   1962  OH  TYR A 123      61.898  58.993 160.338  1.00  0.00           O
ATOM   1964  CD2 TYR A 123      65.068  60.833 160.518  1.00  0.00           C
ATOM   1966  CE2 TYR A 123      64.138  59.833 160.258  1.00  0.00           C
ATOM   1968  C   TYR A 123      67.748  64.123 162.128  1.00  0.00           C
ATOM   1969  O   TYR A 123      67.778  64.773 161.098  1.00  0.00           O
ATOM   1970  N   GLY A 124      68.508  64.483 163.168  1.00  0.00           N
ATOM   1972  CA  GLY A 124      69.538  65.483 162.958  1.00  0.00           C
ATOM   1975  C   GLY A 124      70.468  65.693 164.118  1.00  0.00           C
ATOM   1976  O   GLY A 124      70.088  65.553 165.278  1.00  0.00           O
ATOM   1977  N   ASN A 125      71.768  65.923 163.808  1.00  0.00           N
ATOM   1979  CA  ASN A 125      72.858  66.133 164.758  1.00  0.00           C
ATOM   1981  CB  ASN A 125      74.118  66.713 164.078  1.00  0.00           C
ATOM   1984  CG  ASN A 125      74.888  65.583 163.398  1.00  0.00           C
ATOM   1985  OD1 ASN A 125      75.668  64.913 164.088  1.00  0.00           O
ATOM   1986  ND2 ASN A 125      74.698  65.363 162.088  1.00  0.00           N
ATOM   1989  C   ASN A 125      72.558  66.933 166.028  1.00  0.00           C
ATOM   1990  O   ASN A 125      72.058  68.043 165.968  1.00  0.00           O
ATOM   1991  N   ASP A 126      72.878  66.343 167.198  1.00  0.00           N
ATOM   1993  CA  ASP A 126      72.768  66.903 168.548  1.00  0.00           C
ATOM   1995  CB  ASP A 126      73.298  68.353 168.698  1.00  0.00           C
ATOM   1998  CG  ASP A 126      74.758  68.443 168.348  1.00  0.00           C
ATOM   1999  OD1 ASP A 126      75.488  67.483 168.708  1.00  0.00           O
ATOM   2000  OD2 ASP A 126      75.178  69.503 167.828  1.00  0.00           O
ATOM   2001  C   ASP A 126      71.378  66.833 169.168  1.00  0.00           C
ATOM   2002  O   ASP A 126      71.198  67.183 170.328  1.00  0.00           O
ATOM   2003  N   ARG A 127      70.378  66.343 168.418  1.00  0.00           N
ATOM   2005  CA  ARG A 127      69.028  66.163 168.918  1.00  0.00           C
ATOM   2007  CB  ARG A 127      67.928  66.443 167.878  1.00  0.00           C
ATOM   2010  CG  ARG A 127      67.858  67.903 167.418  1.00  0.00           C
ATOM   2013  CD  ARG A 127      68.598  68.233 166.138  1.00  0.00           C
ATOM   2016  NE  ARG A 127      67.828  67.503 165.088  1.00  0.00           N
ATOM   2018  CZ  ARG A 127      67.448  68.043 163.948  1.00  0.00           C
ATOM   2019  NH1 ARG A 127      67.988  69.143 163.468  1.00  0.00           N
ATOM   2022  NH2 ARG A 127      66.548  67.383 163.258  1.00  0.00           N
ATOM   2025  C   ARG A 127      68.818  64.783 169.478  1.00  0.00           C
ATOM   2026  O   ARG A 127      69.308  63.793 168.938  1.00  0.00           O
ATOM   2027  N   VAL A 128      68.048  64.693 170.568  1.00  0.00           N
ATOM   2029  CA  VAL A 128      67.878  63.423 171.258  1.00  0.00           C
ATOM   2031  CB  VAL A 128      68.408  63.503 172.678  1.00  0.00           C
ATOM   2033  CG1 VAL A 128      67.488  64.323 173.598  1.00  0.00           C
ATOM   2037  CG2 VAL A 128      68.648  62.103 173.258  1.00  0.00           C
ATOM   2041  C   VAL A 128      66.448  62.963 171.208  1.00  0.00           C
ATOM   2042  O   VAL A 128      66.188  61.763 171.148  1.00  0.00           O
ATOM   2043  N   ILE A 129      65.478  63.903 171.148  1.00  0.00           N
ATOM   2045  CA  ILE A 129      64.078  63.563 171.178  1.00  0.00           C
ATOM   2047  CB  ILE A 129      63.608  63.493 172.638  1.00  0.00           C
ATOM   2049  CG2 ILE A 129      63.418  64.903 173.228  1.00  0.00           C
ATOM   2053  CG1 ILE A 129      62.358  62.603 172.758  1.00  0.00           C
ATOM   2056  CD  ILE A 129      62.028  62.213 174.198  1.00  0.00           C
ATOM   2060  C   ILE A 129      63.278  64.583 170.368  1.00  0.00           C
ATOM   2061  O   ILE A 129      63.638  65.753 170.298  1.00  0.00           O
ATOM   2062  N   SER A 130      62.208  64.123 169.698  1.00  0.00           N
ATOM   2064  CA  SER A 130      61.278  64.963 168.938  1.00  0.00           C
ATOM   2066  CB  SER A 130      61.128  64.483 167.458  1.00  0.00           C
ATOM   2069  OG  SER A 130      62.328  64.733 166.728  1.00  0.00           O
ATOM   2071  C   SER A 130      59.938  64.783 169.568  1.00  0.00           C
ATOM   2072  O   SER A 130      59.458  63.663 169.618  1.00  0.00           O
ATOM   2073  N   LEU A 131      59.298  65.823 170.138  1.00  0.00           N
ATOM   2075  CA  LEU A 131      58.198  65.673 171.088  1.00  0.00           C
ATOM   2077  CB  LEU A 131      58.508  66.473 172.378  1.00  0.00           C
ATOM   2080  CG  LEU A 131      59.668  66.053 173.298  1.00  0.00           C
ATOM   2082  CD1 LEU A 131      59.818  67.063 174.438  1.00  0.00           C
ATOM   2086  CD2 LEU A 131      59.458  64.663 173.898  1.00  0.00           C
ATOM   2090  C   LEU A 131      56.848  66.183 170.568  1.00  0.00           C
ATOM   2091  O   LEU A 131      56.748  67.053 169.718  1.00  0.00           O
ATOM   2092  N   SER A 132      55.718  65.643 171.068  1.00  0.00           N
ATOM   2094  CA  SER A 132      54.358  66.113 170.788  1.00  0.00           C
ATOM   2096  CB  SER A 132      53.238  65.223 171.398  1.00  0.00           C
ATOM   2099  OG  SER A 132      53.298  63.903 170.878  1.00  0.00           O
ATOM   2101  C   SER A 132      54.008  67.543 171.168  1.00  0.00           C
ATOM   2102  O   SER A 132      54.608  68.143 172.068  1.00  0.00           O
ATOM   2103  N   ARG A 133      52.958  68.143 170.548  1.00  0.00           N
ATOM   2105  CA  ARG A 133      52.438  69.453 170.938  1.00  0.00           C
ATOM   2107  CB  ARG A 133      51.278  69.923 170.018  1.00  0.00           C
ATOM   2110  CG  ARG A 133      50.828  71.383 170.268  1.00  0.00           C
ATOM   2113  CD  ARG A 133      49.328  71.643 170.228  1.00  0.00           C
ATOM   2116  NE  ARG A 133      48.718  71.073 171.478  1.00  0.00           N
ATOM   2118  CZ  ARG A 133      47.858  70.063 171.508  1.00  0.00           C
ATOM   2119  NH1 ARG A 133      47.458  69.493 170.398  1.00  0.00           N
ATOM   2122  NH2 ARG A 133      47.378  69.643 172.658  1.00  0.00           N
ATOM   2125  C   ARG A 133      51.928  69.533 172.368  1.00  0.00           C
ATOM   2126  O   ARG A 133      52.198  70.483 173.098  1.00  0.00           O
ATOM   2127  N   ALA A 134      51.208  68.503 172.848  1.00  0.00           N
ATOM   2129  CA  ALA A 134      50.858  68.413 174.248  1.00  0.00           C
ATOM   2131  CB  ALA A 134      49.958  67.193 174.458  1.00  0.00           C
ATOM   2135  C   ALA A 134      52.048  68.363 175.218  1.00  0.00           C
ATOM   2136  O   ALA A 134      52.048  69.013 176.268  1.00  0.00           O
ATOM   2137  N   ALA A 135      53.108  67.623 174.848  1.00  0.00           N
ATOM   2139  CA  ALA A 135      54.388  67.663 175.508  1.00  0.00           C
ATOM   2141  CB  ALA A 135      55.258  66.543 174.908  1.00  0.00           C
ATOM   2145  C   ALA A 135      55.088  69.033 175.458  1.00  0.00           C
ATOM   2146  O   ALA A 135      55.708  69.463 176.428  1.00  0.00           O
ATOM   2147  N   ALA A 136      54.988  69.763 174.338  1.00  0.00           N
ATOM   2149  CA  ALA A 136      55.558  71.083 174.138  1.00  0.00           C
ATOM   2151  CB  ALA A 136      55.308  71.543 172.688  1.00  0.00           C
ATOM   2155  C   ALA A 136      55.048  72.153 175.068  1.00  0.00           C
ATOM   2156  O   ALA A 136      55.808  72.883 175.698  1.00  0.00           O
ATOM   2157  N   ASP A 137      53.718  72.203 175.228  1.00  0.00           N
ATOM   2159  CA  ASP A 137      53.038  73.183 176.048  1.00  0.00           C
ATOM   2161  CB  ASP A 137      51.538  73.103 175.708  1.00  0.00           C
ATOM   2164  CG  ASP A 137      51.228  73.543 174.288  1.00  0.00           C
ATOM   2165  OD1 ASP A 137      52.048  74.293 173.698  1.00  0.00           O
ATOM   2166  OD2 ASP A 137      50.078  73.263 173.838  1.00  0.00           O
ATOM   2167  C   ASP A 137      53.268  72.913 177.538  1.00  0.00           C
ATOM   2168  O   ASP A 137      53.168  73.773 178.408  1.00  0.00           O
ATOM   2169  N   ARG A 138      53.638  71.663 177.868  1.00  0.00           N
ATOM   2171  CA  ARG A 138      54.108  71.263 179.168  1.00  0.00           C
ATOM   2173  CB  ARG A 138      53.898  69.753 179.328  1.00  0.00           C
ATOM   2176  CG  ARG A 138      52.448  69.293 179.538  1.00  0.00           C
ATOM   2179  CD  ARG A 138      52.408  67.773 179.658  1.00  0.00           C
ATOM   2182  NE  ARG A 138      51.008  67.373 179.978  1.00  0.00           N
ATOM   2184  CZ  ARG A 138      50.518  67.293 181.198  1.00  0.00           C
ATOM   2185  NH1 ARG A 138      51.168  67.623 182.288  1.00  0.00           N
ATOM   2188  NH2 ARG A 138      49.318  66.793 181.358  1.00  0.00           N
ATOM   2191  C   ARG A 138      55.558  71.593 179.518  1.00  0.00           C
ATOM   2192  O   ARG A 138      55.898  71.653 180.708  1.00  0.00           O
ATOM   2193  N   LEU A 139      56.448  71.793 178.528  1.00  0.00           N
ATOM   2195  CA  LEU A 139      57.818  72.223 178.798  1.00  0.00           C
ATOM   2197  CB  LEU A 139      58.808  71.593 177.798  1.00  0.00           C
ATOM   2200  CG  LEU A 139      59.068  70.083 177.948  1.00  0.00           C
ATOM   2202  CD1 LEU A 139      59.898  69.563 176.768  1.00  0.00           C
ATOM   2206  CD2 LEU A 139      59.788  69.743 179.258  1.00  0.00           C
ATOM   2210  C   LEU A 139      57.938  73.733 178.678  1.00  0.00           C
ATOM   2211  O   LEU A 139      58.888  74.343 179.178  1.00  0.00           O
ATOM   2212  N   ASN A 140      56.958  74.383 178.018  1.00  0.00           N
ATOM   2214  CA  ASN A 140      56.958  75.783 177.618  1.00  0.00           C
ATOM   2216  CB  ASN A 140      57.228  76.823 178.738  1.00  0.00           C
ATOM   2219  CG  ASN A 140      56.118  76.713 179.768  1.00  0.00           C
ATOM   2220  OD1 ASN A 140      55.098  76.043 179.578  1.00  0.00           O
ATOM   2221  ND2 ASN A 140      56.298  77.383 180.928  1.00  0.00           N
ATOM   2224  C   ASN A 140      57.838  76.013 176.398  1.00  0.00           C
ATOM   2225  O   ASN A 140      58.568  77.003 176.308  1.00  0.00           O
ATOM   2226  N   THR A 141      57.818  75.073 175.438  1.00  0.00           N
ATOM   2228  CA  THR A 141      58.738  75.073 174.298  1.00  0.00           C
ATOM   2230  CB  THR A 141      59.368  73.713 174.028  1.00  0.00           C
ATOM   2232  OG1 THR A 141      58.408  72.673 174.008  1.00  0.00           O
ATOM   2234  CG2 THR A 141      60.328  73.413 175.188  1.00  0.00           C
ATOM   2238  C   THR A 141      58.068  75.553 173.038  1.00  0.00           C
ATOM   2239  O   THR A 141      58.718  75.753 172.018  1.00  0.00           O
ATOM   2240  N   SER A 142      56.758  75.863 173.118  1.00  0.00           N
ATOM   2242  CA  SER A 142      55.948  76.313 171.998  1.00  0.00           C
ATOM   2244  CB  SER A 142      54.488  76.573 172.458  1.00  0.00           C
ATOM   2247  OG  SER A 142      53.638  76.853 171.358  1.00  0.00           O
ATOM   2249  C   SER A 142      56.488  77.563 171.328  1.00  0.00           C
ATOM   2250  O   SER A 142      56.618  77.633 170.108  1.00  0.00           O
ATOM   2251  N   ASN A 143      56.928  78.563 172.108  1.00  0.00           N
ATOM   2253  CA  ASN A 143      57.468  79.793 171.538  1.00  0.00           C
ATOM   2255  CB  ASN A 143      57.258  80.933 172.568  1.00  0.00           C
ATOM   2258  CG  ASN A 143      55.768  81.183 172.768  1.00  0.00           C
ATOM   2259  OD1 ASN A 143      54.958  81.173 171.838  1.00  0.00           O
ATOM   2260  ND2 ASN A 143      55.378  81.403 174.038  1.00  0.00           N
ATOM   2263  C   ASN A 143      58.958  79.743 171.178  1.00  0.00           C
ATOM   2264  O   ASN A 143      59.488  80.693 170.608  1.00  0.00           O
ATOM   2265  N   ASN A 144      59.698  78.663 171.518  1.00  0.00           N
ATOM   2267  CA  ASN A 144      61.128  78.593 171.238  1.00  0.00           C
ATOM   2269  CB  ASN A 144      61.788  78.093 172.558  1.00  0.00           C
ATOM   2272  CG  ASN A 144      63.278  78.413 172.678  1.00  0.00           C
ATOM   2273  OD1 ASN A 144      63.978  78.823 171.748  1.00  0.00           O
ATOM   2274  ND2 ASN A 144      63.778  78.313 173.928  1.00  0.00           N
ATOM   2277  C   ASN A 144      61.398  77.633 170.088  1.00  0.00           C
ATOM   2278  O   ASN A 144      62.438  77.653 169.428  1.00  0.00           O
ATOM   2279  N   THR A 145      60.418  76.733 169.898  1.00  0.00           N
ATOM   2281  CA  THR A 145      60.318  75.523 169.088  1.00  0.00           C
ATOM   2283  CB  THR A 145      59.888  75.723 167.628  1.00  0.00           C
ATOM   2285  OG1 THR A 145      60.688  76.653 166.918  1.00  0.00           O
ATOM   2287  CG2 THR A 145      58.498  76.373 167.658  1.00  0.00           C
ATOM   2291  C   THR A 145      61.378  74.453 169.338  1.00  0.00           C
ATOM   2292  O   THR A 145      61.068  73.263 169.408  1.00  0.00           O
ATOM   2293  N   LYS A 146      62.598  74.873 169.708  1.00  0.00           N
ATOM   2295  CA  LYS A 146      63.668  74.003 170.118  1.00  0.00           C
ATOM   2297  CB  LYS A 146      64.788  73.943 169.068  1.00  0.00           C
ATOM   2300  CG  LYS A 146      65.488  75.293 168.778  1.00  0.00           C
ATOM   2303  CD  LYS A 146      66.888  75.103 168.188  1.00  0.00           C
ATOM   2306  CE  LYS A 146      66.858  74.263 166.898  1.00  0.00           C
ATOM   2309  NZ  LYS A 146      68.048  74.513 166.058  1.00  0.00           N
ATOM   2313  C   LYS A 146      64.278  74.423 171.458  1.00  0.00           C
ATOM   2314  O   LYS A 146      64.298  75.593 171.848  1.00  0.00           O
ATOM   2315  N   VAL A 147      64.818  73.453 172.218  1.00  0.00           N
ATOM   2317  CA  VAL A 147      65.378  73.753 173.528  1.00  0.00           C
ATOM   2319  CB  VAL A 147      64.298  73.903 174.608  1.00  0.00           C
ATOM   2321  CG1 VAL A 147      63.558  72.573 174.818  1.00  0.00           C
ATOM   2325  CG2 VAL A 147      64.858  74.423 175.948  1.00  0.00           C
ATOM   2329  C   VAL A 147      66.378  72.683 173.878  1.00  0.00           C
ATOM   2330  O   VAL A 147      66.338  71.563 173.358  1.00  0.00           O
ATOM   2331  N   ARG A 148      67.348  72.963 174.758  1.00  0.00           N
ATOM   2333  CA  ARG A 148      68.228  71.943 175.288  1.00  0.00           C
ATOM   2335  CB  ARG A 148      69.628  72.533 175.498  1.00  0.00           C
ATOM   2338  CG  ARG A 148      70.718  71.523 175.918  1.00  0.00           C
ATOM   2341  CD  ARG A 148      72.158  71.953 175.608  1.00  0.00           C
ATOM   2344  NE  ARG A 148      72.268  73.413 175.918  1.00  0.00           N
ATOM   2346  CZ  ARG A 148      73.038  73.983 176.818  1.00  0.00           C
ATOM   2347  NH1 ARG A 148      73.858  73.343 177.618  1.00  0.00           N
ATOM   2350  NH2 ARG A 148      72.988  75.303 176.938  1.00  0.00           N
ATOM   2353  C   ARG A 148      67.648  71.333 176.568  1.00  0.00           C
ATOM   2354  O   ARG A 148      67.038  72.023 177.398  1.00  0.00           O
ATOM   2355  N   ILE A 149      67.768  70.013 176.738  1.00  0.00           N
ATOM   2357  CA  ILE A 149      66.998  69.253 177.708  1.00  0.00           C
ATOM   2359  CB  ILE A 149      65.878  68.453 177.038  1.00  0.00           C
ATOM   2361  CG2 ILE A 149      64.748  69.393 176.578  1.00  0.00           C
ATOM   2365  CG1 ILE A 149      66.378  67.623 175.838  1.00  0.00           C
ATOM   2368  CD  ILE A 149      65.408  66.493 175.478  1.00  0.00           C
ATOM   2372  C   ILE A 149      67.918  68.313 178.468  1.00  0.00           C
ATOM   2373  O   ILE A 149      69.028  68.033 178.018  1.00  0.00           O
ATOM   2374  N   ASP A 150      67.448  67.763 179.608  1.00  0.00           N
ATOM   2376  CA  ASP A 150      67.898  66.463 180.088  1.00  0.00           C
ATOM   2378  CB  ASP A 150      68.348  66.403 181.578  1.00  0.00           C
ATOM   2381  CG  ASP A 150      68.738  67.743 182.158  1.00  0.00           C
ATOM   2382  OD1 ASP A 150      67.818  68.543 182.468  1.00  0.00           O
ATOM   2383  OD2 ASP A 150      69.968  68.003 182.308  1.00  0.00           O
ATOM   2384  C   ASP A 150      66.778  65.433 179.858  1.00  0.00           C
ATOM   2385  O   ASP A 150      65.738  65.513 180.498  1.00  0.00           O
ATOM   2386  N   PRO A 151      66.888  64.463 178.938  1.00  0.00           N
ATOM   2387  CD  PRO A 151      67.868  64.473 177.858  1.00  0.00           C
ATOM   2390  CA  PRO A 151      66.248  63.173 179.068  1.00  0.00           C
ATOM   2392  CB  PRO A 151      66.548  62.483 177.728  1.00  0.00           C
ATOM   2395  CG  PRO A 151      67.908  63.043 177.338  1.00  0.00           C
ATOM   2398  C   PRO A 151      66.748  62.363 180.258  1.00  0.00           C
ATOM   2399  O   PRO A 151      67.948  62.333 180.538  1.00  0.00           O
ATOM   2400  N   ILE A 152      65.848  61.643 180.938  1.00  0.00           N
ATOM   2402  CA  ILE A 152      66.178  60.703 181.988  1.00  0.00           C
ATOM   2404  CB  ILE A 152      66.048  61.323 183.388  1.00  0.00           C
ATOM   2406  CG2 ILE A 152      64.858  62.303 183.398  1.00  0.00           C
ATOM   2410  CG1 ILE A 152      66.048  60.293 184.568  1.00  0.00           C
ATOM   2413  CD  ILE A 152      64.738  60.253 185.378  1.00  0.00           C
ATOM   2417  C   ILE A 152      65.268  59.523 181.828  1.00  0.00           C
ATOM   2418  O   ILE A 152      64.058  59.653 181.708  1.00  0.00           O
ATOM   2419  N   ILE A 153      65.838  58.303 181.748  1.00  0.00           N
ATOM   2421  CA  ILE A 153      65.088  57.123 181.348  1.00  0.00           C
ATOM   2423  CB  ILE A 153      65.938  56.293 180.388  1.00  0.00           C
ATOM   2425  CG2 ILE A 153      65.148  55.053 179.918  1.00  0.00           C
ATOM   2429  CG1 ILE A 153      66.528  57.163 179.218  1.00  0.00           C
ATOM   2432  CD  ILE A 153      65.868  57.003 177.848  1.00  0.00           C
ATOM   2436  C   ILE A 153      64.658  56.413 182.628  1.00  0.00           C
ATOM   2437  O   ILE A 153      65.348  56.443 183.648  1.00  0.00           O
ATOM   2438  N   VAL A 154      63.438  55.843 182.668  1.00  0.00           N
ATOM   2440  CA  VAL A 154      62.878  55.363 183.918  1.00  0.00           C
ATOM   2442  CB  VAL A 154      61.398  55.713 184.128  1.00  0.00           C
ATOM   2444  CG1 VAL A 154      60.438  54.773 183.388  1.00  0.00           C
ATOM   2448  CG2 VAL A 154      61.088  55.733 185.638  1.00  0.00           C
ATOM   2452  C   VAL A 154      63.208  53.873 184.188  1.00  0.00           C
ATOM   2453  OT1 VAL A 154      63.218  53.033 183.238  1.00  0.00           O
ATOM   2454  OT2 VAL A 154      63.508  53.543 185.368  1.00  0.00           O
ATOM   2455  NH3 POPEB 155      42.048  95.433 154.118  1.00  0.00           N
ATOM   2459  C12 POPEB 155      43.008  94.503 153.438  1.00  0.00           C
ATOM   2462  C11 POPEB 155      44.268  95.223 152.898  1.00  0.00           C
ATOM   2465  P   POPEB 155      46.608  95.973 153.778  1.00  0.00           P
ATOM   2466  O13 POPEB 155      46.958  97.223 154.488  1.00  0.00           O
ATOM   2467  O14 POPEB 155      47.358  94.763 154.198  1.00  0.00           O
ATOM   2468  O11 POPEB 155      46.718  96.213 152.218  1.00  0.00           O
ATOM   2469  O12 POPEB 155      45.048  95.733 153.968  1.00  0.00           O
ATOM   2470  C1  POPEB 155      47.958  96.073 151.498  1.00  0.00           C
ATOM   2473  C2  POPEB 155      47.708  95.693 150.008  1.00  0.00           C
ATOM   2475  O21 POPEB 155      48.888  95.073 149.458  1.00  0.00           O
ATOM   2476  C21 POPEB 155      49.548  95.583 148.448  1.00  0.00           C
ATOM   2477  O22 POPEB 155      49.718  96.763 148.198  1.00  0.00           O
ATOM   2478  C22 POPEB 155      50.058  94.413 147.598  1.00  0.00           C
ATOM   2481  C3  POPEB 155      47.048  96.813 149.128  1.00  0.00           C
ATOM   2484  O31 POPEB 155      46.798  96.303 147.788  1.00  0.00           O
ATOM   2485  C31 POPEB 155      46.048  97.013 146.958  1.00  0.00           C
ATOM   2486  O32 POPEB 155      45.088  96.573 146.348  1.00  0.00           O
ATOM   2487  C32 POPEB 155      46.498  98.463 146.808  1.00  0.00           C
ATOM   2490  C23 POPEB 155      51.078  94.813 146.498  1.00  0.00           C
ATOM   2493  C24 POPEB 155      51.588  93.593 145.718  1.00  0.00           C
ATOM   2496  C25 POPEB 155      53.088  93.663 145.348  1.00  0.00           C
ATOM   2499  C26 POPEB 155      53.528  92.463 144.498  1.00  0.00           C
ATOM   2502  C27 POPEB 155      55.038  92.433 144.208  1.00  0.00           C
ATOM   2505  C28 POPEB 155      55.448  91.193 143.398  1.00  0.00           C
ATOM   2508  C29 POPEB 155      56.948  91.073 143.248  1.00  0.00           C
ATOM   2510 0C21 POPEB 155      57.618  90.683 142.148  1.00  0.00           C
ATOM   2512 1C21 POPEB 155      57.038  90.273 140.818  1.00  0.00           C
ATOM   2515 2C21 POPEB 155      57.138  88.753 140.588  1.00  0.00           C
ATOM   2518 3C21 POPEB 155      58.578  88.273 140.358  1.00  0.00           C
ATOM   2521 4C21 POPEB 155      58.688  86.753 140.118  1.00  0.00           C
ATOM   2524 5C21 POPEB 155      60.128  86.343 139.808  1.00  0.00           C
ATOM   2527 6C21 POPEB 155      60.358  84.823 139.838  1.00  0.00           C
ATOM   2530 7C21 POPEB 155      61.838  84.483 139.608  1.00  0.00           C
ATOM   2533 8C21 POPEB 155      62.128  82.983 139.598  1.00  0.00           C
ATOM   2537  C33 POPEB 155      45.458  99.433 147.418  1.00  0.00           C
ATOM   2540  C34 POPEB 155      45.388 100.783 146.688  1.00  0.00           C
ATOM   2543  C35 POPEB 155      44.448 101.733 147.408  1.00  0.00           C
ATOM   2546  C36 POPEB 155      44.468 103.163 146.868  1.00  0.00           C
ATOM   2549  C37 POPEB 155      43.328 104.003 147.448  1.00  0.00           C
ATOM   2552  C38 POPEB 155      43.528 105.513 147.288  1.00  0.00           C
ATOM   2555  C39 POPEB 155      43.788 105.993 145.848  1.00  0.00           C
ATOM   2558 0C31 POPEB 155      42.578 105.863 144.898  1.00  0.00           C
ATOM   2561 1C31 POPEB 155      42.598 104.573 144.058  1.00  0.00           C
ATOM   2564 2C31 POPEB 155      41.538 104.543 142.958  1.00  0.00           C
ATOM   2567 3C31 POPEB 155      41.778 105.563 141.838  1.00  0.00           C
ATOM   2570 4C31 POPEB 155      40.858 105.343 140.628  1.00  0.00           C
ATOM   2573 5C31 POPEB 155      41.078 106.363 139.508  1.00  0.00           C
ATOM   2576 6C31 POPEB 155      40.198 106.113 138.278  1.00  0.00           C
ATOM   2580  NH3 POPEC 156     122.598  65.803 116.008  1.00  0.00           N
ATOM   2584  C12 POPEC 156     123.008  65.513 114.588  1.00  0.00           C
ATOM   2587  C11 POPEC 156     123.458  66.803 113.868  1.00  0.00           C
ATOM   2590  P   POPEC 156     125.578  68.113 113.138  1.00  0.00           P
ATOM   2591  O13 POPEC 156     126.598  67.513 112.228  1.00  0.00           O
ATOM   2592  O14 POPEC 156     124.528  68.973 112.548  1.00  0.00           O
ATOM   2593  O11 POPEC 156     126.348  68.933 114.258  1.00  0.00           O
ATOM   2594  O12 POPEC 156     124.888  66.943 113.968  1.00  0.00           O
ATOM   2595  C1  POPEC 156     127.468  68.393 114.958  1.00  0.00           C
ATOM   2598  C2  POPEC 156     127.238  68.113 116.488  1.00  0.00           C
ATOM   2600  O21 POPEC 156     127.018  66.703 116.668  1.00  0.00           O
ATOM   2601  C21 POPEC 156     127.408  66.073 117.788  1.00  0.00           C
ATOM   2602  O22 POPEC 156     126.748  65.183 118.298  1.00  0.00           O
ATOM   2603  C22 POPEC 156     128.818  66.453 118.268  1.00  0.00           C
ATOM   2606  C3  POPEC 156     126.108  68.983 117.118  1.00  0.00           C
ATOM   2609  O31 POPEC 156     125.528  68.393 118.318  1.00  0.00           O
ATOM   2610  C31 POPEC 156     124.308  67.873 118.138  1.00  0.00           C
ATOM   2611  O32 POPEC 156     123.598  68.043 117.158  1.00  0.00           O
ATOM   2612  C32 POPEC 156     123.958  66.843 119.208  1.00  0.00           C
ATOM   2615  C23 POPEC 156     128.828  67.403 119.498  1.00  0.00           C
ATOM   2618  C24 POPEC 156     130.174  68.103 119.728  1.00  0.00           C
ATOM   2621  C25 POPEC 156     131.394  67.163 119.798  1.00  0.00           C
ATOM   2624  C26 POPEC 156     131.304  66.083 120.888  1.00  0.00           C
ATOM   2627  C27 POPEC 156     132.624  65.293 120.978  1.00  0.00           C
ATOM   2630  C28 POPEC 156     132.614  64.213 122.078  1.00  0.00           C
ATOM   2633  C29 POPEC 156     133.974  64.053 122.708  1.00  0.00           C
ATOM   2635 0C21 POPEC 156     134.314  64.403 123.958  1.00  0.00           C
ATOM   2637 1C21 POPEC 156     133.384  64.973 125.008  1.00  0.00           C
ATOM   2640 2C21 POPEC 156     133.684  64.403 126.408  1.00  0.00           C
ATOM   2643 3C21 POPEC 156     134.924  65.023 127.078  1.00  0.00           C
ATOM   2646 4C21 POPEC 156     134.694  66.433 127.658  1.00  0.00           C
ATOM   2649 5C21 POPEC 156     133.684  66.443 128.818  1.00  0.00           C
ATOM   2652 6C21 POPEC 156     133.724  67.733 129.648  1.00  0.00           C
ATOM   2655 7C21 POPEC 156     132.764  67.663 130.838  1.00  0.00           C
ATOM   2658 8C21 POPEC 156     132.774  68.903 131.738  1.00  0.00           C
ATOM   2662  C33 POPEC 156     123.788  67.293 120.668  1.00  0.00           C
ATOM   2665  C34 POPEC 156     123.408  66.093 121.548  1.00  0.00           C
ATOM   2668  C35 POPEC 156     122.898  66.483 122.938  1.00  0.00           C
ATOM   2671  C36 POPEC 156     123.868  67.413 123.678  1.00  0.00           C
ATOM   2674  C37 POPEC 156     123.618  67.443 125.188  1.00  0.00           C
ATOM   2677  C38 POPEC 156     124.418  68.533 125.908  1.00  0.00           C
ATOM   2680  C39 POPEC 156     124.258  68.453 127.428  1.00  0.00           C
ATOM   2683 0C31 POPEC 156     125.028  69.553 128.158  1.00  0.00           C
ATOM   2686 1C31 POPEC 156     124.898  69.433 129.688  1.00  0.00           C
ATOM   2689 2C31 POPEC 156     125.558  70.583 130.468  1.00  0.00           C
ATOM   2692 3C31 POPEC 156     127.048  70.373 130.808  1.00  0.00           C
ATOM   2695 4C31 POPEC 156     128.008  70.543 129.628  1.00  0.00           C
ATOM   2698 5C31 POPEC 156     129.478  70.663 130.078  1.00  0.00           C
ATOM   2701 6C31 POPEC 156     130.434  70.993 128.928  1.00  0.00           C
ATOM   2705  NH3 POPED 157      67.088 118.833 114.908  1.00  0.00           N
ATOM   2709  C12 POPED 157      66.908 118.633 116.398  1.00  0.00           C
ATOM   2712  C11 POPED 157      65.758 119.473 116.958  1.00  0.00           C
ATOM   2715  P   POPED 157      63.638 119.693 115.408  1.00  0.00           P
ATOM   2716  O13 POPED 157      64.468 119.773 114.188  1.00  0.00           O
ATOM   2717  O14 POPED 157      62.318 119.043 115.288  1.00  0.00           O
ATOM   2718  O11 POPED 157      63.438 121.143 115.978  1.00  0.00           O
ATOM   2719  O12 POPED 157      64.488 118.983 116.528  1.00  0.00           O
ATOM   2720  C1  POPED 157      62.678 121.363 117.168  1.00  0.00           C
ATOM   2723  C2  POPED 157      63.588 121.803 118.338  1.00  0.00           C
ATOM   2725  O21 POPED 157      62.758 122.183 119.458  1.00  0.00           O
ATOM   2726  C21 POPED 157      63.348 122.093 120.638  1.00  0.00           C
ATOM   2727  O22 POPED 157      64.398 121.533 120.888  1.00  0.00           O
ATOM   2728  C22 POPED 157      62.468 122.763 121.678  1.00  0.00           C
ATOM   2731  C3  POPED 157      64.478 122.993 117.878  1.00  0.00           C
ATOM   2734  O31 POPED 157      65.228 123.513 118.988  1.00  0.00           O
ATOM   2735  C31 POPED 157      65.428 124.823 118.998  1.00  0.00           C
ATOM   2736  O32 POPED 157      65.608 125.513 118.018  1.00  0.00           O
ATOM   2737  C32 POPED 157      65.388 125.293 120.458  1.00  0.00           C
ATOM   2740  C23 POPED 157      63.298 123.343 122.848  1.00  0.00           C
ATOM   2743  C24 POPED 157      62.438 124.233 123.748  1.00  0.00           C
ATOM   2746  C25 POPED 157      63.298 125.093 124.668  1.00  0.00           C
ATOM   2749  C26 POPED 157      62.488 125.633 125.848  1.00  0.00           C
ATOM   2752  C27 POPED 157      63.358 126.343 126.898  1.00  0.00           C
ATOM   2755  C28 POPED 157      62.618 126.593 128.218  1.00  0.00           C
ATOM   2758  C29 POPED 157      62.378 125.303 128.978  1.00  0.00           C
ATOM   2760 0C21 POPED 157      62.648 125.033 130.268  1.00  0.00           C
ATOM   2762 1C21 POPED 157      63.228 125.973 131.298  1.00  0.00           C
ATOM   2765 2C21 POPED 157      64.518 125.403 131.928  1.00  0.00           C
ATOM   2768 3C21 POPED 157      65.118 126.373 132.938  1.00  0.00           C
ATOM   2771 4C21 POPED 157      66.438 125.903 133.568  1.00  0.00           C
ATOM   2774 5C21 POPED 157      67.158 127.033 134.338  1.00  0.00           C
ATOM   2777 6C21 POPED 157      66.258 127.803 135.318  1.00  0.00           C
ATOM   2780 7C21 POPED 157      67.008 128.903 136.078  1.00  0.00           C
ATOM   2783 8C21 POPED 157      66.108 129.783 136.948  1.00  0.00           C
ATOM   2787  C33 POPED 157      65.938 126.713 120.708  1.00  0.00           C
ATOM   2790  C34 POPED 157      65.618 127.173 122.148  1.00  0.00           C
ATOM   2793  C35 POPED 157      66.618 128.153 122.768  1.00  0.00           C
ATOM   2796  C36 POPED 157      67.948 127.473 123.098  1.00  0.00           C
ATOM   2799  C37 POPED 157      68.778 128.213 124.148  1.00  0.00           C
ATOM   2802  C38 POPED 157      70.058 127.433 124.478  1.00  0.00           C
ATOM   2805  C39 POPED 157      70.308 127.293 125.978  1.00  0.00           C
ATOM   2808 0C31 POPED 157      70.818 128.573 126.658  1.00  0.00           C
ATOM   2811 1C31 POPED 157      72.228 128.973 126.188  1.00  0.00           C
ATOM   2814 2C31 POPED 157      72.928 130.033 127.068  1.00  0.00           C
ATOM   2817 3C31 POPED 157      72.928 129.723 128.578  1.00  0.00           C
ATOM   2820 4C31 POPED 157      73.548 128.373 128.968  1.00  0.00           C
ATOM   2823 5C31 POPED 157      72.938 127.813 130.258  1.00  0.00           C
ATOM   2826 6C31 POPED 157      73.518 126.453 130.648  1.00  0.00           C
ATOM   2830  NH3 POPEE 158       5.978  84.333 115.738  1.00  0.00           N
ATOM   2834  C12 POPEE 158       7.168  84.243 114.808  1.00  0.00           C
ATOM   2837  C11 POPEE 158       7.228  82.903 114.028  1.00  0.00           C
ATOM   2840  P   POPEE 158       9.658  81.873 114.208  1.00  0.00           P
ATOM   2841  O13 POPEE 158       9.208  80.493 114.448  1.00  0.00           O
ATOM   2842  O14 POPEE 158      10.958  82.053 113.528  1.00  0.00           O
ATOM   2843  O11 POPEE 158       9.658  82.703 115.548  1.00  0.00           O
ATOM   2844  O12 POPEE 158       8.528  82.683 113.428  1.00  0.00           O
ATOM   2845  C1  POPEE 158      10.208  82.293 116.778  1.00  0.00           C
ATOM   2848  C2  POPEE 158       9.058  82.203 117.828  1.00  0.00           C
ATOM   2850  O21 POPEE 158       9.498  81.943 119.178  1.00  0.00           O
ATOM   2851  C21 POPEE 158      10.238  82.843 119.788  1.00  0.00           C
ATOM   2852  O22 POPEE 158      10.888  83.743 119.278  1.00  0.00           O
ATOM   2853  C22 POPEE 158      10.138  82.613 121.298  1.00  0.00           C
ATOM   2856  C3  POPEE 158       8.038  81.083 117.448  1.00  0.00           C
ATOM   2859  O31 POPEE 158       7.138  80.763 118.528  1.00  0.00           O
ATOM   2860  C31 POPEE 158       6.068  81.533 118.558  1.00  0.00           C
ATOM   2861  O32 POPEE 158       5.848  82.453 117.778  1.00  0.00           O
ATOM   2862  C32 POPEE 158       5.148  81.183 119.728  1.00  0.00           C
ATOM   2865  C23 POPEE 158      10.848  83.743 122.068  1.00  0.00           C
ATOM   2868  C24 POPEE 158      10.548  83.783 123.568  1.00  0.00           C
ATOM   2871  C25 POPEE 158      10.868  82.493 124.348  1.00  0.00           C
ATOM   2874  C26 POPEE 158      10.518  82.673 125.828  1.00  0.00           C
ATOM   2877  C27 POPEE 158      10.718  81.393 126.658  1.00  0.00           C
ATOM   2880  C28 POPEE 158      10.078  81.483 128.068  1.00  0.00           C
ATOM   2883  C29 POPEE 158      10.658  82.553 128.958  1.00  0.00           C
ATOM   2885 0C21 POPEE 158      10.078  83.033 130.078  1.00  0.00           C
ATOM   2887 1C21 POPEE 158       8.758  82.573 130.648  1.00  0.00           C
ATOM   2890 2C21 POPEE 158       8.858  82.113 132.118  1.00  0.00           C
ATOM   2893 3C21 POPEE 158       7.498  81.633 132.648  1.00  0.00           C
ATOM   2896 4C21 POPEE 158       7.548  81.113 134.088  1.00  0.00           C
ATOM   2899 5C21 POPEE 158       6.148  80.773 134.618  1.00  0.00           C
ATOM   2902 6C21 POPEE 158       6.138  80.483 136.118  1.00  0.00           C
ATOM   2905 7C21 POPEE 158       4.728  80.363 136.698  1.00  0.00           C
ATOM   2908 8C21 POPEE 158       4.678  80.253 138.218  1.00  0.00           C
ATOM   2912  C33 POPEE 158       5.768  80.483 120.968  1.00  0.00           C
ATOM   2915  C34 POPEE 158       6.188  79.033 120.738  1.00  0.00           C
ATOM   2918  C35 POPEE 158       5.998  78.073 121.928  1.00  0.00           C
ATOM   2921  C36 POPEE 158       6.488  78.593 123.288  1.00  0.00           C
ATOM   2924  C37 POPEE 158       6.148  77.623 124.428  1.00  0.00           C
ATOM   2927  C38 POPEE 158       6.748  78.063 125.768  1.00  0.00           C
ATOM   2930  C39 POPEE 158       5.938  77.523 126.958  1.00  0.00           C
ATOM   2933 0C31 POPEE 158       6.578  77.873 128.298  1.00  0.00           C
ATOM   2936 1C31 POPEE 158       5.598  77.723 129.458  1.00  0.00           C
ATOM   2939 2C31 POPEE 158       6.238  78.023 130.818  1.00  0.00           C
ATOM   2942 3C31 POPEE 158       6.808  76.783 131.508  1.00  0.00           C
ATOM   2945 4C31 POPEE 158       7.128  77.043 132.978  1.00  0.00           C
ATOM   2948 5C31 POPEE 158       7.678  75.793 133.678  1.00  0.00           C
ATOM   2951 6C31 POPEE 158       7.908  75.993 135.178  1.00  0.00           C
ATOM   2955  NH3 POPEF 159      89.738  16.483 113.458  1.00  0.00           N
ATOM   2959  C12 POPEF 159      91.038  16.853 114.138  1.00  0.00           C
ATOM   2962  C11 POPEF 159      91.678  15.643 114.848  1.00  0.00           C
ATOM   2965  P   POPEF 159      94.168  16.333 115.298  1.00  0.00           P
ATOM   2966  O13 POPEF 159      94.268  17.683 114.718  1.00  0.00           O
ATOM   2967  O14 POPEF 159      94.648  15.193 114.478  1.00  0.00           O
ATOM   2968  O11 POPEF 159      94.998  16.333 116.628  1.00  0.00           O
ATOM   2969  O12 POPEF 159      92.678  16.063 115.788  1.00  0.00           O
ATOM   2970  C1  POPEF 159      94.558  16.923 117.848  1.00  0.00           C
ATOM   2973  C2  POPEF 159      95.088  16.033 118.998  1.00  0.00           C
ATOM   2975  O21 POPEF 159      94.728  16.553 120.298  1.00  0.00           O
ATOM   2976  C21 POPEF 159      93.498  16.233 120.648  1.00  0.00           C
ATOM   2977  O22 POPEF 159      92.758  15.503 119.998  1.00  0.00           O
ATOM   2978  C22 POPEF 159      93.098  16.973 121.918  1.00  0.00           C
ATOM   2981  C3  POPEF 159      96.628  15.903 118.888  1.00  0.00           C
ATOM   2984  O31 POPEF 159      97.178  15.133 119.978  1.00  0.00           O
ATOM   2985  C31 POPEF 159      97.748  15.863 120.938  1.00  0.00           C
ATOM   2986  O32 POPEF 159      98.198  16.973 120.788  1.00  0.00           O
ATOM   2987  C32 POPEF 159      97.758  15.083 122.248  1.00  0.00           C
ATOM   2990  C23 POPEF 159      91.828  16.483 122.648  1.00  0.00           C
ATOM   2993  C24 POPEF 159      91.388  17.533 123.678  1.00  0.00           C
ATOM   2996  C25 POPEF 159      89.968  17.343 124.208  1.00  0.00           C
ATOM   2999  C26 POPEF 159      89.788  16.213 125.228  1.00  0.00           C
ATOM   3002  C27 POPEF 159      88.468  16.383 125.998  1.00  0.00           C
ATOM   3005  C28 POPEF 159      88.228  15.323 127.088  1.00  0.00           C
ATOM   3008  C29 POPEF 159      87.158  15.773 128.048  1.00  0.00           C
ATOM   3010 0C21 POPEF 159      85.858  15.423 128.028  1.00  0.00           C
ATOM   3012 1C21 POPEF 159      85.208  14.503 127.028  1.00  0.00           C
ATOM   3015 2C21 POPEF 159      85.128  13.063 127.588  1.00  0.00           C
ATOM   3018 3C21 POPEF 159      84.168  12.903 128.778  1.00  0.00           C
ATOM   3021 4C21 POPEF 159      84.178  11.463 129.318  1.00  0.00           C
ATOM   3024 5C21 POPEF 159      83.058  11.183 130.318  1.00  0.00           C
ATOM   3027 6C21 POPEF 159      83.028   9.703 130.738  1.00  0.00           C
ATOM   3030 7C21 POPEF 159      81.848   9.343 131.638  1.00  0.00           C
ATOM   3033 8C21 POPEF 159      81.908   7.893 132.128  1.00  0.00           C
ATOM   3037  C33 POPEF 159      97.328  15.953 123.448  1.00  0.00           C
ATOM   3040  C34 POPEF 159      97.308  15.123 124.738  1.00  0.00           C
ATOM   3043  C35 POPEF 159      96.728  15.843 125.958  1.00  0.00           C
ATOM   3046  C36 POPEF 159      97.738  16.743 126.688  1.00  0.00           C
ATOM   3049  C37 POPEF 159      97.138  17.363 127.958  1.00  0.00           C
ATOM   3052  C38 POPEF 159      98.168  17.803 128.998  1.00  0.00           C
ATOM   3055  C39 POPEF 159      99.098  18.933 128.538  1.00  0.00           C
ATOM   3058 0C31 POPEF 159     100.128  19.293 129.618  1.00  0.00           C
ATOM   3061 1C31 POPEF 159     101.038  20.453 129.218  1.00  0.00           C
ATOM   3064 2C31 POPEF 159     102.148  20.733 130.228  1.00  0.00           C
ATOM   3067 3C31 POPEF 159     101.648  21.303 131.558  1.00  0.00           C
ATOM   3070 4C31 POPEF 159     102.758  21.973 132.378  1.00  0.00           C
ATOM   3073 5C31 POPEF 159     102.238  22.583 133.678  1.00  0.00           C
ATOM   3076 6C31 POPEF 159     103.288  23.423 134.418  1.00  0.00           C
ATOM   3080  NH3 POPEG 160     120.018  22.723 120.858  1.00  0.00           N
ATOM   3084  C12 POPEG 160     119.638  23.253 122.198  1.00  0.00           C
ATOM   3087  C11 POPEG 160     119.378  24.763 122.138  1.00  0.00           C
ATOM   3090  P   POPEG 160     119.648  25.663 124.568  1.00  0.00           P
ATOM   3091  O13 POPEG 160     120.968  25.013 124.408  1.00  0.00           O
ATOM   3092  O14 POPEG 160     119.558  27.143 124.578  1.00  0.00           O
ATOM   3093  O11 POPEG 160     118.908  25.043 125.818  1.00  0.00           O
ATOM   3094  O12 POPEG 160     118.748  25.183 123.348  1.00  0.00           O
ATOM   3095  C1  POPEG 160     119.598  24.273 126.828  1.00  0.00           C
ATOM   3098  C2  POPEG 160     118.958  22.863 126.928  1.00  0.00           C
ATOM   3100  O21 POPEG 160     119.438  22.123 128.088  1.00  0.00           O
ATOM   3101  C21 POPEG 160     118.678  22.313 129.158  1.00  0.00           C
ATOM   3102  O22 POPEG 160     117.918  23.243 129.328  1.00  0.00           O
ATOM   3103  C22 POPEG 160     118.838  21.123 130.128  1.00  0.00           C
ATOM   3106  C3  POPEG 160     119.208  22.003 125.658  1.00  0.00           C
ATOM   3109  O31 POPEG 160     118.558  20.743 125.848  1.00  0.00           O
ATOM   3110  C31 POPEG 160     118.718  19.783 124.978  1.00  0.00           C
ATOM   3111  O32 POPEG 160     119.378  19.833 123.948  1.00  0.00           O
ATOM   3112  C32 POPEG 160     117.988  18.543 125.508  1.00  0.00           C
ATOM   3115  C23 POPEG 160     120.078  21.183 131.038  1.00  0.00           C
ATOM   3118  C24 POPEG 160     119.948  20.343 132.328  1.00  0.00           C
ATOM   3121  C25 POPEG 160     121.268  20.293 133.118  1.00  0.00           C
ATOM   3124  C26 POPEG 160     121.178  19.813 134.578  1.00  0.00           C
ATOM   3127  C27 POPEG 160     122.568  19.823 135.248  1.00  0.00           C
ATOM   3130  C28 POPEG 160     122.558  19.583 136.768  1.00  0.00           C
ATOM   3133  C29 POPEG 160     122.018  20.753 137.548  1.00  0.00           C
ATOM   3135 0C21 POPEG 160     122.628  21.453 138.528  1.00  0.00           C
ATOM   3137 1C21 POPEG 160     124.008  21.243 139.108  1.00  0.00           C
ATOM   3140 2C21 POPEG 160     124.008  21.273 140.648  1.00  0.00           C
ATOM   3143 3C21 POPEG 160     125.418  21.333 141.278  1.00  0.00           C
ATOM   3146 4C21 POPEG 160     125.968  19.983 141.778  1.00  0.00           C
ATOM   3149 5C21 POPEG 160     126.148  18.943 140.658  1.00  0.00           C
ATOM   3152 6C21 POPEG 160     126.648  17.573 141.158  1.00  0.00           C
ATOM   3155 7C21 POPEG 160     128.148  17.523 141.488  1.00  0.00           C
ATOM   3158 8C21 POPEG 160     128.648  16.093 141.748  1.00  0.00           C
ATOM   3162  C33 POPEG 160     117.728  18.593 127.048  1.00  0.00           C
ATOM   3165  C34 POPEG 160     116.968  17.373 127.598  1.00  0.00           C
ATOM   3168  C35 POPEG 160     116.908  17.383 129.138  1.00  0.00           C
ATOM   3171  C36 POPEG 160     115.788  16.483 129.688  1.00  0.00           C
ATOM   3174  C37 POPEG 160     115.878  16.213 131.198  1.00  0.00           C
ATOM   3177  C38 POPEG 160     115.418  17.373 132.108  1.00  0.00           C
ATOM   3180  C39 POPEG 160     116.518  17.853 133.068  1.00  0.00           C
ATOM   3183 0C31 POPEG 160     115.998  18.613 134.298  1.00  0.00           C
ATOM   3186 1C31 POPEG 160     117.158  19.143 135.158  1.00  0.00           C
ATOM   3189 2C31 POPEG 160     116.738  19.723 136.518  1.00  0.00           C
ATOM   3192 3C31 POPEG 160     117.918  20.403 137.218  1.00  0.00           C
ATOM   3195 4C31 POPEG 160     117.598  20.923 138.628  1.00  0.00           C
ATOM   3198 5C31 POPEG 160     118.768  21.733 139.208  1.00  0.00           C
ATOM   3201 6C31 POPEG 160     118.548  22.233 140.638  1.00  0.00           C
ATOM   3205  NH3 POPEH 161      95.448  91.683 113.478  1.00  0.00           N
ATOM   3209  C12 POPEH 161      96.278  90.973 114.518  1.00  0.00           C
ATOM   3212  C11 POPEH 161      95.678  89.633 114.898  1.00  0.00           C
ATOM   3215  P   POPEH 161      97.498  87.793 115.218  1.00  0.00           P
ATOM   3216  O13 POPEH 161      97.758  88.083 113.788  1.00  0.00           O
ATOM   3217  O14 POPEH 161      98.718  87.613 116.038  1.00  0.00           O
ATOM   3218  O11 POPEH 161      96.568  86.523 115.388  1.00  0.00           O
ATOM   3219  O12 POPEH 161      96.588  88.953 115.768  1.00  0.00           O
ATOM   3220  C1  POPEH 161      95.218  86.563 115.898  1.00  0.00           C
ATOM   3223  C2  POPEH 161      95.098  86.673 117.458  1.00  0.00           C
ATOM   3225  O21 POPEH 161      94.348  85.583 118.028  1.00  0.00           O
ATOM   3226  C21 POPEH 161      93.068  85.493 117.718  1.00  0.00           C
ATOM   3227  O22 POPEH 161      92.498  86.043 116.798  1.00  0.00           O
ATOM   3228  C22 POPEH 161      92.388  84.603 118.768  1.00  0.00           C
ATOM   3231  C3  POPEH 161      94.568  88.043 117.998  1.00  0.00           C
ATOM   3234  O31 POPEH 161      94.508  88.023 119.438  1.00  0.00           O
ATOM   3235  C31 POPEH 161      95.308  88.843 120.118  1.00  0.00           C
ATOM   3236  O32 POPEH 161      95.848  89.843 119.668  1.00  0.00           O
ATOM   3237  C32 POPEH 161      95.438  88.283 121.548  1.00  0.00           C
ATOM   3240  C23 POPEH 161      92.268  85.273 120.178  1.00  0.00           C
ATOM   3243  C24 POPEH 161      93.278  84.743 121.208  1.00  0.00           C
ATOM   3246  C25 POPEH 161      93.038  85.293 122.628  1.00  0.00           C
ATOM   3249  C26 POPEH 161      93.748  84.483 123.728  1.00  0.00           C
ATOM   3252  C27 POPEH 161      93.098  84.653 125.108  1.00  0.00           C
ATOM   3255  C28 POPEH 161      93.408  83.473 126.058  1.00  0.00           C
ATOM   3258  C29 POPEH 161      92.428  83.393 127.198  1.00  0.00           C
ATOM   3260 0C21 POPEH 161      92.688  83.393 128.518  1.00  0.00           C
ATOM   3262 1C21 POPEH 161      94.038  83.493 129.178  1.00  0.00           C
ATOM   3265 2C21 POPEH 161      93.998  84.193 130.558  1.00  0.00           C
ATOM   3268 3C21 POPEH 161      93.188  83.423 131.618  1.00  0.00           C
ATOM   3271 4C21 POPEH 161      93.388  83.973 133.048  1.00  0.00           C
ATOM   3274 5C21 POPEH 161      92.458  83.273 134.048  1.00  0.00           C
ATOM   3277 6C21 POPEH 161      92.718  83.673 135.508  1.00  0.00           C
ATOM   3280 7C21 POPEH 161      91.758  82.963 136.478  1.00  0.00           C
ATOM   3283 8C21 POPEH 161      92.018  83.263 137.948  1.00  0.00           C
ATOM   3287  C33 POPEH 161      96.008  89.263 122.598  1.00  0.00           C
ATOM   3290  C34 POPEH 161      96.038  88.653 124.008  1.00  0.00           C
ATOM   3293  C35 POPEH 161      96.098  89.693 125.138  1.00  0.00           C
ATOM   3296  C36 POPEH 161      96.318  89.033 126.508  1.00  0.00           C
ATOM   3299  C37 POPEH 161      96.358  90.023 127.698  1.00  0.00           C
ATOM   3302  C38 POPEH 161      95.008  90.653 128.068  1.00  0.00           C
ATOM   3305  C39 POPEH 161      95.138  91.703 129.188  1.00  0.00           C
ATOM   3308 0C31 POPEH 161      95.408  91.143 130.598  1.00  0.00           C
ATOM   3311 1C31 POPEH 161      94.248  90.343 131.178  1.00  0.00           C
ATOM   3314 2C31 POPEH 161      94.348  90.113 132.698  1.00  0.00           C
ATOM   3317 3C31 POPEH 161      93.948  91.333 133.548  1.00  0.00           C
ATOM   3320 4C31 POPEH 161      92.478  91.743 133.408  1.00  0.00           C
ATOM   3323 5C31 POPEH 161      91.968  92.583 134.588  1.00  0.00           C
ATOM   3326 6C31 POPEH 161      90.488  92.943 134.488  1.00  0.00           C
ATOM   3330  NH3 POPEI 162      51.828  36.023 118.128  1.00  0.00           N
ATOM   3334  C12 POPEI 162      52.648  36.553 116.978  1.00  0.00           C
ATOM   3337  C11 POPEI 162      53.378  37.863 117.328  1.00  0.00           C
ATOM   3340  P   POPEI 162      52.948  40.423 117.368  1.00  0.00           P
ATOM   3341  O13 POPEI 162      54.238  40.503 116.678  1.00  0.00           O
ATOM   3342  O14 POPEI 162      51.848  41.233 116.788  1.00  0.00           O
ATOM   3343  O11 POPEI 162      53.158  40.843 118.878  1.00  0.00           O
ATOM   3344  O12 POPEI 162      52.438  38.923 117.478  1.00  0.00           O
ATOM   3345  C1  POPEI 162      52.028  41.073 119.708  1.00  0.00           C
ATOM   3348  C2  POPEI 162      52.438  42.003 120.888  1.00  0.00           C
ATOM   3350  O21 POPEI 162      52.528  41.333 122.158  1.00  0.00           O
ATOM   3351  C21 POPEI 162      51.448  40.763 122.638  1.00  0.00           C
ATOM   3352  O22 POPEI 162      50.368  40.633 122.088  1.00  0.00           O
ATOM   3353  C22 POPEI 162      51.648  40.483 124.128  1.00  0.00           C
ATOM   3356  C3  POPEI 162      51.518  43.253 120.948  1.00  0.00           C
ATOM   3359  O31 POPEI 162      51.608  43.993 122.188  1.00  0.00           O
ATOM   3360  C31 POPEI 162      52.748  44.673 122.338  1.00  0.00           C
ATOM   3361  O32 POPEI 162      53.688  44.643 121.578  1.00  0.00           O
ATOM   3362  C32 POPEI 162      52.658  45.463 123.638  1.00  0.00           C
ATOM   3365  C23 POPEI 162      51.768  41.823 124.888  1.00  0.00           C
ATOM   3368  C24 POPEI 162      51.308  41.763 126.338  1.00  0.00           C
ATOM   3371  C25 POPEI 162      52.198  40.913 127.258  1.00  0.00           C
ATOM   3374  C26 POPEI 162      52.018  41.343 128.708  1.00  0.00           C
ATOM   3377  C27 POPEI 162      52.728  40.443 129.718  1.00  0.00           C
ATOM   3380  C28 POPEI 162      52.988  41.203 131.038  1.00  0.00           C
ATOM   3383  C29 POPEI 162      53.328  40.263 132.158  1.00  0.00           C
ATOM   3385 0C21 POPEI 162      53.078  40.463 133.468  1.00  0.00           C
ATOM   3387 1C21 POPEI 162      52.478  41.693 134.088  1.00  0.00           C
ATOM   3390 2C21 POPEI 162      53.548  42.543 134.778  1.00  0.00           C
ATOM   3393 3C21 POPEI 162      54.248  41.843 135.958  1.00  0.00           C
ATOM   3396 4C21 POPEI 162      55.158  42.793 136.758  1.00  0.00           C
ATOM   3399 5C21 POPEI 162      55.638  42.143 138.058  1.00  0.00           C
ATOM   3402 6C21 POPEI 162      56.608  43.023 138.848  1.00  0.00           C
ATOM   3405 7C21 POPEI 162      56.858  42.483 140.258  1.00  0.00           C
ATOM   3408 8C21 POPEI 162      57.858  43.313 141.068  1.00  0.00           C
ATOM   3412  C33 POPEI 162      53.938  45.373 124.498  1.00  0.00           C
ATOM   3415  C34 POPEI 162      53.678  45.813 125.948  1.00  0.00           C
ATOM   3418  C35 POPEI 162      53.058  47.213 126.038  1.00  0.00           C
ATOM   3421  C36 POPEI 162      52.888  47.703 127.478  1.00  0.00           C
ATOM   3424  C37 POPEI 162      52.488  49.183 127.528  1.00  0.00           C
ATOM   3427  C38 POPEI 162      52.798  49.863 128.858  1.00  0.00           C
ATOM   3430  C39 POPEI 162      52.578  51.383 128.768  1.00  0.00           C
ATOM   3433 0C31 POPEI 162      53.348  52.193 129.818  1.00  0.00           C
ATOM   3436 1C31 POPEI 162      52.838  51.993 131.258  1.00  0.00           C
ATOM   3439 2C31 POPEI 162      53.498  53.003 132.208  1.00  0.00           C
ATOM   3442 3C31 POPEI 162      52.968  52.963 133.648  1.00  0.00           C
ATOM   3445 4C31 POPEI 162      51.648  53.723 133.838  1.00  0.00           C
ATOM   3448 5C31 POPEI 162      51.218  53.803 135.308  1.00  0.00           C
ATOM   3451 6C31 POPEI 162      49.838  54.433 135.518  1.00  0.00           C
ATOM   3455  NH3 POPEJ 163      87.468  70.943 158.298  1.00  0.00           N
ATOM   3459  C12 POPEJ 163      88.658  70.223 157.738  1.00  0.00           C
ATOM   3462  C11 POPEJ 163      88.588  70.143 156.208  1.00  0.00           C
ATOM   3465  P   POPEJ 163      88.608  67.583 155.718  1.00  0.00           P
ATOM   3466  O13 POPEJ 163      90.038  67.803 155.498  1.00  0.00           O
ATOM   3467  O14 POPEJ 163      88.148  66.743 156.868  1.00  0.00           O
ATOM   3468  O11 POPEJ 163      88.078  66.973 154.358  1.00  0.00           O
ATOM   3469  O12 POPEJ 163      87.858  68.983 155.788  1.00  0.00           O
ATOM   3470  C1  POPEJ 163      86.708  66.623 154.238  1.00  0.00           C
ATOM   3473  C2  POPEJ 163      86.518  65.493 153.198  1.00  0.00           C
ATOM   3475  O21 POPEJ 163      85.158  64.993 153.168  1.00  0.00           O
ATOM   3476  C21 POPEJ 163      84.248  65.913 153.378  1.00  0.00           C
ATOM   3477  O22 POPEJ 163      83.808  66.233 154.458  1.00  0.00           O
ATOM   3478  C22 POPEJ 163      83.928  66.623 152.058  1.00  0.00           C
ATOM   3481  C3  POPEJ 163      87.498  64.293 153.398  1.00  0.00           C
ATOM   3484  O31 POPEJ 163      87.188  63.183 152.528  1.00  0.00           O
ATOM   3485  C31 POPEJ 163      87.398  63.403 151.238  1.00  0.00           C
ATOM   3486  O32 POPEJ 163      87.828  64.423 150.738  1.00  0.00           O
ATOM   3487  C32 POPEJ 163      86.978  62.163 150.448  1.00  0.00           C
ATOM   3490  C23 POPEJ 163      83.358  65.693 150.968  1.00  0.00           C
ATOM   3493  C24 POPEJ 163      82.858  66.523 149.788  1.00  0.00           C
ATOM   3496  C25 POPEJ 163      82.198  65.663 148.708  1.00  0.00           C
ATOM   3499  C26 POPEJ 163      81.608  66.523 147.578  1.00  0.00           C
ATOM   3502  C27 POPEJ 163      81.108  65.683 146.388  1.00  0.00           C
ATOM   3505  C28 POPEJ 163      79.788  66.203 145.778  1.00  0.00           C
ATOM   3508  C29 POPEJ 163      79.868  67.603 145.218  1.00  0.00           C
ATOM   3510 0C21 POPEJ 163      79.108  68.083 144.218  1.00  0.00           C
ATOM   3512 1C21 POPEJ 163      78.048  67.323 143.458  1.00  0.00           C
ATOM   3515 2C21 POPEJ 163      76.738  67.083 144.238  1.00  0.00           C
ATOM   3518 3C21 POPEJ 163      75.978  68.363 144.618  1.00  0.00           C
ATOM   3521 4C21 POPEJ 163      74.628  68.073 145.288  1.00  0.00           C
ATOM   3524 5C21 POPEJ 163      73.898  69.353 145.748  1.00  0.00           C
ATOM   3527 6C21 POPEJ 163      72.538  69.063 146.408  1.00  0.00           C
ATOM   3530 7C21 POPEJ 163      71.818  70.333 146.898  1.00  0.00           C
ATOM   3533 8C21 POPEJ 163      70.498  70.013 147.618  1.00  0.00           C
ATOM   3537  C33 POPEJ 163      86.828  62.403 148.928  1.00  0.00           C
ATOM   3540  C34 POPEJ 163      87.448  61.273 148.108  1.00  0.00           C
ATOM   3543  C35 POPEJ 163      88.968  61.413 148.008  1.00  0.00           C
ATOM   3546  C36 POPEJ 163      89.668  60.103 147.608  1.00  0.00           C
ATOM   3549  C37 POPEJ 163      91.198  60.263 147.578  1.00  0.00           C
ATOM   3552  C38 POPEJ 163      91.948  58.963 147.868  1.00  0.00           C
ATOM   3555  C39 POPEJ 163      91.698  57.863 146.828  1.00  0.00           C
ATOM   3558 0C31 POPEJ 163      92.498  58.083 145.538  1.00  0.00           C
ATOM   3561 1C31 POPEJ 163      92.278  56.953 144.518  1.00  0.00           C
ATOM   3564 2C31 POPEJ 163      93.128  57.133 143.258  1.00  0.00           C
ATOM   3567 3C31 POPEJ 163      93.058  55.913 142.328  1.00  0.00           C
ATOM   3570 4C31 POPEJ 163      94.368  55.693 141.558  1.00  0.00           C
ATOM   3573 5C31 POPEJ 163      94.388  54.383 140.768  1.00  0.00           C
ATOM   3576 6C31 POPEJ 163      95.768  54.073 140.198  1.00  0.00           C
ATOM   3580  NH3 POPEK 164       9.658  93.273 117.048  1.00  0.00           N
ATOM   3584  C12 POPEK 164       9.118  94.193 115.988  1.00  0.00           C
ATOM   3587  C11 POPEK 164       8.738  95.533 116.638  1.00  0.00           C
ATOM   3590  P   POPEK 164       6.248  95.593 117.428  1.00  0.00           P
ATOM   3591  O13 POPEK 164       5.928  97.033 117.588  1.00  0.00           O
ATOM   3592  O14 POPEK 164       5.858  94.993 116.138  1.00  0.00           O
ATOM   3593  O11 POPEK 164       5.508  94.803 118.588  1.00  0.00           O
ATOM   3594  O12 POPEK 164       7.788  95.323 117.688  1.00  0.00           O
ATOM   3595  C1  POPEK 164       5.768  95.153 119.948  1.00  0.00           C
ATOM   3598  C2  POPEK 164       5.048  94.213 120.958  1.00  0.00           C
ATOM   3600  O21 POPEK 164       5.738  94.383 122.208  1.00  0.00           O
ATOM   3601  C21 POPEK 164       5.018  94.143 123.288  1.00  0.00           C
ATOM   3602  O22 POPEK 164       3.828  94.343 123.408  1.00  0.00           O
ATOM   3603  C22 POPEK 164       5.938  93.493 124.328  1.00  0.00           C
ATOM   3606  C3  POPEK 164       5.028  92.703 120.528  1.00  0.00           C
ATOM   3609  O31 POPEK 164       4.818  91.833 121.658  1.00  0.00           O
ATOM   3610  C31 POPEK 164       4.418  90.593 121.418  1.00  0.00           C
ATOM   3611  O32 POPEK 164       4.068  90.143 120.348  1.00  0.00           O
ATOM   3612  C32 POPEK 164       4.398  89.793 122.728  1.00  0.00           C
ATOM   3615  C23 POPEK 164       6.298  94.363 125.548  1.00  0.00           C
ATOM   3618  C24 POPEK 164       5.308  94.273 126.708  1.00  0.00           C
ATOM   3621  C25 POPEK 164       5.938  94.813 127.988  1.00  0.00           C
ATOM   3624  C26 POPEK 164       4.998  94.793 129.198  1.00  0.00           C
ATOM   3627  C27 POPEK 164       5.768  95.063 130.498  1.00  0.00           C
ATOM   3630  C28 POPEK 164       4.858  95.383 131.708  1.00  0.00           C
ATOM   3633  C29 POPEK 164       4.038  94.203 132.158  1.00  0.00           C
ATOM   3635 0C21 POPEK 164       3.538  94.033 133.398  1.00  0.00           C
ATOM   3637 1C21 POPEK 164       3.658  94.993 134.558  1.00  0.00           C
ATOM   3640 2C21 POPEK 164       2.318  95.643 134.938  1.00  0.00           C
ATOM   3643 3C21 POPEK 164       1.328  94.683 135.628  1.00  0.00           C
ATOM   3646 4C21 POPEK 164       0.102  95.403 136.208  1.00  0.00           C
ATOM   3649 5C21 POPEK 164      -0.758  94.483 137.078  1.00  0.00           C
ATOM   3652 6C21 POPEK 164      -1.958  95.203 137.728  1.00  0.00           C
ATOM   3655 7C21 POPEK 164      -2.698  94.313 138.738  1.00  0.00           C
ATOM   3658 8C21 POPEK 164      -3.888  94.993 139.428  1.00  0.00           C
ATOM   3662  C33 POPEK 164       5.648  88.923 123.048  1.00  0.00           C
ATOM   3665  C34 POPEK 164       5.308  87.833 124.098  1.00  0.00           C
ATOM   3668  C35 POPEK 164       6.358  86.743 124.318  1.00  0.00           C
ATOM   3671  C36 POPEK 164       5.898  85.703 125.358  1.00  0.00           C
ATOM   3674  C37 POPEK 164       6.918  84.573 125.578  1.00  0.00           C
ATOM   3677  C38 POPEK 164       6.848  83.923 126.968  1.00  0.00           C
ATOM   3680  C39 POPEK 164       5.548  83.163 127.248  1.00  0.00           C
ATOM   3683 0C31 POPEK 164       5.538  82.513 128.638  1.00  0.00           C
ATOM   3686 1C31 POPEK 164       4.398  81.503 128.818  1.00  0.00           C
ATOM   3689 2C31 POPEK 164       4.028  81.243 130.278  1.00  0.00           C
ATOM   3692 3C31 POPEK 164       2.968  82.233 130.788  1.00  0.00           C
ATOM   3695 4C31 POPEK 164       2.438  81.873 132.178  1.00  0.00           C
ATOM   3698 5C31 POPEK 164       1.128  82.603 132.518  1.00  0.00           C
ATOM   3701 6C31 POPEK 164       0.512  82.163 133.838  1.00  0.00           C
ATOM   3705  NH3 POPEL 165      92.818 118.863 116.028  1.00  0.00           N
ATOM   3709  C12 POPEL 165      93.468 119.603 114.888  1.00  0.00           C
ATOM   3712  C11 POPEL 165      94.878 120.093 115.248  1.00  0.00           C
ATOM   3715  P   POPEL 165      96.058 121.503 117.098  1.00  0.00           P
ATOM   3716  O13 POPEL 165      96.988 121.763 115.988  1.00  0.00           O
ATOM   3717  O14 POPEL 165      95.418 122.663 117.748  1.00  0.00           O
ATOM   3718  O11 POPEL 165      96.818 120.633 118.188  1.00  0.00           O
ATOM   3719  O12 POPEL 165      94.928 120.523 116.608  1.00  0.00           O
ATOM   3720  C1  POPEL 165      96.108 120.143 119.338  1.00  0.00           C
ATOM   3723  C2  POPEL 165      96.618 120.813 120.648  1.00  0.00           C
ATOM   3725  O21 POPEL 165      95.718 120.493 121.738  1.00  0.00           O
ATOM   3726  C21 POPEL 165      95.968 119.333 122.338  1.00  0.00           C
ATOM   3727  O22 POPEL 165      96.828 118.533 121.988  1.00  0.00           O
ATOM   3728  C22 POPEL 165      95.218 119.273 123.678  1.00  0.00           C
ATOM   3731  C3  POPEL 165      96.798 122.363 120.568  1.00  0.00           C
ATOM   3734  O31 POPEL 165      97.848 122.853 121.428  1.00  0.00           O
ATOM   3735  C31 POPEL 165      97.538 123.273 122.638  1.00  0.00           C
ATOM   3736  O32 POPEL 165      96.418 123.423 123.078  1.00  0.00           O
ATOM   3737  C32 POPEL 165      98.848 123.463 123.428  1.00  0.00           C
ATOM   3740  C23 POPEL 165      95.508 117.963 124.458  1.00  0.00           C
ATOM   3743  C24 POPEL 165      94.758 117.803 125.798  1.00  0.00           C
ATOM   3746  C25 POPEL 165      95.258 118.743 126.898  1.00  0.00           C
ATOM   3749  C26 POPEL 165      96.318 118.103 127.798  1.00  0.00           C
ATOM   3752  C27 POPEL 165      97.228 119.153 128.438  1.00  0.00           C
ATOM   3755  C28 POPEL 165      98.148 118.573 129.528  1.00  0.00           C
ATOM   3758  C29 POPEL 165      99.298 119.513 129.748  1.00  0.00           C
ATOM   3760 0C21 POPEL 165      99.808 119.993 130.898  1.00  0.00           C
ATOM   3762 1C21 POPEL 165      99.328 119.713 132.288  1.00  0.00           C
ATOM   3765 2C21 POPEL 165     100.288 118.803 133.068  1.00  0.00           C
ATOM   3768 3C21 POPEL 165     100.078 119.013 134.568  1.00  0.00           C
ATOM   3771 4C21 POPEL 165     100.858 118.053 135.458  1.00  0.00           C
ATOM   3774 5C21 POPEL 165     100.508 118.233 136.948  1.00  0.00           C
ATOM   3777 6C21 POPEL 165     100.728 119.653 137.478  1.00  0.00           C
ATOM   3780 7C21 POPEL 165     100.298 119.813 138.938  1.00  0.00           C
ATOM   3783 8C21 POPEL 165     100.318 121.273 139.398  1.00  0.00           C
ATOM   3787  C33 POPEL 165      98.638 123.223 124.948  1.00  0.00           C
ATOM   3790  C34 POPEL 165      99.938 123.033 125.748  1.00  0.00           C
ATOM   3793  C35 POPEL 165      99.698 122.563 127.198  1.00  0.00           C
ATOM   3796  C36 POPEL 165      98.938 123.573 128.078  1.00  0.00           C
ATOM   3799  C37 POPEL 165      98.398 122.963 129.388  1.00  0.00           C
ATOM   3802  C38 POPEL 165      97.628 123.973 130.238  1.00  0.00           C
ATOM   3805  C39 POPEL 165      96.768 123.353 131.358  1.00  0.00           C
ATOM   3808 0C31 POPEL 165      95.458 122.743 130.848  1.00  0.00           C
ATOM   3811 1C31 POPEL 165      94.438 122.493 131.978  1.00  0.00           C
ATOM   3814 2C31 POPEL 165      93.128 121.873 131.478  1.00  0.00           C
ATOM   3817 3C31 POPEL 165      92.048 121.843 132.568  1.00  0.00           C
ATOM   3820 4C31 POPEL 165      91.298 123.173 132.698  1.00  0.00           C
ATOM   3823 5C31 POPEL 165      90.558 123.323 134.038  1.00  0.00           C
ATOM   3826 6C31 POPEL 165      89.798 124.643 134.148  1.00  0.00           C
ATOM   3830  NH3 POPEM 166      58.848  20.873 119.388  1.00  0.00           N
ATOM   3834  C12 POPEM 166      59.248  21.693 118.208  1.00  0.00           C
ATOM   3837  C11 POPEM 166      60.648  22.293 118.388  1.00  0.00           C
ATOM   3840  P   POPEM 166      60.248  24.773 117.608  1.00  0.00           P
ATOM   3841  O13 POPEM 166      61.188  25.723 116.978  1.00  0.00           O
ATOM   3842  O14 POPEM 166      58.858  24.723 117.118  1.00  0.00           O
ATOM   3843  O11 POPEM 166      60.228  25.043 119.168  1.00  0.00           O
ATOM   3844  O12 POPEM 166      60.858  23.323 117.438  1.00  0.00           O
ATOM   3845  C1  POPEM 166      61.368  25.273 119.998  1.00  0.00           C
ATOM   3848  C2  POPEM 166      60.848  25.503 121.458  1.00  0.00           C
ATOM   3850  O21 POPEM 166      61.818  26.043 122.358  1.00  0.00           O
ATOM   3851  C21 POPEM 166      62.918  25.323 122.558  1.00  0.00           C
ATOM   3852  O22 POPEM 166      63.098  24.193 122.138  1.00  0.00           O
ATOM   3853  C22 POPEM 166      63.828  26.033 123.568  1.00  0.00           C
ATOM   3856  C3  POPEM 166      60.188  24.193 121.988  1.00  0.00           C
ATOM   3859  O31 POPEM 166      60.288  23.973 123.408  1.00  0.00           O
ATOM   3860  C31 POPEM 166      59.508  24.743 124.148  1.00  0.00           C
ATOM   3861  O32 POPEM 166      58.728  25.583 123.748  1.00  0.00           O
ATOM   3862  C32 POPEM 166      59.708  24.363 125.608  1.00  0.00           C
ATOM   3865  C23 POPEM 166      64.838  25.103 124.298  1.00  0.00           C
ATOM   3868  C24 POPEM 166      64.868  25.343 125.808  1.00  0.00           C
ATOM   3871  C25 POPEM 166      63.588  24.853 126.488  1.00  0.00           C
ATOM   3874  C26 POPEM 166      63.608  25.083 128.008  1.00  0.00           C
ATOM   3877  C27 POPEM 166      62.338  24.533 128.658  1.00  0.00           C
ATOM   3880  C28 POPEM 166      62.298  24.683 130.198  1.00  0.00           C
ATOM   3883  C29 POPEM 166      62.288  26.153 130.558  1.00  0.00           C
ATOM   3885 0C21 POPEM 166      61.208  26.893 130.848  1.00  0.00           C
ATOM   3887 1C21 POPEM 166      59.788  26.403 130.958  1.00  0.00           C
ATOM   3890 2C21 POPEM 166      58.998  27.193 132.018  1.00  0.00           C
ATOM   3893 3C21 POPEM 166      59.538  26.993 133.448  1.00  0.00           C
ATOM   3896 4C21 POPEM 166      59.608  28.313 134.228  1.00  0.00           C
ATOM   3899 5C21 POPEM 166      58.218  28.903 134.508  1.00  0.00           C
ATOM   3902 6C21 POPEM 166      58.268  30.333 135.068  1.00  0.00           C
ATOM   3905 7C21 POPEM 166      56.868  30.823 135.488  1.00  0.00           C
ATOM   3908 8C21 POPEM 166      56.898  32.173 136.198  1.00  0.00           C
ATOM   3912  C33 POPEM 166      58.468  24.653 126.468  1.00  0.00           C
ATOM   3915  C34 POPEM 166      58.618  23.993 127.838  1.00  0.00           C
ATOM   3918  C35 POPEM 166      57.438  24.273 128.768  1.00  0.00           C
ATOM   3921  C36 POPEM 166      57.568  23.543 130.118  1.00  0.00           C
ATOM   3924  C37 POPEM 166      56.508  24.003 131.118  1.00  0.00           C
ATOM   3927  C38 POPEM 166      56.428  23.063 132.328  1.00  0.00           C
ATOM   3930  C39 POPEM 166      57.618  23.183 133.278  1.00  0.00           C
ATOM   3933 0C31 POPEM 166      57.448  22.293 134.518  1.00  0.00           C
ATOM   3936 1C31 POPEM 166      58.318  22.713 135.698  1.00  0.00           C
ATOM   3939 2C31 POPEM 166      58.088  21.863 136.968  1.00  0.00           C
ATOM   3942 3C31 POPEM 166      56.628  21.883 137.448  1.00  0.00           C
ATOM   3945 4C31 POPEM 166      56.468  21.393 138.898  1.00  0.00           C
ATOM   3948 5C31 POPEM 166      55.018  21.463 139.398  1.00  0.00           C
ATOM   3951 6C31 POPEM 166      54.878  21.113 140.878  1.00  0.00           C
ATOM   3955  NH3 POPEN 167     100.698  93.053 159.168  1.00  0.00           N
ATOM   3959  C12 POPEN 167     100.448  92.003 160.238  1.00  0.00           C
ATOM   3962  C11 POPEN 167     100.788  90.583 159.748  1.00  0.00           C
ATOM   3965  P   POPEN 167     103.118  89.943 160.748  1.00  0.00           P
ATOM   3966  O13 POPEN 167     103.358  91.043 161.688  1.00  0.00           O
ATOM   3967  O14 POPEN 167     102.658  88.653 161.298  1.00  0.00           O
ATOM   3968  O11 POPEN 167     104.488  89.543 160.038  1.00  0.00           O
ATOM   3969  O12 POPEN 167     102.198  90.433 159.558  1.00  0.00           O
ATOM   3970  C1  POPEN 167     104.748  89.693 158.648  1.00  0.00           C
ATOM   3973  C2  POPEN 167     104.328  88.433 157.808  1.00  0.00           C
ATOM   3975  O21 POPEN 167     105.148  88.273 156.638  1.00  0.00           O
ATOM   3976  C21 POPEN 167     104.988  89.153 155.678  1.00  0.00           C
ATOM   3977  O22 POPEN 167     104.528  90.273 155.798  1.00  0.00           O
ATOM   3978  C22 POPEN 167     105.358  88.493 154.358  1.00  0.00           C
ATOM   3981  C3  POPEN 167     102.798  88.383 157.508  1.00  0.00           C
ATOM   3984  O31 POPEN 167     102.388  87.283 156.658  1.00  0.00           O
ATOM   3985  C31 POPEN 167     101.558  86.403 157.208  1.00  0.00           C
ATOM   3986  O32 POPEN 167     101.298  86.303 158.398  1.00  0.00           O
ATOM   3987  C32 POPEN 167     101.018  85.473 156.138  1.00  0.00           C
ATOM   3990  C23 POPEN 167     105.688  89.453 153.198  1.00  0.00           C
ATOM   3993  C24 POPEN 167     105.068  88.963 151.878  1.00  0.00           C
ATOM   3996  C25 POPEN 167     105.658  89.653 150.648  1.00  0.00           C
ATOM   3999  C26 POPEN 167     104.978  89.183 149.358  1.00  0.00           C
ATOM   4002  C27 POPEN 167     105.488  89.943 148.118  1.00  0.00           C
ATOM   4005  C28 POPEN 167     104.508  89.883 146.938  1.00  0.00           C
ATOM   4008  C29 POPEN 167     104.488  88.533 146.278  1.00  0.00           C
ATOM   4010 0C21 POPEN 167     104.938  88.243 145.038  1.00  0.00           C
ATOM   4012 1C21 POPEN 167     105.568  89.213 144.078  1.00  0.00           C
ATOM   4015 2C21 POPEN 167     104.648  89.583 142.908  1.00  0.00           C
ATOM   4018 3C21 POPEN 167     104.478  88.463 141.878  1.00  0.00           C
ATOM   4021 4C21 POPEN 167     103.868  88.943 140.568  1.00  0.00           C
ATOM   4024 5C21 POPEN 167     103.808  87.823 139.518  1.00  0.00           C
ATOM   4027 6C21 POPEN 167     103.448  88.333 138.118  1.00  0.00           C
ATOM   4030 7C21 POPEN 167     103.388  87.213 137.088  1.00  0.00           C
ATOM   4033 8C21 POPEN 167     103.058  87.693 135.668  1.00  0.00           C
ATOM   4037  C33 POPEN 167     100.368  86.233 154.958  1.00  0.00           C
ATOM   4040  C34 POPEN 167      99.818  85.263 153.918  1.00  0.00           C
ATOM   4043  C35 POPEN 167      99.398  85.943 152.618  1.00  0.00           C
ATOM   4046  C36 POPEN 167     100.558  86.613 151.878  1.00  0.00           C
ATOM   4049  C37 POPEN 167     100.188  86.923 150.428  1.00  0.00           C
ATOM   4052  C38 POPEN 167     101.348  87.473 149.588  1.00  0.00           C
ATOM   4055  C39 POPEN 167     101.008  87.493 148.098  1.00  0.00           C
ATOM   4058 0C31 POPEN 167      99.738  88.283 147.788  1.00  0.00           C
ATOM   4061 1C31 POPEN 167      99.328  88.273 146.308  1.00  0.00           C
ATOM   4064 2C31 POPEN 167      98.048  89.083 146.118  1.00  0.00           C
ATOM   4067 3C31 POPEN 167      97.498  89.123 144.698  1.00  0.00           C
ATOM   4070 4C31 POPEN 167      96.798  87.833 144.258  1.00  0.00           C
ATOM   4073 5C31 POPEN 167      95.708  88.083 143.208  1.00  0.00           C
ATOM   4076 6C31 POPEN 167      95.158  86.813 142.558  1.00  0.00           C
ATOM   4080  NH3 POPEO 168      71.958  80.223 158.128  1.00  0.00           N
ATOM   4084  C12 POPEO 168      72.388  80.123 156.688  1.00  0.00           C
ATOM   4087  C11 POPEO 168      73.618  79.203 156.498  1.00  0.00           C
ATOM   4090  P   POPEO 168      73.238  77.053 157.968  1.00  0.00           P
ATOM   4091  O13 POPEO 168      72.098  77.623 158.718  1.00  0.00           O
ATOM   4092  O14 POPEO 168      74.568  77.183 158.598  1.00  0.00           O
ATOM   4093  O11 POPEO 168      72.968  75.553 157.568  1.00  0.00           O
ATOM   4094  O12 POPEO 168      73.298  77.813 156.608  1.00  0.00           O
ATOM   4095  C1  POPEO 168      72.208  75.253 156.388  1.00  0.00           C
ATOM   4098  C2  POPEO 168      73.118  75.183 155.128  1.00  0.00           C
ATOM   4100  O21 POPEO 168      72.278  75.153 153.958  1.00  0.00           O
ATOM   4101  C21 POPEO 168      71.958  76.313 153.418  1.00  0.00           C
ATOM   4102  O22 POPEO 168      72.268  77.413 153.838  1.00  0.00           O
ATOM   4103  C22 POPEO 168      71.238  76.073 152.088  1.00  0.00           C
ATOM   4106  C3  POPEO 168      74.118  73.983 155.168  1.00  0.00           C
ATOM   4109  O31 POPEO 168      74.758  73.733 153.898  1.00  0.00           O
ATOM   4110  C31 POPEO 168      75.898  74.363 153.628  1.00  0.00           C
ATOM   4111  O32 POPEO 168      76.458  75.163 154.348  1.00  0.00           O
ATOM   4112  C32 POPEO 168      76.308  74.013 152.198  1.00  0.00           C
ATOM   4115  C23 POPEO 168      71.208  77.333 151.178  1.00  0.00           C
ATOM   4118  C24 POPEO 168      69.928  78.173 151.278  1.00  0.00           C
ATOM   4121  C25 POPEO 168      68.978  77.953 150.088  1.00  0.00           C
ATOM   4124  C26 POPEO 168      68.328  76.563 150.048  1.00  0.00           C
ATOM   4127  C27 POPEO 168      67.598  76.283 148.728  1.00  0.00           C
ATOM   4130  C28 POPEO 168      66.608  75.103 148.808  1.00  0.00           C
ATOM   4133  C29 POPEO 168      67.248  73.763 149.098  1.00  0.00           C
ATOM   4135 0C21 POPEO 168      67.078  72.623 148.398  1.00  0.00           C
ATOM   4137 1C21 POPEO 168      66.248  72.423 147.158  1.00  0.00           C
ATOM   4140 2C21 POPEO 168      64.988  71.553 147.338  1.00  0.00           C
ATOM   4143 3C21 POPEO 168      63.808  72.233 148.058  1.00  0.00           C
ATOM   4146 4C21 POPEO 168      63.788  72.073 149.598  1.00  0.00           C
ATOM   4149 5C21 POPEO 168      63.708  70.623 150.118  1.00  0.00           C
ATOM   4152 6C21 POPEO 168      62.528  69.813 149.578  1.00  0.00           C
ATOM   4155 7C21 POPEO 168      62.428  68.413 150.198  1.00  0.00           C
ATOM   4158 8C21 POPEO 168      61.298  67.573 149.608  1.00  0.00           C
ATOM   4162  C33 POPEO 168      77.628  74.703 151.768  1.00  0.00           C
ATOM   4165  C34 POPEO 168      77.928  74.423 150.288  1.00  0.00           C
ATOM   4168  C35 POPEO 168      78.838  75.483 149.648  1.00  0.00           C
ATOM   4171  C36 POPEO 168      78.968  75.303 148.128  1.00  0.00           C
ATOM   4174  C37 POPEO 168      79.488  76.573 147.428  1.00  0.00           C
ATOM   4177  C38 POPEO 168      78.608  77.063 146.258  1.00  0.00           C
ATOM   4180  C39 POPEO 168      79.108  76.563 144.898  1.00  0.00           C
ATOM   4183 0C31 POPEO 168      78.168  76.953 143.748  1.00  0.00           C
ATOM   4186 1C31 POPEO 168      78.678  76.433 142.398  1.00  0.00           C
ATOM   4189 2C31 POPEO 168      77.658  76.633 141.268  1.00  0.00           C
ATOM   4192 3C31 POPEO 168      77.678  78.043 140.658  1.00  0.00           C
ATOM   4195 4C31 POPEO 168      78.868  78.243 139.698  1.00  0.00           C
ATOM   4198 5C31 POPEO 168      78.778  79.523 138.868  1.00  0.00           C
ATOM   4201 6C31 POPEO 168      79.868  79.593 137.798  1.00  0.00           C
ATOM   4205  NH3 POPEP 169      69.808  50.193 119.148  1.00  0.00           N
ATOM   4209  C12 POPEP 169      71.268  50.453 118.928  1.00  0.00           C
ATOM   4212  C11 POPEP 169      72.148  49.783 120.008  1.00  0.00           C
ATOM   4215  P   POPEP 169      74.758  49.503 120.398  1.00  0.00           P
ATOM   4216  O13 POPEP 169      74.828  48.223 119.668  1.00  0.00           O
ATOM   4217  O14 POPEP 169      75.908  50.413 120.248  1.00  0.00           O
ATOM   4218  O11 POPEP 169      74.498  49.253 121.948  1.00  0.00           O
ATOM   4219  O12 POPEP 169      73.468  50.303 119.928  1.00  0.00           O
ATOM   4220  C1  POPEP 169      75.608  48.923 122.808  1.00  0.00           C
ATOM   4223  C2  POPEP 169      76.088  50.163 123.628  1.00  0.00           C
ATOM   4225  O21 POPEP 169      77.498  50.133 123.918  1.00  0.00           O
ATOM   4226  C21 POPEP 169      77.898  49.303 124.858  1.00  0.00           C
ATOM   4227  O22 POPEP 169      77.358  48.263 125.188  1.00  0.00           O
ATOM   4228  C22 POPEP 169      79.128  49.903 125.538  1.00  0.00           C
ATOM   4231  C3  POPEP 169      75.218  50.363 124.898  1.00  0.00           C
ATOM   4234  O31 POPEP 169      75.698  51.433 125.758  1.00  0.00           O
ATOM   4235  C31 POPEP 169      74.998  51.563 126.888  1.00  0.00           C
ATOM   4236  O32 POPEP 169      73.948  50.993 127.138  1.00  0.00           O
ATOM   4237  C32 POPEP 169      75.678  52.553 127.828  1.00  0.00           C
ATOM   4240  C23 POPEP 169      79.978  48.873 126.328  1.00  0.00           C
ATOM   4243  C24 POPEP 169      79.788  48.933 127.848  1.00  0.00           C
ATOM   4246  C25 POPEP 169      80.408  50.183 128.508  1.00  0.00           C
ATOM   4249  C26 POPEP 169      80.678  49.993 130.008  1.00  0.00           C
ATOM   4252  C27 POPEP 169      81.278  51.243 130.668  1.00  0.00           C
ATOM   4255  C28 POPEP 169      81.488  51.073 132.188  1.00  0.00           C
ATOM   4258  C29 POPEP 169      81.608  52.403 132.888  1.00  0.00           C
ATOM   4260 0C21 POPEP 169      82.348  52.723 133.968  1.00  0.00           C
ATOM   4262 1C21 POPEP 169      83.218  51.813 134.808  1.00  0.00           C
ATOM   4265 2C21 POPEP 169      82.548  50.533 135.328  1.00  0.00           C
ATOM   4268 3C21 POPEP 169      81.288  50.783 136.168  1.00  0.00           C
ATOM   4271 4C21 POPEP 169      80.718  49.473 136.738  1.00  0.00           C
ATOM   4274 5C21 POPEP 169      79.678  49.663 137.848  1.00  0.00           C
ATOM   4277 6C21 POPEP 169      79.418  48.353 138.608  1.00  0.00           C
ATOM   4280 7C21 POPEP 169      78.448  48.503 139.788  1.00  0.00           C
ATOM   4283 8C21 POPEP 169      78.358  47.233 140.628  1.00  0.00           C
ATOM   4287  C33 POPEP 169      75.938  51.913 129.208  1.00  0.00           C
ATOM   4290  C34 POPEP 169      76.848  52.773 130.098  1.00  0.00           C
ATOM   4293  C35 POPEP 169      77.598  51.923 131.128  1.00  0.00           C
ATOM   4296  C36 POPEP 169      76.838  51.663 132.438  1.00  0.00           C
ATOM   4299  C37 POPEP 169      77.478  50.503 133.228  1.00  0.00           C
ATOM   4302  C38 POPEP 169      77.618  50.763 134.728  1.00  0.00           C
ATOM   4305  C39 POPEP 169      76.318  50.633 135.528  1.00  0.00           C
ATOM   4308 0C31 POPEP 169      75.868  49.173 135.678  1.00  0.00           C
ATOM   4311 1C31 POPEP 169      74.688  49.013 136.638  1.00  0.00           C
ATOM   4314 2C31 POPEP 169      74.328  47.533 136.868  1.00  0.00           C
ATOM   4317 3C31 POPEP 169      73.198  47.333 137.888  1.00  0.00           C
ATOM   4320 4C31 POPEP 169      71.808  47.753 137.388  1.00  0.00           C
ATOM   4323 5C31 POPEP 169      70.698  47.373 138.378  1.00  0.00           C
ATOM   4326 6C31 POPEP 169      69.298  47.823 137.968  1.00  0.00           C
ATOM   4330  NH3 POPEQ 170      50.858  24.383 163.078  1.00  0.00           N
ATOM   4334  C12 POPEQ 170      52.238  24.683 162.538  1.00  0.00           C
ATOM   4337  C11 POPEQ 170      52.918  23.433 161.948  1.00  0.00           C
ATOM   4340  P   POPEQ 170      52.198  21.193 163.188  1.00  0.00           P
ATOM   4341  O13 POPEQ 170      52.568  20.533 164.448  1.00  0.00           O
ATOM   4342  O14 POPEQ 170      50.798  21.673 162.998  1.00  0.00           O
ATOM   4343  O11 POPEQ 170      52.598  20.233 162.018  1.00  0.00           O
ATOM   4344  O12 POPEQ 170      53.148  22.423 162.918  1.00  0.00           O
ATOM   4345  C1  POPEQ 170      51.958  20.233 160.748  1.00  0.00           C
ATOM   4348  C2  POPEQ 170      52.998  20.473 159.628  1.00  0.00           C
ATOM   4350  O21 POPEQ 170      52.558  19.993 158.358  1.00  0.00           O
ATOM   4351  C21 POPEQ 170      51.328  20.183 157.958  1.00  0.00           C
ATOM   4352  O22 POPEQ 170      50.478  20.883 158.488  1.00  0.00           O
ATOM   4353  C22 POPEQ 170      51.098  19.373 156.698  1.00  0.00           C
ATOM   4356  C3  POPEQ 170      54.338  19.783 160.028  1.00  0.00           C
ATOM   4359  O31 POPEQ 170      55.228  19.563 158.898  1.00  0.00           O
ATOM   4360  C31 POPEQ 170      54.948  18.393 158.298  1.00  0.00           C
ATOM   4361  O32 POPEQ 170      54.118  17.603 158.698  1.00  0.00           O
ATOM   4362  C32 POPEQ 170      55.838  18.133 157.088  1.00  0.00           C
ATOM   4365  C23 POPEQ 170      49.668  18.783 156.648  1.00  0.00           C
ATOM   4368  C24 POPEQ 170      49.348  18.073 155.338  1.00  0.00           C
ATOM   4371  C25 POPEQ 170      49.668  18.973 154.158  1.00  0.00           C
ATOM   4374  C26 POPEQ 170      48.938  18.583 152.888  1.00  0.00           C
ATOM   4377  C27 POPEQ 170      49.308  19.583 151.788  1.00  0.00           C
ATOM   4380  C28 POPEQ 170      48.498  19.353 150.518  1.00  0.00           C
ATOM   4383  C29 POPEQ 170      48.878  20.423 149.538  1.00  0.00           C
ATOM   4385 0C21 POPEQ 170      48.308  20.573 148.338  1.00  0.00           C
ATOM   4387 1C21 POPEQ 170      47.228  19.673 147.788  1.00  0.00           C
ATOM   4390 2C21 POPEQ 170      47.198  19.703 146.248  1.00  0.00           C
ATOM   4393 3C21 POPEQ 170      46.838  21.083 145.688  1.00  0.00           C
ATOM   4396 4C21 POPEQ 170      46.818  21.143 144.158  1.00  0.00           C
ATOM   4399 5C21 POPEQ 170      45.538  20.563 143.558  1.00  0.00           C
ATOM   4402 6C21 POPEQ 170      45.388  20.973 142.088  1.00  0.00           C
ATOM   4405 7C21 POPEQ 170      44.128  20.403 141.448  1.00  0.00           C
ATOM   4408 8C21 POPEQ 170      43.898  20.943 140.038  1.00  0.00           C
ATOM   4412  C33 POPEQ 170      55.938  19.303 156.078  1.00  0.00           C
ATOM   4415  C34 POPEQ 170      55.528  18.903 154.658  1.00  0.00           C
ATOM   4418  C35 POPEQ 170      56.148  19.813 153.588  1.00  0.00           C
ATOM   4421  C36 POPEQ 170      57.598  19.413 153.248  1.00  0.00           C
ATOM   4424  C37 POPEQ 170      57.798  18.963 151.798  1.00  0.00           C
ATOM   4427  C38 POPEQ 170      59.178  18.323 151.588  1.00  0.00           C
ATOM   4430  C39 POPEQ 170      59.588  18.103 150.118  1.00  0.00           C
ATOM   4433 0C31 POPEQ 170      58.678  17.153 149.308  1.00  0.00           C
ATOM   4436 1C31 POPEQ 170      57.468  17.853 148.648  1.00  0.00           C
ATOM   4439 2C31 POPEQ 170      57.278  17.473 147.168  1.00  0.00           C
ATOM   4442 3C31 POPEQ 170      58.358  18.053 146.228  1.00  0.00           C
ATOM   4445 4C31 POPEQ 170      58.218  17.553 144.788  1.00  0.00           C
ATOM   4448 5C31 POPEQ 170      59.478  17.783 143.948  1.00  0.00           C
ATOM   4451 6C31 POPEQ 170      59.418  17.143 142.558  1.00  0.00           C
ATOM   4455  NH3 POPER 171      22.148  -0.833 161.458  1.00  0.00           N
ATOM   4459  C12 POPER 171      21.198  -1.103 162.598  1.00  0.00           C
ATOM   4462  C11 POPER 171      19.968  -0.173 162.558  1.00  0.00           C
ATOM   4465  P   POPER 171      20.398   1.963 164.038  1.00  0.00           P
ATOM   4466  O13 POPER 171      19.108   1.783 164.758  1.00  0.00           O
ATOM   4467  O14 POPER 171      21.628   1.523 164.728  1.00  0.00           O
ATOM   4468  O11 POPER 171      20.588   3.473 163.628  1.00  0.00           O
ATOM   4469  O12 POPER 171      20.328   1.203 162.628  1.00  0.00           O
ATOM   4470  C1  POPER 171      19.508   4.263 163.158  1.00  0.00           C
ATOM   4473  C2  POPER 171      20.098   5.473 162.378  1.00  0.00           C
ATOM   4475  O21 POPER 171      18.988   6.183 161.778  1.00  0.00           O
ATOM   4476  C21 POPER 171      19.248   7.433 161.488  1.00  0.00           C
ATOM   4477  O22 POPER 171      20.208   8.083 161.868  1.00  0.00           O
ATOM   4478  C22 POPER 171      18.148   7.993 160.598  1.00  0.00           C
ATOM   4481  C3  POPER 171      21.118   4.953 161.328  1.00  0.00           C
ATOM   4484  O31 POPER 171      21.368   5.843 160.208  1.00  0.00           O
ATOM   4485  C31 POPER 171      22.648   6.113 160.008  1.00  0.00           C
ATOM   4486  O32 POPER 171      23.508   6.213 160.858  1.00  0.00           O
ATOM   4487  C32 POPER 171      22.858   6.243 158.498  1.00  0.00           C
ATOM   4490  C23 POPER 171      18.678   9.193 159.778  1.00  0.00           C
ATOM   4493  C24 POPER 171      17.578  10.143 159.318  1.00  0.00           C
ATOM   4496  C25 POPER 171      18.188  11.283 158.498  1.00  0.00           C
ATOM   4499  C26 POPER 171      17.158  12.223 157.898  1.00  0.00           C
ATOM   4502  C27 POPER 171      17.658  12.913 156.618  1.00  0.00           C
ATOM   4505  C28 POPER 171      16.508  13.723 155.998  1.00  0.00           C
ATOM   4508  C29 POPER 171      16.678  14.533 154.728  1.00  0.00           C
ATOM   4510 0C21 POPER 171      17.108  14.153 153.498  1.00  0.00           C
ATOM   4512 1C21 POPER 171      17.648  12.823 153.058  1.00  0.00           C
ATOM   4515 2C21 POPER 171      16.668  11.893 152.308  1.00  0.00           C
ATOM   4518 3C21 POPER 171      16.138  12.453 150.978  1.00  0.00           C
ATOM   4521 4C21 POPER 171      16.128  11.423 149.838  1.00  0.00           C
ATOM   4524 5C21 POPER 171      15.348  10.133 150.148  1.00  0.00           C
ATOM   4527 6C21 POPER 171      15.428   9.103 149.008  1.00  0.00           C
ATOM   4530 7C21 POPER 171      15.008   7.683 149.428  1.00  0.00           C
ATOM   4533 8C21 POPER 171      15.258   6.643 148.328  1.00  0.00           C
ATOM   4537  C33 POPER 171      24.118   5.473 158.058  1.00  0.00           C
ATOM   4540  C34 POPER 171      24.528   5.713 156.588  1.00  0.00           C
ATOM   4543  C35 POPER 171      23.488   5.243 155.568  1.00  0.00           C
ATOM   4546  C36 POPER 171      23.428   3.713 155.458  1.00  0.00           C
ATOM   4549  C37 POPER 171      22.118   3.193 154.858  1.00  0.00           C
ATOM   4552  C38 POPER 171      22.118   1.663 154.808  1.00  0.00           C
ATOM   4555  C39 POPER 171      20.888   1.083 154.098  1.00  0.00           C
ATOM   4558 0C31 POPER 171      21.168  -0.343 153.598  1.00  0.00           C
ATOM   4561 1C31 POPER 171      20.008  -0.943 152.798  1.00  0.00           C
ATOM   4564 2C31 POPER 171      20.488  -2.083 151.898  1.00  0.00           C
ATOM   4567 3C31 POPER 171      19.388  -2.833 151.148  1.00  0.00           C
ATOM   4570 4C31 POPER 171      18.578  -1.953 150.188  1.00  0.00           C
ATOM   4573 5C31 POPER 171      17.758  -2.783 149.188  1.00  0.00           C
ATOM   4576 6C31 POPER 171      17.018  -1.923 148.168  1.00  0.00           C
ATOM   4580  NH3 POPES 172      47.398 100.463 112.518  1.00  0.00           N
ATOM   4584  C12 POPES 172      46.718  99.153 112.228  1.00  0.00           C
ATOM   4587  C11 POPES 172      45.458  99.063 113.088  1.00  0.00           C
ATOM   4590  P   POPES 172      44.618  96.663 113.818  1.00  0.00           P
ATOM   4591  O13 POPES 172      43.278  96.063 113.778  1.00  0.00           O
ATOM   4592  O14 POPES 172      45.788  95.773 113.668  1.00  0.00           O
ATOM   4593  O11 POPES 172      44.728  97.433 115.188  1.00  0.00           O
ATOM   4594  O12 POPES 172      44.758  97.863 112.798  1.00  0.00           O
ATOM   4595  C1  POPES 172      45.478  96.933 116.288  1.00  0.00           C
ATOM   4598  C2  POPES 172      44.558  96.693 117.498  1.00  0.00           C
ATOM   4600  O21 POPES 172      45.378  96.303 118.608  1.00  0.00           O
ATOM   4601  C21 POPES 172      45.498  97.203 119.568  1.00  0.00           C
ATOM   4602  O22 POPES 172      45.188  98.373 119.498  1.00  0.00           O
ATOM   4603  C22 POPES 172      46.048  96.533 120.828  1.00  0.00           C
ATOM   4606  C3  POPES 172      43.518  95.573 117.238  1.00  0.00           C
ATOM   4609  O31 POPES 172      42.778  95.253 118.438  1.00  0.00           O
ATOM   4610  C31 POPES 172      41.788  96.083 118.728  1.00  0.00           C
ATOM   4611  O32 POPES 172      41.388  96.993 118.018  1.00  0.00           O
ATOM   4612  C32 POPES 172      41.248  95.743 120.128  1.00  0.00           C
ATOM   4615  C23 POPES 172      45.378  97.123 122.088  1.00  0.00           C
ATOM   4618  C24 POPES 172      45.858  96.443 123.368  1.00  0.00           C
ATOM   4621  C25 POPES 172      45.298  97.103 124.638  1.00  0.00           C
ATOM   4624  C26 POPES 172      45.718  96.343 125.898  1.00  0.00           C
ATOM   4627  C27 POPES 172      45.208  97.003 127.188  1.00  0.00           C
ATOM   4630  C28 POPES 172      45.278  96.083 128.418  1.00  0.00           C
ATOM   4633  C29 POPES 172      44.258  94.973 128.318  1.00  0.00           C
ATOM   4635 0C21 POPES 172      44.468  93.643 128.378  1.00  0.00           C
ATOM   4637 1C21 POPES 172      45.778  92.933 128.608  1.00  0.00           C
ATOM   4640 2C21 POPES 172      45.648  91.953 129.788  1.00  0.00           C
ATOM   4643 3C21 POPES 172      46.908  91.103 130.018  1.00  0.00           C
ATOM   4646 4C21 POPES 172      46.728  90.103 131.168  1.00  0.00           C
ATOM   4649 5C21 POPES 172      48.008  89.343 131.528  1.00  0.00           C
ATOM   4652 6C21 POPES 172      49.098  90.243 132.128  1.00  0.00           C
ATOM   4655 7C21 POPES 172      50.228  89.443 132.778  1.00  0.00           C
ATOM   4658 8C21 POPES 172      51.298  90.333 133.438  1.00  0.00           C
ATOM   4662  C33 POPES 172      39.948  96.523 120.458  1.00  0.00           C
ATOM   4665  C34 POPES 172      39.298  96.123 121.788  1.00  0.00           C
ATOM   4668  C35 POPES 172      40.068  96.543 123.048  1.00  0.00           C
ATOM   4671  C36 POPES 172      39.438  95.953 124.328  1.00  0.00           C
ATOM   4674  C37 POPES 172      40.228  96.303 125.598  1.00  0.00           C
ATOM   4677  C38 POPES 172      39.668  95.673 126.898  1.00  0.00           C
ATOM   4680  C39 POPES 172      39.658  94.133 126.858  1.00  0.00           C
ATOM   4683 0C31 POPES 172      39.658  93.453 128.238  1.00  0.00           C
ATOM   4686 1C31 POPES 172      38.458  93.783 129.148  1.00  0.00           C
ATOM   4689 2C31 POPES 172      38.448  92.853 130.368  1.00  0.00           C
ATOM   4692 3C31 POPES 172      37.378  93.153 131.428  1.00  0.00           C
ATOM   4695 4C31 POPES 172      37.488  92.173 132.598  1.00  0.00           C
ATOM   4698 5C31 POPES 172      36.528  92.473 133.758  1.00  0.00           C
ATOM   4701 6C31 POPES 172      36.668  91.463 134.908  1.00  0.00           C
ATOM   4705  NH3 POPET 173      53.938  16.293 161.368  1.00  0.00           N
ATOM   4709  C12 POPET 173      53.348  17.133 162.478  1.00  0.00           C
ATOM   4712  C11 POPET 173      53.038  16.323 163.748  1.00  0.00           C
ATOM   4715  P   POPET 173      52.798  13.803 163.068  1.00  0.00           P
ATOM   4716  O13 POPET 173      54.258  14.013 162.908  1.00  0.00           O
ATOM   4717  O14 POPET 173      52.368  12.793 164.028  1.00  0.00           O
ATOM   4718  O11 POPET 173      52.128  13.543 161.658  1.00  0.00           O
ATOM   4719  O12 POPET 173      52.168  15.213 163.468  1.00  0.00           O
ATOM   4720  C1  POPET 173      51.488  12.273 161.458  1.00  0.00           C
ATOM   4723  C2  POPET 173      51.048  12.023 159.978  1.00  0.00           C
ATOM   4725  O21 POPET 173      52.128  11.383 159.248  1.00  0.00           O
ATOM   4726  C21 POPET 173      51.818  11.073 157.988  1.00  0.00           C
ATOM   4727  O22 POPET 173      50.718  11.133 157.488  1.00  0.00           O
ATOM   4728  C22 POPET 173      53.088  10.683 157.218  1.00  0.00           C
ATOM   4731  C3  POPET 173      50.498  13.323 159.298  1.00  0.00           C
ATOM   4734  O31 POPET 173      51.368  13.783 158.238  1.00  0.00           O
ATOM   4735  C31 POPET 173      52.258  14.693 158.568  1.00  0.00           C
ATOM   4736  O32 POPET 173      52.128  15.493 159.478  1.00  0.00           O
ATOM   4737  C32 POPET 173      53.478  14.573 157.658  1.00  0.00           C
ATOM   4740  C23 POPET 173      52.718  10.113 155.818  1.00  0.00           C
ATOM   4743  C24 POPET 173      53.878  10.143 154.808  1.00  0.00           C
ATOM   4746  C25 POPET 173      53.378   9.783 153.398  1.00  0.00           C
ATOM   4749  C26 POPET 173      53.248  10.983 152.448  1.00  0.00           C
ATOM   4752  C27 POPET 173      51.888  11.043 151.718  1.00  0.00           C
ATOM   4755  C28 POPET 173      51.888  11.953 150.478  1.00  0.00           C
ATOM   4758  C29 POPET 173      52.638  11.293 149.348  1.00  0.00           C
ATOM   4760 0C21 POPET 173      52.268  11.203 148.058  1.00  0.00           C
ATOM   4762 1C21 POPET 173      51.038  11.783 147.418  1.00  0.00           C
ATOM   4765 2C21 POPET 173      50.798  11.273 145.978  1.00  0.00           C
ATOM   4768 3C21 POPET 173      52.018  11.433 145.058  1.00  0.00           C
ATOM   4771 4C21 POPET 173      51.748  11.233 143.568  1.00  0.00           C
ATOM   4774 5C21 POPET 173      53.058  11.293 142.768  1.00  0.00           C
ATOM   4777 6C21 POPET 173      52.838  11.283 141.248  1.00  0.00           C
ATOM   4780 7C21 POPET 173      54.158  11.353 140.468  1.00  0.00           C
ATOM   4783 8C21 POPET 173      53.968  11.173 138.958  1.00  0.00           C
ATOM   4787  C33 POPET 173      53.188  14.313 156.158  1.00  0.00           C
ATOM   4790  C34 POPET 173      52.688  15.533 155.388  1.00  0.00           C
ATOM   4793  C35 POPET 173      52.718  15.233 153.878  1.00  0.00           C
ATOM   4796  C36 POPET 173      52.258  16.403 152.998  1.00  0.00           C
ATOM   4799  C37 POPET 173      52.388  16.033 151.518  1.00  0.00           C
ATOM   4802  C38 POPET 173      51.968  17.133 150.548  1.00  0.00           C
ATOM   4805  C39 POPET 173      52.108  16.663 149.098  1.00  0.00           C
ATOM   4808 0C31 POPET 173      51.578  17.653 148.058  1.00  0.00           C
ATOM   4811 1C31 POPET 173      51.648  17.043 146.648  1.00  0.00           C
ATOM   4814 2C31 POPET 173      50.918  17.863 145.578  1.00  0.00           C
ATOM   4817 3C31 POPET 173      50.898  17.133 144.238  1.00  0.00           C
ATOM   4820 4C31 POPET 173      50.018  17.793 143.168  1.00  0.00           C
ATOM   4823 5C31 POPET 173      50.088  17.023 141.838  1.00  0.00           C
ATOM   4826 6C31 POPET 173      49.048  17.493 140.808  1.00  0.00           C
ATOM   4830  NH3 POPEU 174      77.908  50.933 118.658  1.00  0.00           N
ATOM   4834  C12 POPEU 174      79.058  51.473 119.458  1.00  0.00           C
ATOM   4837  C11 POPEU 174      78.538  52.403 120.558  1.00  0.00           C
ATOM   4840  P   POPEU 174      76.598  54.133 120.978  1.00  0.00           P
ATOM   4841  O13 POPEU 174      75.648  54.893 120.148  1.00  0.00           O
ATOM   4842  O14 POPEU 174      75.978  53.313 122.048  1.00  0.00           O
ATOM   4843  O11 POPEU 174      77.528  55.203 121.658  1.00  0.00           O
ATOM   4844  O12 POPEU 174      77.548  53.293 120.038  1.00  0.00           O
ATOM   4845  C1  POPEU 174      78.468  54.863 122.668  1.00  0.00           C
ATOM   4848  C2  POPEU 174      78.078  55.433 124.048  1.00  0.00           C
ATOM   4850  O21 POPEU 174      79.208  55.363 124.948  1.00  0.00           O
ATOM   4851  C21 POPEU 174      79.528  54.163 125.408  1.00  0.00           C
ATOM   4852  O22 POPEU 174      79.178  53.083 124.988  1.00  0.00           O
ATOM   4853  C22 POPEU 174      80.418  54.303 126.648  1.00  0.00           C
ATOM   4856  C3  POPEU 174      76.778  54.803 124.638  1.00  0.00           C
ATOM   4859  O31 POPEU 174      76.708  54.943 126.068  1.00  0.00           O
ATOM   4860  C31 POPEU 174      76.568  56.173 126.528  1.00  0.00           C
ATOM   4861  O32 POPEU 174      76.418  57.173 125.858  1.00  0.00           O
ATOM   4862  C32 POPEU 174      76.598  56.093 128.048  1.00  0.00           C
ATOM   4865  C23 POPEU 174      80.598  55.753 127.158  1.00  0.00           C
ATOM   4868  C24 POPEU 174      81.078  55.783 128.608  1.00  0.00           C
ATOM   4871  C25 POPEU 174      79.938  55.573 129.618  1.00  0.00           C
ATOM   4874  C26 POPEU 174      80.438  55.703 131.048  1.00  0.00           C
ATOM   4877  C27 POPEU 174      79.368  55.453 132.098  1.00  0.00           C
ATOM   4880  C28 POPEU 174      79.928  55.703 133.518  1.00  0.00           C
ATOM   4883  C29 POPEU 174      79.378  54.753 134.548  1.00  0.00           C
ATOM   4885 0C21 POPEU 174      79.298  54.993 135.868  1.00  0.00           C
ATOM   4887 1C21 POPEU 174      79.688  56.273 136.558  1.00  0.00           C
ATOM   4890 2C21 POPEU 174      80.918  56.123 137.488  1.00  0.00           C
ATOM   4893 3C21 POPEU 174      80.828  54.953 138.478  1.00  0.00           C
ATOM   4896 4C21 POPEU 174      81.478  55.233 139.838  1.00  0.00           C
ATOM   4899 5C21 POPEU 174      82.928  55.743 139.798  1.00  0.00           C
ATOM   4902 6C21 POPEU 174      83.938  54.693 139.298  1.00  0.00           C
ATOM   4905 7C21 POPEU 174      85.388  55.183 139.488  1.00  0.00           C
ATOM   4908 8C21 POPEU 174      86.448  54.143 139.128  1.00  0.00           C
ATOM   4912  C33 POPEU 174      76.568  57.423 128.808  1.00  0.00           C
ATOM   4915  C34 POPEU 174      76.148  57.133 130.258  1.00  0.00           C
ATOM   4918  C35 POPEU 174      76.278  58.293 131.238  1.00  0.00           C
ATOM   4921  C36 POPEU 174      76.058  57.793 132.668  1.00  0.00           C
ATOM   4924  C37 POPEU 174      75.868  58.923 133.678  1.00  0.00           C
ATOM   4927  C38 POPEU 174      76.248  58.533 135.118  1.00  0.00           C
ATOM   4930  C39 POPEU 174      75.678  57.203 135.628  1.00  0.00           C
ATOM   4933 0C31 POPEU 174      75.878  57.083 137.148  1.00  0.00           C
ATOM   4936 1C31 POPEU 174      76.048  55.663 137.718  1.00  0.00           C
ATOM   4939 2C31 POPEU 174      76.228  55.633 139.248  1.00  0.00           C
ATOM   4942 3C31 POPEU 174      77.338  56.563 139.758  1.00  0.00           C
ATOM   4945 4C31 POPEU 174      77.638  56.443 141.258  1.00  0.00           C
ATOM   4948 5C31 POPEU 174      78.628  57.513 141.728  1.00  0.00           C
ATOM   4951 6C31 POPEU 174      79.188  57.283 143.128  1.00  0.00           C
ATOM   4955  NH3 POPEV 175      97.408  43.383 158.548  1.00  0.00           N
ATOM   4959  C12 POPEV 175      95.938  43.053 158.698  1.00  0.00           C
ATOM   4962  C11 POPEV 175      95.078  44.213 159.258  1.00  0.00           C
ATOM   4965  P   POPEV 175      96.348  46.263 160.468  1.00  0.00           P
ATOM   4966  O13 POPEV 175      95.368  47.363 160.298  1.00  0.00           O
ATOM   4967  O14 POPEV 175      97.138  46.253 161.708  1.00  0.00           O
ATOM   4968  O11 POPEV 175      97.288  46.203 159.178  1.00  0.00           O
ATOM   4969  O12 POPEV 175      95.678  44.833 160.388  1.00  0.00           O
ATOM   4970  C1  POPEV 175      96.758  46.493 157.868  1.00  0.00           C
ATOM   4973  C2  POPEV 175      97.808  47.133 156.918  1.00  0.00           C
ATOM   4975  O21 POPEV 175      97.238  47.443 155.638  1.00  0.00           O
ATOM   4976  C21 POPEV 175      96.678  46.513 154.878  1.00  0.00           C
ATOM   4977  O22 POPEV 175      96.678  45.313 155.078  1.00  0.00           O
ATOM   4978  C22 POPEV 175      95.938  47.223 153.728  1.00  0.00           C
ATOM   4981  C3  POPEV 175      99.188  46.363 156.878  1.00  0.00           C
ATOM   4984  O31 POPEV 175      99.148  45.003 156.348  1.00  0.00           O
ATOM   4985  C31 POPEV 175      99.468  44.953 155.038  1.00  0.00           C
ATOM   4986  O32 POPEV 175      99.668  45.913 154.318  1.00  0.00           O
ATOM   4987  C32 POPEV 175      99.498  43.513 154.548  1.00  0.00           C
ATOM   4990  C23 POPEV 175      95.628  46.303 152.518  1.00  0.00           C
ATOM   4993  C24 POPEV 175      94.508  46.913 151.658  1.00  0.00           C
ATOM   4996  C25 POPEV 175      94.388  46.343 150.238  1.00  0.00           C
ATOM   4999  C26 POPEV 175      93.198  46.963 149.478  1.00  0.00           C
ATOM   5002  C27 POPEV 175      92.888  46.233 148.158  1.00  0.00           C
ATOM   5005  C28 POPEV 175      91.478  46.553 147.598  1.00  0.00           C
ATOM   5008  C29 POPEV 175      91.118  45.583 146.508  1.00  0.00           C
ATOM   5010 0C21 POPEV 175      90.538  45.853 145.328  1.00  0.00           C
ATOM   5012 1C21 POPEV 175      90.048  47.203 144.868  1.00  0.00           C
ATOM   5015 2C21 POPEV 175      88.898  47.073 143.858  1.00  0.00           C
ATOM   5018 3C21 POPEV 175      88.278  48.433 143.498  1.00  0.00           C
ATOM   5021 4C21 POPEV 175      87.488  48.423 142.178  1.00  0.00           C
ATOM   5024 5C21 POPEV 175      88.378  48.293 140.938  1.00  0.00           C
ATOM   5027 6C21 POPEV 175      87.598  48.243 139.618  1.00  0.00           C
ATOM   5030 7C21 POPEV 175      88.528  48.093 138.408  1.00  0.00           C
ATOM   5033 8C21 POPEV 175      87.778  48.133 137.068  1.00  0.00           C
ATOM   5037  C33 POPEV 175     100.558  43.343 153.438  1.00  0.00           C
ATOM   5040  C34 POPEV 175     100.658  41.903 152.928  1.00  0.00           C
ATOM   5043  C35 POPEV 175      99.718  41.583 151.758  1.00  0.00           C
ATOM   5046  C36 POPEV 175     100.448  41.323 150.428  1.00  0.00           C
ATOM   5049  C37 POPEV 175      99.468  41.043 149.288  1.00  0.00           C
ATOM   5052  C38 POPEV 175     100.108  40.893 147.898  1.00  0.00           C
ATOM   5055  C39 POPEV 175     100.818  39.553 147.688  1.00  0.00           C
ATOM   5058 0C31 POPEV 175     101.138  39.283 146.208  1.00  0.00           C
ATOM   5061 1C31 POPEV 175     101.858  37.943 145.998  1.00  0.00           C
ATOM   5064 2C31 POPEV 175     102.218  37.663 144.528  1.00  0.00           C
ATOM   5067 3C31 POPEV 175     100.998  37.343 143.658  1.00  0.00           C
ATOM   5070 4C31 POPEV 175     101.398  36.863 142.258  1.00  0.00           C
ATOM   5073 5C31 POPEV 175     100.188  36.583 141.358  1.00  0.00           C
ATOM   5076 6C31 POPEV 175     100.588  36.163 139.938  1.00  0.00           C
ATOM   5080  NH3 POPEW 176      58.688   2.533 159.868  1.00  0.00           N
ATOM   5084  C12 POPEW 176      57.838   2.183 158.688  1.00  0.00           C
ATOM   5087  C11 POPEW 176      56.408   1.863 159.148  1.00  0.00           C
ATOM   5090  P   POPEW 176      54.728   2.943 160.858  1.00  0.00           P
ATOM   5091  O13 POPEW 176      55.008   3.973 161.888  1.00  0.00           O
ATOM   5092  O14 POPEW 176      54.478   1.553 161.268  1.00  0.00           O
ATOM   5093  O11 POPEW 176      53.498   3.443 159.978  1.00  0.00           O
ATOM   5094  O12 POPEW 176      55.878   3.023 159.778  1.00  0.00           O
ATOM   5095  C1  POPEW 176      53.648   4.603 159.138  1.00  0.00           C
ATOM   5098  C2  POPEW 176      53.218   4.313 157.678  1.00  0.00           C
ATOM   5100  O21 POPEW 176      52.978   5.603 157.068  1.00  0.00           O
ATOM   5101  C21 POPEW 176      53.048   5.663 155.738  1.00  0.00           C
ATOM   5102  O22 POPEW 176      52.108   6.013 155.028  1.00  0.00           O
ATOM   5103  C22 POPEW 176      54.428   5.323 155.188  1.00  0.00           C
ATOM   5106  C3  POPEW 176      51.948   3.413 157.628  1.00  0.00           C
ATOM   5109  O31 POPEW 176      51.088   3.593 156.488  1.00  0.00           O
ATOM   5110  C31 POPEW 176      51.338   2.953 155.358  1.00  0.00           C
ATOM   5111  O32 POPEW 176      52.438   2.623 154.948  1.00  0.00           O
ATOM   5112  C32 POPEW 176      49.988   2.713 154.668  1.00  0.00           C
ATOM   5115  C23 POPEW 176      54.968   6.363 154.168  1.00  0.00           C
ATOM   5118  C24 POPEW 176      56.228   5.833 153.458  1.00  0.00           C
ATOM   5121  C25 POPEW 176      56.878   6.823 152.478  1.00  0.00           C
ATOM   5124  C26 POPEW 176      57.468   8.073 153.128  1.00  0.00           C
ATOM   5127  C27 POPEW 176      58.338   8.893 152.168  1.00  0.00           C
ATOM   5130  C28 POPEW 176      59.598   9.463 152.848  1.00  0.00           C
ATOM   5133  C29 POPEW 176      60.268  10.583 152.098  1.00  0.00           C
ATOM   5135 0C21 POPEW 176      61.008  10.523 150.968  1.00  0.00           C
ATOM   5137 1C21 POPEW 176      61.358   9.303 150.158  1.00  0.00           C
ATOM   5140 2C21 POPEW 176      61.008   9.453 148.668  1.00  0.00           C
ATOM   5143 3C21 POPEW 176      61.858   8.553 147.758  1.00  0.00           C
ATOM   5146 4C21 POPEW 176      61.398   8.573 146.298  1.00  0.00           C
ATOM   5149 5C21 POPEW 176      62.248   7.683 145.368  1.00  0.00           C
ATOM   5152 6C21 POPEW 176      63.698   8.173 145.208  1.00  0.00           C
ATOM   5155 7C21 POPEW 176      64.448   7.503 144.048  1.00  0.00           C
ATOM   5158 8C21 POPEW 176      65.788   8.153 143.648  1.00  0.00           C
ATOM   5162  C33 POPEW 176      50.078   2.223 153.208  1.00  0.00           C
ATOM   5165  C34 POPEW 176      50.298   3.353 152.198  1.00  0.00           C
ATOM   5168  C35 POPEW 176      49.848   2.983 150.778  1.00  0.00           C
ATOM   5171  C36 POPEW 176      50.368   1.633 150.268  1.00  0.00           C
ATOM   5174  C37 POPEW 176      49.798   1.283 148.888  1.00  0.00           C
ATOM   5177  C38 POPEW 176      50.238  -0.113 148.408  1.00  0.00           C
ATOM   5180  C39 POPEW 176      49.518  -0.593 147.128  1.00  0.00           C
ATOM   5183 0C31 POPEW 176      49.538   0.447 146.008  1.00  0.00           C
ATOM   5186 1C31 POPEW 176      48.958  -0.053 144.678  1.00  0.00           C
ATOM   5189 2C31 POPEW 176      48.748   1.123 143.718  1.00  0.00           C
ATOM   5192 3C31 POPEW 176      48.528   0.737 142.258  1.00  0.00           C
ATOM   5195 4C31 POPEW 176      48.688   1.973 141.348  1.00  0.00           C
ATOM   5198 5C31 POPEW 176      48.498   1.693 139.858  1.00  0.00           C
ATOM   5201 6C31 POPEW 176      48.968   2.863 138.988  1.00  0.00           C
ATOM   5205  NH3 POPEX 177      49.648  43.293 161.498  1.00  0.00           N
ATOM   5209  C12 POPEX 177      50.058  44.733 161.688  1.00  0.00           C
ATOM   5212  C11 POPEX 177      51.578  44.833 161.878  1.00  0.00           C
ATOM   5215  P   POPEX 177      53.658  43.563 160.968  1.00  0.00           P
ATOM   5216  O13 POPEX 177      54.428  44.293 162.008  1.00  0.00           O
ATOM   5217  O14 POPEX 177      53.488  42.103 161.118  1.00  0.00           O
ATOM   5218  O11 POPEX 177      54.368  43.773 159.568  1.00  0.00           O
ATOM   5219  O12 POPEX 177      52.258  44.273 160.748  1.00  0.00           O
ATOM   5220  C1  POPEX 177      55.418  44.733 159.438  1.00  0.00           C
ATOM   5223  C2  POPEX 177      55.968  44.663 157.998  1.00  0.00           C
ATOM   5225  O21 POPEX 177      56.868  45.763 157.768  1.00  0.00           O
ATOM   5226  C21 POPEX 177      57.718  45.493 156.768  1.00  0.00           C
ATOM   5227  O22 POPEX 177      57.858  44.413 156.228  1.00  0.00           O
ATOM   5228  C22 POPEX 177      58.518  46.743 156.478  1.00  0.00           C
ATOM   5231  C3  POPEX 177      54.768  44.713 157.008  1.00  0.00           C
ATOM   5234  O31 POPEX 177      55.118  45.153 155.678  1.00  0.00           O
ATOM   5235  C31 POPEX 177      54.268  45.973 155.098  1.00  0.00           C
ATOM   5236  O32 POPEX 177      53.228  46.393 155.568  1.00  0.00           O
ATOM   5237  C32 POPEX 177      54.788  46.273 153.698  1.00  0.00           C
ATOM   5240  C23 POPEX 177      59.338  46.643 155.168  1.00  0.00           C
ATOM   5243  C24 POPEX 177      58.458  46.743 153.908  1.00  0.00           C
ATOM   5246  C25 POPEX 177      59.268  46.743 152.608  1.00  0.00           C
ATOM   5249  C26 POPEX 177      58.538  47.413 151.438  1.00  0.00           C
ATOM   5252  C27 POPEX 177      59.438  47.523 150.198  1.00  0.00           C
ATOM   5255  C28 POPEX 177      58.968  48.553 149.158  1.00  0.00           C
ATOM   5258  C29 POPEX 177      60.128  49.053 148.328  1.00  0.00           C
ATOM   5260 0C21 POPEX 177      60.248  49.103 146.988  1.00  0.00           C
ATOM   5262 1C21 POPEX 177      59.248  48.623 145.968  1.00  0.00           C
ATOM   5265 2C21 POPEX 177      59.958  48.023 144.748  1.00  0.00           C
ATOM   5268 3C21 POPEX 177      60.758  46.743 145.058  1.00  0.00           C
ATOM   5271 4C21 POPEX 177      61.528  46.193 143.848  1.00  0.00           C
ATOM   5274 5C21 POPEX 177      62.748  47.043 143.468  1.00  0.00           C
ATOM   5277 6C21 POPEX 177      63.638  46.343 142.428  1.00  0.00           C
ATOM   5280 7C21 POPEX 177      64.978  47.063 142.258  1.00  0.00           C
ATOM   5283 8C21 POPEX 177      65.838  46.523 141.118  1.00  0.00           C
ATOM   5287  C33 POPEX 177      53.758  47.043 152.848  1.00  0.00           C
ATOM   5290  C34 POPEX 177      54.338  47.553 151.538  1.00  0.00           C
ATOM   5293  C35 POPEX 177      54.308  46.533 150.398  1.00  0.00           C
ATOM   5296  C36 POPEX 177      54.888  47.153 149.128  1.00  0.00           C
ATOM   5299  C37 POPEX 177      54.508  46.423 147.828  1.00  0.00           C
ATOM   5302  C38 POPEX 177      54.858  47.283 146.618  1.00  0.00           C
ATOM   5305  C39 POPEX 177      54.598  46.603 145.278  1.00  0.00           C
ATOM   5308 0C31 POPEX 177      54.748  47.583 144.108  1.00  0.00           C
ATOM   5311 1C31 POPEX 177      54.628  46.913 142.748  1.00  0.00           C
ATOM   5314 2C31 POPEX 177      54.478  47.923 141.598  1.00  0.00           C
ATOM   5317 3C31 POPEX 177      53.048  48.483 141.488  1.00  0.00           C
ATOM   5320 4C31 POPEX 177      52.908  49.463 140.318  1.00  0.00           C
ATOM   5323 5C31 POPEX 177      51.488  49.573 139.758  1.00  0.00           C
ATOM   5326 6C31 POPEX 177      51.468  50.153 138.348  1.00  0.00           C
ATOM   5330  NH3 POPEY 178      34.218 114.223 116.108  1.00  0.00           N
ATOM   5334  C12 POPEY 178      35.158 113.233 115.468  1.00  0.00           C
ATOM   5337  C11 POPEY 178      36.058 112.483 116.478  1.00  0.00           C
ATOM   5340  P   POPEY 178      37.948 110.633 116.258  1.00  0.00           P
ATOM   5341  O13 POPEY 178      37.068 109.573 116.798  1.00  0.00           O
ATOM   5342  O14 POPEY 178      38.888 110.133 115.228  1.00  0.00           O
ATOM   5343  O11 POPEY 178      38.748 111.283 117.458  1.00  0.00           O
ATOM   5344  O12 POPEY 178      37.088 111.853 115.728  1.00  0.00           O
ATOM   5345  C1  POPEY 178      38.868 110.593 118.708  1.00  0.00           C
ATOM   5348  C2  POPEY 178      40.298 110.763 119.288  1.00  0.00           C
ATOM   5350  O21 POPEY 178      40.268 110.193 120.618  1.00  0.00           O
ATOM   5351  C21 POPEY 178      41.048 109.163 120.838  1.00  0.00           C
ATOM   5352  O22 POPEY 178      41.898 108.733 120.078  1.00  0.00           O
ATOM   5353  C22 POPEY 178      40.678 108.513 122.168  1.00  0.00           C
ATOM   5356  C3  POPEY 178      40.688 112.253 119.348  1.00  0.00           C
ATOM   5359  O31 POPEY 178      42.048 112.433 119.758  1.00  0.00           O
ATOM   5360  C31 POPEY 178      42.438 112.653 121.038  1.00  0.00           C
ATOM   5361  O32 POPEY 178      43.608 112.633 121.378  1.00  0.00           O
ATOM   5362  C32 POPEY 178      41.298 112.943 122.008  1.00  0.00           C
ATOM   5365  C23 POPEY 178      41.858 108.393 123.168  1.00  0.00           C
ATOM   5368  C24 POPEY 178      41.508 107.383 124.268  1.00  0.00           C
ATOM   5371  C25 POPEY 178      42.538 107.253 125.398  1.00  0.00           C
ATOM   5374  C26 POPEY 178      42.198 106.073 126.318  1.00  0.00           C
ATOM   5377  C27 POPEY 178      42.398 106.383 127.808  1.00  0.00           C
ATOM   5380  C28 POPEY 178      42.158 105.153 128.698  1.00  0.00           C
ATOM   5383  C29 POPEY 178      42.328 105.433 130.168  1.00  0.00           C
ATOM   5385 0C21 POPEY 178      43.498 105.653 130.798  1.00  0.00           C
ATOM   5387 1C21 POPEY 178      44.858 105.653 130.148  1.00  0.00           C
ATOM   5390 2C21 POPEY 178      45.898 104.733 130.818  1.00  0.00           C
ATOM   5393 3C21 POPEY 178      47.208 104.733 130.018  1.00  0.00           C
ATOM   5396 4C21 POPEY 178      48.318 103.903 130.688  1.00  0.00           C
ATOM   5399 5C21 POPEY 178      49.658 104.063 129.958  1.00  0.00           C
ATOM   5402 6C21 POPEY 178      50.828 103.363 130.668  1.00  0.00           C
ATOM   5405 7C21 POPEY 178      52.178 104.033 130.358  1.00  0.00           C
ATOM   5408 8C21 POPEY 178      53.378 103.283 130.928  1.00  0.00           C
ATOM   5412  C33 POPEY 178      41.838 113.353 123.398  1.00  0.00           C
ATOM   5415  C34 POPEY 178      40.728 113.773 124.368  1.00  0.00           C
ATOM   5418  C35 POPEY 178      41.278 114.373 125.668  1.00  0.00           C
ATOM   5421  C36 POPEY 178      40.198 114.753 126.678  1.00  0.00           C
ATOM   5424  C37 POPEY 178      40.768 115.503 127.888  1.00  0.00           C
ATOM   5427  C38 POPEY 178      39.688 115.973 128.868  1.00  0.00           C
ATOM   5430  C39 POPEY 178      40.188 116.973 129.908  1.00  0.00           C
ATOM   5433 0C31 POPEY 178      39.078 117.423 130.878  1.00  0.00           C
ATOM   5436 1C31 POPEY 178      39.188 116.903 132.318  1.00  0.00           C
ATOM   5439 2C31 POPEY 178      39.018 115.373 132.498  1.00  0.00           C
ATOM   5442 3C31 POPEY 178      40.288 114.523 132.298  1.00  0.00           C
ATOM   5445 4C31 POPEY 178      41.458 114.913 133.218  1.00  0.00           C
ATOM   5448 5C31 POPEY 178      42.688 114.013 133.028  1.00  0.00           C
ATOM   5451 6C31 POPEY 178      43.938 114.543 133.738  1.00  0.00           C
ATOM   5455  NH3 POPEZ 179      80.488  29.423 115.298  1.00  0.00           N
ATOM   5459  C12 POPEZ 179      81.928  29.263 114.928  1.00  0.00           C
ATOM   5462  C11 POPEZ 179      82.038  29.323 113.398  1.00  0.00           C
ATOM   5465  P   POPEZ 179      82.408  31.583 112.058  1.00  0.00           P
ATOM   5466  O13 POPEZ 179      82.318  31.223 110.628  1.00  0.00           O
ATOM   5467  O14 POPEZ 179      82.038  32.973 112.438  1.00  0.00           O
ATOM   5468  O11 POPEZ 179      83.828  31.203 112.628  1.00  0.00           O
ATOM   5469  O12 POPEZ 179      81.528  30.573 112.908  1.00  0.00           O
ATOM   5470  C1  POPEZ 179      84.748  32.123 113.208  1.00  0.00           C
ATOM   5473  C2  POPEZ 179      85.478  31.573 114.478  1.00  0.00           C
ATOM   5475  O21 POPEZ 179      84.578  31.353 115.578  1.00  0.00           O
ATOM   5476  C21 POPEZ 179      84.178  32.393 116.288  1.00  0.00           C
ATOM   5477  O22 POPEZ 179      84.288  33.573 116.008  1.00  0.00           O
ATOM   5478  C22 POPEZ 179      83.658  31.873 117.628  1.00  0.00           C
ATOM   5481  C3  POPEZ 179      86.688  32.523 114.798  1.00  0.00           C
ATOM   5484  O31 POPEZ 179      87.278  32.303 116.118  1.00  0.00           O
ATOM   5485  C31 POPEZ 179      88.218  33.223 116.348  1.00  0.00           C
ATOM   5486  O32 POPEZ 179      88.618  34.033 115.528  1.00  0.00           O
ATOM   5487  C32 POPEZ 179      88.648  33.273 117.808  1.00  0.00           C
ATOM   5490  C23 POPEZ 179      83.898  32.883 118.778  1.00  0.00           C
ATOM   5493  C24 POPEZ 179      84.038  32.183 120.138  1.00  0.00           C
ATOM   5496  C25 POPEZ 179      84.378  33.133 121.298  1.00  0.00           C
ATOM   5499  C26 POPEZ 179      83.318  33.163 122.408  1.00  0.00           C
ATOM   5502  C27 POPEZ 179      83.808  33.953 123.638  1.00  0.00           C
ATOM   5505  C28 POPEZ 179      82.828  33.983 124.818  1.00  0.00           C
ATOM   5508  C29 POPEZ 179      81.558  34.713 124.468  1.00  0.00           C
ATOM   5510 0C21 POPEZ 179      81.108  35.873 124.988  1.00  0.00           C
ATOM   5512 1C21 POPEZ 179      81.818  36.693 126.038  1.00  0.00           C
ATOM   5515 2C21 POPEZ 179      81.548  36.203 127.478  1.00  0.00           C
ATOM   5518 3C21 POPEZ 179      80.178  36.583 128.058  1.00  0.00           C
ATOM   5521 4C21 POPEZ 179      80.008  36.023 129.478  1.00  0.00           C
ATOM   5524 5C21 POPEZ 179      78.808  36.633 130.228  1.00  0.00           C
ATOM   5527 6C21 POPEZ 179      78.608  36.013 131.618  1.00  0.00           C
ATOM   5530 7C21 POPEZ 179      77.438  36.643 132.378  1.00  0.00           C
ATOM   5533 8C21 POPEZ 179      77.168  35.983 133.738  1.00  0.00           C
ATOM   5537  C33 POPEZ 179      88.738  34.743 118.278  1.00  0.00           C
ATOM   5540  C34 POPEZ 179      89.128  34.863 119.748  1.00  0.00           C
ATOM   5543  C35 POPEZ 179      87.918  34.953 120.688  1.00  0.00           C
ATOM   5546  C36 POPEZ 179      88.378  35.043 122.148  1.00  0.00           C
ATOM   5549  C37 POPEZ 179      87.288  34.843 123.198  1.00  0.00           C
ATOM   5552  C38 POPEZ 179      87.788  34.993 124.648  1.00  0.00           C
ATOM   5555  C39 POPEZ 179      88.918  34.023 125.008  1.00  0.00           C
ATOM   5558 0C31 POPEZ 179      89.508  34.203 126.418  1.00  0.00           C
ATOM   5561 1C31 POPEZ 179      90.748  33.313 126.598  1.00  0.00           C
ATOM   5564 2C31 POPEZ 179      91.828  33.903 127.518  1.00  0.00           C
ATOM   5567 3C31 POPEZ 179      91.638  33.653 129.018  1.00  0.00           C
ATOM   5570 4C31 POPEZ 179      91.528  32.173 129.388  1.00  0.00           C
ATOM   5573 5C31 POPEZ 179      91.908  31.883 130.848  1.00  0.00           C
ATOM   5576 6C31 POPEZ 179      91.298  30.583 131.378  1.00  0.00           C
ATOM   5580  NH3 POPEa 180      37.768  71.123 154.808  1.00  0.00           N
ATOM   5584  C12 POPEa 180      38.118  72.313 155.658  1.00  0.00           C
ATOM   5587  C11 POPEa 180      37.938  73.623 154.858  1.00  0.00           C
ATOM   5590  P   POPEa 180      35.468  73.603 153.838  1.00  0.00           P
ATOM   5591  O13 POPEa 180      35.768  72.193 153.508  1.00  0.00           O
ATOM   5592  O14 POPEa 180      34.258  73.913 154.618  1.00  0.00           O
ATOM   5593  O11 POPEa 180      35.618  74.553 152.588  1.00  0.00           O
ATOM   5594  O12 POPEa 180      36.598  74.063 154.848  1.00  0.00           O
ATOM   5595  C1  POPEa 180      35.388  74.033 151.258  1.00  0.00           C
ATOM   5598  C2  POPEa 180      36.648  74.223 150.358  1.00  0.00           C
ATOM   5600  O21 POPEa 180      36.718  73.123 149.408  1.00  0.00           O
ATOM   5601  C21 POPEa 180      37.248  73.493 148.248  1.00  0.00           C
ATOM   5602  O22 POPEa 180      37.408  74.653 147.888  1.00  0.00           O
ATOM   5603  C22 POPEa 180      37.648  72.293 147.388  1.00  0.00           C
ATOM   5606  C3  POPEa 180      37.968  74.273 151.178  1.00  0.00           C
ATOM   5609  O31 POPEa 180      39.068  74.633 150.318  1.00  0.00           O
ATOM   5610  C31 POPEa 180      40.278  74.433 150.818  1.00  0.00           C
ATOM   5611  O32 POPEa 180      40.538  74.163 151.978  1.00  0.00           O
ATOM   5612  C32 POPEa 180      41.278  74.593 149.678  1.00  0.00           C
ATOM   5615  C23 POPEa 180      38.878  72.663 146.518  1.00  0.00           C
ATOM   5618  C24 POPEa 180      39.158  71.723 145.348  1.00  0.00           C
ATOM   5621  C25 POPEa 180      40.238  72.293 144.408  1.00  0.00           C
ATOM   5624  C26 POPEa 180      40.558  71.363 143.228  1.00  0.00           C
ATOM   5627  C27 POPEa 180      41.598  71.943 142.268  1.00  0.00           C
ATOM   5630  C28 POPEa 180      41.618  71.223 140.908  1.00  0.00           C
ATOM   5633  C29 POPEa 180      42.558  71.893 139.938  1.00  0.00           C
ATOM   5635 0C21 POPEa 180      42.228  72.383 138.728  1.00  0.00           C
ATOM   5637 1C21 POPEa 180      40.858  72.343 138.098  1.00  0.00           C
ATOM   5640 2C21 POPEa 180      40.868  72.533 136.558  1.00  0.00           C
ATOM   5643 3C21 POPEa 180      41.278  73.953 136.108  1.00  0.00           C
ATOM   5646 4C21 POPEa 180      41.438  74.083 134.588  1.00  0.00           C
ATOM   5649 5C21 POPEa 180      40.118  74.063 133.798  1.00  0.00           C
ATOM   5652 6C21 POPEa 180      40.328  74.273 132.298  1.00  0.00           C
ATOM   5655 7C21 POPEa 180      39.018  74.303 131.498  1.00  0.00           C
ATOM   5658 8C21 POPEa 180      39.218  74.293 129.978  1.00  0.00           C
ATOM   5662  C33 POPEa 180      42.718  74.143 149.968  1.00  0.00           C
ATOM   5665  C34 POPEa 180      43.688  74.653 148.888  1.00  0.00           C
ATOM   5668  C35 POPEa 180      43.318  74.233 147.458  1.00  0.00           C
ATOM   5671  C36 POPEa 180      44.448  74.563 146.468  1.00  0.00           C
ATOM   5674  C37 POPEa 180      44.358  73.863 145.108  1.00  0.00           C
ATOM   5677  C38 POPEa 180      45.718  73.933 144.378  1.00  0.00           C
ATOM   5680  C39 POPEa 180      45.778  73.203 143.028  1.00  0.00           C
ATOM   5683 0C31 POPEa 180      45.688  74.143 141.808  1.00  0.00           C
ATOM   5686 1C31 POPEa 180      46.158  73.493 140.498  1.00  0.00           C
ATOM   5689 2C31 POPEa 180      45.748  74.323 139.278  1.00  0.00           C
ATOM   5692 3C31 POPEa 180      46.248  73.793 137.928  1.00  0.00           C
ATOM   5695 4C31 POPEa 180      45.648  74.573 136.748  1.00  0.00           C
ATOM   5698 5C31 POPEa 180      46.208  74.163 135.378  1.00  0.00           C
ATOM   5701 6C31 POPEa 180      45.498  74.863 134.218  1.00  0.00           C
ATOM   5705  NH3 POPEb 181      37.978 108.093 159.168  1.00  0.00           N
ATOM   5709  C12 POPEb 181      36.978 109.163 159.548  1.00  0.00           C
ATOM   5712  C11 POPEb 181      35.518 108.683 159.488  1.00  0.00           C
ATOM   5715  P   POPEb 181      33.288 109.713 158.448  1.00  0.00           P
ATOM   5716  O13 POPEb 181      32.288 109.093 159.328  1.00  0.00           O
ATOM   5717  O14 POPEb 181      32.838 111.003 157.908  1.00  0.00           O
ATOM   5718  O11 POPEb 181      33.468 108.693 157.248  1.00  0.00           O
ATOM   5719  O12 POPEb 181      34.668 109.803 159.218  1.00  0.00           O
ATOM   5720  C1  POPEb 181      34.488 108.813 156.258  1.00  0.00           C
ATOM   5723  C2  POPEb 181      34.208 109.933 155.198  1.00  0.00           C
ATOM   5725  O21 POPEb 181      33.018 109.753 154.428  1.00  0.00           O
ATOM   5726  C21 POPEb 181      32.978 108.813 153.528  1.00  0.00           C
ATOM   5727  O22 POPEb 181      33.798 107.913 153.368  1.00  0.00           O
ATOM   5728  C22 POPEb 181      31.708 108.973 152.688  1.00  0.00           C
ATOM   5731  C3  POPEb 181      35.478 110.233 154.328  1.00  0.00           C
ATOM   5734  O31 POPEb 181      35.378 111.383 153.448  1.00  0.00           O
ATOM   5735  C31 POPEb 181      35.328 112.563 154.078  1.00  0.00           C
ATOM   5736  O32 POPEb 181      35.078 112.693 155.258  1.00  0.00           O
ATOM   5737  C32 POPEb 181      35.768 113.693 153.158  1.00  0.00           C
ATOM   5740  C23 POPEb 181      31.868 110.063 151.618  1.00  0.00           C
ATOM   5743  C24 POPEb 181      30.778 109.973 150.538  1.00  0.00           C
ATOM   5746  C25 POPEb 181      30.938 111.033 149.448  1.00  0.00           C
ATOM   5749  C26 POPEb 181      29.998 110.793 148.258  1.00  0.00           C
ATOM   5752  C27 POPEb 181      29.878 112.043 147.368  1.00  0.00           C
ATOM   5755  C28 POPEb 181      29.318 111.773 145.968  1.00  0.00           C
ATOM   5758  C29 POPEb 181      27.918 111.223 146.038  1.00  0.00           C
ATOM   5760 0C21 POPEb 181      27.188 110.803 144.988  1.00  0.00           C
ATOM   5762 1C21 POPEb 181      27.648 110.753 143.558  1.00  0.00           C
ATOM   5765 2C21 POPEb 181      26.838 109.683 142.798  1.00  0.00           C
ATOM   5768 3C21 POPEb 181      27.248 109.543 141.328  1.00  0.00           C
ATOM   5771 4C21 POPEb 181      26.368 108.503 140.608  1.00  0.00           C
ATOM   5774 5C21 POPEb 181      26.798 108.273 139.158  1.00  0.00           C
ATOM   5777 6C21 POPEb 181      25.908 107.253 138.438  1.00  0.00           C
ATOM   5780 7C21 POPEb 181      26.418 106.893 137.038  1.00  0.00           C
ATOM   5783 8C21 POPEb 181      25.548 105.853 136.318  1.00  0.00           C
ATOM   5787  C33 POPEb 181      35.068 113.693 151.788  1.00  0.00           C
ATOM   5790  C34 POPEb 181      35.968 114.353 150.738  1.00  0.00           C
ATOM   5793  C35 POPEb 181      35.158 114.883 149.558  1.00  0.00           C
ATOM   5796  C36 POPEb 181      34.648 113.793 148.618  1.00  0.00           C
ATOM   5799  C37 POPEb 181      33.488 114.313 147.758  1.00  0.00           C
ATOM   5802  C38 POPEb 181      33.198 113.443 146.538  1.00  0.00           C
ATOM   5805  C39 POPEb 181      34.188 113.653 145.388  1.00  0.00           C
ATOM   5808 0C31 POPEb 181      33.868 114.883 144.548  1.00  0.00           C
ATOM   5811 1C31 POPEb 181      34.938 115.123 143.488  1.00  0.00           C
ATOM   5814 2C31 POPEb 181      34.598 116.263 142.528  1.00  0.00           C
ATOM   5817 3C31 POPEb 181      35.688 116.413 141.448  1.00  0.00           C
ATOM   5820 4C31 POPEb 181      35.278 117.383 140.328  1.00  0.00           C
ATOM   5823 5C31 POPEb 181      36.268 117.353 139.158  1.00  0.00           C
ATOM   5826 6C31 POPEb 181      35.918 118.333 138.038  1.00  0.00           C
ATOM   5830  NH3 POPEc 182     100.688  85.483 114.778  1.00  0.00           N
ATOM   5834  C12 POPEc 182     101.448  85.253 113.488  1.00  0.00           C
ATOM   5837  C11 POPEc 182     102.978  85.253 113.648  1.00  0.00           C
ATOM   5840  P   POPEc 182     103.718  82.763 113.058  1.00  0.00           P
ATOM   5841  O13 POPEc 182     102.898  81.993 112.098  1.00  0.00           O
ATOM   5842  O14 POPEc 182     105.158  82.453 113.098  1.00  0.00           O
ATOM   5843  O11 POPEc 182     103.128  82.583 114.518  1.00  0.00           O
ATOM   5844  O12 POPEc 182     103.558  84.313 112.748  1.00  0.00           O
ATOM   5845  C1  POPEc 182     104.068  82.543 115.608  1.00  0.00           C
ATOM   5848  C2  POPEc 182     103.358  82.273 116.968  1.00  0.00           C
ATOM   5850  O21 POPEc 182     103.828  83.203 117.958  1.00  0.00           O
ATOM   5851  C21 POPEc 182     103.278  84.403 117.898  1.00  0.00           C
ATOM   5852  O22 POPEc 182     102.428  84.783 117.118  1.00  0.00           O
ATOM   5853  C22 POPEc 182     103.948  85.373 118.888  1.00  0.00           C
ATOM   5856  C3  POPEc 182     103.648  80.813 117.428  1.00  0.00           C
ATOM   5859  O31 POPEc 182     102.918  80.383 118.598  1.00  0.00           O
ATOM   5860  C31 POPEc 182     101.668  79.983 118.358  1.00  0.00           C
ATOM   5861  O32 POPEc 182     101.068  80.133 117.308  1.00  0.00           O
ATOM   5862  C32 POPEc 182     101.118  79.283 119.608  1.00  0.00           C
ATOM   5865  C23 POPEc 182     105.368  84.983 119.388  1.00  0.00           C
ATOM   5868  C24 POPEc 182     105.338  84.103 120.638  1.00  0.00           C
ATOM   5871  C25 POPEc 182     104.788  84.823 121.888  1.00  0.00           C
ATOM   5874  C26 POPEc 182     103.558  84.123 122.468  1.00  0.00           C
ATOM   5877  C27 POPEc 182     102.978  84.833 123.698  1.00  0.00           C
ATOM   5880  C28 POPEc 182     102.758  83.943 124.938  1.00  0.00           C
ATOM   5883  C29 POPEc 182     104.048  83.433 125.508  1.00  0.00           C
ATOM   5885 0C21 POPEc 182     104.358  83.293 126.808  1.00  0.00           C
ATOM   5887 1C21 POPEc 182     103.468  83.573 127.988  1.00  0.00           C
ATOM   5890 2C21 POPEc 182     103.928  84.823 128.758  1.00  0.00           C
ATOM   5893 3C21 POPEc 182     103.058  85.083 129.998  1.00  0.00           C
ATOM   5896 4C21 POPEc 182     103.458  86.353 130.768  1.00  0.00           C
ATOM   5899 5C21 POPEc 182     104.928  86.363 131.228  1.00  0.00           C
ATOM   5902 6C21 POPEc 182     105.188  87.343 132.378  1.00  0.00           C
ATOM   5905 7C21 POPEc 182     106.658  87.373 132.808  1.00  0.00           C
ATOM   5908 8C21 POPEc 182     106.898  88.223 134.058  1.00  0.00           C
ATOM   5912  C33 POPEc 182      99.598  79.053 119.548  1.00  0.00           C
ATOM   5915  C34 POPEc 182      99.108  78.053 120.598  1.00  0.00           C
ATOM   5918  C35 POPEc 182      97.598  77.763 120.528  1.00  0.00           C
ATOM   5921  C36 POPEc 182      97.238  76.453 121.238  1.00  0.00           C
ATOM   5924  C37 POPEc 182      95.728  76.203 121.378  1.00  0.00           C
ATOM   5927  C38 POPEc 182      95.388  74.763 121.778  1.00  0.00           C
ATOM   5930  C39 POPEc 182      96.228  74.213 122.938  1.00  0.00           C
ATOM   5933 0C31 POPEc 182      95.668  72.903 123.498  1.00  0.00           C
ATOM   5936 1C31 POPEc 182      96.668  72.203 124.438  1.00  0.00           C
ATOM   5939 2C31 POPEc 182      96.048  71.053 125.238  1.00  0.00           C
ATOM   5942 3C31 POPEc 182      95.238  70.083 124.378  1.00  0.00           C
ATOM   5945 4C31 POPEc 182      94.968  68.723 125.028  1.00  0.00           C
ATOM   5948 5C31 POPEc 182      94.358  67.743 124.028  1.00  0.00           C
ATOM   5951 6C31 POPEc 182      93.968  66.413 124.668  1.00  0.00           C
ATOM   5955  NH3 POPEd 183     104.438  65.783 116.518  1.00  0.00           N
ATOM   5959  C12 POPEd 183     103.248  64.993 116.008  1.00  0.00           C
ATOM   5962  C11 POPEd 183     101.908  65.573 116.518  1.00  0.00           C
ATOM   5965  P   POPEd 183     100.218  63.513 116.528  1.00  0.00           P
ATOM   5966  O13 POPEd 183     100.178  62.493 115.468  1.00  0.00           O
ATOM   5967  O14 POPEd 183      98.938  63.773 117.228  1.00  0.00           O
ATOM   5968  O11 POPEd 183     101.278  63.063 117.588  1.00  0.00           O
ATOM   5969  O12 POPEd 183     100.788  64.873 115.958  1.00  0.00           O
ATOM   5970  C1  POPEd 183     101.138  63.193 118.998  1.00  0.00           C
ATOM   5973  C2  POPEd 183     101.388  61.853 119.728  1.00  0.00           C
ATOM   5975  O21 POPEd 183     101.978  62.113 121.028  1.00  0.00           O
ATOM   5976  C21 POPEd 183     101.118  62.423 121.988  1.00  0.00           C
ATOM   5977  O22 POPEd 183      99.908  62.513 121.868  1.00  0.00           O
ATOM   5978  C22 POPEd 183     101.918  62.763 123.248  1.00  0.00           C
ATOM   5981  C3  POPEd 183     102.348  60.933 118.928  1.00  0.00           C
ATOM   5984  O31 POPEd 183     102.918  59.913 119.758  1.00  0.00           O
ATOM   5985  C31 POPEd 183     102.068  58.993 120.178  1.00  0.00           C
ATOM   5986  O32 POPEd 183     100.938  58.803 119.748  1.00  0.00           O
ATOM   5987  C32 POPEd 183     102.738  58.233 121.348  1.00  0.00           C
ATOM   5990  C23 POPEd 183     101.028  63.113 124.458  1.00  0.00           C
ATOM   5993  C24 POPEd 183     101.808  63.303 125.768  1.00  0.00           C
ATOM   5996  C25 POPEd 183     100.828  63.543 126.928  1.00  0.00           C
ATOM   5999  C26 POPEd 183     101.428  63.803 128.318  1.00  0.00           C
ATOM   6002  C27 POPEd 183     100.288  63.883 129.358  1.00  0.00           C
ATOM   6005  C28 POPEd 183     100.708  64.343 130.758  1.00  0.00           C
ATOM   6008  C29 POPEd 183      99.538  64.253 131.718  1.00  0.00           C
ATOM   6010 0C21 POPEd 183      98.968  65.253 132.408  1.00  0.00           C
ATOM   6012 1C21 POPEd 183      99.408  66.693 132.358  1.00  0.00           C
ATOM   6015 2C21 POPEd 183      98.378  67.713 132.878  1.00  0.00           C
ATOM   6018 3C21 POPEd 183      98.098  67.623 134.388  1.00  0.00           C
ATOM   6021 4C21 POPEd 183      97.578  68.953 134.938  1.00  0.00           C
ATOM   6024 5C21 POPEd 183      97.138  68.903 136.408  1.00  0.00           C
ATOM   6027 6C21 POPEd 183      96.808  70.303 136.948  1.00  0.00           C
ATOM   6030 7C21 POPEd 183      96.228  70.283 138.368  1.00  0.00           C
ATOM   6033 8C21 POPEd 183      95.988  71.683 138.938  1.00  0.00           C
ATOM   6037  C33 POPEd 183     103.538  59.113 122.368  1.00  0.00           C
ATOM   6040  C34 POPEd 183     103.088  58.933 123.828  1.00  0.00           C
ATOM   6043  C35 POPEd 183     103.798  59.823 124.868  1.00  0.00           C
ATOM   6046  C36 POPEd 183     105.128  59.263 125.378  1.00  0.00           C
ATOM   6049  C37 POPEd 183     105.708  60.103 126.528  1.00  0.00           C
ATOM   6052  C38 POPEd 183     107.148  59.713 126.888  1.00  0.00           C
ATOM   6055  C39 POPEd 183     107.718  60.503 128.078  1.00  0.00           C
ATOM   6058 0C31 POPEd 183     107.198  60.033 129.448  1.00  0.00           C
ATOM   6061 1C31 POPEd 183     107.718  60.893 130.598  1.00  0.00           C
ATOM   6064 2C31 POPEd 183     107.708  60.193 131.968  1.00  0.00           C
ATOM   6067 3C31 POPEd 183     106.308  59.913 132.538  1.00  0.00           C
ATOM   6070 4C31 POPEd 183     106.088  60.503 133.938  1.00  0.00           C
ATOM   6073 5C31 POPEd 183     104.908  59.873 134.698  1.00  0.00           C
ATOM   6076 6C31 POPEd 183     104.568  60.603 136.008  1.00  0.00           C
ATOM   6080  NH3 POPEe 184      53.358   3.063 114.188  1.00  0.00           N
ATOM   6084  C12 POPEe 184      52.668   3.883 113.128  1.00  0.00           C
ATOM   6087  C11 POPEe 184      51.358   3.193 112.718  1.00  0.00           C
ATOM   6090  P   POPEe 184      49.548   5.063 112.518  1.00  0.00           P
ATOM   6091  O13 POPEe 184      48.248   4.383 112.698  1.00  0.00           O
ATOM   6092  O14 POPEe 184      49.578   6.303 111.738  1.00  0.00           O
ATOM   6093  O11 POPEe 184      50.198   5.293 113.928  1.00  0.00           O
ATOM   6094  O12 POPEe 184      50.538   4.003 111.868  1.00  0.00           O
ATOM   6095  C1  POPEe 184      49.478   5.963 114.958  1.00  0.00           C
ATOM   6098  C2  POPEe 184      50.348   5.993 116.238  1.00  0.00           C
ATOM   6100  O21 POPEe 184      49.458   6.363 117.298  1.00  0.00           O
ATOM   6101  C21 POPEe 184      49.638   5.723 118.448  1.00  0.00           C
ATOM   6102  O22 POPEe 184      50.498   4.883 118.678  1.00  0.00           O
ATOM   6103  C22 POPEe 184      48.528   6.173 119.398  1.00  0.00           C
ATOM   6106  C3  POPEe 184      51.538   6.983 116.098  1.00  0.00           C
ATOM   6109  O31 POPEe 184      52.318   7.063 117.318  1.00  0.00           O
ATOM   6110  C31 POPEe 184      53.438   6.333 117.358  1.00  0.00           C
ATOM   6111  O32 POPEe 184      53.888   5.673 116.438  1.00  0.00           O
ATOM   6112  C32 POPEe 184      54.058   6.433 118.748  1.00  0.00           C
ATOM   6115  C23 POPEe 184      48.598   5.563 120.818  1.00  0.00           C
ATOM   6118  C24 POPEe 184      47.398   5.963 121.698  1.00  0.00           C
ATOM   6121  C25 POPEe 184      47.608   5.573 123.158  1.00  0.00           C
ATOM   6124  C26 POPEe 184      46.338   5.623 124.038  1.00  0.00           C
ATOM   6127  C27 POPEe 184      46.638   5.103 125.458  1.00  0.00           C
ATOM   6130  C28 POPEe 184      45.388   4.823 126.318  1.00  0.00           C
ATOM   6133  C29 POPEe 184      45.758   3.893 127.448  1.00  0.00           C
ATOM   6135 0C21 POPEe 184      45.438   3.973 128.748  1.00  0.00           C
ATOM   6137 1C21 POPEe 184      44.608   5.033 129.418  1.00  0.00           C
ATOM   6140 2C21 POPEe 184      44.568   4.813 130.948  1.00  0.00           C
ATOM   6143 3C21 POPEe 184      45.918   5.053 131.648  1.00  0.00           C
ATOM   6146 4C21 POPEe 184      45.918   4.653 133.128  1.00  0.00           C
ATOM   6149 5C21 POPEe 184      46.098   3.133 133.348  1.00  0.00           C
ATOM   6152 6C21 POPEe 184      46.058   2.763 134.828  1.00  0.00           C
ATOM   6155 7C21 POPEe 184      46.458   1.313 135.128  1.00  0.00           C
ATOM   6158 8C21 POPEe 184      46.278   0.953 136.598  1.00  0.00           C
ATOM   6162  C33 POPEe 184      54.338   5.073 119.438  1.00  0.00           C
ATOM   6165  C34 POPEe 184      54.578   5.233 120.948  1.00  0.00           C
ATOM   6168  C35 POPEe 184      55.818   6.053 121.358  1.00  0.00           C
ATOM   6171  C36 POPEe 184      57.108   5.233 121.408  1.00  0.00           C
ATOM   6174  C37 POPEe 184      58.268   5.973 122.088  1.00  0.00           C
ATOM   6177  C38 POPEe 184      58.618   5.493 123.518  1.00  0.00           C
ATOM   6180  C39 POPEe 184      57.508   5.733 124.548  1.00  0.00           C
ATOM   6183 0C31 POPEe 184      57.898   5.423 126.008  1.00  0.00           C
ATOM   6186 1C31 POPEe 184      56.708   5.563 126.978  1.00  0.00           C
ATOM   6189 2C31 POPEe 184      57.038   5.293 128.458  1.00  0.00           C
ATOM   6192 3C31 POPEe 184      55.778   5.343 129.348  1.00  0.00           C
ATOM   6195 4C31 POPEe 184      56.098   5.333 130.848  1.00  0.00           C
ATOM   6198 5C31 POPEe 184      54.848   5.413 131.728  1.00  0.00           C
ATOM   6201 6C31 POPEe 184      55.158   5.573 133.208  1.00  0.00           C
ATOM   6205  NH3 POPEf 185      69.008  96.463 112.568  1.00  0.00           N
ATOM   6209  C12 POPEf 185      68.638  95.923 111.208  1.00  0.00           C
ATOM   6212  C11 POPEf 185      67.118  95.673 111.118  1.00  0.00           C
ATOM   6215  P   POPEf 185      66.268  98.013 110.448  1.00  0.00           P
ATOM   6216  O13 POPEf 185      67.608  98.663 110.468  1.00  0.00           O
ATOM   6217  O14 POPEf 185      65.248  98.643 109.598  1.00  0.00           O
ATOM   6218  O11 POPEf 185      65.758  97.943 111.928  1.00  0.00           O
ATOM   6219  O12 POPEf 185      66.458  96.473 110.138  1.00  0.00           O
ATOM   6220  C1  POPEf 185      66.238  98.873 112.898  1.00  0.00           C
ATOM   6223  C2  POPEf 185      65.418  98.763 114.198  1.00  0.00           C
ATOM   6225  O21 POPEf 185      66.298  98.323 115.258  1.00  0.00           O
ATOM   6226  C21 POPEf 185      66.218  99.013 116.378  1.00  0.00           C
ATOM   6227  O22 POPEf 185      65.648 100.073 116.538  1.00  0.00           O
ATOM   6228  C22 POPEf 185      66.868  98.193 117.498  1.00  0.00           C
ATOM   6231  C3  POPEf 185      64.278  97.723 114.038  1.00  0.00           C
ATOM   6234  O31 POPEf 185      63.348  97.873 115.118  1.00  0.00           O
ATOM   6235  C31 POPEf 185      62.858  96.903 115.898  1.00  0.00           C
ATOM   6236  O32 POPEf 185      62.078  97.143 116.808  1.00  0.00           O
ATOM   6237  C32 POPEf 185      63.278  95.453 115.658  1.00  0.00           C
ATOM   6240  C23 POPEf 185      66.338  98.643 118.868  1.00  0.00           C
ATOM   6243  C24 POPEf 185      66.438  97.563 119.968  1.00  0.00           C
ATOM   6246  C25 POPEf 185      67.198  98.063 121.198  1.00  0.00           C
ATOM   6249  C26 POPEf 185      66.688  97.453 122.518  1.00  0.00           C
ATOM   6252  C27 POPEf 185      67.198  98.243 123.728  1.00  0.00           C
ATOM   6255  C28 POPEf 185      66.478  97.923 125.058  1.00  0.00           C
ATOM   6258  C29 POPEf 185      66.678  96.503 125.528  1.00  0.00           C
ATOM   6260 0C21 POPEf 185      67.288  96.103 126.658  1.00  0.00           C
ATOM   6262 1C21 POPEf 185      67.928  96.973 127.708  1.00  0.00           C
ATOM   6265 2C21 POPEf 185      66.948  97.803 128.558  1.00  0.00           C
ATOM   6268 3C21 POPEf 185      65.848  97.003 129.268  1.00  0.00           C
ATOM   6271 4C21 POPEf 185      64.878  97.933 130.008  1.00  0.00           C
ATOM   6274 5C21 POPEf 185      63.708  97.213 130.678  1.00  0.00           C
ATOM   6277 6C21 POPEf 185      62.608  98.203 131.088  1.00  0.00           C
ATOM   6280 7C21 POPEf 185      61.448  97.563 131.858  1.00  0.00           C
ATOM   6283 8C21 POPEf 185      60.328  98.563 132.148  1.00  0.00           C
ATOM   6287  C33 POPEf 185      63.938  94.883 116.938  1.00  0.00           C
ATOM   6290  C34 POPEf 185      64.568  93.503 116.718  1.00  0.00           C
ATOM   6293  C35 POPEf 185      65.038  92.803 117.998  1.00  0.00           C
ATOM   6296  C36 POPEf 185      65.878  93.663 118.948  1.00  0.00           C
ATOM   6299  C37 POPEf 185      66.438  92.863 120.138  1.00  0.00           C
ATOM   6302  C38 POPEf 185      67.218  93.753 121.108  1.00  0.00           C
ATOM   6305  C39 POPEf 185      67.778  93.033 122.348  1.00  0.00           C
ATOM   6308 0C31 POPEf 185      66.768  92.903 123.508  1.00  0.00           C
ATOM   6311 1C31 POPEf 185      67.438  92.493 124.828  1.00  0.00           C
ATOM   6314 2C31 POPEf 185      66.468  92.393 126.008  1.00  0.00           C
ATOM   6317 3C31 POPEf 185      67.168  92.113 127.348  1.00  0.00           C
ATOM   6320 4C31 POPEf 185      66.198  92.153 128.538  1.00  0.00           C
ATOM   6323 5C31 POPEf 185      66.888  91.933 129.888  1.00  0.00           C
ATOM   6326 6C31 POPEf 185      65.938  92.013 131.078  1.00  0.00           C
ATOM   6330  NH3 POPEg 186     115.048  10.513 161.548  1.00  0.00           N
ATOM   6334  C12 POPEg 186     113.628  10.793 161.958  1.00  0.00           C
ATOM   6337  C11 POPEg 186     113.468  11.803 163.118  1.00  0.00           C
ATOM   6340  P   POPEg 186     115.238  13.713 162.978  1.00  0.00           P
ATOM   6341  O13 POPEg 186     115.278  14.383 164.298  1.00  0.00           O
ATOM   6342  O14 POPEg 186     116.198  12.613 162.698  1.00  0.00           O
ATOM   6343  O11 POPEg 186     115.328  14.783 161.828  1.00  0.00           O
ATOM   6344  O12 POPEg 186     113.798  13.123 162.718  1.00  0.00           O
ATOM   6345  C1  POPEg 186     114.228  15.243 161.018  1.00  0.00           C
ATOM   6348  C2  POPEg 186     114.498  14.893 159.538  1.00  0.00           C
ATOM   6350  O21 POPEg 186     113.328  15.143 158.738  1.00  0.00           O
ATOM   6351  C21 POPEg 186     112.488  14.233 158.308  1.00  0.00           C
ATOM   6352  O22 POPEg 186     112.458  13.043 158.578  1.00  0.00           O
ATOM   6353  C22 POPEg 186     111.468  14.893 157.348  1.00  0.00           C
ATOM   6356  C3  POPEg 186     115.148  13.483 159.418  1.00  0.00           C
ATOM   6359  O31 POPEg 186     115.448  13.133 158.048  1.00  0.00           O
ATOM   6360  C31 POPEg 186     115.648  11.823 157.898  1.00  0.00           C
ATOM   6361  O32 POPEg 186     115.598  11.003 158.808  1.00  0.00           O
ATOM   6362  C32 POPEg 186     115.748  11.523 156.408  1.00  0.00           C
ATOM   6365  C23 POPEg 186     110.988  13.963 156.208  1.00  0.00           C
ATOM   6368  C24 POPEg 186     109.928  14.633 155.308  1.00  0.00           C
ATOM   6371  C25 POPEg 186     110.358  14.863 153.848  1.00  0.00           C
ATOM   6374  C26 POPEg 186     110.098  13.663 152.908  1.00  0.00           C
ATOM   6377  C27 POPEg 186     110.698  13.863 151.498  1.00  0.00           C
ATOM   6380  C28 POPEg 186     109.728  13.683 150.318  1.00  0.00           C
ATOM   6383  C29 POPEg 186     108.688  14.763 150.318  1.00  0.00           C
ATOM   6385 0C21 POPEg 186     108.458  15.703 149.378  1.00  0.00           C
ATOM   6387 1C21 POPEg 186     109.158  15.893 148.048  1.00  0.00           C
ATOM   6390 2C21 POPEg 186     108.178  15.743 146.868  1.00  0.00           C
ATOM   6393 3C21 POPEg 186     108.688  16.423 145.588  1.00  0.00           C
ATOM   6396 4C21 POPEg 186     107.698  16.383 144.418  1.00  0.00           C
ATOM   6399 5C21 POPEg 186     107.558  15.003 143.758  1.00  0.00           C
ATOM   6402 6C21 POPEg 186     106.528  15.023 142.618  1.00  0.00           C
ATOM   6405 7C21 POPEg 186     106.358  13.663 141.938  1.00  0.00           C
ATOM   6408 8C21 POPEg 186     105.318  13.683 140.808  1.00  0.00           C
ATOM   6412  C33 POPEg 186     117.038  12.073 155.748  1.00  0.00           C
ATOM   6415  C34 POPEg 186     118.218  11.093 155.758  1.00  0.00           C
ATOM   6418  C35 POPEg 186     118.018   9.783 154.988  1.00  0.00           C
ATOM   6421  C36 POPEg 186     119.358   9.103 154.668  1.00  0.00           C
ATOM   6424  C37 POPEg 186     119.258   7.603 154.368  1.00  0.00           C
ATOM   6427  C38 POPEg 186     120.558   6.913 153.918  1.00  0.00           C
ATOM   6430  C39 POPEg 186     120.938   7.163 152.438  1.00  0.00           C
ATOM   6433 0C31 POPEg 186     122.138   8.103 152.238  1.00  0.00           C
ATOM   6436 1C31 POPEg 186     122.358   8.453 150.758  1.00  0.00           C
ATOM   6439 2C31 POPEg 186     123.398   9.563 150.558  1.00  0.00           C
ATOM   6442 3C31 POPEg 186     124.848   9.083 150.358  1.00  0.00           C
ATOM   6445 4C31 POPEg 186     125.268   8.923 148.888  1.00  0.00           C
ATOM   6448 5C31 POPEg 186     126.798   8.923 148.728  1.00  0.00           C
ATOM   6451 6C31 POPEg 186     127.288   8.893 147.278  1.00  0.00           C
ATOM   6455  NH3 POPEh 187     118.838 110.293 158.938  1.00  0.00           N
ATOM   6459  C12 POPEh 187     117.438 110.293 159.468  1.00  0.00           C
ATOM   6462  C11 POPEh 187     116.618 109.123 158.908  1.00  0.00           C
ATOM   6465  P   POPEh 187     114.318 109.373 160.198  1.00  0.00           P
ATOM   6466  O13 POPEh 187     113.608 108.483 161.148  1.00  0.00           O
ATOM   6467  O14 POPEh 187     114.568 110.783 160.558  1.00  0.00           O
ATOM   6468  O11 POPEh 187     113.628 109.303 158.798  1.00  0.00           O
ATOM   6469  O12 POPEh 187     115.698 108.663 159.878  1.00  0.00           O
ATOM   6470  C1  POPEh 187     113.448 108.003 158.218  1.00  0.00           C
ATOM   6473  C2  POPEh 187     112.788 108.183 156.828  1.00  0.00           C
ATOM   6475  O21 POPEh 187     113.108 107.113 155.928  1.00  0.00           O
ATOM   6476  C21 POPEh 187     114.318 106.893 155.528  1.00  0.00           C
ATOM   6477  O22 POPEh 187     115.368 107.403 155.908  1.00  0.00           O
ATOM   6478  C22 POPEh 187     114.318 105.913 154.388  1.00  0.00           C
ATOM   6481  C3  POPEh 187     113.088 109.573 156.208  1.00  0.00           C
ATOM   6484  O31 POPEh 187     112.638 109.693 154.838  1.00  0.00           O
ATOM   6485  C31 POPEh 187     111.318 109.763 154.688  1.00  0.00           C
ATOM   6486  O32 POPEh 187     110.498 109.673 155.578  1.00  0.00           O
ATOM   6487  C32 POPEh 187     110.928 110.053 153.248  1.00  0.00           C
ATOM   6490  C23 POPEh 187     114.978 106.593 153.168  1.00  0.00           C
ATOM   6493  C24 POPEh 187     115.398 105.593 152.098  1.00  0.00           C
ATOM   6496  C25 POPEh 187     114.248 105.283 151.138  1.00  0.00           C
ATOM   6499  C26 POPEh 187     114.748 104.533 149.908  1.00  0.00           C
ATOM   6502  C27 POPEh 187     113.608 104.233 148.928  1.00  0.00           C
ATOM   6505  C28 POPEh 187     114.098 103.563 147.628  1.00  0.00           C
ATOM   6508  C29 POPEh 187     114.898 104.513 146.788  1.00  0.00           C
ATOM   6510 0C21 POPEh 187     114.448 105.213 145.728  1.00  0.00           C
ATOM   6512 1C21 POPEh 187     113.048 105.203 145.158  1.00  0.00           C
ATOM   6515 2C21 POPEh 187     112.998 104.503 143.788  1.00  0.00           C
ATOM   6518 3C21 POPEh 187     111.608 104.613 143.148  1.00  0.00           C
ATOM   6521 4C21 POPEh 187     111.508 104.013 141.738  1.00  0.00           C
ATOM   6524 5C21 POPEh 187     112.108 104.923 140.658  1.00  0.00           C
ATOM   6527 6C21 POPEh 187     112.028 104.303 139.248  1.00  0.00           C
ATOM   6530 7C21 POPEh 187     112.468 105.283 138.158  1.00  0.00           C
ATOM   6533 8C21 POPEh 187     112.358 104.703 136.748  1.00  0.00           C
ATOM   6537  C33 POPEh 187     112.038 110.683 152.368  1.00  0.00           C
ATOM   6540  C34 POPEh 187     111.568 111.993 151.728  1.00  0.00           C
ATOM   6543  C35 POPEh 187     111.578 113.173 152.698  1.00  0.00           C
ATOM   6546  C36 POPEh 187     110.998 114.433 152.058  1.00  0.00           C
ATOM   6549  C37 POPEh 187     111.128 115.683 152.938  1.00  0.00           C
ATOM   6552  C38 POPEh 187     110.278 116.833 152.398  1.00  0.00           C
ATOM   6555  C39 POPEh 187     110.318 118.073 153.288  1.00  0.00           C
ATOM   6558 0C31 POPEh 187     111.478 119.013 152.968  1.00  0.00           C
ATOM   6561 1C31 POPEh 187     111.638 120.173 153.958  1.00  0.00           C
ATOM   6564 2C31 POPEh 187     112.638 121.213 153.438  1.00  0.00           C
ATOM   6567 3C31 POPEh 187     112.008 122.233 152.488  1.00  0.00           C
ATOM   6570 4C31 POPEh 187     113.068 122.893 151.588  1.00  0.00           C
ATOM   6573 5C31 POPEh 187     112.518 124.073 150.788  1.00  0.00           C
ATOM   6576 6C31 POPEh 187     113.428 124.503 149.628  1.00  0.00           C
ATOM   6580  NH3 POPEi 188     122.438  36.363 119.858  1.00  0.00           N
ATOM   6584  C12 POPEi 188     122.348  36.833 118.428  1.00  0.00           C
ATOM   6587  C11 POPEi 188     123.268  36.063 117.488  1.00  0.00           C
ATOM   6590  P   POPEi 188     124.318  37.723 115.748  1.00  0.00           P
ATOM   6591  O13 POPEi 188     125.568  36.973 115.548  1.00  0.00           O
ATOM   6592  O14 POPEi 188     123.798  38.543 114.638  1.00  0.00           O
ATOM   6593  O11 POPEi 188     124.448  38.633 117.048  1.00  0.00           O
ATOM   6594  O12 POPEi 188     123.238  36.683 116.208  1.00  0.00           O
ATOM   6595  C1  POPEi 188     125.388  39.713 117.058  1.00  0.00           C
ATOM   6598  C2  POPEi 188     125.798  40.133 118.508  1.00  0.00           C
ATOM   6600  O21 POPEi 188     126.518  41.383 118.388  1.00  0.00           O
ATOM   6601  C21 POPEi 188     126.948  42.183 119.388  1.00  0.00           C
ATOM   6602  O22 POPEi 188     127.678  43.143 119.168  1.00  0.00           O
ATOM   6603  C22 POPEi 188     126.378  41.933 120.798  1.00  0.00           C
ATOM   6606  C3  POPEi 188     126.618  38.983 119.188  1.00  0.00           C
ATOM   6609  O31 POPEi 188     126.618  39.013 120.628  1.00  0.00           O
ATOM   6610  C31 POPEi 188     125.548  38.533 121.248  1.00  0.00           C
ATOM   6611  O32 POPEi 188     124.548  38.083 120.698  1.00  0.00           O
ATOM   6612  C32 POPEi 188     125.738  38.803 122.738  1.00  0.00           C
ATOM   6615  C23 POPEi 188     126.198  43.223 121.658  1.00  0.00           C
ATOM   6618  C24 POPEi 188     125.308  42.983 122.888  1.00  0.00           C
ATOM   6621  C25 POPEi 188     124.808  44.243 123.618  1.00  0.00           C
ATOM   6624  C26 POPEi 188     123.828  43.913 124.768  1.00  0.00           C
ATOM   6627  C27 POPEi 188     123.278  45.163 125.478  1.00  0.00           C
ATOM   6630  C28 POPEi 188     122.288  44.823 126.618  1.00  0.00           C
ATOM   6633  C29 POPEi 188     121.948  46.033 127.458  1.00  0.00           C
ATOM   6635 0C21 POPEi 188     120.778  46.703 127.528  1.00  0.00           C
ATOM   6637 1C21 POPEi 188     119.508  46.433 126.758  1.00  0.00           C
ATOM   6640 2C21 POPEi 188     119.178  47.543 125.748  1.00  0.00           C
ATOM   6643 3C21 POPEi 188     118.788  48.893 126.388  1.00  0.00           C
ATOM   6646 4C21 POPEi 188     118.748  50.063 125.398  1.00  0.00           C
ATOM   6649 5C21 POPEi 188     117.748  49.873 124.258  1.00  0.00           C
ATOM   6652 6C21 POPEi 188     117.638  51.113 123.358  1.00  0.00           C
ATOM   6655 7C21 POPEi 188     116.738  50.903 122.148  1.00  0.00           C
ATOM   6658 8C21 POPEi 188     116.638  52.143 121.258  1.00  0.00           C
ATOM   6662  C33 POPEi 188     124.548  38.473 123.668  1.00  0.00           C
ATOM   6665  C34 POPEi 188     124.938  38.813 125.108  1.00  0.00           C
ATOM   6668  C35 POPEi 188     123.928  38.333 126.168  1.00  0.00           C
ATOM   6671  C36 POPEi 188     123.128  39.463 126.838  1.00  0.00           C
ATOM   6674  C37 POPEi 188     121.868  39.863 126.068  1.00  0.00           C
ATOM   6677  C38 POPEi 188     121.028  40.943 126.778  1.00  0.00           C
ATOM   6680  C39 POPEi 188     120.718  40.663 128.258  1.00  0.00           C
ATOM   6683 0C31 POPEi 188     120.038  39.313 128.538  1.00  0.00           C
ATOM   6686 1C31 POPEi 188     120.048  38.953 130.028  1.00  0.00           C
ATOM   6689 2C31 POPEi 188     119.348  37.613 130.318  1.00  0.00           C
ATOM   6692 3C31 POPEi 188     119.518  37.123 131.768  1.00  0.00           C
ATOM   6695 4C31 POPEi 188     119.098  38.133 132.848  1.00  0.00           C
ATOM   6698 5C31 POPEi 188     119.308  37.553 134.248  1.00  0.00           C
ATOM   6701 6C31 POPEi 188     119.058  38.563 135.378  1.00  0.00           C
ATOM   6705  NH3 POPEj 189      85.198  94.873 112.258  1.00  0.00           N
ATOM   6709  C12 POPEj 189      83.848  94.373 111.858  1.00  0.00           C
ATOM   6712  C11 POPEj 189      82.708  95.173 112.508  1.00  0.00           C
ATOM   6715  P   POPEj 189      80.258  95.663 111.688  1.00  0.00           P
ATOM   6716  O13 POPEj 189      80.668  97.043 111.998  1.00  0.00           O
ATOM   6717  O14 POPEj 189      79.778  95.363 110.318  1.00  0.00           O
ATOM   6718  O11 POPEj 189      79.118  95.173 112.688  1.00  0.00           O
ATOM   6719  O12 POPEj 189      81.468  94.663 112.018  1.00  0.00           O
ATOM   6720  C1  POPEj 189      79.238  95.363 114.098  1.00  0.00           C
ATOM   6723  C2  POPEj 189      78.868  96.813 114.548  1.00  0.00           C
ATOM   6725  O21 POPEj 189      79.898  97.243 115.448  1.00  0.00           O
ATOM   6726  C21 POPEj 189      80.298  98.493 115.388  1.00  0.00           C
ATOM   6727  O22 POPEj 189      80.028  99.323 114.528  1.00  0.00           O
ATOM   6728  C22 POPEj 189      81.308  98.723 116.508  1.00  0.00           C
ATOM   6731  C3  POPEj 189      77.468  96.883 115.238  1.00  0.00           C
ATOM   6734  O31 POPEj 189      77.458  97.643 116.468  1.00  0.00           O
ATOM   6735  C31 POPEj 189      77.748  97.093 117.678  1.00  0.00           C
ATOM   6736  O32 POPEj 189      77.778  97.783 118.688  1.00  0.00           O
ATOM   6737  C32 POPEj 189      77.968  95.583 117.708  1.00  0.00           C
ATOM   6740  C23 POPEj 189      81.268 100.143 117.108  1.00  0.00           C
ATOM   6743  C24 POPEj 189      80.818 100.123 118.568  1.00  0.00           C
ATOM   6746  C25 POPEj 189      80.868 101.513 119.218  1.00  0.00           C
ATOM   6749  C26 POPEj 189      80.478 101.473 120.698  1.00  0.00           C
ATOM   6752  C27 POPEj 189      80.578 102.873 121.328  1.00  0.00           C
ATOM   6755  C28 POPEj 189      80.118 102.943 122.798  1.00  0.00           C
ATOM   6758  C29 POPEj 189      81.018 102.203 123.738  1.00  0.00           C
ATOM   6760 0C21 POPEj 189      81.588 102.683 124.868  1.00  0.00           C
ATOM   6762 1C21 POPEj 189      81.438 104.063 125.468  1.00  0.00           C
ATOM   6765 2C21 POPEj 189      80.988 104.003 126.938  1.00  0.00           C
ATOM   6768 3C21 POPEj 189      82.078 103.493 127.888  1.00  0.00           C
ATOM   6771 4C21 POPEj 189      81.558 103.133 129.288  1.00  0.00           C
ATOM   6774 5C21 POPEj 189      82.688 102.743 130.248  1.00  0.00           C
ATOM   6777 6C21 POPEj 189      83.378 101.423 129.918  1.00  0.00           C
ATOM   6780 7C21 POPEj 189      84.868 101.453 130.278  1.00  0.00           C
ATOM   6783 8C21 POPEj 189      85.628 100.193 129.868  1.00  0.00           C
ATOM   6787  C33 POPEj 189      78.638  95.123 119.018  1.00  0.00           C
ATOM   6790  C34 POPEj 189      80.148  95.383 119.018  1.00  0.00           C
ATOM   6793  C35 POPEj 189      80.778  95.183 120.388  1.00  0.00           C
ATOM   6796  C36 POPEj 189      80.728  96.433 121.268  1.00  0.00           C
ATOM   6799  C37 POPEj 189      81.408  96.163 122.618  1.00  0.00           C
ATOM   6802  C38 POPEj 189      81.498  97.393 123.518  1.00  0.00           C
ATOM   6805  C39 POPEj 189      80.138  98.023 123.848  1.00  0.00           C
ATOM   6808 0C31 POPEj 189      80.158  98.703 125.228  1.00  0.00           C
ATOM   6811 1C31 POPEj 189      78.888  99.503 125.528  1.00  0.00           C
ATOM   6814 2C31 POPEj 189      78.838  99.933 126.998  1.00  0.00           C
ATOM   6817 3C31 POPEj 189      78.018 101.203 127.258  1.00  0.00           C
ATOM   6820 4C31 POPEj 189      76.538 101.083 126.898  1.00  0.00           C
ATOM   6823 5C31 POPEj 189      75.708 102.223 127.488  1.00  0.00           C
ATOM   6826 6C31 POPEj 189      74.238 102.193 127.068  1.00  0.00           C
ATOM   6830  NH3 POPEk 190      55.038  38.473 161.008  1.00  0.00           N
ATOM   6834  C12 POPEk 190      54.828  38.213 159.538  1.00  0.00           C
ATOM   6837  C11 POPEk 190      54.778  36.693 159.248  1.00  0.00           C
ATOM   6840  P   POPEk 190      52.918  35.733 160.858  1.00  0.00           P
ATOM   6841  O13 POPEk 190      53.678  34.563 161.328  1.00  0.00           O
ATOM   6842  O14 POPEk 190      52.978  36.953 161.698  1.00  0.00           O
ATOM   6843  O11 POPEk 190      51.438  35.373 160.488  1.00  0.00           O
ATOM   6844  O12 POPEk 190      53.478  36.133 159.448  1.00  0.00           O
ATOM   6845  C1  POPEk 190      51.038  34.223 159.758  1.00  0.00           C
ATOM   6848  C2  POPEk 190      51.528  34.153 158.288  1.00  0.00           C
ATOM   6850  O21 POPEk 190      50.438  33.823 157.408  1.00  0.00           O
ATOM   6851  C21 POPEk 190      50.368  34.583 156.338  1.00  0.00           C
ATOM   6852  O22 POPEk 190      50.798  35.733 156.258  1.00  0.00           O
ATOM   6853  C22 POPEk 190      49.858  33.743 155.158  1.00  0.00           C
ATOM   6856  C3  POPEk 190      52.598  33.063 158.078  1.00  0.00           C
ATOM   6859  O31 POPEk 190      53.108  33.123 156.728  1.00  0.00           O
ATOM   6860  C31 POPEk 190      53.908  32.103 156.428  1.00  0.00           C
ATOM   6861  O32 POPEk 190      54.138  31.143 157.128  1.00  0.00           O
ATOM   6862  C32 POPEk 190      54.558  32.333 155.068  1.00  0.00           C
ATOM   6865  C23 POPEk 190      50.978  33.473 154.128  1.00  0.00           C
ATOM   6868  C24 POPEk 190      50.518  32.623 152.928  1.00  0.00           C
ATOM   6871  C25 POPEk 190      51.528  32.683 151.778  1.00  0.00           C
ATOM   6874  C26 POPEk 190      51.048  31.943 150.518  1.00  0.00           C
ATOM   6877  C27 POPEk 190      51.778  32.403 149.248  1.00  0.00           C
ATOM   6880  C28 POPEk 190      51.018  32.043 147.958  1.00  0.00           C
ATOM   6883  C29 POPEk 190      51.008  30.573 147.658  1.00  0.00           C
ATOM   6885 0C21 POPEk 190      50.838  30.023 146.448  1.00  0.00           C
ATOM   6887 1C21 POPEk 190      50.608  30.783 145.168  1.00  0.00           C
ATOM   6890 2C21 POPEk 190      49.108  30.903 144.838  1.00  0.00           C
ATOM   6893 3C21 POPEk 190      48.828  31.953 143.758  1.00  0.00           C
ATOM   6896 4C21 POPEk 190      47.328  32.213 143.568  1.00  0.00           C
ATOM   6899 5C21 POPEk 190      46.628  31.093 142.788  1.00  0.00           C
ATOM   6902 6C21 POPEk 190      45.108  31.123 142.998  1.00  0.00           C
ATOM   6905 7C21 POPEk 190      44.358  30.203 142.028  1.00  0.00           C
ATOM   6908 8C21 POPEk 190      42.848  30.213 142.238  1.00  0.00           C
ATOM   6912  C33 POPEk 190      55.098  33.773 154.898  1.00  0.00           C
ATOM   6915  C34 POPEk 190      54.778  34.323 153.508  1.00  0.00           C
ATOM   6918  C35 POPEk 190      55.648  33.773 152.378  1.00  0.00           C
ATOM   6921  C36 POPEk 190      55.338  34.523 151.078  1.00  0.00           C
ATOM   6924  C37 POPEk 190      56.338  34.253 149.948  1.00  0.00           C
ATOM   6927  C38 POPEk 190      55.958  35.093 148.718  1.00  0.00           C
ATOM   6930  C39 POPEk 190      56.838  34.843 147.488  1.00  0.00           C
ATOM   6933 0C31 POPEk 190      58.088  35.723 147.408  1.00  0.00           C
ATOM   6936 1C31 POPEk 190      58.748  35.643 146.018  1.00  0.00           C
ATOM   6939 2C31 POPEk 190      59.638  36.863 145.688  1.00  0.00           C
ATOM   6942 3C31 POPEk 190      60.928  36.923 146.498  1.00  0.00           C
ATOM   6945 4C31 POPEk 190      61.678  38.243 146.278  1.00  0.00           C
ATOM   6948 5C31 POPEk 190      62.758  38.513 147.338  1.00  0.00           C
ATOM   6951 6C31 POPEk 190      63.338  39.923 147.258  1.00  0.00           C
ATOM   6955  NH3 POPEl 191      33.688   9.623 116.828  1.00  0.00           N
ATOM   6959  C12 POPEl 191      34.608   9.193 115.708  1.00  0.00           C
ATOM   6962  C11 POPEl 191      35.498   7.993 116.078  1.00  0.00           C
ATOM   6965  P   POPEl 191      38.018   8.663 116.418  1.00  0.00           P
ATOM   6966  O13 POPEl 191      38.118   8.233 114.998  1.00  0.00           O
ATOM   6967  O14 POPEl 191      38.288  10.083 116.718  1.00  0.00           O
ATOM   6968  O11 POPEl 191      38.928   7.763 117.358  1.00  0.00           O
ATOM   6969  O12 POPEl 191      36.558   8.373 116.958  1.00  0.00           O
ATOM   6970  C1  POPEl 191      38.498   6.623 118.128  1.00  0.00           C
ATOM   6973  C2  POPEl 191      37.858   6.993 119.518  1.00  0.00           C
ATOM   6975  O21 POPEl 191      38.768   6.893 120.648  1.00  0.00           O
ATOM   6976  C21 POPEl 191      38.798   5.763 121.348  1.00  0.00           C
ATOM   6977  O22 POPEl 191      38.568   4.663 120.898  1.00  0.00           O
ATOM   6978  C22 POPEl 191      39.038   6.013 122.838  1.00  0.00           C
ATOM   6981  C3  POPEl 191      36.428   6.363 119.718  1.00  0.00           C
ATOM   6984  O31 POPEl 191      35.418   7.283 120.218  1.00  0.00           O
ATOM   6985  C31 POPEl 191      35.588   7.713 121.468  1.00  0.00           C
ATOM   6986  O32 POPEl 191      36.518   7.423 122.188  1.00  0.00           O
ATOM   6987  C32 POPEl 191      34.348   8.463 121.948  1.00  0.00           C
ATOM   6990  C23 POPEl 191      38.028   5.183 123.678  1.00  0.00           C
ATOM   6993  C24 POPEl 191      37.738   5.723 125.088  1.00  0.00           C
ATOM   6996  C25 POPEl 191      38.158   4.753 126.208  1.00  0.00           C
ATOM   6999  C26 POPEl 191      37.708   5.213 127.608  1.00  0.00           C
ATOM   7002  C27 POPEl 191      38.358   4.393 128.728  1.00  0.00           C
ATOM   7005  C28 POPEl 191      37.478   4.243 129.988  1.00  0.00           C
ATOM   7008  C29 POPEl 191      37.288   5.553 130.718  1.00  0.00           C
ATOM   7010 0C21 POPEl 191      37.308   5.783 132.048  1.00  0.00           C
ATOM   7012 1C21 POPEl 191      37.528   4.803 133.178  1.00  0.00           C
ATOM   7015 2C21 POPEl 191      38.798   3.923 133.128  1.00  0.00           C
ATOM   7018 3C21 POPEl 191      39.338   3.573 134.518  1.00  0.00           C
ATOM   7021 4C21 POPEl 191      40.488   2.553 134.438  1.00  0.00           C
ATOM   7024 5C21 POPEl 191      40.958   2.033 135.808  1.00  0.00           C
ATOM   7027 6C21 POPEl 191      41.998   2.933 136.478  1.00  0.00           C
ATOM   7030 7C21 POPEl 191      42.508   2.343 137.798  1.00  0.00           C
ATOM   7033 8C21 POPEl 191      43.678   3.103 138.408  1.00  0.00           C
ATOM   7037  C33 POPEl 191      34.048   7.963 123.378  1.00  0.00           C
ATOM   7040  C34 POPEl 191      32.758   8.493 124.008  1.00  0.00           C
ATOM   7043  C35 POPEl 191      32.508   7.843 125.378  1.00  0.00           C
ATOM   7046  C36 POPEl 191      33.558   8.223 126.438  1.00  0.00           C
ATOM   7049  C37 POPEl 191      33.298   7.553 127.788  1.00  0.00           C
ATOM   7052  C38 POPEl 191      34.328   7.953 128.858  1.00  0.00           C
ATOM   7055  C39 POPEl 191      33.968   7.493 130.278  1.00  0.00           C
ATOM   7058 0C31 POPEl 191      33.718   5.993 130.418  1.00  0.00           C
ATOM   7061 1C31 POPEl 191      33.588   5.583 131.888  1.00  0.00           C
ATOM   7064 2C31 POPEl 191      33.148   4.123 132.048  1.00  0.00           C
ATOM   7067 3C31 POPEl 191      33.168   3.673 133.518  1.00  0.00           C
ATOM   7070 4C31 POPEl 191      32.668   2.243 133.688  1.00  0.00           C
ATOM   7073 5C31 POPEl 191      32.688   1.783 135.148  1.00  0.00           C
ATOM   7076 6C31 POPEl 191      32.188   0.347 135.318  1.00  0.00           C
ATOM   7080  NH3 POPEm 192      87.678  82.573 158.348  1.00  0.00           N
ATOM   7084  C12 POPEm 192      88.028  84.023 158.588  1.00  0.00           C
ATOM   7087  C11 POPEm 192      88.588  84.653 157.308  1.00  0.00           C
ATOM   7090  P   POPEm 192      88.518  87.303 157.398  1.00  0.00           P
ATOM   7091  O13 POPEm 192      87.058  87.173 157.598  1.00  0.00           O
ATOM   7092  O14 POPEm 192      89.268  88.213 158.298  1.00  0.00           O
ATOM   7093  O11 POPEm 192      88.928  87.663 155.918  1.00  0.00           O
ATOM   7094  O12 POPEm 192      89.208  85.903 157.608  1.00  0.00           O
ATOM   7095  C1  POPEm 192      88.578  86.773 154.848  1.00  0.00           C
ATOM   7098  C2  POPEm 192      89.108  87.253 153.458  1.00  0.00           C
ATOM   7100  O21 POPEm 192      88.838  86.283 152.438  1.00  0.00           O
ATOM   7101  C21 POPEm 192      89.488  85.133 152.448  1.00  0.00           C
ATOM   7102  O22 POPEm 192      90.108  84.643 153.368  1.00  0.00           O
ATOM   7103  C22 POPEm 192      89.358  84.493 151.068  1.00  0.00           C
ATOM   7106  C3  POPEm 192      90.618  87.673 153.458  1.00  0.00           C
ATOM   7109  O31 POPEm 192      91.158  87.823 152.118  1.00  0.00           O
ATOM   7110  C31 POPEm 192      91.428  89.043 151.658  1.00  0.00           C
ATOM   7111  O32 POPEm 192      91.258  90.093 152.258  1.00  0.00           O
ATOM   7112  C32 POPEm 192      92.148  88.903 150.308  1.00  0.00           C
ATOM   7115  C23 POPEm 192      90.248  83.243 150.928  1.00  0.00           C
ATOM   7118  C24 POPEm 192      90.558  82.853 149.478  1.00  0.00           C
ATOM   7121  C25 POPEm 192      91.458  83.873 148.758  1.00  0.00           C
ATOM   7124  C26 POPEm 192      92.088  83.303 147.478  1.00  0.00           C
ATOM   7127  C27 POPEm 192      92.948  84.333 146.728  1.00  0.00           C
ATOM   7130  C28 POPEm 192      93.728  83.753 145.528  1.00  0.00           C
ATOM   7133  C29 POPEm 192      92.848  83.383 144.358  1.00  0.00           C
ATOM   7135 0C21 POPEm 192      93.068  82.353 143.508  1.00  0.00           C
ATOM   7137 1C21 POPEm 192      94.218  81.383 143.598  1.00  0.00           C
ATOM   7140 2C21 POPEm 192      94.088  80.213 142.598  1.00  0.00           C
ATOM   7143 3C21 POPEm 192      94.948  79.013 143.008  1.00  0.00           C
ATOM   7146 4C21 POPEm 192      94.558  77.723 142.268  1.00  0.00           C
ATOM   7149 5C21 POPEm 192      95.388  76.493 142.668  1.00  0.00           C
ATOM   7152 6C21 POPEm 192      95.318  76.153 144.168  1.00  0.00           C
ATOM   7155 7C21 POPEm 192      96.058  74.863 144.508  1.00  0.00           C
ATOM   7158 8C21 POPEm 192      95.998  74.503 145.998  1.00  0.00           C
ATOM   7162  C33 POPEm 192      91.268  88.613 149.058  1.00  0.00           C
ATOM   7165  C34 POPEm 192      92.128  88.133 147.868  1.00  0.00           C
ATOM   7168  C35 POPEm 192      91.798  88.743 146.498  1.00  0.00           C
ATOM   7171  C36 POPEm 192      90.498  88.253 145.828  1.00  0.00           C
ATOM   7174  C37 POPEm 192      90.368  88.813 144.398  1.00  0.00           C
ATOM   7177  C38 POPEm 192      88.948  88.703 143.808  1.00  0.00           C
ATOM   7180  C39 POPEm 192      88.768  89.523 142.528  1.00  0.00           C
ATOM   7183 0C31 POPEm 192      89.418  88.943 141.258  1.00  0.00           C
ATOM   7186 1C31 POPEm 192      88.608  87.783 140.648  1.00  0.00           C
ATOM   7189 2C31 POPEm 192      89.218  87.213 139.358  1.00  0.00           C
ATOM   7192 3C31 POPEm 192      89.148  88.183 138.168  1.00  0.00           C
ATOM   7195 4C31 POPEm 192      89.758  87.593 136.888  1.00  0.00           C
ATOM   7198 5C31 POPEm 192      89.678  88.573 135.698  1.00  0.00           C
ATOM   7201 6C31 POPEm 192      90.328  88.053 134.408  1.00  0.00           C
ATOM   7205  NH3 POPEn 193      83.358  71.413 116.788  1.00  0.00           N
ATOM   7209  C12 POPEn 193      84.518  71.453 117.748  1.00  0.00           C
ATOM   7212  C11 POPEn 193      85.318  72.763 117.558  1.00  0.00           C
ATOM   7215  P   POPEn 193      87.688  71.943 118.318  1.00  0.00           P
ATOM   7216  O13 POPEn 193      88.908  72.773 118.488  1.00  0.00           O
ATOM   7217  O14 POPEn 193      87.558  71.143 117.078  1.00  0.00           O
ATOM   7218  O11 POPEn 193      87.418  71.053 119.578  1.00  0.00           O
ATOM   7219  O12 POPEn 193      86.418  72.893 118.468  1.00  0.00           O
ATOM   7220  C1  POPEn 193      88.308  70.673 120.638  1.00  0.00           C
ATOM   7223  C2  POPEn 193      88.238  71.573 121.928  1.00  0.00           C
ATOM   7225  O21 POPEn 193      87.978  70.753 123.108  1.00  0.00           O
ATOM   7226  C21 POPEn 193      86.718  70.373 123.328  1.00  0.00           C
ATOM   7227  O22 POPEn 193      85.768  70.593 122.608  1.00  0.00           O
ATOM   7228  C22 POPEn 193      86.638  69.553 124.618  1.00  0.00           C
ATOM   7231  C3  POPEn 193      87.318  72.833 121.758  1.00  0.00           C
ATOM   7234  O31 POPEn 193      86.888  73.453 122.988  1.00  0.00           O
ATOM   7235  C31 POPEn 193      87.728  74.273 123.578  1.00  0.00           C
ATOM   7236  O32 POPEn 193      88.878  74.493 123.258  1.00  0.00           O
ATOM   7237  C32 POPEn 193      86.998  74.933 124.748  1.00  0.00           C
ATOM   7240  C23 POPEn 193      85.608  70.123 125.618  1.00  0.00           C
ATOM   7243  C24 POPEn 193      86.158  71.283 126.458  1.00  0.00           C
ATOM   7246  C25 POPEn 193      86.688  70.853 127.828  1.00  0.00           C
ATOM   7249  C26 POPEn 193      87.578  71.913 128.498  1.00  0.00           C
ATOM   7252  C27 POPEn 193      87.948  71.543 129.938  1.00  0.00           C
ATOM   7255  C28 POPEn 193      88.988  72.473 130.588  1.00  0.00           C
ATOM   7258  C29 POPEn 193      90.368  72.303 129.998  1.00  0.00           C
ATOM   7260 0C21 POPEn 193      91.448  71.743 130.588  1.00  0.00           C
ATOM   7262 1C21 POPEn 193      91.508  71.123 131.968  1.00  0.00           C
ATOM   7265 2C21 POPEn 193      92.248  72.003 132.998  1.00  0.00           C
ATOM   7268 3C21 POPEn 193      91.498  73.313 133.318  1.00  0.00           C
ATOM   7271 4C21 POPEn 193      92.098  74.093 134.498  1.00  0.00           C
ATOM   7274 5C21 POPEn 193      91.228  75.293 134.908  1.00  0.00           C
ATOM   7277 6C21 POPEn 193      91.748  76.013 136.158  1.00  0.00           C
ATOM   7280 7C21 POPEn 193      90.778  77.093 136.668  1.00  0.00           C
ATOM   7283 8C21 POPEn 193      91.258  77.793 137.938  1.00  0.00           C
ATOM   7287  C33 POPEn 193      87.608  76.303 125.118  1.00  0.00           C
ATOM   7290  C34 POPEn 193      88.768  76.163 126.108  1.00  0.00           C
ATOM   7293  C35 POPEn 193      88.298  76.243 127.558  1.00  0.00           C
ATOM   7296  C36 POPEn 193      89.478  76.143 128.508  1.00  0.00           C
ATOM   7299  C37 POPEn 193      89.138  76.483 129.968  1.00  0.00           C
ATOM   7302  C38 POPEn 193      90.328  76.243 130.908  1.00  0.00           C
ATOM   7305  C39 POPEn 193      91.648  76.793 130.358  1.00  0.00           C
ATOM   7308 0C31 POPEn 193      92.768  76.883 131.398  1.00  0.00           C
ATOM   7311 1C31 POPEn 193      94.018  77.543 130.788  1.00  0.00           C
ATOM   7314 2C31 POPEn 193      95.098  77.903 131.818  1.00  0.00           C
ATOM   7317 3C31 POPEn 193      94.658  79.023 132.778  1.00  0.00           C
ATOM   7320 4C31 POPEn 193      95.758  79.393 133.778  1.00  0.00           C
ATOM   7323 5C31 POPEn 193      95.268  80.363 134.868  1.00  0.00           C
ATOM   7326 6C31 POPEn 193      96.248  80.493 136.028  1.00  0.00           C
ATOM   7330  NH3 POPEo 194      28.578  18.543 118.478  1.00  0.00           N
ATOM   7334  C12 POPEo 194      27.348  17.713 118.768  1.00  0.00           C
ATOM   7337  C11 POPEo 194      27.458  16.313 118.138  1.00  0.00           C
ATOM   7340  P   POPEo 194      25.948  14.303 118.878  1.00  0.00           P
ATOM   7341  O13 POPEo 194      27.118  13.393 118.818  1.00  0.00           O
ATOM   7342  O14 POPEo 194      24.608  13.723 118.588  1.00  0.00           O
ATOM   7343  O11 POPEo 194      25.848  14.813 120.358  1.00  0.00           O
ATOM   7344  O12 POPEo 194      26.178  15.673 118.148  1.00  0.00           O
ATOM   7345  C1  POPEo 194      26.498  14.003 121.338  1.00  0.00           C
ATOM   7348  C2  POPEo 194      25.778  14.113 122.698  1.00  0.00           C
ATOM   7350  O21 POPEo 194      26.308  13.153 123.638  1.00  0.00           O
ATOM   7351  C21 POPEo 194      27.588  13.253 123.888  1.00  0.00           C
ATOM   7352  O22 POPEo 194      28.338  14.173 123.588  1.00  0.00           O
ATOM   7353  C22 POPEo 194      28.048  11.953 124.528  1.00  0.00           C
ATOM   7356  C3  POPEo 194      24.268  13.823 122.488  1.00  0.00           C
ATOM   7359  O31 POPEo 194      23.508  13.903 123.718  1.00  0.00           O
ATOM   7360  C31 POPEo 194      23.058  15.133 123.948  1.00  0.00           C
ATOM   7361  O32 POPEo 194      23.298  16.113 123.268  1.00  0.00           O
ATOM   7362  C32 POPEo 194      22.148  15.143 125.158  1.00  0.00           C
ATOM   7365  C23 POPEo 194      29.258  12.113 125.478  1.00  0.00           C
ATOM   7368  C24 POPEo 194      29.768  10.753 125.968  1.00  0.00           C
ATOM   7371  C25 POPEo 194      30.898  10.853 127.008  1.00  0.00           C
ATOM   7374  C26 POPEo 194      30.468  11.493 128.338  1.00  0.00           C
ATOM   7377  C27 POPEo 194      31.218  10.953 129.558  1.00  0.00           C
ATOM   7380  C28 POPEo 194      32.698  11.393 129.628  1.00  0.00           C
ATOM   7383  C29 POPEo 194      33.408  10.943 130.878  1.00  0.00           C
ATOM   7385 0C21 POPEo 194      33.828  11.673 131.928  1.00  0.00           C
ATOM   7387 1C21 POPEo 194      33.648  13.153 132.168  1.00  0.00           C
ATOM   7390 2C21 POPEo 194      32.998  13.403 133.548  1.00  0.00           C
ATOM   7393 3C21 POPEo 194      33.908  13.053 134.738  1.00  0.00           C
ATOM   7396 4C21 POPEo 194      33.178  13.143 136.088  1.00  0.00           C
ATOM   7399 5C21 POPEo 194      32.398  11.883 136.458  1.00  0.00           C
ATOM   7402 6C21 POPEo 194      31.758  12.023 137.838  1.00  0.00           C
ATOM   7405 7C21 POPEo 194      30.878  10.843 138.248  1.00  0.00           C
ATOM   7408 8C21 POPEo 194      30.388  10.913 139.698  1.00  0.00           C
ATOM   7412  C33 POPEo 194      22.088  16.543 125.808  1.00  0.00           C
ATOM   7415  C34 POPEo 194      20.658  16.913 126.188  1.00  0.00           C
ATOM   7418  C35 POPEo 194      20.548  18.323 126.768  1.00  0.00           C
ATOM   7421  C36 POPEo 194      21.288  18.493 128.098  1.00  0.00           C
ATOM   7424  C37 POPEo 194      21.048  19.863 128.738  1.00  0.00           C
ATOM   7427  C38 POPEo 194      21.808  19.983 130.058  1.00  0.00           C
ATOM   7430  C39 POPEo 194      21.818  21.413 130.608  1.00  0.00           C
ATOM   7433 0C31 POPEo 194      22.378  21.443 132.038  1.00  0.00           C
ATOM   7436 1C31 POPEo 194      22.698  22.853 132.528  1.00  0.00           C
ATOM   7439 2C31 POPEo 194      23.278  22.893 133.948  1.00  0.00           C
ATOM   7442 3C31 POPEo 194      22.288  22.373 135.008  1.00  0.00           C
ATOM   7445 4C31 POPEo 194      22.818  22.523 136.438  1.00  0.00           C
ATOM   7448 5C31 POPEo 194      21.768  22.133 137.488  1.00  0.00           C
ATOM   7451 6C31 POPEo 194      22.308  22.153 138.918  1.00  0.00           C
ATOM   7455  NH3 POPEp 195      93.968 111.163 113.308  1.00  0.00           N
ATOM   7459  C12 POPEp 195      92.748 112.043 113.188  1.00  0.00           C
ATOM   7462  C11 POPEp 195      93.108 113.543 113.068  1.00  0.00           C
ATOM   7465  P   POPEp 195      92.178 115.893 113.738  1.00  0.00           P
ATOM   7466  O13 POPEp 195      93.468 116.393 114.278  1.00  0.00           O
ATOM   7467  O14 POPEp 195      91.858 116.253 112.348  1.00  0.00           O
ATOM   7468  O11 POPEp 195      91.038 116.313 114.778  1.00  0.00           O
ATOM   7469  O12 POPEp 195      92.188 114.313 113.848  1.00  0.00           O
ATOM   7470  C1  POPEp 195      90.898 115.573 115.998  1.00  0.00           C
ATOM   7473  C2  POPEp 195      89.778 116.163 116.898  1.00  0.00           C
ATOM   7475  O21 POPEp 195      89.888 115.603 118.228  1.00  0.00           O
ATOM   7476  C21 POPEp 195      89.568 116.443 119.218  1.00  0.00           C
ATOM   7477  O22 POPEp 195      89.328 117.623 119.058  1.00  0.00           O
ATOM   7478  C22 POPEp 195      89.618 115.763 120.598  1.00  0.00           C
ATOM   7481  C3  POPEp 195      88.368 115.883 116.308  1.00  0.00           C
ATOM   7484  O31 POPEp 195      87.388 116.763 116.888  1.00  0.00           O
ATOM   7485  C31 POPEp 195      86.658 116.293 117.898  1.00  0.00           C
ATOM   7486  O32 POPEp 195      86.758 115.193 118.408  1.00  0.00           O
ATOM   7487  C32 POPEp 195      85.738 117.433 118.348  1.00  0.00           C
ATOM   7490  C23 POPEp 195      89.638 116.743 121.808  1.00  0.00           C
ATOM   7493  C24 POPEp 195      89.728 116.033 123.188  1.00  0.00           C
ATOM   7496  C25 POPEp 195      89.698 116.993 124.398  1.00  0.00           C
ATOM   7499  C26 POPEp 195      89.748 116.283 125.768  1.00  0.00           C
ATOM   7502  C27 POPEp 195      89.578 117.183 127.008  1.00  0.00           C
ATOM   7505  C28 POPEp 195      90.848 117.903 127.528  1.00  0.00           C
ATOM   7508  C29 POPEp 195      91.918 116.963 128.038  1.00  0.00           C
ATOM   7510 0C21 POPEp 195      92.548 116.993 129.228  1.00  0.00           C
ATOM   7512 1C21 POPEp 195      92.378 117.973 130.368  1.00  0.00           C
ATOM   7515 2C21 POPEp 195      91.648 117.373 131.578  1.00  0.00           C
ATOM   7518 3C21 POPEp 195      92.208 116.013 132.068  1.00  0.00           C
ATOM   7521 4C21 POPEp 195      91.958 115.743 133.558  1.00  0.00           C
ATOM   7524 5C21 POPEp 195      90.508 115.933 134.038  1.00  0.00           C
ATOM   7527 6C21 POPEp 195      89.598 114.723 133.758  1.00  0.00           C
ATOM   7530 7C21 POPEp 195      88.198 114.903 134.348  1.00  0.00           C
ATOM   7533 8C21 POPEp 195      87.338 113.643 134.278  1.00  0.00           C
ATOM   7537  C33 POPEp 195      84.638 117.073 119.368  1.00  0.00           C
ATOM   7540  C34 POPEp 195      84.148 118.333 120.098  1.00  0.00           C
ATOM   7543  C35 POPEp 195      82.798 118.183 120.808  1.00  0.00           C
ATOM   7546  C36 POPEp 195      82.858 117.423 122.138  1.00  0.00           C
ATOM   7549  C37 POPEp 195      81.458 117.313 122.758  1.00  0.00           C
ATOM   7552  C38 POPEp 195      81.378 116.673 124.148  1.00  0.00           C
ATOM   7555  C39 POPEp 195      81.758 117.603 125.318  1.00  0.00           C
ATOM   7558 0C31 POPEp 195      81.398 116.943 126.658  1.00  0.00           C
ATOM   7561 1C31 POPEp 195      81.418 117.903 127.858  1.00  0.00           C
ATOM   7564 2C31 POPEp 195      80.928 117.263 129.168  1.00  0.00           C
ATOM   7567 3C31 POPEp 195      79.578 116.533 129.018  1.00  0.00           C
ATOM   7570 4C31 POPEp 195      78.888 116.153 130.328  1.00  0.00           C
ATOM   7573 5C31 POPEp 195      77.558 115.443 130.058  1.00  0.00           C
ATOM   7576 6C31 POPEp 195      76.798 115.033 131.328  1.00  0.00           C
ATOM   7580  NH3 POPEq 196      21.048  29.413 122.298  1.00  0.00           N
ATOM   7584  C12 POPEq 196      21.508  28.693 123.538  1.00  0.00           C
ATOM   7587  C11 POPEq 196      23.038  28.673 123.678  1.00  0.00           C
ATOM   7590  P   POPEq 196      24.168  30.893 122.838  1.00  0.00           P
ATOM   7591  O13 POPEq 196      23.258  30.823 121.678  1.00  0.00           O
ATOM   7592  O14 POPEq 196      25.558  30.523 122.578  1.00  0.00           O
ATOM   7593  O11 POPEq 196      24.098  32.343 123.418  1.00  0.00           O
ATOM   7594  O12 POPEq 196      23.568  29.973 123.988  1.00  0.00           O
ATOM   7595  C1  POPEq 196      24.488  32.703 124.738  1.00  0.00           C
ATOM   7598  C2  POPEq 196      26.018  32.943 124.798  1.00  0.00           C
ATOM   7600  O21 POPEq 196      26.498  32.933 126.158  1.00  0.00           O
ATOM   7601  C21 POPEq 196      26.028  33.863 126.968  1.00  0.00           C
ATOM   7602  O22 POPEq 196      25.258  34.763 126.678  1.00  0.00           O
ATOM   7603  C22 POPEq 196      26.578  33.603 128.358  1.00  0.00           C
ATOM   7606  C3  POPEq 196      26.438  34.203 123.978  1.00  0.00           C
ATOM   7609  O31 POPEq 196      27.848  34.413 124.098  1.00  0.00           O
ATOM   7610  C31 POPEq 196      28.618  33.873 123.178  1.00  0.00           C
ATOM   7611  O32 POPEq 196      28.238  33.203 122.218  1.00  0.00           O
ATOM   7612  C32 POPEq 196      30.098  34.083 123.538  1.00  0.00           C
ATOM   7615  C23 POPEq 196      25.838  34.393 129.468  1.00  0.00           C
ATOM   7618  C24 POPEq 196      26.138  33.823 130.858  1.00  0.00           C
ATOM   7621  C25 POPEq 196      27.638  33.553 131.078  1.00  0.00           C
ATOM   7624  C26 POPEq 196      27.928  33.043 132.498  1.00  0.00           C
ATOM   7627  C27 POPEq 196      27.988  34.193 133.508  1.00  0.00           C
ATOM   7630  C28 POPEq 196      28.248  33.693 134.938  1.00  0.00           C
ATOM   7633  C29 POPEq 196      27.018  33.103 135.578  1.00  0.00           C
ATOM   7635 0C21 POPEq 196      26.818  31.843 135.988  1.00  0.00           C
ATOM   7637 1C21 POPEq 196      27.768  30.663 135.918  1.00  0.00           C
ATOM   7640 2C21 POPEq 196      29.118  30.803 136.658  1.00  0.00           C
ATOM   7643 3C21 POPEq 196      29.028  31.233 138.128  1.00  0.00           C
ATOM   7646 4C21 POPEq 196      30.418  31.513 138.718  1.00  0.00           C
ATOM   7649 5C21 POPEq 196      30.378  32.073 140.148  1.00  0.00           C
ATOM   7652 6C21 POPEq 196      29.938  31.043 141.198  1.00  0.00           C
ATOM   7655 7C21 POPEq 196      30.108  31.563 142.628  1.00  0.00           C
ATOM   7658 8C21 POPEq 196      29.748  30.523 143.688  1.00  0.00           C
ATOM   7662  C33 POPEq 196      30.418  35.373 124.328  1.00  0.00           C
ATOM   7665  C34 POPEq 196      30.098  35.353 125.838  1.00  0.00           C
ATOM   7668  C35 POPEq 196      30.988  34.403 126.658  1.00  0.00           C
ATOM   7671  C36 POPEq 196      30.208  33.693 127.768  1.00  0.00           C
ATOM   7674  C37 POPEq 196      30.938  32.493 128.378  1.00  0.00           C
ATOM   7677  C38 POPEq 196      32.168  32.843 129.208  1.00  0.00           C
ATOM   7680  C39 POPEq 196      31.838  33.523 130.548  1.00  0.00           C
ATOM   7683 0C31 POPEq 196      33.038  33.563 131.488  1.00  0.00           C
ATOM   7686 1C31 POPEq 196      32.678  34.163 132.858  1.00  0.00           C
ATOM   7689 2C31 POPEq 196      33.848  34.193 133.848  1.00  0.00           C
ATOM   7692 3C31 POPEq 196      34.408  32.803 134.198  1.00  0.00           C
ATOM   7695 4C31 POPEq 196      35.118  32.783 135.558  1.00  0.00           C
ATOM   7698 5C31 POPEq 196      35.638  31.403 135.958  1.00  0.00           C
ATOM   7701 6C31 POPEq 196      36.078  31.363 137.428  1.00  0.00           C
ATOM   7705  NH3 POPEr 197       8.898 129.623 119.558  1.00  0.00           N
ATOM   7709  C12 POPEr 197       9.508 129.863 118.208  1.00  0.00           C
ATOM   7712  C11 POPEr 197       9.958 128.523 117.628  1.00  0.00           C
ATOM   7715  P   POPEr 197       9.858 127.233 115.338  1.00  0.00           P
ATOM   7716  O13 POPEr 197       8.928 127.463 114.228  1.00  0.00           O
ATOM   7717  O14 POPEr 197      11.268 126.963 115.008  1.00  0.00           O
ATOM   7718  O11 POPEr 197       9.288 126.113 116.308  1.00  0.00           O
ATOM   7719  O12 POPEr 197       9.838 128.553 116.208  1.00  0.00           O
ATOM   7720  C1  POPEr 197       7.878 126.123 116.568  1.00  0.00           C
ATOM   7723  C2  POPEr 197       7.538 125.183 117.758  1.00  0.00           C
ATOM   7725  O21 POPEr 197       6.358 125.623 118.458  1.00  0.00           O
ATOM   7726  C21 POPEr 197       6.378 126.713 119.208  1.00  0.00           C
ATOM   7727  O22 POPEr 197       7.278 127.533 119.278  1.00  0.00           O
ATOM   7728  C22 POPEr 197       5.108 126.763 120.068  1.00  0.00           C
ATOM   7731  C3  POPEr 197       8.768 124.913 118.688  1.00  0.00           C
ATOM   7734  O31 POPEr 197       8.438 124.473 120.028  1.00  0.00           O
ATOM   7735  C31 POPEr 197       9.068 125.123 120.998  1.00  0.00           C
ATOM   7736  O32 POPEr 197       9.768 126.113 120.848  1.00  0.00           O
ATOM   7737  C32 POPEr 197       8.658 124.573 122.348  1.00  0.00           C
ATOM   7740  C23 POPEr 197       5.418 126.233 121.488  1.00  0.00           C
ATOM   7743  C24 POPEr 197       4.278 126.413 122.488  1.00  0.00           C
ATOM   7746  C25 POPEr 197       4.788 126.203 123.918  1.00  0.00           C
ATOM   7749  C26 POPEr 197       3.708 126.283 124.998  1.00  0.00           C
ATOM   7752  C27 POPEr 197       4.348 126.543 126.368  1.00  0.00           C
ATOM   7755  C28 POPEr 197       3.358 126.643 127.538  1.00  0.00           C
ATOM   7758  C29 POPEr 197       4.068 127.213 128.748  1.00  0.00           C
ATOM   7760 0C21 POPEr 197       3.548 127.363 129.978  1.00  0.00           C
ATOM   7762 1C21 POPEr 197       2.168 126.953 130.418  1.00  0.00           C
ATOM   7765 2C21 POPEr 197       2.108 126.733 131.948  1.00  0.00           C
ATOM   7768 3C21 POPEr 197       0.888 125.903 132.368  1.00  0.00           C
ATOM   7771 4C21 POPEr 197       0.718 125.843 133.888  1.00  0.00           C
ATOM   7774 5C21 POPEr 197      -0.298 124.793 134.348  1.00  0.00           C
ATOM   7777 6C21 POPEr 197      -0.658 124.963 135.828  1.00  0.00           C
ATOM   7780 7C21 POPEr 197      -1.588 123.873 136.388  1.00  0.00           C
ATOM   7783 8C21 POPEr 197      -2.048 124.173 137.818  1.00  0.00           C
ATOM   7787  C33 POPEr 197       8.848 125.613 123.468  1.00  0.00           C
ATOM   7790  C34 POPEr 197       8.388 125.063 124.818  1.00  0.00           C
ATOM   7793  C35 POPEr 197       8.018 126.173 125.818  1.00  0.00           C
ATOM   7796  C36 POPEr 197       9.208 126.753 126.598  1.00  0.00           C
ATOM   7799  C37 POPEr 197       9.498 126.033 127.928  1.00  0.00           C
ATOM   7802  C38 POPEr 197       8.388 126.133 128.998  1.00  0.00           C
ATOM   7805  C39 POPEr 197       8.568 127.243 130.058  1.00  0.00           C
ATOM   7808 0C31 POPEr 197       8.638 128.663 129.488  1.00  0.00           C
ATOM   7811 1C31 POPEr 197       8.718 129.763 130.558  1.00  0.00           C
ATOM   7814 2C31 POPEr 197       9.038 131.119 129.908  1.00  0.00           C
ATOM   7817 3C31 POPEr 197       9.058 132.329 130.858  1.00  0.00           C
ATOM   7820 4C31 POPEr 197      10.058 132.219 132.008  1.00  0.00           C
ATOM   7823 5C31 POPEr 197      10.258 133.549 132.758  1.00  0.00           C
ATOM   7826 6C31 POPEr 197      11.568 133.609 133.558  1.00  0.00           C
ATOM   7830  NH3 POPEs 198      49.618   6.083 156.638  1.00  0.00           N
ATOM   7834  C12 POPEs 198      48.598   6.943 157.328  1.00  0.00           C
ATOM   7837  C11 POPEs 198      48.518   6.543 158.808  1.00  0.00           C
ATOM   7840  P   POPEs 198      48.178   8.813 159.998  1.00  0.00           P
ATOM   7841  O13 POPEs 198      49.658   8.823 160.068  1.00  0.00           O
ATOM   7842  O14 POPEs 198      47.478   9.153 161.248  1.00  0.00           O
ATOM   7843  O11 POPEs 198      47.668   9.763 158.838  1.00  0.00           O
ATOM   7844  O12 POPEs 198      47.658   7.413 159.528  1.00  0.00           O
ATOM   7845  C1  POPEs 198      46.268   9.983 158.578  1.00  0.00           C
ATOM   7848  C2  POPEs 198      45.658   8.993 157.518  1.00  0.00           C
ATOM   7850  O21 POPEs 198      46.498   8.833 156.368  1.00  0.00           O
ATOM   7851  C21 POPEs 198      46.788   9.883 155.638  1.00  0.00           C
ATOM   7852  O22 POPEs 198      46.298  11.003 155.678  1.00  0.00           O
ATOM   7853  C22 POPEs 198      47.908   9.493 154.678  1.00  0.00           C
ATOM   7856  C3  POPEs 198      44.128   9.143 157.178  1.00  0.00           C
ATOM   7859  O31 POPEs 198      43.758   9.973 156.038  1.00  0.00           O
ATOM   7860  C31 POPEs 198      43.588   9.303 154.888  1.00  0.00           C
ATOM   7861  O32 POPEs 198      43.848   8.133 154.718  1.00  0.00           O
ATOM   7862  C32 POPEs 198      43.008  10.233 153.818  1.00  0.00           C
ATOM   7865  C23 POPEs 198      47.578   9.893 153.228  1.00  0.00           C
ATOM   7868  C24 POPEs 198      48.628   9.373 152.238  1.00  0.00           C
ATOM   7871  C25 POPEs 198      48.488   9.993 150.848  1.00  0.00           C
ATOM   7874  C26 POPEs 198      47.098   9.773 150.208  1.00  0.00           C
ATOM   7877  C27 POPEs 198      47.018  10.383 148.808  1.00  0.00           C
ATOM   7880  C28 POPEs 198      45.598  10.323 148.218  1.00  0.00           C
ATOM   7883  C29 POPEs 198      45.538  11.073 146.908  1.00  0.00           C
ATOM   7885 0C21 POPEs 198      45.098  10.613 145.728  1.00  0.00           C
ATOM   7887 1C21 POPEs 198      44.518   9.253 145.428  1.00  0.00           C
ATOM   7890 2C21 POPEs 198      45.518   8.353 144.658  1.00  0.00           C
ATOM   7893 3C21 POPEs 198      45.968   8.933 143.318  1.00  0.00           C
ATOM   7896 4C21 POPEs 198      46.818   7.963 142.488  1.00  0.00           C
ATOM   7899 5C21 POPEs 198      47.358   8.613 141.218  1.00  0.00           C
ATOM   7902 6C21 POPEs 198      47.998   7.623 140.238  1.00  0.00           C
ATOM   7905 7C21 POPEs 198      48.608   8.323 139.018  1.00  0.00           C
ATOM   7908 8C21 POPEs 198      48.968   7.373 137.868  1.00  0.00           C
ATOM   7912  C33 POPEs 198      42.658   9.503 152.498  1.00  0.00           C
ATOM   7915  C34 POPEs 198      41.988  10.423 151.468  1.00  0.00           C
ATOM   7918  C35 POPEs 198      41.398   9.613 150.308  1.00  0.00           C
ATOM   7921  C36 POPEs 198      40.508  10.423 149.348  1.00  0.00           C
ATOM   7924  C37 POPEs 198      39.518   9.533 148.578  1.00  0.00           C
ATOM   7927  C38 POPEs 198      38.458  10.323 147.798  1.00  0.00           C
ATOM   7930  C39 POPEs 198      38.798  10.533 146.308  1.00  0.00           C
ATOM   7933 0C31 POPEs 198      38.548   9.303 145.428  1.00  0.00           C
ATOM   7936 1C31 POPEs 198      38.108   9.693 144.018  1.00  0.00           C
ATOM   7939 2C31 POPEs 198      37.958   8.513 143.048  1.00  0.00           C
ATOM   7942 3C31 POPEs 198      37.108   8.843 141.818  1.00  0.00           C
ATOM   7945 4C31 POPEs 198      37.568  10.093 141.048  1.00  0.00           C
ATOM   7948 5C31 POPEs 198      36.618  10.473 139.908  1.00  0.00           C
ATOM   7951 6C31 POPEs 198      36.898  11.843 139.308  1.00  0.00           C
ATOM   7955  NH3 POPEt 199      18.258  57.143 113.128  1.00  0.00           N
ATOM   7959  C12 POPEt 199      17.238  56.923 112.038  1.00  0.00           C
ATOM   7962  C11 POPEt 199      16.138  58.013 112.028  1.00  0.00           C
ATOM   7965  P   POPEt 199      17.458  60.173 112.718  1.00  0.00           P
ATOM   7966  O13 POPEt 199      18.898  59.853 112.568  1.00  0.00           O
ATOM   7967  O14 POPEt 199      17.078  61.593 112.708  1.00  0.00           O
ATOM   7968  O11 POPEt 199      17.058  59.513 114.078  1.00  0.00           O
ATOM   7969  O12 POPEt 199      16.628  59.323 111.668  1.00  0.00           O
ATOM   7970  C1  POPEt 199      16.158  60.113 114.998  1.00  0.00           C
ATOM   7973  C2  POPEt 199      16.978  60.533 116.218  1.00  0.00           C
ATOM   7975  O21 POPEt 199      16.168  60.593 117.378  1.00  0.00           O
ATOM   7976  C21 POPEt 199      15.358  61.593 117.518  1.00  0.00           C
ATOM   7977  O22 POPEt 199      15.198  62.553 116.768  1.00  0.00           O
ATOM   7978  C22 POPEt 199      14.598  61.403 118.808  1.00  0.00           C
ATOM   7981  C3  POPEt 199      17.898  61.773 115.968  1.00  0.00           C
ATOM   7984  O31 POPEt 199      18.598  62.153 117.178  1.00  0.00           O
ATOM   7985  C31 POPEt 199      19.068  63.403 117.138  1.00  0.00           C
ATOM   7986  O32 POPEt 199      18.868  64.193 116.238  1.00  0.00           O
ATOM   7987  C32 POPEt 199      19.898  63.683 118.398  1.00  0.00           C
ATOM   7990  C23 POPEt 199      14.928  62.523 119.798  1.00  0.00           C
ATOM   7993  C24 POPEt 199      14.708  62.103 121.248  1.00  0.00           C
ATOM   7996  C25 POPEt 199      14.908  63.243 122.248  1.00  0.00           C
ATOM   7999  C26 POPEt 199      14.548  62.813 123.668  1.00  0.00           C
ATOM   8002  C27 POPEt 199      14.648  63.963 124.668  1.00  0.00           C
ATOM   8005  C28 POPEt 199      14.348  63.533 126.118  1.00  0.00           C
ATOM   8008  C29 POPEt 199      15.498  62.783 126.728  1.00  0.00           C
ATOM   8010 0C21 POPEt 199      15.688  62.613 128.048  1.00  0.00           C
ATOM   8012 1C21 POPEt 199      14.728  63.073 129.118  1.00  0.00           C
ATOM   8015 2C21 POPEt 199      14.948  64.523 129.578  1.00  0.00           C
ATOM   8018 3C21 POPEt 199      13.968  64.943 130.688  1.00  0.00           C
ATOM   8021 4C21 POPEt 199      14.198  66.353 131.238  1.00  0.00           C
ATOM   8024 5C21 POPEt 199      13.628  67.483 130.358  1.00  0.00           C
ATOM   8027 6C21 POPEt 199      13.708  68.853 131.058  1.00  0.00           C
ATOM   8030 7C21 POPEt 199      12.878  69.953 130.388  1.00  0.00           C
ATOM   8033 8C21 POPEt 199      12.848  71.263 131.208  1.00  0.00           C
ATOM   8037  C33 POPEt 199      19.268  64.783 119.288  1.00  0.00           C
ATOM   8040  C34 POPEt 199      20.288  65.353 120.288  1.00  0.00           C
ATOM   8043  C35 POPEt 199      20.578  64.433 121.488  1.00  0.00           C
ATOM   8046  C36 POPEt 199      19.498  64.483 122.578  1.00  0.00           C
ATOM   8049  C37 POPEt 199      19.848  63.623 123.798  1.00  0.00           C
ATOM   8052  C38 POPEt 199      18.888  63.833 124.988  1.00  0.00           C
ATOM   8055  C39 POPEt 199      19.088  65.173 125.708  1.00  0.00           C
ATOM   8058 0C31 POPEt 199      18.118  65.383 126.878  1.00  0.00           C
ATOM   8061 1C31 POPEt 199      18.198  66.813 127.408  1.00  0.00           C
ATOM   8064 2C31 POPEt 199      17.298  67.033 128.628  1.00  0.00           C
ATOM   8067 3C31 POPEt 199      17.318  68.463 129.168  1.00  0.00           C
ATOM   8070 4C31 POPEt 199      16.548  69.463 128.288  1.00  0.00           C
ATOM   8073 5C31 POPEt 199      16.498  70.853 128.928  1.00  0.00           C
ATOM   8076 6C31 POPEt 199      15.798  71.893 128.078  1.00  0.00           C
ATOM   8080  NH3 POPEu 200     101.388  72.913 115.278  1.00  0.00           N
ATOM   8084  C12 POPEu 200     102.148  71.703 115.748  1.00  0.00           C
ATOM   8087  C11 POPEu 200     102.888  71.033 114.578  1.00  0.00           C
ATOM   8090  P   POPEu 200     104.838  69.693 115.688  1.00  0.00           P
ATOM   8091  O13 POPEu 200     105.188  68.263 115.828  1.00  0.00           O
ATOM   8092  O14 POPEu 200     105.808  70.583 115.018  1.00  0.00           O
ATOM   8093  O11 POPEu 200     104.548  70.253 117.138  1.00  0.00           O
ATOM   8094  O12 POPEu 200     103.448  69.773 114.968  1.00  0.00           O
ATOM   8095  C1  POPEu 200     105.468  69.923 118.188  1.00  0.00           C
ATOM   8098  C2  POPEu 200     104.988  68.683 118.998  1.00  0.00           C
ATOM   8100  O21 POPEu 200     104.138  69.103 120.078  1.00  0.00           O
ATOM   8101  C21 POPEu 200     104.658  69.483 121.228  1.00  0.00           C
ATOM   8102  O22 POPEu 200     105.808  69.383 121.588  1.00  0.00           O
ATOM   8103  C22 POPEu 200     103.548  70.123 122.058  1.00  0.00           C
ATOM   8106  C3  POPEu 200     106.218  67.783 119.368  1.00  0.00           C
ATOM   8109  O31 POPEu 200     106.008  66.793 120.388  1.00  0.00           O
ATOM   8110  C31 POPEu 200     105.208  65.783 120.138  1.00  0.00           C
ATOM   8111  O32 POPEu 200     104.438  65.683 119.188  1.00  0.00           O
ATOM   8112  C32 POPEu 200     105.378  64.743 121.248  1.00  0.00           C
ATOM   8115  C23 POPEu 200     102.468  69.103 122.448  1.00  0.00           C
ATOM   8118  C24 POPEu 200     101.378  69.693 123.358  1.00  0.00           C
ATOM   8121  C25 POPEu 200     101.888  70.243 124.698  1.00  0.00           C
ATOM   8124  C26 POPEu 200     100.738  70.473 125.688  1.00  0.00           C
ATOM   8127  C27 POPEu 200     101.198  70.543 127.148  1.00  0.00           C
ATOM   8130  C28 POPEu 200     100.018  70.423 128.148  1.00  0.00           C
ATOM   8133  C29 POPEu 200     100.488  69.883 129.478  1.00  0.00           C
ATOM   8135 0C21 POPEu 200     100.328  70.423 130.698  1.00  0.00           C
ATOM   8137 1C21 POPEu 200      99.568  71.673 131.058  1.00  0.00           C
ATOM   8140 2C21 POPEu 200      98.468  71.363 132.088  1.00  0.00           C
ATOM   8143 3C21 POPEu 200      97.608  72.573 132.448  1.00  0.00           C
ATOM   8146 4C21 POPEu 200      96.558  72.233 133.518  1.00  0.00           C
ATOM   8149 5C21 POPEu 200      95.798  73.453 134.068  1.00  0.00           C
ATOM   8152 6C21 POPEu 200      96.718  74.463 134.768  1.00  0.00           C
ATOM   8155 7C21 POPEu 200      95.968  75.533 135.568  1.00  0.00           C
ATOM   8158 8C21 POPEu 200      96.918  76.473 136.308  1.00  0.00           C
ATOM   8162  C33 POPEu 200     105.098  65.333 122.648  1.00  0.00           C
ATOM   8165  C34 POPEu 200     105.418  64.363 123.788  1.00  0.00           C
ATOM   8168  C35 POPEu 200     105.268  65.033 125.158  1.00  0.00           C
ATOM   8171  C36 POPEu 200     105.418  64.073 126.348  1.00  0.00           C
ATOM   8174  C37 POPEu 200     105.358  64.783 127.698  1.00  0.00           C
ATOM   8177  C38 POPEu 200     105.518  63.813 128.868  1.00  0.00           C
ATOM   8180  C39 POPEu 200     105.758  64.483 130.228  1.00  0.00           C
ATOM   8183 0C31 POPEu 200     104.488  64.713 131.058  1.00  0.00           C
ATOM   8186 1C31 POPEu 200     104.828  64.793 132.558  1.00  0.00           C
ATOM   8189 2C31 POPEu 200     103.618  64.853 133.498  1.00  0.00           C
ATOM   8192 3C31 POPEu 200     102.828  66.173 133.438  1.00  0.00           C
ATOM   8195 4C31 POPEu 200     103.608  67.403 133.918  1.00  0.00           C
ATOM   8198 5C31 POPEu 200     102.758  68.683 133.828  1.00  0.00           C
ATOM   8201 6C31 POPEu 200     103.418  69.883 134.498  1.00  0.00           C
ATOM   8205  NH3 POPEv 201      92.348  86.093 158.268  1.00  0.00           N
ATOM   8209  C12 POPEv 201      92.018  84.623 158.378  1.00  0.00           C
ATOM   8212  C11 POPEv 201      93.238  83.743 158.718  1.00  0.00           C
ATOM   8215  P   POPEv 201      91.778  81.543 158.368  1.00  0.00           P
ATOM   8216  O13 POPEv 201      90.448  82.043 158.768  1.00  0.00           O
ATOM   8217  O14 POPEv 201      92.038  80.113 158.638  1.00  0.00           O
ATOM   8218  O11 POPEv 201      91.968  81.893 156.838  1.00  0.00           O
ATOM   8219  O12 POPEv 201      92.858  82.423 159.118  1.00  0.00           O
ATOM   8220  C1  POPEv 201      93.048  81.323 156.108  1.00  0.00           C
ATOM   8223  C2  POPEv 201      93.398  82.153 154.838  1.00  0.00           C
ATOM   8225  O21 POPEv 201      94.748  81.803 154.558  1.00  0.00           O
ATOM   8226  C21 POPEv 201      95.138  81.893 153.318  1.00  0.00           C
ATOM   8227  O22 POPEv 201      94.438  82.203 152.358  1.00  0.00           O
ATOM   8228  C22 POPEv 201      96.588  81.433 153.228  1.00  0.00           C
ATOM   8231  C3  POPEv 201      93.278  83.693 155.048  1.00  0.00           C
ATOM   8234  O31 POPEv 201      93.228  84.463 153.838  1.00  0.00           O
ATOM   8235  C31 POPEv 201      94.298  85.183 153.488  1.00  0.00           C
ATOM   8236  O32 POPEv 201      95.358  85.203 154.078  1.00  0.00           O
ATOM   8237  C32 POPEv 201      93.918  85.993 152.248  1.00  0.00           C
ATOM   8240  C23 POPEv 201      97.468  82.233 152.238  1.00  0.00           C
ATOM   8243  C24 POPEv 201      98.608  81.403 151.638  1.00  0.00           C
ATOM   8246  C25 POPEv 201      98.088  80.413 150.588  1.00  0.00           C
ATOM   8249  C26 POPEv 201      99.188  79.663 149.838  1.00  0.00           C
ATOM   8252  C27 POPEv 201      98.588  78.633 148.868  1.00  0.00           C
ATOM   8255  C28 POPEv 201      99.638  77.903 148.018  1.00  0.00           C
ATOM   8258  C29 POPEv 201      98.968  76.953 147.068  1.00  0.00           C
ATOM   8260 0C21 POPEv 201      99.508  75.843 146.538  1.00  0.00           C
ATOM   8262 1C21 POPEv 201     100.908  75.323 146.758  1.00  0.00           C
ATOM   8265 2C21 POPEv 201     101.758  75.433 145.488  1.00  0.00           C
ATOM   8268 3C21 POPEv 201     103.128  74.743 145.628  1.00  0.00           C
ATOM   8271 4C21 POPEv 201     103.858  74.573 144.288  1.00  0.00           C
ATOM   8274 5C21 POPEv 201     104.288  75.883 143.628  1.00  0.00           C
ATOM   8277 6C21 POPEv 201     105.068  75.643 142.328  1.00  0.00           C
ATOM   8280 7C21 POPEv 201     105.568  76.933 141.658  1.00  0.00           C
ATOM   8283 8C21 POPEv 201     106.388  76.653 140.408  1.00  0.00           C
ATOM   8287  C33 POPEv 201      95.088  86.233 151.268  1.00  0.00           C
ATOM   8290  C34 POPEv 201      95.418  85.013 150.398  1.00  0.00           C
ATOM   8293  C35 POPEv 201      96.558  85.303 149.408  1.00  0.00           C
ATOM   8296  C36 POPEv 201      97.028  84.063 148.638  1.00  0.00           C
ATOM   8299  C37 POPEv 201      98.148  84.393 147.628  1.00  0.00           C
ATOM   8302  C38 POPEv 201      97.658  84.443 146.168  1.00  0.00           C
ATOM   8305  C39 POPEv 201      97.538  83.053 145.518  1.00  0.00           C
ATOM   8308 0C31 POPEv 201      98.538  82.843 144.378  1.00  0.00           C
ATOM   8311 1C31 POPEv 201      98.598  81.403 143.848  1.00  0.00           C
ATOM   8314 2C31 POPEv 201      99.488  80.493 144.718  1.00  0.00           C
ATOM   8317 3C31 POPEv 201      99.518  79.023 144.258  1.00  0.00           C
ATOM   8320 4C31 POPEv 201     100.108  78.803 142.858  1.00  0.00           C
ATOM   8323 5C31 POPEv 201     100.048  77.333 142.438  1.00  0.00           C
ATOM   8326 6C31 POPEv 201     100.688  77.053 141.078  1.00  0.00           C
ATOM   8330  NH3 POPEw 202     122.738  21.813 157.988  1.00  0.00           N
ATOM   8334  C12 POPEw 202     122.898  20.363 158.368  1.00  0.00           C
ATOM   8337  C11 POPEw 202     123.688  20.283 159.688  1.00  0.00           C
ATOM   8340  P   POPEw 202     125.048  18.553 161.048  1.00  0.00           P
ATOM   8341  O13 POPEw 202     125.758  19.743 161.548  1.00  0.00           O
ATOM   8342  O14 POPEw 202     124.608  17.563 162.068  1.00  0.00           O
ATOM   8343  O11 POPEw 202     125.968  17.763 160.038  1.00  0.00           O
ATOM   8344  O12 POPEw 202     123.798  18.933 160.148  1.00  0.00           O
ATOM   8345  C1  POPEw 202     125.798  17.873 158.618  1.00  0.00           C
ATOM   8348  C2  POPEw 202     126.668  16.813 157.868  1.00  0.00           C
ATOM   8350  O21 POPEw 202     127.128  17.253 156.578  1.00  0.00           O
ATOM   8351  C21 POPEw 202     126.248  17.613 155.668  1.00  0.00           C
ATOM   8352  O22 POPEw 202     125.038  17.703 155.838  1.00  0.00           O
ATOM   8353  C22 POPEw 202     126.978  17.803 154.328  1.00  0.00           C
ATOM   8356  C3  POPEw 202     125.958  15.433 157.808  1.00  0.00           C
ATOM   8359  O31 POPEw 202     126.648  14.543 156.918  1.00  0.00           O
ATOM   8360  C31 POPEw 202     126.168  13.293 156.948  1.00  0.00           C
ATOM   8361  O32 POPEw 202     125.328  12.903 157.738  1.00  0.00           O
ATOM   8362  C32 POPEw 202     126.788  12.473 155.808  1.00  0.00           C
ATOM   8365  C23 POPEw 202     127.538  16.483 153.728  1.00  0.00           C
ATOM   8368  C24 POPEw 202     128.108  16.613 152.308  1.00  0.00           C
ATOM   8371  C25 POPEw 202     128.428  15.243 151.668  1.00  0.00           C
ATOM   8374  C26 POPEw 202     129.048  15.353 150.268  1.00  0.00           C
ATOM   8377  C27 POPEw 202     129.748  14.073 149.778  1.00  0.00           C
ATOM   8380  C28 POPEw 202     128.918  13.213 148.798  1.00  0.00           C
ATOM   8383  C29 POPEw 202     129.804  12.143 148.208  1.00  0.00           C
ATOM   8385 0C21 POPEw 202     130.114  11.973 146.908  1.00  0.00           C
ATOM   8387 1C21 POPEw 202     129.608  12.763 145.728  1.00  0.00           C
ATOM   8390 2C21 POPEw 202     130.564  13.863 145.228  1.00  0.00           C
ATOM   8393 3C21 POPEw 202     130.614  15.083 146.158  1.00  0.00           C
ATOM   8396 4C21 POPEw 202     131.354  16.273 145.528  1.00  0.00           C
ATOM   8399 5C21 POPEw 202     131.184  17.573 146.318  1.00  0.00           C
ATOM   8402 6C21 POPEw 202     131.834  18.763 145.608  1.00  0.00           C
ATOM   8405 7C21 POPEw 202     131.374  20.113 146.148  1.00  0.00           C
ATOM   8408 8C21 POPEw 202     131.734  21.273 145.228  1.00  0.00           C
ATOM   8412  C33 POPEw 202     125.728  11.823 154.868  1.00  0.00           C
ATOM   8415  C34 POPEw 202     126.328  11.243 153.568  1.00  0.00           C
ATOM   8418  C35 POPEw 202     127.368  10.143 153.848  1.00  0.00           C
ATOM   8421  C36 POPEw 202     127.658   9.223 152.658  1.00  0.00           C
ATOM   8424  C37 POPEw 202     128.738   8.193 152.998  1.00  0.00           C
ATOM   8427  C38 POPEw 202     128.628   6.893 152.188  1.00  0.00           C
ATOM   8430  C39 POPEw 202     129.784   5.943 152.518  1.00  0.00           C
ATOM   8433 0C31 POPEw 202     129.738   4.613 151.758  1.00  0.00           C
ATOM   8436 1C31 POPEw 202     131.084   4.283 151.108  1.00  0.00           C
ATOM   8439 2C31 POPEw 202     131.064   2.963 150.328  1.00  0.00           C
ATOM   8442 3C31 POPEw 202     132.314   2.773 149.448  1.00  0.00           C
ATOM   8445 4C31 POPEw 202     133.634   2.893 150.208  1.00  0.00           C
ATOM   8448 5C31 POPEw 202     134.824   2.183 149.538  1.00  0.00           C
ATOM   8451 6C31 POPEw 202     135.014   2.523 148.058  1.00  0.00           C
ATOM   8455  NH3 POPEx 203      69.408  87.093 158.848  1.00  0.00           N
ATOM   8459  C12 POPEx 203      70.598  87.933 159.208  1.00  0.00           C
ATOM   8462  C11 POPEx 203      71.578  88.043 158.028  1.00  0.00           C
ATOM   8465  P   POPEx 203      73.858  89.213 157.488  1.00  0.00           P
ATOM   8466  O13 POPEx 203      74.188  90.613 157.838  1.00  0.00           O
ATOM   8467  O14 POPEx 203      74.888  88.153 157.558  1.00  0.00           O
ATOM   8468  O11 POPEx 203      73.198  89.133 156.038  1.00  0.00           O
ATOM   8469  O12 POPEx 203      72.698  88.783 158.478  1.00  0.00           O
ATOM   8470  C1  POPEx 203      74.038  88.683 154.958  1.00  0.00           C
ATOM   8473  C2  POPEx 203      73.738  89.423 153.618  1.00  0.00           C
ATOM   8475  O21 POPEx 203      74.318  88.723 152.498  1.00  0.00           O
ATOM   8476  C21 POPEx 203      75.628  88.453 152.508  1.00  0.00           C
ATOM   8477  O22 POPEx 203      76.458  88.953 153.238  1.00  0.00           O
ATOM   8478  C22 POPEx 203      75.898  87.263 151.568  1.00  0.00           C
ATOM   8481  C3  POPEx 203      74.108  90.933 153.678  1.00  0.00           C
ATOM   8484  O31 POPEx 203      73.448  91.723 152.658  1.00  0.00           O
ATOM   8485  C31 POPEx 203      74.158  91.993 151.568  1.00  0.00           C
ATOM   8486  O32 POPEx 203      75.208  91.463 151.258  1.00  0.00           O
ATOM   8487  C32 POPEx 203      73.548  93.183 150.848  1.00  0.00           C
ATOM   8490  C23 POPEx 203      75.678  85.903 152.268  1.00  0.00           C
ATOM   8493  C24 POPEx 203      75.288  84.763 151.308  1.00  0.00           C
ATOM   8496  C25 POPEx 203      76.238  84.543 150.118  1.00  0.00           C
ATOM   8499  C26 POPEx 203      77.678  84.243 150.548  1.00  0.00           C
ATOM   8502  C27 POPEx 203      78.588  83.823 149.378  1.00  0.00           C
ATOM   8505  C28 POPEx 203      80.048  83.623 149.808  1.00  0.00           C
ATOM   8508  C29 POPEx 203      80.268  82.453 150.738  1.00  0.00           C
ATOM   8510 0C21 POPEx 203      81.448  82.123 151.288  1.00  0.00           C
ATOM   8512 1C21 POPEx 203      82.738  82.883 151.068  1.00  0.00           C
ATOM   8515 2C21 POPEx 203      83.418  82.443 149.758  1.00  0.00           C
ATOM   8518 3C21 POPEx 203      84.598  83.353 149.388  1.00  0.00           C
ATOM   8521 4C21 POPEx 203      85.048  83.053 147.958  1.00  0.00           C
ATOM   8524 5C21 POPEx 203      86.328  83.783 147.518  1.00  0.00           C
ATOM   8527 6C21 POPEx 203      86.848  83.203 146.198  1.00  0.00           C
ATOM   8530 7C21 POPEx 203      88.048  83.953 145.618  1.00  0.00           C
ATOM   8533 8C21 POPEx 203      88.728  83.183 144.478  1.00  0.00           C
ATOM   8537  C33 POPEx 203      74.398  93.663 149.648  1.00  0.00           C
ATOM   8540  C34 POPEx 203      73.938  95.033 149.128  1.00  0.00           C
ATOM   8543  C35 POPEx 203      72.468  95.093 148.698  1.00  0.00           C
ATOM   8546  C36 POPEx 203      72.208  94.313 147.408  1.00  0.00           C
ATOM   8549  C37 POPEx 203      70.718  94.013 147.168  1.00  0.00           C
ATOM   8552  C38 POPEx 203      70.468  93.353 145.808  1.00  0.00           C
ATOM   8555  C39 POPEx 203      71.168  92.003 145.628  1.00  0.00           C
ATOM   8558 0C31 POPEx 203      71.008  91.413 144.218  1.00  0.00           C
ATOM   8561 1C31 POPEx 203      69.548  91.093 143.878  1.00  0.00           C
ATOM   8564 2C31 POPEx 203      69.368  90.423 142.518  1.00  0.00           C
ATOM   8567 3C31 POPEx 203      67.898  90.093 142.238  1.00  0.00           C
ATOM   8570 4C31 POPEx 203      67.688  89.283 140.958  1.00  0.00           C
ATOM   8573 5C31 POPEx 203      66.208  88.993 140.688  1.00  0.00           C
ATOM   8576 6C31 POPEx 203      65.968  88.173 139.418  1.00  0.00           C
ATOM   8580  NH3 POPEy 204      72.738  47.753 162.728  1.00  0.00           N
ATOM   8584  C12 POPEy 204      71.798  48.913 162.488  1.00  0.00           C
ATOM   8587  C11 POPEy 204      71.228  48.913 161.048  1.00  0.00           C
ATOM   8590  P   POPEy 204      68.808  49.373 160.018  1.00  0.00           P
ATOM   8591  O13 POPEy 204      68.028  48.313 160.708  1.00  0.00           O
ATOM   8592  O14 POPEy 204      68.058  50.583 159.608  1.00  0.00           O
ATOM   8593  O11 POPEy 204      69.408  48.653 158.758  1.00  0.00           O
ATOM   8594  O12 POPEy 204      70.068  49.743 160.918  1.00  0.00           O
ATOM   8595  C1  POPEy 204      70.588  49.133 158.118  1.00  0.00           C
ATOM   8598  C2  POPEy 204      70.268  49.633 156.698  1.00  0.00           C
ATOM   8600  O21 POPEy 204      71.438  49.633 155.868  1.00  0.00           O
ATOM   8601  C21 POPEy 204      72.448  50.393 156.268  1.00  0.00           C
ATOM   8602  O22 POPEy 204      72.458  51.153 157.218  1.00  0.00           O
ATOM   8603  C22 POPEy 204      73.648  50.183 155.348  1.00  0.00           C
ATOM   8606  C3  POPEy 204      69.508  50.993 156.718  1.00  0.00           C
ATOM   8609  O31 POPEy 204      69.408  51.553 155.388  1.00  0.00           O
ATOM   8610  C31 POPEy 204      70.148  52.643 155.188  1.00  0.00           C
ATOM   8611  O32 POPEy 204      70.758  53.253 156.028  1.00  0.00           O
ATOM   8612  C32 POPEy 204      70.128  53.023 153.718  1.00  0.00           C
ATOM   8615  C23 POPEy 204      73.598  48.883 154.508  1.00  0.00           C
ATOM   8618  C24 POPEy 204      72.868  49.073 153.168  1.00  0.00           C
ATOM   8621  C25 POPEy 204      72.918  47.813 152.308  1.00  0.00           C
ATOM   8624  C26 POPEy 204      71.898  46.743 152.698  1.00  0.00           C
ATOM   8627  C27 POPEy 204      72.038  45.503 151.828  1.00  0.00           C
ATOM   8630  C28 POPEy 204      70.988  44.433 152.148  1.00  0.00           C
ATOM   8633  C29 POPEy 204      71.358  43.153 151.448  1.00  0.00           C
ATOM   8635 0C21 POPEy 204      70.858  42.683 150.288  1.00  0.00           C
ATOM   8637 1C21 POPEy 204      69.808  43.303 149.408  1.00  0.00           C
ATOM   8640 2C21 POPEy 204      68.548  42.423 149.328  1.00  0.00           C
ATOM   8643 3C21 POPEy 204      68.788  41.073 148.648  1.00  0.00           C
ATOM   8646 4C21 POPEy 204      67.508  40.263 148.408  1.00  0.00           C
ATOM   8649 5C21 POPEy 204      67.818  39.053 147.518  1.00  0.00           C
ATOM   8652 6C21 POPEy 204      66.578  38.313 147.018  1.00  0.00           C
ATOM   8655 7C21 POPEy 204      66.928  37.213 146.018  1.00  0.00           C
ATOM   8658 8C21 POPEy 204      65.698  36.563 145.388  1.00  0.00           C
ATOM   8662  C33 POPEy 204      71.278  53.993 153.398  1.00  0.00           C
ATOM   8665  C34 POPEy 204      71.378  54.393 151.928  1.00  0.00           C
ATOM   8668  C35 POPEy 204      72.468  55.453 151.678  1.00  0.00           C
ATOM   8671  C36 POPEy 204      73.048  55.413 150.258  1.00  0.00           C
ATOM   8674  C37 POPEy 204      74.258  56.353 150.098  1.00  0.00           C
ATOM   8677  C38 POPEy 204      74.968  56.193 148.748  1.00  0.00           C
ATOM   8680  C39 POPEy 204      76.158  57.153 148.558  1.00  0.00           C
ATOM   8683 0C31 POPEy 204      77.378  56.863 149.448  1.00  0.00           C
ATOM   8686 1C31 POPEy 204      78.528  57.853 149.198  1.00  0.00           C
ATOM   8689 2C31 POPEy 204      79.708  57.673 150.168  1.00  0.00           C
ATOM   8692 3C31 POPEy 204      80.858  58.653 149.918  1.00  0.00           C
ATOM   8695 4C31 POPEy 204      81.648  58.993 151.198  1.00  0.00           C
ATOM   8698 5C31 POPEy 204      82.968  59.723 150.918  1.00  0.00           C
ATOM   8701 6C31 POPEy 204      83.688  60.143 152.198  1.00  0.00           C
ATOM   8705  NH3 POPEz 205      57.978  50.803 159.168  1.00  0.00           N
ATOM   8709  C12 POPEz 205      56.818  50.153 159.898  1.00  0.00           C
ATOM   8712  C11 POPEz 205      56.418  48.793 159.278  1.00  0.00           C
ATOM   8715  P   POPEz 205      53.898  48.613 160.248  1.00  0.00           P
ATOM   8716  O13 POPEz 205      52.968  47.643 159.618  1.00  0.00           O
ATOM   8717  O14 POPEz 205      53.638  48.963 161.648  1.00  0.00           O
ATOM   8718  O11 POPEz 205      53.898  49.943 159.418  1.00  0.00           O
ATOM   8719  O12 POPEz 205      55.398  48.123 160.028  1.00  0.00           O
ATOM   8720  C1  POPEz 205      52.758  50.593 158.848  1.00  0.00           C
ATOM   8723  C2  POPEz 205      53.168  51.113 157.438  1.00  0.00           C
ATOM   8725  O21 POPEz 205      52.148  51.103 156.428  1.00  0.00           O
ATOM   8726  C21 POPEz 205      51.598  49.943 156.118  1.00  0.00           C
ATOM   8727  O22 POPEz 205      51.638  48.913 156.758  1.00  0.00           O
ATOM   8728  C22 POPEz 205      50.988  50.063 154.718  1.00  0.00           C
ATOM   8731  C3  POPEz 205      54.448  50.363 156.938  1.00  0.00           C
ATOM   8734  O31 POPEz 205      54.718  50.493 155.518  1.00  0.00           O
ATOM   8735  C31 POPEz 205      56.018  50.453 155.198  1.00  0.00           C
ATOM   8736  O32 POPEz 205      56.948  50.493 155.978  1.00  0.00           O
ATOM   8737  C32 POPEz 205      56.118  50.143 153.688  1.00  0.00           C
ATOM   8740  C23 POPEz 205      49.998  48.933 154.338  1.00  0.00           C
ATOM   8743  C24 POPEz 205      50.248  48.293 152.968  1.00  0.00           C
ATOM   8746  C25 POPEz 205      50.518  49.283 151.838  1.00  0.00           C
ATOM   8749  C26 POPEz 205      50.618  48.613 150.458  1.00  0.00           C
ATOM   8752  C27 POPEz 205      50.958  49.623 149.358  1.00  0.00           C
ATOM   8755  C28 POPEz 205      51.258  48.973 147.998  1.00  0.00           C
ATOM   8758  C29 POPEz 205      50.068  48.293 147.388  1.00  0.00           C
ATOM   8760 0C21 POPEz 205      49.778  48.203 146.078  1.00  0.00           C
ATOM   8762 1C21 POPEz 205      50.598  48.783 144.948  1.00  0.00           C
ATOM   8765 2C21 POPEz 205      49.698  49.253 143.778  1.00  0.00           C
ATOM   8768 3C21 POPEz 205      49.158  48.103 142.928  1.00  0.00           C
ATOM   8771 4C21 POPEz 205      47.958  48.483 142.048  1.00  0.00           C
ATOM   8774 5C21 POPEz 205      46.658  48.673 142.838  1.00  0.00           C
ATOM   8777 6C21 POPEz 205      45.428  48.633 141.928  1.00  0.00           C
ATOM   8780 7C21 POPEz 205      44.098  48.793 142.678  1.00  0.00           C
ATOM   8783 8C21 POPEz 205      42.888  48.583 141.758  1.00  0.00           C
ATOM   8787  C33 POPEz 205      56.148  51.373 152.748  1.00  0.00           C
ATOM   8790  C34 POPEz 205      56.218  50.923 151.278  1.00  0.00           C
ATOM   8793  C35 POPEz 205      56.548  52.053 150.298  1.00  0.00           C
ATOM   8796  C36 POPEz 205      56.358  51.623 148.828  1.00  0.00           C
ATOM   8799  C37 POPEz 205      57.048  52.583 147.848  1.00  0.00           C
ATOM   8802  C38 POPEz 205      56.608  52.363 146.388  1.00  0.00           C
ATOM   8805  C39 POPEz 205      57.358  53.223 145.358  1.00  0.00           C
ATOM   8808 0C31 POPEz 205      57.398  54.713 145.708  1.00  0.00           C
ATOM   8811 1C31 POPEz 205      57.728  55.593 144.488  1.00  0.00           C
ATOM   8814 2C31 POPEz 205      57.878  57.083 144.828  1.00  0.00           C
ATOM   8817 3C31 POPEz 205      57.838  57.983 143.588  1.00  0.00           C
ATOM   8820 4C31 POPEz 205      58.978  57.723 142.588  1.00  0.00           C
ATOM   8823 5C31 POPEz 205      58.798  58.473 141.268  1.00  0.00           C
ATOM   8826 6C31 POPEz 205      59.918  58.163 140.268  1.00  0.00           C
ATOM   8830  NH3 POPE0 206     123.858  55.973 117.748  1.00  0.00           N
ATOM   8834  C12 POPE0 206     124.468  57.353 117.688  1.00  0.00           C
ATOM   8837  C11 POPE0 206     124.268  57.983 116.288  1.00  0.00           C
ATOM   8840  P   POPE0 206     125.898  60.083 116.328  1.00  0.00           P
ATOM   8841  O13 POPE0 206     126.838  59.393 115.428  1.00  0.00           O
ATOM   8842  O14 POPE0 206     125.718  61.523 116.068  1.00  0.00           O
ATOM   8843  O11 POPE0 206     126.268  59.793 117.828  1.00  0.00           O
ATOM   8844  O12 POPE0 206     124.478  59.393 116.268  1.00  0.00           O
ATOM   8845  C1  POPE0 206     127.178  60.573 118.578  1.00  0.00           C
ATOM   8848  C2  POPE0 206     126.578  60.853 119.978  1.00  0.00           C
ATOM   8850  O21 POPE0 206     126.298  59.603 120.638  1.00  0.00           O
ATOM   8851  C21 POPE0 206     125.108  59.063 120.728  1.00  0.00           C
ATOM   8852  O22 POPE0 206     124.038  59.493 120.358  1.00  0.00           O
ATOM   8853  C22 POPE0 206     125.208  57.693 121.398  1.00  0.00           C
ATOM   8856  C3  POPE0 206     125.418  61.903 119.918  1.00  0.00           C
ATOM   8859  O31 POPE0 206     124.818  62.123 121.218  1.00  0.00           O
ATOM   8860  C31 POPE0 206     125.668  62.603 122.098  1.00  0.00           C
ATOM   8861  O32 POPE0 206     126.738  63.133 121.858  1.00  0.00           O
ATOM   8862  C32 POPE0 206     125.178  62.323 123.508  1.00  0.00           C
ATOM   8865  C23 POPE0 206     124.818  57.703 122.888  1.00  0.00           C
ATOM   8868  C24 POPE0 206     125.208  56.383 123.568  1.00  0.00           C
ATOM   8871  C25 POPE0 206     125.598  56.483 125.048  1.00  0.00           C
ATOM   8874  C26 POPE0 206     124.678  57.373 125.908  1.00  0.00           C
ATOM   8877  C27 POPE0 206     125.358  57.803 127.218  1.00  0.00           C
ATOM   8880  C28 POPE0 206     124.438  58.733 128.028  1.00  0.00           C
ATOM   8883  C29 POPE0 206     124.878  58.893 129.458  1.00  0.00           C
ATOM   8885 0C21 POPE0 206     124.488  58.123 130.488  1.00  0.00           C
ATOM   8887 1C21 POPE0 206     123.558  56.943 130.408  1.00  0.00           C
ATOM   8890 2C21 POPE0 206     124.198  55.653 130.958  1.00  0.00           C
ATOM   8893 3C21 POPE0 206     125.318  55.093 130.048  1.00  0.00           C
ATOM   8896 4C21 POPE0 206     125.948  53.803 130.588  1.00  0.00           C
ATOM   8899 5C21 POPE0 206     126.728  54.023 131.898  1.00  0.00           C
ATOM   8902 6C21 POPE0 206     127.498  52.783 132.368  1.00  0.00           C
ATOM   8905 7C21 POPE0 206     128.238  53.033 133.688  1.00  0.00           C
ATOM   8908 8C21 POPE0 206     129.158  51.883 134.098  1.00  0.00           C
ATOM   8912  C33 POPE0 206     126.358  61.703 124.288  1.00  0.00           C
ATOM   8915  C34 POPE0 206     126.068  61.483 125.768  1.00  0.00           C
ATOM   8918  C35 POPE0 206     126.028  62.803 126.548  1.00  0.00           C
ATOM   8921  C36 POPE0 206     125.778  62.583 128.038  1.00  0.00           C
ATOM   8924  C37 POPE0 206     125.738  63.923 128.788  1.00  0.00           C
ATOM   8927  C38 POPE0 206     125.378  63.773 130.278  1.00  0.00           C
ATOM   8930  C39 POPE0 206     125.388  65.133 130.978  1.00  0.00           C
ATOM   8933 0C31 POPE0 206     125.058  65.053 132.478  1.00  0.00           C
ATOM   8936 1C31 POPE0 206     125.288  66.403 133.168  1.00  0.00           C
ATOM   8939 2C31 POPE0 206     125.208  66.343 134.698  1.00  0.00           C
ATOM   8942 3C31 POPE0 206     123.778  66.293 135.238  1.00  0.00           C
ATOM   8945 4C31 POPE0 206     123.718  66.693 136.718  1.00  0.00           C
ATOM   8948 5C31 POPE0 206     122.298  66.703 137.298  1.00  0.00           C
ATOM   8951 6C31 POPE0 206     122.228  67.343 138.678  1.00  0.00           C
ATOM   8955  NH3 POPE1 207      49.438 104.703 113.598  1.00  0.00           N
ATOM   8959  C12 POPE1 207      49.838 106.143 113.848  1.00  0.00           C
ATOM   8962  C11 POPE1 207      49.718 106.993 112.588  1.00  0.00           C
ATOM   8965  P   POPE1 207      50.868 109.343 113.008  1.00  0.00           P
ATOM   8966  O13 POPE1 207      50.478 110.763 113.048  1.00  0.00           O
ATOM   8967  O14 POPE1 207      51.848 108.903 111.988  1.00  0.00           O
ATOM   8968  O11 POPE1 207      51.428 108.893 114.398  1.00  0.00           O
ATOM   8969  O12 POPE1 207      49.598 108.393 112.918  1.00  0.00           O
ATOM   8970  C1  POPE1 207      50.718 109.053 115.628  1.00  0.00           C
ATOM   8973  C2  POPE1 207      51.448 108.203 116.688  1.00  0.00           C
ATOM   8975  O21 POPE1 207      50.708 108.083 117.908  1.00  0.00           O
ATOM   8976  C21 POPE1 207      50.618 109.123 118.728  1.00  0.00           C
ATOM   8977  O22 POPE1 207      50.908 110.283 118.468  1.00  0.00           O
ATOM   8978  C22 POPE1 207      49.988 108.623 120.028  1.00  0.00           C
ATOM   8981  C3  POPE1 207      52.948 108.603 116.858  1.00  0.00           C
ATOM   8984  O31 POPE1 207      53.748 107.493 117.338  1.00  0.00           O
ATOM   8985  C31 POPE1 207      53.738 107.373 118.648  1.00  0.00           C
ATOM   8986  O32 POPE1 207      53.168 108.103 119.438  1.00  0.00           O
ATOM   8987  C32 POPE1 207      54.538 106.133 119.058  1.00  0.00           C
ATOM   8990  C23 POPE1 207      50.378 109.493 121.248  1.00  0.00           C
ATOM   8993  C24 POPE1 207      49.938 108.883 122.588  1.00  0.00           C
ATOM   8996  C25 POPE1 207      50.888 109.193 123.758  1.00  0.00           C
ATOM   8999  C26 POPE1 207      51.688 107.963 124.198  1.00  0.00           C
ATOM   9002  C27 POPE1 207      52.728 108.253 125.298  1.00  0.00           C
ATOM   9005  C28 POPE1 207      53.278 106.953 125.918  1.00  0.00           C
ATOM   9008  C29 POPE1 207      54.618 107.113 126.608  1.00  0.00           C
ATOM   9010 0C21 POPE1 207      54.828 107.283 127.928  1.00  0.00           C
ATOM   9012 1C21 POPE1 207      53.788 107.453 128.998  1.00  0.00           C
ATOM   9015 2C21 POPE1 207      54.388 108.283 130.158  1.00  0.00           C
ATOM   9018 3C21 POPE1 207      53.378 108.633 131.258  1.00  0.00           C
ATOM   9021 4C21 POPE1 207      54.078 109.223 132.488  1.00  0.00           C
ATOM   9024 5C21 POPE1 207      53.168 109.983 133.458  1.00  0.00           C
ATOM   9027 6C21 POPE1 207      51.978 109.183 133.998  1.00  0.00           C
ATOM   9030 7C21 POPE1 207      51.168 109.993 135.018  1.00  0.00           C
ATOM   9033 8C21 POPE1 207      50.048 109.203 135.688  1.00  0.00           C
ATOM   9037  C33 POPE1 207      53.958 105.423 120.298  1.00  0.00           C
ATOM   9040  C34 POPE1 207      55.068 104.913 121.228  1.00  0.00           C
ATOM   9043  C35 POPE1 207      54.568 104.173 122.468  1.00  0.00           C
ATOM   9046  C36 POPE1 207      55.728 103.823 123.418  1.00  0.00           C
ATOM   9049  C37 POPE1 207      55.318 103.083 124.698  1.00  0.00           C
ATOM   9052  C38 POPE1 207      56.558 102.833 125.568  1.00  0.00           C
ATOM   9055  C39 POPE1 207      56.288 102.193 126.938  1.00  0.00           C
ATOM   9058 0C31 POPE1 207      56.668 103.123 128.108  1.00  0.00           C
ATOM   9061 1C31 POPE1 207      56.988 102.353 129.398  1.00  0.00           C
ATOM   9064 2C31 POPE1 207      57.518 103.273 130.518  1.00  0.00           C
ATOM   9067 3C31 POPE1 207      58.088 102.503 131.718  1.00  0.00           C
ATOM   9070 4C31 POPE1 207      57.058 101.683 132.518  1.00  0.00           C
ATOM   9073 5C31 POPE1 207      56.128 102.553 133.378  1.00  0.00           C
ATOM   9076 6C31 POPE1 207      55.028 101.743 134.068  1.00  0.00           C
ATOM   9080  NH3 POPE2 208     125.488 114.103 159.568  1.00  0.00           N
ATOM   9084  C12 POPE2 208     124.488 114.333 160.668  1.00  0.00           C
ATOM   9087  C11 POPE2 208     123.488 113.173 160.728  1.00  0.00           C
ATOM   9090  P   POPE2 208     121.728 111.873 159.298  1.00  0.00           P
ATOM   9091  O13 POPE2 208     121.628 111.013 160.498  1.00  0.00           O
ATOM   9092  O14 POPE2 208     120.438 112.483 158.938  1.00  0.00           O
ATOM   9093  O11 POPE2 208     122.138 110.993 158.048  1.00  0.00           O
ATOM   9094  O12 POPE2 208     122.858 112.983 159.458  1.00  0.00           O
ATOM   9095  C1  POPE2 208     122.248 111.483 156.698  1.00  0.00           C
ATOM   9098  C2  POPE2 208     121.168 110.803 155.788  1.00  0.00           C
ATOM   9100  O21 POPE2 208     121.648 110.453 154.468  1.00  0.00           O
ATOM   9101  C21 POPE2 208     122.008 111.433 153.658  1.00  0.00           C
ATOM   9102  O22 POPE2 208     121.988 112.623 153.938  1.00  0.00           O
ATOM   9103  C22 POPE2 208     122.348 110.903 152.268  1.00  0.00           C
ATOM   9106  C3  POPE2 208     119.808 111.563 155.758  1.00  0.00           C
ATOM   9109  O31 POPE2 208     118.738 110.693 155.338  1.00  0.00           O
ATOM   9110  C31 POPE2 208     118.048 110.863 154.188  1.00  0.00           C
ATOM   9111  O32 POPE2 208     117.438 109.933 153.668  1.00  0.00           O
ATOM   9112  C32 POPE2 208     118.048 112.293 153.638  1.00  0.00           C
ATOM   9115  C23 POPE2 208     121.208 110.093 151.598  1.00  0.00           C
ATOM   9118  C24 POPE2 208     121.078 110.423 150.098  1.00  0.00           C
ATOM   9121  C25 POPE2 208     122.338 110.073 149.278  1.00  0.00           C
ATOM   9124  C26 POPE2 208     122.248 110.523 147.818  1.00  0.00           C
ATOM   9127  C27 POPE2 208     123.468 110.053 147.008  1.00  0.00           C
ATOM   9130  C28 POPE2 208     123.438 110.513 145.538  1.00  0.00           C
ATOM   9133  C29 POPE2 208     124.498 109.793 144.728  1.00  0.00           C
ATOM   9135 0C21 POPE2 208     124.348 108.573 144.188  1.00  0.00           C
ATOM   9137 1C21 POPE2 208     123.088 107.743 144.248  1.00  0.00           C
ATOM   9140 2C21 POPE2 208     122.988 106.733 143.098  1.00  0.00           C
ATOM   9143 3C21 POPE2 208     123.908 105.513 143.278  1.00  0.00           C
ATOM   9146 4C21 POPE2 208     123.758 104.503 142.128  1.00  0.00           C
ATOM   9149 5C21 POPE2 208     124.638 104.823 140.908  1.00  0.00           C
ATOM   9152 6C21 POPE2 208     124.328 103.913 139.708  1.00  0.00           C
ATOM   9155 7C21 POPE2 208     125.248 104.123 138.508  1.00  0.00           C
ATOM   9158 8C21 POPE2 208     124.868 103.233 137.318  1.00  0.00           C
ATOM   9162  C33 POPE2 208     117.088 112.553 152.428  1.00  0.00           C
ATOM   9165  C34 POPE2 208     116.878 114.063 152.208  1.00  0.00           C
ATOM   9168  C35 POPE2 208     116.438 114.483 150.788  1.00  0.00           C
ATOM   9171  C36 POPE2 208     114.948 114.283 150.458  1.00  0.00           C
ATOM   9174  C37 POPE2 208     114.678 114.583 148.968  1.00  0.00           C
ATOM   9177  C38 POPE2 208     113.188 114.553 148.558  1.00  0.00           C
ATOM   9180  C39 POPE2 208     112.458 115.893 148.718  1.00  0.00           C
ATOM   9183 0C31 POPE2 208     111.148 115.913 147.928  1.00  0.00           C
ATOM   9186 1C31 POPE2 208     110.208 117.083 148.248  1.00  0.00           C
ATOM   9189 2C31 POPE2 208     109.168 117.293 147.138  1.00  0.00           C
ATOM   9192 3C31 POPE2 208     107.978 118.183 147.518  1.00  0.00           C
ATOM   9195 4C31 POPE2 208     107.098 117.583 148.628  1.00  0.00           C
ATOM   9198 5C31 POPE2 208     105.688 118.173 148.658  1.00  0.00           C
ATOM   9201 6C31 POPE2 208     104.838 117.613 149.808  1.00  0.00           C
ATOM   9205  NH3 POPE3 209      54.858  90.843 154.678  1.00  0.00           N
ATOM   9209  C12 POPE3 209      54.738  92.253 155.188  1.00  0.00           C
ATOM   9212  C11 POPE3 209      53.548  92.423 156.148  1.00  0.00           C
ATOM   9215  P   POPE3 209      53.178  90.073 157.308  1.00  0.00           P
ATOM   9216  O13 POPE3 209      54.378  89.273 157.018  1.00  0.00           O
ATOM   9217  O14 POPE3 209      52.388  89.843 158.518  1.00  0.00           O
ATOM   9218  O11 POPE3 209      52.278  90.023 156.018  1.00  0.00           O
ATOM   9219  O12 POPE3 209      53.648  91.593 157.308  1.00  0.00           O
ATOM   9220  C1  POPE3 209      51.788  88.773 155.518  1.00  0.00           C
ATOM   9223  C2  POPE3 209      51.578  88.823 153.978  1.00  0.00           C
ATOM   9225  O21 POPE3 209      52.758  88.323 153.308  1.00  0.00           O
ATOM   9226  C21 POPE3 209      52.448  87.623 152.208  1.00  0.00           C
ATOM   9227  O22 POPE3 209      51.398  87.713 151.588  1.00  0.00           O
ATOM   9228  C22 POPE3 209      53.598  86.663 151.878  1.00  0.00           C
ATOM   9231  C3  POPE3 209      51.148  90.263 153.538  1.00  0.00           C
ATOM   9234  O31 POPE3 209      51.168  90.503 152.108  1.00  0.00           O
ATOM   9235  C31 POPE3 209      52.208  91.203 151.698  1.00  0.00           C
ATOM   9236  O32 POPE3 209      53.268  91.323 152.298  1.00  0.00           O
ATOM   9237  C32 POPE3 209      51.788  92.013 150.468  1.00  0.00           C
ATOM   9240  C23 POPE3 209      53.248  85.703 150.718  1.00  0.00           C
ATOM   9243  C24 POPE3 209      54.328  84.653 150.388  1.00  0.00           C
ATOM   9246  C25 POPE3 209      53.998  83.903 149.088  1.00  0.00           C
ATOM   9249  C26 POPE3 209      55.098  82.973 148.558  1.00  0.00           C
ATOM   9252  C27 POPE3 209      54.768  82.463 147.138  1.00  0.00           C
ATOM   9255  C28 POPE3 209      55.858  81.583 146.488  1.00  0.00           C
ATOM   9258  C29 POPE3 209      57.118  82.323 146.098  1.00  0.00           C
ATOM   9260 0C21 POPE3 209      57.238  83.163 145.048  1.00  0.00           C
ATOM   9262 1C21 POPE3 209      56.148  83.503 144.068  1.00  0.00           C
ATOM   9265 2C21 POPE3 209      56.608  83.853 142.638  1.00  0.00           C
ATOM   9268 3C21 POPE3 209      55.438  83.723 141.648  1.00  0.00           C
ATOM   9271 4C21 POPE3 209      55.668  84.383 140.288  1.00  0.00           C
ATOM   9274 5C21 POPE3 209      54.568  83.973 139.288  1.00  0.00           C
ATOM   9277 6C21 POPE3 209      54.638  84.683 137.928  1.00  0.00           C
ATOM   9280 7C21 POPE3 209      54.008  86.083 137.968  1.00  0.00           C
ATOM   9283 8C21 POPE3 209      54.108  86.803 136.628  1.00  0.00           C
ATOM   9287  C33 POPE3 209      52.758  91.963 149.268  1.00  0.00           C
ATOM   9290  C34 POPE3 209      52.508  90.753 148.358  1.00  0.00           C
ATOM   9293  C35 POPE3 209      53.538  89.633 148.528  1.00  0.00           C
ATOM   9296  C36 POPE3 209      54.398  89.483 147.268  1.00  0.00           C
ATOM   9299  C37 POPE3 209      55.598  88.543 147.448  1.00  0.00           C
ATOM   9302  C38 POPE3 209      56.528  88.583 146.238  1.00  0.00           C
ATOM   9305  C39 POPE3 209      57.738  87.653 146.398  1.00  0.00           C
ATOM   9308 0C31 POPE3 209      58.738  87.813 145.238  1.00  0.00           C
ATOM   9311 1C31 POPE3 209      59.868  86.763 145.268  1.00  0.00           C
ATOM   9314 2C31 POPE3 209      60.918  87.043 144.188  1.00  0.00           C
ATOM   9317 3C31 POPE3 209      62.028  85.983 144.138  1.00  0.00           C
ATOM   9320 4C31 POPE3 209      63.098  86.293 143.088  1.00  0.00           C
ATOM   9323 5C31 POPE3 209      64.038  85.113 142.818  1.00  0.00           C
ATOM   9326 6C31 POPE3 209      65.058  85.393 141.708  1.00  0.00           C
ATOM   9330  NH3 POPE4 210      44.178  69.773 157.288  1.00  0.00           N
ATOM   9334  C12 POPE4 210      45.198  70.153 158.318  1.00  0.00           C
ATOM   9337  C11 POPE4 210      46.328  69.113 158.348  1.00  0.00           C
ATOM   9340  P   POPE4 210      45.438  66.653 158.038  1.00  0.00           P
ATOM   9341  O13 POPE4 210      44.448  65.803 158.728  1.00  0.00           O
ATOM   9342  O14 POPE4 210      45.068  67.193 156.708  1.00  0.00           O
ATOM   9343  O11 POPE4 210      46.838  65.923 157.988  1.00  0.00           O
ATOM   9344  O12 POPE4 210      45.818  67.903 158.918  1.00  0.00           O
ATOM   9345  C1  POPE4 210      47.538  65.633 156.788  1.00  0.00           C
ATOM   9348  C2  POPE4 210      47.898  64.123 156.718  1.00  0.00           C
ATOM   9350  O21 POPE4 210      48.338  63.813 155.378  1.00  0.00           O
ATOM   9351  C21 POPE4 210      49.608  64.073 155.158  1.00  0.00           C
ATOM   9352  O22 POPE4 210      50.368  64.623 155.938  1.00  0.00           O
ATOM   9353  C22 POPE4 210      50.028  63.533 153.798  1.00  0.00           C
ATOM   9356  C3  POPE4 210      46.698  63.193 157.098  1.00  0.00           C
ATOM   9359  O31 POPE4 210      46.448  62.183 156.098  1.00  0.00           O
ATOM   9360  C31 POPE4 210      45.748  62.633 155.068  1.00  0.00           C
ATOM   9361  O32 POPE4 210      44.998  63.593 155.068  1.00  0.00           O
ATOM   9362  C32 POPE4 210      46.018  61.763 153.848  1.00  0.00           C
ATOM   9365  C23 POPE4 210      51.528  63.793 153.578  1.00  0.00           C
ATOM   9368  C24 POPE4 210      52.078  63.413 152.208  1.00  0.00           C
ATOM   9371  C25 POPE4 210      51.478  64.193 151.028  1.00  0.00           C
ATOM   9374  C26 POPE4 210      52.478  64.283 149.868  1.00  0.00           C
ATOM   9377  C27 POPE4 210      51.878  64.113 148.468  1.00  0.00           C
ATOM   9380  C28 POPE4 210      52.868  64.543 147.368  1.00  0.00           C
ATOM   9383  C29 POPE4 210      52.368  64.363 145.958  1.00  0.00           C
ATOM   9385 0C21 POPE4 210      52.268  63.193 145.308  1.00  0.00           C
ATOM   9387 1C21 POPE4 210      52.628  61.843 145.878  1.00  0.00           C
ATOM   9390 2C21 POPE4 210      53.308  60.883 144.878  1.00  0.00           C
ATOM   9393 3C21 POPE4 210      52.388  60.443 143.728  1.00  0.00           C
ATOM   9396 4C21 POPE4 210      52.918  59.193 143.008  1.00  0.00           C
ATOM   9399 5C21 POPE4 210      52.218  58.913 141.668  1.00  0.00           C
ATOM   9402 6C21 POPE4 210      50.718  58.653 141.788  1.00  0.00           C
ATOM   9405 7C21 POPE4 210      50.058  58.423 140.418  1.00  0.00           C
ATOM   9408 8C21 POPE4 210      48.548  58.193 140.498  1.00  0.00           C
ATOM   9412  C33 POPE4 210      46.448  62.633 152.638  1.00  0.00           C
ATOM   9415  C34 POPE4 210      46.708  61.823 151.368  1.00  0.00           C
ATOM   9418  C35 POPE4 210      47.168  62.743 150.228  1.00  0.00           C
ATOM   9421  C36 POPE4 210      47.678  62.003 148.988  1.00  0.00           C
ATOM   9424  C37 POPE4 210      48.258  62.993 147.978  1.00  0.00           C
ATOM   9427  C38 POPE4 210      48.518  62.413 146.588  1.00  0.00           C
ATOM   9430  C39 POPE4 210      48.568  63.503 145.508  1.00  0.00           C
ATOM   9433 0C31 POPE4 210      48.528  62.963 144.068  1.00  0.00           C
ATOM   9436 1C31 POPE4 210      48.538  64.093 143.038  1.00  0.00           C
ATOM   9439 2C31 POPE4 210      48.168  63.673 141.608  1.00  0.00           C
ATOM   9442 3C31 POPE4 210      49.188  62.763 140.908  1.00  0.00           C
ATOM   9445 4C31 POPE4 210      50.608  63.343 140.858  1.00  0.00           C
ATOM   9448 5C31 POPE4 210      51.498  62.703 139.778  1.00  0.00           C
ATOM   9451 6C31 POPE4 210      51.228  63.233 138.368  1.00  0.00           C
ATOM   9455  NH3 POPE5 211      53.738 109.503 157.048  1.00  0.00           N
ATOM   9459  C12 POPE5 211      54.258 109.653 158.448  1.00  0.00           C
ATOM   9462  C11 POPE5 211      53.288 110.373 159.398  1.00  0.00           C
ATOM   9465  P   POPE5 211      54.408 112.723 159.588  1.00  0.00           P
ATOM   9466  O13 POPE5 211      53.448 113.063 158.528  1.00  0.00           O
ATOM   9467  O14 POPE5 211      54.608 113.733 160.638  1.00  0.00           O
ATOM   9468  O11 POPE5 211      55.808 112.483 158.878  1.00  0.00           O
ATOM   9469  O12 POPE5 211      53.988 111.323 160.218  1.00  0.00           O
ATOM   9470  C1  POPE5 211      56.578 113.633 158.438  1.00  0.00           C
ATOM   9473  C2  POPE5 211      56.758 113.663 156.888  1.00  0.00           C
ATOM   9475  O21 POPE5 211      56.778 115.023 156.378  1.00  0.00           O
ATOM   9476  C21 POPE5 211      57.978 115.613 156.468  1.00  0.00           C
ATOM   9477  O22 POPE5 211      58.908 115.233 157.158  1.00  0.00           O
ATOM   9478  C22 POPE5 211      58.048 116.813 155.538  1.00  0.00           C
ATOM   9481  C3  POPE5 211      55.608 112.883 156.188  1.00  0.00           C
ATOM   9484  O31 POPE5 211      55.638 112.883 154.748  1.00  0.00           O
ATOM   9485  C31 POPE5 211      56.268 111.853 154.208  1.00  0.00           C
ATOM   9486  O32 POPE5 211      57.258 111.313 154.658  1.00  0.00           O
ATOM   9487  C32 POPE5 211      55.388 111.313 153.068  1.00  0.00           C
ATOM   9490  C23 POPE5 211      58.488 116.463 154.098  1.00  0.00           C
ATOM   9493  C24 POPE5 211      58.308 117.663 153.158  1.00  0.00           C
ATOM   9496  C25 POPE5 211      59.638 118.333 152.758  1.00  0.00           C
ATOM   9499  C26 POPE5 211      59.398 119.443 151.718  1.00  0.00           C
ATOM   9502  C27 POPE5 211      60.558 119.653 150.738  1.00  0.00           C
ATOM   9505  C28 POPE5 211      60.198 120.583 149.548  1.00  0.00           C
ATOM   9508  C29 POPE5 211      59.188 119.983 148.598  1.00  0.00           C
ATOM   9510 0C21 POPE5 211      59.328 119.823 147.268  1.00  0.00           C
ATOM   9512 1C21 POPE5 211      60.498 120.243 146.418  1.00  0.00           C
ATOM   9515 2C21 POPE5 211      60.088 120.603 144.968  1.00  0.00           C
ATOM   9518 3C21 POPE5 211      59.698 119.403 144.098  1.00  0.00           C
ATOM   9521 4C21 POPE5 211      59.058 119.813 142.758  1.00  0.00           C
ATOM   9524 5C21 POPE5 211      59.958 120.673 141.848  1.00  0.00           C
ATOM   9527 6C21 POPE5 211      59.278 121.043 140.528  1.00  0.00           C
ATOM   9530 7C21 POPE5 211      60.218 121.753 139.548  1.00  0.00           C
ATOM   9533 8C21 POPE5 211      59.588 122.033 138.188  1.00  0.00           C
ATOM   9537  C33 POPE5 211      53.898 111.223 153.508  1.00  0.00           C
ATOM   9540  C34 POPE5 211      53.048 110.283 152.648  1.00  0.00           C
ATOM   9543  C35 POPE5 211      53.008 110.673 151.168  1.00  0.00           C
ATOM   9546  C36 POPE5 211      52.048 109.793 150.358  1.00  0.00           C
ATOM   9549  C37 POPE5 211      52.148 110.043 148.848  1.00  0.00           C
ATOM   9552  C38 POPE5 211      51.168 109.213 147.998  1.00  0.00           C
ATOM   9555  C39 POPE5 211      51.648 107.783 147.688  1.00  0.00           C
ATOM   9558 0C31 POPE5 211      52.818 107.733 146.688  1.00  0.00           C
ATOM   9561 1C31 POPE5 211      53.098 106.293 146.208  1.00  0.00           C
ATOM   9564 2C31 POPE5 211      54.268 106.183 145.218  1.00  0.00           C
ATOM   9567 3C31 POPE5 211      54.078 106.983 143.928  1.00  0.00           C
ATOM   9570 4C31 POPE5 211      55.148 106.683 142.868  1.00  0.00           C
ATOM   9573 5C31 POPE5 211      54.948 107.483 141.578  1.00  0.00           C
ATOM   9576 6C31 POPE5 211      55.978 107.153 140.498  1.00  0.00           C
ATOM   9580  NH3 POPE6 212      72.818  62.093 119.168  1.00  0.00           N
ATOM   9584  C12 POPE6 212      72.188  60.943 119.888  1.00  0.00           C
ATOM   9587  C11 POPE6 212      71.298  61.393 121.068  1.00  0.00           C
ATOM   9590  P   POPE6 212      69.068  61.553 119.758  1.00  0.00           P
ATOM   9591  O13 POPE6 212      69.478  61.783 118.358  1.00  0.00           O
ATOM   9592  O14 POPE6 212      68.908  60.143 120.178  1.00  0.00           O
ATOM   9593  O11 POPE6 212      67.788  62.443 120.058  1.00  0.00           O
ATOM   9594  O12 POPE6 212      70.208  62.223 120.648  1.00  0.00           O
ATOM   9595  C1  POPE6 212      67.488  63.033 121.328  1.00  0.00           C
ATOM   9598  C2  POPE6 212      66.118  62.563 121.908  1.00  0.00           C
ATOM   9600  O21 POPE6 212      65.968  63.163 123.208  1.00  0.00           O
ATOM   9601  C21 POPE6 212      64.918  63.953 123.408  1.00  0.00           C
ATOM   9602  O22 POPE6 212      64.188  64.403 122.538  1.00  0.00           O
ATOM   9603  C22 POPE6 212      64.828  64.223 124.918  1.00  0.00           C
ATOM   9606  C3  POPE6 212      66.068  61.003 122.068  1.00  0.00           C
ATOM   9609  O31 POPE6 212      65.048  60.573 122.998  1.00  0.00           O
ATOM   9610  C31 POPE6 212      65.248  60.623 124.338  1.00  0.00           C
ATOM   9611  O32 POPE6 212      64.358  60.683 125.158  1.00  0.00           O
ATOM   9612  C32 POPE6 212      66.728  60.543 124.718  1.00  0.00           C
ATOM   9615  C23 POPE6 212      63.668  65.173 125.288  1.00  0.00           C
ATOM   9618  C24 POPE6 212      63.418  65.303 126.808  1.00  0.00           C
ATOM   9621  C25 POPE6 212      64.518  66.053 127.558  1.00  0.00           C
ATOM   9624  C26 POPE6 212      64.018  66.783 128.808  1.00  0.00           C
ATOM   9627  C27 POPE6 212      64.168  66.023 130.128  1.00  0.00           C
ATOM   9630  C28 POPE6 212      63.818  66.933 131.328  1.00  0.00           C
ATOM   9633  C29 POPE6 212      64.138  66.293 132.658  1.00  0.00           C
ATOM   9635 0C21 POPE6 212      63.408  66.383 133.798  1.00  0.00           C
ATOM   9637 1C21 POPE6 212      62.118  67.133 134.018  1.00  0.00           C
ATOM   9640 2C21 POPE6 212      60.968  66.163 134.338  1.00  0.00           C
ATOM   9643 3C21 POPE6 212      59.618  66.853 134.598  1.00  0.00           C
ATOM   9646 4C21 POPE6 212      58.458  65.853 134.728  1.00  0.00           C
ATOM   9649 5C21 POPE6 212      57.068  66.483 134.538  1.00  0.00           C
ATOM   9652 6C21 POPE6 212      56.528  67.193 135.778  1.00  0.00           C
ATOM   9655 7C21 POPE6 212      55.238  67.973 135.478  1.00  0.00           C
ATOM   9658 8C21 POPE6 212      54.508  68.493 136.718  1.00  0.00           C
ATOM   9662  C33 POPE6 212      66.968  60.523 126.248  1.00  0.00           C
ATOM   9665  C34 POPE6 212      68.288  61.233 126.588  1.00  0.00           C
ATOM   9668  C35 POPE6 212      68.538  61.343 128.098  1.00  0.00           C
ATOM   9671  C36 POPE6 212      68.798  62.763 128.578  1.00  0.00           C
ATOM   9674  C37 POPE6 212      68.938  62.863 130.108  1.00  0.00           C
ATOM   9677  C38 POPE6 212      69.218  64.273 130.638  1.00  0.00           C
ATOM   9680  C39 POPE6 212      68.128  65.303 130.308  1.00  0.00           C
ATOM   9683 0C31 POPE6 212      68.638  66.693 129.908  1.00  0.00           C
ATOM   9686 1C31 POPE6 212      67.538  67.753 130.078  1.00  0.00           C
ATOM   9689 2C31 POPE6 212      67.998  69.193 129.838  1.00  0.00           C
ATOM   9692 3C31 POPE6 212      66.928  70.233 130.218  1.00  0.00           C
ATOM   9695 4C31 POPE6 212      66.598  70.223 131.718  1.00  0.00           C
ATOM   9698 5C31 POPE6 212      65.628  71.333 132.148  1.00  0.00           C
ATOM   9701 6C31 POPE6 212      65.158  71.183 133.598  1.00  0.00           C
ATOM   9705  NH3 POPE7 213      85.118  37.513 158.308  1.00  0.00           N
ATOM   9709  C12 POPE7 213      86.028  38.193 159.308  1.00  0.00           C
ATOM   9712  C11 POPE7 213      87.448  37.583 159.398  1.00  0.00           C
ATOM   9715  P   POPE7 213      87.248  34.993 158.958  1.00  0.00           P
ATOM   9716  O13 POPE7 213      88.418  34.103 159.068  1.00  0.00           O
ATOM   9717  O14 POPE7 213      85.908  34.443 159.248  1.00  0.00           O
ATOM   9718  O11 POPE7 213      87.138  35.643 157.518  1.00  0.00           O
ATOM   9719  O12 POPE7 213      87.438  36.243 159.898  1.00  0.00           O
ATOM   9720  C1  POPE7 213      88.108  35.423 156.488  1.00  0.00           C
ATOM   9723  C2  POPE7 213      87.608  36.063 155.148  1.00  0.00           C
ATOM   9725  O21 POPE7 213      88.578  35.853 154.088  1.00  0.00           O
ATOM   9726  C21 POPE7 213      88.078  35.903 152.848  1.00  0.00           C
ATOM   9727  O22 POPE7 213      86.888  35.843 152.568  1.00  0.00           O
ATOM   9728  C22 POPE7 213      89.198  36.033 151.808  1.00  0.00           C
ATOM   9731  C3  POPE7 213      87.348  37.593 155.338  1.00  0.00           C
ATOM   9734  O31 POPE7 213      86.148  38.033 154.638  1.00  0.00           O
ATOM   9735  C31 POPE7 213      86.388  38.673 153.498  1.00  0.00           C
ATOM   9736  O32 POPE7 213      87.498  38.963 153.068  1.00  0.00           O
ATOM   9737  C32 POPE7 213      85.088  38.963 152.758  1.00  0.00           C
ATOM   9740  C23 POPE7 213      88.788  36.823 150.538  1.00  0.00           C
ATOM   9743  C24 POPE7 213      89.978  37.493 149.818  1.00  0.00           C
ATOM   9746  C25 POPE7 213      90.898  36.533 149.048  1.00  0.00           C
ATOM   9749  C26 POPE7 213      92.008  37.303 148.308  1.00  0.00           C
ATOM   9752  C27 POPE7 213      92.728  36.473 147.228  1.00  0.00           C
ATOM   9755  C28 POPE7 213      93.748  37.313 146.428  1.00  0.00           C
ATOM   9758  C29 POPE7 213      94.398  36.543 145.318  1.00  0.00           C
ATOM   9760 0C21 POPE7 213      95.418  36.973 144.548  1.00  0.00           C
ATOM   9762 1C21 POPE7 213      96.088  38.323 144.628  1.00  0.00           C
ATOM   9765 2C21 POPE7 213      96.018  39.093 143.288  1.00  0.00           C
ATOM   9768 3C21 POPE7 213      96.928  38.523 142.188  1.00  0.00           C
ATOM   9771 4C21 POPE7 213      96.768  39.223 140.828  1.00  0.00           C
ATOM   9774 5C21 POPE7 213      95.498  38.763 140.088  1.00  0.00           C
ATOM   9777 6C21 POPE7 213      95.198  39.553 138.808  1.00  0.00           C
ATOM   9780 7C21 POPE7 213      93.758  40.073 138.808  1.00  0.00           C
ATOM   9783 8C21 POPE7 213      93.398  40.923 137.588  1.00  0.00           C
ATOM   9787  C33 POPE7 213      85.108  40.343 152.068  1.00  0.00           C
ATOM   9790  C34 POPE7 213      84.688  40.333 150.598  1.00  0.00           C
ATOM   9793  C35 POPE7 213      85.728  39.653 149.688  1.00  0.00           C
ATOM   9796  C36 POPE7 213      85.508  39.953 148.198  1.00  0.00           C
ATOM   9799  C37 POPE7 213      86.588  39.313 147.328  1.00  0.00           C
ATOM   9802  C38 POPE7 213      86.458  39.663 145.838  1.00  0.00           C
ATOM   9805  C39 POPE7 213      87.658  39.193 145.018  1.00  0.00           C
ATOM   9808 0C31 POPE7 213      87.628  37.703 144.678  1.00  0.00           C
ATOM   9811 1C31 POPE7 213      88.968  37.233 144.098  1.00  0.00           C
ATOM   9814 2C31 POPE7 213      88.958  35.743 143.728  1.00  0.00           C
ATOM   9817 3C31 POPE7 213      90.338  35.183 143.358  1.00  0.00           C
ATOM   9820 4C31 POPE7 213      91.008  35.923 142.198  1.00  0.00           C
ATOM   9823 5C31 POPE7 213      92.368  35.323 141.818  1.00  0.00           C
ATOM   9826 6C31 POPE7 213      93.088  36.133 140.748  1.00  0.00           C
ATOM   9830  NH3 POPE8 214      41.498  33.533 119.868  1.00  0.00           N
ATOM   9834  C12 POPE8 214      41.478  33.813 118.388  1.00  0.00           C
ATOM   9837  C11 POPE8 214      40.858  35.193 118.068  1.00  0.00           C
ATOM   9840  P   POPE8 214      41.408  37.753 118.408  1.00  0.00           P
ATOM   9841  O13 POPE8 214      42.448  38.303 117.518  1.00  0.00           O
ATOM   9842  O14 POPE8 214      39.988  38.103 118.188  1.00  0.00           O
ATOM   9843  O11 POPE8 214      41.728  38.403 119.798  1.00  0.00           O
ATOM   9844  O12 POPE8 214      41.618  36.213 118.708  1.00  0.00           O
ATOM   9845  C1  POPE8 214      42.598  37.793 120.738  1.00  0.00           C
ATOM   9848  C2  POPE8 214      41.878  37.773 122.088  1.00  0.00           C
ATOM   9850  O21 POPE8 214      42.718  37.153 123.068  1.00  0.00           O
ATOM   9851  C21 POPE8 214      42.858  35.833 123.028  1.00  0.00           C
ATOM   9852  O22 POPE8 214      42.428  35.083 122.158  1.00  0.00           O
ATOM   9853  C22 POPE8 214      43.618  35.383 124.278  1.00  0.00           C
ATOM   9856  C3  POPE8 214      40.438  37.193 122.018  1.00  0.00           C
ATOM   9859  O31 POPE8 214      39.818  37.193 123.318  1.00  0.00           O
ATOM   9860  C31 POPE8 214      39.138  38.283 123.648  1.00  0.00           C
ATOM   9861  O32 POPE8 214      38.928  39.243 122.908  1.00  0.00           O
ATOM   9862  C32 POPE8 214      38.638  38.113 125.088  1.00  0.00           C
ATOM   9865  C23 POPE8 214      42.668  34.723 125.308  1.00  0.00           C
ATOM   9868  C24 POPE8 214      43.258  34.613 126.728  1.00  0.00           C
ATOM   9871  C25 POPE8 214      43.568  35.953 127.418  1.00  0.00           C
ATOM   9874  C26 POPE8 214      42.428  36.973 127.328  1.00  0.00           C
ATOM   9877  C27 POPE8 214      42.698  38.213 128.198  1.00  0.00           C
ATOM   9880  C28 POPE8 214      42.358  37.993 129.698  1.00  0.00           C
ATOM   9883  C29 POPE8 214      43.478  38.383 130.628  1.00  0.00           C
ATOM   9885 0C21 POPE8 214      43.478  39.333 131.588  1.00  0.00           C
ATOM   9887 1C21 POPE8 214      42.358  40.273 131.988  1.00  0.00           C
ATOM   9890 2C21 POPE8 214      41.978  40.133 133.478  1.00  0.00           C
ATOM   9893 3C21 POPE8 214      41.308  41.393 134.048  1.00  0.00           C
ATOM   9896 4C21 POPE8 214      41.058  41.273 135.558  1.00  0.00           C
ATOM   9899 5C21 POPE8 214      40.318  42.463 136.188  1.00  0.00           C
ATOM   9902 6C21 POPE8 214      41.178  43.733 136.338  1.00  0.00           C
ATOM   9905 7C21 POPE8 214      40.428  44.853 137.068  1.00  0.00           C
ATOM   9908 8C21 POPE8 214      41.128  46.213 137.018  1.00  0.00           C
ATOM   9912  C33 POPE8 214      38.888  39.253 126.118  1.00  0.00           C
ATOM   9915  C34 POPE8 214      38.178  38.903 127.438  1.00  0.00           C
ATOM   9918  C35 POPE8 214      38.478  39.813 128.658  1.00  0.00           C
ATOM   9921  C36 POPE8 214      37.668  39.333 129.878  1.00  0.00           C
ATOM   9924  C37 POPE8 214      37.858  40.123 131.178  1.00  0.00           C
ATOM   9927  C38 POPE8 214      36.858  39.653 132.248  1.00  0.00           C
ATOM   9930  C39 POPE8 214      37.068  40.243 133.658  1.00  0.00           C
ATOM   9933 0C31 POPE8 214      37.798  39.273 134.608  1.00  0.00           C
ATOM   9936 1C31 POPE8 214      37.578  39.613 136.098  1.00  0.00           C
ATOM   9939 2C31 POPE8 214      38.238  38.633 137.078  1.00  0.00           C
ATOM   9942 3C31 POPE8 214      37.618  37.223 137.068  1.00  0.00           C
ATOM   9945 4C31 POPE8 214      36.308  37.103 137.848  1.00  0.00           C
ATOM   9948 5C31 POPE8 214      35.568  35.793 137.528  1.00  0.00           C
ATOM   9951 6C31 POPE8 214      34.398  35.483 138.458  1.00  0.00           C
ATOM   9955  NH3 POPE9 215     101.028 101.043 161.188  1.00  0.00           N
ATOM   9959  C12 POPE9 215     100.108 101.343 162.338  1.00  0.00           C
ATOM   9962  C11 POPE9 215      98.998 102.373 162.008  1.00  0.00           C
ATOM   9965  P   POPE9 215      99.878 104.773 162.518  1.00  0.00           P
ATOM   9966  O13 POPE9 215      99.538 105.943 163.338  1.00  0.00           O
ATOM   9967  O14 POPE9 215     101.288 104.373 162.448  1.00  0.00           O
ATOM   9968  O11 POPE9 215      99.398 105.073 161.048  1.00  0.00           O
ATOM   9969  O12 POPE9 215      99.008 103.493 162.908  1.00  0.00           O
ATOM   9970  C1  POPE9 215     100.248 105.113 159.918  1.00  0.00           C
ATOM   9973  C2  POPE9 215      99.398 105.333 158.638  1.00  0.00           C
ATOM   9975  O21 POPE9 215      98.888 106.683 158.598  1.00  0.00           O
ATOM   9976  C21 POPE9 215      99.388 107.423 157.628  1.00  0.00           C
ATOM   9977  O22 POPE9 215     100.448 107.223 157.058  1.00  0.00           O
ATOM   9978  C22 POPE9 215      98.418 108.553 157.308  1.00  0.00           C
ATOM   9981  C3  POPE9 215      98.188 104.383 158.558  1.00  0.00           C
ATOM   9984  O31 POPE9 215      97.478 104.543 157.308  1.00  0.00           O
ATOM   9985  C31 POPE9 215      97.728 103.853 156.198  1.00  0.00           C
ATOM   9986  O32 POPE9 215      97.178 104.083 155.128  1.00  0.00           O
ATOM   9987  C32 POPE9 215      98.778 102.753 156.358  1.00  0.00           C
ATOM   9990  C23 POPE9 215      98.218 108.693 155.778  1.00  0.00           C
ATOM   9993  C24 POPE9 215      97.608 107.413 155.188  1.00  0.00           C
ATOM   9996  C25 POPE9 215      97.398 107.423 153.668  1.00  0.00           C
ATOM   9999  C26 POPE9 215      96.428 108.503 153.168  1.00  0.00           C
ATOM  10002  C27 POPE9 215      97.098 109.653 152.408  1.00  0.00           C
ATOM  10005  C28 POPE9 215      96.098 110.603 151.718  1.00  0.00           C
ATOM  10008  C29 POPE9 215      95.338 109.913 150.618  1.00  0.00           C
ATOM  10010 0C21 POPE9 215      94.318 110.413 149.898  1.00  0.00           C
ATOM  10012 1C21 POPE9 215      93.748 111.803 150.018  1.00  0.00           C
ATOM  10015 2C21 POPE9 215      92.948 112.203 148.768  1.00  0.00           C
ATOM  10018 3C21 POPE9 215      93.768 112.353 147.478  1.00  0.00           C
ATOM  10021 4C21 POPE9 215      92.878 112.713 146.278  1.00  0.00           C
ATOM  10024 5C21 POPE9 215      93.648 113.103 145.018  1.00  0.00           C
ATOM  10027 6C21 POPE9 215      94.258 114.513 145.118  1.00  0.00           C
ATOM  10030 7C21 POPE9 215      94.978 114.953 143.838  1.00  0.00           C
ATOM  10033 8C21 POPE9 215      95.488 116.383 143.898  1.00  0.00           C
ATOM  10037  C33 POPE9 215      98.928 101.923 155.068  1.00  0.00           C
ATOM  10040  C34 POPE9 215     100.208 101.093 155.088  1.00  0.00           C
ATOM  10043  C35 POPE9 215     100.328 100.123 153.898  1.00  0.00           C
ATOM  10046  C36 POPE9 215     101.298  98.983 154.238  1.00  0.00           C
ATOM  10049  C37 POPE9 215     101.678  98.063 153.068  1.00  0.00           C
ATOM  10052  C38 POPE9 215     102.468  96.853 153.588  1.00  0.00           C
ATOM  10055  C39 POPE9 215     103.828  96.603 152.928  1.00  0.00           C
ATOM  10058 0C31 POPE9 215     104.598  95.503 153.678  1.00  0.00           C
ATOM  10061 1C31 POPE9 215     105.898  95.063 152.978  1.00  0.00           C
ATOM  10064 2C31 POPE9 215     106.518  93.793 153.578  1.00  0.00           C
ATOM  10067 3C31 POPE9 215     106.928  93.923 155.048  1.00  0.00           C
ATOM  10070 4C31 POPE9 215     107.578  92.653 155.608  1.00  0.00           C
ATOM  10073 5C31 POPE9 215     107.818  92.733 157.118  1.00  0.00           C
ATOM  10076 6C31 POPE9 215     108.528  91.513 157.708  1.00  0.00           C
ATOM  10080  NH3 POPE  216      41.078  90.473 150.918  1.00  0.00           N
ATOM  10084  C12 POPE  216      40.968  91.863 150.348  1.00  0.00           C
ATOM  10087  C11 POPE  216      39.498  92.293 150.158  1.00  0.00           C
ATOM  10090  P   POPE  216      38.158  93.683 152.008  1.00  0.00           P
ATOM  10091  O13 POPE  216      37.508  93.313 153.278  1.00  0.00           O
ATOM  10092  O14 POPE  216      39.198  94.733 152.058  1.00  0.00           O
ATOM  10093  O11 POPE  216      37.058  94.053 150.908  1.00  0.00           O
ATOM  10094  O12 POPE  216      38.818  92.363 151.408  1.00  0.00           O
ATOM  10095  C1  POPE  216      37.098  95.313 150.218  1.00  0.00           C
ATOM  10098  C2  POPE  216      35.858  95.503 149.278  1.00  0.00           C
ATOM  10100  O21 POPE  216      35.928  96.723 148.498  1.00  0.00           O
ATOM  10101  C21 POPE  216      36.708  96.663 147.428  1.00  0.00           C
ATOM  10102  O22 POPE  216      37.428  95.723 147.128  1.00  0.00           O
ATOM  10103  C22 POPE  216      36.588  97.903 146.548  1.00  0.00           C
ATOM  10106  C3  POPE  216      34.558  95.553 150.098  1.00  0.00           C
ATOM  10109  O31 POPE  216      33.398  95.453 149.248  1.00  0.00           O
ATOM  10110  C31 POPE  216      32.278  95.863 149.838  1.00  0.00           C
ATOM  10111  O32 POPE  216      32.208  96.373 150.938  1.00  0.00           O
ATOM  10112  C32 POPE  216      31.068  95.553 148.978  1.00  0.00           C
ATOM  10115  C23 POPE  216      35.238  98.013 145.808  1.00  0.00           C
ATOM  10118  C24 POPE  216      35.168  99.223 144.848  1.00  0.00           C
ATOM  10121  C25 POPE  216      35.888  99.023 143.508  1.00  0.00           C
ATOM  10124  C26 POPE  216      35.108  98.153 142.508  1.00  0.00           C
ATOM  10127  C27 POPE  216      35.938  97.783 141.258  1.00  0.00           C
ATOM  10130  C28 POPE  216      35.088  97.083 140.178  1.00  0.00           C
ATOM  10133  C29 POPE  216      35.918  96.183 139.298  1.00  0.00           C
ATOM  10135 0C21 POPE  216      36.158  96.313 137.978  1.00  0.00           C
ATOM  10137 1C21 POPE  216      35.658  97.403 137.068  1.00  0.00           C
ATOM  10140 2C21 POPE  216      36.038  97.163 135.598  1.00  0.00           C
ATOM  10143 3C21 POPE  216      37.558  97.213 135.318  1.00  0.00           C
ATOM  10146 4C21 POPE  216      37.928  96.883 133.868  1.00  0.00           C
ATOM  10149 5C21 POPE  216      39.448  96.863 133.658  1.00  0.00           C
ATOM  10152 6C21 POPE  216      39.878  96.433 132.248  1.00  0.00           C
ATOM  10155 7C21 POPE  216      41.408  96.513 132.088  1.00  0.00           C
ATOM  10158 8C21 POPE  216      41.918  95.913 130.778  1.00  0.00           C
ATOM  10162  C33 POPE  216      30.988  96.393 147.688  1.00  0.00           C
ATOM  10165  C34 POPE  216      29.828  95.903 146.818  1.00  0.00           C
ATOM  10168  C35 POPE  216      29.558  96.813 145.608  1.00  0.00           C
ATOM  10171  C36 POPE  216      30.748  96.933 144.648  1.00  0.00           C
ATOM  10174  C37 POPE  216      30.358  97.683 143.378  1.00  0.00           C
ATOM  10177  C38 POPE  216      31.238  97.303 142.188  1.00  0.00           C
ATOM  10180  C39 POPE  216      30.838  97.993 140.878  1.00  0.00           C
ATOM  10183 0C31 POPE  216      29.508  97.513 140.278  1.00  0.00           C
ATOM  10186 1C31 POPE  216      29.328  98.073 138.858  1.00  0.00           C
ATOM  10189 2C31 POPE  216      28.218  97.393 138.048  1.00  0.00           C
ATOM  10192 3C31 POPE  216      28.358  97.733 136.558  1.00  0.00           C
ATOM  10195 4C31 POPE  216      27.288  97.093 135.678  1.00  0.00           C
ATOM  10198 5C31 POPE  216      27.518  97.323 134.178  1.00  0.00           C
ATOM  10201 6C31 POPE  216      26.418  96.723 133.298  1.00  0.00           C
ATOM  10205  NH3 POPE  217      94.918  55.043 120.428  1.00  0.00           N
ATOM  10209  C12 POPE  217      93.838  54.873 119.398  1.00  0.00           C
ATOM  10212  C11 POPE  217      94.368  55.283 118.008  1.00  0.00           C
ATOM  10215  P   POPE  217      96.968  54.803 117.828  1.00  0.00           P
ATOM  10216  O13 POPE  217      97.798  54.163 116.788  1.00  0.00           O
ATOM  10217  O14 POPE  217      97.158  56.253 118.068  1.00  0.00           O
ATOM  10218  O11 POPE  217      97.178  54.073 119.218  1.00  0.00           O
ATOM  10219  O12 POPE  217      95.458  54.463 117.578  1.00  0.00           O
ATOM  10220  C1  POPE  217      98.338  54.333 120.018  1.00  0.00           C
ATOM  10223  C2  POPE  217      98.288  53.423 121.268  1.00  0.00           C
ATOM  10225  O21 POPE  217      98.768  54.093 122.438  1.00  0.00           O
ATOM  10226  C21 POPE  217     100.018  54.513 122.548  1.00  0.00           C
ATOM  10227  O22 POPE  217     100.968  54.233 121.838  1.00  0.00           O
ATOM  10228  C22 POPE  217      99.998  55.493 123.728  1.00  0.00           C
ATOM  10231  C3  POPE  217      98.898  52.013 121.038  1.00  0.00           C
ATOM  10234  O31 POPE  217      98.698  51.153 122.188  1.00  0.00           O
ATOM  10235  C31 POPE  217      97.998  50.043 121.978  1.00  0.00           C
ATOM  10236  O32 POPE  217      97.528  49.663 120.918  1.00  0.00           O
ATOM  10237  C32 POPE  217      97.848  49.283 123.278  1.00  0.00           C
ATOM  10240  C23 POPE  217     101.348  55.783 124.448  1.00  0.00           C
ATOM  10243  C24 POPE  217     101.438  55.173 125.858  1.00  0.00           C
ATOM  10246  C25 POPE  217     102.418  55.923 126.778  1.00  0.00           C
ATOM  10249  C26 POPE  217     101.768  57.113 127.488  1.00  0.00           C
ATOM  10252  C27 POPE  217     102.728  57.943 128.348  1.00  0.00           C
ATOM  10255  C28 POPE  217     102.028  59.193 128.938  1.00  0.00           C
ATOM  10258  C29 POPE  217     102.938  59.973 129.858  1.00  0.00           C
ATOM  10260 0C21 POPE  217     102.728  60.243 131.158  1.00  0.00           C
ATOM  10262 1C21 POPE  217     101.528  59.873 131.998  1.00  0.00           C
ATOM  10265 2C21 POPE  217     101.288  61.003 133.018  1.00  0.00           C
ATOM  10268 3C21 POPE  217     100.048  60.793 133.898  1.00  0.00           C
ATOM  10271 4C21 POPE  217      99.968  61.903 134.948  1.00  0.00           C
ATOM  10274 5C21 POPE  217      98.618  61.983 135.668  1.00  0.00           C
ATOM  10277 6C21 POPE  217      98.588  63.203 136.598  1.00  0.00           C
ATOM  10280 7C21 POPE  217      97.198  63.423 137.208  1.00  0.00           C
ATOM  10283 8C21 POPE  217      97.128  64.663 138.098  1.00  0.00           C
ATOM  10287  C33 POPE  217      96.988  50.043 124.308  1.00  0.00           C
ATOM  10290  C34 POPE  217      97.658  50.113 125.688  1.00  0.00           C
ATOM  10293  C35 POPE  217      97.968  48.723 126.268  1.00  0.00           C
ATOM  10296  C36 POPE  217      98.308  48.773 127.758  1.00  0.00           C
ATOM  10299  C37 POPE  217      98.568  47.363 128.308  1.00  0.00           C
ATOM  10302  C38 POPE  217      98.928  47.333 129.798  1.00  0.00           C
ATOM  10305  C39 POPE  217     100.358  47.803 130.098  1.00  0.00           C
ATOM  10308 0C31 POPE  217     100.628  47.903 131.608  1.00  0.00           C
ATOM  10311 1C31 POPE  217     102.008  48.503 131.898  1.00  0.00           C
ATOM  10314 2C31 POPE  217     102.278  48.743 133.388  1.00  0.00           C
ATOM  10317 3C31 POPE  217     102.498  47.463 134.228  1.00  0.00           C
ATOM  10320 4C31 POPE  217     103.798  46.723 133.878  1.00  0.00           C
ATOM  10323 5C31 POPE  217     104.108  45.583 134.858  1.00  0.00           C
ATOM  10326 6C31 POPE  217     105.468  44.923 134.628  1.00  0.00           C
ATOM  10330  NH3 POPE  218      79.498  76.773 113.428  1.00  0.00           N
ATOM  10334  C12 POPE  218      79.608  77.563 112.148  1.00  0.00           C
ATOM  10337  C11 POPE  218      81.058  77.563 111.628  1.00  0.00           C
ATOM  10340  P   POPE  218      81.698  80.053 110.928  1.00  0.00           P
ATOM  10341  O13 POPE  218      83.178  80.183 110.768  1.00  0.00           O
ATOM  10342  O14 POPE  218      80.828  80.973 110.168  1.00  0.00           O
ATOM  10343  O11 POPE  218      81.338  80.113 112.458  1.00  0.00           O
ATOM  10344  O12 POPE  218      81.258  78.563 110.638  1.00  0.00           O
ATOM  10345  C1  POPE  218      82.038  80.933 113.398  1.00  0.00           C
ATOM  10348  C2  POPE  218      81.548  80.513 114.798  1.00  0.00           C
ATOM  10350  O21 POPE  218      81.778  81.473 115.828  1.00  0.00           O
ATOM  10351  C21 POPE  218      82.988  81.673 116.308  1.00  0.00           C
ATOM  10352  O22 POPE  218      84.048  81.363 115.798  1.00  0.00           O
ATOM  10353  C22 POPE  218      82.758  82.233 117.718  1.00  0.00           C
ATOM  10356  C3  POPE  218      81.968  79.063 115.208  1.00  0.00           C
ATOM  10359  O31 POPE  218      80.838  78.193 115.378  1.00  0.00           O
ATOM  10360  C31 POPE  218      79.968  78.283 116.408  1.00  0.00           C
ATOM  10361  O32 POPE  218      78.898  77.693 116.368  1.00  0.00           O
ATOM  10362  C32 POPE  218      80.418  79.163 117.568  1.00  0.00           C
ATOM  10365  C23 POPE  218      84.018  82.633 118.508  1.00  0.00           C
ATOM  10368  C24 POPE  218      83.688  82.853 119.998  1.00  0.00           C
ATOM  10371  C25 POPE  218      84.018  84.283 120.438  1.00  0.00           C
ATOM  10374  C26 POPE  218      83.658  84.623 121.898  1.00  0.00           C
ATOM  10377  C27 POPE  218      84.398  85.903 122.328  1.00  0.00           C
ATOM  10380  C28 POPE  218      84.218  86.353 123.788  1.00  0.00           C
ATOM  10383  C29 POPE  218      82.818  86.843 124.028  1.00  0.00           C
ATOM  10385 0C21 POPE  218      82.388  87.623 125.038  1.00  0.00           C
ATOM  10387 1C21 POPE  218      83.208  88.203 126.158  1.00  0.00           C
ATOM  10390 2C21 POPE  218      82.958  89.713 126.358  1.00  0.00           C
ATOM  10393 3C21 POPE  218      81.478  90.093 126.578  1.00  0.00           C
ATOM  10396 4C21 POPE  218      81.268  91.563 126.928  1.00  0.00           C
ATOM  10399 5C21 POPE  218      79.798  91.983 126.818  1.00  0.00           C
ATOM  10402 6C21 POPE  218      79.578  93.503 126.968  1.00  0.00           C
ATOM  10405 7C21 POPE  218      78.158  93.933 126.588  1.00  0.00           C
ATOM  10408 8C21 POPE  218      77.948  95.453 126.598  1.00  0.00           C
ATOM  10412  C33 POPE  218      79.598  78.893 118.858  1.00  0.00           C
ATOM  10415  C34 POPE  218      80.428  79.073 120.128  1.00  0.00           C
ATOM  10418  C35 POPE  218      79.998  80.223 121.038  1.00  0.00           C
ATOM  10421  C36 POPE  218      80.868  80.303 122.298  1.00  0.00           C
ATOM  10424  C37 POPE  218      80.308  81.313 123.308  1.00  0.00           C
ATOM  10427  C38 POPE  218      81.378  81.843 124.288  1.00  0.00           C
ATOM  10430  C39 POPE  218      81.008  83.223 124.858  1.00  0.00           C
ATOM  10433 0C31 POPE  218      79.838  83.223 125.848  1.00  0.00           C
ATOM  10436 1C31 POPE  218      79.478  84.653 126.278  1.00  0.00           C
ATOM  10439 2C31 POPE  218      78.918  84.763 127.708  1.00  0.00           C
ATOM  10442 3C31 POPE  218      77.658  83.943 127.998  1.00  0.00           C
ATOM  10445 4C31 POPE  218      77.168  84.183 129.428  1.00  0.00           C
ATOM  10448 5C31 POPE  218      76.068  83.223 129.878  1.00  0.00           C
ATOM  10451 6C31 POPE  218      75.638  83.483 131.328  1.00  0.00           C
ATOM  10455  NH3 POPE  219     111.598  42.343 157.918  1.00  0.00           N
ATOM  10459  C12 POPE  219     110.978  43.643 157.458  1.00  0.00           C
ATOM  10462  C11 POPE  219     109.638  43.973 158.168  1.00  0.00           C
ATOM  10465  P   POPE  219     107.858  45.873 158.438  1.00  0.00           P
ATOM  10466  O13 POPE  219     107.708  45.223 159.768  1.00  0.00           O
ATOM  10467  O14 POPE  219     107.878  47.343 158.428  1.00  0.00           O
ATOM  10468  O11 POPE  219     106.798  45.263 157.428  1.00  0.00           O
ATOM  10469  O12 POPE  219     109.238  45.313 157.858  1.00  0.00           O
ATOM  10470  C1  POPE  219     106.258  46.003 156.328  1.00  0.00           C
ATOM  10473  C2  POPE  219     106.528  45.283 154.958  1.00  0.00           C
ATOM  10475  O21 POPE  219     105.838  45.793 153.808  1.00  0.00           O
ATOM  10476  C21 POPE  219     105.018  46.813 153.708  1.00  0.00           C
ATOM  10477  O22 POPE  219     104.688  47.613 154.568  1.00  0.00           O
ATOM  10478  C22 POPE  219     104.518  46.733 152.248  1.00  0.00           C
ATOM  10481  C3  POPE  219     106.268  43.743 155.038  1.00  0.00           C
ATOM  10484  O31 POPE  219     106.358  43.073 153.738  1.00  0.00           O
ATOM  10485  C31 POPE  219     105.218  43.033 153.048  1.00  0.00           C
ATOM  10486  O32 POPE  219     104.138  43.463 153.408  1.00  0.00           O
ATOM  10487  C32 POPE  219     105.428  42.293 151.728  1.00  0.00           C
ATOM  10490  C23 POPE  219     103.648  47.913 151.778  1.00  0.00           C
ATOM  10493  C24 POPE  219     103.468  47.913 150.248  1.00  0.00           C
ATOM  10496  C25 POPE  219     103.028  49.283 149.708  1.00  0.00           C
ATOM  10499  C26 POPE  219     102.598  49.243 148.238  1.00  0.00           C
ATOM  10502  C27 POPE  219     101.978  50.563 147.768  1.00  0.00           C
ATOM  10505  C28 POPE  219     101.698  50.603 146.248  1.00  0.00           C
ATOM  10508  C29 POPE  219     101.638  52.003 145.688  1.00  0.00           C
ATOM  10510 0C21 POPE  219     100.768  52.503 144.778  1.00  0.00           C
ATOM  10512 1C21 POPE  219      99.638  51.773 144.098  1.00  0.00           C
ATOM  10515 2C21 POPE  219      99.818  51.683 142.568  1.00  0.00           C
ATOM  10518 3C21 POPE  219      99.068  52.763 141.768  1.00  0.00           C
ATOM  10521 4C21 POPE  219      99.248  52.643 140.248  1.00  0.00           C
ATOM  10524 5C21 POPE  219      98.888  51.273 139.648  1.00  0.00           C
ATOM  10527 6C21 POPE  219      98.988  51.253 138.108  1.00  0.00           C
ATOM  10530 7C21 POPE  219      98.868  49.843 137.518  1.00  0.00           C
ATOM  10533 8C21 POPE  219      98.978  49.813 135.988  1.00  0.00           C
ATOM  10537  C33 POPE  219     104.098  42.113 150.958  1.00  0.00           C
ATOM  10540  C34 POPE  219     104.218  41.393 149.608  1.00  0.00           C
ATOM  10543  C35 POPE  219     104.748  42.253 148.448  1.00  0.00           C
ATOM  10546  C36 POPE  219     103.988  43.563 148.258  1.00  0.00           C
ATOM  10549  C37 POPE  219     104.218  44.183 146.878  1.00  0.00           C
ATOM  10552  C38 POPE  219     103.818  45.663 146.808  1.00  0.00           C
ATOM  10555  C39 POPE  219     104.998  46.573 146.468  1.00  0.00           C
ATOM  10558 0C31 POPE  219     105.478  46.423 145.018  1.00  0.00           C
ATOM  10561 1C31 POPE  219     106.728  47.243 144.688  1.00  0.00           C
ATOM  10564 2C31 POPE  219     106.918  47.493 143.188  1.00  0.00           C
ATOM  10567 3C31 POPE  219     107.008  46.193 142.368  1.00  0.00           C
ATOM  10570 4C31 POPE  219     107.358  46.473 140.898  1.00  0.00           C
ATOM  10573 5C31 POPE  219     107.448  45.203 140.048  1.00  0.00           C
ATOM  10576 6C31 POPE  219     107.908  45.473 138.618  1.00  0.00           C
ATOM  10580  NH3 POPE  220      42.938  69.483 152.838  1.00  0.00           N
ATOM  10584  C12 POPE  220      42.198  70.793 152.708  1.00  0.00           C
ATOM  10587  C11 POPE  220      41.428  71.213 153.978  1.00  0.00           C
ATOM  10590  P   POPE  220      40.428  69.163 155.328  1.00  0.00           P
ATOM  10591  O13 POPE  220      39.038  68.923 155.768  1.00  0.00           O
ATOM  10592  O14 POPE  220      41.458  69.533 156.318  1.00  0.00           O
ATOM  10593  O11 POPE  220      40.948  68.003 154.408  1.00  0.00           O
ATOM  10594  O12 POPE  220      40.328  70.353 154.278  1.00  0.00           O
ATOM  10595  C1  POPE  220      40.088  66.973 153.898  1.00  0.00           C
ATOM  10598  C2  POPE  220      40.428  66.733 152.408  1.00  0.00           C
ATOM  10600  O21 POPE  220      39.268  66.783 151.568  1.00  0.00           O
ATOM  10601  C21 POPE  220      38.838  67.993 151.258  1.00  0.00           C
ATOM  10602  O22 POPE  220      39.228  69.043 151.728  1.00  0.00           O
ATOM  10603  C22 POPE  220      37.928  67.883 150.048  1.00  0.00           C
ATOM  10606  C3  POPE  220      41.188  65.403 152.158  1.00  0.00           C
ATOM  10609  O31 POPE  220      41.828  65.363 150.858  1.00  0.00           O
ATOM  10610  C31 POPE  220      42.828  66.233 150.698  1.00  0.00           C
ATOM  10611  O32 POPE  220      43.298  66.973 151.548  1.00  0.00           O
ATOM  10612  C32 POPE  220      43.138  66.343 149.218  1.00  0.00           C
ATOM  10615  C23 POPE  220      36.518  68.463 150.268  1.00  0.00           C
ATOM  10618  C24 POPE  220      35.768  68.563 148.928  1.00  0.00           C
ATOM  10621  C25 POPE  220      35.968  67.303 148.068  1.00  0.00           C
ATOM  10624  C26 POPE  220      35.148  67.323 146.778  1.00  0.00           C
ATOM  10627  C27 POPE  220      35.238  66.003 146.018  1.00  0.00           C
ATOM  10630  C28 POPE  220      34.198  65.933 144.898  1.00  0.00           C
ATOM  10633  C29 POPE  220      34.268  64.643 144.128  1.00  0.00           C
ATOM  10635 0C21 POPE  220      33.338  63.663 144.138  1.00  0.00           C
ATOM  10637 1C21 POPE  220      32.088  63.703 144.978  1.00  0.00           C
ATOM  10640 2C21 POPE  220      31.198  62.453 144.828  1.00  0.00           C
ATOM  10643 3C21 POPE  220      30.148  62.373 145.958  1.00  0.00           C
ATOM  10646 4C21 POPE  220      29.458  61.003 146.008  1.00  0.00           C
ATOM  10649 5C21 POPE  220      28.568  60.803 147.248  1.00  0.00           C
ATOM  10652 6C21 POPE  220      29.358  60.883 148.568  1.00  0.00           C
ATOM  10655 7C21 POPE  220      29.128  59.693 149.518  1.00  0.00           C
ATOM  10658 8C21 POPE  220      29.918  59.843 150.808  1.00  0.00           C
ATOM  10662  C33 POPE  220      41.968  67.043 148.488  1.00  0.00           C
ATOM  10665  C34 POPE  220      42.178  67.063 146.968  1.00  0.00           C
ATOM  10668  C35 POPE  220      40.888  67.083 146.138  1.00  0.00           C
ATOM  10671  C36 POPE  220      40.888  65.973 145.078  1.00  0.00           C
ATOM  10674  C37 POPE  220      42.068  66.033 144.088  1.00  0.00           C
ATOM  10677  C38 POPE  220      41.618  66.163 142.628  1.00  0.00           C
ATOM  10680  C39 POPE  220      40.908  67.493 142.368  1.00  0.00           C
ATOM  10683 0C31 POPE  220      39.998  67.443 141.138  1.00  0.00           C
ATOM  10686 1C31 POPE  220      38.918  68.533 141.208  1.00  0.00           C
ATOM  10689 2C31 POPE  220      38.098  68.643 139.918  1.00  0.00           C
ATOM  10692 3C31 POPE  220      36.938  69.653 140.038  1.00  0.00           C
ATOM  10695 4C31 POPE  220      37.398  71.103 140.228  1.00  0.00           C
ATOM  10698 5C31 POPE  220      36.218  72.073 140.388  1.00  0.00           C
ATOM  10701 6C31 POPE  220      36.628  73.533 140.588  1.00  0.00           C
ATOM  10705  NH3 POPE  221      92.908  73.193 116.858  1.00  0.00           N
ATOM  10709  C12 POPE  221      94.248  73.403 116.228  1.00  0.00           C
ATOM  10712  C11 POPE  221      95.318  73.563 117.328  1.00  0.00           C
ATOM  10715  P   POPE  221      97.418  73.043 115.918  1.00  0.00           P
ATOM  10716  O13 POPE  221      96.708  72.953 114.618  1.00  0.00           O
ATOM  10717  O14 POPE  221      98.818  73.523 115.888  1.00  0.00           O
ATOM  10718  O11 POPE  221      97.288  71.693 116.738  1.00  0.00           O
ATOM  10719  O12 POPE  221      96.568  74.023 116.818  1.00  0.00           O
ATOM  10720  C1  POPE  221      98.368  70.783 116.928  1.00  0.00           C
ATOM  10723  C2  POPE  221      98.168  70.013 118.258  1.00  0.00           C
ATOM  10725  O21 POPE  221      98.148  70.933 119.368  1.00  0.00           O
ATOM  10726  C21 POPE  221      99.268  71.563 119.698  1.00  0.00           C
ATOM  10727  O22 POPE  221     100.358  71.383 119.198  1.00  0.00           O
ATOM  10728  C22 POPE  221      98.958  72.543 120.818  1.00  0.00           C
ATOM  10731  C3  POPE  221      99.138  68.793 118.448  1.00  0.00           C
ATOM  10734  O31 POPE  221      99.118  68.223 119.778  1.00  0.00           O
ATOM  10735  C31 POPE  221      98.038  67.523 120.118  1.00  0.00           C
ATOM  10736  O32 POPE  221      97.028  67.433 119.438  1.00  0.00           O
ATOM  10737  C32 POPE  221      98.168  67.073 121.588  1.00  0.00           C
ATOM  10740  C23 POPE  221     100.228  73.333 121.158  1.00  0.00           C
ATOM  10743  C24 POPE  221     100.088  74.403 122.248  1.00  0.00           C
ATOM  10746  C25 POPE  221     100.128  73.833 123.668  1.00  0.00           C
ATOM  10749  C26 POPE  221     100.258  74.913 124.738  1.00  0.00           C
ATOM  10752  C27 POPE  221     100.618  74.303 126.098  1.00  0.00           C
ATOM  10755  C28 POPE  221     101.158  75.343 127.098  1.00  0.00           C
ATOM  10758  C29 POPE  221     101.658  74.643 128.338  1.00  0.00           C
ATOM  10760 0C21 POPE  221     101.578  75.073 129.608  1.00  0.00           C
ATOM  10762 1C21 POPE  221     100.978  76.373 130.098  1.00  0.00           C
ATOM  10765 2C21 POPE  221     100.228  76.213 131.448  1.00  0.00           C
ATOM  10768 3C21 POPE  221     101.148  75.803 132.608  1.00  0.00           C
ATOM  10771 4C21 POPE  221     100.398  75.603 133.928  1.00  0.00           C
ATOM  10774 5C21 POPE  221     101.288  74.933 134.978  1.00  0.00           C
ATOM  10777 6C21 POPE  221     100.528  74.533 136.258  1.00  0.00           C
ATOM  10780 7C21 POPE  221     101.238  73.463 137.088  1.00  0.00           C
ATOM  10783 8C21 POPE  221     100.438  73.063 138.338  1.00  0.00           C
ATOM  10787  C33 POPE  221      97.678  65.663 122.008  1.00  0.00           C
ATOM  10790  C34 POPE  221      97.708  65.543 123.538  1.00  0.00           C
ATOM  10793  C35 POPE  221      97.188  64.213 124.098  1.00  0.00           C
ATOM  10796  C36 POPE  221      97.288  64.153 125.628  1.00  0.00           C
ATOM  10799  C37 POPE  221      96.938  62.803 126.268  1.00  0.00           C
ATOM  10802  C38 POPE  221      97.168  62.823 127.788  1.00  0.00           C
ATOM  10805  C39 POPE  221      96.318  61.843 128.598  1.00  0.00           C
ATOM  10808 0C31 POPE  221      96.468  62.113 130.108  1.00  0.00           C
ATOM  10811 1C31 POPE  221      95.338  61.493 130.948  1.00  0.00           C
ATOM  10814 2C31 POPE  221      95.208  62.133 132.338  1.00  0.00           C
ATOM  10817 3C31 POPE  221      93.878  61.793 133.018  1.00  0.00           C
ATOM  10820 4C31 POPE  221      93.838  60.393 133.658  1.00  0.00           C
ATOM  10823 5C31 POPE  221      92.428  60.013 134.118  1.00  0.00           C
ATOM  10826 6C31 POPE  221      92.378  58.773 135.008  1.00  0.00           C
ATOM  10830  NH3 POPE  222     120.288  90.793 158.918  1.00  0.00           N
ATOM  10834  C12 POPE  222     119.278  91.203 159.948  1.00  0.00           C
ATOM  10837  C11 POPE  222     117.918  91.573 159.318  1.00  0.00           C
ATOM  10840  P   POPE  222     116.868  89.273 158.668  1.00  0.00           P
ATOM  10841  O13 POPE  222     115.398  89.493 158.778  1.00  0.00           O
ATOM  10842  O14 POPE  222     117.578  88.713 159.838  1.00  0.00           O
ATOM  10843  O11 POPE  222     117.208  88.453 157.368  1.00  0.00           O
ATOM  10844  O12 POPE  222     117.548  90.653 158.298  1.00  0.00           O
ATOM  10845  C1  POPE  222     116.778  88.743 156.038  1.00  0.00           C
ATOM  10848  C2  POPE  222     117.508  89.953 155.348  1.00  0.00           C
ATOM  10850  O21 POPE  222     117.228  90.213 153.948  1.00  0.00           O
ATOM  10851  C21 POPE  222     116.708  89.363 153.098  1.00  0.00           C
ATOM  10852  O22 POPE  222     116.198  88.283 153.338  1.00  0.00           O
ATOM  10853  C22 POPE  222     116.858  89.923 151.678  1.00  0.00           C
ATOM  10856  C3  POPE  222     119.068  89.903 155.548  1.00  0.00           C
ATOM  10859  O31 POPE  222     119.688  91.073 154.998  1.00  0.00           O
ATOM  10860  C31 POPE  222     120.898  91.423 155.368  1.00  0.00           C
ATOM  10861  O32 POPE  222     121.538  90.973 156.298  1.00  0.00           O
ATOM  10862  C32 POPE  222     121.408  92.513 154.418  1.00  0.00           C
ATOM  10865  C23 POPE  222     116.478  88.863 150.608  1.00  0.00           C
ATOM  10868  C24 POPE  222     116.808  89.273 149.158  1.00  0.00           C
ATOM  10871  C25 POPE  222     115.978  90.463 148.668  1.00  0.00           C
ATOM  10874  C26 POPE  222     116.298  90.873 147.228  1.00  0.00           C
ATOM  10877  C27 POPE  222     115.398  92.013 146.738  1.00  0.00           C
ATOM  10880  C28 POPE  222     115.818  92.553 145.358  1.00  0.00           C
ATOM  10883  C29 POPE  222     114.778  93.503 144.818  1.00  0.00           C
ATOM  10885 0C21 POPE  222     113.688  93.123 144.118  1.00  0.00           C
ATOM  10887 1C21 POPE  222     113.328  91.703 143.758  1.00  0.00           C
ATOM  10890 2C21 POPE  222     113.388  91.473 142.238  1.00  0.00           C
ATOM  10893 3C21 POPE  222     113.348  89.983 141.878  1.00  0.00           C
ATOM  10896 4C21 POPE  222     113.098  89.773 140.378  1.00  0.00           C
ATOM  10899 5C21 POPE  222     112.848  88.313 139.988  1.00  0.00           C
ATOM  10902 6C21 POPE  222     112.238  88.213 138.578  1.00  0.00           C
ATOM  10905 7C21 POPE  222     111.688  86.833 138.218  1.00  0.00           C
ATOM  10908 8C21 POPE  222     110.448  86.903 137.328  1.00  0.00           C
ATOM  10912  C33 POPE  222     120.328  93.543 153.988  1.00  0.00           C
ATOM  10915  C34 POPE  222     120.478  93.943 152.508  1.00  0.00           C
ATOM  10918  C35 POPE  222     121.668  94.863 152.228  1.00  0.00           C
ATOM  10921  C36 POPE  222     121.728  95.223 150.738  1.00  0.00           C
ATOM  10924  C37 POPE  222     122.968  96.023 150.348  1.00  0.00           C
ATOM  10927  C38 POPE  222     123.038  96.253 148.838  1.00  0.00           C
ATOM  10930  C39 POPE  222     124.308  96.963 148.358  1.00  0.00           C
ATOM  10933 0C31 POPE  222     125.588  96.133 148.538  1.00  0.00           C
ATOM  10936 1C31 POPE  222     126.748  96.683 147.698  1.00  0.00           C
ATOM  10939 2C31 POPE  222     128.038  95.873 147.898  1.00  0.00           C
ATOM  10942 3C31 POPE  222     129.248  96.493 147.188  1.00  0.00           C
ATOM  10945 4C31 POPE  222     129.108  96.553 145.658  1.00  0.00           C
ATOM  10948 5C31 POPE  222     130.374  97.073 144.988  1.00  0.00           C
ATOM  10951 6C31 POPE  222     130.304  97.053 143.458  1.00  0.00           C
ATOM  10955  NH3 POPE  223     113.148  90.603 159.878  1.00  0.00           N
ATOM  10959  C12 POPE  223     113.548  91.683 160.868  1.00  0.00           C
ATOM  10962  C11 POPE  223     112.418  92.683 161.208  1.00  0.00           C
ATOM  10965  P   POPE  223     112.828  95.233 161.838  1.00  0.00           P
ATOM  10966  O13 POPE  223     111.478  95.803 162.028  1.00  0.00           O
ATOM  10967  O14 POPE  223     113.928  95.953 162.518  1.00  0.00           O
ATOM  10968  O11 POPE  223     113.198  95.243 160.308  1.00  0.00           O
ATOM  10969  O12 POPE  223     112.888  93.683 162.128  1.00  0.00           O
ATOM  10970  C1  POPE  223     114.568  95.033 159.968  1.00  0.00           C
ATOM  10973  C2  POPE  223     114.718  94.953 158.448  1.00  0.00           C
ATOM  10975  O21 POPE  223     114.838  96.313 158.018  1.00  0.00           O
ATOM  10976  C21 POPE  223     114.788  96.523 156.708  1.00  0.00           C
ATOM  10977  O22 POPE  223     114.018  97.313 156.178  1.00  0.00           O
ATOM  10978  C22 POPE  223     115.968  95.843 156.028  1.00  0.00           C
ATOM  10981  C3  POPE  223     113.508  94.163 157.828  1.00  0.00           C
ATOM  10984  O31 POPE  223     113.618  93.983 156.398  1.00  0.00           O
ATOM  10985  C31 POPE  223     112.808  93.033 155.918  1.00  0.00           C
ATOM  10986  O32 POPE  223     112.138  92.273 156.598  1.00  0.00           O
ATOM  10987  C32 POPE  223     112.858  93.043 154.388  1.00  0.00           C
ATOM  10990  C23 POPE  223     116.248  96.473 154.658  1.00  0.00           C
ATOM  10993  C24 POPE  223     117.438  95.833 153.958  1.00  0.00           C
ATOM  10996  C25 POPE  223     117.958  96.703 152.808  1.00  0.00           C
ATOM  10999  C26 POPE  223     117.058  96.633 151.578  1.00  0.00           C
ATOM  11002  C27 POPE  223     117.548  97.563 150.458  1.00  0.00           C
ATOM  11005  C28 POPE  223     116.648  97.563 149.218  1.00  0.00           C
ATOM  11008  C29 POPE  223     116.698  96.283 148.418  1.00  0.00           C
ATOM  11010 0C21 POPE  223     116.668  96.183 147.078  1.00  0.00           C
ATOM  11012 1C21 POPE  223     116.558  97.333 146.108  1.00  0.00           C
ATOM  11015 2C21 POPE  223     115.238  98.123 146.198  1.00  0.00           C
ATOM  11018 3C21 POPE  223     115.138  99.283 145.188  1.00  0.00           C
ATOM  11021 4C21 POPE  223     114.928  98.813 143.738  1.00  0.00           C
ATOM  11024 5C21 POPE  223     114.588  99.973 142.788  1.00  0.00           C
ATOM  11027 6C21 POPE  223     114.188  99.483 141.388  1.00  0.00           C
ATOM  11030 7C21 POPE  223     113.838 100.643 140.448  1.00  0.00           C
ATOM  11033 8C21 POPE  223     112.958 100.213 139.268  1.00  0.00           C
ATOM  11037  C33 POPE  223     113.818  91.973 153.828  1.00  0.00           C
ATOM  11040  C34 POPE  223     113.558  91.653 152.348  1.00  0.00           C
ATOM  11043  C35 POPE  223     114.188  92.643 151.348  1.00  0.00           C
ATOM  11046  C36 POPE  223     113.248  93.753 150.878  1.00  0.00           C
ATOM  11049  C37 POPE  223     113.548  94.163 149.428  1.00  0.00           C
ATOM  11052  C38 POPE  223     112.548  95.183 148.888  1.00  0.00           C
ATOM  11055  C39 POPE  223     112.548  95.243 147.358  1.00  0.00           C
ATOM  11058 0C31 POPE  223     111.648  96.353 146.808  1.00  0.00           C
ATOM  11061 1C31 POPE  223     111.498  96.283 145.288  1.00  0.00           C
ATOM  11064 2C31 POPE  223     111.018  97.603 144.688  1.00  0.00           C
ATOM  11067 3C31 POPE  223     110.828  97.523 143.178  1.00  0.00           C
ATOM  11070 4C31 POPE  223     109.468  96.943 142.788  1.00  0.00           C
ATOM  11073 5C31 POPE  223     109.288  96.913 141.268  1.00  0.00           C
ATOM  11076 6C31 POPE  223     107.908  96.443 140.838  1.00  0.00           C
ATOM  11080  NH3 POPE  224      43.198  18.613 116.478  1.00  0.00           N
ATOM  11084  C12 POPE  224      42.178  18.713 115.378  1.00  0.00           C
ATOM  11087  C11 POPE  224      41.108  17.623 115.508  1.00  0.00           C
ATOM  11090  P   POPE  224      40.778  15.143 116.138  1.00  0.00           P
ATOM  11091  O13 POPE  224      39.468  15.293 115.498  1.00  0.00           O
ATOM  11092  O14 POPE  224      41.488  13.863 115.858  1.00  0.00           O
ATOM  11093  O11 POPE  224      40.608  15.153 117.708  1.00  0.00           O
ATOM  11094  O12 POPE  224      41.728  16.383 115.868  1.00  0.00           O
ATOM  11095  C1  POPE  224      40.458  16.373 118.438  1.00  0.00           C
ATOM  11098  C2  POPE  224      40.668  16.153 119.958  1.00  0.00           C
ATOM  11100  O21 POPE  224      40.898  17.463 120.518  1.00  0.00           O
ATOM  11101  C21 POPE  224      40.118  17.813 121.508  1.00  0.00           C
ATOM  11102  O22 POPE  224      39.368  17.073 122.128  1.00  0.00           O
ATOM  11103  C22 POPE  224      40.328  19.303 121.768  1.00  0.00           C
ATOM  11106  C3  POPE  224      41.928  15.283 120.228  1.00  0.00           C
ATOM  11109  O31 POPE  224      41.818  14.453 121.408  1.00  0.00           O
ATOM  11110  C31 POPE  224      41.078  13.353 121.218  1.00  0.00           C
ATOM  11111  O32 POPE  224      40.338  13.173 120.258  1.00  0.00           O
ATOM  11112  C32 POPE  224      41.198  12.443 122.428  1.00  0.00           C
ATOM  11115  C23 POPE  224      39.538  19.793 122.998  1.00  0.00           C
ATOM  11118  C24 POPE  224      39.788  21.263 123.358  1.00  0.00           C
ATOM  11121  C25 POPE  224      38.858  21.753 124.478  1.00  0.00           C
ATOM  11124  C26 POPE  224      39.348  21.403 125.888  1.00  0.00           C
ATOM  11127  C27 POPE  224      38.398  21.923 126.968  1.00  0.00           C
ATOM  11130  C28 POPE  224      38.868  21.673 128.408  1.00  0.00           C
ATOM  11133  C29 POPE  224      38.918  20.203 128.728  1.00  0.00           C
ATOM  11135 0C21 POPE  224      38.018  19.493 129.438  1.00  0.00           C
ATOM  11137 1C21 POPE  224      36.778  20.043 130.108  1.00  0.00           C
ATOM  11140 2C21 POPE  224      36.948  20.103 131.638  1.00  0.00           C
ATOM  11143 3C21 POPE  224      38.088  21.033 132.078  1.00  0.00           C
ATOM  11146 4C21 POPE  224      38.368  21.013 133.578  1.00  0.00           C
ATOM  11149 5C21 POPE  224      39.778  21.553 133.888  1.00  0.00           C
ATOM  11152 6C21 POPE  224      40.118  21.473 135.378  1.00  0.00           C
ATOM  11155 7C21 POPE  224      41.578  21.853 135.678  1.00  0.00           C
ATOM  11158 8C21 POPE  224      41.908  21.783 137.168  1.00  0.00           C
ATOM  11162  C33 POPE  224      40.918  10.963 122.078  1.00  0.00           C
ATOM  11165  C34 POPE  224      41.358   9.993 123.178  1.00  0.00           C
ATOM  11168  C35 POPE  224      40.528  10.093 124.458  1.00  0.00           C
ATOM  11171  C36 POPE  224      41.388   9.763 125.688  1.00  0.00           C
ATOM  11174  C37 POPE  224      40.588   9.563 126.978  1.00  0.00           C
ATOM  11177  C38 POPE  224      41.448   8.883 128.058  1.00  0.00           C
ATOM  11180  C39 POPE  224      40.628   8.453 129.278  1.00  0.00           C
ATOM  11183 0C31 POPE  224      41.448   7.713 130.338  1.00  0.00           C
ATOM  11186 1C31 POPE  224      40.528   7.163 131.438  1.00  0.00           C
ATOM  11189 2C31 POPE  224      41.228   6.623 132.688  1.00  0.00           C
ATOM  11192 3C31 POPE  224      42.018   7.673 133.478  1.00  0.00           C
ATOM  11195 4C31 POPE  224      42.378   7.183 134.888  1.00  0.00           C
ATOM  11198 5C31 POPE  224      43.208   8.213 135.658  1.00  0.00           C
ATOM  11201 6C31 POPE  224      43.558   7.793 137.088  1.00  0.00           C
ATOM  11205  NH3 POPE  225      55.128 115.363 114.308  1.00  0.00           N
ATOM  11209  C12 POPE  225      55.348 116.703 114.968  1.00  0.00           C
ATOM  11212  C11 POPE  225      56.168 116.493 116.248  1.00  0.00           C
ATOM  11215  P   POPE  225      58.368 115.923 115.048  1.00  0.00           P
ATOM  11216  O13 POPE  225      58.178 115.153 113.808  1.00  0.00           O
ATOM  11217  O14 POPE  225      58.438 117.393 114.888  1.00  0.00           O
ATOM  11218  O11 POPE  225      59.648 115.423 115.818  1.00  0.00           O
ATOM  11219  O12 POPE  225      57.218 115.553 116.048  1.00  0.00           O
ATOM  11220  C1  POPE  225      59.868 115.593 117.228  1.00  0.00           C
ATOM  11223  C2  POPE  225      60.388 117.013 117.618  1.00  0.00           C
ATOM  11225  O21 POPE  225      61.358 116.953 118.678  1.00  0.00           O
ATOM  11226  C21 POPE  225      60.918 116.593 119.868  1.00  0.00           C
ATOM  11227  O22 POPE  225      59.818 116.123 120.128  1.00  0.00           O
ATOM  11228  C22 POPE  225      61.998 116.833 120.928  1.00  0.00           C
ATOM  11231  C3  POPE  225      59.218 117.993 117.948  1.00  0.00           C
ATOM  11234  O31 POPE  225      59.628 119.073 118.798  1.00  0.00           O
ATOM  11235  C31 POPE  225      59.588 120.293 118.298  1.00  0.00           C
ATOM  11236  O32 POPE  225      59.418 120.583 117.118  1.00  0.00           O
ATOM  11237  C32 POPE  225      59.748 121.283 119.448  1.00  0.00           C
ATOM  11240  C23 POPE  225      61.938 118.253 121.558  1.00  0.00           C
ATOM  11243  C24 POPE  225      62.938 118.453 122.718  1.00  0.00           C
ATOM  11246  C25 POPE  225      62.908 117.353 123.798  1.00  0.00           C
ATOM  11249  C26 POPE  225      61.568 117.213 124.528  1.00  0.00           C
ATOM  11252  C27 POPE  225      61.518 115.933 125.378  1.00  0.00           C
ATOM  11255  C28 POPE  225      60.238 115.793 126.218  1.00  0.00           C
ATOM  11258  C29 POPE  225      60.218 116.743 127.398  1.00  0.00           C
ATOM  11260 0C21 POPE  225      60.698 116.473 128.628  1.00  0.00           C
ATOM  11262 1C21 POPE  225      61.338 115.173 129.048  1.00  0.00           C
ATOM  11265 2C21 POPE  225      61.498 114.973 130.568  1.00  0.00           C
ATOM  11268 3C21 POPE  225      62.788 115.563 131.158  1.00  0.00           C
ATOM  11271 4C21 POPE  225      62.748 117.063 131.508  1.00  0.00           C
ATOM  11274 5C21 POPE  225      62.028 117.393 132.828  1.00  0.00           C
ATOM  11277 6C21 POPE  225      62.038 118.903 133.128  1.00  0.00           C
ATOM  11280 7C21 POPE  225      61.308 119.283 134.418  1.00  0.00           C
ATOM  11283 8C21 POPE  225      61.578 120.723 134.848  1.00  0.00           C
ATOM  11287  C33 POPE  225      58.498 121.353 120.348  1.00  0.00           C
ATOM  11290  C34 POPE  225      58.318 120.183 121.338  1.00  0.00           C
ATOM  11293  C35 POPE  225      58.418 120.633 122.808  1.00  0.00           C
ATOM  11296  C36 POPE  225      57.718 119.683 123.788  1.00  0.00           C
ATOM  11299  C37 POPE  225      57.798 120.213 125.228  1.00  0.00           C
ATOM  11302  C38 POPE  225      57.058 119.333 126.258  1.00  0.00           C
ATOM  11305  C39 POPE  225      57.058 119.943 127.658  1.00  0.00           C
ATOM  11308 0C31 POPE  225      56.318 119.103 128.708  1.00  0.00           C
ATOM  11311 1C31 POPE  225      57.108 117.863 129.148  1.00  0.00           C
ATOM  11314 2C31 POPE  225      56.628 117.303 130.498  1.00  0.00           C
ATOM  11317 3C31 POPE  225      57.628 116.323 131.108  1.00  0.00           C
ATOM  11320 4C31 POPE  225      57.248 115.923 132.538  1.00  0.00           C
ATOM  11323 5C31 POPE  225      58.378 115.203 133.268  1.00  0.00           C
ATOM  11326 6C31 POPE  225      57.958 114.713 134.658  1.00  0.00           C
ATOM  11330  NH3 POPE  226     133.684  98.273 115.698  1.00  0.00           N
ATOM  11334  C12 POPE  226     132.194  98.083 115.708  1.00  0.00           C
ATOM  11337  C11 POPE  226     131.774  96.823 114.938  1.00  0.00           C
ATOM  11340  P   POPE  226     129.558  95.893 113.858  1.00  0.00           P
ATOM  11341  O13 POPE  226     128.398  96.673 113.368  1.00  0.00           O
ATOM  11342  O14 POPE  226     130.474  95.413 112.798  1.00  0.00           O
ATOM  11343  O11 POPE  226     129.078  94.663 114.758  1.00  0.00           O
ATOM  11344  O12 POPE  226     130.354  96.803 114.868  1.00  0.00           O
ATOM  11345  C1  POPE  226     127.938  94.853 115.618  1.00  0.00           C
ATOM  11348  C2  POPE  226     128.018  93.973 116.888  1.00  0.00           C
ATOM  11350  O21 POPE  226     127.108  94.513 117.858  1.00  0.00           O
ATOM  11351  C21 POPE  226     125.858  94.113 117.838  1.00  0.00           C
ATOM  11352  O22 POPE  226     125.338  93.313 117.068  1.00  0.00           O
ATOM  11353  C22 POPE  226     125.118  94.743 119.028  1.00  0.00           C
ATOM  11356  C3  POPE  226     129.478  93.983 117.478  1.00  0.00           C
ATOM  11359  O31 POPE  226     129.558  93.733 118.898  1.00  0.00           O
ATOM  11360  C31 POPE  226     129.478  92.493 119.358  1.00  0.00           C
ATOM  11361  O32 POPE  226     129.318  91.473 118.708  1.00  0.00           O
ATOM  11362  C32 POPE  226     129.638  92.583 120.888  1.00  0.00           C
ATOM  11365  C23 POPE  226     126.048  95.123 120.208  1.00  0.00           C
ATOM  11368  C24 POPE  226     125.288  95.373 121.528  1.00  0.00           C
ATOM  11371  C25 POPE  226     126.188  95.073 122.728  1.00  0.00           C
ATOM  11374  C26 POPE  226     125.588  95.383 124.118  1.00  0.00           C
ATOM  11377  C27 POPE  226     124.358  94.543 124.478  1.00  0.00           C
ATOM  11380  C28 POPE  226     123.718  94.933 125.838  1.00  0.00           C
ATOM  11383  C29 POPE  226     124.618  94.723 127.038  1.00  0.00           C
ATOM  11385 0C21 POPE  226     124.228  94.473 128.298  1.00  0.00           C
ATOM  11387 1C21 POPE  226     122.808  94.353 128.798  1.00  0.00           C
ATOM  11390 2C21 POPE  226     122.358  95.583 129.608  1.00  0.00           C
ATOM  11393 3C21 POPE  226     120.858  95.523 129.938  1.00  0.00           C
ATOM  11396 4C21 POPE  226     120.248  96.883 130.308  1.00  0.00           C
ATOM  11399 5C21 POPE  226     120.608  97.403 131.708  1.00  0.00           C
ATOM  11402 6C21 POPE  226     120.038  98.813 131.928  1.00  0.00           C
ATOM  11405 7C21 POPE  226     120.428  99.423 133.278  1.00  0.00           C
ATOM  11408 8C21 POPE  226     119.808 100.803 133.508  1.00  0.00           C
ATOM  11412  C33 POPE  226     128.608  91.743 121.678  1.00  0.00           C
ATOM  11415  C34 POPE  226     128.498  92.153 123.148  1.00  0.00           C
ATOM  11418  C35 POPE  226     129.658  91.693 124.028  1.00  0.00           C
ATOM  11421  C36 POPE  226     129.408  92.033 125.508  1.00  0.00           C
ATOM  11424  C37 POPE  226     130.524  91.493 126.418  1.00  0.00           C
ATOM  11427  C38 POPE  226     130.304  91.803 127.908  1.00  0.00           C
ATOM  11430  C39 POPE  226     131.514  91.393 128.758  1.00  0.00           C
ATOM  11433 0C31 POPE  226     131.674  89.863 128.898  1.00  0.00           C
ATOM  11436 1C31 POPE  226     133.134  89.463 129.158  1.00  0.00           C
ATOM  11439 2C31 POPE  226     133.344  87.953 129.308  1.00  0.00           C
ATOM  11442 3C31 POPE  226     134.764  87.563 129.738  1.00  0.00           C
ATOM  11445 4C31 POPE  226     135.844  88.073 128.788  1.00  0.00           C
ATOM  11448 5C31 POPE  226     137.264  87.813 129.288  1.00  0.00           C
ATOM  11451 6C31 POPE  226     138.304  88.413 128.348  1.00  0.00           C
ATOM  11455  NH3 POPE  227     115.328 112.763 118.058  1.00  0.00           N
ATOM  11459  C12 POPE  227     116.578 112.783 118.898  1.00  0.00           C
ATOM  11462  C11 POPE  227     117.678 111.913 118.278  1.00  0.00           C
ATOM  11465  P   POPE  227     119.128 113.473 116.688  1.00  0.00           P
ATOM  11466  O13 POPE  227     118.578 114.363 115.658  1.00  0.00           O
ATOM  11467  O14 POPE  227     120.398 112.733 116.448  1.00  0.00           O
ATOM  11468  O11 POPE  227     119.208 114.213 118.068  1.00  0.00           O
ATOM  11469  O12 POPE  227     118.038 112.353 116.978  1.00  0.00           O
ATOM  11470  C1  POPE  227     120.338 114.973 118.498  1.00  0.00           C
ATOM  11473  C2  POPE  227     120.358 114.933 120.038  1.00  0.00           C
ATOM  11475  O21 POPE  227     120.958 116.083 120.618  1.00  0.00           O
ATOM  11476  C21 POPE  227     122.268 116.123 120.708  1.00  0.00           C
ATOM  11477  O22 POPE  227     123.078 115.413 120.138  1.00  0.00           O
ATOM  11478  C22 POPE  227     122.648 117.193 121.728  1.00  0.00           C
ATOM  11481  C3  POPE  227     120.908 113.553 120.528  1.00  0.00           C
ATOM  11484  O31 POPE  227     121.038 113.443 121.968  1.00  0.00           O
ATOM  11485  C31 POPE  227     119.858 113.313 122.568  1.00  0.00           C
ATOM  11486  O32 POPE  227     118.788 113.243 121.998  1.00  0.00           O
ATOM  11487  C32 POPE  227     120.048 113.393 124.078  1.00  0.00           C
ATOM  11490  C23 POPE  227     122.028 116.953 123.128  1.00  0.00           C
ATOM  11493  C24 POPE  227     122.698 117.783 124.228  1.00  0.00           C
ATOM  11496  C25 POPE  227     122.298 117.373 125.648  1.00  0.00           C
ATOM  11499  C26 POPE  227     123.358 117.763 126.698  1.00  0.00           C
ATOM  11502  C27 POPE  227     122.968 117.283 128.108  1.00  0.00           C
ATOM  11505  C28 POPE  227     124.028 117.633 129.178  1.00  0.00           C
ATOM  11508  C29 POPE  227     123.528 117.283 130.558  1.00  0.00           C
ATOM  11510 0C21 POPE  227     124.258 117.123 131.668  1.00  0.00           C
ATOM  11512 1C21 POPE  227     125.758 117.273 131.798  1.00  0.00           C
ATOM  11515 2C21 POPE  227     126.418 115.943 132.198  1.00  0.00           C
ATOM  11518 3C21 POPE  227     127.898 116.123 132.548  1.00  0.00           C
ATOM  11521 4C21 POPE  227     128.608 114.783 132.808  1.00  0.00           C
ATOM  11524 5C21 POPE  227     130.054 114.963 133.288  1.00  0.00           C
ATOM  11527 6C21 POPE  227     130.154 115.073 134.808  1.00  0.00           C
ATOM  11530 7C21 POPE  227     131.554 115.443 135.298  1.00  0.00           C
ATOM  11533 8C21 POPE  227     131.664 115.513 136.828  1.00  0.00           C
ATOM  11537  C33 POPE  227     118.868 114.133 124.728  1.00  0.00           C
ATOM  11540  C34 POPE  227     118.978 114.173 126.258  1.00  0.00           C
ATOM  11543  C35 POPE  227     117.768 114.843 126.918  1.00  0.00           C
ATOM  11546  C36 POPE  227     117.658 114.513 128.408  1.00  0.00           C
ATOM  11549  C37 POPE  227     116.328 114.963 129.028  1.00  0.00           C
ATOM  11552  C38 POPE  227     116.028 114.263 130.368  1.00  0.00           C
ATOM  11555  C39 POPE  227     114.578 114.483 130.798  1.00  0.00           C
ATOM  11558 0C31 POPE  227     114.198 113.703 132.058  1.00  0.00           C
ATOM  11561 1C31 POPE  227     114.378 114.493 133.358  1.00  0.00           C
ATOM  11564 2C31 POPE  227     113.118 115.293 133.738  1.00  0.00           C
ATOM  11567 3C31 POPE  227     113.228 115.913 135.138  1.00  0.00           C
ATOM  11570 4C31 POPE  227     111.868 116.083 135.828  1.00  0.00           C
ATOM  11573 5C31 POPE  227     112.008 116.613 137.258  1.00  0.00           C
ATOM  11576 6C31 POPE  227     110.708 116.553 138.058  1.00  0.00           C
ATOM  11580  NH3 POPE  228      73.448  52.663 122.588  1.00  0.00           N
ATOM  11584  C12 POPE  228      72.858  52.973 121.248  1.00  0.00           C
ATOM  11587  C11 POPE  228      72.508  54.443 121.098  1.00  0.00           C
ATOM  11590  P   POPE  228      71.328  56.003 119.378  1.00  0.00           P
ATOM  11591  O13 POPE  228      72.268  57.153 119.338  1.00  0.00           O
ATOM  11592  O14 POPE  228      70.488  55.823 118.178  1.00  0.00           O
ATOM  11593  O11 POPE  228      70.348  56.273 120.588  1.00  0.00           O
ATOM  11594  O12 POPE  228      72.088  54.663 119.748  1.00  0.00           O
ATOM  11595  C1  POPE  228      70.698  57.363 121.458  1.00  0.00           C
ATOM  11598  C2  POPE  228      70.048  57.223 122.858  1.00  0.00           C
ATOM  11600  O21 POPE  228      68.628  57.213 122.668  1.00  0.00           O
ATOM  11601  C21 POPE  228      67.958  56.733 123.688  1.00  0.00           C
ATOM  11602  O22 POPE  228      68.448  56.303 124.728  1.00  0.00           O
ATOM  11603  C22 POPE  228      66.478  56.873 123.418  1.00  0.00           C
ATOM  11606  C3  POPE  228      70.548  58.373 123.808  1.00  0.00           C
ATOM  11609  O31 POPE  228      70.998  57.983 125.128  1.00  0.00           O
ATOM  11610  C31 POPE  228      72.158  57.313 125.148  1.00  0.00           C
ATOM  11611  O32 POPE  228      72.658  56.763 124.178  1.00  0.00           O
ATOM  11612  C32 POPE  228      72.788  57.343 126.538  1.00  0.00           C
ATOM  11615  C23 POPE  228      65.698  56.763 124.728  1.00  0.00           C
ATOM  11618  C24 POPE  228      64.228  57.113 124.548  1.00  0.00           C
ATOM  11621  C25 POPE  228      63.368  56.603 125.698  1.00  0.00           C
ATOM  11624  C26 POPE  228      63.508  57.403 126.998  1.00  0.00           C
ATOM  11627  C27 POPE  228      62.128  57.503 127.668  1.00  0.00           C
ATOM  11630  C28 POPE  228      62.078  58.263 129.008  1.00  0.00           C
ATOM  11633  C29 POPE  228      60.628  58.503 129.328  1.00  0.00           C
ATOM  11635 0C21 POPE  228      59.858  57.873 130.228  1.00  0.00           C
ATOM  11637 1C21 POPE  228      60.248  56.793 131.218  1.00  0.00           C
ATOM  11640 2C21 POPE  228      59.898  57.323 132.618  1.00  0.00           C
ATOM  11643 3C21 POPE  228      59.938  56.283 133.748  1.00  0.00           C
ATOM  11646 4C21 POPE  228      59.438  56.903 135.058  1.00  0.00           C
ATOM  11649 5C21 POPE  228      59.178  55.903 136.188  1.00  0.00           C
ATOM  11652 6C21 POPE  228      60.408  55.663 137.078  1.00  0.00           C
ATOM  11655 7C21 POPE  228      60.068  54.863 138.338  1.00  0.00           C
ATOM  11658 8C21 POPE  228      61.268  54.633 139.248  1.00  0.00           C
ATOM  11662  C33 POPE  228      72.968  55.933 127.138  1.00  0.00           C
ATOM  11665  C34 POPE  228      71.688  55.333 127.718  1.00  0.00           C
ATOM  11668  C35 POPE  228      71.288  55.953 129.068  1.00  0.00           C
ATOM  11671  C36 POPE  228      70.148  55.173 129.728  1.00  0.00           C
ATOM  11674  C37 POPE  228      69.688  55.733 131.078  1.00  0.00           C
ATOM  11677  C38 POPE  228      68.478  54.983 131.638  1.00  0.00           C
ATOM  11680  C39 POPE  228      67.158  55.473 131.008  1.00  0.00           C
ATOM  11683 0C31 POPE  228      65.978  54.533 131.278  1.00  0.00           C
ATOM  11686 1C31 POPE  228      64.678  55.063 130.648  1.00  0.00           C
ATOM  11689 2C31 POPE  228      63.498  54.083 130.748  1.00  0.00           C
ATOM  11692 3C31 POPE  228      63.718  52.743 130.028  1.00  0.00           C
ATOM  11695 4C31 POPE  228      64.128  52.893 128.558  1.00  0.00           C
ATOM  11698 5C31 POPE  228      63.858  51.633 127.738  1.00  0.00           C
ATOM  11701 6C31 POPE  228      64.208  51.763 126.258  1.00  0.00           C
ATOM  11705  NH3 POPE  229      43.008   2.433 158.738  1.00  0.00           N
ATOM  11709  C12 POPE  229      44.458   2.443 159.088  1.00  0.00           C
ATOM  11712  C11 POPE  229      45.258   1.723 157.998  1.00  0.00           C
ATOM  11715  P   POPE  229      46.988   3.443 157.118  1.00  0.00           P
ATOM  11716  O13 POPE  229      48.418   3.793 157.278  1.00  0.00           O
ATOM  11717  O14 POPE  229      46.008   4.513 157.378  1.00  0.00           O
ATOM  11718  O11 POPE  229      46.778   2.963 155.638  1.00  0.00           O
ATOM  11719  O12 POPE  229      46.598   2.173 157.978  1.00  0.00           O
ATOM  11720  C1  POPE  229      46.078   3.813 154.718  1.00  0.00           C
ATOM  11723  C2  POPE  229      45.828   3.033 153.418  1.00  0.00           C
ATOM  11725  O21 POPE  229      44.638   3.513 152.758  1.00  0.00           O
ATOM  11726  C21 POPE  229      44.868   4.593 152.018  1.00  0.00           C
ATOM  11727  O22 POPE  229      45.868   5.283 152.048  1.00  0.00           O
ATOM  11728  C22 POPE  229      43.678   4.733 151.068  1.00  0.00           C
ATOM  11731  C3  POPE  229      45.658   1.503 153.678  1.00  0.00           C
ATOM  11734  O31 POPE  229      44.958   0.817 152.618  1.00  0.00           O
ATOM  11735  C31 POPE  229      45.568   0.893 151.438  1.00  0.00           C
ATOM  11736  O32 POPE  229      46.688   1.303 151.238  1.00  0.00           O
ATOM  11737  C32 POPE  229      44.608   0.357 150.368  1.00  0.00           C
ATOM  11740  C23 POPE  229      43.658   5.993 150.178  1.00  0.00           C
ATOM  11743  C24 POPE  229      44.878   6.213 149.268  1.00  0.00           C
ATOM  11746  C25 POPE  229      45.288   5.033 148.378  1.00  0.00           C
ATOM  11749  C26 POPE  229      46.278   5.493 147.298  1.00  0.00           C
ATOM  11752  C27 POPE  229      46.918   4.353 146.488  1.00  0.00           C
ATOM  11755  C28 POPE  229      47.948   4.843 145.448  1.00  0.00           C
ATOM  11758  C29 POPE  229      49.198   5.423 146.078  1.00  0.00           C
ATOM  11760 0C21 POPE  229      50.468   5.273 145.658  1.00  0.00           C
ATOM  11762 1C21 POPE  229      50.958   4.523 144.448  1.00  0.00           C
ATOM  11765 2C21 POPE  229      52.108   3.563 144.778  1.00  0.00           C
ATOM  11768 3C21 POPE  229      52.668   2.903 143.518  1.00  0.00           C
ATOM  11771 4C21 POPE  229      54.018   2.193 143.748  1.00  0.00           C
ATOM  11774 5C21 POPE  229      54.718   1.873 142.428  1.00  0.00           C
ATOM  11777 6C21 POPE  229      56.178   1.443 142.618  1.00  0.00           C
ATOM  11780 7C21 POPE  229      56.958   1.463 141.298  1.00  0.00           C
ATOM  11783 8C21 POPE  229      58.468   1.293 141.478  1.00  0.00           C
ATOM  11787  C33 POPE  229      44.828   0.963 148.958  1.00  0.00           C
ATOM  11790  C34 POPE  229      45.368  -0.073 147.968  1.00  0.00           C
ATOM  11793  C35 POPE  229      45.108   0.277 146.488  1.00  0.00           C
ATOM  11796  C36 POPE  229      43.608   0.347 146.158  1.00  0.00           C
ATOM  11799  C37 POPE  229      43.268  -0.133 144.748  1.00  0.00           C
ATOM  11802  C38 POPE  229      41.748  -0.313 144.548  1.00  0.00           C
ATOM  11805  C39 POPE  229      41.398  -1.463 143.588  1.00  0.00           C
ATOM  11808 0C31 POPE  229      41.808  -1.213 142.128  1.00  0.00           C
ATOM  11811 1C31 POPE  229      40.628  -1.083 141.168  1.00  0.00           C
ATOM  11814 2C31 POPE  229      41.068  -1.333 139.718  1.00  0.00           C
ATOM  11817 3C31 POPE  229      39.948  -1.223 138.688  1.00  0.00           C
ATOM  11820 4C31 POPE  229      40.358  -1.853 137.348  1.00  0.00           C
ATOM  11823 5C31 POPE  229      39.378  -1.573 136.208  1.00  0.00           C
ATOM  11826 6C31 POPE  229      39.748  -2.313 134.918  1.00  0.00           C
ATOM  11830  NH3 POPE  230      32.278  95.623 154.788  1.00  0.00           N
ATOM  11834  C12 POPE  230      32.658  97.073 154.848  1.00  0.00           C
ATOM  11837  C11 POPE  230      32.898  97.553 156.288  1.00  0.00           C
ATOM  11840  P   POPE  230      33.438  99.763 157.568  1.00  0.00           P
ATOM  11841  O13 POPE  230      33.678  98.863 158.718  1.00  0.00           O
ATOM  11842  O14 POPE  230      34.358 100.893 157.328  1.00  0.00           O
ATOM  11843  O11 POPE  230      31.918 100.203 157.478  1.00  0.00           O
ATOM  11844  O12 POPE  230      33.538  98.833 156.278  1.00  0.00           O
ATOM  11845  C1  POPE  230      31.418 101.253 156.638  1.00  0.00           C
ATOM  11848  C2  POPE  230      30.738 100.773 155.288  1.00  0.00           C
ATOM  11850  O21 POPE  230      31.178 101.533 154.128  1.00  0.00           O
ATOM  11851  C21 POPE  230      30.978 102.843 154.178  1.00  0.00           C
ATOM  11852  O22 POPE  230      30.518 103.473 155.108  1.00  0.00           O
ATOM  11853  C22 POPE  230      31.508 103.553 152.928  1.00  0.00           C
ATOM  11856  C3  POPE  230      29.168 100.703 155.348  1.00  0.00           C
ATOM  11859  O31 POPE  230      28.608  99.993 154.208  1.00  0.00           O
ATOM  11860  C31 POPE  230      28.098 100.733 153.208  1.00  0.00           C
ATOM  11861  O32 POPE  230      28.118 101.943 153.148  1.00  0.00           O
ATOM  11862  C32 POPE  230      27.558  99.813 152.108  1.00  0.00           C
ATOM  11865  C23 POPE  230      30.878 103.113 151.588  1.00  0.00           C
ATOM  11868  C24 POPE  230      31.548 103.813 150.318  1.00  0.00           C
ATOM  11871  C25 POPE  230      32.818 104.763 150.248  1.00  0.00           C
ATOM  11874  C26 POPE  230      32.628 106.023 149.378  1.00  0.00           C
ATOM  11877  C27 POPE  230      33.918 106.863 149.278  1.00  0.00           C
ATOM  11880  C28 POPE  230      33.738 108.273 148.658  1.00  0.00           C
ATOM  11883  C29 POPE  230      33.318 108.283 147.208  1.00  0.00           C
ATOM  11885 0C21 POPE  230      33.888 108.973 146.198  1.00  0.00           C
ATOM  11887 1C21 POPE  230      35.088 109.903 146.278  1.00  0.00           C
ATOM  11890 2C21 POPE  230      36.378 109.253 145.758  1.00  0.00           C
ATOM  11893 3C21 POPE  230      36.348 108.813 144.288  1.00  0.00           C
ATOM  11896 4C21 POPE  230      37.688 108.183 143.848  1.00  0.00           C
ATOM  11899 5C21 POPE  230      37.528 107.083 142.788  1.00  0.00           C
ATOM  11902 6C21 POPE  230      37.028 107.583 141.428  1.00  0.00           C
ATOM  11905 7C21 POPE  230      36.738 106.423 140.468  1.00  0.00           C
ATOM  11908 8C21 POPE  230      36.248 106.883 139.088  1.00  0.00           C
ATOM  11912  C33 POPE  230      26.198 100.323 151.578  1.00  0.00           C
ATOM  11915  C34 POPE  230      25.848  99.803 150.178  1.00  0.00           C
ATOM  11918  C35 POPE  230      24.388 100.133 149.828  1.00  0.00           C
ATOM  11921  C36 POPE  230      24.038 100.063 148.328  1.00  0.00           C
ATOM  11924  C37 POPE  230      22.568  99.653 148.108  1.00  0.00           C
ATOM  11927  C38 POPE  230      22.128  99.503 146.648  1.00  0.00           C
ATOM  11930  C39 POPE  230      22.018 100.823 145.878  1.00  0.00           C
ATOM  11933 0C31 POPE  230      21.268 100.633 144.548  1.00  0.00           C
ATOM  11936 1C31 POPE  230      21.218 101.923 143.708  1.00  0.00           C
ATOM  11939 2C31 POPE  230      20.468 101.733 142.388  1.00  0.00           C
ATOM  11942 3C31 POPE  230      20.478 102.973 141.478  1.00  0.00           C
ATOM  11945 4C31 POPE  230      21.888 103.453 141.088  1.00  0.00           C
ATOM  11948 5C31 POPE  230      21.908 104.213 139.758  1.00  0.00           C
ATOM  11951 6C31 POPE  230      23.298 104.733 139.378  1.00  0.00           C
ATOM  11955  NH3 POPE  231      88.838 104.373 157.178  1.00  0.00           N
ATOM  11959  C12 POPE  231      90.228 104.123 157.698  1.00  0.00           C
ATOM  11962  C11 POPE  231      90.798 102.753 157.368  1.00  0.00           C
ATOM  11965  P   POPE  231      93.248 101.773 157.628  1.00  0.00           P
ATOM  11966  O13 POPE  231      94.528 102.423 158.008  1.00  0.00           O
ATOM  11967  O14 POPE  231      92.988 100.433 158.178  1.00  0.00           O
ATOM  11968  O11 POPE  231      93.088 101.713 156.068  1.00  0.00           O
ATOM  11969  O12 POPE  231      92.038 102.663 158.068  1.00  0.00           O
ATOM  11970  C1  POPE  231      93.458 102.753 155.148  1.00  0.00           C
ATOM  11973  C2  POPE  231      94.248 102.163 153.948  1.00  0.00           C
ATOM  11975  O21 POPE  231      93.898 102.743 152.678  1.00  0.00           O
ATOM  11976  C21 POPE  231      94.328 103.953 152.438  1.00  0.00           C
ATOM  11977  O22 POPE  231      94.778 104.743 153.248  1.00  0.00           O
ATOM  11978  C22 POPE  231      94.268 104.203 150.928  1.00  0.00           C
ATOM  11981  C3  POPE  231      93.988 100.623 153.838  1.00  0.00           C
ATOM  11984  O31 POPE  231      94.378 100.113 152.558  1.00  0.00           O
ATOM  11985  C31 POPE  231      95.678 100.073 152.338  1.00  0.00           C
ATOM  11986  O32 POPE  231      96.558 100.113 153.188  1.00  0.00           O
ATOM  11987  C32 POPE  231      95.878 100.123 150.828  1.00  0.00           C
ATOM  11990  C23 POPE  231      94.888 105.563 150.498  1.00  0.00           C
ATOM  11993  C24 POPE  231      95.428 105.523 149.068  1.00  0.00           C
ATOM  11996  C25 POPE  231      95.718 106.923 148.498  1.00  0.00           C
ATOM  11999  C26 POPE  231      96.318 106.903 147.078  1.00  0.00           C
ATOM  12002  C27 POPE  231      95.778 108.033 146.188  1.00  0.00           C
ATOM  12005  C28 POPE  231      96.568 108.203 144.868  1.00  0.00           C
ATOM  12008  C29 POPE  231      96.568 106.943 144.028  1.00  0.00           C
ATOM  12010 0C21 POPE  231      97.658 106.263 143.608  1.00  0.00           C
ATOM  12012 1C21 POPE  231      99.098 106.653 143.838  1.00  0.00           C
ATOM  12015 2C21 POPE  231     100.058 106.133 142.758  1.00  0.00           C
ATOM  12018 3C21 POPE  231     100.258 104.613 142.788  1.00  0.00           C
ATOM  12021 4C21 POPE  231     101.388 104.113 141.878  1.00  0.00           C
ATOM  12024 5C21 POPE  231     101.648 102.603 142.018  1.00  0.00           C
ATOM  12027 6C21 POPE  231     102.898 102.173 141.238  1.00  0.00           C
ATOM  12030 7C21 POPE  231     103.218 100.673 141.398  1.00  0.00           C
ATOM  12033 8C21 POPE  231     104.508 100.263 140.688  1.00  0.00           C
ATOM  12037  C33 POPE  231      97.118  99.353 150.328  1.00  0.00           C
ATOM  12040  C34 POPE  231      97.048  99.183 148.808  1.00  0.00           C
ATOM  12043  C35 POPE  231      98.328  98.583 148.198  1.00  0.00           C
ATOM  12046  C36 POPE  231      98.048  97.913 146.848  1.00  0.00           C
ATOM  12049  C37 POPE  231      99.328  97.523 146.098  1.00  0.00           C
ATOM  12052  C38 POPE  231      99.658  98.503 144.968  1.00  0.00           C
ATOM  12055  C39 POPE  231      98.938  98.193 143.658  1.00  0.00           C
ATOM  12058 0C31 POPE  231      99.498  99.013 142.488  1.00  0.00           C
ATOM  12061 1C31 POPE  231      98.778  98.753 141.158  1.00  0.00           C
ATOM  12064 2C31 POPE  231      99.378  99.603 140.018  1.00  0.00           C
ATOM  12067 3C31 POPE  231      98.758  99.343 138.638  1.00  0.00           C
ATOM  12070 4C31 POPE  231      99.138  97.983 138.038  1.00  0.00           C
ATOM  12073 5C31 POPE  231      98.848  97.883 136.538  1.00  0.00           C
ATOM  12076 6C31 POPE  231      99.288  96.553 135.918  1.00  0.00           C
ATOM  12080  NH3 POPE  232      46.898   2.453 113.808  1.00  0.00           N
ATOM  12084  C12 POPE  232      47.758   1.233 113.928  1.00  0.00           C
ATOM  12087  C11 POPE  232      48.628   0.923 112.708  1.00  0.00           C
ATOM  12090  P   POPE  232      50.378  -0.713 113.788  1.00  0.00           P
ATOM  12091  O13 POPE  232      49.958  -1.763 114.738  1.00  0.00           O
ATOM  12092  O14 POPE  232      51.568  -1.013 112.988  1.00  0.00           O
ATOM  12093  O11 POPE  232      50.638   0.627 114.578  1.00  0.00           O
ATOM  12094  O12 POPE  232      49.188  -0.383 112.828  1.00  0.00           O
ATOM  12095  C1  POPE  232      51.188   0.657 115.898  1.00  0.00           C
ATOM  12098  C2  POPE  232      50.118   1.023 116.958  1.00  0.00           C
ATOM  12100  O21 POPE  232      50.698   1.613 118.128  1.00  0.00           O
ATOM  12101  C21 POPE  232      51.498   0.877 118.868  1.00  0.00           C
ATOM  12102  O22 POPE  232      51.768  -0.303 118.708  1.00  0.00           O
ATOM  12103  C22 POPE  232      52.048   1.743 119.998  1.00  0.00           C
ATOM  12106  C3  POPE  232      49.158  -0.163 117.268  1.00  0.00           C
ATOM  12109  O31 POPE  232      48.288   0.107 118.378  1.00  0.00           O
ATOM  12110  C31 POPE  232      47.208   0.827 118.078  1.00  0.00           C
ATOM  12111  O32 POPE  232      46.988   1.383 117.018  1.00  0.00           O
ATOM  12112  C32 POPE  232      46.228   0.757 119.248  1.00  0.00           C
ATOM  12115  C23 POPE  232      51.538   1.283 121.378  1.00  0.00           C
ATOM  12118  C24 POPE  232      51.618   2.393 122.428  1.00  0.00           C
ATOM  12121  C25 POPE  232      51.198   1.903 123.818  1.00  0.00           C
ATOM  12124  C26 POPE  232      51.028   3.063 124.808  1.00  0.00           C
ATOM  12127  C27 POPE  232      50.728   2.603 126.238  1.00  0.00           C
ATOM  12130  C28 POPE  232      50.968   3.703 127.288  1.00  0.00           C
ATOM  12133  C29 POPE  232      49.988   4.843 127.188  1.00  0.00           C
ATOM  12135 0C21 POPE  232      49.858   5.833 128.078  1.00  0.00           C
ATOM  12137 1C21 POPE  232      50.698   6.003 129.318  1.00  0.00           C
ATOM  12140 2C21 POPE  232      50.028   5.433 130.588  1.00  0.00           C
ATOM  12143 3C21 POPE  232      50.788   5.823 131.868  1.00  0.00           C
ATOM  12146 4C21 POPE  232      50.238   5.153 133.128  1.00  0.00           C
ATOM  12149 5C21 POPE  232      50.658   3.673 133.248  1.00  0.00           C
ATOM  12152 6C21 POPE  232      50.328   3.063 134.608  1.00  0.00           C
ATOM  12155 7C21 POPE  232      50.728   1.583 134.688  1.00  0.00           C
ATOM  12158 8C21 POPE  232      50.418   0.923 136.028  1.00  0.00           C
ATOM  12162  C33 POPE  232      46.108  -0.683 119.808  1.00  0.00           C
ATOM  12165  C34 POPE  232      45.078  -0.833 120.928  1.00  0.00           C
ATOM  12168  C35 POPE  232      45.538  -0.213 122.248  1.00  0.00           C
ATOM  12171  C36 POPE  232      44.598  -0.513 123.428  1.00  0.00           C
ATOM  12174  C37 POPE  232      45.128   0.127 124.728  1.00  0.00           C
ATOM  12177  C38 POPE  232      44.428  -0.393 125.988  1.00  0.00           C
ATOM  12180  C39 POPE  232      45.078   0.117 127.288  1.00  0.00           C
ATOM  12183 0C31 POPE  232      46.468  -0.473 127.578  1.00  0.00           C
ATOM  12186 1C31 POPE  232      47.318   0.437 128.478  1.00  0.00           C
ATOM  12189 2C31 POPE  232      48.718  -0.123 128.768  1.00  0.00           C
ATOM  12192 3C31 POPE  232      49.538   0.787 129.698  1.00  0.00           C
ATOM  12195 4C31 POPE  232      51.058   0.547 129.568  1.00  0.00           C
ATOM  12198 5C31 POPE  232      51.888   1.463 130.478  1.00  0.00           C
ATOM  12201 6C31 POPE  232      53.378   1.473 130.128  1.00  0.00           C
ATOM  12205  NH3 POPE  233      75.568  69.323 158.938  1.00  0.00           N
ATOM  12209  C12 POPE  233      74.708  68.903 157.788  1.00  0.00           C
ATOM  12212  C11 POPE  233      73.418  68.293 158.338  1.00  0.00           C
ATOM  12215  P   POPE  233      71.558  70.043 158.728  1.00  0.00           P
ATOM  12216  O13 POPE  233      70.498  69.083 158.348  1.00  0.00           O
ATOM  12217  O14 POPE  233      71.258  71.133 159.688  1.00  0.00           O
ATOM  12218  O11 POPE  233      72.208  70.693 157.428  1.00  0.00           O
ATOM  12219  O12 POPE  233      72.798  69.213 159.238  1.00  0.00           O
ATOM  12220  C1  POPE  233      71.448  71.213 156.338  1.00  0.00           C
ATOM  12223  C2  POPE  233      71.708  70.353 155.058  1.00  0.00           C
ATOM  12225  O21 POPE  233      72.368  71.053 153.978  1.00  0.00           O
ATOM  12226  C21 POPE  233      71.708  72.013 153.338  1.00  0.00           C
ATOM  12227  O22 POPE  233      70.678  72.543 153.698  1.00  0.00           O
ATOM  12228  C22 POPE  233      72.448  72.413 152.058  1.00  0.00           C
ATOM  12231  C3  POPE  233      70.398  69.643 154.638  1.00  0.00           C
ATOM  12234  O31 POPE  233      70.588  68.663 153.608  1.00  0.00           O
ATOM  12235  C31 POPE  233      69.988  68.943 152.448  1.00  0.00           C
ATOM  12236  O32 POPE  233      69.778  70.063 152.018  1.00  0.00           O
ATOM  12237  C32 POPE  233      69.568  67.673 151.728  1.00  0.00           C
ATOM  12240  C23 POPE  233      71.518  72.623 150.838  1.00  0.00           C
[truncated: 1,738,091 more chars]
