# Supplementary material for: Characterizing Membrane Association and Periplasmic Transfer of Bacterial Lipoproteins through Molecular Dynamics Simulations
Source: Structure. 2020 Apr 7;28(4):475–487.e3. doi: 10.1016/j.str.2020.01.012 (PMC7139219; doi:10.1016/j.str.2020.01.012)
Supplement: Data S3. Final Coordinates from Simulations (M–X), Related to Figure 3 [file mmc5.zip › M-X/RLPA-2-atomistic.pdb]

TITLE     Protein
REMARK    THIS IS A SIMULATION BOX
CRYST1  129.406  129.406  286.907  90.00  90.00  90.00 P 1           1
MODEL        1
ATOM      1  N   CYSTA   1      61.263  64.308 146.872  1.00  0.00           N
ATOM      3  CA  CYSTA   1      62.623  64.788 146.643  1.00  0.00           C
ATOM      5  C   CYSTA   1      63.703  63.938 147.303  1.00  0.00           C
ATOM      6  O   CYSTA   1      64.563  63.448 146.583  1.00  0.00           O
ATOM      7  CB  CYSTA   1      62.763  66.318 146.833  1.00  0.00           C
ATOM     10  SG  CYSTA   1      62.493  67.218 145.253  1.00  0.00           S
ATOM     11  C1  CYSTA   1      62.653  68.878 145.954  1.00  0.00           C
ATOM     14  CA1 CYSTA   1      60.693  63.278 146.243  1.00  0.00           C
ATOM     15  OA1 CYSTA   1      59.823  62.638 146.833  1.00  0.00           O
ATOM     16  CA2 CYSTA   1      61.013  62.938 144.833  1.00  0.00           C
ATOM     19  C11 CYSTA   1      63.133  70.058 145.044  1.00  0.00           C
ATOM     21  O11 CYSTA   1      62.353  70.208 143.863  1.00  0.00           O
ATOM     22  CX1 CYSTA   1      61.273  70.938 144.074  1.00  0.00           C
ATOM     23  OX1 CYSTA   1      60.803  71.188 145.174  1.00  0.00           O
ATOM     24  CX2 CYSTA   1      60.873  71.608 142.783  1.00  0.00           C
ATOM     27  C12 CYSTA   1      64.623  70.068 144.624  1.00  0.00           C
ATOM     30  O12 CYSTA   1      64.983  68.948 143.794  1.00  0.00           O
ATOM     31  CD1 CYSTA   1      64.823  69.018 142.464  1.00  0.00           C
ATOM     32  OD1 CYSTA   1      64.603  68.048 141.763  1.00  0.00           O
ATOM     33  CD2 CYSTA   1      65.013  70.438 141.934  1.00  0.00           C
ATOM     36  CA3 CYSTA   1      62.113  61.858 144.704  1.00  0.00           C
ATOM     39  CA4 CYSTA   1      62.473  61.658 143.234  1.00  0.00           C
ATOM     42  CA5 CYSTA   1      63.723  60.788 143.013  1.00  0.00           C
ATOM     45  CA6 CYSTA   1      64.093  60.638 141.533  1.00  0.00           C
ATOM     48  CA7 CYSTA   1      62.973  60.008 140.684  1.00  0.00           C
ATOM     51  CA8 CYSTA   1      62.073  61.028 139.964  1.00  0.00           C
ATOM     54  CA9 CYSTA   1      60.743  60.418 139.503  1.00  0.00           C
ATOM     57 0CA1 CYSTA   1      60.903  59.378 138.393  1.00  0.00           C
ATOM     60 1CA1 CYSTA   1      59.573  58.718 138.004  1.00  0.00           C
ATOM     63 2CA1 CYSTA   1      59.733  57.738 136.844  1.00  0.00           C
ATOM     66 3CA1 CYSTA   1      58.443  56.958 136.553  1.00  0.00           C
ATOM     69 4CA1 CYSTA   1      58.493  55.498 137.014  1.00  0.00           C
ATOM     72 5CA1 CYSTA   1      58.733  55.318 138.523  1.00  0.00           C
ATOM     75 6CA1 CYSTA   1      58.783  53.848 138.924  1.00  0.00           C
ATOM     79  CD3 CYSTA   1      64.943  70.578 140.413  1.00  0.00           C
ATOM     82  CD4 CYSTA   1      66.113  69.978 139.643  1.00  0.00           C
ATOM     85  CD5 CYSTA   1      65.933  70.168 138.133  1.00  0.00           C
ATOM     88  CD6 CYSTA   1      64.503  69.848 137.684  1.00  0.00           C
ATOM     91  CD7 CYSTA   1      64.363  69.298 136.273  1.00  0.00           C
ATOM     94  CD8 CYSTA   1      62.893  69.208 135.864  1.00  0.00           C
ATOM     97  CD9 CYSTA   1      62.373  70.528 135.294  1.00  0.00           C
ATOM    100 0CD1 CYSTA   1      60.933  70.428 134.764  1.00  0.00           C
ATOM    103 1CD1 CYSTA   1      60.683  71.508 133.714  1.00  0.00           C
ATOM    106 2CD1 CYSTA   1      59.253  71.548 133.184  1.00  0.00           C
ATOM    109 3CD1 CYSTA   1      59.153  72.498 131.984  1.00  0.00           C
ATOM    112 4CD1 CYSTA   1      57.713  72.808 131.574  1.00  0.00           C
ATOM    115 5CD1 CYSTA   1      57.663  73.768 130.383  1.00  0.00           C
ATOM    118 6CD1 CYSTA   1      56.243  74.168 129.984  1.00  0.00           C
ATOM    122  CX3 CYSTA   1      60.313  73.028 143.083  1.00  0.00           C
ATOM    125  CX4 CYSTA   1      60.363  73.978 141.883  1.00  0.00           C
ATOM    128  CX5 CYSTA   1      59.763  73.398 140.604  1.00  0.00           C
ATOM    131  CX6 CYSTA   1      58.363  72.818 140.793  1.00  0.00           C
ATOM    134  CX7 CYSTA   1      57.713  72.428 139.464  1.00  0.00           C
ATOM    137  CX8 CYSTA   1      56.333  71.798 139.693  1.00  0.00           C
ATOM    140  CX9 CYSTA   1      55.403  71.428 138.564  1.00  0.00           C
ATOM    142 0CX1 CYSTA   1      55.473  71.588 137.233  1.00  0.00           C
ATOM    144 1CX1 CYSTA   1      56.543  72.228 136.383  1.00  0.00           C
ATOM    147 2CX1 CYSTA   1      56.423  73.768 136.313  1.00  0.00           C
ATOM    150 3CX1 CYSTA   1      56.893  74.378 134.984  1.00  0.00           C
ATOM    153 4CX1 CYSTA   1      56.863  75.918 135.023  1.00  0.00           C
ATOM    156 5CX1 CYSTA   1      57.133  76.598 133.673  1.00  0.00           C
ATOM    159 6CX1 CYSTA   1      58.593  76.468 133.203  1.00  0.00           C
ATOM    162 7CX1 CYSTA   1      58.863  77.218 131.893  1.00  0.00           C
ATOM    165 8CX1 CYSTA   1      60.293  77.008 131.383  1.00  0.00           C
ATOM    169  N   THR A   2      63.693  63.648 148.623  1.00  0.00           N
ATOM    171  CA  THR A   2      63.073  64.358 149.723  1.00  0.00           C
ATOM    173  CB  THR A   2      62.183  63.538 150.684  1.00  0.00           C
ATOM    175  OG1 THR A   2      62.743  62.288 151.062  1.00  0.00           O
ATOM    177  CG2 THR A   2      60.833  63.248 150.023  1.00  0.00           C
ATOM    181  C   THR A   2      64.253  64.828 150.534  1.00  0.00           C
ATOM    182  O   THR A   2      65.233  64.098 150.663  1.00  0.00           O
ATOM    183  N   SER A   3      64.233  66.058 151.074  1.00  0.00           N
ATOM    185  CA  SER A   3      65.253  66.468 152.043  1.00  0.00           C
ATOM    187  CB  SER A   3      66.353  67.388 151.434  1.00  0.00           C
ATOM    190  OG  SER A   3      67.523  67.508 152.243  1.00  0.00           O
ATOM    192  C   SER A   3      64.603  67.228 153.174  1.00  0.00           C
ATOM    193  O   SER A   3      65.273  67.788 154.023  1.00  0.00           O
ATOM    194  N   ASP A   4      63.253  67.188 153.253  1.00  0.00           N
ATOM    196  CA  ASP A   4      62.583  67.048 154.533  1.00  0.00           C
ATOM    198  CB  ASP A   4      62.903  65.598 154.984  1.00  0.00           C
ATOM    201  CG  ASP A   4      61.913  65.008 155.932  1.00  0.00           C
ATOM    202  OD1 ASP A   4      62.253  63.938 156.514  1.00  0.00           O
ATOM    203  OD2 ASP A   4      60.813  65.578 156.133  1.00  0.00           O
ATOM    204  C   ASP A   4      62.903  68.138 155.563  1.00  0.00           C
ATOM    205  O   ASP A   4      63.533  67.878 156.583  1.00  0.00           O
ATOM    206  N   ASP A   5      62.503  69.398 155.233  1.00  0.00           N
ATOM    208  CA  ASP A   5      62.743  70.658 155.923  1.00  0.00           C
ATOM    210  CB  ASP A   5      61.323  71.268 156.184  1.00  0.00           C
ATOM    213  CG  ASP A   5      61.083  72.118 157.413  1.00  0.00           C
ATOM    214  OD1 ASP A   5      60.003  71.928 158.023  1.00  0.00           O
ATOM    215  OD2 ASP A   5      61.933  72.938 157.842  1.00  0.00           O
ATOM    216  C   ASP A   5      63.763  70.748 157.083  1.00  0.00           C
ATOM    217  O   ASP A   5      63.493  70.388 158.223  1.00  0.00           O
ATOM    218  N   GLY A   6      64.993  71.278 156.854  1.00  0.00           N
ATOM    220  CA  GLY A   6      65.863  70.848 155.773  1.00  0.00           C
ATOM    223  C   GLY A   6      66.683  69.668 156.234  1.00  0.00           C
ATOM    224  O   GLY A   6      66.423  69.058 157.264  1.00  0.00           O
ATOM    225  N   GLN A   7      67.723  69.298 155.493  1.00  0.00           N
ATOM    227  CA  GLN A   7      68.503  68.178 155.923  1.00  0.00           C
ATOM    229  CB  GLN A   7      67.743  66.858 155.604  1.00  0.00           C
ATOM    232  CG  GLN A   7      68.443  65.528 155.932  1.00  0.00           C
ATOM    235  CD  GLN A   7      67.513  64.308 155.803  1.00  0.00           C
ATOM    236  OE1 GLN A   7      67.933  63.178 156.033  1.00  0.00           O
ATOM    237  NE2 GLN A   7      66.233  64.528 155.464  1.00  0.00           N
ATOM    240  C   GLN A   7      69.843  68.298 155.273  1.00  0.00           C
ATOM    241  O   GLN A   7      70.023  68.998 154.284  1.00  0.00           O
ATOM    242  N   GLN A   8      70.853  67.608 155.843  1.00  0.00           N
ATOM    244  CA  GLN A   8      72.023  67.298 155.083  1.00  0.00           C
ATOM    246  CB  GLN A   8      73.303  67.928 155.674  1.00  0.00           C
ATOM    249  CG  GLN A   8      74.203  68.628 154.633  1.00  0.00           C
ATOM    252  CD  GLN A   8      73.423  69.698 153.863  1.00  0.00           C
ATOM    253  OE1 GLN A   8      73.303  69.618 152.643  1.00  0.00           O
ATOM    254  NE2 GLN A   8      72.843  70.658 154.613  1.00  0.00           N
ATOM    257  C   GLN A   8      72.143  65.808 155.184  1.00  0.00           C
ATOM    258  O   GLN A   8      72.463  65.218 156.203  1.00  0.00           O
ATOM    259  N   GLN A   9      71.883  65.138 154.083  1.00  0.00           N
ATOM    261  CA  GLN A   9      72.753  65.268 152.954  1.00  0.00           C
ATOM    263  CB  GLN A   9      73.353  63.868 152.663  1.00  0.00           C
ATOM    266  CG  GLN A   9      74.883  63.858 152.484  1.00  0.00           C
ATOM    269  CD  GLN A   9      75.683  64.678 153.523  1.00  0.00           C
ATOM    270  OE1 GLN A   9      76.793  65.108 153.234  1.00  0.00           O
ATOM    271  NE2 GLN A   9      75.143  64.868 154.743  1.00  0.00           N
ATOM    274  C   GLN A   9      71.993  65.838 151.794  1.00  0.00           C
ATOM    275  O   GLN A   9      70.803  66.068 151.863  1.00  0.00           O
ATOM    276  N   THR A  10      72.733  66.148 150.723  1.00  0.00           N
ATOM    278  CA  THR A  10      72.133  66.558 149.464  1.00  0.00           C
ATOM    280  CB  THR A  10      72.613  67.998 149.173  1.00  0.00           C
ATOM    282  OG1 THR A  10      71.573  68.838 148.694  1.00  0.00           O
ATOM    284  CG2 THR A  10      73.833  68.128 148.253  1.00  0.00           C
ATOM    288  C   THR A  10      72.503  65.488 148.432  1.00  0.00           C
ATOM    289  O   THR A  10      72.123  65.548 147.273  1.00  0.00           O
ATOM    290  N   VAL A  11      73.233  64.408 148.863  1.00  0.00           N
ATOM    292  CA  VAL A  11      73.793  63.398 147.943  1.00  0.00           C
ATOM    294  CB  VAL A  11      75.263  63.658 147.633  1.00  0.00           C
ATOM    296  CG1 VAL A  11      75.713  62.848 146.404  1.00  0.00           C
ATOM    300  CG2 VAL A  11      75.533  65.138 147.354  1.00  0.00           C
ATOM    304  C   VAL A  11      73.773  61.968 148.493  1.00  0.00           C
ATOM    305  O   VAL A  11      73.653  60.998 147.743  1.00  0.00           O
ATOM    306  N   SER A  12      73.843  61.758 149.833  1.00  0.00           N
ATOM    308  CA  SER A  12      73.423  60.488 150.434  1.00  0.00           C
ATOM    310  CB  SER A  12      73.503  60.348 151.984  1.00  0.00           C
ATOM    313  OG  SER A  12      74.853  60.458 152.434  1.00  0.00           O
ATOM    315  C   SER A  12      71.983  60.278 150.133  1.00  0.00           C
ATOM    316  O   SER A  12      71.173  61.138 150.473  1.00  0.00           O
ATOM    317  N   VAL A  13      71.653  59.138 149.473  1.00  0.00           N
ATOM    319  CA  VAL A  13      70.303  58.818 149.044  1.00  0.00           C
ATOM    321  CB  VAL A  13      69.383  58.798 150.273  1.00  0.00           C
ATOM    323  CG1 VAL A  13      67.893  58.638 149.973  1.00  0.00           C
ATOM    327  CG2 VAL A  13      69.913  57.748 151.264  1.00  0.00           C
ATOM    331  C   VAL A  13      69.863  59.748 147.913  1.00  0.00           C
ATOM    332  O   VAL A  13      70.553  60.738 147.643  1.00  0.00           O
ATOM    333  N   PRO A  14      68.783  59.588 147.163  1.00  0.00           N
ATOM    334  CD  PRO A  14      68.313  58.358 146.583  1.00  0.00           C
ATOM    337  CA  PRO A  14      68.093  60.728 146.604  1.00  0.00           C
ATOM    339  CB  PRO A  14      67.073  60.138 145.633  1.00  0.00           C
ATOM    342  CG  PRO A  14      67.733  58.818 145.243  1.00  0.00           C
ATOM    345  C   PRO A  14      67.533  61.678 147.674  1.00  0.00           C
ATOM    346  O   PRO A  14      66.343  61.698 147.954  1.00  0.00           O
ATOM    347  N   GLN A  15      68.463  62.458 148.253  1.00  0.00           N
ATOM    349  CA  GLN A  15      68.253  63.738 148.874  1.00  0.00           C
ATOM    351  CB  GLN A  15      69.093  63.898 150.184  1.00  0.00           C
ATOM    354  CG  GLN A  15      68.283  64.108 151.503  1.00  0.00           C
ATOM    357  CD  GLN A  15      67.593  62.898 152.163  1.00  0.00           C
ATOM    358  OE1 GLN A  15      66.793  62.998 153.094  1.00  0.00           O
ATOM    359  NE2 GLN A  15      67.973  61.688 151.732  1.00  0.00           N
ATOM    362  C   GLN A  15      68.513  64.878 147.872  1.00  0.00           C
ATOM    363  O   GLN A  15      68.753  65.998 148.343  1.00  0.00           O
ATOM    364  N   PRO A  16      68.383  64.778 146.514  1.00  0.00           N
ATOM    365  CD  PRO A  16      69.073  63.838 145.613  1.00  0.00           C
ATOM    368  CA  PRO A  16      67.953  65.908 145.714  1.00  0.00           C
ATOM    370  CB  PRO A  16      68.043  65.448 144.263  1.00  0.00           C
ATOM    373  CG  PRO A  16      69.303  64.598 144.313  1.00  0.00           C
ATOM    376  C   PRO A  16      66.603  66.478 146.083  1.00  0.00           C
ATOM    377  O   PRO A  16      65.663  66.468 145.303  1.00  0.00           O
ATOM    378  N   ALA A  17      66.573  67.118 147.264  1.00  0.00           N
ATOM    380  CA  ALA A  17      66.223  68.498 147.312  1.00  0.00           C
ATOM    382  CB  ALA A  17      65.673  68.868 148.694  1.00  0.00           C
ATOM    386  C   ALA A  17      67.503  69.268 146.902  1.00  0.00           C
ATOM    387  O   ALA A  17      68.553  68.698 146.693  1.00  0.00           O
ATOM    388  N   VAL A  18      67.583  70.568 146.693  1.00  0.00           N
ATOM    390  CA  VAL A  18      67.113  71.568 147.592  1.00  0.00           C
ATOM    392  CB  VAL A  18      68.333  72.078 148.363  1.00  0.00           C
ATOM    394  CG1 VAL A  18      67.983  73.078 149.443  1.00  0.00           C
ATOM    398  CG2 VAL A  18      69.003  70.928 149.154  1.00  0.00           C
ATOM    402  C   VAL A  18      66.313  72.518 146.704  1.00  0.00           C
ATOM    403  O   VAL A  18      66.883  73.218 145.874  1.00  0.00           O
ATOM    404  N   CYS A  19      64.963  72.498 146.833  1.00  0.00           N
ATOM    406  CA  CYS A  19      64.033  73.548 146.404  1.00  0.00           C
ATOM    408  CB  CYS A  19      63.963  73.758 144.873  1.00  0.00           C
ATOM    411  SG  CYS A  19      63.473  75.478 144.434  1.00  0.00           S
ATOM    413  C   CYS A  19      62.603  73.338 146.973  1.00  0.00           C
ATOM    414  O   CYS A  19      61.733  74.158 146.753  1.00  0.00           O
ATOM    415  N   ASN A  20      62.333  72.278 147.783  1.00  0.00           N
ATOM    417  CA  ASN A  20      61.143  72.218 148.643  1.00  0.00           C
ATOM    419  CB  ASN A  20      60.473  70.808 148.663  1.00  0.00           C
ATOM    422  CG  ASN A  20      61.213  69.638 149.313  1.00  0.00           C
ATOM    423  OD1 ASN A  20      60.613  68.728 149.893  1.00  0.00           O
ATOM    424  ND2 ASN A  20      62.563  69.678 149.354  1.00  0.00           N
ATOM    427  C   ASN A  20      61.463  72.728 150.074  1.00  0.00           C
ATOM    428  O   ASN A  20      62.263  72.148 150.803  1.00  0.00           O
ATOM    429  N   GLY A  21      60.873  73.858 150.523  1.00  0.00           N
ATOM    431  CA  GLY A  21      60.073  74.768 149.723  1.00  0.00           C
ATOM    434  C   GLY A  21      59.563  75.878 150.604  1.00  0.00           C
ATOM    435  O   GLY A  21      59.943  75.908 151.763  1.00  0.00           O
ATOM    436  N   PRO A  22      58.693  76.788 150.154  1.00  0.00           N
ATOM    437  CD  PRO A  22      58.323  77.968 150.943  1.00  0.00           C
ATOM    440  CA  PRO A  22      57.783  76.588 149.033  1.00  0.00           C
ATOM    442  CB  PRO A  22      56.573  77.518 149.354  1.00  0.00           C
ATOM    445  CG  PRO A  22      56.803  78.028 150.793  1.00  0.00           C
ATOM    448  C   PRO A  22      58.503  76.878 147.743  1.00  0.00           C
ATOM    449  O   PRO A  22      59.203  76.028 147.223  1.00  0.00           O
ATOM    450  N   ILE A  23      58.383  78.108 147.243  1.00  0.00           N
ATOM    452  CA  ILE A  23      59.303  78.718 146.312  1.00  0.00           C
ATOM    454  CB  ILE A  23      58.773  78.768 144.883  1.00  0.00           C
ATOM    456  CG2 ILE A  23      59.163  77.428 144.214  1.00  0.00           C
ATOM    460  CG1 ILE A  23      57.233  79.018 144.823  1.00  0.00           C
ATOM    463  CD  ILE A  23      56.703  79.308 143.413  1.00  0.00           C
ATOM    467  C   ILE A  23      59.473  80.068 146.964  1.00  0.00           C
ATOM    468  O   ILE A  23      58.473  80.718 147.264  1.00  0.00           O
ATOM    469  N   VAL A  24      60.683  80.518 147.344  1.00  0.00           N
ATOM    471  CA  VAL A  24      61.963  80.378 146.684  1.00  0.00           C
ATOM    473  CB  VAL A  24      62.283  81.688 145.932  1.00  0.00           C
ATOM    475  CG1 VAL A  24      63.683  81.738 145.283  1.00  0.00           C
ATOM    479  CG2 VAL A  24      61.233  81.898 144.823  1.00  0.00           C
ATOM    483  C   VAL A  24      62.943  80.038 147.814  1.00  0.00           C
ATOM    484  O   VAL A  24      63.993  80.648 147.993  1.00  0.00           O
ATOM    485  N   GLU A  25      62.563  79.058 148.654  1.00  0.00           N
ATOM    487  CA  GLU A  25      63.133  78.888 149.984  1.00  0.00           C
ATOM    489  CB  GLU A  25      62.113  79.438 151.003  1.00  0.00           C
ATOM    492  CG  GLU A  25      62.173  78.858 152.444  1.00  0.00           C
ATOM    495  CD  GLU A  25      61.003  79.308 153.314  1.00  0.00           C
ATOM    496  OE1 GLU A  25      61.063  79.048 154.553  1.00  0.00           O
ATOM    497  OE2 GLU A  25      60.043  79.918 152.794  1.00  0.00           O
ATOM    498  C   GLU A  25      63.623  77.468 150.253  1.00  0.00           C
ATOM    499  O   GLU A  25      62.883  76.488 150.342  1.00  0.00           O
ATOM    500  N   ILE A  26      64.963  77.278 150.324  1.00  0.00           N
ATOM    502  CA  ILE A  26      65.553  75.998 149.962  1.00  0.00           C
ATOM    504  CB  ILE A  26      66.123  75.988 148.523  1.00  0.00           C
ATOM    506  CG2 ILE A  26      65.193  76.758 147.553  1.00  0.00           C
ATOM    510  CG1 ILE A  26      67.583  76.478 148.314  1.00  0.00           C
ATOM    513  CD  ILE A  26      68.193  75.988 147.003  1.00  0.00           C
ATOM    517  C   ILE A  26      66.503  75.478 151.053  1.00  0.00           C
ATOM    518  O   ILE A  26      67.593  75.998 151.303  1.00  0.00           O
ATOM    519  N   SER A  27      66.213  74.338 151.732  1.00  0.00           N
ATOM    521  CA  SER A  27      64.923  73.908 152.253  1.00  0.00           C
ATOM    523  CB  SER A  27      64.883  72.468 152.842  1.00  0.00           C
ATOM    526  OG  SER A  27      65.023  71.438 151.854  1.00  0.00           O
ATOM    528  C   SER A  27      64.583  74.778 153.413  1.00  0.00           C
ATOM    529  O   SER A  27      65.273  74.728 154.434  1.00  0.00           O
ATOM    530  N   GLY A  28      63.523  75.588 153.283  1.00  0.00           N
ATOM    532  CA  GLY A  28      62.903  76.228 154.434  1.00  0.00           C
ATOM    535  C   GLY A  28      62.443  75.198 155.423  1.00  0.00           C
ATOM    536  O   GLY A  28      61.873  74.198 155.003  1.00  0.00           O
ATOM    537  N   ALA A  29      62.653  75.368 156.732  1.00  0.00           N
ATOM    539  CA  ALA A  29      63.673  76.218 157.333  1.00  0.00           C
ATOM    541  CB  ALA A  29      63.163  76.938 158.594  1.00  0.00           C
ATOM    545  C   ALA A  29      64.863  75.348 157.633  1.00  0.00           C
ATOM    546  O   ALA A  29      64.753  74.128 157.702  1.00  0.00           O
ATOM    547  N   ASP A  30      66.053  75.948 157.863  1.00  0.00           N
ATOM    549  CA  ASP A  30      67.133  75.288 158.574  1.00  0.00           C
ATOM    551  CB  ASP A  30      68.453  76.108 158.464  1.00  0.00           C
ATOM    554  CG  ASP A  30      68.453  77.438 159.184  1.00  0.00           C
ATOM    555  OD1 ASP A  30      69.573  77.928 159.473  1.00  0.00           O
ATOM    556  OD2 ASP A  30      67.363  78.038 159.402  1.00  0.00           O
ATOM    557  C   ASP A  30      66.743  74.868 160.004  1.00  0.00           C
ATOM    558  O   ASP A  30      65.573  74.928 160.404  1.00  0.00           O
ATOM    559  N   PRO A  31      67.713  74.428 160.783  1.00  0.00           N
ATOM    560  CD  PRO A  31      68.143  75.408 161.784  1.00  0.00           C
ATOM    563  CA  PRO A  31      67.563  73.218 161.573  1.00  0.00           C
ATOM    565  CB  PRO A  31      66.753  73.698 162.784  1.00  0.00           C
ATOM    568  CG  PRO A  31      67.393  75.058 163.083  1.00  0.00           C
ATOM    571  C   PRO A  31      67.113  71.918 160.943  1.00  0.00           C
ATOM    572  O   PRO A  31      66.573  71.858 159.844  1.00  0.00           O
ATOM    573  N   ARG A  32      67.413  70.868 161.713  1.00  0.00           N
ATOM    575  CA  ARG A  32      67.913  69.558 161.342  1.00  0.00           C
ATOM    577  CB  ARG A  32      67.083  68.728 160.333  1.00  0.00           C
ATOM    580  CG  ARG A  32      65.683  68.188 160.743  1.00  0.00           C
ATOM    583  CD  ARG A  32      64.953  67.638 159.503  1.00  0.00           C
ATOM    586  NE  ARG A  32      63.683  66.908 159.833  1.00  0.00           N
ATOM    588  CZ  ARG A  32      63.163  65.988 159.014  1.00  0.00           C
ATOM    589  NH1 ARG A  32      61.863  65.798 158.883  1.00  0.00           N
ATOM    592  NH2 ARG A  32      63.893  65.308 158.184  1.00  0.00           N
ATOM    595  C   ARG A  32      69.383  69.688 160.923  1.00  0.00           C
ATOM    596  O   ARG A  32      69.683  70.288 159.893  1.00  0.00           O
ATOM    597  N   PHE A  33      70.353  69.208 161.743  1.00  0.00           N
ATOM    599  CA  PHE A  33      71.723  69.718 161.693  1.00  0.00           C
ATOM    601  CB  PHE A  33      72.063  70.538 163.013  1.00  0.00           C
ATOM    604  CG  PHE A  33      72.493  69.818 164.263  1.00  0.00           C
ATOM    605  CD1 PHE A  33      72.293  68.438 164.402  1.00  0.00           C
ATOM    607  CE1 PHE A  33      73.193  67.708 165.183  1.00  0.00           C
ATOM    609  CZ  PHE A  33      74.023  68.338 166.114  1.00  0.00           C
ATOM    611  CD2 PHE A  33      73.293  70.468 165.223  1.00  0.00           C
ATOM    613  CE2 PHE A  33      74.023  69.738 166.173  1.00  0.00           C
ATOM    615  C   PHE A  33      72.703  68.608 161.223  1.00  0.00           C
ATOM    616  O   PHE A  33      73.233  67.788 161.944  1.00  0.00           O
ATOM    617  N   GLU A  34      72.933  68.408 159.913  1.00  0.00           N
ATOM    619  CA  GLU A  34      73.803  69.238 159.092  1.00  0.00           C
ATOM    621  CB  GLU A  34      73.203  70.648 158.883  1.00  0.00           C
ATOM    624  CG  GLU A  34      73.863  71.528 157.803  1.00  0.00           C
ATOM    627  CD  GLU A  34      74.743  72.638 158.374  1.00  0.00           C
ATOM    628  OE1 GLU A  34      75.823  72.868 157.764  1.00  0.00           O
ATOM    629  OE2 GLU A  34      74.373  73.308 159.372  1.00  0.00           O
ATOM    630  C   GLU A  34      75.273  69.268 159.564  1.00  0.00           C
ATOM    631  O   GLU A  34      75.553  69.938 160.544  1.00  0.00           O
ATOM    632  N   PRO A  35      76.273  68.588 158.983  1.00  0.00           N
ATOM    633  CD  PRO A  35      77.653  68.918 159.344  1.00  0.00           C
ATOM    636  CA  PRO A  35      76.213  67.748 157.794  1.00  0.00           C
ATOM    638  CB  PRO A  35      77.593  67.998 157.163  1.00  0.00           C
ATOM    641  CG  PRO A  35      78.513  68.108 158.374  1.00  0.00           C
ATOM    644  C   PRO A  35      76.073  66.258 158.143  1.00  0.00           C
ATOM    645  O   PRO A  35      76.523  65.418 157.363  1.00  0.00           O
ATOM    646  N   LEU A  36      75.423  65.908 159.273  1.00  0.00           N
ATOM    648  CA  LEU A  36      75.443  64.558 159.803  1.00  0.00           C
ATOM    650  CB  LEU A  36      76.043  64.618 161.234  1.00  0.00           C
ATOM    653  CG  LEU A  36      75.083  64.688 162.444  1.00  0.00           C
ATOM    655  CD1 LEU A  36      75.813  65.248 163.684  1.00  0.00           C
ATOM    659  CD2 LEU A  36      74.493  63.308 162.803  1.00  0.00           C
ATOM    663  C   LEU A  36      74.063  63.908 159.743  1.00  0.00           C
ATOM    664  O   LEU A  36      73.023  64.548 159.893  1.00  0.00           O
ATOM    665  N   ASN A  37      74.003  62.568 159.533  1.00  0.00           N
ATOM    667  CA  ASN A  37      73.893  62.018 158.193  1.00  0.00           C
ATOM    669  CB  ASN A  37      74.393  60.528 158.094  1.00  0.00           C
ATOM    672  CG  ASN A  37      75.903  60.318 158.152  1.00  0.00           C
ATOM    673  OD1 ASN A  37      76.423  59.748 159.104  1.00  0.00           O
ATOM    674  ND2 ASN A  37      76.623  60.698 157.074  1.00  0.00           N
ATOM    677  C   ASN A  37      72.423  61.928 157.814  1.00  0.00           C
ATOM    678  O   ASN A  37      71.623  61.358 158.553  1.00  0.00           O
ATOM    679  N   ALA A  38      72.023  62.388 156.613  1.00  0.00           N
ATOM    681  CA  ALA A  38      70.883  61.788 155.932  1.00  0.00           C
ATOM    683  CB  ALA A  38      70.463  62.418 154.593  1.00  0.00           C
ATOM    687  C   ALA A  38      71.133  60.328 155.643  1.00  0.00           C
ATOM    688  O   ALA A  38      72.253  59.958 155.314  1.00  0.00           O
ATOM    689  N   THR A  39      70.063  59.538 155.783  1.00  0.00           N
ATOM    691  CA  THR A  39      70.003  58.088 155.913  1.00  0.00           C
ATOM    693  CB  THR A  39      71.073  57.298 155.154  1.00  0.00           C
ATOM    695  OG1 THR A  39      70.533  56.068 154.693  1.00  0.00           O
ATOM    697  CG2 THR A  39      72.343  56.978 155.973  1.00  0.00           C
ATOM    701  C   THR A  39      69.903  57.678 157.363  1.00  0.00           C
ATOM    702  O   THR A  39      69.043  56.868 157.684  1.00  0.00           O
ATOM    703  N   ALA A  40      70.763  58.208 158.273  1.00  0.00           N
ATOM    705  CA  ALA A  40      70.983  57.778 159.654  1.00  0.00           C
ATOM    707  CB  ALA A  40      70.343  58.778 160.634  1.00  0.00           C
ATOM    711  C   ALA A  40      70.623  56.318 160.023  1.00  0.00           C
ATOM    712  O   ALA A  40      69.713  56.048 160.803  1.00  0.00           O
ATOM    713  N   ASN A  41      71.303  55.308 159.434  1.00  0.00           N
ATOM    715  CA  ASN A  41      72.743  55.148 159.413  1.00  0.00           C
ATOM    717  CB  ASN A  41      73.313  55.198 160.883  1.00  0.00           C
ATOM    720  CG  ASN A  41      72.913  54.058 161.824  1.00  0.00           C
ATOM    721  OD1 ASN A  41      73.793  53.498 162.473  1.00  0.00           O
ATOM    722  ND2 ASN A  41      71.623  53.668 161.902  1.00  0.00           N
ATOM    725  C   ASN A  41      73.063  53.768 158.803  1.00  0.00           C
ATOM    726  O   ASN A  41      72.423  52.798 159.184  1.00  0.00           O
ATOM    727  N   GLN A  42      73.933  53.558 157.794  1.00  0.00           N
ATOM    729  CA  GLN A  42      74.953  54.378 157.173  1.00  0.00           C
ATOM    731  CB  GLN A  42      75.943  54.928 158.243  1.00  0.00           C
ATOM    734  CG  GLN A  42      77.183  55.648 157.674  1.00  0.00           C
ATOM    737  CD  GLN A  42      78.353  55.888 158.633  1.00  0.00           C
ATOM    738  OE1 GLN A  42      79.383  56.438 158.253  1.00  0.00           O
ATOM    739  NE2 GLN A  42      78.253  55.388 159.883  1.00  0.00           N
ATOM    742  C   GLN A  42      75.673  53.488 156.143  1.00  0.00           C
ATOM    743  O   GLN A  42      76.183  52.418 156.443  1.00  0.00           O
ATOM    744  N   ASP A  43      75.693  53.818 154.833  1.00  0.00           N
ATOM    746  CA  ASP A  43      75.893  55.128 154.253  1.00  0.00           C
ATOM    748  CB  ASP A  43      77.383  55.188 153.812  1.00  0.00           C
ATOM    751  CG  ASP A  43      78.133  56.208 154.654  1.00  0.00           C
ATOM    752  OD1 ASP A  43      79.263  55.898 155.113  1.00  0.00           O
ATOM    753  OD2 ASP A  43      77.613  57.338 154.794  1.00  0.00           O
ATOM    754  C   ASP A  43      74.893  55.408 153.122  1.00  0.00           C
ATOM    755  O   ASP A  43      73.743  55.738 153.354  1.00  0.00           O
ATOM    756  N   TYR A  44      75.263  55.308 151.833  1.00  0.00           N
ATOM    758  CA  TYR A  44      74.363  55.718 150.764  1.00  0.00           C
ATOM    760  CB  TYR A  44      74.793  57.068 150.133  1.00  0.00           C
ATOM    763  CG  TYR A  44      76.193  57.098 149.583  1.00  0.00           C
ATOM    764  CD1 TYR A  44      76.433  56.898 148.203  1.00  0.00           C
ATOM    766  CE1 TYR A  44      77.733  56.998 147.684  1.00  0.00           C
ATOM    768  CZ  TYR A  44      78.793  57.318 148.533  1.00  0.00           C
ATOM    769  OH  TYR A  44      80.063  57.518 147.973  1.00  0.00           O
ATOM    771  CD2 TYR A  44      77.283  57.408 150.423  1.00  0.00           C
ATOM    773  CE2 TYR A  44      78.573  57.508 149.904  1.00  0.00           C
ATOM    775  C   TYR A  44      74.223  54.628 149.714  1.00  0.00           C
ATOM    776  O   TYR A  44      75.143  54.328 148.973  1.00  0.00           O
ATOM    777  N   GLN A  45      73.043  53.988 149.564  1.00  0.00           N
ATOM    779  CA  GLN A  45      72.033  53.778 150.583  1.00  0.00           C
ATOM    781  CB  GLN A  45      70.663  54.288 150.034  1.00  0.00           C
ATOM    784  CG  GLN A  45      69.793  53.368 149.133  1.00  0.00           C
ATOM    787  CD  GLN A  45      70.443  52.158 148.454  1.00  0.00           C
ATOM    788  OE1 GLN A  45      70.213  51.028 148.883  1.00  0.00           O
ATOM    789  NE2 GLN A  45      71.323  52.378 147.453  1.00  0.00           N
ATOM    792  C   GLN A  45      72.083  52.278 150.854  1.00  0.00           C
ATOM    793  O   GLN A  45      73.003  51.598 150.413  1.00  0.00           O
ATOM    794  N   ARG A  46      71.103  51.638 151.514  1.00  0.00           N
ATOM    796  CA  ARG A  46      71.053  51.378 152.934  1.00  0.00           C
ATOM    798  CB  ARG A  46      70.933  49.838 153.143  1.00  0.00           C
ATOM    801  CG  ARG A  46      72.033  48.968 152.444  1.00  0.00           C
ATOM    804  CD  ARG A  46      73.143  48.348 153.324  1.00  0.00           C
ATOM    807  NE  ARG A  46      74.433  49.088 153.133  1.00  0.00           N
ATOM    809  CZ  ARG A  46      75.653  48.568 153.133  1.00  0.00           C
ATOM    810  NH1 ARG A  46      76.683  49.368 152.904  1.00  0.00           N
ATOM    813  NH2 ARG A  46      75.983  47.308 153.324  1.00  0.00           N
ATOM    816  C   ARG A  46      72.193  51.838 153.812  1.00  0.00           C
ATOM    817  O   ARG A  46      73.353  51.908 153.404  1.00  0.00           O
ATOM    818  N   ASP A  47      71.933  52.218 155.053  1.00  0.00           N
ATOM    820  CA  ASP A  47      70.743  52.058 155.863  1.00  0.00           C
ATOM    822  CB  ASP A  47      70.853  50.848 156.854  1.00  0.00           C
ATOM    825  CG  ASP A  47      72.253  50.428 157.344  1.00  0.00           C
ATOM    826  OD1 ASP A  47      72.253  49.388 158.074  1.00  0.00           O
ATOM    827  OD2 ASP A  47      73.303  51.028 157.023  1.00  0.00           O
ATOM    828  C   ASP A  47      70.573  53.398 156.544  1.00  0.00           C
ATOM    829  O   ASP A  47      71.473  54.218 156.452  1.00  0.00           O
ATOM    830  N   GLY A  48      69.463  53.778 157.182  1.00  0.00           N
ATOM    832  CA  GLY A  48      68.123  53.218 157.253  1.00  0.00           C
ATOM    835  C   GLY A  48      67.403  54.378 157.872  1.00  0.00           C
ATOM    836  O   GLY A  48      67.723  54.708 159.014  1.00  0.00           O
ATOM    837  N   LYS A  49      66.473  55.108 157.243  1.00  0.00           N
ATOM    839  CA  LYS A  49      65.513  54.858 156.184  1.00  0.00           C
ATOM    841  CB  LYS A  49      64.423  55.988 156.303  1.00  0.00           C
ATOM    844  CG  LYS A  49      64.973  57.428 156.324  1.00  0.00           C
ATOM    847  CD  LYS A  49      63.913  58.548 156.483  1.00  0.00           C
ATOM    850  CE  LYS A  49      64.563  59.898 156.154  1.00  0.00           C
ATOM    853  NZ  LYS A  49      63.823  61.118 156.544  1.00  0.00           N
ATOM    857  C   LYS A  49      66.033  54.718 154.743  1.00  0.00           C
ATOM    858  O   LYS A  49      67.053  54.118 154.443  1.00  0.00           O
ATOM    859  N   SER A  50      65.273  55.298 153.794  1.00  0.00           N
ATOM    861  CA  SER A  50      65.753  55.748 152.503  1.00  0.00           C
ATOM    863  CB  SER A  50      67.213  56.258 152.484  1.00  0.00           C
ATOM    866  OG  SER A  50      67.363  57.358 153.383  1.00  0.00           O
ATOM    868  C   SER A  50      65.513  54.788 151.374  1.00  0.00           C
ATOM    869  O   SER A  50      64.533  54.928 150.643  1.00  0.00           O
ATOM    870  N   TYR A  51      66.373  53.758 151.212  1.00  0.00           N
ATOM    872  CA  TYR A  51      65.953  52.508 150.613  1.00  0.00           C
ATOM    874  CB  TYR A  51      66.463  52.098 149.184  1.00  0.00           C
ATOM    877  CG  TYR A  51      66.283  53.068 148.023  1.00  0.00           C
ATOM    878  CD1 TYR A  51      65.993  52.538 146.743  1.00  0.00           C
ATOM    880  CE1 TYR A  51      65.973  53.358 145.594  1.00  0.00           C
ATOM    882  CZ  TYR A  51      66.203  54.718 145.723  1.00  0.00           C
ATOM    883  OH  TYR A  51      66.263  55.548 144.583  1.00  0.00           O
ATOM    885  CD2 TYR A  51      66.523  54.448 148.113  1.00  0.00           C
ATOM    887  CE2 TYR A  51      66.453  55.258 146.984  1.00  0.00           C
ATOM    889  C   TYR A  51      66.453  51.518 151.654  1.00  0.00           C
ATOM    890  O   TYR A  51      67.563  51.658 152.182  1.00  0.00           O
ATOM    891  N   LYS A  52      65.593  50.578 152.023  1.00  0.00           N
ATOM    893  CA  LYS A  52      65.613  49.248 151.443  1.00  0.00           C
ATOM    895  CB  LYS A  52      66.763  48.388 152.033  1.00  0.00           C
ATOM    898  CG  LYS A  52      66.953  48.578 153.544  1.00  0.00           C
ATOM    901  CD  LYS A  52      67.913  47.558 154.143  1.00  0.00           C
ATOM    904  CE  LYS A  52      68.023  47.778 155.643  1.00  0.00           C
ATOM    907  NZ  LYS A  52      68.973  46.828 156.223  1.00  0.00           N
ATOM    911  C   LYS A  52      64.263  48.558 151.633  1.00  0.00           C
ATOM    912  O   LYS A  52      63.993  47.968 152.674  1.00  0.00           O
ATOM    913  N   ILE A  53      63.333  48.578 150.663  1.00  0.00           N
ATOM    915  CA  ILE A  53      63.413  49.328 149.413  1.00  0.00           C
ATOM    917  CB  ILE A  53      63.763  48.438 148.234  1.00  0.00           C
ATOM    919  CG2 ILE A  53      62.633  47.428 147.934  1.00  0.00           C
ATOM    923  CG1 ILE A  53      64.243  49.308 147.043  1.00  0.00           C
ATOM    926  CD  ILE A  53      64.213  48.638 145.674  1.00  0.00           C
ATOM    930  C   ILE A  53      62.173  50.178 149.214  1.00  0.00           C
ATOM    931  O   ILE A  53      61.613  50.338 148.133  1.00  0.00           O
ATOM    932  N   VAL A  54      61.763  50.888 150.273  1.00  0.00           N
ATOM    934  CA  VAL A  54      61.073  52.158 150.104  1.00  0.00           C
ATOM    936  CB  VAL A  54      59.553  52.128 150.243  1.00  0.00           C
ATOM    938  CG1 VAL A  54      58.923  53.398 149.613  1.00  0.00           C
ATOM    942  CG2 VAL A  54      58.983  50.928 149.464  1.00  0.00           C
ATOM    946  C   VAL A  54      61.733  53.008 151.154  1.00  0.00           C
ATOM    947  O   VAL A  54      62.813  52.688 151.622  1.00  0.00           O
ATOM    948  N   GLN A  55      61.093  54.088 151.583  1.00  0.00           N
ATOM    950  CA  GLN A  55      61.523  54.818 152.723  1.00  0.00           C
ATOM    952  CB  GLN A  55      61.213  56.308 152.493  1.00  0.00           C
ATOM    955  CG  GLN A  55      61.743  57.248 153.583  1.00  0.00           C
ATOM    958  CD  GLN A  55      61.603  58.728 153.203  1.00  0.00           C
ATOM    959  OE1 GLN A  55      62.023  59.598 153.973  1.00  0.00           O
ATOM    960  NE2 GLN A  55      60.963  59.038 152.064  1.00  0.00           N
ATOM    963  C   GLN A  55      60.823  54.238 153.934  1.00  0.00           C
ATOM    964  O   GLN A  55      59.753  54.708 154.324  1.00  0.00           O
ATOM    965  N   ASP A  56      61.453  53.188 154.543  1.00  0.00           N
ATOM    967  CA  ASP A  56      61.113  52.628 155.833  1.00  0.00           C
ATOM    969  CB  ASP A  56      61.883  51.298 156.223  1.00  0.00           C
ATOM    972  CG  ASP A  56      63.213  50.958 155.544  1.00  0.00           C
ATOM    973  OD1 ASP A  56      63.883  50.018 156.074  1.00  0.00           O
ATOM    974  OD2 ASP A  56      63.533  51.528 154.473  1.00  0.00           O
ATOM    975  C   ASP A  56      61.323  53.708 156.883  1.00  0.00           C
ATOM    976  O   ASP A  56      62.463  53.928 157.303  1.00  0.00           O
ATOM    977  N   PRO A  57      60.303  54.438 157.303  1.00  0.00           N
ATOM    978  CD  PRO A  57      58.913  53.958 157.354  1.00  0.00           C
ATOM    981  CA  PRO A  57      60.483  55.638 158.104  1.00  0.00           C
ATOM    983  CB  PRO A  57      59.063  56.218 158.122  1.00  0.00           C
ATOM    986  CG  PRO A  57      58.153  54.988 158.203  1.00  0.00           C
ATOM    989  C   PRO A  57      61.053  55.228 159.443  1.00  0.00           C
ATOM    990  O   PRO A  57      60.373  54.568 160.223  1.00  0.00           O
ATOM    991  N   SER A  58      62.343  55.518 159.704  1.00  0.00           N
ATOM    993  CA  SER A  58      63.153  54.548 160.443  1.00  0.00           C
ATOM    995  CB  SER A  58      64.613  54.588 159.973  1.00  0.00           C
ATOM    998  OG  SER A  58      65.363  53.498 160.503  1.00  0.00           O
ATOM   1000  C   SER A  58      63.083  54.678 161.954  1.00  0.00           C
ATOM   1001  O   SER A  58      63.413  53.778 162.714  1.00  0.00           O
ATOM   1002  N   ARG A  59      62.563  55.808 162.423  1.00  0.00           N
ATOM   1004  CA  ARG A  59      61.193  55.818 162.863  1.00  0.00           C
ATOM   1006  CB  ARG A  59      60.853  55.458 164.333  1.00  0.00           C
ATOM   1009  CG  ARG A  59      60.643  53.928 164.464  1.00  0.00           C
ATOM   1012  CD  ARG A  59      60.183  53.418 165.834  1.00  0.00           C
ATOM   1015  NE  ARG A  59      60.393  51.928 165.863  1.00  0.00           N
ATOM   1017  CZ  ARG A  59      59.903  51.138 166.814  1.00  0.00           C
ATOM   1018  NH1 ARG A  59      60.243  49.878 166.934  1.00  0.00           N
ATOM   1021  NH2 ARG A  59      59.003  51.588 167.663  1.00  0.00           N
ATOM   1024  C   ARG A  59      60.663  57.098 162.312  1.00  0.00           C
ATOM   1025  O   ARG A  59      61.423  57.918 161.814  1.00  0.00           O
ATOM   1026  N   PHE A  60      59.353  57.238 162.312  1.00  0.00           N
ATOM   1028  CA  PHE A  60      58.703  58.508 162.303  1.00  0.00           C
ATOM   1030  CB  PHE A  60      58.143  58.948 160.932  1.00  0.00           C
ATOM   1033  CG  PHE A  60      59.023  59.938 160.233  1.00  0.00           C
ATOM   1034  CD1 PHE A  60      58.643  61.298 160.223  1.00  0.00           C
ATOM   1036  CE1 PHE A  60      59.263  62.218 159.383  1.00  0.00           C
ATOM   1038  CZ  PHE A  60      60.293  61.798 158.544  1.00  0.00           C
ATOM   1040  CD2 PHE A  60      60.093  59.538 159.413  1.00  0.00           C
ATOM   1042  CE2 PHE A  60      60.723  60.468 158.562  1.00  0.00           C
ATOM   1044  C   PHE A  60      57.563  58.238 163.233  1.00  0.00           C
ATOM   1045  O   PHE A  60      57.173  57.098 163.474  1.00  0.00           O
ATOM   1046  N   SER A  61      57.023  59.288 163.812  1.00  0.00           N
ATOM   1048  CA  SER A  61      55.863  59.228 164.623  1.00  0.00           C
ATOM   1050  CB  SER A  61      56.163  58.888 166.104  1.00  0.00           C
ATOM   1053  OG  SER A  61      54.973  58.578 166.833  1.00  0.00           O
ATOM   1055  C   SER A  61      55.273  60.588 164.454  1.00  0.00           C
ATOM   1056  O   SER A  61      55.793  61.438 163.734  1.00  0.00           O
ATOM   1057  N   GLN A  62      54.113  60.778 165.053  1.00  0.00           N
ATOM   1059  CA  GLN A  62      53.173  61.758 164.553  1.00  0.00           C
ATOM   1061  CB  GLN A  62      52.313  61.138 163.423  1.00  0.00           C
ATOM   1064  CG  GLN A  62      52.043  59.598 163.474  1.00  0.00           C
ATOM   1067  CD  GLN A  62      51.443  59.118 164.794  1.00  0.00           C
ATOM   1068  OE1 GLN A  62      50.293  59.388 165.133  1.00  0.00           O
ATOM   1069  NE2 GLN A  62      52.243  58.368 165.593  1.00  0.00           N
ATOM   1072  C   GLN A  62      52.293  62.268 165.652  1.00  0.00           C
ATOM   1073  O   GLN A  62      51.713  63.338 165.554  1.00  0.00           O
ATOM   1074  N   ALA A  63      52.193  61.518 166.753  1.00  0.00           N
ATOM   1076  CA  ALA A  63      51.463  61.848 167.943  1.00  0.00           C
ATOM   1078  CB  ALA A  63      50.553  60.658 168.283  1.00  0.00           C
ATOM   1082  C   ALA A  63      52.493  62.058 169.024  1.00  0.00           C
ATOM   1083  O   ALA A  63      53.653  62.358 168.734  1.00  0.00           O
ATOM   1084  N   GLY A  64      52.183  61.778 170.294  1.00  0.00           N
ATOM   1086  CA  GLY A  64      53.213  61.628 171.312  1.00  0.00           C
ATOM   1089  C   GLY A  64      53.023  62.548 172.444  1.00  0.00           C
ATOM   1090  O   GLY A  64      52.163  63.418 172.453  1.00  0.00           O
ATOM   1091  N   LEU A  65      53.853  62.378 173.464  1.00  0.00           N
ATOM   1093  CA  LEU A  65      53.813  63.258 174.594  1.00  0.00           C
ATOM   1095  CB  LEU A  65      53.063  62.628 175.783  1.00  0.00           C
ATOM   1098  CG  LEU A  65      52.603  63.648 176.843  1.00  0.00           C
ATOM   1100  CD1 LEU A  65      51.073  63.778 176.814  1.00  0.00           C
ATOM   1104  CD2 LEU A  65      53.133  63.298 178.234  1.00  0.00           C
ATOM   1108  C   LEU A  65      55.233  63.528 174.962  1.00  0.00           C
ATOM   1109  O   LEU A  65      56.123  62.698 174.734  1.00  0.00           O
ATOM   1110  N   ALA A  66      55.453  64.708 175.523  1.00  0.00           N
ATOM   1112  CA  ALA A  66      56.723  65.158 175.984  1.00  0.00           C
ATOM   1114  CB  ALA A  66      57.063  66.448 175.214  1.00  0.00           C
ATOM   1118  C   ALA A  66      56.663  65.398 177.473  1.00  0.00           C
ATOM   1119  O   ALA A  66      55.603  65.658 178.053  1.00  0.00           O
ATOM   1120  N   ALA A  67      57.823  65.258 178.134  1.00  0.00           N
ATOM   1122  CA  ALA A  67      58.043  65.578 179.513  1.00  0.00           C
ATOM   1124  CB  ALA A  67      57.593  64.428 180.413  1.00  0.00           C
ATOM   1128  C   ALA A  67      59.523  65.778 179.714  1.00  0.00           C
ATOM   1129  O   ALA A  67      60.343  65.428 178.874  1.00  0.00           O
ATOM   1130  N   ILE A  68      59.943  66.378 180.824  1.00  0.00           N
ATOM   1132  CA  ILE A  68      61.293  66.918 180.932  1.00  0.00           C
ATOM   1134  CB  ILE A  68      61.303  68.428 181.113  1.00  0.00           C
ATOM   1136  CG2 ILE A  68      60.893  69.018 179.753  1.00  0.00           C
ATOM   1140  CG1 ILE A  68      60.353  68.918 182.234  1.00  0.00           C
ATOM   1143  CD  ILE A  68      60.263  70.438 182.312  1.00  0.00           C
ATOM   1147  C   ILE A  68      62.063  66.228 182.023  1.00  0.00           C
ATOM   1148  O   ILE A  68      61.513  65.878 183.064  1.00  0.00           O
ATOM   1149  N   TYR A  69      63.373  66.008 181.814  1.00  0.00           N
ATOM   1151  CA  TYR A  69      64.263  65.538 182.872  1.00  0.00           C
ATOM   1153  CB  TYR A  69      65.713  65.228 182.433  1.00  0.00           C
ATOM   1156  CG  TYR A  69      65.793  63.998 181.563  1.00  0.00           C
ATOM   1157  CD1 TYR A  69      65.583  64.148 180.193  1.00  0.00           C
ATOM   1159  CE1 TYR A  69      65.843  63.088 179.324  1.00  0.00           C
ATOM   1161  CZ  TYR A  69      66.303  61.868 179.812  1.00  0.00           C
ATOM   1162  OH  TYR A  69      66.583  60.868 178.874  1.00  0.00           O
ATOM   1164  CD2 TYR A  69      66.243  62.758 182.064  1.00  0.00           C
ATOM   1166  CE2 TYR A  69      66.503  61.688 181.183  1.00  0.00           C
ATOM   1168  C   TYR A  69      64.383  66.508 184.023  1.00  0.00           C
ATOM   1169  O   TYR A  69      64.593  67.708 183.842  1.00  0.00           O
ATOM   1170  N   ASP A  70      64.333  65.988 185.254  1.00  0.00           N
ATOM   1172  CA  ASP A  70      64.593  66.778 186.434  1.00  0.00           C
ATOM   1174  CB  ASP A  70      64.183  65.998 187.702  1.00  0.00           C
ATOM   1177  CG  ASP A  70      62.683  65.818 187.733  1.00  0.00           C
ATOM   1178  OD1 ASP A  70      61.973  66.828 187.503  1.00  0.00           O
ATOM   1179  OD2 ASP A  70      62.223  64.688 188.074  1.00  0.00           O
ATOM   1180  C   ASP A  70      66.043  67.208 186.514  1.00  0.00           C
ATOM   1181  O   ASP A  70      66.903  66.738 185.763  1.00  0.00           O
ATOM   1182  N   ALA A  71      66.393  68.148 187.393  1.00  0.00           N
ATOM   1184  CA  ALA A  71      67.763  68.618 187.523  1.00  0.00           C
ATOM   1186  CB  ALA A  71      67.753  70.018 188.143  1.00  0.00           C
ATOM   1190  C   ALA A  71      68.643  67.648 188.293  1.00  0.00           C
ATOM   1191  O   ALA A  71      69.873  67.728 188.234  1.00  0.00           O
ATOM   1192  N   GLU A  72      68.023  66.698 189.034  1.00  0.00           N
ATOM   1194  CA  GLU A  72      68.643  65.568 189.704  1.00  0.00           C
ATOM   1196  CB  GLU A  72      67.613  64.858 190.613  1.00  0.00           C
ATOM   1199  CG  GLU A  72      67.083  65.738 191.763  1.00  0.00           C
ATOM   1202  CD  GLU A  72      65.903  65.088 192.474  1.00  0.00           C
ATOM   1203  OE1 GLU A  72      65.343  64.088 191.943  1.00  0.00           O
ATOM   1204  OE2 GLU A  72      65.483  65.658 193.523  1.00  0.00           O
ATOM   1205  C   GLU A  72      69.353  64.548 188.812  1.00  0.00           C
ATOM   1206  O   GLU A  72      70.443  64.098 189.184  1.00  0.00           O
ATOM   1207  N   PRO A  73      68.843  64.138 187.624  1.00  0.00           N
ATOM   1208  CD  PRO A  73      67.413  63.958 187.413  1.00  0.00           C
ATOM   1211  CA  PRO A  73      69.573  63.248 186.732  1.00  0.00           C
ATOM   1213  CB  PRO A  73      68.613  62.938 185.564  1.00  0.00           C
ATOM   1216  CG  PRO A  73      67.233  63.468 185.973  1.00  0.00           C
ATOM   1219  C   PRO A  73      70.863  63.818 186.203  1.00  0.00           C
ATOM   1220  O   PRO A  73      71.653  63.038 185.674  1.00  0.00           O
ATOM   1221  N   GLY A  74      71.093  65.138 186.283  1.00  0.00           N
ATOM   1223  CA  GLY A  74      72.353  65.748 185.923  1.00  0.00           C
ATOM   1226  C   GLY A  74      73.563  65.088 186.544  1.00  0.00           C
ATOM   1227  O   GLY A  74      73.683  64.998 187.764  1.00  0.00           O
ATOM   1228  N   SER A  75      74.503  64.658 185.674  1.00  0.00           N
ATOM   1230  CA  SER A  75      75.733  63.958 186.033  1.00  0.00           C
ATOM   1232  CB  SER A  75      76.613  64.618 187.133  1.00  0.00           C
ATOM   1235  OG  SER A  75      76.933  65.978 186.824  1.00  0.00           O
ATOM   1237  C   SER A  75      75.443  62.518 186.394  1.00  0.00           C
ATOM   1238  O   SER A  75      76.143  61.908 187.204  1.00  0.00           O
ATOM   1239  N   ASN A  76      74.393  61.928 185.783  1.00  0.00           N
ATOM   1241  CA  ASN A  76      74.153  60.518 185.763  1.00  0.00           C
ATOM   1243  CB  ASN A  76      72.833  60.108 186.464  1.00  0.00           C
ATOM   1246  CG  ASN A  76      72.883  60.478 187.943  1.00  0.00           C
ATOM   1247  OD1 ASN A  76      73.923  60.648 188.573  1.00  0.00           O
ATOM   1248  ND2 ASN A  76      71.673  60.598 188.543  1.00  0.00           N
ATOM   1251  C   ASN A  76      74.093  60.098 184.314  1.00  0.00           C
ATOM   1252  O   ASN A  76      73.473  60.768 183.484  1.00  0.00           O
ATOM   1253  N   LEU A  77      74.773  58.998 183.993  1.00  0.00           N
ATOM   1255  CA  LEU A  77      74.933  58.438 182.673  1.00  0.00           C
ATOM   1257  CB  LEU A  77      75.923  57.238 182.733  1.00  0.00           C
ATOM   1260  CG  LEU A  77      77.293  57.498 183.414  1.00  0.00           C
ATOM   1262  CD1 LEU A  77      77.293  57.448 184.953  1.00  0.00           C
ATOM   1266  CD2 LEU A  77      78.313  56.458 182.934  1.00  0.00           C
ATOM   1270  C   LEU A  77      73.623  57.998 182.013  1.00  0.00           C
ATOM   1271  O   LEU A  77      72.813  57.268 182.583  1.00  0.00           O
ATOM   1272  N   THR A  78      73.393  58.418 180.763  1.00  0.00           N
ATOM   1274  CA  THR A  78      72.303  57.928 179.944  1.00  0.00           C
ATOM   1276  CB  THR A  78      71.793  58.948 178.913  1.00  0.00           C
ATOM   1278  OG1 THR A  78      72.773  59.318 177.953  1.00  0.00           O
ATOM   1280  CG2 THR A  78      71.333  60.228 179.633  1.00  0.00           C
ATOM   1284  C   THR A  78      72.703  56.658 179.232  1.00  0.00           C
ATOM   1285  O   THR A  78      73.833  56.178 179.343  1.00  0.00           O
ATOM   1286  N   ALA A  79      71.763  56.068 178.473  1.00  0.00           N
ATOM   1288  CA  ALA A  79      71.923  54.788 177.803  1.00  0.00           C
ATOM   1290  CB  ALA A  79      70.593  54.458 177.123  1.00  0.00           C
ATOM   1294  C   ALA A  79      73.043  54.748 176.763  1.00  0.00           C
ATOM   1295  O   ALA A  79      73.583  53.688 176.443  1.00  0.00           O
ATOM   1296  N   SER A  80      73.433  55.928 176.243  1.00  0.00           N
ATOM   1298  CA  SER A  80      74.523  56.098 175.294  1.00  0.00           C
ATOM   1300  CB  SER A  80      74.333  57.408 174.473  1.00  0.00           C
ATOM   1303  OG  SER A  80      74.183  58.548 175.313  1.00  0.00           O
ATOM   1305  C   SER A  80      75.863  56.218 176.003  1.00  0.00           C
ATOM   1306  O   SER A  80      76.933  56.338 175.404  1.00  0.00           O
ATOM   1307  N   GLY A  81      75.853  56.138 177.333  1.00  0.00           N
ATOM   1309  CA  GLY A  81      77.033  56.268 178.174  1.00  0.00           C
ATOM   1312  C   GLY A  81      77.453  57.698 178.333  1.00  0.00           C
ATOM   1313  O   GLY A  81      78.623  57.998 178.553  1.00  0.00           O
ATOM   1314  N   GLU A  82      76.463  58.598 178.193  1.00  0.00           N
ATOM   1316  CA  GLU A  82      76.673  60.018 178.083  1.00  0.00           C
ATOM   1318  CB  GLU A  82      75.963  60.498 176.794  1.00  0.00           C
ATOM   1321  CG  GLU A  82      76.153  61.978 176.394  1.00  0.00           C
ATOM   1324  CD  GLU A  82      76.343  62.158 174.903  1.00  0.00           C
ATOM   1325  OE1 GLU A  82      75.463  61.728 174.113  1.00  0.00           O
ATOM   1326  OE2 GLU A  82      77.303  62.878 174.514  1.00  0.00           O
ATOM   1327  C   GLU A  82      76.063  60.648 179.314  1.00  0.00           C
ATOM   1328  O   GLU A  82      74.903  60.398 179.653  1.00  0.00           O
ATOM   1329  N   ALA A  83      76.833  61.408 180.103  1.00  0.00           N
ATOM   1331  CA  ALA A  83      76.283  61.958 181.333  1.00  0.00           C
ATOM   1333  CB  ALA A  83      77.353  62.468 182.283  1.00  0.00           C
ATOM   1337  C   ALA A  83      75.253  63.018 181.043  1.00  0.00           C
ATOM   1338  O   ALA A  83      75.483  63.918 180.233  1.00  0.00           O
ATOM   1339  N   PHE A  84      74.073  62.928 181.674  1.00  0.00           N
ATOM   1341  CA  PHE A  84      72.993  63.828 181.342  1.00  0.00           C
ATOM   1343  CB  PHE A  84      71.693  63.398 182.083  1.00  0.00           C
ATOM   1346  CG  PHE A  84      70.533  64.208 181.574  1.00  0.00           C
ATOM   1347  CD1 PHE A  84      69.863  63.818 180.413  1.00  0.00           C
ATOM   1349  CE1 PHE A  84      68.863  64.618 179.874  1.00  0.00           C
ATOM   1351  CZ  PHE A  84      68.533  65.838 180.482  1.00  0.00           C
ATOM   1353  CD2 PHE A  84      70.163  65.408 182.214  1.00  0.00           C
ATOM   1355  CE2 PHE A  84      69.183  66.228 181.663  1.00  0.00           C
ATOM   1357  C   PHE A  84      73.373  65.278 181.663  1.00  0.00           C
ATOM   1358  O   PHE A  84      73.713  65.598 182.813  1.00  0.00           O
ATOM   1359  N   ASP A  85      73.343  66.178 180.652  1.00  0.00           N
ATOM   1361  CA  ASP A  85      73.703  67.558 180.833  1.00  0.00           C
ATOM   1363  CB  ASP A  85      74.953  67.878 179.984  1.00  0.00           C
ATOM   1366  CG  ASP A  85      75.663  69.118 180.493  1.00  0.00           C
ATOM   1367  OD1 ASP A  85      75.073  69.878 181.303  1.00  0.00           O
ATOM   1368  OD2 ASP A  85      76.803  69.368 180.033  1.00  0.00           O
ATOM   1369  C   ASP A  85      72.523  68.448 180.464  1.00  0.00           C
ATOM   1370  O   ASP A  85      72.103  68.478 179.314  1.00  0.00           O
ATOM   1371  N   PRO A  86      71.883  69.198 181.364  1.00  0.00           N
ATOM   1372  CD  PRO A  86      72.133  69.158 182.794  1.00  0.00           C
ATOM   1375  CA  PRO A  86      70.673  69.928 181.023  1.00  0.00           C
ATOM   1377  CB  PRO A  86      70.053  70.268 182.383  1.00  0.00           C
ATOM   1380  CG  PRO A  86      71.213  70.228 183.374  1.00  0.00           C
ATOM   1383  C   PRO A  86      70.913  71.158 180.184  1.00  0.00           C
ATOM   1384  O   PRO A  86      69.943  71.698 179.653  1.00  0.00           O
ATOM   1385  N   THR A  87      72.153  71.678 180.062  1.00  0.00           N
ATOM   1387  CA  THR A  87      72.513  72.688 179.063  1.00  0.00           C
ATOM   1389  CB  THR A  87      73.883  73.328 179.333  1.00  0.00           C
ATOM   1391  OG1 THR A  87      74.053  74.528 178.594  1.00  0.00           O
ATOM   1393  CG2 THR A  87      75.053  72.418 178.983  1.00  0.00           C
ATOM   1397  C   THR A  87      72.483  72.128 177.654  1.00  0.00           C
ATOM   1398  O   THR A  87      72.133  72.808 176.684  1.00  0.00           O
ATOM   1399  N   GLN A  88      72.833  70.838 177.493  1.00  0.00           N
ATOM   1401  CA  GLN A  88      72.753  70.118 176.243  1.00  0.00           C
ATOM   1403  CB  GLN A  88      73.493  68.758 176.383  1.00  0.00           C
ATOM   1406  CG  GLN A  88      73.443  67.758 175.193  1.00  0.00           C
ATOM   1409  CD  GLN A  88      73.253  66.318 175.674  1.00  0.00           C
ATOM   1410  OE1 GLN A  88      73.973  65.798 176.534  1.00  0.00           O
ATOM   1411  NE2 GLN A  88      72.243  65.628 175.113  1.00  0.00           N
ATOM   1414  C   GLN A  88      71.323  69.968 175.752  1.00  0.00           C
ATOM   1415  O   GLN A  88      70.403  69.588 176.483  1.00  0.00           O
ATOM   1416  N   LEU A  89      71.083  70.208 174.454  1.00  0.00           N
ATOM   1418  CA  LEU A  89      69.873  69.728 173.824  1.00  0.00           C
ATOM   1420  CB  LEU A  89      69.673  70.358 172.413  1.00  0.00           C
ATOM   1423  CG  LEU A  89      69.903  71.888 172.364  1.00  0.00           C
ATOM   1425  CD1 LEU A  89      69.843  72.398 170.923  1.00  0.00           C
ATOM   1429  CD2 LEU A  89      68.903  72.618 173.273  1.00  0.00           C
ATOM   1433  C   LEU A  89      69.963  68.228 173.712  1.00  0.00           C
ATOM   1434  O   LEU A  89      70.873  67.718 173.054  1.00  0.00           O
ATOM   1435  N   THR A  90      69.033  67.478 174.354  1.00  0.00           N
ATOM   1437  CA  THR A  90      68.913  66.028 174.154  1.00  0.00           C
ATOM   1439  CB  THR A  90      68.743  65.668 172.673  1.00  0.00           C
ATOM   1441  OG1 THR A  90      68.453  66.788 171.872  1.00  0.00           O
ATOM   1443  CG2 THR A  90      67.643  64.668 172.333  1.00  0.00           C
ATOM   1447  C   THR A  90      67.803  65.408 174.993  1.00  0.00           C
ATOM   1448  O   THR A  90      66.923  66.158 175.414  1.00  0.00           O
ATOM   1449  N   ALA A  91      67.773  64.058 175.214  1.00  0.00           N
ATOM   1451  CA  ALA A  91      66.533  63.298 175.354  1.00  0.00           C
ATOM   1453  CB  ALA A  91      65.433  63.688 174.333  1.00  0.00           C
ATOM   1457  C   ALA A  91      66.623  61.778 175.163  1.00  0.00           C
ATOM   1458  O   ALA A  91      67.433  61.248 174.402  1.00  0.00           O
ATOM   1459  N   ALA A  92      65.653  61.068 175.773  1.00  0.00           N
ATOM   1461  CA  ALA A  92      65.323  59.698 175.443  1.00  0.00           C
ATOM   1463  CB  ALA A  92      64.833  58.928 176.684  1.00  0.00           C
ATOM   1467  C   ALA A  92      64.193  59.598 174.444  1.00  0.00           C
ATOM   1468  O   ALA A  92      63.133  60.178 174.664  1.00  0.00           O
ATOM   1469  N   HIS A  93      64.353  58.788 173.383  1.00  0.00           N
ATOM   1471  CA  HIS A  93      63.263  58.198 172.613  1.00  0.00           C
ATOM   1473  CB  HIS A  93      63.333  58.648 171.114  1.00  0.00           C
ATOM   1476  ND1 HIS A  93      62.273  57.278 169.314  1.00  0.00           N
ATOM   1477  CG  HIS A  93      62.173  58.318 170.214  1.00  0.00           C
ATOM   1478  CE1 HIS A  93      61.173  57.308 168.604  1.00  0.00           C
ATOM   1480  NE2 HIS A  93      60.373  58.318 168.973  1.00  0.00           N
ATOM   1482  CD2 HIS A  93      61.013  58.988 169.993  1.00  0.00           C
ATOM   1484  C   HIS A  93      63.513  56.708 172.784  1.00  0.00           C
ATOM   1485  O   HIS A  93      64.693  56.348 172.794  1.00  0.00           O
ATOM   1486  N   PRO A  94      62.553  55.788 172.993  1.00  0.00           N
ATOM   1487  CD  PRO A  94      61.143  56.108 172.743  1.00  0.00           C
ATOM   1490  CA  PRO A  94      62.793  54.348 172.863  1.00  0.00           C
ATOM   1492  CB  PRO A  94      61.423  53.768 173.252  1.00  0.00           C
ATOM   1495  CG  PRO A  94      60.393  54.768 172.723  1.00  0.00           C
ATOM   1498  C   PRO A  94      63.213  53.998 171.443  1.00  0.00           C
ATOM   1499  O   PRO A  94      62.943  54.768 170.554  1.00  0.00           O
ATOM   1500  N   THR A  95      63.883  52.868 171.153  1.00  0.00           N
ATOM   1502  CA  THR A  95      64.193  52.478 169.773  1.00  0.00           C
ATOM   1504  CB  THR A  95      62.953  52.348 168.863  1.00  0.00           C
ATOM   1506  OG1 THR A  95      63.223  51.968 167.504  1.00  0.00           O
ATOM   1508  CG2 THR A  95      62.043  51.288 169.502  1.00  0.00           C
ATOM   1512  C   THR A  95      65.273  53.308 169.122  1.00  0.00           C
ATOM   1513  O   THR A  95      66.433  52.888 169.092  1.00  0.00           O
ATOM   1514  N   LEU A  96      64.913  54.508 168.604  1.00  0.00           N
ATOM   1516  CA  LEU A  96      65.663  55.418 167.743  1.00  0.00           C
ATOM   1518  CB  LEU A  96      64.943  56.788 167.794  1.00  0.00           C
ATOM   1521  CG  LEU A  96      65.383  57.998 166.934  1.00  0.00           C
ATOM   1523  CD1 LEU A  96      66.773  58.498 167.294  1.00  0.00           C
ATOM   1527  CD2 LEU A  96      65.243  57.768 165.414  1.00  0.00           C
ATOM   1531  C   LEU A  96      67.163  55.448 168.013  1.00  0.00           C
ATOM   1532  O   LEU A  96      67.563  55.668 169.164  1.00  0.00           O
ATOM   1533  N   PRO A  97      68.043  55.158 167.023  1.00  0.00           N
ATOM   1534  CD  PRO A  97      67.683  54.598 165.714  1.00  0.00           C
ATOM   1537  CA  PRO A  97      69.493  55.188 167.182  1.00  0.00           C
ATOM   1539  CB  PRO A  97      70.043  54.988 165.773  1.00  0.00           C
ATOM   1542  CG  PRO A  97      69.003  54.078 165.144  1.00  0.00           C
ATOM   1545  C   PRO A  97      70.063  56.428 167.823  1.00  0.00           C
ATOM   1546  O   PRO A  97      69.633  57.538 167.523  1.00  0.00           O
ATOM   1547  N   ILE A  98      71.083  56.268 168.663  1.00  0.00           N
ATOM   1549  CA  ILE A  98      71.643  57.398 169.362  1.00  0.00           C
ATOM   1551  CB  ILE A  98      72.683  56.908 170.372  1.00  0.00           C
ATOM   1553  CG2 ILE A  98      73.383  58.108 171.053  1.00  0.00           C
ATOM   1557  CG1 ILE A  98      72.003  56.018 171.464  1.00  0.00           C
ATOM   1560  CD  ILE A  98      71.953  54.518 171.153  1.00  0.00           C
ATOM   1564  C   ILE A  98      72.153  58.548 168.484  1.00  0.00           C
ATOM   1565  O   ILE A  98      71.763  59.668 168.773  1.00  0.00           O
ATOM   1566  N   PRO A  99      72.923  58.468 167.393  1.00  0.00           N
ATOM   1567  CD  PRO A  99      73.183  57.258 166.592  1.00  0.00           C
ATOM   1570  CA  PRO A  99      73.213  59.658 166.613  1.00  0.00           C
ATOM   1572  CB  PRO A  99      74.403  59.168 165.793  1.00  0.00           C
ATOM   1575  CG  PRO A  99      73.963  57.758 165.363  1.00  0.00           C
ATOM   1578  C   PRO A  99      72.093  60.098 165.684  1.00  0.00           C
ATOM   1579  O   PRO A  99      72.393  60.828 164.743  1.00  0.00           O
ATOM   1580  N   SER A 100      70.803  59.718 165.873  1.00  0.00           N
ATOM   1582  CA  SER A 100      69.753  60.218 164.993  1.00  0.00           C
ATOM   1584  CB  SER A 100      68.723  59.198 164.444  1.00  0.00           C
ATOM   1587  OG  SER A 100      68.383  59.548 163.104  1.00  0.00           O
ATOM   1589  C   SER A 100      68.993  61.318 165.694  1.00  0.00           C
ATOM   1590  O   SER A 100      69.043  61.518 166.913  1.00  0.00           O
ATOM   1591  N   TYR A 101      68.283  62.098 164.874  1.00  0.00           N
ATOM   1593  CA  TYR A 101      67.753  63.348 165.323  1.00  0.00           C
ATOM   1595  CB  TYR A 101      68.423  64.578 164.664  1.00  0.00           C
ATOM   1598  CG  TYR A 101      69.823  64.728 165.133  1.00  0.00           C
ATOM   1599  CD1 TYR A 101      70.833  63.868 164.673  1.00  0.00           C
ATOM   1601  CE1 TYR A 101      72.093  63.878 165.274  1.00  0.00           C
ATOM   1603  CZ  TYR A 101      72.383  64.818 166.254  1.00  0.00           C
ATOM   1604  OH  TYR A 101      73.653  64.808 166.884  1.00  0.00           O
ATOM   1606  CD2 TYR A 101      70.143  65.728 166.053  1.00  0.00           C
ATOM   1608  CE2 TYR A 101      71.433  65.788 166.604  1.00  0.00           C
ATOM   1610  C   TYR A 101      66.283  63.418 165.074  1.00  0.00           C
ATOM   1611  O   TYR A 101      65.723  62.798 164.174  1.00  0.00           O
ATOM   1612  N   ALA A 102      65.633  64.288 165.854  1.00  0.00           N
ATOM   1614  CA  ALA A 102      64.303  64.718 165.534  1.00  0.00           C
ATOM   1616  CB  ALA A 102      63.293  64.118 166.534  1.00  0.00           C
ATOM   1620  C   ALA A 102      64.293  66.228 165.593  1.00  0.00           C
ATOM   1621  O   ALA A 102      65.183  66.858 166.153  1.00  0.00           O
ATOM   1622  N   ARG A 103      63.253  66.858 165.033  1.00  0.00           N
ATOM   1624  CA  ARG A 103      62.683  68.018 165.684  1.00  0.00           C
ATOM   1626  CB  ARG A 103      62.133  69.088 164.724  1.00  0.00           C
ATOM   1629  CG  ARG A 103      63.183  69.808 163.883  1.00  0.00           C
ATOM   1632  CD  ARG A 103      62.583  70.248 162.553  1.00  0.00           C
ATOM   1635  NE  ARG A 103      63.483  71.218 161.862  1.00  0.00           N
ATOM   1637  CZ  ARG A 103      63.063  71.788 160.752  1.00  0.00           C
ATOM   1638  NH1 ARG A 103      61.883  71.468 160.253  1.00  0.00           N
ATOM   1641  NH2 ARG A 103      63.733  72.698 160.092  1.00  0.00           N
ATOM   1644  C   ARG A 103      61.573  67.588 166.604  1.00  0.00           C
ATOM   1645  O   ARG A 103      60.963  66.538 166.404  1.00  0.00           O
ATOM   1646  N   ILE A 104      61.273  68.408 167.613  1.00  0.00           N
ATOM   1648  CA  ILE A 104      60.043  68.298 168.363  1.00  0.00           C
ATOM   1650  CB  ILE A 104      60.293  68.038 169.844  1.00  0.00           C
ATOM   1652  CG2 ILE A 104      58.993  68.178 170.652  1.00  0.00           C
ATOM   1656  CG1 ILE A 104      60.943  66.648 170.083  1.00  0.00           C
ATOM   1659  CD  ILE A 104      60.223  65.468 169.444  1.00  0.00           C
ATOM   1663  C   ILE A 104      59.313  69.598 168.134  1.00  0.00           C
ATOM   1664  O   ILE A 104      59.933  70.658 168.104  1.00  0.00           O
ATOM   1665  N   THR A 105      57.983  69.548 167.924  1.00  0.00           N
ATOM   1667  CA  THR A 105      57.143  70.738 167.863  1.00  0.00           C
ATOM   1669  CB  THR A 105      56.413  70.918 166.534  1.00  0.00           C
ATOM   1671  OG1 THR A 105      57.343  71.108 165.472  1.00  0.00           O
ATOM   1673  CG2 THR A 105      55.503  72.158 166.524  1.00  0.00           C
ATOM   1677  C   THR A 105      56.103  70.588 168.933  1.00  0.00           C
ATOM   1678  O   THR A 105      55.343  69.618 168.964  1.00  0.00           O
ATOM   1679  N   ASN A 106      56.013  71.548 169.883  1.00  0.00           N
ATOM   1681  CA  ASN A 106      54.993  71.468 170.914  1.00  0.00           C
ATOM   1683  CB  ASN A 106      55.493  72.058 172.273  1.00  0.00           C
ATOM   1686  CG  ASN A 106      55.183  73.528 172.533  1.00  0.00           C
ATOM   1687  OD1 ASN A 106      54.363  73.898 173.383  1.00  0.00           O
ATOM   1688  ND2 ASN A 106      55.873  74.398 171.763  1.00  0.00           N
ATOM   1691  C   ASN A 106      53.683  72.038 170.424  1.00  0.00           C
ATOM   1692  O   ASN A 106      53.613  73.178 169.973  1.00  0.00           O
ATOM   1693  N   LEU A 107      52.603  71.238 170.482  1.00  0.00           N
ATOM   1695  CA  LEU A 107      51.383  71.548 169.773  1.00  0.00           C
ATOM   1697  CB  LEU A 107      50.433  70.348 169.704  1.00  0.00           C
ATOM   1700  CG  LEU A 107      50.903  69.168 168.833  1.00  0.00           C
ATOM   1702  CD1 LEU A 107      49.843  68.068 168.863  1.00  0.00           C
ATOM   1706  CD2 LEU A 107      51.183  69.598 167.393  1.00  0.00           C
ATOM   1710  C   LEU A 107      50.613  72.708 170.363  1.00  0.00           C
ATOM   1711  O   LEU A 107      49.773  73.308 169.714  1.00  0.00           O
ATOM   1712  N   ALA A 108      50.903  73.048 171.622  1.00  0.00           N
ATOM   1714  CA  ALA A 108      50.103  73.978 172.383  1.00  0.00           C
ATOM   1716  CB  ALA A 108      50.253  73.638 173.883  1.00  0.00           C
ATOM   1720  C   ALA A 108      50.523  75.418 172.123  1.00  0.00           C
ATOM   1721  O   ALA A 108      49.933  76.368 172.644  1.00  0.00           O
ATOM   1722  N   ASN A 109      51.553  75.598 171.283  1.00  0.00           N
ATOM   1724  CA  ASN A 109      52.183  76.868 171.003  1.00  0.00           C
ATOM   1726  CB  ASN A 109      53.303  77.038 172.064  1.00  0.00           C
ATOM   1729  CG  ASN A 109      54.193  78.268 171.954  1.00  0.00           C
ATOM   1730  OD1 ASN A 109      54.453  78.848 170.904  1.00  0.00           O
ATOM   1731  ND2 ASN A 109      54.683  78.738 173.122  1.00  0.00           N
ATOM   1734  C   ASN A 109      52.623  76.918 169.543  1.00  0.00           C
ATOM   1735  O   ASN A 109      52.313  77.858 168.803  1.00  0.00           O
ATOM   1736  N   GLY A 110      53.383  75.888 169.092  1.00  0.00           N
ATOM   1738  CA  GLY A 110      53.903  75.788 167.743  1.00  0.00           C
ATOM   1741  C   GLY A 110      55.383  75.968 167.702  1.00  0.00           C
ATOM   1742  O   GLY A 110      55.993  75.808 166.654  1.00  0.00           O
ATOM   1743  N   ARG A 111      56.013  76.328 168.833  1.00  0.00           N
ATOM   1745  CA  ARG A 111      57.463  76.328 168.933  1.00  0.00           C
ATOM   1747  CB  ARG A 111      58.023  76.918 170.253  1.00  0.00           C
ATOM   1750  CG  ARG A 111      57.833  78.438 170.372  1.00  0.00           C
ATOM   1753  CD  ARG A 111      58.603  79.028 171.553  1.00  0.00           C
ATOM   1756  NE  ARG A 111      60.023  79.178 171.124  1.00  0.00           N
ATOM   1758  CZ  ARG A 111      61.033  79.418 171.944  1.00  0.00           C
ATOM   1759  NH1 ARG A 111      60.973  79.388 173.252  1.00  0.00           N
ATOM   1762  NH2 ARG A 111      62.203  79.648 171.383  1.00  0.00           N
ATOM   1765  C   ARG A 111      58.103  74.978 168.734  1.00  0.00           C
ATOM   1766  O   ARG A 111      57.593  73.958 169.222  1.00  0.00           O
ATOM   1767  N   MET A 112      59.253  74.948 168.034  1.00  0.00           N
ATOM   1769  CA  MET A 112      59.913  73.718 167.702  1.00  0.00           C
ATOM   1771  CB  MET A 112      59.693  73.318 166.212  1.00  0.00           C
ATOM   1774  CG  MET A 112      60.523  74.098 165.173  1.00  0.00           C
ATOM   1777  SD  MET A 112      60.353  73.478 163.474  1.00  0.00           S
ATOM   1778  CE  MET A 112      58.593  73.888 163.324  1.00  0.00           C
ATOM   1782  C   MET A 112      61.383  73.888 167.963  1.00  0.00           C
ATOM   1783  O   MET A 112      61.893  74.998 168.112  1.00  0.00           O
ATOM   1784  N   ILE A 113      62.073  72.728 168.034  1.00  0.00           N
ATOM   1786  CA  ILE A 113      63.433  72.518 168.503  1.00  0.00           C
ATOM   1788  CB  ILE A 113      63.493  72.108 169.973  1.00  0.00           C
ATOM   1790  CG2 ILE A 113      62.833  73.228 170.793  1.00  0.00           C
ATOM   1794  CG1 ILE A 113      62.853  70.738 170.303  1.00  0.00           C
ATOM   1797  CD  ILE A 113      63.173  70.308 171.743  1.00  0.00           C
ATOM   1801  C   ILE A 113      64.043  71.398 167.683  1.00  0.00           C
ATOM   1802  O   ILE A 113      63.313  70.658 167.033  1.00  0.00           O
ATOM   1803  N   VAL A 114      65.383  71.218 167.723  1.00  0.00           N
ATOM   1805  CA  VAL A 114      66.053  70.028 167.193  1.00  0.00           C
ATOM   1807  CB  VAL A 114      67.093  70.318 166.133  1.00  0.00           C
ATOM   1809  CG1 VAL A 114      67.873  69.078 165.634  1.00  0.00           C
ATOM   1813  CG2 VAL A 114      66.333  70.878 164.953  1.00  0.00           C
ATOM   1817  C   VAL A 114      66.753  69.298 168.303  1.00  0.00           C
ATOM   1818  O   VAL A 114      67.293  69.928 169.213  1.00  0.00           O
ATOM   1819  N   VAL A 115      66.723  67.948 168.233  1.00  0.00           N
ATOM   1821  CA  VAL A 115      67.143  67.068 169.294  1.00  0.00           C
ATOM   1823  CB  VAL A 115      65.893  66.688 170.113  1.00  0.00           C
ATOM   1825  CG1 VAL A 115      65.413  67.888 170.954  1.00  0.00           C
ATOM   1829  CG2 VAL A 115      64.743  66.158 169.232  1.00  0.00           C
ATOM   1833  C   VAL A 115      67.943  65.818 168.833  1.00  0.00           C
ATOM   1834  O   VAL A 115      67.523  65.148 167.893  1.00  0.00           O
ATOM   1835  N   ARG A 116      69.093  65.458 169.483  1.00  0.00           N
ATOM   1837  CA  ARG A 116      69.863  64.198 169.362  1.00  0.00           C
ATOM   1839  CB  ARG A 116      71.403  64.348 169.543  1.00  0.00           C
ATOM   1842  CG  ARG A 116      71.913  65.368 170.574  1.00  0.00           C
ATOM   1845  CD  ARG A 116      73.443  65.488 170.493  1.00  0.00           C
ATOM   1848  NE  ARG A 116      73.993  65.408 171.884  1.00  0.00           N
ATOM   1850  CZ  ARG A 116      74.163  64.288 172.562  1.00  0.00           C
ATOM   1851  NH1 ARG A 116      73.803  63.088 172.173  1.00  0.00           N
ATOM   1854  NH2 ARG A 116      74.853  64.378 173.673  1.00  0.00           N
ATOM   1857  C   ARG A 116      69.583  63.118 170.393  1.00  0.00           C
ATOM   1858  O   ARG A 116      69.973  63.248 171.553  1.00  0.00           O
ATOM   1859  N   ILE A 117      68.953  61.988 170.062  1.00  0.00           N
ATOM   1861  CA  ILE A 117      68.643  60.988 171.083  1.00  0.00           C
ATOM   1863  CB  ILE A 117      67.773  59.888 170.472  1.00  0.00           C
ATOM   1865  CG2 ILE A 117      67.563  58.688 171.423  1.00  0.00           C
ATOM   1869  CG1 ILE A 117      66.423  60.478 169.973  1.00  0.00           C
ATOM   1872  CD  ILE A 117      65.653  61.348 170.984  1.00  0.00           C
ATOM   1876  C   ILE A 117      69.883  60.478 171.843  1.00  0.00           C
ATOM   1877  O   ILE A 117      70.973  60.368 171.303  1.00  0.00           O
ATOM   1878  N   ASN A 118      69.773  60.258 173.163  1.00  0.00           N
ATOM   1880  CA  ASN A 118      70.933  59.838 173.923  1.00  0.00           C
ATOM   1882  CB  ASN A 118      71.713  61.078 174.473  1.00  0.00           C
ATOM   1885  CG  ASN A 118      71.053  61.848 175.612  1.00  0.00           C
ATOM   1886  OD1 ASN A 118      69.843  62.068 175.704  1.00  0.00           O
ATOM   1887  ND2 ASN A 118      71.903  62.328 176.563  1.00  0.00           N
ATOM   1890  C   ASN A 118      70.543  58.848 174.993  1.00  0.00           C
ATOM   1891  O   ASN A 118      71.373  58.398 175.773  1.00  0.00           O
ATOM   1892  N   ASP A 119      69.263  58.448 175.043  1.00  0.00           N
ATOM   1894  CA  ASP A 119      68.793  57.748 176.194  1.00  0.00           C
ATOM   1896  CB  ASP A 119      68.473  58.768 177.312  1.00  0.00           C
ATOM   1899  CG  ASP A 119      68.343  58.098 178.663  1.00  0.00           C
ATOM   1900  OD1 ASP A 119      69.003  57.028 178.833  1.00  0.00           O
ATOM   1901  OD2 ASP A 119      67.643  58.628 179.554  1.00  0.00           O
ATOM   1902  C   ASP A 119      67.613  56.828 175.863  1.00  0.00           C
ATOM   1903  O   ASP A 119      67.073  56.798 174.753  1.00  0.00           O
ATOM   1904  N   ARG A 120      67.223  55.998 176.854  1.00  0.00           N
ATOM   1906  CA  ARG A 120      66.113  55.078 176.824  1.00  0.00           C
ATOM   1908  CB  ARG A 120      66.593  53.618 177.043  1.00  0.00           C
ATOM   1911  CG  ARG A 120      67.623  53.078 176.023  1.00  0.00           C
ATOM   1914  CD  ARG A 120      67.113  52.638 174.642  1.00  0.00           C
ATOM   1917  NE  ARG A 120      67.023  53.848 173.764  1.00  0.00           N
ATOM   1919  CZ  ARG A 120      67.183  53.848 172.453  1.00  0.00           C
ATOM   1920  NH1 ARG A 120      67.783  52.888 171.784  1.00  0.00           N
ATOM   1923  NH2 ARG A 120      66.713  54.848 171.743  1.00  0.00           N
ATOM   1926  C   ARG A 120      65.163  55.478 177.943  1.00  0.00           C
ATOM   1927  O   ARG A 120      65.543  55.698 179.083  1.00  0.00           O
ATOM   1928  N   GLY A 121      63.873  55.628 177.603  1.00  0.00           N
ATOM   1930  CA  GLY A 121      62.763  56.008 178.444  1.00  0.00           C
ATOM   1933  C   GLY A 121      61.713  56.258 177.403  1.00  0.00           C
ATOM   1934  O   GLY A 121      61.943  55.768 176.293  1.00  0.00           O
ATOM   1935  N   PRO A 122      60.613  56.958 177.504  1.00  0.00           N
ATOM   1936  CD  PRO A 122      60.373  57.798 176.312  1.00  0.00           C
ATOM   1939  CA  PRO A 122      60.053  57.588 178.694  1.00  0.00           C
ATOM   1941  CB  PRO A 122      58.833  58.278 178.064  1.00  0.00           C
ATOM   1944  CG  PRO A 122      59.283  58.778 176.703  1.00  0.00           C
ATOM   1947  C   PRO A 122      59.443  56.748 179.803  1.00  0.00           C
ATOM   1948  O   PRO A 122      58.743  57.328 180.634  1.00  0.00           O
ATOM   1949  N   TYR A 123      59.593  55.418 179.854  1.00  0.00           N
ATOM   1951  CA  TYR A 123      59.193  54.658 181.033  1.00  0.00           C
ATOM   1953  CB  TYR A 123      59.933  55.128 182.312  1.00  0.00           C
ATOM   1956  CG  TYR A 123      61.423  55.088 182.074  1.00  0.00           C
ATOM   1957  CD1 TYR A 123      62.213  56.248 182.033  1.00  0.00           C
ATOM   1959  CE1 TYR A 123      63.613  56.158 181.954  1.00  0.00           C
ATOM   1961  CZ  TYR A 123      64.233  54.898 181.872  1.00  0.00           C
ATOM   1962  OH  TYR A 123      65.643  54.828 181.884  1.00  0.00           O
ATOM   1964  CD2 TYR A 123      62.063  53.848 181.973  1.00  0.00           C
ATOM   1966  CE2 TYR A 123      63.443  53.748 181.833  1.00  0.00           C
ATOM   1968  C   TYR A 123      57.673  54.548 181.283  1.00  0.00           C
ATOM   1969  O   TYR A 123      57.193  54.058 182.303  1.00  0.00           O
ATOM   1970  N   GLY A 124      56.853  54.968 180.303  1.00  0.00           N
ATOM   1972  CA  GLY A 124      55.413  54.948 180.464  1.00  0.00           C
ATOM   1975  C   GLY A 124      54.743  55.188 179.144  1.00  0.00           C
ATOM   1976  O   GLY A 124      55.263  55.858 178.253  1.00  0.00           O
ATOM   1977  N   ASN A 125      53.553  54.588 179.023  1.00  0.00           N
ATOM   1979  CA  ASN A 125      52.663  54.658 177.872  1.00  0.00           C
ATOM   1981  CB  ASN A 125      51.423  53.758 178.083  1.00  0.00           C
ATOM   1984  CG  ASN A 125      51.893  52.348 178.393  1.00  0.00           C
ATOM   1985  OD1 ASN A 125      52.673  51.748 177.654  1.00  0.00           O
ATOM   1986  ND2 ASN A 125      51.453  51.788 179.543  1.00  0.00           N
ATOM   1989  C   ASN A 125      52.223  56.068 177.504  1.00  0.00           C
ATOM   1990  O   ASN A 125      52.093  56.948 178.363  1.00  0.00           O
ATOM   1991  N   ASP A 126      52.033  56.288 176.184  1.00  0.00           N
ATOM   1993  CA  ASP A 126      51.473  57.478 175.574  1.00  0.00           C
ATOM   1995  CB  ASP A 126      50.203  58.038 176.293  1.00  0.00           C
ATOM   1998  CG  ASP A 126      49.063  57.028 176.353  1.00  0.00           C
ATOM   1999  OD1 ASP A 126      49.133  56.008 175.622  1.00  0.00           O
ATOM   2000  OD2 ASP A 126      48.083  57.258 177.113  1.00  0.00           O
ATOM   2001  C   ASP A 126      52.553  58.538 175.342  1.00  0.00           C
ATOM   2002  O   ASP A 126      52.393  59.468 174.564  1.00  0.00           O
ATOM   2003  N   ARG A 127      53.723  58.358 175.993  1.00  0.00           N
ATOM   2005  CA  ARG A 127      54.873  59.228 175.892  1.00  0.00           C
ATOM   2007  CB  ARG A 127      55.723  59.308 177.193  1.00  0.00           C
ATOM   2010  CG  ARG A 127      55.073  60.078 178.363  1.00  0.00           C
ATOM   2013  CD  ARG A 127      54.413  59.218 179.454  1.00  0.00           C
ATOM   2016  NE  ARG A 127      55.453  58.658 180.372  1.00  0.00           N
ATOM   2018  CZ  ARG A 127      55.253  58.498 181.674  1.00  0.00           C
ATOM   2019  NH1 ARG A 127      54.093  58.758 182.264  1.00  0.00           N
ATOM   2022  NH2 ARG A 127      56.203  58.008 182.423  1.00  0.00           N
ATOM   2025  C   ARG A 127      55.783  58.808 174.773  1.00  0.00           C
ATOM   2026  O   ARG A 127      56.033  57.618 174.584  1.00  0.00           O
ATOM   2027  N   VAL A 128      56.323  59.778 174.003  1.00  0.00           N
ATOM   2029  CA  VAL A 128      57.223  59.428 172.924  1.00  0.00           C
ATOM   2031  CB  VAL A 128      56.763  59.978 171.583  1.00  0.00           C
ATOM   2033  CG1 VAL A 128      56.993  61.488 171.423  1.00  0.00           C
ATOM   2037  CG2 VAL A 128      57.473  59.198 170.453  1.00  0.00           C
ATOM   2041  C   VAL A 128      58.643  59.828 173.264  1.00  0.00           C
ATOM   2042  O   VAL A 128      59.593  59.128 172.904  1.00  0.00           O
ATOM   2043  N   ILE A 129      58.843  60.918 174.034  1.00  0.00           N
ATOM   2045  CA  ILE A 129      60.183  61.438 174.243  1.00  0.00           C
ATOM   2047  CB  ILE A 129      60.563  62.408 173.112  1.00  0.00           C
ATOM   2049  CG2 ILE A 129      59.813  63.748 173.233  1.00  0.00           C
ATOM   2053  CG1 ILE A 129      62.083  62.628 172.982  1.00  0.00           C
ATOM   2056  CD  ILE A 129      62.493  63.348 171.693  1.00  0.00           C
ATOM   2060  C   ILE A 129      60.203  62.048 175.643  1.00  0.00           C
ATOM   2061  O   ILE A 129      59.143  62.378 176.184  1.00  0.00           O
ATOM   2062  N   SER A 130      61.403  62.128 176.273  1.00  0.00           N
ATOM   2064  CA  SER A 130      61.663  62.908 177.473  1.00  0.00           C
ATOM   2066  CB  SER A 130      62.053  62.078 178.734  1.00  0.00           C
ATOM   2069  OG  SER A 130      60.913  61.408 179.273  1.00  0.00           O
ATOM   2071  C   SER A 130      62.823  63.838 177.193  1.00  0.00           C
ATOM   2072  O   SER A 130      63.883  63.338 176.854  1.00  0.00           O
ATOM   2073  N   LEU A 131      62.673  65.178 177.294  1.00  0.00           N
ATOM   2075  CA  LEU A 131      63.603  66.188 176.773  1.00  0.00           C
ATOM   2077  CB  LEU A 131      62.863  67.258 175.914  1.00  0.00           C
ATOM   2080  CG  LEU A 131      62.243  66.808 174.564  1.00  0.00           C
ATOM   2082  CD1 LEU A 131      61.433  67.948 173.923  1.00  0.00           C
ATOM   2086  CD2 LEU A 131      63.253  66.288 173.553  1.00  0.00           C
ATOM   2090  C   LEU A 131      64.413  66.938 177.854  1.00  0.00           C
ATOM   2091  O   LEU A 131      64.043  67.048 179.034  1.00  0.00           O
ATOM   2092  N   SER A 132      65.593  67.458 177.484  1.00  0.00           N
ATOM   2094  CA  SER A 132      66.433  68.338 178.293  1.00  0.00           C
ATOM   2096  CB  SER A 132      67.813  68.668 177.663  1.00  0.00           C
ATOM   2099  OG  SER A 132      68.613  67.488 177.592  1.00  0.00           O
ATOM   2101  C   SER A 132      65.873  69.678 178.683  1.00  0.00           C
ATOM   2102  O   SER A 132      65.003  70.258 178.023  1.00  0.00           O
ATOM   2103  N   ARG A 133      66.443  70.278 179.743  1.00  0.00           N
ATOM   2105  CA  ARG A 133      66.073  71.618 180.184  1.00  0.00           C
ATOM   2107  CB  ARG A 133      66.983  72.048 181.364  1.00  0.00           C
ATOM   2110  CG  ARG A 133      66.373  73.228 182.153  1.00  0.00           C
ATOM   2113  CD  ARG A 133      67.313  74.248 182.784  1.00  0.00           C
ATOM   2116  NE  ARG A 133      67.933  75.028 181.663  1.00  0.00           N
ATOM   2118  CZ  ARG A 133      69.153  74.858 181.163  1.00  0.00           C
ATOM   2119  NH1 ARG A 133      69.933  73.908 181.622  1.00  0.00           N
ATOM   2122  NH2 ARG A 133      69.543  75.598 180.154  1.00  0.00           N
ATOM   2125  C   ARG A 133      66.233  72.718 179.133  1.00  0.00           C
ATOM   2126  O   ARG A 133      65.373  73.578 178.952  1.00  0.00           O
ATOM   2127  N   ALA A 134      67.363  72.718 178.403  1.00  0.00           N
ATOM   2129  CA  ALA A 134      67.603  73.618 177.303  1.00  0.00           C
ATOM   2131  CB  ALA A 134      69.063  73.428 176.843  1.00  0.00           C
ATOM   2135  C   ALA A 134      66.653  73.448 176.124  1.00  0.00           C
ATOM   2136  O   ALA A 134      66.213  74.428 175.513  1.00  0.00           O
ATOM   2137  N   ALA A 135      66.313  72.198 175.783  1.00  0.00           N
ATOM   2139  CA  ALA A 135      65.243  71.838 174.864  1.00  0.00           C
ATOM   2141  CB  ALA A 135      65.243  70.308 174.734  1.00  0.00           C
ATOM   2145  C   ALA A 135      63.853  72.348 175.294  1.00  0.00           C
ATOM   2146  O   ALA A 135      63.123  72.918 174.493  1.00  0.00           O
ATOM   2147  N   ALA A 136      63.523  72.198 176.583  1.00  0.00           N
ATOM   2149  CA  ALA A 136      62.313  72.658 177.214  1.00  0.00           C
ATOM   2151  CB  ALA A 136      62.323  72.128 178.654  1.00  0.00           C
ATOM   2155  C   ALA A 136      62.073  74.148 177.193  1.00  0.00           C
ATOM   2156  O   ALA A 136      60.973  74.658 177.002  1.00  0.00           O
ATOM   2157  N   ASP A 137      63.123  74.968 177.434  1.00  0.00           N
ATOM   2159  CA  ASP A 137      63.053  76.408 177.303  1.00  0.00           C
ATOM   2161  CB  ASP A 137      64.383  77.068 177.753  1.00  0.00           C
ATOM   2164  CG  ASP A 137      64.373  77.198 179.252  1.00  0.00           C
ATOM   2165  OD1 ASP A 137      63.273  77.298 179.863  1.00  0.00           O
ATOM   2166  OD2 ASP A 137      65.483  77.278 179.844  1.00  0.00           O
ATOM   2167  C   ASP A 137      62.683  76.828 175.892  1.00  0.00           C
ATOM   2168  O   ASP A 137      61.903  77.758 175.674  1.00  0.00           O
ATOM   2169  N   ARG A 138      63.213  76.128 174.893  1.00  0.00           N
ATOM   2171  CA  ARG A 138      62.923  76.378 173.503  1.00  0.00           C
ATOM   2173  CB  ARG A 138      63.963  75.688 172.633  1.00  0.00           C
ATOM   2176  CG  ARG A 138      65.423  76.088 172.813  1.00  0.00           C
ATOM   2179  CD  ARG A 138      66.283  75.078 172.043  1.00  0.00           C
ATOM   2182  NE  ARG A 138      67.703  75.538 172.033  1.00  0.00           N
ATOM   2184  CZ  ARG A 138      68.103  76.608 171.363  1.00  0.00           C
ATOM   2185  NH1 ARG A 138      67.333  77.218 170.503  1.00  0.00           N
ATOM   2188  NH2 ARG A 138      69.313  77.068 171.604  1.00  0.00           N
ATOM   2191  C   ARG A 138      61.543  75.898 173.034  1.00  0.00           C
ATOM   2192  O   ARG A 138      61.053  76.378 172.023  1.00  0.00           O
ATOM   2193  N   LEU A 139      60.873  74.978 173.743  1.00  0.00           N
ATOM   2195  CA  LEU A 139      59.503  74.648 173.423  1.00  0.00           C
ATOM   2197  CB  LEU A 139      59.203  73.148 173.663  1.00  0.00           C
ATOM   2200  CG  LEU A 139      59.843  72.188 172.644  1.00  0.00           C
ATOM   2202  CD1 LEU A 139      59.563  70.738 173.023  1.00  0.00           C
ATOM   2206  CD2 LEU A 139      59.363  72.408 171.212  1.00  0.00           C
ATOM   2210  C   LEU A 139      58.513  75.498 174.193  1.00  0.00           C
ATOM   2211  O   LEU A 139      57.373  75.638 173.764  1.00  0.00           O
ATOM   2212  N   ASN A 140      58.923  76.118 175.323  1.00  0.00           N
ATOM   2214  CA  ASN A 140      58.073  76.838 176.273  1.00  0.00           C
ATOM   2216  CB  ASN A 140      57.123  77.918 175.684  1.00  0.00           C
ATOM   2219  CG  ASN A 140      57.973  79.028 175.113  1.00  0.00           C
ATOM   2220  OD1 ASN A 140      59.183  79.098 175.274  1.00  0.00           O
ATOM   2221  ND2 ASN A 140      57.343  79.998 174.413  1.00  0.00           N
ATOM   2224  C   ASN A 140      57.323  75.898 177.182  1.00  0.00           C
ATOM   2225  O   ASN A 140      56.153  76.118 177.523  1.00  0.00           O
ATOM   2226  N   THR A 141      57.963  74.818 177.633  1.00  0.00           N
ATOM   2228  CA  THR A 141      57.293  73.718 178.293  1.00  0.00           C
ATOM   2230  CB  THR A 141      57.803  72.388 177.774  1.00  0.00           C
ATOM   2232  OG1 THR A 141      59.213  72.448 177.663  1.00  0.00           O
ATOM   2234  CG2 THR A 141      57.273  72.188 176.342  1.00  0.00           C
ATOM   2238  C   THR A 141      57.473  73.748 179.783  1.00  0.00           C
ATOM   2239  O   THR A 141      56.813  72.998 180.493  1.00  0.00           O
ATOM   2240  N   SER A 142      58.313  74.678 180.313  1.00  0.00           N
ATOM   2242  CA  SER A 142      58.743  74.648 181.714  1.00  0.00           C
ATOM   2244  CB  SER A 142      59.573  75.908 182.153  1.00  0.00           C
ATOM   2247  OG  SER A 142      60.213  75.658 183.403  1.00  0.00           O
ATOM   2249  C   SER A 142      57.593  74.608 182.693  1.00  0.00           C
ATOM   2250  O   SER A 142      57.473  73.718 183.533  1.00  0.00           O
ATOM   2251  N   ASN A 143      56.703  75.588 182.574  1.00  0.00           N
ATOM   2253  CA  ASN A 143      55.563  75.778 183.423  1.00  0.00           C
ATOM   2255  CB  ASN A 143      54.883  77.098 183.002  1.00  0.00           C
ATOM   2258  CG  ASN A 143      55.793  78.278 183.333  1.00  0.00           C
ATOM   2259  OD1 ASN A 143      56.583  78.238 184.273  1.00  0.00           O
ATOM   2260  ND2 ASN A 143      55.703  79.368 182.533  1.00  0.00           N
ATOM   2263  C   ASN A 143      54.553  74.648 183.374  1.00  0.00           C
ATOM   2264  O   ASN A 143      54.033  74.178 184.384  1.00  0.00           O
ATOM   2265  N   ASN A 144      54.243  74.148 182.153  1.00  0.00           N
ATOM   2267  CA  ASN A 144      53.333  73.028 182.003  1.00  0.00           C
ATOM   2269  CB  ASN A 144      52.993  72.858 180.502  1.00  0.00           C
ATOM   2272  CG  ASN A 144      51.633  72.218 180.294  1.00  0.00           C
ATOM   2273  OD1 ASN A 144      51.143  71.408 181.073  1.00  0.00           O
ATOM   2274  ND2 ASN A 144      50.893  72.658 179.252  1.00  0.00           N
ATOM   2277  C   ASN A 144      53.883  71.728 182.562  1.00  0.00           C
ATOM   2278  O   ASN A 144      53.123  70.918 183.104  1.00  0.00           O
ATOM   2279  N   THR A 145      55.213  71.528 182.363  1.00  0.00           N
ATOM   2281  CA  THR A 145      56.053  70.338 182.533  1.00  0.00           C
ATOM   2283  CB  THR A 145      56.293  69.838 183.964  1.00  0.00           C
ATOM   2285  OG1 THR A 145      55.113  69.398 184.624  1.00  0.00           O
ATOM   2287  CG2 THR A 145      56.843  71.008 184.783  1.00  0.00           C
ATOM   2291  C   THR A 145      55.753  69.178 181.604  1.00  0.00           C
ATOM   2292  O   THR A 145      56.603  68.318 181.374  1.00  0.00           O
ATOM   2293  N   LYS A 146      54.573  69.148 180.973  1.00  0.00           N
ATOM   2295  CA  LYS A 146      54.253  68.238 179.893  1.00  0.00           C
ATOM   2297  CB  LYS A 146      53.343  67.078 180.383  1.00  0.00           C
ATOM   2300  CG  LYS A 146      52.113  67.548 181.173  1.00  0.00           C
ATOM   2303  CD  LYS A 146      51.013  66.458 181.283  1.00  0.00           C
ATOM   2306  CE  LYS A 146      51.473  65.188 182.013  1.00  0.00           C
ATOM   2309  NZ  LYS A 146      50.433  64.138 181.934  1.00  0.00           N
ATOM   2313  C   LYS A 146      53.593  68.968 178.734  1.00  0.00           C
ATOM   2314  O   LYS A 146      53.113  70.098 178.864  1.00  0.00           O
ATOM   2315  N   VAL A 147      53.583  68.338 177.553  1.00  0.00           N
ATOM   2317  CA  VAL A 147      52.903  68.858 176.374  1.00  0.00           C
ATOM   2319  CB  VAL A 147      53.663  70.008 175.723  1.00  0.00           C
ATOM   2321  CG1 VAL A 147      55.113  69.618 175.393  1.00  0.00           C
ATOM   2325  CG2 VAL A 147      52.953  70.618 174.493  1.00  0.00           C
ATOM   2329  C   VAL A 147      52.653  67.728 175.393  1.00  0.00           C
ATOM   2330  O   VAL A 147      53.303  66.698 175.434  1.00  0.00           O
ATOM   2331  N   ARG A 148      51.683  67.878 174.464  1.00  0.00           N
ATOM   2333  CA  ARG A 148      51.603  66.998 173.314  1.00  0.00           C
ATOM   2335  CB  ARG A 148      50.133  66.788 172.982  1.00  0.00           C
ATOM   2338  CG  ARG A 148      49.833  65.768 171.884  1.00  0.00           C
ATOM   2341  CD  ARG A 148      48.513  65.048 172.123  1.00  0.00           C
ATOM   2344  NE  ARG A 148      47.523  66.128 172.453  1.00  0.00           N
ATOM   2346  CZ  ARG A 148      46.493  66.468 171.713  1.00  0.00           C
ATOM   2347  NH1 ARG A 148      46.213  65.888 170.574  1.00  0.00           N
ATOM   2350  NH2 ARG A 148      45.713  67.458 172.084  1.00  0.00           N
ATOM   2353  C   ARG A 148      52.333  67.598 172.133  1.00  0.00           C
ATOM   2354  O   ARG A 148      52.303  68.808 171.893  1.00  0.00           O
ATOM   2355  N   ILE A 149      53.073  66.768 171.394  1.00  0.00           N
ATOM   2357  CA  ILE A 149      54.073  67.208 170.443  1.00  0.00           C
ATOM   2359  CB  ILE A 149      55.493  66.928 170.954  1.00  0.00           C
ATOM   2361  CG2 ILE A 149      55.833  67.938 172.074  1.00  0.00           C
ATOM   2365  CG1 ILE A 149      55.673  65.478 171.464  1.00  0.00           C
ATOM   2368  CD  ILE A 149      57.143  65.088 171.613  1.00  0.00           C
ATOM   2372  C   ILE A 149      53.873  66.448 169.143  1.00  0.00           C
ATOM   2373  O   ILE A 149      53.353  65.338 169.133  1.00  0.00           O
ATOM   2374  N   ASP A 150      54.343  67.008 168.003  1.00  0.00           N
ATOM   2376  CA  ASP A 150      54.823  66.178 166.913  1.00  0.00           C
ATOM   2378  CB  ASP A 150      54.713  66.818 165.493  1.00  0.00           C
ATOM   2381  CG  ASP A 150      53.473  67.648 165.284  1.00  0.00           C
ATOM   2382  OD1 ASP A 150      53.563  68.868 165.564  1.00  0.00           O
ATOM   2383  OD2 ASP A 150      52.443  67.128 164.763  1.00  0.00           O
ATOM   2384  C   ASP A 150      56.313  65.888 167.164  1.00  0.00           C
ATOM   2385  O   ASP A 150      57.093  66.818 167.383  1.00  0.00           O
ATOM   2386  N   PRO A 151      56.783  64.648 167.142  1.00  0.00           N
ATOM   2387  CD  PRO A 151      56.013  63.478 167.514  1.00  0.00           C
ATOM   2390  CA  PRO A 151      58.153  64.328 166.833  1.00  0.00           C
ATOM   2392  CB  PRO A 151      58.353  62.978 167.523  1.00  0.00           C
ATOM   2395  CG  PRO A 151      56.993  62.308 167.413  1.00  0.00           C
ATOM   2398  C   PRO A 151      58.263  64.218 165.333  1.00  0.00           C
ATOM   2399  O   PRO A 151      57.303  63.848 164.654  1.00  0.00           O
ATOM   2400  N   ILE A 152      59.413  64.558 164.773  1.00  0.00           N
ATOM   2402  CA  ILE A 152      59.603  64.548 163.334  1.00  0.00           C
ATOM   2404  CB  ILE A 152      59.153  65.868 162.683  1.00  0.00           C
ATOM   2406  CG2 ILE A 152      59.173  66.998 163.743  1.00  0.00           C
ATOM   2410  CG1 ILE A 152      59.893  66.218 161.363  1.00  0.00           C
ATOM   2413  CD  ILE A 152      60.393  67.668 161.283  1.00  0.00           C
ATOM   2417  C   ILE A 152      61.043  64.108 163.134  1.00  0.00           C
ATOM   2418  O   ILE A 152      61.953  64.768 163.614  1.00  0.00           O
ATOM   2419  N   ILE A 153      61.283  62.968 162.473  1.00  0.00           N
ATOM   2421  CA  ILE A 153      62.603  62.318 162.434  1.00  0.00           C
ATOM   2423  CB  ILE A 153      62.493  60.808 162.592  1.00  0.00           C
ATOM   2425  CG2 ILE A 153      63.883  60.128 162.473  1.00  0.00           C
ATOM   2429  CG1 ILE A 153      61.803  60.398 163.923  1.00  0.00           C
ATOM   2432  CD  ILE A 153      62.673  60.538 165.173  1.00  0.00           C
ATOM   2436  C   ILE A 153      63.363  62.638 161.143  1.00  0.00           C
ATOM   2437  O   ILE A 153      62.753  62.698 160.074  1.00  0.00           O
ATOM   2438  N   VAL A 154      64.693  62.858 161.203  1.00  0.00           N
ATOM   2440  CA  VAL A 154      65.513  63.118 160.033  1.00  0.00           C
ATOM   2442  CB  VAL A 154      66.523  64.238 160.284  1.00  0.00           C
ATOM   2444  CG1 VAL A 154      67.633  63.808 161.243  1.00  0.00           C
ATOM   2448  CG2 VAL A 154      67.173  64.688 158.973  1.00  0.00           C
ATOM   2452  C   VAL A 154      66.103  61.828 159.413  1.00  0.00           C
ATOM   2453  OT1 VAL A 154      66.763  61.018 160.113  1.00  0.00           O
ATOM   2454  OT2 VAL A 154      65.863  61.628 158.184  1.00  0.00           O
ATOM   2455  NH3 POPEB 155       2.313  26.608 143.094  1.00  0.00           N
ATOM   2459  C12 POPEB 155       2.133  27.208 144.464  1.00  0.00           C
ATOM   2462  C11 POPEB 155       1.133  28.388 144.434  1.00  0.00           C
ATOM   2465  P   POPEB 155       0.343  29.248 142.104  1.00  0.00           P
ATOM   2466  O13 POPEB 155       0.473  27.858 141.613  1.00  0.00           O
ATOM   2467  O14 POPEB 155      -0.987  29.718 142.523  1.00  0.00           O
ATOM   2468  O11 POPEB 155       0.993  30.198 141.014  1.00  0.00           O
ATOM   2469  O12 POPEB 155       1.343  29.308 143.343  1.00  0.00           O
ATOM   2470  C1  POPEB 155       0.713  29.948 139.614  1.00  0.00           C
ATOM   2473  C2  POPEB 155       1.943  29.398 138.813  1.00  0.00           C
ATOM   2475  O21 POPEB 155       1.453  28.538 137.764  1.00  0.00           O
ATOM   2476  C21 POPEB 155       1.283  29.148 136.583  1.00  0.00           C
ATOM   2477  O22 POPEB 155       1.713  30.248 136.294  1.00  0.00           O
ATOM   2478  C22 POPEB 155       0.463  28.248 135.663  1.00  0.00           C
ATOM   2481  C3  POPEB 155       2.943  28.588 139.704  1.00  0.00           C
ATOM   2484  O31 POPEB 155       4.173  28.268 139.003  1.00  0.00           O
ATOM   2485  C31 POPEB 155       4.673  27.048 139.234  1.00  0.00           C
ATOM   2486  O32 POPEB 155       4.153  26.218 139.953  1.00  0.00           O
ATOM   2487  C32 POPEB 155       5.923  26.828 138.393  1.00  0.00           C
ATOM   2490  C23 POPEB 155      -0.737  29.018 135.063  1.00  0.00           C
ATOM   2493  C24 POPEB 155      -1.047  28.648 133.604  1.00  0.00           C
ATOM   2496  C25 POPEB 155      -1.923  29.718 132.923  1.00  0.00           C
ATOM   2499  C26 POPEB 155      -1.097  30.918 132.434  1.00  0.00           C
ATOM   2502  C27 POPEB 155      -1.953  32.128 132.014  1.00  0.00           C
ATOM   2505  C28 POPEB 155      -1.873  32.478 130.513  1.00  0.00           C
ATOM   2508  C29 POPEB 155      -2.553  31.458 129.633  1.00  0.00           C
ATOM   2510 0C21 POPEB 155      -3.483  31.698 128.694  1.00  0.00           C
ATOM   2512 1C21 POPEB 155      -4.083  33.038 128.303  1.00  0.00           C
ATOM   2515 2C21 POPEB 155      -3.683  33.528 126.894  1.00  0.00           C
ATOM   2518 3C21 POPEB 155      -2.203  33.928 126.784  1.00  0.00           C
ATOM   2521 4C21 POPEB 155      -1.823  34.578 125.434  1.00  0.00           C
ATOM   2524 5C21 POPEB 155      -2.413  35.988 125.264  1.00  0.00           C
ATOM   2527 6C21 POPEB 155      -1.813  36.768 124.083  1.00  0.00           C
ATOM   2530 7C21 POPEB 155      -2.333  38.208 124.014  1.00  0.00           C
ATOM   2533 8C21 POPEB 155      -1.703  39.058 122.914  1.00  0.00           C
ATOM   2537  C33 POPEB 155       5.553  26.708 136.904  1.00  0.00           C
ATOM   2540  C34 POPEB 155       6.693  26.178 136.023  1.00  0.00           C
ATOM   2543  C35 POPEB 155       6.173  25.448 134.764  1.00  0.00           C
ATOM   2546  C36 POPEB 155       5.483  26.338 133.734  1.00  0.00           C
ATOM   2549  C37 POPEB 155       4.613  25.548 132.743  1.00  0.00           C
ATOM   2552  C38 POPEB 155       5.323  24.358 132.064  1.00  0.00           C
ATOM   2555  C39 POPEB 155       6.543  24.788 131.243  1.00  0.00           C
ATOM   2558 0C31 POPEB 155       7.193  23.628 130.473  1.00  0.00           C
ATOM   2561 1C31 POPEB 155       8.033  24.138 129.294  1.00  0.00           C
ATOM   2564 2C31 POPEB 155       8.633  23.008 128.443  1.00  0.00           C
ATOM   2567 3C31 POPEB 155       9.213  23.508 127.123  1.00  0.00           C
ATOM   2570 4C31 POPEB 155       9.293  22.418 126.044  1.00  0.00           C
ATOM   2573 5C31 POPEB 155       9.753  22.978 124.684  1.00  0.00           C
ATOM   2576 6C31 POPEB 155       9.713  21.948 123.553  1.00  0.00           C
ATOM   2580  NH3 POPEC 156      59.283  37.868 104.284  1.00  0.00           N
ATOM   2584  C12 POPEC 156      58.403  38.138 103.104  1.00  0.00           C
ATOM   2587  C11 POPEC 156      57.023  37.488 103.284  1.00  0.00           C
ATOM   2590  P   POPEC 156      55.273  38.828 104.623  1.00  0.00           P
ATOM   2591  O13 POPEC 156      55.863  40.178 104.493  1.00  0.00           O
ATOM   2592  O14 POPEC 156      54.253  38.398 103.644  1.00  0.00           O
ATOM   2593  O11 POPEC 156      54.833  38.538 106.123  1.00  0.00           O
ATOM   2594  O12 POPEC 156      56.483  37.818 104.564  1.00  0.00           O
ATOM   2595  C1  POPEC 156      54.433  39.588 106.993  1.00  0.00           C
ATOM   2598  C2  POPEC 156      54.433  39.128 108.493  1.00  0.00           C
ATOM   2600  O21 POPEC 156      53.813  40.128 109.304  1.00  0.00           O
ATOM   2601  C21 POPEC 156      54.433  41.298 109.394  1.00  0.00           C
ATOM   2602  O22 POPEC 156      55.493  41.598 108.883  1.00  0.00           O
ATOM   2603  C22 POPEC 156      53.543  42.258 110.193  1.00  0.00           C
ATOM   2606  C3  POPEC 156      55.793  38.618 109.104  1.00  0.00           C
ATOM   2609  O31 POPEC 156      55.613  37.898 110.354  1.00  0.00           O
ATOM   2610  C31 POPEC 156      55.863  38.598 111.474  1.00  0.00           C
ATOM   2611  O32 POPEC 156      56.293  39.728 111.524  1.00  0.00           O
ATOM   2612  C32 POPEC 156      55.543  37.748 112.704  1.00  0.00           C
ATOM   2615  C23 POPEC 156      53.813  42.308 111.713  1.00  0.00           C
ATOM   2618  C24 POPEC 156      52.913  43.368 112.354  1.00  0.00           C
ATOM   2621  C25 POPEC 156      52.913  43.458 113.883  1.00  0.00           C
ATOM   2624  C26 POPEC 156      54.273  43.718 114.543  1.00  0.00           C
ATOM   2627  C27 POPEC 156      54.103  43.998 116.044  1.00  0.00           C
ATOM   2630  C28 POPEC 156      55.423  44.118 116.813  1.00  0.00           C
ATOM   2633  C29 POPEC 156      56.113  45.438 116.544  1.00  0.00           C
ATOM   2635 0C21 POPEC 156      56.313  46.428 117.434  1.00  0.00           C
ATOM   2637 1C21 POPEC 156      55.903  46.398 118.894  1.00  0.00           C
ATOM   2640 2C21 POPEC 156      56.803  47.268 119.794  1.00  0.00           C
ATOM   2643 3C21 POPEC 156      56.373  47.218 121.264  1.00  0.00           C
ATOM   2646 4C21 POPEC 156      57.053  48.258 122.174  1.00  0.00           C
ATOM   2649 5C21 POPEC 156      58.563  48.068 122.263  1.00  0.00           C
ATOM   2652 6C21 POPEC 156      59.253  49.118 123.144  1.00  0.00           C
ATOM   2655 7C21 POPEC 156      60.633  49.488 122.593  1.00  0.00           C
ATOM   2658 8C21 POPEC 156      61.433  50.458 123.464  1.00  0.00           C
ATOM   2662  C33 POPEC 156      54.083  37.968 113.124  1.00  0.00           C
ATOM   2665  C34 POPEC 156      53.833  37.888 114.633  1.00  0.00           C
ATOM   2668  C35 POPEC 156      54.383  39.118 115.354  1.00  0.00           C
ATOM   2671  C36 POPEC 156      54.133  39.048 116.854  1.00  0.00           C
ATOM   2674  C37 POPEC 156      54.763  40.238 117.593  1.00  0.00           C
ATOM   2677  C38 POPEC 156      54.563  40.168 119.104  1.00  0.00           C
ATOM   2680  C39 POPEC 156      55.033  38.828 119.684  1.00  0.00           C
ATOM   2683 0C31 POPEC 156      55.233  38.848 121.194  1.00  0.00           C
ATOM   2686 1C31 POPEC 156      53.923  38.928 121.993  1.00  0.00           C
ATOM   2689 2C31 POPEC 156      54.223  39.018 123.493  1.00  0.00           C
ATOM   2692 3C31 POPEC 156      53.013  38.768 124.403  1.00  0.00           C
ATOM   2695 4C31 POPEC 156      52.163  39.998 124.724  1.00  0.00           C
ATOM   2698 5C31 POPEC 156      50.983  39.678 125.653  1.00  0.00           C
ATOM   2701 6C31 POPEC 156      50.483  40.878 126.454  1.00  0.00           C
ATOM   2705  NH3 POPED 157      44.183  53.658 100.943  1.00  0.00           N
ATOM   2709  C12 POPED 157      42.713  53.818 101.203  1.00  0.00           C
ATOM   2712  C11 POPED 157      41.893  52.658 100.624  1.00  0.00           C
ATOM   2715  P   POPED 157      40.563  51.548 102.604  1.00  0.00           P
ATOM   2716  O13 POPED 157      39.223  50.908 102.563  1.00  0.00           O
ATOM   2717  O14 POPED 157      41.743  50.668 102.693  1.00  0.00           O
ATOM   2718  O11 POPED 157      40.603  52.608 103.784  1.00  0.00           O
ATOM   2719  O12 POPED 157      40.683  52.498 101.354  1.00  0.00           O
ATOM   2720  C1  POPED 157      40.603  52.188 105.154  1.00  0.00           C
ATOM   2723  C2  POPED 157      39.343  52.658 105.943  1.00  0.00           C
ATOM   2725  O21 POPED 157      39.573  52.318 107.313  1.00  0.00           O
ATOM   2726  C21 POPED 157      38.863  52.988 108.203  1.00  0.00           C
ATOM   2727  O22 POPED 157      38.203  53.998 107.993  1.00  0.00           O
ATOM   2728  C22 POPED 157      38.923  52.208 109.534  1.00  0.00           C
ATOM   2731  C3  POPED 157      38.063  51.948 105.414  1.00  0.00           C
ATOM   2734  O31 POPED 157      36.993  51.848 106.394  1.00  0.00           O
ATOM   2735  C31 POPED 157      35.963  52.648 106.194  1.00  0.00           C
ATOM   2736  O32 POPED 157      35.873  53.488 105.323  1.00  0.00           O
ATOM   2737  C32 POPED 157      34.833  52.248 107.154  1.00  0.00           C
ATOM   2740  C23 POPED 157      38.843  53.108 110.793  1.00  0.00           C
ATOM   2743  C24 POPED 157      37.663  52.808 111.722  1.00  0.00           C
ATOM   2746  C25 POPED 157      37.983  51.778 112.813  1.00  0.00           C
ATOM   2749  C26 POPED 157      37.003  51.818 113.993  1.00  0.00           C
ATOM   2752  C27 POPED 157      37.283  50.688 114.984  1.00  0.00           C
ATOM   2755  C28 POPED 157      36.433  50.768 116.264  1.00  0.00           C
ATOM   2758  C29 POPED 157      36.603  49.518 117.074  1.00  0.00           C
ATOM   2760 0C21 POPED 157      36.823  49.398 118.404  1.00  0.00           C
ATOM   2762 1C21 POPED 157      36.903  50.518 119.403  1.00  0.00           C
ATOM   2765 2C21 POPED 157      38.313  50.668 120.014  1.00  0.00           C
ATOM   2768 3C21 POPED 157      38.783  49.448 120.814  1.00  0.00           C
ATOM   2771 4C21 POPED 157      39.853  49.818 121.862  1.00  0.00           C
ATOM   2774 5C21 POPED 157      40.143  48.688 122.864  1.00  0.00           C
ATOM   2777 6C21 POPED 157      40.863  49.208 124.114  1.00  0.00           C
ATOM   2780 7C21 POPED 157      41.183  48.108 125.133  1.00  0.00           C
ATOM   2783 8C21 POPED 157      41.953  48.578 126.363  1.00  0.00           C
ATOM   2787  C33 POPED 157      34.983  52.738 108.614  1.00  0.00           C
ATOM   2790  C34 POPED 157      33.713  52.438 109.434  1.00  0.00           C
ATOM   2793  C35 POPED 157      33.843  52.608 110.964  1.00  0.00           C
ATOM   2796  C36 POPED 157      32.533  52.218 111.674  1.00  0.00           C
ATOM   2799  C37 POPED 157      32.633  51.758 113.144  1.00  0.00           C
ATOM   2802  C38 POPED 157      32.583  52.868 114.193  1.00  0.00           C
ATOM   2805  C39 POPED 157      32.283  52.288 115.593  1.00  0.00           C
ATOM   2808 0C31 POPED 157      32.203  53.348 116.703  1.00  0.00           C
ATOM   2811 1C31 POPED 157      33.513  53.578 117.453  1.00  0.00           C
ATOM   2814 2C31 POPED 157      33.313  54.608 118.574  1.00  0.00           C
ATOM   2817 3C31 POPED 157      34.573  54.958 119.374  1.00  0.00           C
ATOM   2820 4C31 POPED 157      34.303  56.068 120.393  1.00  0.00           C
ATOM   2823 5C31 POPED 157      35.453  56.308 121.374  1.00  0.00           C
ATOM   2826 6C31 POPED 157      35.153  57.398 122.403  1.00  0.00           C
ATOM   2830  NH3 POPEE 158      90.703  31.368 105.913  1.00  0.00           N
ATOM   2834  C12 POPEE 158      90.923  30.508 104.693  1.00  0.00           C
ATOM   2837  C11 POPEE 158      89.633  30.358 103.863  1.00  0.00           C
ATOM   2840  P   POPEE 158      87.453  30.618 105.294  1.00  0.00           P
ATOM   2841  O13 POPEE 158      87.943  32.008 105.504  1.00  0.00           O
ATOM   2842  O14 POPEE 158      86.133  30.418 104.684  1.00  0.00           O
ATOM   2843  O11 POPEE 158      87.443  29.988 106.722  1.00  0.00           O
ATOM   2844  O12 POPEE 158      88.583  29.748 104.614  1.00  0.00           O
ATOM   2845  C1  POPEE 158      86.433  30.358 107.663  1.00  0.00           C
ATOM   2848  C2  POPEE 158      87.133  30.678 108.983  1.00  0.00           C
ATOM   2850  O21 POPEE 158      86.303  30.448 110.124  1.00  0.00           O
ATOM   2851  C21 POPEE 158      85.513  31.368 110.633  1.00  0.00           C
ATOM   2852  O22 POPEE 158      85.173  32.418 110.133  1.00  0.00           O
ATOM   2853  C22 POPEE 158      85.063  30.858 111.993  1.00  0.00           C
ATOM   2856  C3  POPEE 158      87.893  32.018 108.964  1.00  0.00           C
ATOM   2859  O31 POPEE 158      88.813  32.078 110.053  1.00  0.00           O
ATOM   2860  C31 POPEE 158      89.933  31.348 109.873  1.00  0.00           C
ATOM   2861  O32 POPEE 158      90.253  30.808 108.824  1.00  0.00           O
ATOM   2862  C32 POPEE 158      90.703  31.338 111.203  1.00  0.00           C
ATOM   2865  C23 POPEE 158      84.123  31.858 112.683  1.00  0.00           C
ATOM   2868  C24 POPEE 158      83.823  31.458 114.133  1.00  0.00           C
ATOM   2871  C25 POPEE 158      82.673  32.308 114.693  1.00  0.00           C
ATOM   2874  C26 POPEE 158      82.393  32.048 116.184  1.00  0.00           C
ATOM   2877  C27 POPEE 158      80.933  32.338 116.534  1.00  0.00           C
ATOM   2880  C28 POPEE 158      80.533  31.858 117.943  1.00  0.00           C
ATOM   2883  C29 POPEE 158      80.993  32.818 119.024  1.00  0.00           C
ATOM   2885 0C21 POPEE 158      80.423  32.938 120.233  1.00  0.00           C
ATOM   2887 1C21 POPEE 158      79.283  32.078 120.733  1.00  0.00           C
ATOM   2890 2C21 POPEE 158      79.333  31.818 122.254  1.00  0.00           C
ATOM   2893 3C21 POPEE 158      80.593  31.078 122.704  1.00  0.00           C
ATOM   2896 4C21 POPEE 158      80.563  30.668 124.184  1.00  0.00           C
ATOM   2899 5C21 POPEE 158      81.923  30.178 124.684  1.00  0.00           C
ATOM   2902 6C21 POPEE 158      81.913  29.778 126.163  1.00  0.00           C
ATOM   2905 7C21 POPEE 158      83.323  29.638 126.734  1.00  0.00           C
ATOM   2908 8C21 POPEE 158      83.353  29.228 128.203  1.00  0.00           C
ATOM   2912  C33 POPEE 158      90.943  29.958 111.843  1.00  0.00           C
ATOM   2915  C34 POPEE 158      91.583  30.118 113.223  1.00  0.00           C
ATOM   2918  C35 POPEE 158      91.953  28.818 113.964  1.00  0.00           C
ATOM   2921  C36 POPEE 158      92.523  29.088 115.364  1.00  0.00           C
ATOM   2924  C37 POPEE 158      93.283  27.918 116.023  1.00  0.00           C
ATOM   2927  C38 POPEE 158      94.733  27.738 115.554  1.00  0.00           C
ATOM   2930  C39 POPEE 158      94.863  26.728 114.403  1.00  0.00           C
ATOM   2933 0C31 POPEE 158      96.313  26.418 114.034  1.00  0.00           C
ATOM   2936 1C31 POPEE 158      96.373  25.268 113.023  1.00  0.00           C
ATOM   2939 2C31 POPEE 158      97.753  24.618 112.924  1.00  0.00           C
ATOM   2942 3C31 POPEE 158      97.633  23.158 112.453  1.00  0.00           C
ATOM   2945 4C31 POPEE 158      98.973  22.508 112.104  1.00  0.00           C
ATOM   2948 5C31 POPEE 158      98.803  21.058 111.633  1.00  0.00           C
ATOM   2951 6C31 POPEE 158     100.133  20.388 111.313  1.00  0.00           C
ATOM   2955  NH3 POPEF 159     115.653  56.148 106.674  1.00  0.00           N
ATOM   2959  C12 POPEF 159     116.953  56.878 106.924  1.00  0.00           C
ATOM   2962  C11 POPEF 159     117.453  57.688 105.694  1.00  0.00           C
ATOM   2965  P   POPEF 159     115.493  59.338 105.274  1.00  0.00           P
ATOM   2966  O13 POPEF 159     114.873  58.028 104.934  1.00  0.00           O
ATOM   2967  O14 POPEF 159     115.333  60.468 104.333  1.00  0.00           O
ATOM   2968  O11 POPEF 159     115.013  59.778 106.713  1.00  0.00           O
ATOM   2969  O12 POPEF 159     117.003  59.038 105.612  1.00  0.00           O
ATOM   2970  C1  POPEF 159     115.143  61.128 107.214  1.00  0.00           C
ATOM   2973  C2  POPEF 159     116.053  61.238 108.474  1.00  0.00           C
ATOM   2975  O21 POPEF 159     115.663  62.378 109.263  1.00  0.00           O
ATOM   2976  C21 POPEF 159     114.983  62.148 110.393  1.00  0.00           C
ATOM   2977  O22 POPEF 159     114.753  61.058 110.873  1.00  0.00           O
ATOM   2978  C22 POPEF 159     114.563  63.458 111.033  1.00  0.00           C
ATOM   2981  C3  POPEF 159     117.573  61.378 108.124  1.00  0.00           C
ATOM   2984  O31 POPEF 159     117.953  62.708 107.683  1.00  0.00           O
ATOM   2985  C31 POPEF 159     118.543  63.528 108.563  1.00  0.00           C
ATOM   2986  O32 POPEF 159     118.913  63.188 109.674  1.00  0.00           O
ATOM   2987  C32 POPEF 159     118.753  64.918 107.963  1.00  0.00           C
ATOM   2990  C23 POPEF 159     113.083  63.738 110.714  1.00  0.00           C
ATOM   2993  C24 POPEF 159     112.413  64.748 111.623  1.00  0.00           C
ATOM   2996  C25 POPEF 159     110.913  64.948 111.394  1.00  0.00           C
ATOM   2999  C26 POPEF 159     110.383  65.978 112.394  1.00  0.00           C
ATOM   3002  C27 POPEF 159     108.873  65.898 112.633  1.00  0.00           C
ATOM   3005  C28 POPEF 159     108.373  66.818 113.773  1.00  0.00           C
ATOM   3008  C29 POPEF 159     109.023  66.488 115.093  1.00  0.00           C
ATOM   3010 0C21 POPEF 159     108.893  67.168 116.243  1.00  0.00           C
ATOM   3012 1C21 POPEF 159     108.043  68.378 116.493  1.00  0.00           C
ATOM   3015 2C21 POPEF 159     106.933  68.018 117.493  1.00  0.00           C
ATOM   3018 3C21 POPEF 159     106.093  69.198 118.004  1.00  0.00           C
ATOM   3021 4C21 POPEF 159     105.133  68.738 119.114  1.00  0.00           C
ATOM   3024 5C21 POPEF 159     104.223  69.828 119.693  1.00  0.00           C
ATOM   3027 6C21 POPEF 159     103.173  70.378 118.703  1.00  0.00           C
ATOM   3030 7C21 POPEF 159     102.013  71.078 119.413  1.00  0.00           C
ATOM   3033 8C21 POPEF 159     100.993  71.708 118.454  1.00  0.00           C
ATOM   3037  C33 POPEF 159     118.373  66.098 108.904  1.00  0.00           C
ATOM   3040  C34 POPEF 159     119.473  66.508 109.894  1.00  0.00           C
ATOM   3043  C35 POPEF 159     119.123  67.808 110.663  1.00  0.00           C
ATOM   3046  C36 POPEF 159     120.283  68.408 111.474  1.00  0.00           C
ATOM   3049  C37 POPEF 159     120.283  68.048 112.963  1.00  0.00           C
ATOM   3052  C38 POPEF 159     121.463  68.628 113.754  1.00  0.00           C
ATOM   3055  C39 POPEF 159     121.303  68.548 115.284  1.00  0.00           C
ATOM   3058 0C31 POPEF 159     121.393  67.128 115.854  1.00  0.00           C
ATOM   3061 1C31 POPEF 159     121.003  67.038 117.344  1.00  0.00           C
ATOM   3064 2C31 POPEF 159     120.603  65.628 117.803  1.00  0.00           C
ATOM   3067 3C31 POPEF 159     121.733  64.578 117.733  1.00  0.00           C
ATOM   3070 4C31 POPEF 159     122.903  64.898 118.673  1.00  0.00           C
ATOM   3073 5C31 POPEF 159     123.803  63.688 118.933  1.00  0.00           C
ATOM   3076 6C31 POPEF 159     124.943  63.988 119.923  1.00  0.00           C
ATOM   3080  NH3 POPEG 160      26.493 129.458 100.924  1.00  0.00           N
ATOM   3084  C12 POPEG 160      27.923 129.808 100.593  1.00  0.00           C
ATOM   3087  C11 POPEG 160      28.733 128.628 100.053  1.00  0.00           C
ATOM   3090  P   POPEG 160      28.693 126.058 100.583  1.00  0.00           P
ATOM   3091  O13 POPEG 160      28.313 126.028  99.154  1.00  0.00           O
ATOM   3092  O14 POPEG 160      29.973 125.458 100.993  1.00  0.00           O
ATOM   3093  O11 POPEG 160      27.513 125.508 101.493  1.00  0.00           O
ATOM   3094  O12 POPEG 160      28.763 127.578 101.033  1.00  0.00           O
ATOM   3095  C1  POPEG 160      26.523 126.358 102.064  1.00  0.00           C
ATOM   3098  C2  POPEG 160      25.833 125.698 103.293  1.00  0.00           C
ATOM   3100  O21 POPEG 160      24.513 126.218 103.533  1.00  0.00           O
ATOM   3101  C21 POPEG 160      24.303 127.518 103.614  1.00  0.00           C
ATOM   3102  O22 POPEG 160      25.163 128.388 103.553  1.00  0.00           O
ATOM   3103  C22 POPEG 160      22.803 127.808 103.703  1.00  0.00           C
ATOM   3106  C3  POPEG 160      26.753 125.758 104.553  1.00  0.00           C
ATOM   3109  O31 POPEG 160      26.193 125.018 105.674  1.00  0.00           O
ATOM   3110  C31 POPEG 160      26.213 125.638 106.843  1.00  0.00           C
ATOM   3111  O32 POPEG 160      26.483 126.818 107.034  1.00  0.00           O
ATOM   3112  C32 POPEG 160      25.913 124.618 107.953  1.00  0.00           C
ATOM   3115  C23 POPEG 160      22.233 127.728 105.144  1.00  0.00           C
ATOM   3118  C24 POPEG 160      20.703 127.548 105.163  1.00  0.00           C
ATOM   3121  C25 POPEG 160      20.193 127.098 106.544  1.00  0.00           C
ATOM   3124  C26 POPEG 160      18.683 126.768 106.563  1.00  0.00           C
ATOM   3127  C27 POPEG 160      17.783 127.988 106.324  1.00  0.00           C
ATOM   3130  C28 POPEG 160      16.273 127.658 106.383  1.00  0.00           C
ATOM   3133  C29 POPEG 160      15.833 127.328 107.784  1.00  0.00           C
ATOM   3135 0C21 POPEG 160      14.973 126.378 108.194  1.00  0.00           C
ATOM   3137 1C21 POPEG 160      14.203 125.418 107.324  1.00  0.00           C
ATOM   3140 2C21 POPEG 160      12.683 125.558 107.514  1.00  0.00           C
ATOM   3143 3C21 POPEG 160      12.203 125.088 108.904  1.00  0.00           C
ATOM   3146 4C21 POPEG 160      10.703 124.758 108.954  1.00  0.00           C
ATOM   3149 5C21 POPEG 160      10.273 124.218 110.333  1.00  0.00           C
ATOM   3152 6C21 POPEG 160       8.823 123.748 110.373  1.00  0.00           C
ATOM   3155 7C21 POPEG 160       8.433 123.078 111.693  1.00  0.00           C
ATOM   3158 8C21 POPEG 160       7.003 122.538 111.703  1.00  0.00           C
ATOM   3162  C33 POPEG 160      25.503 125.228 109.313  1.00  0.00           C
ATOM   3165  C34 POPEG 160      25.133 124.158 110.354  1.00  0.00           C
ATOM   3168  C35 POPEG 160      24.203 124.648 111.474  1.00  0.00           C
ATOM   3171  C36 POPEG 160      24.913 125.048 112.774  1.00  0.00           C
ATOM   3174  C37 POPEG 160      23.933 125.118 113.954  1.00  0.00           C
ATOM   3177  C38 POPEG 160      24.613 125.298 115.313  1.00  0.00           C
ATOM   3180  C39 POPEG 160      23.733 124.858 116.493  1.00  0.00           C
ATOM   3183 0C31 POPEG 160      22.643 125.868 116.883  1.00  0.00           C
ATOM   3186 1C31 POPEG 160      21.543 125.228 117.743  1.00  0.00           C
ATOM   3189 2C31 POPEG 160      21.013 126.128 118.883  1.00  0.00           C
ATOM   3192 3C31 POPEG 160      20.413 127.458 118.413  1.00  0.00           C
ATOM   3195 4C31 POPEG 160      20.013 128.348 119.593  1.00  0.00           C
ATOM   3198 5C31 POPEG 160      19.513 129.728 119.154  1.00  0.00           C
ATOM   3201 6C31 POPEG 160      19.113 130.624 120.333  1.00  0.00           C
ATOM   3205  NH3 POPEH 161      72.073  11.388 106.664  1.00  0.00           N
ATOM   3209  C12 POPEH 161      71.673   9.938 106.563  1.00  0.00           C
ATOM   3212  C11 POPEH 161      70.313   9.708 105.834  1.00  0.00           C
ATOM   3215  P   POPEH 161      68.613  11.388 107.023  1.00  0.00           P
ATOM   3216  O13 POPEH 161      67.633  12.428 106.643  1.00  0.00           O
ATOM   3217  O14 POPEH 161      69.633  11.808 108.013  1.00  0.00           O
ATOM   3218  O11 POPEH 161      67.883  10.118 107.624  1.00  0.00           O
ATOM   3219  O12 POPEH 161      69.423  10.818 105.803  1.00  0.00           O
ATOM   3220  C1  POPEH 161      67.313  10.178 108.933  1.00  0.00           C
ATOM   3223  C2  POPEH 161      68.123   9.338 109.953  1.00  0.00           C
ATOM   3225  O21 POPEH 161      67.373   9.178 111.163  1.00  0.00           O
ATOM   3226  C21 POPEH 161      67.443  10.078 112.123  1.00  0.00           C
ATOM   3227  O22 POPEH 161      67.983  11.178 112.074  1.00  0.00           O
ATOM   3228  C22 POPEH 161      66.833   9.468 113.393  1.00  0.00           C
ATOM   3231  C3  POPEH 161      69.593   9.798 110.163  1.00  0.00           C
ATOM   3234  O31 POPEH 161      70.243   8.958 111.133  1.00  0.00           O
ATOM   3235  C31 POPEH 161      71.553   8.878 110.974  1.00  0.00           C
ATOM   3236  O32 POPEH 161      72.233   9.618 110.284  1.00  0.00           O
ATOM   3237  C32 POPEH 161      72.063   7.598 111.633  1.00  0.00           C
ATOM   3240  C23 POPEH 161      67.823   8.488 114.053  1.00  0.00           C
ATOM   3243  C24 POPEH 161      67.233   7.568 115.144  1.00  0.00           C
ATOM   3246  C25 POPEH 161      67.393   8.168 116.553  1.00  0.00           C
ATOM   3249  C26 POPEH 161      66.963   7.218 117.683  1.00  0.00           C
ATOM   3252  C27 POPEH 161      67.203   7.868 119.063  1.00  0.00           C
ATOM   3255  C28 POPEH 161      66.453   7.188 120.233  1.00  0.00           C
ATOM   3258  C29 POPEH 161      67.243   6.128 120.954  1.00  0.00           C
ATOM   3260 0C21 POPEH 161      66.953   5.648 122.174  1.00  0.00           C
ATOM   3262 1C21 POPEH 161      65.773   6.038 123.044  1.00  0.00           C
ATOM   3265 2C21 POPEH 161      64.753   4.888 123.203  1.00  0.00           C
ATOM   3268 3C21 POPEH 161      65.263   3.708 124.044  1.00  0.00           C
ATOM   3271 4C21 POPEH 161      64.343   2.478 123.933  1.00  0.00           C
ATOM   3274 5C21 POPEH 161      64.983   1.208 124.502  1.00  0.00           C
ATOM   3277 6C21 POPEH 161      64.153  -0.058 124.213  1.00  0.00           C
ATOM   3280 7C21 POPEH 161      64.693  -1.288 124.953  1.00  0.00           C
ATOM   3283 8C21 POPEH 161      63.863  -2.558 124.754  1.00  0.00           C
ATOM   3287  C33 POPEH 161      71.743   7.488 113.133  1.00  0.00           C
ATOM   3290  C34 POPEH 161      71.973   6.068 113.673  1.00  0.00           C
ATOM   3293  C35 POPEH 161      71.653   5.988 115.174  1.00  0.00           C
ATOM   3296  C36 POPEH 161      72.123   4.688 115.814  1.00  0.00           C
ATOM   3299  C37 POPEH 161      71.793   4.658 117.313  1.00  0.00           C
ATOM   3302  C38 POPEH 161      72.033   3.298 117.972  1.00  0.00           C
ATOM   3305  C39 POPEH 161      71.073   2.218 117.444  1.00  0.00           C
ATOM   3308 0C31 POPEH 161      71.063   0.948 118.293  1.00  0.00           C
ATOM   3311 1C31 POPEH 161      69.953  -0.018 117.864  1.00  0.00           C
ATOM   3314 2C31 POPEH 161      69.903  -1.268 118.754  1.00  0.00           C
ATOM   3317 3C31 POPEH 161      68.543  -1.528 119.403  1.00  0.00           C
ATOM   3320 4C31 POPEH 161      68.673  -2.668 120.434  1.00  0.00           C
ATOM   3323 5C31 POPEH 161      67.403  -2.908 121.243  1.00  0.00           C
ATOM   3326 6C31 POPEH 161      67.643  -3.808 122.453  1.00  0.00           C
ATOM   3330  NH3 POPEI 162      65.963 121.238 106.514  1.00  0.00           N
ATOM   3334  C12 POPEI 162      66.193 121.998 107.803  1.00  0.00           C
ATOM   3337  C11 POPEI 162      67.483 122.868 107.823  1.00  0.00           C
ATOM   3340  P   POPEI 162      69.483 121.458 106.903  1.00  0.00           P
ATOM   3341  O13 POPEI 162      68.573 120.478 106.264  1.00  0.00           O
ATOM   3342  O14 POPEI 162      70.113 122.488 106.044  1.00  0.00           O
ATOM   3343  O11 POPEI 162      70.603 120.668 107.674  1.00  0.00           O
ATOM   3344  O12 POPEI 162      68.673 122.128 108.104  1.00  0.00           O
ATOM   3345  C1  POPEI 162      71.253 121.188 108.824  1.00  0.00           C
ATOM   3348  C2  POPEI 162      70.893 120.358 110.074  1.00  0.00           C
ATOM   3350  O21 POPEI 162      71.843 120.738 111.074  1.00  0.00           O
ATOM   3351  C21 POPEI 162      71.443 120.758 112.324  1.00  0.00           C
ATOM   3352  O22 POPEI 162      70.313 120.568 112.743  1.00  0.00           O
ATOM   3353  C22 POPEI 162      72.693 120.938 113.184  1.00  0.00           C
ATOM   3356  C3  POPEI 162      70.963 118.838 109.724  1.00  0.00           C
ATOM   3359  O31 POPEI 162      70.983 117.938 110.864  1.00  0.00           O
ATOM   3360  C31 POPEI 162      72.203 117.748 111.383  1.00  0.00           C
ATOM   3361  O32 POPEI 162      73.233 118.228 110.943  1.00  0.00           O
ATOM   3362  C32 POPEI 162      72.143 116.798 112.563  1.00  0.00           C
ATOM   3365  C23 POPEI 162      72.383 121.038 114.684  1.00  0.00           C
ATOM   3368  C24 POPEI 162      73.643 120.998 115.544  1.00  0.00           C
ATOM   3371  C25 POPEI 162      73.323 121.008 117.043  1.00  0.00           C
ATOM   3374  C26 POPEI 162      74.563 121.248 117.914  1.00  0.00           C
ATOM   3377  C27 POPEI 162      74.313 120.868 119.383  1.00  0.00           C
ATOM   3380  C28 POPEI 162      75.423 121.328 120.344  1.00  0.00           C
ATOM   3383  C29 POPEI 162      75.473 122.838 120.463  1.00  0.00           C
ATOM   3385 0C21 POPEI 162      75.703 123.568 121.553  1.00  0.00           C
ATOM   3387 1C21 POPEI 162      76.043 123.098 122.943  1.00  0.00           C
ATOM   3390 2C21 POPEI 162      77.503 123.478 123.252  1.00  0.00           C
ATOM   3393 3C21 POPEI 162      77.833 123.428 124.743  1.00  0.00           C
ATOM   3396 4C21 POPEI 162      79.343 123.438 124.993  1.00  0.00           C
ATOM   3399 5C21 POPEI 162      79.743 123.978 126.374  1.00  0.00           C
ATOM   3402 6C21 POPEI 162      79.613 125.498 126.443  1.00  0.00           C
ATOM   3405 7C21 POPEI 162      79.893 126.078 127.833  1.00  0.00           C
ATOM   3408 8C21 POPEI 162      79.393 127.518 127.953  1.00  0.00           C
ATOM   3412  C33 POPEI 162      73.393 116.938 113.474  1.00  0.00           C
ATOM   3415  C34 POPEI 162      73.443 115.888 114.584  1.00  0.00           C
ATOM   3418  C35 POPEI 162      74.823 115.808 115.264  1.00  0.00           C
ATOM   3421  C36 POPEI 162      75.283 117.078 115.983  1.00  0.00           C
ATOM   3424  C37 POPEI 162      76.743 116.928 116.454  1.00  0.00           C
ATOM   3427  C38 POPEI 162      77.403 118.258 116.824  1.00  0.00           C
ATOM   3430  C39 POPEI 162      77.163 118.708 118.273  1.00  0.00           C
ATOM   3433 0C31 POPEI 162      77.973 117.908 119.294  1.00  0.00           C
ATOM   3436 1C31 POPEI 162      78.003 118.598 120.663  1.00  0.00           C
ATOM   3439 2C31 POPEI 162      78.853 117.848 121.693  1.00  0.00           C
ATOM   3442 3C31 POPEI 162      78.823 118.498 123.083  1.00  0.00           C
ATOM   3445 4C31 POPEI 162      79.613 119.818 123.203  1.00  0.00           C
ATOM   3448 5C31 POPEI 162      81.133 119.648 123.104  1.00  0.00           C
ATOM   3451 6C31 POPEI 162      81.903 120.788 123.793  1.00  0.00           C
ATOM   3455  NH3 POPEJ 163       0.583   4.138 143.734  1.00  0.00           N
ATOM   3459  C12 POPEJ 163       0.603   5.538 143.163  1.00  0.00           C
ATOM   3462  C11 POPEJ 163       1.023   6.628 144.184  1.00  0.00           C
ATOM   3465  P   POPEJ 163       0.253   8.728 142.684  1.00  0.00           P
ATOM   3466  O13 POPEJ 163       0.993  10.008 142.733  1.00  0.00           O
ATOM   3467  O14 POPEJ 163      -1.187   8.818 142.383  1.00  0.00           O
ATOM   3468  O11 POPEJ 163       0.943   7.818 141.624  1.00  0.00           O
ATOM   3469  O12 POPEJ 163       0.343   7.878 144.014  1.00  0.00           O
ATOM   3470  C1  POPEJ 163       0.403   7.558 140.333  1.00  0.00           C
ATOM   3473  C2  POPEJ 163       0.893   8.588 139.273  1.00  0.00           C
ATOM   3475  O21 POPEJ 163       0.533   8.128 137.964  1.00  0.00           O
ATOM   3476  C21 POPEJ 163       1.203   7.108 137.453  1.00  0.00           C
ATOM   3477  O22 POPEJ 163       2.083   6.458 138.004  1.00  0.00           O
ATOM   3478  C22 POPEJ 163       0.693   6.868 136.033  1.00  0.00           C
ATOM   3481  C3  POPEJ 163       2.413   8.948 139.404  1.00  0.00           C
ATOM   3484  O31 POPEJ 163       2.993   9.558 138.223  1.00  0.00           O
ATOM   3485  C31 POPEJ 163       2.743  10.858 138.053  1.00  0.00           C
ATOM   3486  O32 POPEJ 163       1.913  11.498 138.673  1.00  0.00           O
ATOM   3487  C32 POPEJ 163       3.773  11.468 137.104  1.00  0.00           C
ATOM   3490  C23 POPEJ 163       0.333   8.178 135.294  1.00  0.00           C
ATOM   3493  C24 POPEJ 163      -0.107   7.898 133.854  1.00  0.00           C
ATOM   3496  C25 POPEJ 163       1.083   7.698 132.913  1.00  0.00           C
ATOM   3499  C26 POPEJ 163       0.783   6.688 131.813  1.00  0.00           C
ATOM   3502  C27 POPEJ 163       1.983   6.508 130.874  1.00  0.00           C
ATOM   3505  C28 POPEJ 163       1.833   5.218 130.053  1.00  0.00           C
ATOM   3508  C29 POPEJ 163       2.983   4.988 129.124  1.00  0.00           C
ATOM   3510 0C21 POPEJ 163       3.053   3.958 128.253  1.00  0.00           C
ATOM   3512 1C21 POPEJ 163       1.983   2.918 128.063  1.00  0.00           C
ATOM   3515 2C21 POPEJ 163       1.593   2.808 126.583  1.00  0.00           C
ATOM   3518 3C21 POPEJ 163       0.483   1.778 126.374  1.00  0.00           C
ATOM   3521 4C21 POPEJ 163      -0.027   1.788 124.934  1.00  0.00           C
ATOM   3524 5C21 POPEJ 163      -1.197   0.822 124.724  1.00  0.00           C
ATOM   3527 6C21 POPEJ 163      -0.797  -0.638 124.913  1.00  0.00           C
ATOM   3530 7C21 POPEJ 163      -1.853  -1.638 124.424  1.00  0.00           C
ATOM   3533 8C21 POPEJ 163      -1.393  -3.088 124.604  1.00  0.00           C
ATOM   3537  C33 POPEJ 163       3.323  11.668 135.633  1.00  0.00           C
ATOM   3540  C34 POPEJ 163       4.543  11.748 134.693  1.00  0.00           C
ATOM   3543  C35 POPEJ 163       4.273  11.878 133.184  1.00  0.00           C
ATOM   3546  C36 POPEJ 163       3.253  10.888 132.594  1.00  0.00           C
ATOM   3549  C37 POPEJ 163       1.783  11.328 132.803  1.00  0.00           C
ATOM   3552  C38 POPEJ 163       1.043  11.598 131.483  1.00  0.00           C
ATOM   3555  C39 POPEJ 163       1.593  12.848 130.793  1.00  0.00           C
ATOM   3558 0C31 POPEJ 163       1.123  13.018 129.354  1.00  0.00           C
ATOM   3561 1C31 POPEJ 163       1.903  14.128 128.673  1.00  0.00           C
ATOM   3564 2C31 POPEJ 163       1.603  14.248 127.184  1.00  0.00           C
ATOM   3567 3C31 POPEJ 163       2.673  15.078 126.464  1.00  0.00           C
ATOM   3570 4C31 POPEJ 163       2.423  15.098 124.953  1.00  0.00           C
ATOM   3573 5C31 POPEJ 163       3.483  15.858 124.164  1.00  0.00           C
ATOM   3576 6C31 POPEJ 163       3.113  15.898 122.683  1.00  0.00           C
ATOM   3580  NH3 POPEK 164      95.933  17.188 105.084  1.00  0.00           N
ATOM   3584  C12 POPEK 164      97.313  17.698 104.794  1.00  0.00           C
ATOM   3587  C11 POPEK 164      97.443  18.228 103.343  1.00  0.00           C
ATOM   3590  P   POPEK 164      99.363  19.908 103.784  1.00  0.00           P
ATOM   3591  O13 POPEK 164     100.563  20.448 103.093  1.00  0.00           O
ATOM   3592  O14 POPEK 164      98.253  20.848 104.053  1.00  0.00           O
ATOM   3593  O11 POPEK 164      99.833  19.278 105.154  1.00  0.00           O
ATOM   3594  O12 POPEK 164      98.773  18.658 103.023  1.00  0.00           O
ATOM   3595  C1  POPEK 164     100.673  18.118 105.144  1.00  0.00           C
ATOM   3598  C2  POPEK 164     100.833  17.598 106.604  1.00  0.00           C
ATOM   3600  O21 POPEK 164     101.393  18.558 107.514  1.00  0.00           O
ATOM   3601  C21 POPEK 164     102.593  19.038 107.263  1.00  0.00           C
ATOM   3602  O22 POPEK 164     103.233  18.948 106.234  1.00  0.00           O
ATOM   3603  C22 POPEK 164     103.093  19.728 108.513  1.00  0.00           C
ATOM   3606  C3  POPEK 164     101.553  16.228 106.763  1.00  0.00           C
ATOM   3609  O31 POPEK 164     100.973  15.518 107.883  1.00  0.00           O
ATOM   3610  C31 POPEK 164     101.253  14.228 107.953  1.00  0.00           C
ATOM   3611  O32 POPEK 164     102.043  13.618 107.233  1.00  0.00           O
ATOM   3612  C32 POPEK 164     100.443  13.588 109.083  1.00  0.00           C
ATOM   3615  C23 POPEK 164     103.463  18.708 109.604  1.00  0.00           C
ATOM   3618  C24 POPEK 164     103.713  19.358 110.964  1.00  0.00           C
ATOM   3621  C25 POPEK 164     103.613  18.348 112.104  1.00  0.00           C
ATOM   3624  C26 POPEK 164     104.743  17.318 112.143  1.00  0.00           C
ATOM   3627  C27 POPEK 164     105.833  17.628 113.184  1.00  0.00           C
ATOM   3630  C28 POPEK 164     106.963  16.588 113.144  1.00  0.00           C
ATOM   3633  C29 POPEK 164     107.813  16.588 114.383  1.00  0.00           C
ATOM   3635 0C21 POPEK 164     107.533  15.908 115.504  1.00  0.00           C
ATOM   3637 1C21 POPEK 164     106.293  15.068 115.703  1.00  0.00           C
ATOM   3640 2C21 POPEK 164     105.763  15.108 117.143  1.00  0.00           C
ATOM   3643 3C21 POPEK 164     105.323  16.498 117.624  1.00  0.00           C
ATOM   3646 4C21 POPEK 164     104.373  16.418 118.824  1.00  0.00           C
ATOM   3649 5C21 POPEK 164     102.933  16.048 118.424  1.00  0.00           C
ATOM   3652 6C21 POPEK 164     102.053  15.648 119.614  1.00  0.00           C
ATOM   3655 7C21 POPEK 164     100.613  15.298 119.213  1.00  0.00           C
ATOM   3658 8C21 POPEK 164      99.793  14.748 120.383  1.00  0.00           C
ATOM   3662  C33 POPEK 164     101.333  13.008 110.214  1.00  0.00           C
ATOM   3665  C34 POPEK 164     100.813  13.348 111.623  1.00  0.00           C
ATOM   3668  C35 POPEK 164     101.103  14.798 112.002  1.00  0.00           C
ATOM   3671  C36 POPEK 164     100.603  15.188 113.404  1.00  0.00           C
ATOM   3674  C37 POPEK 164     101.083  16.598 113.773  1.00  0.00           C
ATOM   3677  C38 POPEK 164     100.653  17.128 115.144  1.00  0.00           C
ATOM   3680  C39 POPEK 164     101.063  18.598 115.333  1.00  0.00           C
ATOM   3683 0C31 POPEK 164     102.543  18.798 115.684  1.00  0.00           C
ATOM   3686 1C31 POPEK 164     103.003  20.268 115.563  1.00  0.00           C
ATOM   3689 2C31 POPEK 164     104.293  20.558 116.343  1.00  0.00           C
ATOM   3692 3C31 POPEK 164     104.053  20.618 117.864  1.00  0.00           C
ATOM   3695 4C31 POPEK 164     105.333  20.638 118.714  1.00  0.00           C
ATOM   3698 5C31 POPEK 164     105.023  20.508 120.204  1.00  0.00           C
ATOM   3701 6C31 POPEK 164     106.253  20.328 121.094  1.00  0.00           C
ATOM   3705  NH3 POPEL 165     120.793   8.898  99.623  1.00  0.00           N
ATOM   3709  C12 POPEL 165     122.233   9.108 100.023  1.00  0.00           C
ATOM   3712  C11 POPEL 165     122.903   7.768 100.323  1.00  0.00           C
ATOM   3715  P   POPEL 165     125.473   7.988  99.724  1.00  0.00           P
ATOM   3716  O13 POPEL 165     125.063   7.378  98.443  1.00  0.00           O
ATOM   3717  O14 POPEL 165     125.923   9.398  99.714  1.00  0.00           O
ATOM   3718  O11 POPEL 165     126.573   7.088 100.443  1.00  0.00           O
ATOM   3719  O12 POPEL 165     124.253   7.948 100.714  1.00  0.00           O
ATOM   3720  C1  POPEL 165     126.313   6.328 101.633  1.00  0.00           C
ATOM   3723  C2  POPEL 165     127.343   6.588 102.774  1.00  0.00           C
ATOM   3725  O21 POPEL 165     126.613   6.568 104.024  1.00  0.00           O
ATOM   3726  C21 POPEL 165     127.293   6.178 105.104  1.00  0.00           C
ATOM   3727  O22 POPEL 165     128.419   5.728 105.133  1.00  0.00           O
ATOM   3728  C22 POPEL 165     126.433   6.508 106.334  1.00  0.00           C
ATOM   3731  C3  POPEL 165     128.073   7.958 102.613  1.00  0.00           C
ATOM   3734  O31 POPEL 165     128.789   8.318 103.813  1.00  0.00           O
ATOM   3735  C31 POPEL 165     128.579   9.548 104.254  1.00  0.00           C
ATOM   3736  O32 POPEL 165     128.699  10.568 103.604  1.00  0.00           O
ATOM   3737  C32 POPEL 165     127.883   9.468 105.612  1.00  0.00           C
ATOM   3740  C23 POPEL 165     125.363   5.448 106.654  1.00  0.00           C
ATOM   3743  C24 POPEL 165     124.163   5.998 107.453  1.00  0.00           C
ATOM   3746  C25 POPEL 165     124.543   6.568 108.834  1.00  0.00           C
ATOM   3749  C26 POPEL 165     125.213   5.528 109.754  1.00  0.00           C
ATOM   3752  C27 POPEL 165     125.543   6.078 111.144  1.00  0.00           C
ATOM   3755  C28 POPEL 165     126.103   5.018 112.114  1.00  0.00           C
ATOM   3758  C29 POPEL 165     125.103   3.938 112.453  1.00  0.00           C
ATOM   3760 0C21 POPEL 165     125.313   2.948 113.334  1.00  0.00           C
ATOM   3762 1C21 POPEL 165     126.583   2.758 114.133  1.00  0.00           C
ATOM   3765 2C21 POPEL 165     126.503   3.438 115.513  1.00  0.00           C
ATOM   3768 3C21 POPEL 165     125.543   2.758 116.493  1.00  0.00           C
ATOM   3771 4C21 POPEL 165     125.473   3.508 117.823  1.00  0.00           C
ATOM   3774 5C21 POPEL 165     124.673   2.758 118.894  1.00  0.00           C
ATOM   3777 6C21 POPEL 165     124.563   3.568 120.193  1.00  0.00           C
ATOM   3780 7C21 POPEL 165     123.803   2.808 121.284  1.00  0.00           C
ATOM   3783 8C21 POPEL 165     123.763   3.558 122.624  1.00  0.00           C
ATOM   3787  C33 POPEL 165     127.623  10.828 106.273  1.00  0.00           C
ATOM   3790  C34 POPEL 165     126.383  10.788 107.174  1.00  0.00           C
ATOM   3793  C35 POPEL 165     126.383  11.888 108.243  1.00  0.00           C
ATOM   3796  C36 POPEL 165     126.393  13.318 107.714  1.00  0.00           C
ATOM   3799  C37 POPEL 165     126.653  14.318 108.854  1.00  0.00           C
ATOM   3802  C38 POPEL 165     126.463  15.798 108.493  1.00  0.00           C
ATOM   3805  C39 POPEL 165     127.263  16.258 107.263  1.00  0.00           C
ATOM   3808 0C31 POPEL 165     127.353  17.788 107.193  1.00  0.00           C
ATOM   3811 1C31 POPEL 165     128.073  18.278 105.934  1.00  0.00           C
ATOM   3814 2C31 POPEL 165     128.259  19.798 105.864  1.00  0.00           C
ATOM   3817 3C31 POPEL 165     129.119  20.348 107.002  1.00  0.00           C
ATOM   3820 4C31 POPEL 165     129.759  21.708 106.664  1.00  0.00           C
ATOM   3823 5C31 POPEL 165     130.649  22.228 107.803  1.00  0.00           C
ATOM   3826 6C31 POPEL 165     131.449  23.478 107.434  1.00  0.00           C
ATOM   3830  NH3 POPEM 166      26.213  53.108 103.314  1.00  0.00           N
ATOM   3834  C12 POPEM 166      25.003  52.288 102.934  1.00  0.00           C
ATOM   3837  C11 POPEM 166      25.343  50.828 102.563  1.00  0.00           C
ATOM   3840  P   POPEM 166      22.933  49.728 102.324  1.00  0.00           P
ATOM   3841  O13 POPEM 166      21.843  50.658 101.944  1.00  0.00           O
ATOM   3842  O14 POPEM 166      22.833  48.338 101.843  1.00  0.00           O
ATOM   3843  O11 POPEM 166      23.093  49.778 103.913  1.00  0.00           O
ATOM   3844  O12 POPEM 166      24.303  50.278 101.773  1.00  0.00           O
ATOM   3845  C1  POPEM 166      23.063  48.548 104.663  1.00  0.00           C
ATOM   3848  C2  POPEM 166      22.803  48.838 106.173  1.00  0.00           C
ATOM   3850  O21 POPEM 166      23.233  47.748 106.993  1.00  0.00           O
ATOM   3851  C21 POPEM 166      24.523  47.648 107.224  1.00  0.00           C
ATOM   3852  O22 POPEM 166      25.393  48.368 106.754  1.00  0.00           O
ATOM   3853  C22 POPEM 166      24.723  46.468 108.163  1.00  0.00           C
ATOM   3856  C3  POPEM 166      21.293  49.028 106.464  1.00  0.00           C
ATOM   3859  O31 POPEM 166      21.013  50.018 107.484  1.00  0.00           O
ATOM   3860  C31 POPEM 166      20.963  49.538 108.743  1.00  0.00           C
ATOM   3861  O32 POPEM 166      21.193  48.398 109.073  1.00  0.00           O
ATOM   3862  C32 POPEM 166      20.643  50.688 109.724  1.00  0.00           C
ATOM   3865  C23 POPEM 166      25.563  46.788 109.424  1.00  0.00           C
ATOM   3868  C24 POPEM 166      25.533  45.608 110.393  1.00  0.00           C
ATOM   3871  C25 POPEM 166      26.783  45.488 111.273  1.00  0.00           C
ATOM   3874  C26 POPEM 166      26.783  46.428 112.484  1.00  0.00           C
ATOM   3877  C27 POPEM 166      28.063  46.278 113.324  1.00  0.00           C
ATOM   3880  C28 POPEM 166      27.903  46.798 114.754  1.00  0.00           C
ATOM   3883  C29 POPEM 166      29.143  46.518 115.563  1.00  0.00           C
ATOM   3885 0C21 POPEM 166      29.183  46.028 116.824  1.00  0.00           C
ATOM   3887 1C21 POPEM 166      27.983  45.708 117.674  1.00  0.00           C
ATOM   3890 2C21 POPEM 166      28.243  44.638 118.754  1.00  0.00           C
ATOM   3893 3C21 POPEM 166      27.023  44.478 119.663  1.00  0.00           C
ATOM   3896 4C21 POPEM 166      27.223  43.488 120.824  1.00  0.00           C
ATOM   3899 5C21 POPEM 166      25.963  43.328 121.693  1.00  0.00           C
ATOM   3902 6C21 POPEM 166      25.483  44.628 122.354  1.00  0.00           C
ATOM   3905 7C21 POPEM 166      24.293  44.398 123.303  1.00  0.00           C
ATOM   3908 8C21 POPEM 166      23.803  45.688 123.943  1.00  0.00           C
ATOM   3912  C33 POPEM 166      20.013  50.218 111.063  1.00  0.00           C
ATOM   3915  C34 POPEM 166      19.943  51.368 112.084  1.00  0.00           C
ATOM   3918  C35 POPEM 166      19.213  51.078 113.404  1.00  0.00           C
ATOM   3921  C36 POPEM 166      20.093  50.508 114.523  1.00  0.00           C
ATOM   3924  C37 POPEM 166      19.593  50.898 115.924  1.00  0.00           C
ATOM   3927  C38 POPEM 166      20.323  50.188 117.074  1.00  0.00           C
ATOM   3930  C39 POPEM 166      19.883  50.658 118.464  1.00  0.00           C
ATOM   3933 0C31 POPEM 166      20.153  49.608 119.553  1.00  0.00           C
ATOM   3936 1C31 POPEM 166      19.683  50.028 120.954  1.00  0.00           C
ATOM   3939 2C31 POPEM 166      19.473  48.848 121.924  1.00  0.00           C
ATOM   3942 3C31 POPEM 166      18.253  47.988 121.534  1.00  0.00           C
ATOM   3945 4C31 POPEM 166      17.743  47.068 122.654  1.00  0.00           C
ATOM   3948 5C31 POPEM 166      16.243  46.788 122.514  1.00  0.00           C
ATOM   3951 6C31 POPEM 166      15.663  45.898 123.623  1.00  0.00           C
ATOM   3955  NH3 POPEN 167      20.513 117.918 147.794  1.00  0.00           N
ATOM   3959  C12 POPEN 167      21.313 118.998 147.104  1.00  0.00           C
ATOM   3962  C11 POPEN 167      20.543 120.318 146.773  1.00  0.00           C
ATOM   3965  P   POPEN 167      20.813 120.728 144.154  1.00  0.00           P
ATOM   3966  O13 POPEN 167      19.913 120.848 142.984  1.00  0.00           O
ATOM   3967  O14 POPEN 167      21.733 121.838 144.464  1.00  0.00           O
ATOM   3968  O11 POPEN 167      21.613 119.368 143.993  1.00  0.00           O
ATOM   3969  O12 POPEN 167      19.943 120.368 145.464  1.00  0.00           O
ATOM   3970  C1  POPEN 167      23.033 119.288 143.863  1.00  0.00           C
ATOM   3973  C2  POPEN 167      23.503 119.078 142.383  1.00  0.00           C
ATOM   3975  O21 POPEN 167      24.903 118.768 142.423  1.00  0.00           O
ATOM   3976  C21 POPEN 167      25.213 117.528 142.714  1.00  0.00           C
ATOM   3977  O22 POPEN 167      24.453 116.558 142.674  1.00  0.00           O
ATOM   3978  C22 POPEN 167      26.633 117.538 143.284  1.00  0.00           C
ATOM   3981  C3  POPEN 167      23.293 120.378 141.533  1.00  0.00           C
ATOM   3984  O31 POPEN 167      24.393 120.668 140.643  1.00  0.00           O
ATOM   3985  C31 POPEN 167      24.443 119.898 139.564  1.00  0.00           C
ATOM   3986  O32 POPEN 167      23.643 119.028 139.263  1.00  0.00           O
ATOM   3987  C32 POPEN 167      25.633 120.298 138.684  1.00  0.00           C
ATOM   3990  C23 POPEN 167      27.443 116.238 143.113  1.00  0.00           C
ATOM   3993  C24 POPEN 167      28.053 116.048 141.723  1.00  0.00           C
ATOM   3996  C25 POPEN 167      29.183 115.008 141.773  1.00  0.00           C
ATOM   3999  C26 POPEN 167      30.173 115.058 140.594  1.00  0.00           C
ATOM   4002  C27 POPEN 167      31.383 114.148 140.874  1.00  0.00           C
ATOM   4005  C28 POPEN 167      32.393 114.078 139.714  1.00  0.00           C
ATOM   4008  C29 POPEN 167      31.833 113.308 138.544  1.00  0.00           C
ATOM   4010 0C21 POPEN 167      32.093 113.538 137.243  1.00  0.00           C
ATOM   4012 1C21 POPEN 167      33.003 114.588 136.654  1.00  0.00           C
ATOM   4015 2C21 POPEN 167      34.263 113.988 135.993  1.00  0.00           C
ATOM   4018 3C21 POPEN 167      33.933 113.048 134.824  1.00  0.00           C
ATOM   4021 4C21 POPEN 167      35.193 112.458 134.184  1.00  0.00           C
ATOM   4024 5C21 POPEN 167      34.883 111.308 133.214  1.00  0.00           C
ATOM   4027 6C21 POPEN 167      34.143 111.758 131.953  1.00  0.00           C
ATOM   4030 7C21 POPEN 167      33.523 110.598 131.173  1.00  0.00           C
ATOM   4033 8C21 POPEN 167      32.583 111.078 130.063  1.00  0.00           C
ATOM   4037  C33 POPEN 167      25.313 120.098 137.184  1.00  0.00           C
ATOM   4040  C34 POPEN 167      26.483 120.468 136.264  1.00  0.00           C
ATOM   4043  C35 POPEN 167      26.273 119.988 134.824  1.00  0.00           C
ATOM   4046  C36 POPEN 167      27.533 120.078 133.954  1.00  0.00           C
ATOM   4049  C37 POPEN 167      27.323 119.428 132.583  1.00  0.00           C
ATOM   4052  C38 POPEN 167      28.493 119.598 131.613  1.00  0.00           C
ATOM   4055  C39 POPEN 167      29.693 118.698 131.943  1.00  0.00           C
ATOM   4058 0C31 POPEN 167      30.823 118.848 130.913  1.00  0.00           C
ATOM   4061 1C31 POPEN 167      31.833 117.688 130.964  1.00  0.00           C
ATOM   4064 2C31 POPEN 167      32.653 117.638 132.254  1.00  0.00           C
ATOM   4067 3C31 POPEN 167      33.593 116.428 132.324  1.00  0.00           C
ATOM   4070 4C31 POPEN 167      34.763 116.518 131.333  1.00  0.00           C
ATOM   4073 5C31 POPEN 167      35.683 115.288 131.404  1.00  0.00           C
ATOM   4076 6C31 POPEN 167      36.983 115.438 130.613  1.00  0.00           C
ATOM   4080  NH3 POPEO 168      15.563 111.908 148.133  1.00  0.00           N
ATOM   4084  C12 POPEO 168      15.713 111.998 149.624  1.00  0.00           C
ATOM   4087  C11 POPEO 168      15.403 113.408 150.174  1.00  0.00           C
ATOM   4090  P   POPEO 168      16.363 115.468 148.854  1.00  0.00           P
ATOM   4091  O13 POPEO 168      15.233 116.368 149.173  1.00  0.00           O
ATOM   4092  O14 POPEO 168      17.693 116.118 148.684  1.00  0.00           O
ATOM   4093  O11 POPEO 168      15.973 114.598 147.583  1.00  0.00           O
ATOM   4094  O12 POPEO 168      16.473 114.328 149.934  1.00  0.00           O
ATOM   4095  C1  POPEO 168      15.243 115.138 146.483  1.00  0.00           C
ATOM   4098  C2  POPEO 168      16.063 115.048 145.163  1.00  0.00           C
ATOM   4100  O21 POPEO 168      15.833 113.768 144.543  1.00  0.00           O
ATOM   4101  C21 POPEO 168      15.973 113.818 143.223  1.00  0.00           C
ATOM   4102  O22 POPEO 168      15.923 114.838 142.553  1.00  0.00           O
ATOM   4103  C22 POPEO 168      16.193 112.428 142.654  1.00  0.00           C
ATOM   4106  C3  POPEO 168      17.593 115.258 145.374  1.00  0.00           C
ATOM   4109  O31 POPEO 168      18.263 115.418 144.113  1.00  0.00           O
ATOM   4110  C31 POPEO 168      19.593 115.438 144.223  1.00  0.00           C
ATOM   4111  O32 POPEO 168      20.223 115.378 145.264  1.00  0.00           O
ATOM   4112  C32 POPEO 168      20.213 115.698 142.854  1.00  0.00           C
ATOM   4115  C23 POPEO 168      15.433 112.278 141.313  1.00  0.00           C
ATOM   4118  C24 POPEO 168      16.233 111.548 140.233  1.00  0.00           C
ATOM   4121  C25 POPEO 168      15.623 111.778 138.833  1.00  0.00           C
ATOM   4124  C26 POPEO 168      16.313 110.928 137.764  1.00  0.00           C
ATOM   4127  C27 POPEO 168      15.603 110.968 136.404  1.00  0.00           C
ATOM   4130  C28 POPEO 168      16.503 110.408 135.283  1.00  0.00           C
ATOM   4133  C29 POPEO 168      15.873 109.358 134.404  1.00  0.00           C
ATOM   4135 0C21 POPEO 168      16.253 109.058 133.143  1.00  0.00           C
ATOM   4137 1C21 POPEO 168      17.383 109.708 132.373  1.00  0.00           C
ATOM   4140 2C21 POPEO 168      18.523 108.718 132.074  1.00  0.00           C
ATOM   4143 3C21 POPEO 168      19.683 109.408 131.333  1.00  0.00           C
ATOM   4146 4C21 POPEO 168      20.703 108.408 130.743  1.00  0.00           C
ATOM   4149 5C21 POPEO 168      21.953 109.098 130.174  1.00  0.00           C
ATOM   4152 6C21 POPEO 168      21.703 109.878 128.874  1.00  0.00           C
ATOM   4155 7C21 POPEO 168      22.703 111.028 128.673  1.00  0.00           C
ATOM   4158 8C21 POPEO 168      22.593 111.688 127.294  1.00  0.00           C
ATOM   4162  C33 POPEO 168      19.603 114.848 141.714  1.00  0.00           C
ATOM   4165  C34 POPEO 168      20.153 115.228 140.333  1.00  0.00           C
ATOM   4168  C35 POPEO 168      19.763 116.648 139.904  1.00  0.00           C
ATOM   4171  C36 POPEO 168      20.273 116.998 138.504  1.00  0.00           C
ATOM   4174  C37 POPEO 168      19.983 118.458 138.133  1.00  0.00           C
ATOM   4177  C38 POPEO 168      20.323 118.728 136.673  1.00  0.00           C
ATOM   4180  C39 POPEO 168      20.213 120.208 136.273  1.00  0.00           C
ATOM   4183 0C31 POPEO 168      21.463 121.028 136.633  1.00  0.00           C
ATOM   4186 1C31 POPEO 168      21.503 122.378 135.904  1.00  0.00           C
ATOM   4189 2C31 POPEO 168      22.933 122.908 135.684  1.00  0.00           C
ATOM   4192 3C31 POPEO 168      22.963 124.178 134.814  1.00  0.00           C
ATOM   4195 4C31 POPEO 168      22.533 125.438 135.574  1.00  0.00           C
ATOM   4198 5C31 POPEO 168      22.363 126.658 134.643  1.00  0.00           C
ATOM   4201 6C31 POPEO 168      21.963 127.928 135.393  1.00  0.00           C
ATOM   4205  NH3 POPEP 169      31.723 102.348 107.364  1.00  0.00           N
ATOM   4209  C12 POPEP 169      31.503 100.928 106.964  1.00  0.00           C
ATOM   4212  C11 POPEP 169      30.013 100.588 107.023  1.00  0.00           C
ATOM   4215  P   POPEP 169      29.573  97.998 107.123  1.00  0.00           P
ATOM   4216  O13 POPEP 169      29.423  96.928 106.133  1.00  0.00           O
ATOM   4217  O14 POPEP 169      30.703  97.868 108.063  1.00  0.00           O
ATOM   4218  O11 POPEP 169      28.193  98.288 107.873  1.00  0.00           O
ATOM   4219  O12 POPEP 169      29.763  99.358 106.343  1.00  0.00           O
ATOM   4220  C1  POPEP 169      27.823  97.698 109.114  1.00  0.00           C
ATOM   4223  C2  POPEP 169      28.253  98.568 110.323  1.00  0.00           C
ATOM   4225  O21 POPEP 169      28.613  97.688 111.404  1.00  0.00           O
ATOM   4226  C21 POPEP 169      29.343  98.248 112.344  1.00  0.00           C
ATOM   4227  O22 POPEP 169      29.733  99.408 112.354  1.00  0.00           O
ATOM   4228  C22 POPEP 169      29.683  97.188 113.373  1.00  0.00           C
ATOM   4231  C3  POPEP 169      27.203  99.648 110.743  1.00  0.00           C
ATOM   4234  O31 POPEP 169      26.243  99.138 111.703  1.00  0.00           O
ATOM   4235  C31 POPEP 169      24.963  99.148 111.313  1.00  0.00           C
ATOM   4236  O32 POPEP 169      24.563  99.498 110.224  1.00  0.00           O
ATOM   4237  C32 POPEP 169      24.053  98.678 112.464  1.00  0.00           C
ATOM   4240  C23 POPEP 169      30.903  97.598 114.222  1.00  0.00           C
ATOM   4243  C24 POPEP 169      31.483  96.388 114.953  1.00  0.00           C
ATOM   4246  C25 POPEP 169      30.573  95.858 116.074  1.00  0.00           C
ATOM   4249  C26 POPEP 169      31.013  96.398 117.444  1.00  0.00           C
ATOM   4252  C27 POPEP 169      30.143  95.878 118.594  1.00  0.00           C
ATOM   4255  C28 POPEP 169      30.533  96.528 119.923  1.00  0.00           C
ATOM   4258  C29 POPEP 169      30.293  95.628 121.114  1.00  0.00           C
ATOM   4260 0C21 POPEP 169      31.003  95.658 122.254  1.00  0.00           C
ATOM   4262 1C21 POPEP 169      32.103  96.638 122.574  1.00  0.00           C
ATOM   4265 2C21 POPEP 169      31.493  97.998 122.953  1.00  0.00           C
ATOM   4268 3C21 POPEP 169      32.503  99.138 123.093  1.00  0.00           C
ATOM   4271 4C21 POPEP 169      31.763 100.428 123.464  1.00  0.00           C
ATOM   4274 5C21 POPEP 169      32.613 101.698 123.474  1.00  0.00           C
ATOM   4277 6C21 POPEP 169      31.713 102.908 123.764  1.00  0.00           C
ATOM   4280 7C21 POPEP 169      32.403 104.268 123.633  1.00  0.00           C
ATOM   4283 8C21 POPEP 169      31.463 105.448 123.933  1.00  0.00           C
ATOM   4287  C33 POPEP 169      23.523  99.818 113.373  1.00  0.00           C
ATOM   4290  C34 POPEP 169      23.773  99.548 114.864  1.00  0.00           C
ATOM   4293  C35 POPEP 169      23.583 100.788 115.752  1.00  0.00           C
ATOM   4296  C36 POPEP 169      23.973 100.548 117.224  1.00  0.00           C
ATOM   4299  C37 POPEP 169      23.953 101.828 118.063  1.00  0.00           C
ATOM   4302  C38 POPEP 169      24.303 101.578 119.543  1.00  0.00           C
ATOM   4305  C39 POPEP 169      23.143 101.118 120.434  1.00  0.00           C
ATOM   4308 0C31 POPEP 169      22.123 102.238 120.694  1.00  0.00           C
ATOM   4311 1C31 POPEP 169      21.103 101.868 121.784  1.00  0.00           C
ATOM   4314 2C31 POPEP 169      20.123 103.008 122.114  1.00  0.00           C
ATOM   4317 3C31 POPEP 169      19.063 102.608 123.144  1.00  0.00           C
ATOM   4320 4C31 POPEP 169      18.123 101.498 122.654  1.00  0.00           C
ATOM   4323 5C31 POPEP 169      16.973 101.188 123.633  1.00  0.00           C
ATOM   4326 6C31 POPEP 169      16.063 100.048 123.144  1.00  0.00           C
ATOM   4330  NH3 POPEQ 170     120.683  35.628 146.104  1.00  0.00           N
ATOM   4334  C12 POPEQ 170     120.953  35.918 144.654  1.00  0.00           C
ATOM   4337  C11 POPEQ 170     121.633  34.718 143.974  1.00  0.00           C
ATOM   4340  P   POPEQ 170     120.233  32.568 144.493  1.00  0.00           P
ATOM   4341  O13 POPEQ 170     121.363  31.628 144.624  1.00  0.00           O
ATOM   4342  O14 POPEQ 170     119.693  33.128 145.753  1.00  0.00           O
ATOM   4343  O11 POPEQ 170     119.043  31.888 143.684  1.00  0.00           O
ATOM   4344  O12 POPEQ 170     120.663  33.768 143.553  1.00  0.00           O
ATOM   4345  C1  POPEQ 170     119.383  31.038 142.574  1.00  0.00           C
ATOM   4348  C2  POPEQ 170     118.173  30.738 141.654  1.00  0.00           C
ATOM   4350  O21 POPEQ 170     117.603  31.978 141.184  1.00  0.00           O
ATOM   4351  C21 POPEQ 170     118.083  32.418 140.034  1.00  0.00           C
ATOM   4352  O22 POPEQ 170     118.863  31.818 139.313  1.00  0.00           O
ATOM   4353  C22 POPEQ 170     117.463  33.768 139.684  1.00  0.00           C
ATOM   4356  C3  POPEQ 170     117.073  29.868 142.354  1.00  0.00           C
ATOM   4359  O31 POPEQ 170     116.033  29.528 141.413  1.00  0.00           O
ATOM   4360  C31 POPEQ 170     115.093  30.438 141.243  1.00  0.00           C
ATOM   4361  O32 POPEQ 170     114.863  31.378 141.993  1.00  0.00           O
ATOM   4362  C32 POPEQ 170     114.413  30.168 139.894  1.00  0.00           C
ATOM   4365  C23 POPEQ 170     118.203  34.398 138.473  1.00  0.00           C
ATOM   4368  C24 POPEQ 170     117.453  35.558 137.803  1.00  0.00           C
ATOM   4371  C25 POPEQ 170     116.063  35.218 137.254  1.00  0.00           C
ATOM   4374  C26 POPEQ 170     115.973  34.008 136.313  1.00  0.00           C
ATOM   4377  C27 POPEQ 170     114.523  33.658 135.943  1.00  0.00           C
ATOM   4380  C28 POPEQ 170     114.403  32.728 134.733  1.00  0.00           C
ATOM   4383  C29 POPEQ 170     115.073  31.388 134.923  1.00  0.00           C
ATOM   4385 0C21 POPEQ 170     115.203  30.448 133.974  1.00  0.00           C
ATOM   4387 1C21 POPEQ 170     114.723  30.538 132.544  1.00  0.00           C
ATOM   4390 2C21 POPEQ 170     113.363  29.838 132.363  1.00  0.00           C
ATOM   4393 3C21 POPEQ 170     113.183  29.218 130.973  1.00  0.00           C
ATOM   4396 4C21 POPEQ 170     111.953  28.298 130.913  1.00  0.00           C
ATOM   4399 5C21 POPEQ 170     111.853  27.518 129.593  1.00  0.00           C
ATOM   4402 6C21 POPEQ 170     110.603  26.628 129.543  1.00  0.00           C
ATOM   4405 7C21 POPEQ 170     110.543  25.758 128.284  1.00  0.00           C
ATOM   4408 8C21 POPEQ 170     109.233  24.968 128.154  1.00  0.00           C
ATOM   4412  C33 POPEQ 170     113.173  31.048 139.643  1.00  0.00           C
ATOM   4415  C34 POPEQ 170     112.463  30.618 138.343  1.00  0.00           C
ATOM   4418  C35 POPEQ 170     111.263  31.498 137.964  1.00  0.00           C
ATOM   4421  C36 POPEQ 170     110.053  31.288 138.874  1.00  0.00           C
ATOM   4424  C37 POPEQ 170     108.843  32.158 138.493  1.00  0.00           C
ATOM   4427  C38 POPEQ 170     108.243  31.818 137.124  1.00  0.00           C
ATOM   4430  C39 POPEQ 170     107.033  32.718 136.794  1.00  0.00           C
ATOM   4433 0C31 POPEQ 170     106.603  32.598 135.324  1.00  0.00           C
ATOM   4436 1C31 POPEQ 170     105.823  31.318 135.014  1.00  0.00           C
ATOM   4439 2C31 POPEQ 170     105.253  31.298 133.583  1.00  0.00           C
ATOM   4442 3C31 POPEQ 170     106.233  30.798 132.514  1.00  0.00           C
ATOM   4445 4C31 POPEQ 170     106.503  29.288 132.643  1.00  0.00           C
ATOM   4448 5C31 POPEQ 170     107.253  28.668 131.464  1.00  0.00           C
ATOM   4451 6C31 POPEQ 170     107.223  27.138 131.503  1.00  0.00           C
ATOM   4455  NH3 POPER 171      68.403  21.418 144.633  1.00  0.00           N
ATOM   4459  C12 POPER 171      67.343  20.388 144.883  1.00  0.00           C
ATOM   4462  C11 POPER 171      66.063  21.088 145.363  1.00  0.00           C
ATOM   4465  P   POPER 171      63.543  20.618 145.513  1.00  0.00           P
ATOM   4466  O13 POPER 171      62.643  19.458 145.324  1.00  0.00           O
ATOM   4467  O14 POPER 171      63.323  21.368 146.763  1.00  0.00           O
ATOM   4468  O11 POPER 171      63.343  21.618 144.313  1.00  0.00           O
ATOM   4469  O12 POPER 171      65.033  20.118 145.423  1.00  0.00           O
ATOM   4470  C1  POPER 171      62.233  22.528 144.303  1.00  0.00           C
ATOM   4473  C2  POPER 171      61.263  22.288 143.113  1.00  0.00           C
ATOM   4475  O21 POPER 171      60.133  23.178 143.193  1.00  0.00           O
ATOM   4476  C21 POPER 171      59.323  23.048 144.243  1.00  0.00           C
ATOM   4477  O22 POPER 171      59.383  22.168 145.083  1.00  0.00           O
ATOM   4478  C22 POPER 171      58.393  24.258 144.313  1.00  0.00           C
ATOM   4481  C3  POPER 171      60.863  20.818 142.783  1.00  0.00           C
ATOM   4484  O31 POPER 171      60.043  20.838 141.604  1.00  0.00           O
ATOM   4485  C31 POPER 171      59.953  19.738 140.893  1.00  0.00           C
ATOM   4486  O32 POPER 171      60.483  18.668 141.154  1.00  0.00           O
ATOM   4487  C32 POPER 171      59.043  20.038 139.704  1.00  0.00           C
ATOM   4490  C23 POPER 171      56.993  23.948 144.893  1.00  0.00           C
ATOM   4493  C24 POPER 171      55.853  23.918 143.863  1.00  0.00           C
ATOM   4496  C25 POPER 171      56.183  23.188 142.553  1.00  0.00           C
ATOM   4499  C26 POPER 171      54.933  22.738 141.784  1.00  0.00           C
ATOM   4502  C27 POPER 171      54.933  23.198 140.324  1.00  0.00           C
ATOM   4505  C28 POPER 171      54.103  22.288 139.383  1.00  0.00           C
ATOM   4508  C29 POPER 171      52.613  22.418 139.543  1.00  0.00           C
ATOM   4510 0C21 POPER 171      51.713  22.258 138.553  1.00  0.00           C
ATOM   4512 1C21 POPER 171      52.003  21.868 137.124  1.00  0.00           C
ATOM   4515 2C21 POPER 171      51.933  23.048 136.144  1.00  0.00           C
ATOM   4518 3C21 POPER 171      50.503  23.568 135.913  1.00  0.00           C
ATOM   4521 4C21 POPER 171      50.393  24.608 134.803  1.00  0.00           C
ATOM   4524 5C21 POPER 171      48.933  25.008 134.534  1.00  0.00           C
ATOM   4527 6C21 POPER 171      48.743  25.758 133.203  1.00  0.00           C
ATOM   4530 7C21 POPER 171      47.273  26.078 132.934  1.00  0.00           C
ATOM   4533 8C21 POPER 171      47.023  26.738 131.574  1.00  0.00           C
ATOM   4537  C33 POPER 171      58.703  18.818 138.824  1.00  0.00           C
ATOM   4540  C34 POPER 171      57.973  19.198 137.523  1.00  0.00           C
ATOM   4543  C35 POPER 171      56.583  19.828 137.714  1.00  0.00           C
ATOM   4546  C36 POPER 171      56.063  20.528 136.443  1.00  0.00           C
ATOM   4549  C37 POPER 171      55.823  19.598 135.243  1.00  0.00           C
ATOM   4552  C38 POPER 171      55.213  20.348 134.044  1.00  0.00           C
ATOM   4555  C39 POPER 171      54.613  19.408 132.993  1.00  0.00           C
ATOM   4558 0C31 POPER 171      53.883  20.158 131.874  1.00  0.00           C
ATOM   4561 1C31 POPER 171      52.653  19.388 131.363  1.00  0.00           C
ATOM   4564 2C31 POPER 171      51.823  20.148 130.324  1.00  0.00           C
ATOM   4567 3C31 POPER 171      50.983  21.298 130.913  1.00  0.00           C
ATOM   4570 4C31 POPER 171      49.993  21.858 129.883  1.00  0.00           C
ATOM   4573 5C31 POPER 171      49.053  22.918 130.443  1.00  0.00           C
ATOM   4576 6C31 POPER 171      47.983  23.368 129.453  1.00  0.00           C
ATOM   4580  NH3 POPES 172      23.173 112.958 105.924  1.00  0.00           N
ATOM   4584  C12 POPES 172      22.363 111.678 105.883  1.00  0.00           C
ATOM   4587  C11 POPES 172      22.843 110.798 104.724  1.00  0.00           C
ATOM   4590  P   POPES 172      22.113 108.758 103.314  1.00  0.00           P
ATOM   4591  O13 POPES 172      20.813 108.058 103.163  1.00  0.00           O
ATOM   4592  O14 POPES 172      22.603 109.558 102.174  1.00  0.00           O
ATOM   4593  O11 POPES 172      23.173 107.688 103.743  1.00  0.00           O
ATOM   4594  O12 POPES 172      21.953 109.688 104.593  1.00  0.00           O
ATOM   4595  C1  POPES 172      23.593 107.448 105.084  1.00  0.00           C
ATOM   4598  C2  POPES 172      22.533 106.728 105.964  1.00  0.00           C
ATOM   4600  O21 POPES 172      22.743 107.118 107.333  1.00  0.00           O
ATOM   4601  C21 POPES 172      21.803 107.868 107.883  1.00  0.00           C
ATOM   4602  O22 POPES 172      20.823 108.328 107.313  1.00  0.00           O
ATOM   4603  C22 POPES 172      22.063 107.988 109.383  1.00  0.00           C
ATOM   4606  C3  POPES 172      22.593 105.168 105.814  1.00  0.00           C
ATOM   4609  O31 POPES 172      22.803 104.468 107.064  1.00  0.00           O
ATOM   4610  C31 POPES 172      21.773 104.468 107.904  1.00  0.00           C
ATOM   4611  O32 POPES 172      20.693 105.028 107.733  1.00  0.00           O
ATOM   4612  C32 POPES 172      22.203 103.808 109.203  1.00  0.00           C
ATOM   4615  C23 POPES 172      20.743 107.818 110.183  1.00  0.00           C
ATOM   4618  C24 POPES 172      20.943 107.448 111.654  1.00  0.00           C
ATOM   4621  C25 POPES 172      19.633 107.548 112.444  1.00  0.00           C
ATOM   4624  C26 POPES 172      19.473 108.878 113.203  1.00  0.00           C
ATOM   4627  C27 POPES 172      18.003 109.288 113.354  1.00  0.00           C
ATOM   4630  C28 POPES 172      17.683 110.128 114.614  1.00  0.00           C
ATOM   4633  C29 POPES 172      18.493 111.398 114.754  1.00  0.00           C
ATOM   4635 0C21 POPES 172      19.213 111.778 115.824  1.00  0.00           C
ATOM   4637 1C21 POPES 172      19.343 111.008 117.123  1.00  0.00           C
ATOM   4640 2C21 POPES 172      19.513 111.888 118.373  1.00  0.00           C
ATOM   4643 3C21 POPES 172      18.243 112.658 118.764  1.00  0.00           C
ATOM   4646 4C21 POPES 172      18.153 112.978 120.274  1.00  0.00           C
ATOM   4649 5C21 POPES 172      19.333 113.788 120.834  1.00  0.00           C
ATOM   4652 6C21 POPES 172      19.313 113.838 122.373  1.00  0.00           C
ATOM   4655 7C21 POPES 172      20.573 114.488 122.963  1.00  0.00           C
ATOM   4658 8C21 POPES 172      20.753 114.208 124.464  1.00  0.00           C
ATOM   4662  C33 POPES 172      21.023 103.588 110.174  1.00  0.00           C
ATOM   4665  C34 POPES 172      21.483 103.418 111.633  1.00  0.00           C
ATOM   4668  C35 POPES 172      20.313 103.298 112.613  1.00  0.00           C
ATOM   4671  C36 POPES 172      20.773 103.388 114.073  1.00  0.00           C
ATOM   4674  C37 POPES 172      19.633 103.128 115.063  1.00  0.00           C
ATOM   4677  C38 POPES 172      20.043 103.338 116.534  1.00  0.00           C
ATOM   4680  C39 POPES 172      20.463 104.778 116.894  1.00  0.00           C
ATOM   4683 0C31 POPES 172      19.363 105.808 116.583  1.00  0.00           C
ATOM   4686 1C31 POPES 172      19.633 107.218 117.143  1.00  0.00           C
ATOM   4689 2C31 POPES 172      19.683 107.308 118.684  1.00  0.00           C
ATOM   4692 3C31 POPES 172      18.443 106.718 119.374  1.00  0.00           C
ATOM   4695 4C31 POPES 172      17.923 107.528 120.583  1.00  0.00           C
ATOM   4698 5C31 POPES 172      17.413 108.928 120.183  1.00  0.00           C
ATOM   4701 6C31 POPES 172      16.493 109.558 121.234  1.00  0.00           C
ATOM   4705  NH3 POPET 173     120.463  57.688 144.363  1.00  0.00           N
ATOM   4709  C12 POPET 173     121.413  58.068 145.454  1.00  0.00           C
ATOM   4712  C11 POPET 173     121.573  59.608 145.594  1.00  0.00           C
ATOM   4715  P   POPET 173     119.063  60.128 146.333  1.00  0.00           P
ATOM   4716  O13 POPET 173     118.303  59.048 145.643  1.00  0.00           O
ATOM   4717  O14 POPET 173     119.473  59.938 147.733  1.00  0.00           O
ATOM   4718  O11 POPET 173     118.333  61.518 146.123  1.00  0.00           O
ATOM   4719  O12 POPET 173     120.353  60.338 145.464  1.00  0.00           O
ATOM   4720  C1  POPET 173     117.383  61.728 145.074  1.00  0.00           C
ATOM   4723  C2  POPET 173     117.983  62.498 143.863  1.00  0.00           C
ATOM   4725  O21 POPET 173     116.883  62.898 143.034  1.00  0.00           O
ATOM   4726  C21 POPET 173     117.013  64.058 142.423  1.00  0.00           C
ATOM   4727  O22 POPET 173     117.863  64.908 142.663  1.00  0.00           O
ATOM   4728  C22 POPET 173     116.023  64.078 141.243  1.00  0.00           C
ATOM   4731  C3  POPET 173     119.003  61.678 143.023  1.00  0.00           C
ATOM   4734  O31 POPET 173     119.393  62.268 141.763  1.00  0.00           O
ATOM   4735  C31 POPET 173     120.273  63.258 141.883  1.00  0.00           C
ATOM   4736  O32 POPET 173     120.613  63.778 142.934  1.00  0.00           O
ATOM   4737  C32 POPET 173     120.853  63.628 140.523  1.00  0.00           C
ATOM   4740  C23 POPET 173     115.123  65.328 141.203  1.00  0.00           C
ATOM   4743  C24 POPET 173     114.223  65.318 139.964  1.00  0.00           C
ATOM   4746  C25 POPET 173     114.933  65.818 138.703  1.00  0.00           C
ATOM   4749  C26 POPET 173     114.733  67.328 138.523  1.00  0.00           C
ATOM   4752  C27 POPET 173     115.503  67.968 137.344  1.00  0.00           C
ATOM   4755  C28 POPET 173     115.043  69.428 137.193  1.00  0.00           C
ATOM   4758  C29 POPET 173     115.833  70.348 136.303  1.00  0.00           C
ATOM   4760 0C21 POPET 173     115.893  70.298 134.964  1.00  0.00           C
ATOM   4762 1C21 POPET 173     115.233  69.298 134.064  1.00  0.00           C
ATOM   4765 2C21 POPET 173     114.973  69.858 132.643  1.00  0.00           C
ATOM   4768 3C21 POPET 173     113.843  70.878 132.563  1.00  0.00           C
ATOM   4771 4C21 POPET 173     113.753  71.618 131.214  1.00  0.00           C
ATOM   4774 5C21 POPET 173     113.673  70.678 129.993  1.00  0.00           C
ATOM   4777 6C21 POPET 173     113.373  71.428 128.694  1.00  0.00           C
ATOM   4780 7C21 POPET 173     113.673  70.578 127.444  1.00  0.00           C
ATOM   4783 8C21 POPET 173     113.203  71.208 126.133  1.00  0.00           C
ATOM   4787  C33 POPET 173     119.823  64.358 139.624  1.00  0.00           C
ATOM   4790  C34 POPET 173     120.433  64.918 138.333  1.00  0.00           C
ATOM   4793  C35 POPET 173     120.443  63.938 137.154  1.00  0.00           C
ATOM   4796  C36 POPET 173     120.983  64.598 135.883  1.00  0.00           C
ATOM   4799  C37 POPET 173     120.623  63.818 134.614  1.00  0.00           C
ATOM   4802  C38 POPET 173     121.003  64.568 133.324  1.00  0.00           C
ATOM   4805  C39 POPET 173     120.273  64.048 132.083  1.00  0.00           C
ATOM   4808 0C31 POPET 173     120.933  62.818 131.434  1.00  0.00           C
ATOM   4811 1C31 POPET 173     119.993  62.098 130.464  1.00  0.00           C
ATOM   4814 2C31 POPET 173     120.393  60.648 130.163  1.00  0.00           C
ATOM   4817 3C31 POPET 173     121.843  60.488 129.693  1.00  0.00           C
ATOM   4820 4C31 POPET 173     122.193  59.028 129.344  1.00  0.00           C
ATOM   4823 5C31 POPET 173     123.653  58.858 128.913  1.00  0.00           C
ATOM   4826 6C31 POPET 173     124.013  57.408 128.604  1.00  0.00           C
ATOM   4830  NH3 POPEU 174      66.403  81.308 106.293  1.00  0.00           N
ATOM   4834  C12 POPEU 174      65.673  82.638 106.343  1.00  0.00           C
ATOM   4837  C11 POPEU 174      66.573  83.868 106.074  1.00  0.00           C
ATOM   4840  P   POPEU 174      66.583  86.468 105.924  1.00  0.00           P
ATOM   4841  O13 POPEU 174      67.963  86.188 105.472  1.00  0.00           O
ATOM   4842  O14 POPEU 174      65.753  87.398 105.113  1.00  0.00           O
ATOM   4843  O11 POPEU 174      66.723  87.108 107.373  1.00  0.00           O
ATOM   4844  O12 POPEU 174      65.813  85.098 106.153  1.00  0.00           O
ATOM   4845  C1  POPEU 174      66.853  86.298 108.533  1.00  0.00           C
ATOM   4848  C2  POPEU 174      67.393  87.128 109.724  1.00  0.00           C
ATOM   4850  O21 POPEU 174      67.133  86.418 110.943  1.00  0.00           O
ATOM   4851  C21 POPEU 174      67.923  86.708 111.964  1.00  0.00           C
ATOM   4852  O22 POPEU 174      68.943  87.378 111.903  1.00  0.00           O
ATOM   4853  C22 POPEU 174      67.313  86.078 113.223  1.00  0.00           C
ATOM   4856  C3  POPEU 174      66.673  88.508 109.743  1.00  0.00           C
ATOM   4859  O31 POPEU 174      67.023  89.358 110.843  1.00  0.00           O
ATOM   4860  C31 POPEU 174      68.123  90.068 110.663  1.00  0.00           C
ATOM   4861  O32 POPEU 174      68.883  89.968 109.724  1.00  0.00           O
ATOM   4862  C32 POPEU 174      68.173  91.128 111.754  1.00  0.00           C
ATOM   4865  C23 POPEU 174      67.963  86.538 114.543  1.00  0.00           C
ATOM   4868  C24 POPEU 174      67.693  85.548 115.703  1.00  0.00           C
ATOM   4871  C25 POPEU 174      66.383  85.788 116.483  1.00  0.00           C
ATOM   4874  C26 POPEU 174      66.533  86.778 117.654  1.00  0.00           C
ATOM   4877  C27 POPEU 174      65.443  86.588 118.723  1.00  0.00           C
ATOM   4880  C28 POPEU 174      65.643  87.468 119.984  1.00  0.00           C
ATOM   4883  C29 POPEU 174      65.173  88.878 119.733  1.00  0.00           C
ATOM   4885 0C21 POPEU 174      64.963  89.868 120.604  1.00  0.00           C
ATOM   4887 1C21 POPEU 174      65.243  89.888 122.084  1.00  0.00           C
ATOM   4890 2C21 POPEU 174      66.603  89.298 122.514  1.00  0.00           C
ATOM   4893 3C21 POPEU 174      67.063  89.898 123.843  1.00  0.00           C
ATOM   4896 4C21 POPEU 174      68.203  89.128 124.514  1.00  0.00           C
ATOM   4899 5C21 POPEU 174      69.473  88.948 123.663  1.00  0.00           C
ATOM   4902 6C21 POPEU 174      70.653  88.488 124.543  1.00  0.00           C
ATOM   4905 7C21 POPEU 174      72.003  88.448 123.803  1.00  0.00           C
ATOM   4908 8C21 POPEU 174      73.173  88.078 124.724  1.00  0.00           C
ATOM   4912  C33 POPEU 174      68.833  90.638 113.063  1.00  0.00           C
ATOM   4915  C34 POPEU 174      69.263  91.828 113.913  1.00  0.00           C
ATOM   4918  C35 POPEU 174      70.093  91.468 115.154  1.00  0.00           C
ATOM   4921  C36 POPEU 174      69.263  90.958 116.334  1.00  0.00           C
ATOM   4924  C37 POPEU 174      70.053  90.998 117.654  1.00  0.00           C
ATOM   4927  C38 POPEU 174      69.243  90.508 118.863  1.00  0.00           C
ATOM   4930  C39 POPEU 174      69.143  88.978 118.933  1.00  0.00           C
ATOM   4933 0C31 POPEU 174      70.353  88.308 119.584  1.00  0.00           C
ATOM   4936 1C31 POPEU 174      70.253  86.778 119.523  1.00  0.00           C
ATOM   4939 2C31 POPEU 174      71.353  86.058 120.313  1.00  0.00           C
ATOM   4942 3C31 POPEU 174      72.763  86.188 119.704  1.00  0.00           C
ATOM   4945 4C31 POPEU 174      73.793  85.408 120.544  1.00  0.00           C
ATOM   4948 5C31 POPEU 174      75.093  85.098 119.794  1.00  0.00           C
ATOM   4951 6C31 POPEU 174      76.043  84.208 120.604  1.00  0.00           C
ATOM   4955  NH3 POPEV 175      57.883  40.988 148.063  1.00  0.00           N
ATOM   4959  C12 POPEV 175      56.453  40.838 148.514  1.00  0.00           C
ATOM   4962  C11 POPEV 175      55.913  42.168 149.044  1.00  0.00           C
ATOM   4965  P   POPEV 175      53.543  43.098 149.533  1.00  0.00           P
ATOM   4966  O13 POPEV 175      52.853  43.238 150.833  1.00  0.00           O
ATOM   4967  O14 POPEV 175      54.193  44.308 148.973  1.00  0.00           O
ATOM   4968  O11 POPEV 175      52.583  42.498 148.413  1.00  0.00           O
ATOM   4969  O12 POPEV 175      54.633  41.958 149.643  1.00  0.00           O
ATOM   4970  C1  POPEV 175      52.953  42.828 147.053  1.00  0.00           C
ATOM   4973  C2  POPEV 175      52.303  41.898 145.993  1.00  0.00           C
ATOM   4975  O21 POPEV 175      52.663  42.348 144.673  1.00  0.00           O
ATOM   4976  C21 POPEV 175      53.893  41.968 144.284  1.00  0.00           C
ATOM   4977  O22 POPEV 175      54.653  41.278 144.934  1.00  0.00           O
ATOM   4978  C22 POPEV 175      54.163  42.578 142.904  1.00  0.00           C
ATOM   4981  C3  POPEV 175      50.753  41.898 146.154  1.00  0.00           C
ATOM   4984  O31 POPEV 175      50.123  40.958 145.233  1.00  0.00           O
ATOM   4985  C31 POPEV 175      49.313  41.518 144.324  1.00  0.00           C
ATOM   4986  O32 POPEV 175      49.003  42.698 144.273  1.00  0.00           O
ATOM   4987  C32 POPEV 175      48.883  40.498 143.284  1.00  0.00           C
ATOM   4990  C23 POPEV 175      55.633  42.488 142.434  1.00  0.00           C
ATOM   4993  C24 POPEV 175      55.773  43.158 141.064  1.00  0.00           C
ATOM   4996  C25 POPEV 175      57.183  43.158 140.454  1.00  0.00           C
ATOM   4999  C26 POPEV 175      57.183  43.908 139.113  1.00  0.00           C
ATOM   5002  C27 POPEV 175      58.573  44.228 138.544  1.00  0.00           C
ATOM   5005  C28 POPEV 175      58.573  45.218 137.363  1.00  0.00           C
ATOM   5008  C29 POPEV 175      57.573  44.848 136.294  1.00  0.00           C
ATOM   5010 0C21 POPEV 175      57.733  43.908 135.344  1.00  0.00           C
ATOM   5012 1C21 POPEV 175      58.953  43.048 135.143  1.00  0.00           C
ATOM   5015 2C21 POPEV 175      59.223  42.728 133.663  1.00  0.00           C
ATOM   5018 3C21 POPEV 175      58.173  41.788 133.044  1.00  0.00           C
ATOM   5021 4C21 POPEV 175      58.693  41.078 131.784  1.00  0.00           C
ATOM   5024 5C21 POPEV 175      58.973  42.038 130.613  1.00  0.00           C
ATOM   5027 6C21 POPEV 175      59.493  41.288 129.374  1.00  0.00           C
ATOM   5030 7C21 POPEV 175      59.413  42.118 128.094  1.00  0.00           C
ATOM   5033 8C21 POPEV 175      59.793  41.318 126.843  1.00  0.00           C
ATOM   5037  C33 POPEV 175      49.323  40.928 141.854  1.00  0.00           C
ATOM   5040  C34 POPEV 175      48.823  39.988 140.753  1.00  0.00           C
ATOM   5043  C35 POPEV 175      47.373  40.278 140.303  1.00  0.00           C
ATOM   5046  C36 POPEV 175      47.253  41.398 139.254  1.00  0.00           C
ATOM   5049  C37 POPEV 175      45.793  41.818 139.033  1.00  0.00           C
ATOM   5052  C38 POPEV 175      45.563  42.888 137.954  1.00  0.00           C
ATOM   5055  C39 POPEV 175      45.643  42.348 136.514  1.00  0.00           C
ATOM   5058 0C31 POPEV 175      44.933  43.238 135.493  1.00  0.00           C
ATOM   5061 1C31 POPEV 175      45.083  42.698 134.064  1.00  0.00           C
ATOM   5064 2C31 POPEV 175      44.143  43.368 133.034  1.00  0.00           C
ATOM   5067 3C31 POPEV 175      44.353  44.878 132.863  1.00  0.00           C
ATOM   5070 4C31 POPEV 175      43.633  45.398 131.604  1.00  0.00           C
ATOM   5073 5C31 POPEV 175      43.493  46.928 131.574  1.00  0.00           C
ATOM   5076 6C31 POPEV 175      42.803  47.448 130.314  1.00  0.00           C
ATOM   5080  NH3 POPEW 176      60.433  19.888 146.984  1.00  0.00           N
ATOM   5084  C12 POPEW 176      60.993  19.898 148.383  1.00  0.00           C
ATOM   5087  C11 POPEW 176      61.903  18.658 148.623  1.00  0.00           C
ATOM   5090  P   POPEW 176      59.983  16.938 148.712  1.00  0.00           P
ATOM   5091  O13 POPEW 176      60.113  16.918 150.184  1.00  0.00           O
ATOM   5092  O14 POPEW 176      58.983  17.838 148.104  1.00  0.00           O
ATOM   5093  O11 POPEW 176      59.863  15.478 148.094  1.00  0.00           O
ATOM   5094  O12 POPEW 176      61.363  17.428 148.104  1.00  0.00           O
ATOM   5095  C1  POPEW 176      59.113  15.298 146.872  1.00  0.00           C
ATOM   5098  C2  POPEW 176      59.843  15.848 145.604  1.00  0.00           C
ATOM   5100  O21 POPEW 176      58.873  16.168 144.593  1.00  0.00           O
ATOM   5101  C21 POPEW 176      58.673  17.448 144.372  1.00  0.00           C
ATOM   5102  O22 POPEW 176      59.153  18.358 145.023  1.00  0.00           O
ATOM   5103  C22 POPEW 176      57.793  17.668 143.133  1.00  0.00           C
ATOM   5106  C3  POPEW 176      60.873  14.888 144.993  1.00  0.00           C
ATOM   5109  O31 POPEW 176      61.733  15.588 144.053  1.00  0.00           O
ATOM   5110  C31 POPEW 176      61.323  15.558 142.773  1.00  0.00           C
ATOM   5111  O32 POPEW 176      60.293  15.078 142.363  1.00  0.00           O
ATOM   5112  C32 POPEW 176      62.393  16.178 141.883  1.00  0.00           C
ATOM   5115  C23 POPEW 176      56.573  16.728 143.013  1.00  0.00           C
ATOM   5118  C24 POPEW 176      55.453  17.348 142.163  1.00  0.00           C
ATOM   5121  C25 POPEW 176      54.193  16.478 142.124  1.00  0.00           C
ATOM   5124  C26 POPEW 176      53.923  15.948 140.703  1.00  0.00           C
ATOM   5127  C27 POPEW 176      52.833  14.878 140.624  1.00  0.00           C
ATOM   5130  C28 POPEW 176      52.813  14.278 139.204  1.00  0.00           C
ATOM   5133  C29 POPEW 176      51.783  13.188 139.023  1.00  0.00           C
ATOM   5135 0C21 POPEW 176      51.813  12.268 138.044  1.00  0.00           C
ATOM   5137 1C21 POPEW 176      52.843  12.178 136.943  1.00  0.00           C
ATOM   5140 2C21 POPEW 176      52.223  11.848 135.563  1.00  0.00           C
ATOM   5143 3C21 POPEW 176      51.753  10.388 135.443  1.00  0.00           C
ATOM   5146 4C21 POPEW 176      50.723  10.198 134.324  1.00  0.00           C
ATOM   5149 5C21 POPEW 176      49.833   8.968 134.534  1.00  0.00           C
ATOM   5152 6C21 POPEW 176      48.633   8.948 133.574  1.00  0.00           C
ATOM   5155 7C21 POPEW 176      47.493   8.058 134.083  1.00  0.00           C
ATOM   5158 8C21 POPEW 176      46.223   8.158 133.234  1.00  0.00           C
ATOM   5162  C33 POPEW 176      62.133  15.818 140.404  1.00  0.00           C
ATOM   5165  C34 POPEW 176      63.253  16.258 139.464  1.00  0.00           C
ATOM   5168  C35 POPEW 176      63.193  17.728 139.053  1.00  0.00           C
ATOM   5171  C36 POPEW 176      62.643  17.938 137.633  1.00  0.00           C
ATOM   5174  C37 POPEW 176      62.563  19.418 137.254  1.00  0.00           C
ATOM   5177  C38 POPEW 176      62.533  19.628 135.734  1.00  0.00           C
ATOM   5180  C39 POPEW 176      62.283  21.088 135.344  1.00  0.00           C
ATOM   5183 0C31 POPEW 176      62.303  21.288 133.824  1.00  0.00           C
ATOM   5186 1C31 POPEW 176      62.533  22.758 133.434  1.00  0.00           C
ATOM   5189 2C31 POPEW 176      62.943  22.978 131.973  1.00  0.00           C
ATOM   5192 3C31 POPEW 176      61.783  23.238 131.014  1.00  0.00           C
ATOM   5195 4C31 POPEW 176      62.283  23.758 129.663  1.00  0.00           C
ATOM   5198 5C31 POPEW 176      61.143  24.198 128.743  1.00  0.00           C
ATOM   5201 6C31 POPEW 176      61.593  25.108 127.593  1.00  0.00           C
ATOM   5205  NH3 POPEX 177      93.273  77.218 149.723  1.00  0.00           N
ATOM   5209  C12 POPEX 177      94.263  76.118 149.503  1.00  0.00           C
ATOM   5212  C11 POPEX 177      93.743  74.838 150.184  1.00  0.00           C
ATOM   5215  P   POPEX 177      91.293  74.288 149.284  1.00  0.00           P
ATOM   5216  O13 POPEX 177      90.583  73.048 149.654  1.00  0.00           O
ATOM   5217  O14 POPEX 177      91.003  75.558 149.984  1.00  0.00           O
ATOM   5218  O11 POPEX 177      91.103  74.568 147.743  1.00  0.00           O
ATOM   5219  O12 POPEX 177      92.873  74.088 149.324  1.00  0.00           O
ATOM   5220  C1  POPEX 177      90.903  73.478 146.824  1.00  0.00           C
ATOM   5223  C2  POPEX 177      91.733  73.668 145.523  1.00  0.00           C
ATOM   5225  O21 POPEX 177      91.153  74.608 144.593  1.00  0.00           O
ATOM   5226  C21 POPEX 177      90.043  74.208 143.964  1.00  0.00           C
ATOM   5227  O22 POPEX 177      89.303  73.318 144.313  1.00  0.00           O
ATOM   5228  C22 POPEX 177      89.873  74.998 142.663  1.00  0.00           C
ATOM   5231  C3  POPEX 177      92.143  72.338 144.803  1.00  0.00           C
ATOM   5234  O31 POPEX 177      93.403  72.498 144.124  1.00  0.00           O
ATOM   5235  C31 POPEX 177      93.393  72.858 142.844  1.00  0.00           C
ATOM   5236  O32 POPEX 177      92.413  73.178 142.204  1.00  0.00           O
ATOM   5237  C32 POPEX 177      94.843  72.828 142.373  1.00  0.00           C
ATOM   5240  C23 POPEX 177      88.613  75.908 142.654  1.00  0.00           C
ATOM   5243  C24 POPEX 177      88.183  76.338 141.243  1.00  0.00           C
ATOM   5246  C25 POPEX 177      87.503  75.198 140.454  1.00  0.00           C
ATOM   5249  C26 POPEX 177      87.063  75.608 139.033  1.00  0.00           C
ATOM   5252  C27 POPEX 177      86.673  74.368 138.223  1.00  0.00           C
ATOM   5255  C28 POPEX 177      86.083  74.658 136.833  1.00  0.00           C
ATOM   5258  C29 POPEX 177      85.863  73.348 136.104  1.00  0.00           C
ATOM   5260 0C21 POPEX 177      84.703  72.808 135.703  1.00  0.00           C
ATOM   5262 1C21 POPEX 177      83.313  73.388 135.824  1.00  0.00           C
ATOM   5265 2C21 POPEX 177      82.473  73.008 134.583  1.00  0.00           C
ATOM   5268 3C21 POPEX 177      81.003  73.468 134.663  1.00  0.00           C
ATOM   5271 4C21 POPEX 177      80.173  72.818 133.544  1.00  0.00           C
ATOM   5274 5C21 POPEX 177      78.673  73.138 133.604  1.00  0.00           C
ATOM   5277 6C21 POPEX 177      78.273  74.358 132.753  1.00  0.00           C
ATOM   5280 7C21 POPEX 177      76.763  74.608 132.764  1.00  0.00           C
ATOM   5283 8C21 POPEX 177      76.363  75.918 132.074  1.00  0.00           C
ATOM   5287  C33 POPEX 177      95.083  73.578 141.044  1.00  0.00           C
ATOM   5290  C34 POPEX 177      96.523  73.508 140.534  1.00  0.00           C
ATOM   5293  C35 POPEX 177      96.673  74.188 139.163  1.00  0.00           C
ATOM   5296  C36 POPEX 177      96.813  75.708 139.294  1.00  0.00           C
ATOM   5299  C37 POPEX 177      96.863  76.458 137.954  1.00  0.00           C
ATOM   5302  C38 POPEX 177      97.343  77.908 138.133  1.00  0.00           C
ATOM   5305  C39 POPEX 177      97.803  78.558 136.824  1.00  0.00           C
ATOM   5308 0C31 POPEX 177      96.673  78.788 135.814  1.00  0.00           C
ATOM   5311 1C31 POPEX 177      97.213  79.148 134.424  1.00  0.00           C
ATOM   5314 2C31 POPEX 177      96.103  79.388 133.393  1.00  0.00           C
ATOM   5317 3C31 POPEX 177      96.643  79.658 131.984  1.00  0.00           C
ATOM   5320 4C31 POPEX 177      95.533  79.668 130.923  1.00  0.00           C
ATOM   5323 5C31 POPEX 177      96.053  80.038 129.523  1.00  0.00           C
ATOM   5326 6C31 POPEX 177      95.013  79.808 128.423  1.00  0.00           C
ATOM   5330  NH3 POPEY 178      42.913 113.748 103.454  1.00  0.00           N
ATOM   5334  C12 POPEY 178      43.473 114.038 102.084  1.00  0.00           C
ATOM   5337  C11 POPEY 178      45.013 113.988 102.093  1.00  0.00           C
ATOM   5340  P   POPEY 178      46.963 112.258 102.104  1.00  0.00           P
ATOM   5341  O13 POPEY 178      47.083 110.798 101.813  1.00  0.00           O
ATOM   5342  O14 POPEY 178      47.623 113.208 101.194  1.00  0.00           O
ATOM   5343  O11 POPEY 178      47.563 112.468 103.553  1.00  0.00           O
ATOM   5344  O12 POPEY 178      45.433 112.638 102.283  1.00  0.00           O
ATOM   5345  C1  POPEY 178      46.693 112.338 104.674  1.00  0.00           C
ATOM   5348  C2  POPEY 178      47.523 112.078 105.943  1.00  0.00           C
ATOM   5350  O21 POPEY 178      46.663 111.718 107.043  1.00  0.00           O
ATOM   5351  C21 POPEY 178      46.233 110.468 107.023  1.00  0.00           C
ATOM   5352  O22 POPEY 178      46.423 109.638 106.153  1.00  0.00           O
ATOM   5353  C22 POPEY 178      45.403 110.218 108.284  1.00  0.00           C
ATOM   5356  C3  POPEY 178      48.363 113.338 106.303  1.00  0.00           C
ATOM   5359  O31 POPEY 178      48.893 113.198 107.624  1.00  0.00           O
ATOM   5360  C31 POPEY 178      49.793 114.078 108.004  1.00  0.00           C
ATOM   5361  O32 POPEY 178      50.353 114.888 107.263  1.00  0.00           O
ATOM   5362  C32 POPEY 178      49.953 113.978 109.523  1.00  0.00           C
ATOM   5365  C23 POPEY 178      46.163 110.118 109.623  1.00  0.00           C
ATOM   5368  C24 POPEY 178      45.193 109.508 110.644  1.00  0.00           C
ATOM   5371  C25 POPEY 178      45.463 109.748 112.123  1.00  0.00           C
ATOM   5374  C26 POPEY 178      44.193 109.438 112.943  1.00  0.00           C
ATOM   5377  C27 POPEY 178      44.403 109.578 114.453  1.00  0.00           C
ATOM   5380  C28 POPEY 178      43.073 109.628 115.233  1.00  0.00           C
ATOM   5383  C29 POPEY 178      43.363 109.748 116.703  1.00  0.00           C
ATOM   5385 0C21 POPEY 178      43.063 110.788 117.493  1.00  0.00           C
ATOM   5387 1C21 POPEY 178      42.303 112.028 117.084  1.00  0.00           C
ATOM   5390 2C21 POPEY 178      42.103 112.998 118.273  1.00  0.00           C
ATOM   5393 3C21 POPEY 178      43.393 113.718 118.694  1.00  0.00           C
ATOM   5396 4C21 POPEY 178      43.163 114.748 119.803  1.00  0.00           C
ATOM   5399 5C21 POPEY 178      44.443 115.498 120.224  1.00  0.00           C
ATOM   5402 6C21 POPEY 178      44.133 116.728 121.094  1.00  0.00           C
ATOM   5405 7C21 POPEY 178      45.383 117.418 121.654  1.00  0.00           C
ATOM   5408 8C21 POPEY 178      45.083 118.738 122.373  1.00  0.00           C
ATOM   5412  C33 POPEY 178      49.423 112.648 110.124  1.00  0.00           C
ATOM   5415  C34 POPEY 178      49.663 112.498 111.633  1.00  0.00           C
ATOM   5418  C35 POPEY 178      49.053 111.198 112.204  1.00  0.00           C
ATOM   5421  C36 POPEY 178      49.813 110.668 113.434  1.00  0.00           C
ATOM   5424  C37 POPEY 178      49.213 109.378 114.024  1.00  0.00           C
ATOM   5427  C38 POPEY 178      48.043 109.628 114.993  1.00  0.00           C
ATOM   5430  C39 POPEY 178      48.473 110.028 116.424  1.00  0.00           C
ATOM   5433 0C31 POPEY 178      48.733 108.828 117.354  1.00  0.00           C
ATOM   5436 1C31 POPEY 178      49.033 109.238 118.803  1.00  0.00           C
ATOM   5439 2C31 POPEY 178      49.153 108.038 119.754  1.00  0.00           C
ATOM   5442 3C31 POPEY 178      49.373 108.428 121.223  1.00  0.00           C
ATOM   5445 4C31 POPEY 178      49.453 107.198 122.143  1.00  0.00           C
ATOM   5448 5C31 POPEY 178      49.483 107.548 123.644  1.00  0.00           C
ATOM   5451 6C31 POPEY 178      50.763 108.248 124.114  1.00  0.00           C
ATOM   5455  NH3 POPEZ 179      17.743 113.028 101.643  1.00  0.00           N
ATOM   5459  C12 POPEZ 179      18.343 113.988 100.663  1.00  0.00           C
ATOM   5462  C11 POPEZ 179      17.313 114.698  99.783  1.00  0.00           C
ATOM   5465  P   POPEZ 179      17.153 116.988  98.544  1.00  0.00           P
ATOM   5466  O13 POPEZ 179      17.613 118.318  98.993  1.00  0.00           O
ATOM   5467  O14 POPEZ 179      17.313 116.688  97.113  1.00  0.00           O
ATOM   5468  O11 POPEZ 179      15.643 116.828  98.983  1.00  0.00           O
ATOM   5469  O12 POPEZ 179      17.933 115.918  99.394  1.00  0.00           O
ATOM   5470  C1  POPEZ 179      14.833 117.918  99.464  1.00  0.00           C
ATOM   5473  C2  POPEZ 179      14.443 117.728 100.964  1.00  0.00           C
ATOM   5475  O21 POPEZ 179      13.483 118.728 101.404  1.00  0.00           O
ATOM   5476  C21 POPEZ 179      13.893 119.958 101.693  1.00  0.00           C
ATOM   5477  O22 POPEZ 179      14.973 120.438 101.404  1.00  0.00           O
ATOM   5478  C22 POPEZ 179      12.783 120.708 102.453  1.00  0.00           C
ATOM   5481  C3  POPEZ 179      15.653 117.578 101.944  1.00  0.00           C
ATOM   5484  O31 POPEZ 179      15.213 117.138 103.252  1.00  0.00           O
ATOM   5485  C31 POPEZ 179      15.293 115.818 103.464  1.00  0.00           C
ATOM   5486  O32 POPEZ 179      15.813 115.008 102.704  1.00  0.00           O
ATOM   5487  C32 POPEZ 179      14.573 115.438 104.763  1.00  0.00           C
ATOM   5490  C23 POPEZ 179      13.263 121.398 103.764  1.00  0.00           C
ATOM   5493  C24 POPEZ 179      12.093 122.058 104.514  1.00  0.00           C
ATOM   5496  C25 POPEZ 179      12.263 122.288 106.033  1.00  0.00           C
ATOM   5499  C26 POPEZ 179      12.243 121.028 106.924  1.00  0.00           C
ATOM   5502  C27 POPEZ 179      12.103 121.358 108.434  1.00  0.00           C
ATOM   5505  C28 POPEZ 179      12.243 120.168 109.413  1.00  0.00           C
ATOM   5508  C29 POPEZ 179      11.863 120.578 110.824  1.00  0.00           C
ATOM   5510 0C21 POPEZ 179      12.453 120.298 112.002  1.00  0.00           C
ATOM   5512 1C21 POPEZ 179      13.703 119.498 112.273  1.00  0.00           C
ATOM   5515 2C21 POPEZ 179      14.443 119.958 113.553  1.00  0.00           C
ATOM   5518 3C21 POPEZ 179      14.203 119.058 114.783  1.00  0.00           C
ATOM   5521 4C21 POPEZ 179      15.003 119.478 116.033  1.00  0.00           C
ATOM   5524 5C21 POPEZ 179      14.563 120.828 116.614  1.00  0.00           C
ATOM   5527 6C21 POPEZ 179      14.723 120.898 118.144  1.00  0.00           C
ATOM   5530 7C21 POPEZ 179      14.213 122.228 118.723  1.00  0.00           C
ATOM   5533 8C21 POPEZ 179      14.043 122.208 120.233  1.00  0.00           C
ATOM   5537  C33 POPEZ 179      15.103 116.088 106.074  1.00  0.00           C
ATOM   5540  C34 POPEZ 179      15.933 115.168 106.983  1.00  0.00           C
ATOM   5543  C35 POPEZ 179      15.983 115.568 108.483  1.00  0.00           C
ATOM   5546  C36 POPEZ 179      16.913 116.748 108.813  1.00  0.00           C
ATOM   5549  C37 POPEZ 179      16.983 117.148 110.294  1.00  0.00           C
ATOM   5552  C38 POPEZ 179      17.893 118.368 110.493  1.00  0.00           C
ATOM   5555  C39 POPEZ 179      18.133 118.738 111.964  1.00  0.00           C
ATOM   5558 0C31 POPEZ 179      18.843 120.088 112.133  1.00  0.00           C
ATOM   5561 1C31 POPEZ 179      19.103 120.438 113.604  1.00  0.00           C
ATOM   5564 2C31 POPEZ 179      19.663 121.858 113.793  1.00  0.00           C
ATOM   5567 3C31 POPEZ 179      18.703 122.838 114.483  1.00  0.00           C
ATOM   5570 4C31 POPEZ 179      18.563 122.598 115.993  1.00  0.00           C
ATOM   5573 5C31 POPEZ 179      17.843 123.728 116.734  1.00  0.00           C
ATOM   5576 6C31 POPEZ 179      17.813 123.538 118.252  1.00  0.00           C
ATOM   5580  NH3 POPEa 180      53.773  83.968 149.803  1.00  0.00           N
ATOM   5584  C12 POPEa 180      52.273  83.968 149.824  1.00  0.00           C
ATOM   5587  C11 POPEa 180      51.753  84.868 150.954  1.00  0.00           C
ATOM   5590  P   POPEa 180      53.163  87.068 150.874  1.00  0.00           P
ATOM   5591  O13 POPEa 180      52.873  88.508 151.003  1.00  0.00           O
ATOM   5592  O14 POPEa 180      54.003  86.378 151.872  1.00  0.00           O
ATOM   5593  O11 POPEa 180      53.813  86.778 149.464  1.00  0.00           O
ATOM   5594  O12 POPEa 180      51.843  86.248 150.622  1.00  0.00           O
ATOM   5595  C1  POPEa 180      55.133  87.208 149.133  1.00  0.00           C
ATOM   5598  C2  POPEa 180      55.433  86.638 147.733  1.00  0.00           C
ATOM   5600  O21 POPEa 180      56.593  85.788 147.714  1.00  0.00           O
ATOM   5601  C21 POPEa 180      56.353  84.538 147.383  1.00  0.00           C
ATOM   5602  O22 POPEa 180      55.333  83.908 147.633  1.00  0.00           O
ATOM   5603  C22 POPEa 180      57.493  84.058 146.483  1.00  0.00           C
ATOM   5606  C3  POPEa 180      55.613  87.728 146.643  1.00  0.00           C
ATOM   5609  O31 POPEa 180      55.293  87.108 145.374  1.00  0.00           O
ATOM   5610  C31 POPEa 180      55.473  87.878 144.313  1.00  0.00           C
ATOM   5611  O32 POPEa 180      55.723  89.078 144.354  1.00  0.00           O
ATOM   5612  C32 POPEa 180      55.253  87.038 143.053  1.00  0.00           C
ATOM   5615  C23 POPEa 180      57.453  84.838 145.154  1.00  0.00           C
ATOM   5618  C24 POPEa 180      58.583  84.478 144.193  1.00  0.00           C
ATOM   5621  C25 POPEa 180      58.183  83.378 143.193  1.00  0.00           C
ATOM   5624  C26 POPEa 180      59.043  83.448 141.924  1.00  0.00           C
ATOM   5627  C27 POPEa 180      58.443  82.628 140.773  1.00  0.00           C
ATOM   5630  C28 POPEa 180      59.213  82.868 139.464  1.00  0.00           C
ATOM   5633  C29 POPEa 180      58.793  81.888 138.404  1.00  0.00           C
ATOM   5635 0C21 POPEa 180      59.623  81.158 137.633  1.00  0.00           C
ATOM   5637 1C21 POPEa 180      61.133  81.268 137.663  1.00  0.00           C
ATOM   5640 2C21 POPEa 180      61.813  80.918 136.324  1.00  0.00           C
ATOM   5643 3C21 POPEa 180      62.103  79.418 136.123  1.00  0.00           C
ATOM   5646 4C21 POPEa 180      62.993  79.188 134.894  1.00  0.00           C
ATOM   5649 5C21 POPEa 180      63.403  77.728 134.684  1.00  0.00           C
ATOM   5652 6C21 POPEa 180      64.203  77.508 133.393  1.00  0.00           C
ATOM   5655 7C21 POPEa 180      64.583  76.038 133.174  1.00  0.00           C
ATOM   5658 8C21 POPEa 180      65.353  75.788 131.874  1.00  0.00           C
ATOM   5662  C33 POPEa 180      55.463  87.828 141.743  1.00  0.00           C
ATOM   5665  C34 POPEa 180      54.703  87.218 140.553  1.00  0.00           C
ATOM   5668  C35 POPEa 180      55.383  86.008 139.913  1.00  0.00           C
ATOM   5671  C36 POPEa 180      54.393  85.148 139.104  1.00  0.00           C
ATOM   5674  C37 POPEa 180      55.073  83.978 138.383  1.00  0.00           C
ATOM   5677  C38 POPEa 180      54.073  83.108 137.613  1.00  0.00           C
ATOM   5680  C39 POPEa 180      54.683  81.798 137.093  1.00  0.00           C
ATOM   5683 0C31 POPEa 180      55.713  81.998 135.964  1.00  0.00           C
ATOM   5686 1C31 POPEa 180      56.193  80.648 135.423  1.00  0.00           C
ATOM   5689 2C31 POPEa 180      57.373  80.748 134.453  1.00  0.00           C
ATOM   5692 3C31 POPEa 180      57.073  81.528 133.163  1.00  0.00           C
ATOM   5695 4C31 POPEa 180      58.243  81.448 132.173  1.00  0.00           C
ATOM   5698 5C31 POPEa 180      58.403  82.708 131.313  1.00  0.00           C
ATOM   5701 6C31 POPEa 180      59.583  82.628 130.354  1.00  0.00           C
ATOM   5705  NH3 POPEb 181       2.323  68.928 145.693  1.00  0.00           N
ATOM   5709  C12 POPEb 181       3.673  68.918 145.023  1.00  0.00           C
ATOM   5712  C11 POPEb 181       4.833  68.948 146.053  1.00  0.00           C
ATOM   5715  P   POPEb 181       4.293  71.148 147.534  1.00  0.00           P
ATOM   5716  O13 POPEb 181       3.683  71.228 148.874  1.00  0.00           O
ATOM   5717  O14 POPEb 181       5.513  71.958 147.294  1.00  0.00           O
ATOM   5718  O11 POPEb 181       3.233  71.428 146.383  1.00  0.00           O
ATOM   5719  O12 POPEb 181       4.563  69.638 147.264  1.00  0.00           O
ATOM   5720  C1  POPEb 181       2.803  72.758 146.062  1.00  0.00           C
ATOM   5723  C2  POPEb 181       3.353  73.268 144.693  1.00  0.00           C
ATOM   5725  O21 POPEb 181       2.733  72.638 143.553  1.00  0.00           O
ATOM   5726  C21 POPEb 181       1.783  73.368 142.993  1.00  0.00           C
ATOM   5727  O22 POPEb 181       1.173  74.278 143.523  1.00  0.00           O
ATOM   5728  C22 POPEb 181       1.693  73.058 141.493  1.00  0.00           C
ATOM   5731  C3  POPEb 181       4.893  73.098 144.593  1.00  0.00           C
ATOM   5734  O31 POPEb 181       5.423  73.818 143.473  1.00  0.00           O
ATOM   5735  C31 POPEb 181       5.673  73.148 142.373  1.00  0.00           C
ATOM   5736  O32 POPEb 181       5.443  71.968 142.163  1.00  0.00           O
ATOM   5737  C32 POPEb 181       6.283  74.138 141.404  1.00  0.00           C
ATOM   5740  C23 POPEb 181       1.763  74.378 140.684  1.00  0.00           C
ATOM   5743  C24 POPEb 181       1.713  74.178 139.163  1.00  0.00           C
ATOM   5746  C25 POPEb 181       1.843  75.498 138.364  1.00  0.00           C
ATOM   5749  C26 POPEb 181       0.543  76.318 138.333  1.00  0.00           C
ATOM   5752  C27 POPEb 181       0.673  77.618 137.514  1.00  0.00           C
ATOM   5755  C28 POPEb 181      -0.697  78.178 137.074  1.00  0.00           C
ATOM   5758  C29 POPEb 181      -0.797  79.578 136.503  1.00  0.00           C
ATOM   5760 0C21 POPEb 181       0.083  80.308 135.784  1.00  0.00           C
ATOM   5762 1C21 POPEb 181       1.443  79.918 135.273  1.00  0.00           C
ATOM   5765 2C21 POPEb 181       1.373  78.908 134.113  1.00  0.00           C
ATOM   5768 3C21 POPEb 181       0.713  79.468 132.844  1.00  0.00           C
ATOM   5771 4C21 POPEb 181       0.443  78.388 131.773  1.00  0.00           C
ATOM   5774 5C21 POPEb 181       1.693  77.548 131.443  1.00  0.00           C
ATOM   5777 6C21 POPEb 181       1.503  76.618 130.243  1.00  0.00           C
ATOM   5780 7C21 POPEb 181       2.843  76.058 129.754  1.00  0.00           C
ATOM   5783 8C21 POPEb 181       2.763  74.998 128.654  1.00  0.00           C
ATOM   5787  C33 POPEb 181       6.563  73.538 140.023  1.00  0.00           C
ATOM   5790  C34 POPEb 181       7.613  74.368 139.294  1.00  0.00           C
ATOM   5793  C35 POPEb 181       7.933  73.788 137.923  1.00  0.00           C
ATOM   5796  C36 POPEb 181       8.843  74.708 137.124  1.00  0.00           C
ATOM   5799  C37 POPEb 181       9.223  74.058 135.793  1.00  0.00           C
ATOM   5802  C38 POPEb 181       9.253  75.058 134.643  1.00  0.00           C
ATOM   5805  C39 POPEb 181       9.223  74.318 133.314  1.00  0.00           C
ATOM   5808 0C31 POPEb 181       9.313  75.268 132.124  1.00  0.00           C
ATOM   5811 1C31 POPEb 181       9.193  74.498 130.803  1.00  0.00           C
ATOM   5814 2C31 POPEb 181       9.583  75.358 129.614  1.00  0.00           C
ATOM   5817 3C31 POPEb 181       9.583  74.568 128.303  1.00  0.00           C
ATOM   5820 4C31 POPEb 181      10.373  75.288 127.214  1.00  0.00           C
ATOM   5823 5C31 POPEb 181      10.593  74.428 125.974  1.00  0.00           C
ATOM   5826 6C31 POPEb 181      11.533  75.088 124.964  1.00  0.00           C
ATOM   5830  NH3 POPEc 182      35.263  79.228 105.233  1.00  0.00           N
ATOM   5834  C12 POPEc 182      34.623  80.558 105.472  1.00  0.00           C
ATOM   5837  C11 POPEc 182      34.753  80.968 106.944  1.00  0.00           C
ATOM   5840  P   POPEc 182      34.053  83.498 106.664  1.00  0.00           P
ATOM   5841  O13 POPEc 182      35.353  84.038 107.123  1.00  0.00           O
ATOM   5842  O14 POPEc 182      33.823  83.468 105.193  1.00  0.00           O
ATOM   5843  O11 POPEc 182      32.883  84.238 107.444  1.00  0.00           O
ATOM   5844  O12 POPEc 182      33.863  82.028 107.233  1.00  0.00           O
ATOM   5845  C1  POPEc 182      32.843  84.078 108.883  1.00  0.00           C
ATOM   5848  C2  POPEc 182      33.813  85.038 109.643  1.00  0.00           C
ATOM   5850  O21 POPEc 182      33.553  85.128 111.053  1.00  0.00           O
ATOM   5851  C21 POPEc 182      33.883  84.108 111.813  1.00  0.00           C
ATOM   5852  O22 POPEc 182      34.193  82.998 111.424  1.00  0.00           O
ATOM   5853  C22 POPEc 182      33.733  84.508 113.293  1.00  0.00           C
ATOM   5856  C3  POPEc 182      33.663  86.448 109.003  1.00  0.00           C
ATOM   5859  O31 POPEc 182      33.963  87.518 109.913  1.00  0.00           O
ATOM   5860  C31 POPEc 182      32.943  87.908 110.674  1.00  0.00           C
ATOM   5861  O32 POPEc 182      31.863  87.348 110.793  1.00  0.00           O
ATOM   5862  C32 POPEc 182      33.273  89.268 111.284  1.00  0.00           C
ATOM   5865  C23 POPEc 182      35.023  84.338 114.133  1.00  0.00           C
ATOM   5868  C24 POPEc 182      35.913  85.588 114.133  1.00  0.00           C
ATOM   5871  C25 POPEc 182      35.483  86.718 115.093  1.00  0.00           C
ATOM   5874  C26 POPEc 182      35.643  86.328 116.573  1.00  0.00           C
ATOM   5877  C27 POPEc 182      35.403  87.458 117.593  1.00  0.00           C
ATOM   5880  C28 POPEc 182      35.543  86.918 119.034  1.00  0.00           C
ATOM   5883  C29 POPEc 182      35.213  87.948 120.084  1.00  0.00           C
ATOM   5885 0C21 POPEc 182      34.963  87.698 121.383  1.00  0.00           C
ATOM   5887 1C21 POPEc 182      34.963  86.348 122.074  1.00  0.00           C
ATOM   5890 2C21 POPEc 182      34.293  86.418 123.454  1.00  0.00           C
ATOM   5893 3C21 POPEc 182      32.763  86.588 123.383  1.00  0.00           C
ATOM   5896 4C21 POPEc 182      32.173  87.208 124.654  1.00  0.00           C
ATOM   5899 5C21 POPEc 182      30.633  87.188 124.674  1.00  0.00           C
ATOM   5902 6C21 POPEc 182      29.993  87.918 123.483  1.00  0.00           C
ATOM   5905 7C21 POPEc 182      28.463  87.838 123.493  1.00  0.00           C
ATOM   5908 8C21 POPEc 182      27.843  88.478 122.243  1.00  0.00           C
ATOM   5912  C33 POPEc 182      33.773  89.218 112.743  1.00  0.00           C
ATOM   5915  C34 POPEc 182      32.733  89.718 113.764  1.00  0.00           C
ATOM   5918  C35 POPEc 182      33.353  90.208 115.074  1.00  0.00           C
ATOM   5921  C36 POPEc 182      32.363  90.988 115.964  1.00  0.00           C
ATOM   5924  C37 POPEc 182      33.023  91.548 117.233  1.00  0.00           C
ATOM   5927  C38 POPEc 182      32.193  92.658 117.904  1.00  0.00           C
ATOM   5930  C39 POPEc 182      32.883  93.338 119.094  1.00  0.00           C
ATOM   5933 0C31 POPEc 182      33.353  92.358 120.174  1.00  0.00           C
ATOM   5936 1C31 POPEc 182      33.603  93.028 121.534  1.00  0.00           C
ATOM   5939 2C31 POPEc 182      34.333  92.108 122.514  1.00  0.00           C
ATOM   5942 3C31 POPEc 182      34.463  92.708 123.924  1.00  0.00           C
ATOM   5945 4C31 POPEc 182      35.193  94.058 123.943  1.00  0.00           C
ATOM   5948 5C31 POPEc 182      35.373  94.628 125.354  1.00  0.00           C
ATOM   5951 6C31 POPEc 182      36.163  95.928 125.354  1.00  0.00           C
ATOM   5955  NH3 POPEd 183      80.473   8.318 104.763  1.00  0.00           N
ATOM   5959  C12 POPEd 183      79.033   7.948 104.923  1.00  0.00           C
ATOM   5962  C11 POPEd 183      78.423   7.548 103.583  1.00  0.00           C
ATOM   5965  P   POPEd 183      77.013   5.398 103.913  1.00  0.00           P
ATOM   5966  O13 POPEd 183      75.653   5.078 104.424  1.00  0.00           O
ATOM   5967  O14 POPEd 183      77.463   4.768 102.663  1.00  0.00           O
ATOM   5968  O11 POPEd 183      78.083   4.958 105.023  1.00  0.00           O
ATOM   5969  O12 POPEd 183      77.153   6.958 103.813  1.00  0.00           O
ATOM   5970  C1  POPEd 183      77.613   4.648 106.334  1.00  0.00           C
ATOM   5973  C2  POPEd 183      78.663   3.858 107.163  1.00  0.00           C
ATOM   5975  O21 POPEd 183      78.313   3.578 108.533  1.00  0.00           O
ATOM   5976  C21 POPEd 183      77.143   3.828 109.094  1.00  0.00           C
ATOM   5977  O22 POPEd 183      76.123   4.218 108.553  1.00  0.00           O
ATOM   5978  C22 POPEd 183      77.243   3.558 110.593  1.00  0.00           C
ATOM   5981  C3  POPEd 183      80.063   4.558 107.143  1.00  0.00           C
ATOM   5984  O31 POPEd 183      80.003   5.888 107.704  1.00  0.00           O
ATOM   5985  C31 POPEd 183      80.313   6.198 108.974  1.00  0.00           C
ATOM   5986  O32 POPEd 183      80.123   7.298 109.464  1.00  0.00           O
ATOM   5987  C32 POPEd 183      80.863   5.038 109.803  1.00  0.00           C
ATOM   5990  C23 POPEd 183      76.573   4.678 111.424  1.00  0.00           C
ATOM   5993  C24 POPEd 183      76.313   4.248 112.873  1.00  0.00           C
ATOM   5996  C25 POPEd 183      77.453   4.508 113.863  1.00  0.00           C
ATOM   5999  C26 POPEd 183      77.053   3.998 115.264  1.00  0.00           C
ATOM   6002  C27 POPEd 183      78.023   4.388 116.383  1.00  0.00           C
ATOM   6005  C28 POPEd 183      77.433   4.138 117.784  1.00  0.00           C
ATOM   6008  C29 POPEd 183      77.023   2.698 117.972  1.00  0.00           C
ATOM   6010 0C21 POPEd 183      77.713   1.738 118.614  1.00  0.00           C
ATOM   6012 1C21 POPEd 183      79.043   1.888 119.313  1.00  0.00           C
ATOM   6015 2C21 POPEd 183      80.163   1.098 118.633  1.00  0.00           C
ATOM   6018 3C21 POPEd 183      81.383   0.968 119.553  1.00  0.00           C
ATOM   6021 4C21 POPEd 183      82.383  -0.098 119.083  1.00  0.00           C
ATOM   6024 5C21 POPEd 183      83.343  -0.488 120.214  1.00  0.00           C
ATOM   6027 6C21 POPEd 183      84.303  -1.608 119.803  1.00  0.00           C
ATOM   6030 7C21 POPEd 183      85.133  -2.138 120.983  1.00  0.00           C
ATOM   6033 8C21 POPEd 183      86.023  -3.308 120.593  1.00  0.00           C
ATOM   6037  C33 POPEd 183      81.083   5.408 111.293  1.00  0.00           C
ATOM   6040  C34 POPEd 183      81.463   4.168 112.114  1.00  0.00           C
ATOM   6043  C35 POPEd 183      82.543   4.418 113.184  1.00  0.00           C
ATOM   6046  C36 POPEd 183      82.003   4.758 114.574  1.00  0.00           C
ATOM   6049  C37 POPEd 183      83.143   4.728 115.604  1.00  0.00           C
ATOM   6052  C38 POPEd 183      82.693   4.848 117.064  1.00  0.00           C
ATOM   6055  C39 POPEd 183      83.873   4.718 118.044  1.00  0.00           C
ATOM   6058 0C31 POPEd 183      83.473   4.878 119.514  1.00  0.00           C
ATOM   6061 1C31 POPEd 183      84.683   4.848 120.472  1.00  0.00           C
ATOM   6064 2C31 POPEd 183      84.283   5.078 121.934  1.00  0.00           C
ATOM   6067 3C31 POPEd 183      85.493   5.118 122.883  1.00  0.00           C
ATOM   6070 4C31 POPEd 183      85.113   5.448 124.333  1.00  0.00           C
ATOM   6073 5C31 POPEd 183      86.313   5.458 125.284  1.00  0.00           C
ATOM   6076 6C31 POPEd 183      85.943   5.738 126.734  1.00  0.00           C
ATOM   6080  NH3 POPEe 184       4.153  78.918 103.813  1.00  0.00           N
ATOM   6084  C12 POPEe 184       5.593  79.098 104.254  1.00  0.00           C
ATOM   6087  C11 POPEe 184       6.663  78.398 103.393  1.00  0.00           C
ATOM   6090  P   POPEe 184       9.313  78.558 103.194  1.00  0.00           P
ATOM   6091  O13 POPEe 184       9.133  77.798 101.944  1.00  0.00           O
ATOM   6092  O14 POPEe 184       9.983  79.878 103.074  1.00  0.00           O
ATOM   6093  O11 POPEe 184      10.253  77.718 104.133  1.00  0.00           O
ATOM   6094  O12 POPEe 184       7.933  78.718 103.954  1.00  0.00           O
ATOM   6095  C1  POPEe 184      10.023  77.568 105.523  1.00  0.00           C
ATOM   6098  C2  POPEe 184      10.953  78.488 106.334  1.00  0.00           C
ATOM   6100  O21 POPEe 184      11.223  77.828 107.584  1.00  0.00           O
ATOM   6101  C21 POPEe 184      12.473  77.558 107.823  1.00  0.00           C
ATOM   6102  O22 POPEe 184      13.383  77.608 107.002  1.00  0.00           O
ATOM   6103  C22 POPEe 184      12.603  77.178 109.304  1.00  0.00           C
ATOM   6106  C3  POPEe 184      10.393  79.898 106.623  1.00  0.00           C
ATOM   6109  O31 POPEe 184      11.213  80.558 107.613  1.00  0.00           O
ATOM   6110  C31 POPEe 184      11.603  81.798 107.413  1.00  0.00           C
ATOM   6111  O32 POPEe 184      11.483  82.428 106.363  1.00  0.00           O
ATOM   6112  C32 POPEe 184      12.163  82.388 108.714  1.00  0.00           C
ATOM   6115  C23 POPEe 184      13.993  77.528 109.864  1.00  0.00           C
ATOM   6118  C24 POPEe 184      14.163  77.208 111.354  1.00  0.00           C
ATOM   6121  C25 POPEe 184      13.893  78.398 112.294  1.00  0.00           C
ATOM   6124  C26 POPEe 184      14.743  78.288 113.574  1.00  0.00           C
ATOM   6127  C27 POPEe 184      14.693  79.528 114.473  1.00  0.00           C
ATOM   6130  C28 POPEe 184      14.223  79.228 115.913  1.00  0.00           C
ATOM   6133  C29 POPEe 184      12.743  78.938 115.954  1.00  0.00           C
ATOM   6135 0C21 POPEe 184      11.843  79.468 116.794  1.00  0.00           C
ATOM   6137 1C21 POPEe 184      12.083  80.448 117.924  1.00  0.00           C
ATOM   6140 2C21 POPEe 184      11.703  79.838 119.284  1.00  0.00           C
ATOM   6143 3C21 POPEe 184      12.683  78.758 119.773  1.00  0.00           C
ATOM   6146 4C21 POPEe 184      12.263  78.158 121.114  1.00  0.00           C
ATOM   6149 5C21 POPEe 184      13.293  77.188 121.734  1.00  0.00           C
ATOM   6152 6C21 POPEe 184      14.583  77.898 122.174  1.00  0.00           C
ATOM   6155 7C21 POPEe 184      15.423  77.048 123.133  1.00  0.00           C
ATOM   6158 8C21 POPEe 184      16.643  77.808 123.663  1.00  0.00           C
ATOM   6162  C33 POPEe 184      11.793  81.628 110.014  1.00  0.00           C
ATOM   6165  C34 POPEe 184      12.423  82.278 111.254  1.00  0.00           C
ATOM   6168  C35 POPEe 184      11.873  81.808 112.613  1.00  0.00           C
ATOM   6171  C36 POPEe 184      10.353  81.938 112.683  1.00  0.00           C
ATOM   6174  C37 POPEe 184       9.743  81.898 114.083  1.00  0.00           C
ATOM   6177  C38 POPEe 184       8.213  82.068 113.974  1.00  0.00           C
ATOM   6180  C39 POPEe 184       7.443  81.788 115.264  1.00  0.00           C
ATOM   6183 0C31 POPEe 184       7.873  82.678 116.443  1.00  0.00           C
ATOM   6186 1C31 POPEe 184       6.883  82.548 117.604  1.00  0.00           C
ATOM   6189 2C31 POPEe 184       7.523  82.838 118.964  1.00  0.00           C
ATOM   6192 3C31 POPEe 184       6.503  82.658 120.093  1.00  0.00           C
ATOM   6195 4C31 POPEe 184       7.113  82.758 121.493  1.00  0.00           C
ATOM   6198 5C31 POPEe 184       6.033  82.578 122.563  1.00  0.00           C
ATOM   6201 6C31 POPEe 184       6.583  82.538 123.983  1.00  0.00           C
ATOM   6205  NH3 POPEf 185      39.183  61.408 105.204  1.00  0.00           N
ATOM   6209  C12 POPEf 185      39.203  62.808 105.773  1.00  0.00           C
ATOM   6212  C11 POPEf 185      37.863  63.308 106.343  1.00  0.00           C
ATOM   6215  P   POPEf 185      36.853  65.648 107.043  1.00  0.00           P
ATOM   6216  O13 POPEf 185      37.363  67.048 107.084  1.00  0.00           O
ATOM   6217  O14 POPEf 185      35.773  65.398 106.074  1.00  0.00           O
ATOM   6218  O11 POPEf 185      36.413  65.218 108.493  1.00  0.00           O
ATOM   6219  O12 POPEf 185      38.053  64.678 106.734  1.00  0.00           O
ATOM   6220  C1  POPEf 185      37.363  65.438 109.553  1.00  0.00           C
ATOM   6223  C2  POPEf 185      36.673  66.008 110.814  1.00  0.00           C
ATOM   6225  O21 POPEf 185      37.313  65.488 111.983  1.00  0.00           O
ATOM   6226  C21 POPEf 185      38.343  66.078 112.593  1.00  0.00           C
ATOM   6227  O22 POPEf 185      39.163  65.458 113.252  1.00  0.00           O
ATOM   6228  C22 POPEf 185      38.383  67.608 112.453  1.00  0.00           C
ATOM   6231  C3  POPEf 185      35.173  65.588 110.864  1.00  0.00           C
ATOM   6234  O31 POPEf 185      34.593  65.968 112.133  1.00  0.00           O
ATOM   6235  C31 POPEf 185      33.903  65.028 112.743  1.00  0.00           C
ATOM   6236  O32 POPEf 185      33.563  63.968 112.243  1.00  0.00           O
ATOM   6237  C32 POPEf 185      33.703  65.408 114.203  1.00  0.00           C
ATOM   6240  C23 POPEf 185      39.003  68.318 113.694  1.00  0.00           C
ATOM   6243  C24 POPEf 185      37.953  68.688 114.763  1.00  0.00           C
ATOM   6246  C25 POPEf 185      37.263  67.498 115.443  1.00  0.00           C
ATOM   6249  C26 POPEf 185      38.153  66.748 116.443  1.00  0.00           C
ATOM   6252  C27 POPEf 185      37.573  65.388 116.843  1.00  0.00           C
ATOM   6255  C28 POPEf 185      38.233  64.768 118.093  1.00  0.00           C
ATOM   6258  C29 POPEf 185      37.793  65.478 119.354  1.00  0.00           C
ATOM   6260 0C21 POPEf 185      38.333  65.348 120.574  1.00  0.00           C
ATOM   6262 1C21 POPEf 185      39.513  64.478 120.943  1.00  0.00           C
ATOM   6265 2C21 POPEf 185      40.133  64.828 122.324  1.00  0.00           C
ATOM   6268 3C21 POPEf 185      39.203  64.578 123.523  1.00  0.00           C
ATOM   6271 4C21 POPEf 185      39.783  65.108 124.844  1.00  0.00           C
ATOM   6274 5C21 POPEf 185      38.813  64.928 126.023  1.00  0.00           C
ATOM   6277 6C21 POPEf 185      39.403  65.428 127.354  1.00  0.00           C
ATOM   6280 7C21 POPEf 185      38.513  65.098 128.564  1.00  0.00           C
ATOM   6283 8C21 POPEf 185      39.083  65.628 129.883  1.00  0.00           C
ATOM   6287  C33 POPEf 185      32.523  64.668 114.873  1.00  0.00           C
ATOM   6290  C34 POPEf 185      32.883  64.208 116.293  1.00  0.00           C
ATOM   6293  C35 POPEf 185      33.223  65.358 117.254  1.00  0.00           C
ATOM   6296  C36 POPEf 185      31.973  66.018 117.854  1.00  0.00           C
ATOM   6299  C37 POPEf 185      32.323  67.128 118.854  1.00  0.00           C
ATOM   6302  C38 POPEf 185      31.083  67.818 119.444  1.00  0.00           C
ATOM   6305  C39 POPEf 185      30.283  66.958 120.434  1.00  0.00           C
ATOM   6308 0C31 POPEf 185      31.003  66.788 121.784  1.00  0.00           C
ATOM   6311 1C31 POPEf 185      30.313  65.808 122.733  1.00  0.00           C
ATOM   6314 2C31 POPEf 185      30.823  65.948 124.174  1.00  0.00           C
ATOM   6317 3C31 POPEf 185      30.113  67.078 124.934  1.00  0.00           C
ATOM   6320 4C31 POPEf 185      30.823  67.448 126.234  1.00  0.00           C
ATOM   6323 5C31 POPEf 185      30.043  68.488 127.053  1.00  0.00           C
ATOM   6326 6C31 POPEf 185      30.763  68.898 128.343  1.00  0.00           C
ATOM   6330  NH3 POPEg 186      49.093 128.178 149.604  1.00  0.00           N
ATOM   6334  C12 POPEg 186      49.873 126.898 149.574  1.00  0.00           C
ATOM   6337  C11 POPEg 186      51.393 127.088 149.523  1.00  0.00           C
ATOM   6340  P   POPEg 186      52.533 124.788 150.092  1.00  0.00           P
ATOM   6341  O13 POPEg 186      52.203 125.138 151.483  1.00  0.00           O
ATOM   6342  O14 POPEg 186      53.953 124.628 149.753  1.00  0.00           O
ATOM   6343  O11 POPEg 186      51.793 123.428 149.753  1.00  0.00           O
ATOM   6344  O12 POPEg 186      51.933 125.848 149.074  1.00  0.00           O
ATOM   6345  C1  POPEg 186      51.513 123.038 148.413  1.00  0.00           C
ATOM   6348  C2  POPEg 186      52.773 122.488 147.674  1.00  0.00           C
ATOM   6350  O21 POPEg 186      52.643 122.878 146.312  1.00  0.00           O
ATOM   6351  C21 POPEg 186      53.483 123.738 145.814  1.00  0.00           C
ATOM   6352  O22 POPEg 186      54.573 124.088 146.253  1.00  0.00           O
ATOM   6353  C22 POPEg 186      52.783 124.288 144.553  1.00  0.00           C
ATOM   6356  C3  POPEg 186      52.853 120.938 147.733  1.00  0.00           C
ATOM   6359  O31 POPEg 186      54.183 120.468 147.423  1.00  0.00           O
ATOM   6360  C31 POPEg 186      54.393 120.128 146.163  1.00  0.00           C
ATOM   6361  O32 POPEg 186      53.603 120.258 145.243  1.00  0.00           O
ATOM   6362  C32 POPEg 186      55.803 119.538 146.074  1.00  0.00           C
ATOM   6365  C23 POPEg 186      53.353 125.598 143.983  1.00  0.00           C
ATOM   6368  C24 POPEg 186      54.383 125.408 142.863  1.00  0.00           C
ATOM   6371  C25 POPEg 186      53.783 124.788 141.594  1.00  0.00           C
ATOM   6374  C26 POPEg 186      54.603 125.148 140.344  1.00  0.00           C
ATOM   6377  C27 POPEg 186      53.843 124.888 139.023  1.00  0.00           C
ATOM   6380  C28 POPEg 186      54.383 125.688 137.814  1.00  0.00           C
ATOM   6383  C29 POPEg 186      55.863 125.508 137.654  1.00  0.00           C
ATOM   6385 0C21 POPEg 186      56.523 124.978 136.613  1.00  0.00           C
ATOM   6387 1C21 POPEg 186      55.963 124.448 135.324  1.00  0.00           C
ATOM   6390 2C21 POPEg 186      56.533 123.058 134.993  1.00  0.00           C
ATOM   6393 3C21 POPEg 186      56.383 122.688 133.514  1.00  0.00           C
ATOM   6396 4C21 POPEg 186      57.113 121.388 133.184  1.00  0.00           C
ATOM   6399 5C21 POPEg 186      56.983 120.988 131.704  1.00  0.00           C
ATOM   6402 6C21 POPEg 186      57.793 119.738 131.354  1.00  0.00           C
ATOM   6405 7C21 POPEg 186      57.583 119.308 129.894  1.00  0.00           C
ATOM   6408 8C21 POPEg 186      58.423 118.108 129.473  1.00  0.00           C
ATOM   6412  C33 POPEg 186      56.143 118.878 144.714  1.00  0.00           C
ATOM   6415  C34 POPEg 186      56.133 119.878 143.553  1.00  0.00           C
ATOM   6418  C35 POPEg 186      56.873 119.388 142.314  1.00  0.00           C
ATOM   6421  C36 POPEg 186      56.383 120.138 141.074  1.00  0.00           C
ATOM   6424  C37 POPEg 186      57.483 120.518 140.074  1.00  0.00           C
ATOM   6427  C38 POPEg 186      56.963 121.478 138.993  1.00  0.00           C
ATOM   6430  C39 POPEg 186      55.833 120.888 138.133  1.00  0.00           C
ATOM   6433 0C31 POPEg 186      56.293 119.818 137.143  1.00  0.00           C
ATOM   6436 1C31 POPEg 186      55.143 119.268 136.294  1.00  0.00           C
ATOM   6439 2C31 POPEg 186      55.583 118.108 135.383  1.00  0.00           C
ATOM   6442 3C31 POPEg 186      54.453 117.558 134.503  1.00  0.00           C
ATOM   6445 4C31 POPEg 186      53.893 118.598 133.523  1.00  0.00           C
ATOM   6448 5C31 POPEg 186      52.943 117.988 132.484  1.00  0.00           C
ATOM   6451 6C31 POPEg 186      52.463 119.038 131.474  1.00  0.00           C
ATOM   6455  NH3 POPEh 187      34.723  21.558 143.083  1.00  0.00           N
ATOM   6459  C12 POPEh 187      33.263  21.538 143.454  1.00  0.00           C
ATOM   6462  C11 POPEh 187      32.353  22.128 142.363  1.00  0.00           C
ATOM   6465  P   POPEh 187      30.093  21.448 143.523  1.00  0.00           P
ATOM   6466  O13 POPEh 187      30.483  20.428 144.534  1.00  0.00           O
ATOM   6467  O14 POPEh 187      30.013  22.828 144.033  1.00  0.00           O
ATOM   6468  O11 POPEh 187      28.723  21.068 142.844  1.00  0.00           O
ATOM   6469  O12 POPEh 187      31.103  21.438 142.303  1.00  0.00           O
ATOM   6470  C1  POPEh 187      28.433  19.738 142.404  1.00  0.00           C
ATOM   6473  C2  POPEh 187      28.193  19.628 140.864  1.00  0.00           C
ATOM   6475  O21 POPEh 187      28.973  18.508 140.383  1.00  0.00           O
ATOM   6476  C21 POPEh 187      28.403  17.808 139.413  1.00  0.00           C
ATOM   6477  O22 POPEh 187      27.293  18.008 138.954  1.00  0.00           O
ATOM   6478  C22 POPEh 187      29.343  16.688 138.993  1.00  0.00           C
ATOM   6481  C3  POPEh 187      28.553  20.918 140.063  1.00  0.00           C
ATOM   6484  O31 POPEh 187      28.703  20.678 138.633  1.00  0.00           O
ATOM   6485  C31 POPEh 187      27.663  20.958 137.844  1.00  0.00           C
ATOM   6486  O32 POPEh 187      26.683  21.618 138.154  1.00  0.00           O
ATOM   6487  C32 POPEh 187      27.973  20.358 136.464  1.00  0.00           C
ATOM   6490  C23 POPEh 187      28.623  15.588 138.193  1.00  0.00           C
ATOM   6493  C24 POPEh 187      29.483  14.378 137.803  1.00  0.00           C
ATOM   6496  C25 POPEh 187      30.643  14.778 136.883  1.00  0.00           C
ATOM   6499  C26 POPEh 187      31.203  13.618 136.053  1.00  0.00           C
ATOM   6502  C27 POPEh 187      32.443  14.068 135.273  1.00  0.00           C
ATOM   6505  C28 POPEh 187      32.943  13.068 134.214  1.00  0.00           C
ATOM   6508  C29 POPEh 187      32.143  13.158 132.943  1.00  0.00           C
ATOM   6510 0C21 POPEh 187      32.413  12.498 131.803  1.00  0.00           C
ATOM   6512 1C21 POPEh 187      33.523  11.508 131.594  1.00  0.00           C
ATOM   6515 2C21 POPEh 187      34.513  11.918 130.484  1.00  0.00           C
ATOM   6518 3C21 POPEh 187      35.273  10.708 129.944  1.00  0.00           C
ATOM   6521 4C21 POPEh 187      36.323  11.068 128.883  1.00  0.00           C
ATOM   6524 5C21 POPEh 187      36.953   9.808 128.264  1.00  0.00           C
ATOM   6527 6C21 POPEh 187      37.983  10.128 127.174  1.00  0.00           C
ATOM   6530 7C21 POPEh 187      38.583   8.848 126.583  1.00  0.00           C
ATOM   6533 8C21 POPEh 187      39.733   9.108 125.612  1.00  0.00           C
ATOM   6537  C33 POPEh 187      26.723  20.088 135.594  1.00  0.00           C
ATOM   6540  C34 POPEh 187      27.013  19.178 134.383  1.00  0.00           C
ATOM   6543  C35 POPEh 187      27.403  19.838 133.053  1.00  0.00           C
ATOM   6546  C36 POPEh 187      28.843  20.338 132.984  1.00  0.00           C
ATOM   6549  C37 POPEh 187      29.153  20.868 131.574  1.00  0.00           C
ATOM   6552  C38 POPEh 187      30.593  21.318 131.363  1.00  0.00           C
ATOM   6555  C39 POPEh 187      30.843  22.018 130.014  1.00  0.00           C
ATOM   6558 0C31 POPEh 187      30.513  21.188 128.753  1.00  0.00           C
ATOM   6561 1C31 POPEh 187      29.073  21.328 128.234  1.00  0.00           C
ATOM   6564 2C31 POPEh 187      28.823  20.558 126.924  1.00  0.00           C
ATOM   6567 3C31 POPEh 187      29.363  21.238 125.653  1.00  0.00           C
ATOM   6570 4C31 POPEh 187      28.643  22.548 125.294  1.00  0.00           C
ATOM   6573 5C31 POPEh 187      28.883  22.998 123.854  1.00  0.00           C
ATOM   6576 6C31 POPEh 187      28.163  24.298 123.493  1.00  0.00           C
ATOM   6580  NH3 POPEi 188      42.353  79.558 108.314  1.00  0.00           N
ATOM   6584  C12 POPEi 188      43.363  79.248 107.254  1.00  0.00           C
ATOM   6587  C11 POPEi 188      42.763  79.528 105.893  1.00  0.00           C
ATOM   6590  P   POPEi 188      44.653  80.688 104.493  1.00  0.00           P
ATOM   6591  O13 POPEi 188      46.083  80.428 104.733  1.00  0.00           O
ATOM   6592  O14 POPEi 188      44.253  81.018 103.104  1.00  0.00           O
ATOM   6593  O11 POPEi 188      44.123  81.808 105.463  1.00  0.00           O
ATOM   6594  O12 POPEi 188      43.773  79.418 104.903  1.00  0.00           O
ATOM   6595  C1  POPEi 188      44.983  82.858 105.934  1.00  0.00           C
ATOM   6598  C2  POPEi 188      44.773  83.108 107.453  1.00  0.00           C
ATOM   6600  O21 POPEi 188      45.083  81.888 108.153  1.00  0.00           O
ATOM   6601  C21 POPEi 188      46.003  81.958 109.094  1.00  0.00           C
ATOM   6602  O22 POPEi 188      46.503  82.968 109.534  1.00  0.00           O
ATOM   6603  C22 POPEi 188      46.323  80.558 109.614  1.00  0.00           C
ATOM   6606  C3  POPEi 188      43.283  83.498 107.683  1.00  0.00           C
ATOM   6609  O31 POPEi 188      43.053  83.968 109.014  1.00  0.00           O
ATOM   6610  C31 POPEi 188      42.963  83.038 109.953  1.00  0.00           C
ATOM   6611  O32 POPEi 188      42.633  81.868 109.773  1.00  0.00           O
ATOM   6612  C32 POPEi 188      43.303  83.658 111.313  1.00  0.00           C
ATOM   6615  C23 POPEi 188      47.533  80.578 110.574  1.00  0.00           C
ATOM   6618  C24 POPEi 188      48.233  79.218 110.694  1.00  0.00           C
ATOM   6621  C25 POPEi 188      47.683  78.318 111.813  1.00  0.00           C
ATOM   6624  C26 POPEi 188      48.223  78.658 113.214  1.00  0.00           C
ATOM   6627  C27 POPEi 188      47.153  79.028 114.234  1.00  0.00           C
ATOM   6630  C28 POPEi 188      47.733  79.398 115.612  1.00  0.00           C
ATOM   6633  C29 POPEi 188      48.323  78.228 116.363  1.00  0.00           C
ATOM   6635 0C21 POPEi 188      48.503  78.148 117.693  1.00  0.00           C
ATOM   6637 1C21 POPEi 188      48.173  79.218 118.703  1.00  0.00           C
ATOM   6640 2C21 POPEi 188      47.363  78.688 119.903  1.00  0.00           C
ATOM   6643 3C21 POPEi 188      46.933  79.828 120.843  1.00  0.00           C
ATOM   6646 4C21 POPEi 188      46.023  79.338 121.993  1.00  0.00           C
ATOM   6649 5C21 POPEi 188      45.493  80.458 122.904  1.00  0.00           C
ATOM   6652 6C21 POPEi 188      44.783  81.578 122.133  1.00  0.00           C
ATOM   6655 7C21 POPEi 188      43.893  82.468 123.013  1.00  0.00           C
ATOM   6658 8C21 POPEi 188      43.203  83.598 122.233  1.00  0.00           C
ATOM   6662  C33 POPEi 188      44.013  82.698 112.313  1.00  0.00           C
ATOM   6665  C34 POPEi 188      43.243  82.508 113.633  1.00  0.00           C
ATOM   6668  C35 POPEi 188      43.083  83.798 114.444  1.00  0.00           C
ATOM   6671  C36 POPEi 188      41.953  83.748 115.484  1.00  0.00           C
ATOM   6674  C37 POPEi 188      41.753  85.108 116.153  1.00  0.00           C
ATOM   6677  C38 POPEi 188      40.493  85.248 117.014  1.00  0.00           C
ATOM   6680  C39 POPEi 188      40.483  84.338 118.243  1.00  0.00           C
ATOM   6683 0C31 POPEi 188      39.483  84.788 119.324  1.00  0.00           C
ATOM   6686 1C31 POPEi 188      39.433  83.808 120.493  1.00  0.00           C
ATOM   6689 2C31 POPEi 188      38.463  84.238 121.604  1.00  0.00           C
ATOM   6692 3C31 POPEi 188      38.273  83.168 122.693  1.00  0.00           C
ATOM   6695 4C31 POPEi 188      39.523  82.918 123.553  1.00  0.00           C
ATOM   6698 5C31 POPEi 188      39.273  81.948 124.724  1.00  0.00           C
ATOM   6701 6C31 POPEi 188      39.023  80.498 124.313  1.00  0.00           C
ATOM   6705  NH3 POPEj 189      17.883 120.918  99.174  1.00  0.00           N
ATOM   6709  C12 POPEj 189      16.943 121.998  99.633  1.00  0.00           C
ATOM   6712  C11 POPEj 189      17.193 123.358  98.933  1.00  0.00           C
ATOM   6715  P   POPEj 189      19.773 123.538  98.303  1.00  0.00           P
ATOM   6716  O13 POPEj 189      20.493 122.348  97.824  1.00  0.00           O
ATOM   6717  O14 POPEj 189      20.183 124.878  97.843  1.00  0.00           O
ATOM   6718  O11 POPEj 189      19.753 123.488  99.894  1.00  0.00           O
ATOM   6719  O12 POPEj 189      18.233 123.328  97.963  1.00  0.00           O
ATOM   6720  C1  POPEj 189      21.043 123.518 100.523  1.00  0.00           C
ATOM   6723  C2  POPEj 189      20.913 123.268 102.043  1.00  0.00           C
ATOM   6725  O21 POPEj 189      20.123 124.328 102.563  1.00  0.00           O
ATOM   6726  C21 POPEj 189      18.963 124.158 103.184  1.00  0.00           C
ATOM   6727  O22 POPEj 189      18.143 125.068 103.324  1.00  0.00           O
ATOM   6728  C22 POPEj 189      18.723 122.778 103.793  1.00  0.00           C
ATOM   6731  C3  POPEj 189      22.273 123.268 102.764  1.00  0.00           C
ATOM   6734  O31 POPEj 189      22.153 122.568 104.024  1.00  0.00           O
ATOM   6735  C31 POPEj 189      22.233 123.298 105.124  1.00  0.00           C
ATOM   6736  O32 POPEj 189      22.373 124.498 105.183  1.00  0.00           O
ATOM   6737  C32 POPEj 189      22.083 122.338 106.303  1.00  0.00           C
ATOM   6740  C23 POPEj 189      17.613 122.818 104.873  1.00  0.00           C
ATOM   6743  C24 POPEj 189      17.543 121.538 105.703  1.00  0.00           C
ATOM   6746  C25 POPEj 189      16.503 121.568 106.843  1.00  0.00           C
ATOM   6749  C26 POPEj 189      16.843 122.548 107.984  1.00  0.00           C
ATOM   6752  C27 POPEj 189      15.943 122.378 109.213  1.00  0.00           C
ATOM   6755  C28 POPEj 189      16.373 123.288 110.373  1.00  0.00           C
ATOM   6758  C29 POPEj 189      15.943 122.798 111.734  1.00  0.00           C
ATOM   6760 0C21 POPEj 189      15.193 123.438 112.654  1.00  0.00           C
ATOM   6762 1C21 POPEj 189      14.533 124.788 112.543  1.00  0.00           C
ATOM   6765 2C21 POPEj 189      13.003 124.658 112.733  1.00  0.00           C
ATOM   6768 3C21 POPEj 189      12.583 124.248 114.154  1.00  0.00           C
ATOM   6771 4C21 POPEj 189      11.103 123.858 114.222  1.00  0.00           C
ATOM   6774 5C21 POPEj 189      10.753 123.188 115.563  1.00  0.00           C
ATOM   6777 6C21 POPEj 189      10.153 124.128 116.614  1.00  0.00           C
ATOM   6780 7C21 POPEj 189      10.283 123.558 118.023  1.00  0.00           C
ATOM   6783 8C21 POPEj 189       9.603 124.408 119.094  1.00  0.00           C
ATOM   6787  C33 POPEj 189      22.003 123.038 107.674  1.00  0.00           C
ATOM   6790  C34 POPEj 189      20.883 122.458 108.544  1.00  0.00           C
ATOM   6793  C35 POPEj 189      20.623 123.228 109.854  1.00  0.00           C
ATOM   6796  C36 POPEj 189      20.073 124.638 109.623  1.00  0.00           C
ATOM   6799  C37 POPEj 189      19.473 125.288 110.883  1.00  0.00           C
ATOM   6802  C38 POPEj 189      18.473 126.398 110.534  1.00  0.00           C
ATOM   6805  C39 POPEj 189      17.533 126.768 111.693  1.00  0.00           C
ATOM   6808 0C31 POPEj 189      18.183 127.588 112.803  1.00  0.00           C
ATOM   6811 1C31 POPEj 189      17.163 127.918 113.913  1.00  0.00           C
ATOM   6814 2C31 POPEj 189      17.753 128.778 115.034  1.00  0.00           C
ATOM   6817 3C31 POPEj 189      16.763 129.078 116.163  1.00  0.00           C
ATOM   6820 4C31 POPEj 189      16.313 127.828 116.934  1.00  0.00           C
ATOM   6823 5C31 POPEj 189      15.693 128.148 118.303  1.00  0.00           C
ATOM   6826 6C31 POPEj 189      15.133 126.918 119.024  1.00  0.00           C
ATOM   6830  NH3 POPEk 190      36.053  47.978 145.482  1.00  0.00           N
ATOM   6834  C12 POPEk 190      36.883  46.818 145.954  1.00  0.00           C
ATOM   6837  C11 POPEk 190      37.383  46.918 147.434  1.00  0.00           C
ATOM   6840  P   POPEk 190      36.113  48.738 148.842  1.00  0.00           P
ATOM   6841  O13 POPEk 190      34.993  48.698 147.883  1.00  0.00           O
ATOM   6842  O14 POPEk 190      35.943  47.978 150.092  1.00  0.00           O
ATOM   6843  O11 POPEk 190      36.473  50.248 149.184  1.00  0.00           O
ATOM   6844  O12 POPEk 190      37.373  48.228 148.013  1.00  0.00           O
ATOM   6845  C1  POPEk 190      37.333  50.988 148.314  1.00  0.00           C
ATOM   6848  C2  POPEk 190      36.793  51.148 146.893  1.00  0.00           C
ATOM   6850  O21 POPEk 190      37.833  51.778 146.154  1.00  0.00           O
ATOM   6851  C21 POPEk 190      38.123  51.258 144.984  1.00  0.00           C
ATOM   6852  O22 POPEk 190      37.623  50.238 144.514  1.00  0.00           O
ATOM   6853  C22 POPEk 190      39.203  52.088 144.324  1.00  0.00           C
ATOM   6856  C3  POPEk 190      35.483  51.968 146.863  1.00  0.00           C
ATOM   6859  O31 POPEk 190      35.023  52.208 145.523  1.00  0.00           O
ATOM   6860  C31 POPEk 190      34.403  51.258 144.893  1.00  0.00           C
ATOM   6861  O32 POPEk 190      34.213  50.118 145.294  1.00  0.00           O
ATOM   6862  C32 POPEk 190      33.803  51.838 143.623  1.00  0.00           C
ATOM   6865  C23 POPEk 190      38.813  52.438 142.874  1.00  0.00           C
ATOM   6868  C24 POPEk 190      40.013  52.908 142.043  1.00  0.00           C
ATOM   6871  C25 POPEk 190      41.173  51.898 142.034  1.00  0.00           C
ATOM   6874  C26 POPEk 190      42.023  51.928 140.753  1.00  0.00           C
ATOM   6877  C27 POPEk 190      43.273  51.068 140.904  1.00  0.00           C
ATOM   6880  C28 POPEk 190      44.103  50.918 139.614  1.00  0.00           C
ATOM   6883  C29 POPEk 190      44.583  52.228 139.044  1.00  0.00           C
ATOM   6885 0C21 POPEk 190      44.643  52.528 137.733  1.00  0.00           C
ATOM   6887 1C21 POPEk 190      44.303  51.568 136.624  1.00  0.00           C
ATOM   6890 2C21 POPEk 190      44.593  52.108 135.204  1.00  0.00           C
ATOM   6893 3C21 POPEk 190      46.073  52.438 134.944  1.00  0.00           C
ATOM   6896 4C21 POPEk 190      46.313  52.838 133.473  1.00  0.00           C
ATOM   6899 5C21 POPEk 190      47.793  53.078 133.133  1.00  0.00           C
ATOM   6902 6C21 POPEk 190      48.513  54.058 134.074  1.00  0.00           C
ATOM   6905 7C21 POPEk 190      49.863  54.518 133.523  1.00  0.00           C
ATOM   6908 8C21 POPEk 190      50.663  55.348 134.534  1.00  0.00           C
ATOM   6912  C33 POPEk 190      33.973  50.908 142.413  1.00  0.00           C
ATOM   6915  C34 POPEk 190      33.123  51.448 141.273  1.00  0.00           C
ATOM   6918  C35 POPEk 190      33.173  50.598 140.003  1.00  0.00           C
ATOM   6921  C36 POPEk 190      32.193  51.158 138.983  1.00  0.00           C
ATOM   6924  C37 POPEk 190      32.193  50.408 137.654  1.00  0.00           C
ATOM   6927  C38 POPEk 190      31.113  50.988 136.734  1.00  0.00           C
ATOM   6930  C39 POPEk 190      30.933  50.188 135.434  1.00  0.00           C
ATOM   6933 0C31 POPEk 190      29.763  50.738 134.624  1.00  0.00           C
ATOM   6936 1C31 POPEk 190      29.263  49.778 133.544  1.00  0.00           C
ATOM   6939 2C31 POPEk 190      27.873  50.198 133.044  1.00  0.00           C
ATOM   6942 3C31 POPEk 190      27.083  49.078 132.344  1.00  0.00           C
ATOM   6945 4C31 POPEk 190      27.353  48.958 130.843  1.00  0.00           C
ATOM   6948 5C31 POPEk 190      26.323  48.038 130.174  1.00  0.00           C
ATOM   6951 6C31 POPEk 190      26.443  47.968 128.654  1.00  0.00           C
ATOM   6955  NH3 POPEl 191     125.693  39.018 107.833  1.00  0.00           N
ATOM   6959  C12 POPEl 191     124.733  39.598 106.833  1.00  0.00           C
ATOM   6962  C11 POPEl 191     123.763  38.498 106.374  1.00  0.00           C
ATOM   6965  P   POPEl 191     121.443  39.738 106.184  1.00  0.00           P
ATOM   6966  O13 POPEl 191     120.163  39.078 105.854  1.00  0.00           O
ATOM   6967  O14 POPEl 191     121.553  41.168 105.834  1.00  0.00           O
ATOM   6968  O11 POPEl 191     121.733  39.598 107.714  1.00  0.00           O
ATOM   6969  O12 POPEl 191     122.683  38.968 105.574  1.00  0.00           O
ATOM   6970  C1  POPEl 191     120.933  40.218 108.714  1.00  0.00           C
ATOM   6973  C2  POPEl 191     121.673  40.168 110.084  1.00  0.00           C
ATOM   6975  O21 POPEl 191     121.533  41.398 110.793  1.00  0.00           O
ATOM   6976  C21 POPEl 191     120.313  41.648 111.223  1.00  0.00           C
ATOM   6977  O22 POPEl 191     119.323  40.978 110.974  1.00  0.00           O
ATOM   6978  C22 POPEl 191     120.323  42.838 112.174  1.00  0.00           C
ATOM   6981  C3  POPEl 191     123.193  39.928 109.833  1.00  0.00           C
ATOM   6984  O31 POPEl 191     124.163  39.968 110.883  1.00  0.00           O
ATOM   6985  C31 POPEl 191     123.883  40.038 112.163  1.00  0.00           C
ATOM   6986  O32 POPEl 191     122.793  39.888 112.704  1.00  0.00           O
ATOM   6987  C32 POPEl 191     125.193  40.288 112.924  1.00  0.00           C
ATOM   6990  C23 POPEl 191     120.103  42.398 113.623  1.00  0.00           C
ATOM   6993  C24 POPEl 191     119.973  43.608 114.534  1.00  0.00           C
ATOM   6996  C25 POPEl 191     119.673  43.218 115.983  1.00  0.00           C
ATOM   6999  C26 POPEl 191     120.913  42.758 116.763  1.00  0.00           C
ATOM   7002  C27 POPEl 191     121.133  43.548 118.063  1.00  0.00           C
ATOM   7005  C28 POPEl 191     122.213  44.658 118.013  1.00  0.00           C
ATOM   7008  C29 POPEl 191     121.953  45.778 117.034  1.00  0.00           C
ATOM   7010 0C21 POPEl 191     122.013  47.098 117.294  1.00  0.00           C
ATOM   7012 1C21 POPEl 191     122.303  47.758 118.623  1.00  0.00           C
ATOM   7015 2C21 POPEl 191     123.803  47.868 118.964  1.00  0.00           C
ATOM   7018 3C21 POPEl 191     124.603  48.838 118.063  1.00  0.00           C
ATOM   7021 4C21 POPEl 191     125.633  48.108 117.184  1.00  0.00           C
ATOM   7024 5C21 POPEl 191     126.523  49.048 116.343  1.00  0.00           C
ATOM   7027 6C21 POPEl 191     127.483  49.918 117.174  1.00  0.00           C
ATOM   7030 7C21 POPEl 191     128.619  50.528 116.334  1.00  0.00           C
ATOM   7033 8C21 POPEl 191     129.619  51.368 117.133  1.00  0.00           C
ATOM   7037  C33 POPEl 191     125.263  39.458 114.203  1.00  0.00           C
ATOM   7040  C34 POPEl 191     126.623  39.538 114.903  1.00  0.00           C
ATOM   7043  C35 POPEl 191     126.593  38.718 116.184  1.00  0.00           C
ATOM   7046  C36 POPEl 191     127.973  38.528 116.824  1.00  0.00           C
ATOM   7049  C37 POPEl 191     127.863  37.628 118.063  1.00  0.00           C
ATOM   7052  C38 POPEl 191     129.219  37.138 118.553  1.00  0.00           C
ATOM   7055  C39 POPEl 191     129.139  36.178 119.743  1.00  0.00           C
ATOM   7058 0C31 POPEl 191     128.339  34.898 119.434  1.00  0.00           C
ATOM   7061 1C31 POPEl 191     128.809  33.728 120.294  1.00  0.00           C
ATOM   7064 2C31 POPEl 191     127.953  32.468 120.124  1.00  0.00           C
ATOM   7067 3C31 POPEl 191     128.609  31.198 120.714  1.00  0.00           C
ATOM   7070 4C31 POPEl 191     129.279  31.438 122.074  1.00  0.00           C
ATOM   7073 5C31 POPEl 191     129.739  30.138 122.743  1.00  0.00           C
ATOM   7076 6C31 POPEl 191     128.629  29.358 123.443  1.00  0.00           C
ATOM   7080  NH3 POPEm 192      33.033  98.498 145.513  1.00  0.00           N
ATOM   7084  C12 POPEm 192      31.873  97.608 145.154  1.00  0.00           C
ATOM   7087  C11 POPEm 192      30.863  97.468 146.303  1.00  0.00           C
ATOM   7090  P   POPEm 192      28.263  97.168 146.473  1.00  0.00           P
ATOM   7091  O13 POPEm 192      28.383  98.008 147.674  1.00  0.00           O
ATOM   7092  O14 POPEm 192      27.423  95.938 146.553  1.00  0.00           O
ATOM   7093  O11 POPEm 192      27.733  98.178 145.363  1.00  0.00           O
ATOM   7094  O12 POPEm 192      29.683  96.768 145.883  1.00  0.00           O
ATOM   7095  C1  POPEm 192      26.793  97.778 144.363  1.00  0.00           C
ATOM   7098  C2  POPEm 192      26.163  98.958 143.523  1.00  0.00           C
ATOM   7100  O21 POPEm 192      27.023  99.688 142.633  1.00  0.00           O
ATOM   7101  C21 POPEm 192      28.323  99.528 142.704  1.00  0.00           C
ATOM   7102  O22 POPEm 192      29.063  99.938 143.594  1.00  0.00           O
ATOM   7103  C22 POPEm 192      28.803  98.738 141.474  1.00  0.00           C
ATOM   7106  C3  POPEm 192      25.233  99.928 144.313  1.00  0.00           C
ATOM   7109  O31 POPEm 192      25.963 100.798 145.184  1.00  0.00           O
ATOM   7110  C31 POPEm 192      26.163 102.118 145.003  1.00  0.00           C
ATOM   7111  O32 POPEm 192      26.623 102.818 145.893  1.00  0.00           O
ATOM   7112  C32 POPEm 192      25.923 102.678 143.613  1.00  0.00           C
ATOM   7115  C23 POPEm 192      30.053  99.318 140.764  1.00  0.00           C
ATOM   7118  C24 POPEm 192      29.913  99.318 139.234  1.00  0.00           C
ATOM   7121  C25 POPEm 192      31.243  99.488 138.473  1.00  0.00           C
ATOM   7124  C26 POPEm 192      31.753 100.928 138.404  1.00  0.00           C
ATOM   7127  C27 POPEm 192      33.083 101.038 137.624  1.00  0.00           C
ATOM   7130  C28 POPEm 192      33.213 102.308 136.754  1.00  0.00           C
ATOM   7133  C29 POPEm 192      32.593 102.158 135.383  1.00  0.00           C
ATOM   7135 0C21 POPEm 192      33.243 102.168 134.204  1.00  0.00           C
ATOM   7137 1C21 POPEm 192      34.733 102.338 134.044  1.00  0.00           C
ATOM   7140 2C21 POPEm 192      35.353 101.778 132.743  1.00  0.00           C
ATOM   7143 3C21 POPEm 192      36.883 101.768 132.844  1.00  0.00           C
ATOM   7146 4C21 POPEm 192      37.603 101.048 131.693  1.00  0.00           C
ATOM   7149 5C21 POPEm 192      37.803 101.898 130.434  1.00  0.00           C
ATOM   7152 6C21 POPEm 192      38.873 101.278 129.514  1.00  0.00           C
ATOM   7155 7C21 POPEm 192      39.023 102.048 128.203  1.00  0.00           C
ATOM   7158 8C21 POPEm 192      39.693 101.238 127.084  1.00  0.00           C
ATOM   7162  C33 POPEm 192      27.233 103.338 143.154  1.00  0.00           C
ATOM   7165  C34 POPEm 192      27.153 103.958 141.763  1.00  0.00           C
ATOM   7168  C35 POPEm 192      27.573 105.428 141.784  1.00  0.00           C
ATOM   7171  C36 POPEm 192      27.523 106.068 140.393  1.00  0.00           C
ATOM   7174  C37 POPEm 192      28.693 105.668 139.473  1.00  0.00           C
ATOM   7177  C38 POPEm 192      28.383 105.978 138.004  1.00  0.00           C
ATOM   7180  C39 POPEm 192      27.413 104.958 137.404  1.00  0.00           C
ATOM   7183 0C31 POPEm 192      26.733 105.438 136.113  1.00  0.00           C
ATOM   7186 1C31 POPEm 192      27.633 105.318 134.883  1.00  0.00           C
ATOM   7189 2C31 POPEm 192      26.873 105.668 133.594  1.00  0.00           C
ATOM   7192 3C31 POPEm 192      27.733 105.548 132.333  1.00  0.00           C
ATOM   7195 4C31 POPEm 192      28.223 104.118 132.053  1.00  0.00           C
ATOM   7198 5C31 POPEm 192      29.133 104.038 130.824  1.00  0.00           C
ATOM   7201 6C31 POPEm 192      28.553 103.178 129.704  1.00  0.00           C
ATOM   7205  NH3 POPEn 193      72.803  49.598 106.284  1.00  0.00           N
ATOM   7209  C12 POPEn 193      73.853  50.638 106.013  1.00  0.00           C
ATOM   7212  C11 POPEn 193      73.183  52.008 105.824  1.00  0.00           C
ATOM   7215  P   POPEn 193      75.013  53.788 106.483  1.00  0.00           P
ATOM   7216  O13 POPEn 193      76.353  53.178 106.454  1.00  0.00           O
ATOM   7217  O14 POPEn 193      74.923  55.238 106.184  1.00  0.00           O
ATOM   7218  O11 POPEn 193      74.373  53.468 107.893  1.00  0.00           O
ATOM   7219  O12 POPEn 193      74.123  53.008 105.453  1.00  0.00           O
ATOM   7220  C1  POPEn 193      74.333  54.408 108.974  1.00  0.00           C
ATOM   7223  C2  POPEn 193      75.413  54.128 110.074  1.00  0.00           C
ATOM   7225  O21 POPEn 193      75.053  54.738 111.324  1.00  0.00           O
ATOM   7226  C21 POPEn 193      74.133  54.088 112.014  1.00  0.00           C
ATOM   7227  O22 POPEn 193      73.563  53.068 111.654  1.00  0.00           O
ATOM   7228  C22 POPEn 193      73.873  54.808 113.343  1.00  0.00           C
ATOM   7231  C3  POPEn 193      76.833  54.628 109.654  1.00  0.00           C
ATOM   7234  O31 POPEn 193      77.803  54.778 110.743  1.00  0.00           O
ATOM   7235  C31 POPEn 193      78.343  53.618 111.123  1.00  0.00           C
ATOM   7236  O32 POPEn 193      78.073  52.538 110.624  1.00  0.00           O
ATOM   7237  C32 POPEn 193      79.403  53.858 112.214  1.00  0.00           C
ATOM   7240  C23 POPEn 193      72.853  54.008 114.184  1.00  0.00           C
ATOM   7243  C24 POPEn 193      72.633  54.468 115.633  1.00  0.00           C
ATOM   7246  C25 POPEn 193      73.863  54.238 116.514  1.00  0.00           C
ATOM   7249  C26 POPEn 193      73.513  54.008 117.993  1.00  0.00           C
ATOM   7252  C27 POPEn 193      74.763  53.928 118.883  1.00  0.00           C
ATOM   7255  C28 POPEn 193      74.413  53.748 120.373  1.00  0.00           C
ATOM   7258  C29 POPEn 193      75.573  54.088 121.284  1.00  0.00           C
ATOM   7260 0C21 POPEn 193      75.793  55.298 121.824  1.00  0.00           C
ATOM   7262 1C21 POPEn 193      74.913  56.498 121.594  1.00  0.00           C
ATOM   7265 2C21 POPEn 193      75.313  57.808 122.313  1.00  0.00           C
ATOM   7268 3C21 POPEn 193      76.363  58.648 121.563  1.00  0.00           C
ATOM   7271 4C21 POPEn 193      76.583  60.068 122.143  1.00  0.00           C
ATOM   7274 5C21 POPEn 193      75.293  60.838 122.473  1.00  0.00           C
ATOM   7277 6C21 POPEn 193      75.553  62.298 122.883  1.00  0.00           C
ATOM   7280 7C21 POPEn 193      74.273  63.028 123.314  1.00  0.00           C
ATOM   7283 8C21 POPEn 193      74.533  64.458 123.773  1.00  0.00           C
ATOM   7287  C33 POPEn 193      78.823  53.878 113.653  1.00  0.00           C
ATOM   7290  C34 POPEn 193      79.873  54.018 114.783  1.00  0.00           C
ATOM   7293  C35 POPEn 193      80.963  55.088 114.553  1.00  0.00           C
ATOM   7296  C36 POPEn 193      81.703  55.498 115.854  1.00  0.00           C
ATOM   7299  C37 POPEn 193      82.373  56.888 115.803  1.00  0.00           C
ATOM   7302  C38 POPEn 193      83.273  57.208 116.993  1.00  0.00           C
ATOM   7305  C39 POPEn 193      83.653  58.698 117.002  1.00  0.00           C
ATOM   7308 0C31 POPEn 193      84.683  59.028 118.093  1.00  0.00           C
ATOM   7311 1C31 POPEn 193      85.103  60.498 118.124  1.00  0.00           C
ATOM   7314 2C31 POPEn 193      86.353  60.758 118.993  1.00  0.00           C
ATOM   7317 3C31 POPEn 193      86.223  60.328 120.463  1.00  0.00           C
ATOM   7320 4C31 POPEn 193      85.263  61.208 121.264  1.00  0.00           C
ATOM   7323 5C31 POPEn 193      84.983  60.678 122.674  1.00  0.00           C
ATOM   7326 6C31 POPEn 193      84.133  61.648 123.493  1.00  0.00           C
ATOM   7330  NH3 POPEo 194      71.943  18.148 107.553  1.00  0.00           N
ATOM   7334  C12 POPEo 194      72.603  18.478 106.234  1.00  0.00           C
ATOM   7337  C11 POPEo 194      74.133  18.258 106.254  1.00  0.00           C
ATOM   7340  P   POPEo 194      74.943  20.418 107.523  1.00  0.00           P
ATOM   7341  O13 POPEo 194      76.313  20.848 107.854  1.00  0.00           O
ATOM   7342  O14 POPEo 194      74.273  21.138 106.413  1.00  0.00           O
ATOM   7343  O11 POPEo 194      74.033  20.668 108.793  1.00  0.00           O
ATOM   7344  O12 POPEo 194      74.763  18.848 107.394  1.00  0.00           O
ATOM   7345  C1  POPEo 194      74.613  20.278 110.043  1.00  0.00           C
ATOM   7348  C2  POPEo 194      73.673  20.538 111.254  1.00  0.00           C
ATOM   7350  O21 POPEo 194      73.523  19.348 112.034  1.00  0.00           O
ATOM   7351  C21 POPEo 194      72.783  18.368 111.514  1.00  0.00           C
ATOM   7352  O22 POPEo 194      72.333  18.318 110.383  1.00  0.00           O
ATOM   7353  C22 POPEo 194      72.593  17.288 112.593  1.00  0.00           C
ATOM   7356  C3  POPEo 194      72.293  21.198 110.964  1.00  0.00           C
ATOM   7359  O31 POPEo 194      71.403  21.018 112.084  1.00  0.00           O
ATOM   7360  C31 POPEo 194      71.803  21.648 113.184  1.00  0.00           C
ATOM   7361  O32 POPEo 194      72.553  22.608 113.223  1.00  0.00           O
ATOM   7362  C32 POPEo 194      71.233  20.938 114.424  1.00  0.00           C
ATOM   7365  C23 POPEo 194      71.123  17.148 113.063  1.00  0.00           C
ATOM   7368  C24 POPEo 194      71.013  16.898 114.574  1.00  0.00           C
ATOM   7371  C25 POPEo 194      70.463  15.528 114.953  1.00  0.00           C
ATOM   7374  C26 POPEo 194      68.923  15.448 114.883  1.00  0.00           C
ATOM   7377  C27 POPEo 194      68.403  14.108 115.404  1.00  0.00           C
ATOM   7380  C28 POPEo 194      66.873  13.998 115.414  1.00  0.00           C
ATOM   7383  C29 POPEo 194      66.233  14.858 116.474  1.00  0.00           C
ATOM   7385 0C21 POPEo 194      65.783  14.468 117.683  1.00  0.00           C
ATOM   7387 1C21 POPEo 194      65.863  13.078 118.264  1.00  0.00           C
ATOM   7390 2C21 POPEo 194      64.473  12.438 118.434  1.00  0.00           C
ATOM   7393 3C21 POPEo 194      64.543  11.088 119.174  1.00  0.00           C
ATOM   7396 4C21 POPEo 194      63.153  10.488 119.444  1.00  0.00           C
ATOM   7399 5C21 POPEo 194      63.193   9.248 120.344  1.00  0.00           C
ATOM   7402 6C21 POPEo 194      62.113   9.258 121.433  1.00  0.00           C
ATOM   7405 7C21 POPEo 194      62.113   7.998 122.303  1.00  0.00           C
ATOM   7408 8C21 POPEo 194      61.113   8.068 123.464  1.00  0.00           C
ATOM   7412  C33 POPEo 194      71.653  21.638 115.743  1.00  0.00           C
ATOM   7415  C34 POPEo 194      71.083  20.978 117.014  1.00  0.00           C
ATOM   7418  C35 POPEo 194      71.723  19.628 117.364  1.00  0.00           C
ATOM   7421  C36 POPEo 194      70.823  18.798 118.293  1.00  0.00           C
ATOM   7424  C37 POPEo 194      71.243  17.338 118.434  1.00  0.00           C
ATOM   7427  C38 POPEo 194      70.043  16.408 118.673  1.00  0.00           C
ATOM   7430  C39 POPEo 194      69.393  16.598 120.043  1.00  0.00           C
ATOM   7433 0C31 POPEo 194      68.013  15.948 120.113  1.00  0.00           C
ATOM   7436 1C31 POPEo 194      67.313  16.208 121.443  1.00  0.00           C
ATOM   7439 2C31 POPEo 194      65.913  15.578 121.503  1.00  0.00           C
ATOM   7442 3C31 POPEo 194      65.083  16.068 122.693  1.00  0.00           C
ATOM   7445 4C31 POPEo 194      65.793  15.898 124.044  1.00  0.00           C
ATOM   7448 5C31 POPEo 194      64.863  16.118 125.233  1.00  0.00           C
ATOM   7451 6C31 POPEo 194      65.613  16.438 126.524  1.00  0.00           C
ATOM   7455  NH3 POPEp 195      54.053  34.618 107.464  1.00  0.00           N
ATOM   7459  C12 POPEp 195      55.193  35.018 106.563  1.00  0.00           C
ATOM   7462  C11 POPEp 195      55.443  33.898 105.544  1.00  0.00           C
ATOM   7465  P   POPEp 195      58.013  34.128 104.934  1.00  0.00           P
ATOM   7466  O13 POPEp 195      58.573  33.138 103.993  1.00  0.00           O
ATOM   7467  O14 POPEp 195      58.653  35.448 104.923  1.00  0.00           O
ATOM   7468  O11 POPEp 195      58.033  33.528 106.404  1.00  0.00           O
ATOM   7469  O12 POPEp 195      56.473  34.238 104.614  1.00  0.00           O
ATOM   7470  C1  POPEp 195      59.273  33.078 106.983  1.00  0.00           C
ATOM   7473  C2  POPEp 195      59.123  32.978 108.523  1.00  0.00           C
ATOM   7475  O21 POPEp 195      60.143  32.118 109.094  1.00  0.00           O
ATOM   7476  C21 POPEp 195      61.373  32.588 109.024  1.00  0.00           C
ATOM   7477  O22 POPEp 195      62.173  32.308 108.133  1.00  0.00           O
ATOM   7478  C22 POPEp 195      61.703  33.478 110.214  1.00  0.00           C
ATOM   7481  C3  POPEp 195      57.723  32.398 108.863  1.00  0.00           C
ATOM   7484  O31 POPEp 195      57.453  32.258 110.274  1.00  0.00           O
ATOM   7485  C31 POPEp 195      56.943  33.328 110.883  1.00  0.00           C
ATOM   7486  O32 POPEp 195      56.943  34.468 110.434  1.00  0.00           O
ATOM   7487  C32 POPEp 195      56.153  32.848 112.104  1.00  0.00           C
ATOM   7490  C23 POPEp 195      63.113  33.198 110.803  1.00  0.00           C
ATOM   7493  C24 POPEp 195      63.753  34.468 111.394  1.00  0.00           C
ATOM   7496  C25 POPEp 195      65.163  34.238 111.953  1.00  0.00           C
ATOM   7499  C26 POPEp 195      65.173  33.958 113.454  1.00  0.00           C
ATOM   7502  C27 POPEp 195      66.563  33.678 114.044  1.00  0.00           C
ATOM   7505  C28 POPEp 195      66.493  33.588 115.583  1.00  0.00           C
ATOM   7508  C29 POPEp 195      67.823  33.328 116.264  1.00  0.00           C
ATOM   7510 0C21 POPEp 195      68.063  32.548 117.333  1.00  0.00           C
ATOM   7512 1C21 POPEp 195      67.043  31.738 118.112  1.00  0.00           C
ATOM   7515 2C21 POPEp 195      66.673  32.418 119.453  1.00  0.00           C
ATOM   7518 3C21 POPEp 195      65.543  31.688 120.204  1.00  0.00           C
ATOM   7521 4C21 POPEp 195      65.133  32.438 121.483  1.00  0.00           C
ATOM   7524 5C21 POPEp 195      63.803  31.968 122.104  1.00  0.00           C
ATOM   7527 6C21 POPEp 195      63.883  30.648 122.864  1.00  0.00           C
ATOM   7530 7C21 POPEp 195      62.633  30.388 123.723  1.00  0.00           C
ATOM   7533 8C21 POPEp 195      62.733  29.148 124.614  1.00  0.00           C
ATOM   7537  C33 POPEp 195      56.153  33.728 113.373  1.00  0.00           C
ATOM   7540  C34 POPEp 195      54.753  33.808 113.993  1.00  0.00           C
ATOM   7543  C35 POPEp 195      54.733  34.208 115.472  1.00  0.00           C
ATOM   7546  C36 POPEp 195      53.323  34.238 116.083  1.00  0.00           C
ATOM   7549  C37 POPEp 195      53.343  34.338 117.624  1.00  0.00           C
ATOM   7552  C38 POPEp 195      51.933  34.308 118.233  1.00  0.00           C
ATOM   7555  C39 POPEp 195      51.883  33.908 119.724  1.00  0.00           C
ATOM   7558 0C31 POPEp 195      52.643  34.828 120.684  1.00  0.00           C
ATOM   7561 1C31 POPEp 195      52.503  34.358 122.133  1.00  0.00           C
ATOM   7564 2C31 POPEp 195      53.443  35.068 123.133  1.00  0.00           C
ATOM   7567 3C31 POPEp 195      54.943  34.828 122.893  1.00  0.00           C
ATOM   7570 4C31 POPEp 195      55.343  33.338 122.963  1.00  0.00           C
ATOM   7573 5C31 POPEp 195      56.843  33.128 122.774  1.00  0.00           C
ATOM   7576 6C31 POPEp 195      57.243  31.648 122.794  1.00  0.00           C
ATOM   7580  NH3 POPEq 196     130.809  62.058 104.424  1.00  0.00           N
ATOM   7584  C12 POPEq 196     130.219  63.228 105.154  1.00  0.00           C
ATOM   7587  C11 POPEq 196     130.899  63.428 106.524  1.00  0.00           C
ATOM   7590  P   POPEq 196     130.209  65.938 106.874  1.00  0.00           P
ATOM   7591  O13 POPEq 196     131.339  66.218 105.954  1.00  0.00           O
ATOM   7592  O14 POPEq 196     128.879  66.278 106.334  1.00  0.00           O
ATOM   7593  O11 POPEq 196     130.419  66.728 108.243  1.00  0.00           O
ATOM   7594  O12 POPEq 196     130.209  64.418 107.294  1.00  0.00           O
ATOM   7595  C1  POPEq 196     129.519  66.448 109.333  1.00  0.00           C
ATOM   7598  C2  POPEq 196     129.479  67.588 110.404  1.00  0.00           C
ATOM   7600  O21 POPEq 196     128.269  67.408 111.173  1.00  0.00           O
ATOM   7601  C21 POPEq 196     128.449  67.188 112.473  1.00  0.00           C
ATOM   7602  O22 POPEq 196     129.509  67.008 113.023  1.00  0.00           O
ATOM   7603  C22 POPEq 196     127.083  67.028 113.163  1.00  0.00           C
ATOM   7606  C3  POPEq 196     129.439  69.018 109.754  1.00  0.00           C
ATOM   7609  O31 POPEq 196     129.919  70.068 110.624  1.00  0.00           O
ATOM   7610  C31 POPEq 196     129.059  70.558 111.503  1.00  0.00           C
ATOM   7611  O32 POPEq 196     127.963  70.098 111.773  1.00  0.00           O
ATOM   7612  C32 POPEq 196     129.569  71.918 111.983  1.00  0.00           C
ATOM   7615  C23 POPEq 196     127.083  67.428 114.663  1.00  0.00           C
ATOM   7618  C24 POPEq 196     126.123  66.568 115.504  1.00  0.00           C
ATOM   7621  C25 POPEq 196     126.223  66.778 117.023  1.00  0.00           C
ATOM   7624  C26 POPEq 196     125.373  67.948 117.574  1.00  0.00           C
ATOM   7627  C27 POPEq 196     125.423  68.018 119.114  1.00  0.00           C
ATOM   7630  C28 POPEq 196     124.753  69.268 119.724  1.00  0.00           C
ATOM   7633  C29 POPEq 196     123.253  69.238 119.633  1.00  0.00           C
ATOM   7635 0C21 POPEq 196     122.373  69.128 120.653  1.00  0.00           C
ATOM   7637 1C21 POPEq 196     122.683  68.978 122.123  1.00  0.00           C
ATOM   7640 2C21 POPEq 196     122.663  70.328 122.864  1.00  0.00           C
ATOM   7643 3C21 POPEq 196     122.703  70.148 124.394  1.00  0.00           C
ATOM   7646 4C21 POPEq 196     122.733  71.488 125.144  1.00  0.00           C
ATOM   7649 5C21 POPEq 196     122.673  71.298 126.664  1.00  0.00           C
ATOM   7652 6C21 POPEq 196     122.663  72.618 127.444  1.00  0.00           C
ATOM   7655 7C21 POPEq 196     122.193  72.428 128.893  1.00  0.00           C
ATOM   7658 8C21 POPEq 196     122.373  73.668 129.764  1.00  0.00           C
ATOM   7662  C33 POPEq 196     129.389  72.178 113.504  1.00  0.00           C
ATOM   7665  C34 POPEq 196     130.719  72.178 114.263  1.00  0.00           C
ATOM   7668  C35 POPEq 196     130.579  72.348 115.784  1.00  0.00           C
ATOM   7671  C36 POPEq 196     129.689  73.528 116.184  1.00  0.00           C
ATOM   7674  C37 POPEq 196     129.909  73.928 117.644  1.00  0.00           C
ATOM   7677  C38 POPEq 196     129.089  75.128 118.144  1.00  0.00           C
ATOM   7680  C39 POPEq 196     129.409  75.428 119.614  1.00  0.00           C
ATOM   7683 0C31 POPEq 196     128.619  76.588 120.224  1.00  0.00           C
ATOM   7686 1C31 POPEq 196     128.889  76.718 121.722  1.00  0.00           C
ATOM   7689 2C31 POPEq 196     128.173  77.898 122.403  1.00  0.00           C
ATOM   7692 3C31 POPEq 196     128.629  78.068 123.863  1.00  0.00           C
ATOM   7695 4C31 POPEq 196     128.033  79.298 124.574  1.00  0.00           C
ATOM   7698 5C31 POPEq 196     128.809  79.638 125.854  1.00  0.00           C
ATOM   7701 6C31 POPEq 196     128.309  80.888 126.583  1.00  0.00           C
ATOM   7705  NH3 POPEr 197      13.673  76.678 104.383  1.00  0.00           N
ATOM   7709  C12 POPEr 197      14.083  75.248 104.593  1.00  0.00           C
ATOM   7712  C11 POPEr 197      12.883  74.408 105.023  1.00  0.00           C
ATOM   7715  P   POPEr 197      13.863  71.968 104.783  1.00  0.00           P
ATOM   7716  O13 POPEr 197      13.703  72.178 103.324  1.00  0.00           O
ATOM   7717  O14 POPEr 197      15.243  71.658 105.214  1.00  0.00           O
ATOM   7718  O11 POPEr 197      12.923  70.818 105.303  1.00  0.00           O
ATOM   7719  O12 POPEr 197      13.343  73.198 105.583  1.00  0.00           O
ATOM   7720  C1  POPEr 197      11.503  70.998 105.463  1.00  0.00           C
ATOM   7723  C2  POPEr 197      10.893  70.438 106.794  1.00  0.00           C
ATOM   7725  O21 POPEr 197      10.013  71.438 107.344  1.00  0.00           O
ATOM   7726  C21 POPEr 197       9.033  70.968 108.124  1.00  0.00           C
ATOM   7727  O22 POPEr 197       8.743  69.798 108.284  1.00  0.00           O
ATOM   7728  C22 POPEr 197       8.373  72.128 108.854  1.00  0.00           C
ATOM   7731  C3  POPEr 197      11.963  70.048 107.854  1.00  0.00           C
ATOM   7734  O31 POPEr 197      11.383  69.318 108.954  1.00  0.00           O
ATOM   7735  C31 POPEr 197      11.473  69.858 110.163  1.00  0.00           C
ATOM   7736  O32 POPEr 197      12.223  70.758 110.493  1.00  0.00           O
ATOM   7737  C32 POPEr 197      10.493  69.128 111.104  1.00  0.00           C
ATOM   7740  C23 POPEr 197       9.003  72.468 110.233  1.00  0.00           C
ATOM   7743  C24 POPEr 197       8.523  73.848 110.714  1.00  0.00           C
ATOM   7746  C25 POPEr 197       8.963  74.278 112.123  1.00  0.00           C
ATOM   7749  C26 POPEr 197      10.483  74.388 112.373  1.00  0.00           C
ATOM   7752  C27 POPEr 197      11.073  73.118 113.004  1.00  0.00           C
ATOM   7755  C28 POPEr 197      12.523  73.258 113.533  1.00  0.00           C
ATOM   7758  C29 POPEr 197      12.633  74.258 114.663  1.00  0.00           C
ATOM   7760 0C21 POPEr 197      12.653  73.968 115.983  1.00  0.00           C
ATOM   7762 1C21 POPEr 197      12.613  72.588 116.594  1.00  0.00           C
ATOM   7765 2C21 POPEr 197      12.943  72.618 118.093  1.00  0.00           C
ATOM   7768 3C21 POPEr 197      11.803  73.208 118.943  1.00  0.00           C
ATOM   7771 4C21 POPEr 197      12.223  73.498 120.383  1.00  0.00           C
ATOM   7774 5C21 POPEr 197      11.123  74.228 121.173  1.00  0.00           C
ATOM   7777 6C21 POPEr 197       9.963  73.318 121.583  1.00  0.00           C
ATOM   7780 7C21 POPEr 197       8.823  74.068 122.294  1.00  0.00           C
ATOM   7783 8C21 POPEr 197       7.673  73.158 122.733  1.00  0.00           C
ATOM   7787  C33 POPEr 197      10.613  69.598 112.563  1.00  0.00           C
ATOM   7790  C34 POPEr 197      10.553  68.478 113.614  1.00  0.00           C
ATOM   7793  C35 POPEr 197      10.603  69.108 115.014  1.00  0.00           C
ATOM   7796  C36 POPEr 197      11.103  68.188 116.123  1.00  0.00           C
ATOM   7799  C37 POPEr 197      10.973  68.848 117.504  1.00  0.00           C
ATOM   7802  C38 POPEr 197      11.743  68.138 118.633  1.00  0.00           C
ATOM   7805  C39 POPEr 197      13.263  68.318 118.544  1.00  0.00           C
ATOM   7808 0C31 POPEr 197      13.973  67.588 119.684  1.00  0.00           C
ATOM   7811 1C31 POPEr 197      15.503  67.658 119.584  1.00  0.00           C
ATOM   7814 2C31 POPEr 197      16.203  66.678 120.534  1.00  0.00           C
ATOM   7817 3C31 POPEr 197      15.813  66.848 122.002  1.00  0.00           C
ATOM   7820 4C31 POPEr 197      16.673  65.978 122.924  1.00  0.00           C
ATOM   7823 5C31 POPEr 197      16.333  66.148 124.403  1.00  0.00           C
ATOM   7826 6C31 POPEr 197      17.413  65.548 125.313  1.00  0.00           C
ATOM   7830  NH3 POPEs 198       8.433  73.848 147.413  1.00  0.00           N
ATOM   7834  C12 POPEs 198       9.493  72.908 146.893  1.00  0.00           C
ATOM   7837  C11 POPEs 198       8.923  71.578 146.404  1.00  0.00           C
ATOM   7840  P   POPEs 198      10.663  70.558 144.743  1.00  0.00           P
ATOM   7841  O13 POPEs 198      10.863  71.878 144.113  1.00  0.00           O
ATOM   7842  O14 POPEs 198      11.853  69.678 144.833  1.00  0.00           O
ATOM   7843  O11 POPEs 198       9.503  69.808 143.974  1.00  0.00           O
ATOM   7844  O12 POPEs 198      10.023  70.698 146.184  1.00  0.00           O
ATOM   7845  C1  POPEs 198       9.703  69.278 142.663  1.00  0.00           C
ATOM   7848  C2  POPEs 198       8.413  68.558 142.173  1.00  0.00           C
ATOM   7850  O21 POPEs 198       8.613  68.028 140.854  1.00  0.00           O
ATOM   7851  C21 POPEs 198       9.283  66.888 140.833  1.00  0.00           C
ATOM   7852  O22 POPEs 198       9.653  66.268 141.813  1.00  0.00           O
ATOM   7853  C22 POPEs 198       9.393  66.378 139.393  1.00  0.00           C
ATOM   7856  C3  POPEs 198       7.193  69.538 142.143  1.00  0.00           C
ATOM   7859  O31 POPEs 198       5.953  68.868 141.824  1.00  0.00           O
ATOM   7860  C31 POPEs 198       5.313  68.988 140.643  1.00  0.00           C
ATOM   7861  O32 POPEs 198       4.183  68.568 140.443  1.00  0.00           O
ATOM   7862  C32 POPEs 198       6.153  69.598 139.534  1.00  0.00           C
ATOM   7865  C23 POPEs 198      10.743  66.628 138.694  1.00  0.00           C
ATOM   7868  C24 POPEs 198      10.783  65.858 137.363  1.00  0.00           C
ATOM   7871  C25 POPEs 198      12.073  65.978 136.553  1.00  0.00           C
ATOM   7874  C26 POPEs 198      12.063  64.958 135.404  1.00  0.00           C
ATOM   7877  C27 POPEs 198      12.853  65.388 134.154  1.00  0.00           C
ATOM   7880  C28 POPEs 198      12.923  64.298 133.063  1.00  0.00           C
ATOM   7883  C29 POPEs 198      11.573  63.968 132.493  1.00  0.00           C
ATOM   7885 0C21 POPEs 198      11.273  62.838 131.824  1.00  0.00           C
ATOM   7887 1C21 POPEs 198      12.273  61.768 131.464  1.00  0.00           C
ATOM   7890 2C21 POPEs 198      11.743  60.808 130.383  1.00  0.00           C
ATOM   7893 3C21 POPEs 198      12.843  59.908 129.814  1.00  0.00           C
ATOM   7896 4C21 POPEs 198      12.313  58.748 128.964  1.00  0.00           C
ATOM   7899 5C21 POPEs 198      11.203  59.158 127.972  1.00  0.00           C
ATOM   7902 6C21 POPEs 198      10.833  58.028 126.993  1.00  0.00           C
ATOM   7905 7C21 POPEs 198       9.713  58.438 126.033  1.00  0.00           C
ATOM   7908 8C21 POPEs 198       9.423  57.378 124.964  1.00  0.00           C
ATOM   7912  C33 POPEs 198       5.533  69.398 138.124  1.00  0.00           C
ATOM   7915  C34 POPEs 198       6.403  70.078 137.074  1.00  0.00           C
ATOM   7918  C35 POPEs 198       6.113  69.608 135.643  1.00  0.00           C
ATOM   7921  C36 POPEs 198       7.053  70.318 134.663  1.00  0.00           C
ATOM   7924  C37 POPEs 198       6.973  69.758 133.234  1.00  0.00           C
ATOM   7927  C38 POPEs 198       8.153  70.248 132.383  1.00  0.00           C
ATOM   7930  C39 POPEs 198       7.923  70.018 130.893  1.00  0.00           C
ATOM   7933 0C31 POPEs 198       9.213  70.128 130.074  1.00  0.00           C
ATOM   7936 1C31 POPEs 198       8.943  69.938 128.574  1.00  0.00           C
ATOM   7939 2C31 POPEs 198      10.173  69.438 127.794  1.00  0.00           C
ATOM   7942 3C31 POPEs 198       9.843  69.218 126.313  1.00  0.00           C
ATOM   7945 4C31 POPEs 198      11.013  68.608 125.523  1.00  0.00           C
ATOM   7948 5C31 POPEs 198      10.633  68.358 124.063  1.00  0.00           C
ATOM   7951 6C31 POPEs 198      11.773  67.768 123.233  1.00  0.00           C
ATOM   7955  NH3 POPEt 199      46.693  39.508 107.324  1.00  0.00           N
ATOM   7959  C12 POPEt 199      45.373  39.198 106.664  1.00  0.00           C
ATOM   7962  C11 POPEt 199      45.503  38.028 105.684  1.00  0.00           C
ATOM   7965  P   POPEt 199      43.843  38.318 103.743  1.00  0.00           P
ATOM   7966  O13 POPEt 199      43.933  39.778 103.913  1.00  0.00           O
ATOM   7967  O14 POPEt 199      44.693  37.738 102.683  1.00  0.00           O
ATOM   7968  O11 POPEt 199      42.313  37.888 103.684  1.00  0.00           O
ATOM   7969  O12 POPEt 199      44.243  37.688 105.133  1.00  0.00           O
ATOM   7970  C1  POPEt 199      41.473  38.218 104.803  1.00  0.00           C
ATOM   7973  C2  POPEt 199      40.803  36.958 105.414  1.00  0.00           C
ATOM   7975  O21 POPEt 199      39.823  37.338 106.413  1.00  0.00           O
ATOM   7976  C21 POPEt 199      40.223  37.548 107.663  1.00  0.00           C
ATOM   7977  O22 POPEt 199      41.363  37.808 108.013  1.00  0.00           O
ATOM   7978  C22 POPEt 199      39.063  37.378 108.644  1.00  0.00           C
ATOM   7981  C3  POPEt 199      41.823  35.878 105.913  1.00  0.00           C
ATOM   7984  O31 POPEt 199      41.143  34.828 106.664  1.00  0.00           O
ATOM   7985  C31 POPEt 199      40.843  33.758 105.924  1.00  0.00           C
ATOM   7986  O32 POPEt 199      41.243  33.568 104.794  1.00  0.00           O
ATOM   7987  C32 POPEt 199      39.933  32.798 106.664  1.00  0.00           C
ATOM   7990  C23 POPEt 199      39.543  36.558 109.854  1.00  0.00           C
ATOM   7993  C24 POPEt 199      38.513  36.218 110.934  1.00  0.00           C
ATOM   7996  C25 POPEt 199      39.183  35.328 112.002  1.00  0.00           C
ATOM   7999  C26 POPEt 199      38.213  34.848 113.093  1.00  0.00           C
ATOM   8002  C27 POPEt 199      38.873  33.908 114.114  1.00  0.00           C
ATOM   8005  C28 POPEt 199      38.493  34.228 115.563  1.00  0.00           C
ATOM   8008  C29 POPEt 199      39.393  35.228 116.254  1.00  0.00           C
ATOM   8010 0C21 POPEt 199      39.413  35.468 117.584  1.00  0.00           C
ATOM   8012 1C21 POPEt 199      38.503  34.818 118.604  1.00  0.00           C
ATOM   8015 2C21 POPEt 199      39.213  33.858 119.574  1.00  0.00           C
ATOM   8018 3C21 POPEt 199      40.033  34.548 120.674  1.00  0.00           C
ATOM   8021 4C21 POPEt 199      40.673  33.568 121.664  1.00  0.00           C
ATOM   8024 5C21 POPEt 199      40.403  33.968 123.124  1.00  0.00           C
ATOM   8027 6C21 POPEt 199      41.143  33.118 124.164  1.00  0.00           C
ATOM   8030 7C21 POPEt 199      40.773  33.518 125.604  1.00  0.00           C
ATOM   8033 8C21 POPEt 199      41.673  32.898 126.674  1.00  0.00           C
ATOM   8037  C33 POPEt 199      40.293  32.588 108.144  1.00  0.00           C
ATOM   8040  C34 POPEt 199      39.553  31.388 108.723  1.00  0.00           C
ATOM   8043  C35 POPEt 199      39.713  31.308 110.243  1.00  0.00           C
ATOM   8046  C36 POPEt 199      38.983  30.118 110.843  1.00  0.00           C
ATOM   8049  C37 POPEt 199      38.953  30.088 112.373  1.00  0.00           C
ATOM   8052  C38 POPEt 199      38.423  28.728 112.823  1.00  0.00           C
ATOM   8055  C39 POPEt 199      38.223  28.538 114.324  1.00  0.00           C
ATOM   8058 0C31 POPEt 199      37.843  27.068 114.553  1.00  0.00           C
ATOM   8061 1C31 POPEt 199      37.823  26.598 116.004  1.00  0.00           C
ATOM   8064 2C31 POPEt 199      37.393  25.138 116.053  1.00  0.00           C
ATOM   8067 3C31 POPEt 199      37.503  24.478 117.423  1.00  0.00           C
ATOM   8070 4C31 POPEt 199      36.913  23.058 117.403  1.00  0.00           C
ATOM   8073 5C31 POPEt 199      36.753  22.448 118.793  1.00  0.00           C
ATOM   8076 6C31 POPEt 199      35.983  21.128 118.803  1.00  0.00           C
ATOM   8080  NH3 POPEu 200      20.243  67.888 106.254  1.00  0.00           N
ATOM   8084  C12 POPEu 200      19.823  66.658 105.484  1.00  0.00           C
ATOM   8087  C11 POPEu 200      19.273  65.578 106.433  1.00  0.00           C
ATOM   8090  P   POPEu 200      17.933  63.338 106.563  1.00  0.00           P
ATOM   8091  O13 POPEu 200      17.183  62.438 105.653  1.00  0.00           O
ATOM   8092  O14 POPEu 200      19.013  62.778 107.394  1.00  0.00           O
ATOM   8093  O11 POPEu 200      16.893  64.058 107.534  1.00  0.00           O
ATOM   8094  O12 POPEu 200      18.493  64.598 105.743  1.00  0.00           O
ATOM   8095  C1  POPEu 200      17.263  64.428 108.874  1.00  0.00           C
ATOM   8098  C2  POPEu 200      16.873  65.878 109.234  1.00  0.00           C
ATOM   8100  O21 POPEu 200      17.753  66.238 110.303  1.00  0.00           O
ATOM   8101  C21 POPEu 200      18.623  67.178 110.074  1.00  0.00           C
ATOM   8102  O22 POPEu 200      18.753  67.838 109.053  1.00  0.00           O
ATOM   8103  C22 POPEu 200      19.513  67.258 111.313  1.00  0.00           C
ATOM   8106  C3  POPEu 200      15.403  66.038 109.704  1.00  0.00           C
ATOM   8109  O31 POPEu 200      15.263  67.228 110.523  1.00  0.00           O
ATOM   8110  C31 POPEu 200      15.403  67.038 111.833  1.00  0.00           C
ATOM   8111  O32 POPEu 200      15.563  65.968 112.394  1.00  0.00           O
ATOM   8112  C32 POPEu 200      15.433  68.408 112.534  1.00  0.00           C
ATOM   8115  C23 POPEu 200      20.323  68.558 111.394  1.00  0.00           C
ATOM   8118  C24 POPEu 200      21.293  68.548 112.584  1.00  0.00           C
ATOM   8121  C25 POPEu 200      22.453  67.588 112.333  1.00  0.00           C
ATOM   8124  C26 POPEu 200      23.523  67.628 113.434  1.00  0.00           C
ATOM   8127  C27 POPEu 200      24.643  66.658 113.054  1.00  0.00           C
ATOM   8130  C28 POPEu 200      25.803  66.608 114.044  1.00  0.00           C
ATOM   8133  C29 POPEu 200      26.843  65.698 113.443  1.00  0.00           C
ATOM   8135 0C21 POPEu 200      27.973  65.258 114.024  1.00  0.00           C
ATOM   8137 1C21 POPEu 200      28.433  65.578 115.424  1.00  0.00           C
ATOM   8140 2C21 POPEu 200      29.083  64.348 116.083  1.00  0.00           C
ATOM   8143 3C21 POPEu 200      28.093  63.398 116.784  1.00  0.00           C
ATOM   8146 4C21 POPEu 200      28.823  62.228 117.434  1.00  0.00           C
ATOM   8149 5C21 POPEu 200      28.013  61.478 118.483  1.00  0.00           C
ATOM   8152 6C21 POPEu 200      28.623  60.088 118.754  1.00  0.00           C
ATOM   8155 7C21 POPEu 200      28.193  59.458 120.074  1.00  0.00           C
ATOM   8158 8C21 POPEu 200      29.313  58.668 120.752  1.00  0.00           C
ATOM   8162  C33 POPEu 200      14.863  68.398 113.974  1.00  0.00           C
ATOM   8165  C34 POPEu 200      15.413  69.538 114.844  1.00  0.00           C
ATOM   8168  C35 POPEu 200      16.833  69.258 115.354  1.00  0.00           C
ATOM   8171  C36 POPEu 200      17.363  70.348 116.313  1.00  0.00           C
ATOM   8174  C37 POPEu 200      18.653  69.938 117.023  1.00  0.00           C
ATOM   8177  C38 POPEu 200      19.073  70.888 118.144  1.00  0.00           C
ATOM   8180  C39 POPEu 200      18.163  70.768 119.362  1.00  0.00           C
ATOM   8183 0C31 POPEu 200      18.803  71.328 120.644  1.00  0.00           C
ATOM   8186 1C31 POPEu 200      17.873  71.228 121.854  1.00  0.00           C
ATOM   8189 2C31 POPEu 200      18.573  71.728 123.124  1.00  0.00           C
ATOM   8192 3C31 POPEu 200      17.643  71.818 124.333  1.00  0.00           C
ATOM   8195 4C31 POPEu 200      17.203  70.448 124.894  1.00  0.00           C
ATOM   8198 5C31 POPEu 200      17.713  70.218 126.324  1.00  0.00           C
ATOM   8201 6C31 POPEu 200      17.223  68.908 126.944  1.00  0.00           C
ATOM   8205  NH3 POPEv 201      27.203  66.188 146.333  1.00  0.00           N
ATOM   8209  C12 POPEv 201      26.593  67.538 146.574  1.00  0.00           C
ATOM   8212  C11 POPEv 201      25.103  67.348 146.893  1.00  0.00           C
ATOM   8215  P   POPEv 201      22.853  68.618 146.893  1.00  0.00           P
ATOM   8216  O13 POPEv 201      22.293  67.248 146.993  1.00  0.00           O
ATOM   8217  O14 POPEv 201      22.383  69.618 147.883  1.00  0.00           O
ATOM   8218  O11 POPEv 201      22.663  69.168 145.423  1.00  0.00           O
ATOM   8219  O12 POPEv 201      24.443  68.598 146.943  1.00  0.00           O
ATOM   8220  C1  POPEv 201      22.543  68.308 144.284  1.00  0.00           C
ATOM   8223  C2  POPEv 201      23.493  68.808 143.154  1.00  0.00           C
ATOM   8225  O21 POPEv 201      23.463  68.108 141.904  1.00  0.00           O
ATOM   8226  C21 POPEv 201      22.363  67.668 141.354  1.00  0.00           C
ATOM   8227  O22 POPEv 201      21.273  67.508 141.863  1.00  0.00           O
ATOM   8228  C22 POPEv 201      22.703  67.328 139.894  1.00  0.00           C
ATOM   8231  C3  POPEv 201      24.963  68.838 143.663  1.00  0.00           C
ATOM   8234  O31 POPEv 201      25.983  68.718 142.654  1.00  0.00           O
ATOM   8235  C31 POPEv 201      26.453  69.738 141.924  1.00  0.00           C
ATOM   8236  O32 POPEv 201      27.343  69.618 141.094  1.00  0.00           O
ATOM   8237  C32 POPEv 201      25.823  71.088 142.223  1.00  0.00           C
ATOM   8240  C23 POPEv 201      21.483  67.298 138.954  1.00  0.00           C
ATOM   8243  C24 POPEv 201      21.643  66.318 137.783  1.00  0.00           C
ATOM   8246  C25 POPEv 201      22.543  66.818 136.643  1.00  0.00           C
ATOM   8249  C26 POPEv 201      21.733  67.508 135.534  1.00  0.00           C
ATOM   8252  C27 POPEv 201      22.613  68.058 134.393  1.00  0.00           C
ATOM   8255  C28 POPEv 201      21.813  68.628 133.193  1.00  0.00           C
ATOM   8258  C29 POPEv 201      20.923  69.788 133.553  1.00  0.00           C
ATOM   8260 0C21 POPEv 201      20.733  70.938 132.874  1.00  0.00           C
ATOM   8262 1C21 POPEv 201      21.373  71.378 131.574  1.00  0.00           C
ATOM   8265 2C21 POPEv 201      21.653  72.898 131.613  1.00  0.00           C
ATOM   8268 3C21 POPEv 201      22.103  73.488 130.264  1.00  0.00           C
ATOM   8271 4C21 POPEv 201      22.343  75.008 130.324  1.00  0.00           C
ATOM   8274 5C21 POPEv 201      21.053  75.828 130.493  1.00  0.00           C
ATOM   8277 6C21 POPEv 201      21.293  77.338 130.344  1.00  0.00           C
ATOM   8280 7C21 POPEv 201      19.993  78.158 130.404  1.00  0.00           C
ATOM   8283 8C21 POPEv 201      20.233  79.668 130.243  1.00  0.00           C
ATOM   8287  C33 POPEv 201      26.383  72.168 141.273  1.00  0.00           C
ATOM   8290  C34 POPEv 201      25.583  73.468 141.344  1.00  0.00           C
ATOM   8293  C35 POPEv 201      26.143  74.578 140.434  1.00  0.00           C
ATOM   8296  C36 POPEv 201      26.173  74.218 138.943  1.00  0.00           C
ATOM   8299  C37 POPEv 201      26.563  75.418 138.063  1.00  0.00           C
ATOM   8302  C38 POPEv 201      26.443  75.128 136.553  1.00  0.00           C
ATOM   8305  C39 POPEv 201      26.573  76.398 135.703  1.00  0.00           C
ATOM   8308 0C31 POPEv 201      26.013  76.228 134.284  1.00  0.00           C
ATOM   8311 1C31 POPEv 201      26.103  77.518 133.443  1.00  0.00           C
ATOM   8314 2C31 POPEv 201      25.193  77.448 132.204  1.00  0.00           C
ATOM   8317 3C31 POPEv 201      25.563  78.458 131.113  1.00  0.00           C
ATOM   8320 4C31 POPEv 201      24.673  78.308 129.873  1.00  0.00           C
ATOM   8323 5C31 POPEv 201      25.243  78.968 128.604  1.00  0.00           C
ATOM   8326 6C31 POPEv 201      24.323  78.818 127.394  1.00  0.00           C
ATOM   8330  NH3 POPEw 202      40.393 113.378 146.424  1.00  0.00           N
ATOM   8334  C12 POPEw 202      39.733 112.068 146.143  1.00  0.00           C
ATOM   8337  C11 POPEw 202      38.643 111.838 147.193  1.00  0.00           C
ATOM   8340  P   POPEw 202      36.263 112.768 146.693  1.00  0.00           P
ATOM   8341  O13 POPEw 202      35.673 111.538 147.253  1.00  0.00           O
ATOM   8342  O14 POPEw 202      35.513 114.038 146.872  1.00  0.00           O
ATOM   8343  O11 POPEw 202      36.493 112.578 145.143  1.00  0.00           O
ATOM   8344  O12 POPEw 202      37.733 112.948 147.243  1.00  0.00           O
ATOM   8345  C1  POPEw 202      35.293 112.318 144.393  1.00  0.00           C
ATOM   8348  C2  POPEw 202      35.593 111.458 143.154  1.00  0.00           C
ATOM   8350  O21 POPEw 202      34.303 111.068 142.643  1.00  0.00           O
ATOM   8351  C21 POPEw 202      34.323 110.718 141.374  1.00  0.00           C
ATOM   8352  O22 POPEw 202      35.213 110.988 140.583  1.00  0.00           O
ATOM   8353  C22 POPEw 202      33.013 110.008 141.014  1.00  0.00           C
ATOM   8356  C3  POPEw 202      36.483 110.238 143.553  1.00  0.00           C
ATOM   8359  O31 POPEw 202      36.403 109.128 142.643  1.00  0.00           O
ATOM   8360  C31 POPEw 202      37.313 108.788 141.743  1.00  0.00           C
ATOM   8361  O32 POPEw 202      37.283 107.718 141.144  1.00  0.00           O
ATOM   8362  C32 POPEw 202      38.373 109.848 141.464  1.00  0.00           C
ATOM   8365  C23 POPEw 202      32.903 109.718 139.503  1.00  0.00           C
ATOM   8368  C24 POPEw 202      31.573 109.028 139.163  1.00  0.00           C
ATOM   8371  C25 POPEw 202      30.993 109.448 137.803  1.00  0.00           C
ATOM   8374  C26 POPEw 202      31.923 109.208 136.604  1.00  0.00           C
ATOM   8377  C27 POPEw 202      31.253 109.598 135.273  1.00  0.00           C
ATOM   8380  C28 POPEw 202      31.733 108.768 134.074  1.00  0.00           C
ATOM   8383  C29 POPEw 202      31.253 107.348 134.154  1.00  0.00           C
ATOM   8385 0C21 POPEw 202      31.683 106.328 133.393  1.00  0.00           C
ATOM   8387 1C21 POPEw 202      32.703 106.418 132.294  1.00  0.00           C
ATOM   8390 2C21 POPEw 202      32.033 106.558 130.913  1.00  0.00           C
ATOM   8393 3C21 POPEw 202      32.993 106.478 129.733  1.00  0.00           C
ATOM   8396 4C21 POPEw 202      33.713 105.118 129.624  1.00  0.00           C
ATOM   8399 5C21 POPEw 202      34.303 104.938 128.223  1.00  0.00           C
ATOM   8402 6C21 POPEw 202      34.933 103.568 127.972  1.00  0.00           C
ATOM   8405 7C21 POPEw 202      34.933 103.238 126.483  1.00  0.00           C
ATOM   8408 8C21 POPEw 202      35.483 101.858 126.163  1.00  0.00           C
ATOM   8412  C33 POPEw 202      39.193 109.428 140.224  1.00  0.00           C
ATOM   8415  C34 POPEw 202      40.103 110.548 139.704  1.00  0.00           C
ATOM   8418  C35 POPEw 202      41.013 110.088 138.544  1.00  0.00           C
ATOM   8421  C36 POPEw 202      40.283 109.338 137.423  1.00  0.00           C
ATOM   8424  C37 POPEw 202      41.183 109.008 136.223  1.00  0.00           C
ATOM   8427  C38 POPEw 202      40.483 108.088 135.224  1.00  0.00           C
ATOM   8430  C39 POPEw 202      41.373 107.708 134.033  1.00  0.00           C
ATOM   8433 0C31 POPEw 202      40.713 106.708 133.074  1.00  0.00           C
ATOM   8436 1C31 POPEw 202      40.533 105.298 133.663  1.00  0.00           C
ATOM   8439 2C31 POPEw 202      40.153 104.228 132.624  1.00  0.00           C
ATOM   8442 3C31 POPEw 202      41.233 103.958 131.553  1.00  0.00           C
ATOM   8445 4C31 POPEw 202      42.583 103.598 132.184  1.00  0.00           C
ATOM   8448 5C31 POPEw 202      43.433 102.668 131.313  1.00  0.00           C
ATOM   8451 6C31 POPEw 202      44.683 102.158 132.023  1.00  0.00           C
ATOM   8455  NH3 POPEx 203     102.543  58.458 143.753  1.00  0.00           N
ATOM   8459  C12 POPEx 203     103.873  58.108 144.344  1.00  0.00           C
ATOM   8462  C11 POPEx 203     105.033  58.828 143.623  1.00  0.00           C
ATOM   8465  P   POPEx 203     106.883  57.028 143.974  1.00  0.00           P
ATOM   8466  O13 POPEx 203     106.383  56.158 145.062  1.00  0.00           O
ATOM   8467  O14 POPEx 203     108.353  57.098 143.833  1.00  0.00           O
ATOM   8468  O11 POPEx 203     106.263  56.578 142.594  1.00  0.00           O
ATOM   8469  O12 POPEx 203     106.293  58.488 144.193  1.00  0.00           O
ATOM   8470  C1  POPEx 203     105.813  55.248 142.314  1.00  0.00           C
ATOM   8473  C2  POPEx 203     106.553  54.598 141.104  1.00  0.00           C
ATOM   8475  O21 POPEx 203     105.603  54.148 140.113  1.00  0.00           O
ATOM   8476  C21 POPEx 203     104.983  52.998 140.303  1.00  0.00           C
ATOM   8477  O22 POPEx 203     105.143  52.208 141.203  1.00  0.00           O
ATOM   8478  C22 POPEx 203     104.023  52.748 139.143  1.00  0.00           C
ATOM   8481  C3  POPEx 203     107.613  53.528 141.514  1.00  0.00           C
ATOM   8484  O31 POPEx 203     107.943  52.668 140.393  1.00  0.00           O
ATOM   8485  C31 POPEx 203     108.923  53.098 139.624  1.00  0.00           C
ATOM   8486  O32 POPEx 203     109.663  54.038 139.873  1.00  0.00           O
ATOM   8487  C32 POPEx 203     108.973  52.278 138.333  1.00  0.00           C
ATOM   8490  C23 POPEx 203     104.263  51.358 138.504  1.00  0.00           C
ATOM   8493  C24 POPEx 203     104.173  51.388 136.973  1.00  0.00           C
ATOM   8496  C25 POPEx 203     102.763  51.698 136.474  1.00  0.00           C
ATOM   8499  C26 POPEx 203     102.693  51.808 134.953  1.00  0.00           C
ATOM   8502  C27 POPEx 203     101.363  52.448 134.523  1.00  0.00           C
ATOM   8505  C28 POPEx 203     101.203  52.628 133.004  1.00  0.00           C
ATOM   8508  C29 POPEx 203     100.933  51.308 132.333  1.00  0.00           C
ATOM   8510 0C21 POPEx 203     100.003  51.058 131.404  1.00  0.00           C
ATOM   8512 1C21 POPEx 203      99.113  52.068 130.734  1.00  0.00           C
ATOM   8515 2C21 POPEx 203      98.913  51.678 129.254  1.00  0.00           C
ATOM   8518 3C21 POPEx 203      98.053  52.678 128.454  1.00  0.00           C
ATOM   8521 4C21 POPEx 203      98.743  54.028 128.223  1.00  0.00           C
ATOM   8524 5C21 POPEx 203      98.013  54.848 127.154  1.00  0.00           C
ATOM   8527 6C21 POPEx 203      98.593  56.258 126.983  1.00  0.00           C
ATOM   8530 7C21 POPEx 203      97.773  57.098 126.004  1.00  0.00           C
ATOM   8533 8C21 POPEx 203      98.133  58.588 126.033  1.00  0.00           C
ATOM   8537  C33 POPEx 203     107.673  52.388 137.493  1.00  0.00           C
ATOM   8540  C34 POPEx 203     107.883  52.898 136.053  1.00  0.00           C
ATOM   8543  C35 POPEx 203     108.273  51.828 135.023  1.00  0.00           C
ATOM   8546  C36 POPEx 203     107.133  50.868 134.663  1.00  0.00           C
ATOM   8549  C37 POPEx 203     107.563  49.778 133.673  1.00  0.00           C
ATOM   8552  C38 POPEx 203     106.633  48.558 133.694  1.00  0.00           C
ATOM   8555  C39 POPEx 203     106.933  47.618 134.873  1.00  0.00           C
ATOM   8558 0C31 POPEx 203     105.823  46.608 135.154  1.00  0.00           C
ATOM   8561 1C31 POPEx 203     106.143  45.658 136.313  1.00  0.00           C
ATOM   8564 2C31 POPEx 203     104.903  45.128 137.034  1.00  0.00           C
ATOM   8567 3C31 POPEx 203     103.883  44.408 136.144  1.00  0.00           C
ATOM   8570 4C31 POPEx 203     104.373  43.048 135.633  1.00  0.00           C
ATOM   8573 5C31 POPEx 203     103.283  42.328 134.833  1.00  0.00           C
ATOM   8576 6C31 POPEx 203     103.613  40.878 134.493  1.00  0.00           C
ATOM   8580  NH3 POPEy 204     131.709  56.258 146.844  1.00  0.00           N
ATOM   8584  C12 POPEy 204     133.139  56.078 147.253  1.00  0.00           C
ATOM   8587  C11 POPEy 204     133.859  57.418 147.633  1.00  0.00           C
ATOM   8590  P   POPEy 204     132.239  59.478 147.833  1.00  0.00           P
ATOM   8591  O13 POPEy 204     131.099  58.578 148.063  1.00  0.00           O
ATOM   8592  O14 POPEy 204     132.809  60.118 149.033  1.00  0.00           O
ATOM   8593  O11 POPEy 204     131.799  60.608 146.813  1.00  0.00           O
ATOM   8594  O12 POPEy 204     133.309  58.608 147.053  1.00  0.00           O
ATOM   8595  C1  POPEy 204     131.709  60.308 145.413  1.00  0.00           C
ATOM   8598  C2  POPEy 204     130.479  59.428 145.053  1.00  0.00           C
ATOM   8600  O21 POPEy 204     130.749  58.698 143.863  1.00  0.00           O
ATOM   8601  C21 POPEy 204     130.649  59.338 142.714  1.00  0.00           C
ATOM   8602  O22 POPEy 204     130.859  60.518 142.514  1.00  0.00           O
ATOM   8603  C22 POPEy 204     130.169  58.298 141.704  1.00  0.00           C
ATOM   8606  C3  POPEy 204     129.139  60.198 144.993  1.00  0.00           C
ATOM   8609  O31 POPEy 204     128.123  59.498 144.254  1.00  0.00           O
ATOM   8610  C31 POPEy 204     127.493  58.518 144.883  1.00  0.00           C
ATOM   8611  O32 POPEy 204     127.713  58.158 146.033  1.00  0.00           O
ATOM   8612  C32 POPEy 204     126.443  57.898 143.952  1.00  0.00           C
ATOM   8615  C23 POPEy 204     130.189  58.668 140.204  1.00  0.00           C
ATOM   8618  C24 POPEy 204     130.209  57.358 139.393  1.00  0.00           C
ATOM   8621  C25 POPEy 204     130.349  57.508 137.883  1.00  0.00           C
ATOM   8624  C26 POPEy 204     129.019  57.848 137.193  1.00  0.00           C
ATOM   8627  C27 POPEy 204     128.879  57.108 135.854  1.00  0.00           C
ATOM   8630  C28 POPEy 204     127.633  57.498 135.053  1.00  0.00           C
ATOM   8633  C29 POPEy 204     127.833  58.828 134.374  1.00  0.00           C
ATOM   8635 0C21 POPEy 204     127.503  59.138 133.113  1.00  0.00           C
ATOM   8637 1C21 POPEy 204     126.793  58.258 132.124  1.00  0.00           C
ATOM   8640 2C21 POPEy 204     127.683  57.838 130.934  1.00  0.00           C
ATOM   8643 3C21 POPEy 204     128.073  59.018 130.034  1.00  0.00           C
ATOM   8646 4C21 POPEy 204     128.939  58.598 128.844  1.00  0.00           C
ATOM   8649 5C21 POPEy 204     129.379  59.788 127.984  1.00  0.00           C
ATOM   8652 6C21 POPEy 204     128.239  60.418 127.174  1.00  0.00           C
ATOM   8655 7C21 POPEy 204     128.699  61.608 126.334  1.00  0.00           C
ATOM   8658 8C21 POPEy 204     127.573  62.218 125.493  1.00  0.00           C
ATOM   8662  C33 POPEy 204     126.243  58.628 142.604  1.00  0.00           C
ATOM   8665  C34 POPEy 204     125.373  59.898 142.704  1.00  0.00           C
ATOM   8668  C35 POPEy 204     125.133  60.538 141.324  1.00  0.00           C
ATOM   8671  C36 POPEy 204     126.303  61.388 140.814  1.00  0.00           C
ATOM   8674  C37 POPEy 204     126.593  61.178 139.313  1.00  0.00           C
ATOM   8677  C38 POPEy 204     125.433  61.548 138.383  1.00  0.00           C
ATOM   8680  C39 POPEy 204     125.733  61.188 136.913  1.00  0.00           C
ATOM   8683 0C31 POPEy 204     124.623  61.598 135.934  1.00  0.00           C
ATOM   8686 1C31 POPEy 204     124.873  61.058 134.514  1.00  0.00           C
ATOM   8689 2C31 POPEy 204     124.003  61.708 133.434  1.00  0.00           C
ATOM   8692 3C31 POPEy 204     124.723  62.858 132.714  1.00  0.00           C
ATOM   8695 4C31 POPEy 204     125.643  62.378 131.583  1.00  0.00           C
ATOM   8698 5C31 POPEy 204     126.463  63.498 130.954  1.00  0.00           C
ATOM   8701 6C31 POPEy 204     127.333  63.028 129.794  1.00  0.00           C
ATOM   8705  NH3 POPEz 205      45.963   8.058 148.643  1.00  0.00           N
ATOM   8709  C12 POPEz 205      44.613   8.628 148.333  1.00  0.00           C
ATOM   8712  C11 POPEz 205      44.043   9.388 149.553  1.00  0.00           C
ATOM   8715  P   POPEz 205      45.253  11.678 149.583  1.00  0.00           P
ATOM   8716  O13 POPEz 205      46.443  10.958 149.064  1.00  0.00           O
ATOM   8717  O14 POPEz 205      45.313  12.058 151.003  1.00  0.00           O
ATOM   8718  O11 POPEz 205      44.933  12.918 148.654  1.00  0.00           O
ATOM   8719  O12 POPEz 205      43.993  10.788 149.294  1.00  0.00           O
ATOM   8720  C1  POPEz 205      45.173  12.818 147.243  1.00  0.00           C
ATOM   8723  C2  POPEz 205      44.023  13.408 146.354  1.00  0.00           C
ATOM   8725  O21 POPEz 205      44.493  14.308 145.333  1.00  0.00           O
ATOM   8726  C21 POPEz 205      45.423  13.828 144.534  1.00  0.00           C
ATOM   8727  O22 POPEz 205      45.873  12.698 144.543  1.00  0.00           O
ATOM   8728  C22 POPEz 205      45.793  14.868 143.483  1.00  0.00           C
ATOM   8731  C3  POPEz 205      42.903  14.128 147.154  1.00  0.00           C
ATOM   8734  O31 POPEz 205      41.673  14.108 146.374  1.00  0.00           O
ATOM   8735  C31 POPEz 205      41.073  15.288 146.194  1.00  0.00           C
ATOM   8736  O32 POPEz 205      41.353  16.338 146.714  1.00  0.00           O
ATOM   8737  C32 POPEz 205      39.943  15.108 145.184  1.00  0.00           C
ATOM   8740  C23 POPEz 205      46.693  14.228 142.404  1.00  0.00           C
ATOM   8743  C24 POPEz 205      46.733  14.998 141.083  1.00  0.00           C
ATOM   8746  C25 POPEz 205      47.203  14.098 139.923  1.00  0.00           C
ATOM   8749  C26 POPEz 205      47.173  14.798 138.564  1.00  0.00           C
ATOM   8752  C27 POPEz 205      47.713  13.898 137.444  1.00  0.00           C
ATOM   8755  C28 POPEz 205      48.463  14.658 136.324  1.00  0.00           C
ATOM   8758  C29 POPEz 205      49.723  15.278 136.874  1.00  0.00           C
ATOM   8760 0C21 POPEz 205      50.773  15.728 136.163  1.00  0.00           C
ATOM   8762 1C21 POPEz 205      50.913  15.728 134.663  1.00  0.00           C
ATOM   8765 2C21 POPEz 205      52.313  16.188 134.223  1.00  0.00           C
ATOM   8768 3C21 POPEz 205      53.433  15.198 134.564  1.00  0.00           C
ATOM   8771 4C21 POPEz 205      54.833  15.748 134.273  1.00  0.00           C
ATOM   8774 5C21 POPEz 205      55.953  14.788 134.714  1.00  0.00           C
ATOM   8777 6C21 POPEz 205      57.333  15.448 134.704  1.00  0.00           C
ATOM   8780 7C21 POPEz 205      58.453  14.518 135.174  1.00  0.00           C
ATOM   8783 8C21 POPEz 205      59.823  15.188 135.264  1.00  0.00           C
ATOM   8787  C33 POPEz 205      40.503  14.838 143.773  1.00  0.00           C
ATOM   8790  C34 POPEz 205      39.423  14.488 142.764  1.00  0.00           C
ATOM   8793  C35 POPEz 205      39.983  14.328 141.344  1.00  0.00           C
ATOM   8796  C36 POPEz 205      38.933  14.158 140.243  1.00  0.00           C
ATOM   8799  C37 POPEz 205      39.553  14.198 138.833  1.00  0.00           C
ATOM   8802  C38 POPEz 205      38.573  13.918 137.693  1.00  0.00           C
ATOM   8805  C39 POPEz 205      38.283  12.418 137.514  1.00  0.00           C
ATOM   8808 0C31 POPEz 205      37.483  12.088 136.253  1.00  0.00           C
ATOM   8811 1C31 POPEz 205      37.193  10.588 136.104  1.00  0.00           C
ATOM   8814 2C31 POPEz 205      36.213  10.288 134.953  1.00  0.00           C
ATOM   8817 3C31 POPEz 205      36.153   8.808 134.574  1.00  0.00           C
ATOM   8820 4C31 POPEz 205      35.143   8.538 133.443  1.00  0.00           C
ATOM   8823 5C31 POPEz 205      35.303   7.158 132.794  1.00  0.00           C
ATOM   8826 6C31 POPEz 205      34.323   6.928 131.643  1.00  0.00           C
ATOM   8830  NH3 POPE0 206     126.063  57.028 104.813  1.00  0.00           N
ATOM   8834  C12 POPE0 206     126.733  56.018 103.924  1.00  0.00           C
ATOM   8837  C11 POPE0 206     125.793  54.878 103.493  1.00  0.00           C
ATOM   8840  P   POPE0 206     126.093  52.288 103.044  1.00  0.00           P
ATOM   8841  O13 POPE0 206     124.623  52.258 103.054  1.00  0.00           O
ATOM   8842  O14 POPE0 206     126.793  51.568 101.973  1.00  0.00           O
ATOM   8843  O11 POPE0 206     126.583  51.708 104.444  1.00  0.00           O
ATOM   8844  O12 POPE0 206     126.603  53.788 103.044  1.00  0.00           O
ATOM   8845  C1  POPE0 206     125.843  52.048 105.624  1.00  0.00           C
ATOM   8848  C2  POPE0 206     126.503  51.548 106.934  1.00  0.00           C
ATOM   8850  O21 POPE0 206     125.563  51.728 108.013  1.00  0.00           O
ATOM   8851  C21 POPE0 206     125.243  50.608 108.673  1.00  0.00           C
ATOM   8852  O22 POPE0 206     125.443  49.478 108.284  1.00  0.00           O
ATOM   8853  C22 POPE0 206     124.553  50.968 109.984  1.00  0.00           C
ATOM   8856  C3  POPE0 206     127.773  52.378 107.243  1.00  0.00           C
ATOM   8859  O31 POPE0 206     128.449  51.918 108.434  1.00  0.00           O
ATOM   8860  C31 POPE0 206     129.619  52.508 108.633  1.00  0.00           C
ATOM   8861  O32 POPE0 206     130.139  53.328 107.883  1.00  0.00           O
ATOM   8862  C32 POPE0 206     130.219  52.018 109.944  1.00  0.00           C
ATOM   8865  C23 POPE0 206     123.823  49.758 110.612  1.00  0.00           C
ATOM   8868  C24 POPE0 206     124.753  48.768 111.334  1.00  0.00           C
ATOM   8871  C25 POPE0 206     123.963  47.588 111.924  1.00  0.00           C
ATOM   8874  C26 POPE0 206     124.873  46.618 112.674  1.00  0.00           C
ATOM   8877  C27 POPE0 206     124.103  45.578 113.493  1.00  0.00           C
ATOM   8880  C28 POPE0 206     125.123  44.628 114.143  1.00  0.00           C
ATOM   8883  C29 POPE0 206     124.563  43.548 115.034  1.00  0.00           C
ATOM   8885 0C21 POPE0 206     125.203  43.048 116.104  1.00  0.00           C
ATOM   8887 1C21 POPE0 206     126.563  43.488 116.573  1.00  0.00           C
ATOM   8890 2C21 POPE0 206     126.513  44.348 117.854  1.00  0.00           C
ATOM   8893 3C21 POPE0 206     126.343  43.478 119.114  1.00  0.00           C
ATOM   8896 4C21 POPE0 206     126.363  44.268 120.424  1.00  0.00           C
ATOM   8899 5C21 POPE0 206     126.193  43.348 121.633  1.00  0.00           C
ATOM   8902 6C21 POPE0 206     125.953  44.128 122.934  1.00  0.00           C
ATOM   8905 7C21 POPE0 206     125.633  43.208 124.114  1.00  0.00           C
ATOM   8908 8C21 POPE0 206     125.413  43.978 125.424  1.00  0.00           C
ATOM   8912  C33 POPE0 206     130.689  53.208 110.793  1.00  0.00           C
ATOM   8915  C34 POPE0 206     131.319  52.758 112.114  1.00  0.00           C
ATOM   8918  C35 POPE0 206     131.739  53.938 112.984  1.00  0.00           C
ATOM   8921  C36 POPE0 206     132.539  53.478 114.203  1.00  0.00           C
ATOM   8924  C37 POPE0 206     132.509  54.488 115.354  1.00  0.00           C
ATOM   8927  C38 POPE0 206     133.389  54.028 116.514  1.00  0.00           C
ATOM   8930  C39 POPE0 206     133.159  54.818 117.803  1.00  0.00           C
ATOM   8933 0C31 POPE0 206     131.869  54.368 118.513  1.00  0.00           C
ATOM   8936 1C31 POPE0 206     131.799  54.848 119.973  1.00  0.00           C
ATOM   8939 2C31 POPE0 206     130.889  53.948 120.824  1.00  0.00           C
ATOM   8942 3C31 POPE0 206     130.789  54.398 122.283  1.00  0.00           C
ATOM   8945 4C31 POPE0 206     132.119  54.268 123.063  1.00  0.00           C
ATOM   8948 5C31 POPE0 206     132.139  53.098 124.053  1.00  0.00           C
ATOM   8951 6C31 POPE0 206     133.259  53.228 125.093  1.00  0.00           C
ATOM   8955  NH3 POPE1 207      -1.743 100.828 103.203  1.00  0.00           N
ATOM   8959  C12 POPE1 207      -0.807 101.748 103.924  1.00  0.00           C
ATOM   8962  C11 POPE1 207      -1.583 103.008 104.374  1.00  0.00           C
ATOM   8965  P   POPE1 207      -1.763 104.008 101.973  1.00  0.00           P
ATOM   8966  O13 POPE1 207      -1.373 102.748 101.293  1.00  0.00           O
ATOM   8967  O14 POPE1 207      -2.673 104.928 101.273  1.00  0.00           O
ATOM   8968  O11 POPE1 207      -0.507 104.858 102.423  1.00  0.00           O
ATOM   8969  O12 POPE1 207      -2.403 103.588 103.354  1.00  0.00           O
ATOM   8970  C1  POPE1 207      -0.527 106.248 102.074  1.00  0.00           C
ATOM   8973  C2  POPE1 207       0.473 107.038 102.934  1.00  0.00           C
ATOM   8975  O21 POPE1 207       0.193 108.438 102.733  1.00  0.00           O
ATOM   8976  C21 POPE1 207      -0.807 109.038 103.383  1.00  0.00           C
ATOM   8977  O22 POPE1 207      -1.413 109.998 102.943  1.00  0.00           O
ATOM   8978  C22 POPE1 207      -1.037 108.538 104.824  1.00  0.00           C
ATOM   8981  C3  POPE1 207       1.953 106.738 102.534  1.00  0.00           C
ATOM   8984  O31 POPE1 207       2.923 107.628 103.104  1.00  0.00           O
ATOM   8985  C31 POPE1 207       3.053 107.658 104.413  1.00  0.00           C
ATOM   8986  O32 POPE1 207       2.313 107.118 105.224  1.00  0.00           O
ATOM   8987  C32 POPE1 207       4.323 108.438 104.763  1.00  0.00           C
ATOM   8990  C23 POPE1 207      -1.713 109.638 105.684  1.00  0.00           C
ATOM   8993  C24 POPE1 207      -1.843 109.318 107.184  1.00  0.00           C
ATOM   8996  C25 POPE1 207      -0.487 109.018 107.844  1.00  0.00           C
ATOM   8999  C26 POPE1 207      -0.467 109.158 109.383  1.00  0.00           C
ATOM   9002  C27 POPE1 207       0.963 109.058 109.964  1.00  0.00           C
ATOM   9005  C28 POPE1 207       0.993 109.058 111.514  1.00  0.00           C
ATOM   9008  C29 POPE1 207       2.393 109.038 112.074  1.00  0.00           C
ATOM   9010 0C21 POPE1 207       2.743 108.948 113.373  1.00  0.00           C
ATOM   9012 1C21 POPE1 207       1.803 108.858 114.553  1.00  0.00           C
ATOM   9015 2C21 POPE1 207       2.023 109.978 115.593  1.00  0.00           C
ATOM   9018 3C21 POPE1 207       3.303 109.818 116.424  1.00  0.00           C
ATOM   9021 4C21 POPE1 207       3.393 110.848 117.563  1.00  0.00           C
ATOM   9024 5C21 POPE1 207       4.743 110.788 118.303  1.00  0.00           C
ATOM   9027 6C21 POPE1 207       4.783 111.638 119.584  1.00  0.00           C
ATOM   9030 7C21 POPE1 207       6.193 111.728 120.183  1.00  0.00           C
ATOM   9033 8C21 POPE1 207       6.243 112.248 121.623  1.00  0.00           C
ATOM   9037  C33 POPE1 207       4.813 108.248 106.214  1.00  0.00           C
ATOM   9040  C34 POPE1 207       4.003 108.978 107.294  1.00  0.00           C
ATOM   9043  C35 POPE1 207       4.663 108.888 108.694  1.00  0.00           C
ATOM   9046  C36 POPE1 207       5.283 107.508 108.974  1.00  0.00           C
ATOM   9049  C37 POPE1 207       5.843 107.288 110.383  1.00  0.00           C
ATOM   9052  C38 POPE1 207       6.633 105.978 110.414  1.00  0.00           C
ATOM   9055  C39 POPE1 207       7.173 105.568 111.794  1.00  0.00           C
ATOM   9058 0C31 POPE1 207       8.323 106.448 112.273  1.00  0.00           C
ATOM   9061 1C31 POPE1 207       9.213 105.718 113.293  1.00  0.00           C
ATOM   9064 2C31 POPE1 207      10.183 106.638 114.044  1.00  0.00           C
ATOM   9067 3C31 POPE1 207      11.243 107.318 113.163  1.00  0.00           C
ATOM   9070 4C31 POPE1 207      12.023 108.358 113.964  1.00  0.00           C
ATOM   9073 5C31 POPE1 207      13.003 109.178 113.112  1.00  0.00           C
ATOM   9076 6C31 POPE1 207      13.803 110.178 113.954  1.00  0.00           C
ATOM   9080  NH3 POPE2 208      72.753  34.838 144.984  1.00  0.00           N
ATOM   9084  C12 POPE2 208      71.903  35.428 146.074  1.00  0.00           C
ATOM   9087  C11 POPE2 208      70.623  34.598 146.273  1.00  0.00           C
ATOM   9090  P   POPE2 208      68.633  36.328 146.443  1.00  0.00           P
ATOM   9091  O13 POPE2 208      69.293  37.648 146.393  1.00  0.00           O
ATOM   9092  O14 POPE2 208      67.373  36.248 147.223  1.00  0.00           O
ATOM   9093  O11 POPE2 208      68.373  35.808 144.973  1.00  0.00           O
ATOM   9094  O12 POPE2 208      69.673  35.308 147.064  1.00  0.00           O
ATOM   9095  C1  POPE2 208      68.983  36.338 143.794  1.00  0.00           C
ATOM   9098  C2  POPE2 208      69.203  35.198 142.753  1.00  0.00           C
ATOM   9100  O21 POPE2 208      69.883  35.628 141.564  1.00  0.00           O
ATOM   9101  C21 POPE2 208      71.173  35.858 141.704  1.00  0.00           C
ATOM   9102  O22 POPE2 208      71.773  35.908 142.764  1.00  0.00           O
ATOM   9103  C22 POPE2 208      71.873  35.958 140.354  1.00  0.00           C
ATOM   9106  C3  POPE2 208      67.853  34.548 142.344  1.00  0.00           C
ATOM   9109  O31 POPE2 208      68.053  33.368 141.544  1.00  0.00           O
ATOM   9110  C31 POPE2 208      67.943  33.538 140.233  1.00  0.00           C
ATOM   9111  O32 POPE2 208      67.583  34.548 139.654  1.00  0.00           O
ATOM   9112  C32 POPE2 208      68.183  32.188 139.564  1.00  0.00           C
ATOM   9115  C23 POPE2 208      73.393  35.748 140.574  1.00  0.00           C
ATOM   9118  C24 POPE2 208      74.233  35.688 139.294  1.00  0.00           C
ATOM   9121  C25 POPE2 208      74.023  34.428 138.443  1.00  0.00           C
ATOM   9124  C26 POPE2 208      75.073  34.318 137.324  1.00  0.00           C
ATOM   9127  C27 POPE2 208      74.803  33.168 136.333  1.00  0.00           C
ATOM   9130  C28 POPE2 208      75.603  33.278 135.014  1.00  0.00           C
ATOM   9133  C29 POPE2 208      75.063  34.378 134.124  1.00  0.00           C
ATOM   9135 0C21 POPE2 208      74.743  34.328 132.824  1.00  0.00           C
ATOM   9137 1C21 POPE2 208      74.903  33.168 131.863  1.00  0.00           C
ATOM   9140 2C21 POPE2 208      73.573  32.658 131.264  1.00  0.00           C
ATOM   9143 3C21 POPE2 208      72.763  33.698 130.464  1.00  0.00           C
ATOM   9146 4C21 POPE2 208      71.433  33.118 129.964  1.00  0.00           C
ATOM   9149 5C21 POPE2 208      70.563  34.108 129.154  1.00  0.00           C
ATOM   9152 6C21 POPE2 208      69.963  35.228 130.014  1.00  0.00           C
ATOM   9155 7C21 POPE2 208      69.063  36.168 129.204  1.00  0.00           C
ATOM   9158 8C21 POPE2 208      68.403  37.248 130.063  1.00  0.00           C
ATOM   9162  C33 POPE2 208      68.323  32.318 138.044  1.00  0.00           C
ATOM   9165  C34 POPE2 208      68.393  30.948 137.363  1.00  0.00           C
ATOM   9168  C35 POPE2 208      68.683  31.048 135.864  1.00  0.00           C
ATOM   9171  C36 POPE2 208      67.503  31.568 135.044  1.00  0.00           C
ATOM   9174  C37 POPE2 208      67.923  31.758 133.583  1.00  0.00           C
ATOM   9177  C38 POPE2 208      66.743  32.058 132.654  1.00  0.00           C
ATOM   9180  C39 POPE2 208      67.223  32.228 131.214  1.00  0.00           C
ATOM   9183 0C31 POPE2 208      66.083  32.248 130.184  1.00  0.00           C
ATOM   9186 1C31 POPE2 208      66.643  32.208 128.753  1.00  0.00           C
ATOM   9189 2C31 POPE2 208      65.563  31.928 127.704  1.00  0.00           C
ATOM   9192 3C31 POPE2 208      66.113  31.838 126.273  1.00  0.00           C
ATOM   9195 4C31 POPE2 208      67.313  30.888 126.144  1.00  0.00           C
ATOM   9198 5C31 POPE2 208      67.593  30.448 124.704  1.00  0.00           C
ATOM   9201 6C31 POPE2 208      68.873  29.628 124.564  1.00  0.00           C
ATOM   9205  NH3 POPE3 209      91.493 111.118 143.803  1.00  0.00           N
ATOM   9209  C12 POPE3 209      91.593 109.618 143.643  1.00  0.00           C
ATOM   9212  C11 POPE3 209      90.623 108.878 144.564  1.00  0.00           C
ATOM   9215  P   POPE3 209      89.843 106.678 143.333  1.00  0.00           P
ATOM   9216  O13 POPE3 209      88.823 107.608 142.814  1.00  0.00           O
ATOM   9217  O14 POPE3 209      89.343 105.408 143.874  1.00  0.00           O
ATOM   9218  O11 POPE3 209      90.903 106.368 142.193  1.00  0.00           O
ATOM   9219  O12 POPE3 209      90.733 107.448 144.404  1.00  0.00           O
ATOM   9220  C1  POPE3 209      90.593 105.378 141.203  1.00  0.00           C
ATOM   9223  C2  POPE3 209      91.883 104.818 140.553  1.00  0.00           C
ATOM   9225  O21 POPE3 209      91.593 103.568 139.883  1.00  0.00           O
ATOM   9226  C21 POPE3 209      90.813 103.538 138.794  1.00  0.00           C
ATOM   9227  O22 POPE3 209      90.133 102.568 138.493  1.00  0.00           O
ATOM   9228  C22 POPE3 209      90.943 104.798 137.913  1.00  0.00           C
ATOM   9231  C3  POPE3 209      93.013 104.618 141.613  1.00  0.00           C
ATOM   9234  O31 POPE3 209      93.843 103.458 141.404  1.00  0.00           O
ATOM   9235  C31 POPE3 209      94.753 103.328 140.413  1.00  0.00           C
ATOM   9236  O32 POPE3 209      95.423 102.318 140.283  1.00  0.00           O
ATOM   9237  C32 POPE3 209      94.863 104.508 139.453  1.00  0.00           C
ATOM   9240  C23 POPE3 209      90.523 104.598 136.434  1.00  0.00           C
ATOM   9243  C24 POPE3 209      90.113 105.928 135.793  1.00  0.00           C
ATOM   9246  C25 POPE3 209      89.823 105.878 134.273  1.00  0.00           C
ATOM   9249  C26 POPE3 209      88.543 105.138 133.893  1.00  0.00           C
ATOM   9252  C27 POPE3 209      87.803 105.758 132.704  1.00  0.00           C
ATOM   9255  C28 POPE3 209      86.433 105.098 132.434  1.00  0.00           C
ATOM   9258  C29 POPE3 209      85.693 105.818 131.324  1.00  0.00           C
ATOM   9260 0C21 POPE3 209      85.453 105.368 130.083  1.00  0.00           C
ATOM   9262 1C21 POPE3 209      85.833 104.028 129.493  1.00  0.00           C
ATOM   9265 2C21 POPE3 209      84.623 103.388 128.773  1.00  0.00           C
ATOM   9268 3C21 POPE3 209      84.963 102.038 128.124  1.00  0.00           C
ATOM   9271 4C21 POPE3 209      83.743 101.338 127.493  1.00  0.00           C
ATOM   9274 5C21 POPE3 209      83.033 102.188 126.424  1.00  0.00           C
ATOM   9277 6C21 POPE3 209      81.893 101.418 125.733  1.00  0.00           C
ATOM   9280 7C21 POPE3 209      81.083 102.318 124.783  1.00  0.00           C
ATOM   9283 8C21 POPE3 209      79.913 101.598 124.114  1.00  0.00           C
ATOM   9287  C33 POPE3 209      96.253 104.568 138.764  1.00  0.00           C
ATOM   9290  C34 POPE3 209      96.393 105.788 137.844  1.00  0.00           C
ATOM   9293  C35 POPE3 209      95.703 105.618 136.483  1.00  0.00           C
ATOM   9296  C36 POPE3 209      95.873 106.838 135.563  1.00  0.00           C
ATOM   9299  C37 POPE3 209      94.703 107.068 134.583  1.00  0.00           C
ATOM   9302  C38 POPE3 209      94.773 106.318 133.243  1.00  0.00           C
ATOM   9305  C39 POPE3 209      94.563 104.798 133.374  1.00  0.00           C
ATOM   9308 0C31 POPE3 209      94.573 104.068 132.023  1.00  0.00           C
ATOM   9311 1C31 POPE3 209      94.573 102.548 132.223  1.00  0.00           C
ATOM   9314 2C31 POPE3 209      94.563 101.738 130.923  1.00  0.00           C
ATOM   9317 3C31 POPE3 209      95.063 100.298 131.123  1.00  0.00           C
ATOM   9320 4C31 POPE3 209      94.323  99.548 132.243  1.00  0.00           C
ATOM   9323 5C31 POPE3 209      94.953  98.198 132.583  1.00  0.00           C
ATOM   9326 6C31 POPE3 209      94.333  97.578 133.833  1.00  0.00           C
ATOM   9330  NH3 POPE4 210      91.003  78.008 146.592  1.00  0.00           N
ATOM   9334  C12 POPE4 210      90.453  78.308 147.964  1.00  0.00           C
ATOM   9337  C11 POPE4 210      90.893  79.688 148.493  1.00  0.00           C
ATOM   9340  P   POPE4 210      93.423  80.338 148.034  1.00  0.00           P
ATOM   9341  O13 POPE4 210      93.033  81.598 147.373  1.00  0.00           O
ATOM   9342  O14 POPE4 210      94.643  80.308 148.842  1.00  0.00           O
ATOM   9343  O11 POPE4 210      93.543  79.198 146.953  1.00  0.00           O
ATOM   9344  O12 POPE4 210      92.263  79.688 148.883  1.00  0.00           O
ATOM   9345  C1  POPE4 210      94.663  79.268 146.053  1.00  0.00           C
ATOM   9348  C2  POPE4 210      94.153  79.088 144.613  1.00  0.00           C
ATOM   9350  O21 POPE4 210      95.223  79.218 143.663  1.00  0.00           O
ATOM   9351  C21 POPE4 210      95.713  80.418 143.434  1.00  0.00           C
ATOM   9352  O22 POPE4 210      95.313  81.468 143.904  1.00  0.00           O
ATOM   9353  C22 POPE4 210      96.933  80.298 142.534  1.00  0.00           C
ATOM   9356  C3  POPE4 210      92.903  79.968 144.273  1.00  0.00           C
ATOM   9359  O31 POPE4 210      92.453  79.698 142.934  1.00  0.00           O
ATOM   9360  C31 POPE4 210      91.803  78.548 142.824  1.00  0.00           C
ATOM   9361  O32 POPE4 210      91.413  77.868 143.764  1.00  0.00           O
ATOM   9362  C32 POPE4 210      91.713  78.188 141.363  1.00  0.00           C
ATOM   9365  C23 POPE4 210      96.653  80.338 141.014  1.00  0.00           C
ATOM   9368  C24 POPE4 210      96.423  81.788 140.583  1.00  0.00           C
ATOM   9371  C25 POPE4 210      96.413  82.088 139.083  1.00  0.00           C
ATOM   9374  C26 POPE4 210      96.243  83.598 138.863  1.00  0.00           C
ATOM   9377  C27 POPE4 210      96.763  84.118 137.514  1.00  0.00           C
ATOM   9380  C28 POPE4 210      96.573  85.648 137.373  1.00  0.00           C
ATOM   9383  C29 POPE4 210      97.643  86.458 138.063  1.00  0.00           C
ATOM   9385 0C21 POPE4 210      98.403  87.408 137.484  1.00  0.00           C
ATOM   9387 1C21 POPE4 210      98.343  87.828 136.033  1.00  0.00           C
ATOM   9390 2C21 POPE4 210      99.153  89.108 135.723  1.00  0.00           C
ATOM   9393 3C21 POPE4 210      98.613  90.418 136.344  1.00  0.00           C
ATOM   9396 4C21 POPE4 210      99.613  91.578 136.223  1.00  0.00           C
ATOM   9399 5C21 POPE4 210     100.903  91.428 137.053  1.00  0.00           C
ATOM   9402 6C21 POPE4 210     100.673  91.188 138.553  1.00  0.00           C
ATOM   9405 7C21 POPE4 210     101.993  90.968 139.303  1.00  0.00           C
ATOM   9408 8C21 POPE4 210     101.833  90.718 140.803  1.00  0.00           C
ATOM   9412  C33 POPE4 210      93.053  77.698 140.764  1.00  0.00           C
ATOM   9415  C34 POPE4 210      92.953  77.528 139.234  1.00  0.00           C
ATOM   9418  C35 POPE4 210      92.013  76.388 138.803  1.00  0.00           C
ATOM   9421  C36 POPE4 210      92.693  75.018 138.824  1.00  0.00           C
ATOM   9424  C37 POPE4 210      91.733  73.838 138.644  1.00  0.00           C
ATOM   9427  C38 POPE4 210      92.423  72.588 138.063  1.00  0.00           C
ATOM   9430  C39 POPE4 210      91.603  71.298 138.234  1.00  0.00           C
ATOM   9433 0C31 POPE4 210      91.883  70.578 139.553  1.00  0.00           C
ATOM   9436 1C31 POPE4 210      91.013  69.328 139.733  1.00  0.00           C
ATOM   9439 2C31 POPE4 210      91.623  68.358 140.753  1.00  0.00           C
ATOM   9442 3C31 POPE4 210      90.733  67.188 141.194  1.00  0.00           C
ATOM   9445 4C31 POPE4 210      90.563  66.098 140.133  1.00  0.00           C
ATOM   9448 5C31 POPE4 210      89.703  64.928 140.633  1.00  0.00           C
ATOM   9451 6C31 POPE4 210      89.633  63.738 139.673  1.00  0.00           C
ATOM   9455  NH3 POPE5 211       2.283  12.158 141.803  1.00  0.00           N
ATOM   9459  C12 POPE5 211       3.683  11.648 141.544  1.00  0.00           C
ATOM   9462  C11 POPE5 211       4.793  12.628 141.964  1.00  0.00           C
ATOM   9465  P   POPE5 211       6.933  11.208 141.264  1.00  0.00           P
ATOM   9466  O13 POPE5 211       6.723  10.548 142.583  1.00  0.00           O
ATOM   9467  O14 POPE5 211       6.693  10.388 140.063  1.00  0.00           O
ATOM   9468  O11 POPE5 211       8.343  11.908 141.173  1.00  0.00           O
ATOM   9469  O12 POPE5 211       5.973  12.468 141.184  1.00  0.00           O
ATOM   9470  C1  POPE5 211       9.513  11.108 141.203  1.00  0.00           C
ATOM   9473  C2  POPE5 211      10.703  11.928 141.773  1.00  0.00           C
ATOM   9475  O21 POPE5 211      11.073  13.048 140.954  1.00  0.00           O
ATOM   9476  C21 POPE5 211      11.303  12.888 139.663  1.00  0.00           C
ATOM   9477  O22 POPE5 211      11.453  11.858 139.044  1.00  0.00           O
ATOM   9478  C22 POPE5 211      11.553  14.288 139.094  1.00  0.00           C
ATOM   9481  C3  POPE5 211      11.913  11.048 142.214  1.00  0.00           C
ATOM   9484  O31 POPE5 211      12.633  10.478 141.094  1.00  0.00           O
ATOM   9485  C31 POPE5 211      13.823  10.998 140.843  1.00  0.00           C
ATOM   9486  O32 POPE5 211      14.443  11.748 141.583  1.00  0.00           O
ATOM   9487  C32 POPE5 211      14.313  10.548 139.484  1.00  0.00           C
ATOM   9490  C23 POPE5 211      11.593  14.388 137.553  1.00  0.00           C
ATOM   9493  C24 POPE5 211      12.403  15.618 137.104  1.00  0.00           C
ATOM   9496  C25 POPE5 211      11.833  16.318 135.864  1.00  0.00           C
ATOM   9499  C26 POPE5 211      12.733  17.478 135.383  1.00  0.00           C
ATOM   9502  C27 POPE5 211      12.123  18.238 134.193  1.00  0.00           C
ATOM   9505  C28 POPE5 211      13.143  18.648 133.113  1.00  0.00           C
ATOM   9508  C29 POPE5 211      13.933  19.888 133.434  1.00  0.00           C
ATOM   9510 0C21 POPE5 211      14.013  21.008 132.684  1.00  0.00           C
ATOM   9512 1C21 POPE5 211      13.353  21.238 131.344  1.00  0.00           C
ATOM   9515 2C21 POPE5 211      12.023  22.018 131.434  1.00  0.00           C
ATOM   9518 3C21 POPE5 211      12.163  23.458 131.934  1.00  0.00           C
ATOM   9521 4C21 POPE5 211      10.873  24.268 131.754  1.00  0.00           C
ATOM   9524 5C21 POPE5 211      10.853  25.608 132.514  1.00  0.00           C
ATOM   9527 6C21 POPE5 211      10.743  25.418 134.033  1.00  0.00           C
ATOM   9530 7C21 POPE5 211      10.383  26.698 134.783  1.00  0.00           C
ATOM   9533 8C21 POPE5 211      10.233  26.478 136.284  1.00  0.00           C
ATOM   9537  C33 POPE5 211      14.883  11.778 138.753  1.00  0.00           C
ATOM   9540  C34 POPE5 211      15.353  11.498 137.324  1.00  0.00           C
ATOM   9543  C35 POPE5 211      14.443  12.128 136.264  1.00  0.00           C
ATOM   9546  C36 POPE5 211      15.203  12.418 134.973  1.00  0.00           C
ATOM   9549  C37 POPE5 211      14.403  13.208 133.924  1.00  0.00           C
ATOM   9552  C38 POPE5 211      15.353  13.878 132.913  1.00  0.00           C
ATOM   9555  C39 POPE5 211      14.603  14.588 131.784  1.00  0.00           C
ATOM   9558 0C31 POPE5 211      14.183  13.638 130.654  1.00  0.00           C
ATOM   9561 1C31 POPE5 211      15.103  13.748 129.424  1.00  0.00           C
ATOM   9564 2C31 POPE5 211      14.913  12.608 128.413  1.00  0.00           C
ATOM   9567 3C31 POPE5 211      13.493  12.478 127.844  1.00  0.00           C
ATOM   9570 4C31 POPE5 211      12.993  13.758 127.154  1.00  0.00           C
ATOM   9573 5C31 POPE5 211      12.023  13.478 126.004  1.00  0.00           C
ATOM   9576 6C31 POPE5 211      11.553  14.728 125.274  1.00  0.00           C
ATOM   9580  NH3 POPE6 212      78.823  57.358 105.472  1.00  0.00           N
ATOM   9584  C12 POPE6 212      77.643  57.218 106.404  1.00  0.00           C
ATOM   9587  C11 POPE6 212      77.963  57.738 107.803  1.00  0.00           C
ATOM   9590  P   POPE6 212      75.793  58.988 108.483  1.00  0.00           P
ATOM   9591  O13 POPE6 212      76.103  59.748 107.254  1.00  0.00           O
ATOM   9592  O14 POPE6 212      74.403  58.538 108.684  1.00  0.00           O
ATOM   9593  O11 POPE6 212      76.223  59.838 109.754  1.00  0.00           O
ATOM   9594  O12 POPE6 212      76.773  57.758 108.594  1.00  0.00           O
ATOM   9595  C1  POPE6 212      76.343  59.198 111.023  1.00  0.00           C
ATOM   9598  C2  POPE6 212      75.433  59.858 112.104  1.00  0.00           C
ATOM   9600  O21 POPE6 212      75.203  58.848 113.112  1.00  0.00           O
ATOM   9601  C21 POPE6 212      75.713  59.108 114.304  1.00  0.00           C
ATOM   9602  O22 POPE6 212      76.333  60.108 114.614  1.00  0.00           O
ATOM   9603  C22 POPE6 212      75.443  57.938 115.274  1.00  0.00           C
ATOM   9606  C3  POPE6 212      74.073  60.328 111.514  1.00  0.00           C
ATOM   9609  O31 POPE6 212      73.283  60.998 112.523  1.00  0.00           O
ATOM   9610  C31 POPE6 212      71.993  61.108 112.214  1.00  0.00           C
ATOM   9611  O32 POPE6 212      71.503  60.728 111.163  1.00  0.00           O
ATOM   9612  C32 POPE6 212      71.253  61.658 113.424  1.00  0.00           C
ATOM   9615  C23 POPE6 212      76.763  57.448 115.904  1.00  0.00           C
ATOM   9618  C24 POPE6 212      76.723  56.598 117.184  1.00  0.00           C
ATOM   9621  C25 POPE6 212      78.133  56.468 117.803  1.00  0.00           C
ATOM   9624  C26 POPE6 212      78.143  55.698 119.123  1.00  0.00           C
ATOM   9627  C27 POPE6 212      79.543  55.598 119.773  1.00  0.00           C
ATOM   9630  C28 POPE6 212      79.453  55.018 121.203  1.00  0.00           C
ATOM   9633  C29 POPE6 212      80.763  55.038 121.964  1.00  0.00           C
ATOM   9635 0C21 POPE6 212      80.993  55.698 123.112  1.00  0.00           C
ATOM   9637 1C21 POPE6 212      79.983  56.538 123.863  1.00  0.00           C
ATOM   9640 2C21 POPE6 212      80.293  56.698 125.364  1.00  0.00           C
ATOM   9643 3C21 POPE6 212      79.423  57.788 126.023  1.00  0.00           C
ATOM   9646 4C21 POPE6 212      77.933  57.408 126.163  1.00  0.00           C
ATOM   9649 5C21 POPE6 212      76.973  58.588 125.954  1.00  0.00           C
ATOM   9652 6C21 POPE6 212      77.143  59.718 126.964  1.00  0.00           C
ATOM   9655 7C21 POPE6 212      76.193  60.888 126.684  1.00  0.00           C
ATOM   9658 8C21 POPE6 212      76.443  62.108 127.574  1.00  0.00           C
ATOM   9662  C33 POPE6 212      69.723  61.798 113.194  1.00  0.00           C
ATOM   9665  C34 POPE6 212      68.983  62.368 114.413  1.00  0.00           C
ATOM   9668  C35 POPE6 212      69.353  61.658 115.714  1.00  0.00           C
ATOM   9671  C36 POPE6 212      68.633  62.158 116.964  1.00  0.00           C
ATOM   9674  C37 POPE6 212      69.333  61.528 118.174  1.00  0.00           C
ATOM   9677  C38 POPE6 212      68.713  61.838 119.534  1.00  0.00           C
ATOM   9680  C39 POPE6 212      69.583  61.218 120.633  1.00  0.00           C
ATOM   9683 0C31 POPE6 212      69.033  61.478 122.034  1.00  0.00           C
ATOM   9686 1C31 POPE6 212      70.083  61.228 123.112  1.00  0.00           C
ATOM   9689 2C31 POPE6 212      69.563  61.658 124.483  1.00  0.00           C
ATOM   9692 3C31 POPE6 212      70.653  61.668 125.563  1.00  0.00           C
ATOM   9695 4C31 POPE6 212      70.203  62.438 126.813  1.00  0.00           C
ATOM   9698 5C31 POPE6 212      71.373  62.738 127.753  1.00  0.00           C
ATOM   9701 6C31 POPE6 212      70.933  63.498 129.003  1.00  0.00           C
ATOM   9705  NH3 POPE7 213       1.763  42.298 145.253  1.00  0.00           N
ATOM   9709  C12 POPE7 213       2.513  41.118 145.803  1.00  0.00           C
ATOM   9712  C11 POPE7 213       3.953  40.968 145.294  1.00  0.00           C
ATOM   9715  P   POPE7 213       4.193  38.428 145.883  1.00  0.00           P
ATOM   9716  O13 POPE7 213       5.153  37.468 146.473  1.00  0.00           O
ATOM   9717  O14 POPE7 213       2.783  38.288 146.342  1.00  0.00           O
ATOM   9718  O11 POPE7 213       4.163  38.218 144.324  1.00  0.00           O
ATOM   9719  O12 POPE7 213       4.653  39.948 146.014  1.00  0.00           O
ATOM   9720  C1  POPE7 213       3.523  37.018 143.863  1.00  0.00           C
ATOM   9723  C2  POPE7 213       2.593  37.318 142.674  1.00  0.00           C
ATOM   9725  O21 POPE7 213       3.453  37.568 141.553  1.00  0.00           O
ATOM   9726  C21 POPE7 213       3.413  36.638 140.624  1.00  0.00           C
ATOM   9727  O22 POPE7 213       2.583  35.748 140.544  1.00  0.00           O
ATOM   9728  C22 POPE7 213       4.573  36.828 139.663  1.00  0.00           C
ATOM   9731  C3  POPE7 213       1.713  38.568 142.934  1.00  0.00           C
ATOM   9734  O31 POPE7 213       0.763  38.748 141.854  1.00  0.00           O
ATOM   9735  C31 POPE7 213       0.773  39.958 141.294  1.00  0.00           C
ATOM   9736  O32 POPE7 213       1.433  40.908 141.693  1.00  0.00           O
ATOM   9737  C32 POPE7 213      -0.197  40.018 140.113  1.00  0.00           C
ATOM   9740  C23 POPE7 213       4.093  36.838 138.203  1.00  0.00           C
ATOM   9743  C24 POPE7 213       5.213  36.728 137.163  1.00  0.00           C
ATOM   9746  C25 POPE7 213       4.683  36.608 135.723  1.00  0.00           C
ATOM   9749  C26 POPE7 213       4.023  37.888 135.204  1.00  0.00           C
ATOM   9752  C27 POPE7 213       3.123  37.658 133.974  1.00  0.00           C
ATOM   9755  C28 POPE7 213       2.243  38.878 133.623  1.00  0.00           C
ATOM   9758  C29 POPE7 213       3.043  40.108 133.303  1.00  0.00           C
ATOM   9760 0C21 POPE7 213       2.593  41.198 132.654  1.00  0.00           C
ATOM   9762 1C21 POPE7 213       1.203  41.398 132.124  1.00  0.00           C
ATOM   9765 2C21 POPE7 213       0.173  41.708 133.223  1.00  0.00           C
ATOM   9768 3C21 POPE7 213      -1.207  41.998 132.613  1.00  0.00           C
ATOM   9771 4C21 POPE7 213      -2.283  42.258 133.673  1.00  0.00           C
ATOM   9774 5C21 POPE7 213      -1.953  43.448 134.574  1.00  0.00           C
ATOM   9777 6C21 POPE7 213      -3.143  43.838 135.434  1.00  0.00           C
ATOM   9780 7C21 POPE7 213      -2.913  45.108 136.253  1.00  0.00           C
ATOM   9783 8C21 POPE7 213      -4.153  45.498 137.023  1.00  0.00           C
ATOM   9787  C33 POPE7 213       0.433  40.468 138.764  1.00  0.00           C
ATOM   9790  C34 POPE7 213      -0.577  40.478 137.594  1.00  0.00           C
ATOM   9793  C35 POPE7 213      -1.217  39.108 137.324  1.00  0.00           C
ATOM   9796  C36 POPE7 213      -1.853  38.948 135.934  1.00  0.00           C
ATOM   9799  C37 POPE7 213      -2.263  37.478 135.674  1.00  0.00           C
ATOM   9802  C38 POPE7 213      -3.143  37.288 134.424  1.00  0.00           C
ATOM   9805  C39 POPE7 213      -2.513  37.728 133.094  1.00  0.00           C
ATOM   9808 0C31 POPE7 213      -1.253  36.928 132.724  1.00  0.00           C
ATOM   9811 1C31 POPE7 213      -0.787  37.188 131.284  1.00  0.00           C
ATOM   9814 2C31 POPE7 213       0.403  36.298 130.904  1.00  0.00           C
ATOM   9817 3C31 POPE7 213       0.893  36.478 129.464  1.00  0.00           C
ATOM   9820 4C31 POPE7 213       1.853  37.668 129.273  1.00  0.00           C
ATOM   9823 5C31 POPE7 213       2.543  37.638 127.904  1.00  0.00           C
ATOM   9826 6C31 POPE7 213       3.553  38.758 127.693  1.00  0.00           C
ATOM   9830  NH3 POPE8 214     115.863 134.494  99.944  1.00  0.00           N
ATOM   9834  C12 POPE8 214     116.623 133.204  99.813  1.00  0.00           C
ATOM   9837  C11 POPE8 214     115.693 131.994  99.614  1.00  0.00           C
ATOM   9840  P   POPE8 214     114.893 131.114  97.204  1.00  0.00           P
ATOM   9841  O13 POPE8 214     113.473 130.704  97.133  1.00  0.00           O
ATOM   9842  O14 POPE8 214     115.463 131.684  95.964  1.00  0.00           O
ATOM   9843  O11 POPE8 214     115.763 129.888  97.714  1.00  0.00           O
ATOM   9844  O12 POPE8 214     114.983 132.154  98.393  1.00  0.00           O
ATOM   9845  C1  POPE8 214     116.113 128.798  96.843  1.00  0.00           C
ATOM   9848  C2  POPE8 214     116.343 127.448  97.614  1.00  0.00           C
ATOM   9850  O21 POPE8 214     117.073 127.688  98.824  1.00  0.00           O
ATOM   9851  C21 POPE8 214     116.343 127.848  99.913  1.00  0.00           C
ATOM   9852  O22 POPE8 214     115.133 127.788 100.004  1.00  0.00           O
ATOM   9853  C22 POPE8 214     117.293 128.178 101.074  1.00  0.00           C
ATOM   9856  C3  POPE8 214     117.113 126.418  96.722  1.00  0.00           C
ATOM   9859  O31 POPE8 214     117.693 125.328  97.493  1.00  0.00           O
ATOM   9860  C31 POPE8 214     118.653 124.658  96.833  1.00  0.00           C
ATOM   9861  O32 POPE8 214     119.103 124.978  95.743  1.00  0.00           O
ATOM   9862  C32 POPE8 214     119.163 123.458  97.593  1.00  0.00           C
ATOM   9865  C23 POPE8 214     117.623 126.958 101.964  1.00  0.00           C
ATOM   9868  C24 POPE8 214     118.573 127.368 103.104  1.00  0.00           C
ATOM   9871  C25 POPE8 214     118.663 126.338 104.234  1.00  0.00           C
ATOM   9874  C26 POPE8 214     119.533 126.838 105.393  1.00  0.00           C
ATOM   9877  C27 POPE8 214     119.833 125.698 106.363  1.00  0.00           C
ATOM   9880  C28 POPE8 214     120.733 126.098 107.534  1.00  0.00           C
ATOM   9883  C29 POPE8 214     120.693 124.988 108.544  1.00  0.00           C
ATOM   9885 0C21 POPE8 214     120.853 125.108 109.864  1.00  0.00           C
ATOM   9887 1C21 POPE8 214     121.223 126.358 110.612  1.00  0.00           C
ATOM   9890 2C21 POPE8 214     121.683 125.988 112.034  1.00  0.00           C
ATOM   9893 3C21 POPE8 214     120.533 125.528 112.934  1.00  0.00           C
ATOM   9896 4C21 POPE8 214     121.023 125.118 114.333  1.00  0.00           C
ATOM   9899 5C21 POPE8 214     120.933 123.608 114.584  1.00  0.00           C
ATOM   9902 6C21 POPE8 214     121.653 123.188 115.873  1.00  0.00           C
ATOM   9905 7C21 POPE8 214     121.473 121.708 116.194  1.00  0.00           C
ATOM   9908 8C21 POPE8 214     122.383 121.248 117.333  1.00  0.00           C
ATOM   9912  C33 POPE8 214     118.203 122.788  98.594  1.00  0.00           C
ATOM   9915  C34 POPE8 214     118.093 123.528  99.923  1.00  0.00           C
ATOM   9918  C35 POPE8 214     117.363 122.658 100.934  1.00  0.00           C
ATOM   9921  C36 POPE8 214     117.203 123.358 102.273  1.00  0.00           C
ATOM   9924  C37 POPE8 214     116.393 122.508 103.252  1.00  0.00           C
ATOM   9927  C38 POPE8 214     115.963 123.338 104.453  1.00  0.00           C
ATOM   9930  C39 POPE8 214     115.103 122.548 105.434  1.00  0.00           C
ATOM   9933 0C31 POPE8 214     113.593 122.788 105.313  1.00  0.00           C
ATOM   9936 1C31 POPE8 214     112.953 122.168 104.073  1.00  0.00           C
ATOM   9939 2C31 POPE8 214     111.443 122.448 104.014  1.00  0.00           C
ATOM   9942 3C31 POPE8 214     110.633 121.678 105.063  1.00  0.00           C
ATOM   9945 4C31 POPE8 214     109.333 122.408 105.383  1.00  0.00           C
ATOM   9948 5C31 POPE8 214     108.433 121.658 106.363  1.00  0.00           C
ATOM   9951 6C31 POPE8 214     107.363 122.598 106.934  1.00  0.00           C
ATOM   9955  NH3 POPE9 215     101.053 109.758 146.094  1.00  0.00           N
ATOM   9959  C12 POPE9 215     101.753 110.368 147.283  1.00  0.00           C
ATOM   9962  C11 POPE9 215     103.263 110.068 147.233  1.00  0.00           C
ATOM   9965  P   POPE9 215     104.183 112.208 148.432  1.00  0.00           P
ATOM   9966  O13 POPE9 215     102.913 112.788 148.904  1.00  0.00           O
ATOM   9967  O14 POPE9 215     105.393 112.478 149.253  1.00  0.00           O
ATOM   9968  O11 POPE9 215     104.453 112.518 146.893  1.00  0.00           O
ATOM   9969  O12 POPE9 215     103.963 110.638 148.354  1.00  0.00           O
ATOM   9970  C1  POPE9 215     105.783 112.528 146.363  1.00  0.00           C
ATOM   9973  C2  POPE9 215     105.823 111.948 144.904  1.00  0.00           C
ATOM   9975  O21 POPE9 215     107.123 112.048 144.284  1.00  0.00           O
ATOM   9976  C21 POPE9 215     108.143 111.418 144.873  1.00  0.00           C
ATOM   9977  O22 POPE9 215     108.053 110.648 145.824  1.00  0.00           O
ATOM   9978  C22 POPE9 215     109.463 111.948 144.273  1.00  0.00           C
ATOM   9981  C3  POPE9 215     104.803 112.748 144.044  1.00  0.00           C
ATOM   9984  O31 POPE9 215     105.183 114.138 144.003  1.00  0.00           O
ATOM   9985  C31 POPE9 215     105.663 114.618 142.874  1.00  0.00           C
ATOM   9986  O32 POPE9 215     105.653 114.038 141.803  1.00  0.00           O
ATOM   9987  C32 POPE9 215     106.363 115.958 143.113  1.00  0.00           C
ATOM   9990  C23 POPE9 215     110.273 111.068 143.284  1.00  0.00           C
ATOM   9993  C24 POPE9 215     109.643 110.928 141.883  1.00  0.00           C
ATOM   9996  C25 POPE9 215     110.443 110.038 140.913  1.00  0.00           C
ATOM   9999  C26 POPE9 215     109.723 109.928 139.553  1.00  0.00           C
ATOM  10002  C27 POPE9 215     110.503 109.108 138.504  1.00  0.00           C
ATOM  10005  C28 POPE9 215     109.883 109.168 137.083  1.00  0.00           C
ATOM  10008  C29 POPE9 215     109.943 110.558 136.483  1.00  0.00           C
ATOM  10010 0C21 POPE9 215     109.203 110.988 135.443  1.00  0.00           C
ATOM  10012 1C21 POPE9 215     108.193 110.158 134.693  1.00  0.00           C
ATOM  10015 2C21 POPE9 215     107.463 110.888 133.544  1.00  0.00           C
ATOM  10018 3C21 POPE9 215     106.583 109.938 132.724  1.00  0.00           C
ATOM  10021 4C21 POPE9 215     105.803 110.658 131.613  1.00  0.00           C
ATOM  10024 5C21 POPE9 215     104.953 109.718 130.753  1.00  0.00           C
ATOM  10027 6C21 POPE9 215     104.173 110.478 129.663  1.00  0.00           C
ATOM  10030 7C21 POPE9 215     103.153 109.608 128.934  1.00  0.00           C
ATOM  10033 8C21 POPE9 215     102.363 110.358 127.854  1.00  0.00           C
ATOM  10037  C33 POPE9 215     107.293 116.408 141.964  1.00  0.00           C
ATOM  10040  C34 POPE9 215     106.583 117.378 141.014  1.00  0.00           C
ATOM  10043  C35 POPE9 215     107.453 117.848 139.833  1.00  0.00           C
ATOM  10046  C36 POPE9 215     107.773 116.708 138.854  1.00  0.00           C
ATOM  10049  C37 POPE9 215     108.583 117.188 137.643  1.00  0.00           C
ATOM  10052  C38 POPE9 215     108.603 116.158 136.503  1.00  0.00           C
ATOM  10055  C39 POPE9 215     107.493 116.448 135.493  1.00  0.00           C
ATOM  10058 0C31 POPE9 215     107.283 115.358 134.443  1.00  0.00           C
ATOM  10061 1C31 POPE9 215     106.413 115.898 133.314  1.00  0.00           C
ATOM  10064 2C31 POPE9 215     105.553 114.848 132.604  1.00  0.00           C
ATOM  10067 3C31 POPE9 215     104.823 115.498 131.424  1.00  0.00           C
ATOM  10070 4C31 POPE9 215     103.993 114.518 130.604  1.00  0.00           C
ATOM  10073 5C31 POPE9 215     103.543 115.158 129.294  1.00  0.00           C
ATOM  10076 6C31 POPE9 215     102.693 114.228 128.434  1.00  0.00           C
ATOM  10080  NH3 POPE  216     121.283 112.248 144.973  1.00  0.00           N
ATOM  10084  C12 POPE  216     120.403 113.128 144.143  1.00  0.00           C
ATOM  10087  C11 POPE  216     120.723 114.598 144.404  1.00  0.00           C
ATOM  10090  P   POPE  216     119.273 116.728 144.393  1.00  0.00           P
ATOM  10091  O13 POPE  216     118.813 116.458 145.784  1.00  0.00           O
ATOM  10092  O14 POPE  216     120.333 117.758 144.232  1.00  0.00           O
ATOM  10093  O11 POPE  216     118.033 117.058 143.493  1.00  0.00           O
ATOM  10094  O12 POPE  216     119.773 115.398 143.723  1.00  0.00           O
ATOM  10095  C1  POPE  216     117.293 116.018 142.854  1.00  0.00           C
ATOM  10098  C2  POPE  216     116.053 116.568 142.104  1.00  0.00           C
ATOM  10100  O21 POPE  216     116.363 116.978 140.764  1.00  0.00           O
ATOM  10101  C21 POPE  216     117.213 117.978 140.583  1.00  0.00           C
ATOM  10102  O22 POPE  216     117.643 118.738 141.434  1.00  0.00           O
ATOM  10103  C22 POPE  216     117.583 118.048 139.083  1.00  0.00           C
ATOM  10106  C3  POPE  216     115.213 117.588 142.954  1.00  0.00           C
ATOM  10109  O31 POPE  216     114.453 118.548 142.193  1.00  0.00           O
ATOM  10110  C31 POPE  216     113.523 118.248 141.294  1.00  0.00           C
ATOM  10111  O32 POPE  216     113.153 119.028 140.434  1.00  0.00           O
ATOM  10112  C32 POPE  216     112.813 116.888 141.434  1.00  0.00           C
ATOM  10115  C23 POPE  216     116.383 117.828 138.124  1.00  0.00           C
ATOM  10118  C24 POPE  216     116.803 117.698 136.643  1.00  0.00           C
ATOM  10121  C25 POPE  216     115.593 117.588 135.703  1.00  0.00           C
ATOM  10124  C26 POPE  216     115.913 117.368 134.223  1.00  0.00           C
ATOM  10127  C27 POPE  216     114.763 117.868 133.314  1.00  0.00           C
ATOM  10130  C28 POPE  216     115.193 117.998 131.844  1.00  0.00           C
ATOM  10133  C29 POPE  216     114.003 118.018 130.913  1.00  0.00           C
ATOM  10135 0C21 POPE  216     113.753 117.118 129.944  1.00  0.00           C
ATOM  10137 1C21 POPE  216     114.593 115.908 129.624  1.00  0.00           C
ATOM  10140 2C21 POPE  216     113.763 114.768 129.003  1.00  0.00           C
ATOM  10143 3C21 POPE  216     113.373 115.018 127.543  1.00  0.00           C
ATOM  10146 4C21 POPE  216     112.113 114.258 127.114  1.00  0.00           C
ATOM  10149 5C21 POPE  216     112.243 112.728 127.224  1.00  0.00           C
ATOM  10152 6C21 POPE  216     111.013 112.028 126.654  1.00  0.00           C
ATOM  10155 7C21 POPE  216     111.053 110.498 126.813  1.00  0.00           C
ATOM  10158 8C21 POPE  216     109.753 109.828 126.383  1.00  0.00           C
ATOM  10162  C33 POPE  216     112.233 116.528 140.034  1.00  0.00           C
ATOM  10165  C34 POPE  216     111.903 115.058 139.773  1.00  0.00           C
ATOM  10168  C35 POPE  216     111.603 114.748 138.293  1.00  0.00           C
ATOM  10171  C36 POPE  216     112.813 114.938 137.373  1.00  0.00           C
ATOM  10174  C37 POPE  216     112.563 114.458 135.934  1.00  0.00           C
ATOM  10177  C38 POPE  216     113.873 114.138 135.193  1.00  0.00           C
ATOM  10180  C39 POPE  216     113.783 114.128 133.663  1.00  0.00           C
ATOM  10183 0C31 POPE  216     112.623 113.318 133.083  1.00  0.00           C
ATOM  10186 1C31 POPE  216     111.543 114.208 132.464  1.00  0.00           C
ATOM  10189 2C31 POPE  216     110.423 113.398 131.813  1.00  0.00           C
ATOM  10192 3C31 POPE  216     109.583 114.218 130.824  1.00  0.00           C
ATOM  10195 4C31 POPE  216     108.523 113.348 130.124  1.00  0.00           C
ATOM  10198 5C31 POPE  216     107.813 114.078 128.974  1.00  0.00           C
ATOM  10201 6C31 POPE  216     106.803 113.188 128.243  1.00  0.00           C
ATOM  10205  NH3 POPE  217     130.339  -0.988  97.084  1.00  0.00           N
ATOM  10209  C12 POPE  217     129.729  -0.618  98.413  1.00  0.00           C
ATOM  10212  C11 POPE  217     129.199   0.822  98.343  1.00  0.00           C
ATOM  10215  P   POPE  217     127.243   2.378  98.474  1.00  0.00           P
ATOM  10216  O13 POPE  217     128.133   3.418  99.014  1.00  0.00           O
ATOM  10217  O14 POPE  217     126.843   2.458  97.043  1.00  0.00           O
ATOM  10218  O11 POPE  217     125.903   2.278  99.324  1.00  0.00           O
ATOM  10219  O12 POPE  217     127.833   0.928  98.764  1.00  0.00           O
ATOM  10220  C1  POPE  217     125.963   2.518 100.743  1.00  0.00           C
ATOM  10223  C2  POPE  217     126.123   1.198 101.573  1.00  0.00           C
ATOM  10225  O21 POPE  217     125.033   1.048 102.514  1.00  0.00           O
ATOM  10226  C21 POPE  217     125.003   1.948 103.493  1.00  0.00           C
ATOM  10227  O22 POPE  217     125.803   2.838 103.684  1.00  0.00           O
ATOM  10228  C22 POPE  217     123.703   1.778 104.304  1.00  0.00           C
ATOM  10231  C3  POPE  217     127.543   1.068 102.243  1.00  0.00           C
ATOM  10234  O31 POPE  217     127.563  -0.038 103.153  1.00  0.00           O
ATOM  10235  C31 POPE  217     127.823   0.082 104.473  1.00  0.00           C
ATOM  10236  O32 POPE  217     127.343  -0.658 105.313  1.00  0.00           O
ATOM  10237  C32 POPE  217     128.989   1.028 104.794  1.00  0.00           C
ATOM  10240  C23 POPE  217     123.663   0.522 105.214  1.00  0.00           C
ATOM  10243  C24 POPE  217     122.333   0.362 105.993  1.00  0.00           C
ATOM  10246  C25 POPE  217     121.813   1.598 106.754  1.00  0.00           C
ATOM  10249  C26 POPE  217     122.513   1.978 108.074  1.00  0.00           C
ATOM  10252  C27 POPE  217     122.543   0.862 109.123  1.00  0.00           C
ATOM  10255  C28 POPE  217     122.673   1.418 110.563  1.00  0.00           C
ATOM  10258  C29 POPE  217     122.643   0.302 111.573  1.00  0.00           C
ATOM  10260 0C21 POPE  217     122.043   0.362 112.764  1.00  0.00           C
ATOM  10262 1C21 POPE  217     121.393   1.598 113.334  1.00  0.00           C
ATOM  10265 2C21 POPE  217     121.203   1.498 114.854  1.00  0.00           C
ATOM  10268 3C21 POPE  217     120.953   2.868 115.484  1.00  0.00           C
ATOM  10271 4C21 POPE  217     120.583   2.748 116.964  1.00  0.00           C
ATOM  10274 5C21 POPE  217     120.553   4.108 117.674  1.00  0.00           C
ATOM  10277 6C21 POPE  217     120.263   3.968 119.164  1.00  0.00           C
ATOM  10280 7C21 POPE  217     120.423   5.268 119.934  1.00  0.00           C
ATOM  10283 8C21 POPE  217     120.173   5.078 121.433  1.00  0.00           C
ATOM  10287  C33 POPE  217     128.769   1.968 105.993  1.00  0.00           C
ATOM  10290  C34 POPE  217     130.079   2.358 106.713  1.00  0.00           C
ATOM  10293  C35 POPE  217     130.689   1.248 107.593  1.00  0.00           C
ATOM  10296  C36 POPE  217     129.729   0.772 108.694  1.00  0.00           C
ATOM  10299  C37 POPE  217     130.419   0.252 109.953  1.00  0.00           C
ATOM  10302  C38 POPE  217     129.479   0.302 111.173  1.00  0.00           C
ATOM  10305  C39 POPE  217     130.189   0.022 112.504  1.00  0.00           C
ATOM  10308 0C31 POPE  217     129.259   0.282 113.694  1.00  0.00           C
ATOM  10311 1C31 POPE  217     129.879  -0.078 115.043  1.00  0.00           C
ATOM  10314 2C31 POPE  217     128.929   0.102 116.223  1.00  0.00           C
ATOM  10317 3C31 POPE  217     129.639  -0.228 117.534  1.00  0.00           C
ATOM  10320 4C31 POPE  217     128.799   0.042 118.784  1.00  0.00           C
ATOM  10323 5C31 POPE  217     129.639  -0.148 120.053  1.00  0.00           C
ATOM  10326 6C31 POPE  217     128.889   0.242 121.324  1.00  0.00           C
ATOM  10330  NH3 POPE  218      61.183  26.008 105.703  1.00  0.00           N
ATOM  10334  C12 POPE  218      61.483  26.098 107.174  1.00  0.00           C
ATOM  10337  C11 POPE  218      62.113  24.788 107.724  1.00  0.00           C
ATOM  10340  P   POPE  218      64.313  24.388 106.234  1.00  0.00           P
ATOM  10341  O13 POPE  218      64.723  22.968 106.163  1.00  0.00           O
ATOM  10342  O14 POPE  218      63.583  24.948 105.084  1.00  0.00           O
ATOM  10343  O11 POPE  218      65.563  25.328 106.433  1.00  0.00           O
ATOM  10344  O12 POPE  218      63.513  24.698 107.534  1.00  0.00           O
ATOM  10345  C1  POPE  218      66.253  25.518 107.663  1.00  0.00           C
ATOM  10348  C2  POPE  218      66.243  27.008 108.133  1.00  0.00           C
ATOM  10350  O21 POPE  218      67.303  27.258 109.073  1.00  0.00           O
ATOM  10351  C21 POPE  218      67.193  26.698 110.274  1.00  0.00           C
ATOM  10352  O22 POPE  218      66.433  25.808 110.593  1.00  0.00           O
ATOM  10353  C22 POPE  218      68.163  27.418 111.214  1.00  0.00           C
ATOM  10356  C3  POPE  218      64.873  27.528 108.684  1.00  0.00           C
ATOM  10359  O31 POPE  218      64.983  28.378 109.844  1.00  0.00           O
ATOM  10360  C31 POPE  218      65.133  29.718 109.803  1.00  0.00           C
ATOM  10361  O32 POPE  218      64.843  30.438 110.733  1.00  0.00           O
ATOM  10362  C32 POPE  218      65.723  30.248 108.493  1.00  0.00           C
ATOM  10365  C23 POPE  218      67.713  27.368 112.693  1.00  0.00           C
ATOM  10368  C24 POPE  218      68.143  28.588 113.523  1.00  0.00           C
ATOM  10371  C25 POPE  218      69.653  28.778 113.723  1.00  0.00           C
ATOM  10374  C26 POPE  218      69.973  30.058 114.523  1.00  0.00           C
ATOM  10377  C27 POPE  218      71.463  30.438 114.514  1.00  0.00           C
ATOM  10380  C28 POPE  218      71.743  31.788 115.214  1.00  0.00           C
ATOM  10383  C29 POPE  218      73.183  32.258 115.084  1.00  0.00           C
ATOM  10385 0C21 POPE  218      73.973  32.778 116.053  1.00  0.00           C
ATOM  10387 1C21 POPE  218      73.593  32.988 117.493  1.00  0.00           C
ATOM  10390 2C21 POPE  218      74.723  32.708 118.504  1.00  0.00           C
ATOM  10393 3C21 POPE  218      74.153  32.558 119.923  1.00  0.00           C
ATOM  10396 4C21 POPE  218      75.193  32.578 121.053  1.00  0.00           C
ATOM  10399 5C21 POPE  218      74.893  31.558 122.163  1.00  0.00           C
ATOM  10402 6C21 POPE  218      75.223  32.078 123.574  1.00  0.00           C
ATOM  10405 7C21 POPE  218      74.873  31.038 124.654  1.00  0.00           C
ATOM  10408 8C21 POPE  218      75.073  31.528 126.083  1.00  0.00           C
ATOM  10412  C33 POPE  218      66.423  31.628 108.653  1.00  0.00           C
ATOM  10415  C34 POPE  218      67.643  31.818 107.714  1.00  0.00           C
ATOM  10418  C35 POPE  218      68.543  33.038 108.023  1.00  0.00           C
ATOM  10421  C36 POPE  218      69.173  32.958 109.424  1.00  0.00           C
ATOM  10424  C37 POPE  218      70.043  34.118 109.894  1.00  0.00           C
ATOM  10427  C38 POPE  218      70.863  33.678 111.123  1.00  0.00           C
ATOM  10430  C39 POPE  218      71.443  34.808 111.993  1.00  0.00           C
ATOM  10433 0C31 POPE  218      70.433  35.398 112.993  1.00  0.00           C
ATOM  10436 1C31 POPE  218      71.123  35.988 114.243  1.00  0.00           C
ATOM  10439 2C31 POPE  218      70.123  36.638 115.214  1.00  0.00           C
ATOM  10442 3C31 POPE  218      70.773  37.378 116.394  1.00  0.00           C
ATOM  10445 4C31 POPE  218      71.803  36.558 117.193  1.00  0.00           C
ATOM  10448 5C31 POPE  218      72.253  37.268 118.474  1.00  0.00           C
ATOM  10451 6C31 POPE  218      73.403  36.588 119.213  1.00  0.00           C
ATOM  10455  NH3 POPE  219      31.473  49.888 145.854  1.00  0.00           N
ATOM  10459  C12 POPE  219      31.243  50.728 147.074  1.00  0.00           C
ATOM  10462  C11 POPE  219      31.273  52.228 146.732  1.00  0.00           C
ATOM  10465  P   POPE  219      30.713  54.548 147.743  1.00  0.00           P
ATOM  10466  O13 POPE  219      29.243  54.748 147.684  1.00  0.00           O
ATOM  10467  O14 POPE  219      31.423  55.338 148.773  1.00  0.00           O
ATOM  10468  O11 POPE  219      31.333  54.828 146.324  1.00  0.00           O
ATOM  10469  O12 POPE  219      30.983  52.988 147.913  1.00  0.00           O
ATOM  10470  C1  POPE  219      30.893  55.938 145.544  1.00  0.00           C
ATOM  10473  C2  POPE  219      29.863  55.488 144.493  1.00  0.00           C
ATOM  10475  O21 POPE  219      30.563  54.908 143.374  1.00  0.00           O
ATOM  10476  C21 POPE  219      29.933  53.878 142.833  1.00  0.00           C
ATOM  10477  O22 POPE  219      29.163  53.108 143.383  1.00  0.00           O
ATOM  10478  C22 POPE  219      30.213  53.928 141.333  1.00  0.00           C
ATOM  10481  C3  POPE  219      29.053  56.728 144.014  1.00  0.00           C
ATOM  10484  O31 POPE  219      28.413  56.518 142.733  1.00  0.00           O
ATOM  10485  C31 POPE  219      27.943  57.678 142.264  1.00  0.00           C
ATOM  10486  O32 POPE  219      27.653  58.658 142.934  1.00  0.00           O
ATOM  10487  C32 POPE  219      27.943  57.638 140.734  1.00  0.00           C
ATOM  10490  C23 POPE  219      29.043  53.408 140.493  1.00  0.00           C
ATOM  10493  C24 POPE  219      29.103  53.968 139.074  1.00  0.00           C
ATOM  10496  C25 POPE  219      27.903  53.578 138.223  1.00  0.00           C
ATOM  10499  C26 POPE  219      27.863  54.338 136.893  1.00  0.00           C
ATOM  10502  C27 POPE  219      26.643  53.958 136.044  1.00  0.00           C
ATOM  10505  C28 POPE  219      26.473  54.828 134.794  1.00  0.00           C
ATOM  10508  C29 POPE  219      27.583  54.528 133.824  1.00  0.00           C
ATOM  10510 0C21 POPE  219      27.443  54.018 132.594  1.00  0.00           C
ATOM  10512 1C21 POPE  219      26.143  53.718 131.893  1.00  0.00           C
ATOM  10515 2C21 POPE  219      26.393  53.288 130.443  1.00  0.00           C
ATOM  10518 3C21 POPE  219      27.093  54.368 129.593  1.00  0.00           C
ATOM  10521 4C21 POPE  219      27.853  53.778 128.404  1.00  0.00           C
ATOM  10524 5C21 POPE  219      28.973  54.688 127.864  1.00  0.00           C
ATOM  10527 6C21 POPE  219      28.513  56.128 127.633  1.00  0.00           C
ATOM  10530 7C21 POPE  219      29.613  57.008 127.014  1.00  0.00           C
ATOM  10533 8C21 POPE  219      29.243  58.478 126.784  1.00  0.00           C
ATOM  10537  C33 POPE  219      29.133  58.428 140.143  1.00  0.00           C
ATOM  10540  C34 POPE  219      28.983  58.618 138.623  1.00  0.00           C
ATOM  10543  C35 POPE  219      30.083  59.468 137.984  1.00  0.00           C
ATOM  10546  C36 POPE  219      29.843  59.758 136.493  1.00  0.00           C
ATOM  10549  C37 POPE  219      31.023  60.478 135.843  1.00  0.00           C
ATOM  10552  C38 POPE  219      30.843  60.878 134.363  1.00  0.00           C
ATOM  10555  C39 POPE  219      30.143  59.898 133.413  1.00  0.00           C
ATOM  10558 0C31 POPE  219      30.773  58.518 133.154  1.00  0.00           C
ATOM  10561 1C31 POPE  219      29.873  57.668 132.233  1.00  0.00           C
ATOM  10564 2C31 POPE  219      30.533  56.398 131.663  1.00  0.00           C
ATOM  10567 3C31 POPE  219      31.273  55.508 132.684  1.00  0.00           C
ATOM  10570 4C31 POPE  219      31.523  54.108 132.104  1.00  0.00           C
ATOM  10573 5C31 POPE  219      32.523  53.258 132.893  1.00  0.00           C
ATOM  10576 6C31 POPE  219      32.753  51.878 132.283  1.00  0.00           C
ATOM  10580  NH3 POPE  220     129.949  87.838 145.074  1.00  0.00           N
ATOM  10584  C12 POPE  220     129.589  86.468 145.574  1.00  0.00           C
ATOM  10587  C11 POPE  220     128.689  86.558 146.824  1.00  0.00           C
ATOM  10590  P   POPE  220     126.403  87.518 145.874  1.00  0.00           P
ATOM  10591  O13 POPE  220     125.163  86.878 145.393  1.00  0.00           O
ATOM  10592  O14 POPE  220     126.283  88.648 146.824  1.00  0.00           O
ATOM  10593  O11 POPE  220     127.273  87.988 144.643  1.00  0.00           O
ATOM  10594  O12 POPE  220     127.313  86.388 146.493  1.00  0.00           O
ATOM  10595  C1  POPE  220     126.613  88.138 143.383  1.00  0.00           C
ATOM  10598  C2  POPE  220     127.503  88.878 142.354  1.00  0.00           C
ATOM  10600  O21 POPE  220     128.619  88.038 141.993  1.00  0.00           O
ATOM  10601  C21 POPE  220     128.489  87.388 140.843  1.00  0.00           C
ATOM  10602  O22 POPE  220     127.473  87.288 140.184  1.00  0.00           O
ATOM  10603  C22 POPE  220     129.859  86.858 140.443  1.00  0.00           C
ATOM  10606  C3  POPE  220     128.033  90.228 142.923  1.00  0.00           C
ATOM  10609  O31 POPE  220     129.469  90.368 142.854  1.00  0.00           O
ATOM  10610  C31 POPE  220     130.129  90.548 141.704  1.00  0.00           C
ATOM  10611  O32 POPE  220     131.319  90.318 141.583  1.00  0.00           O
ATOM  10612  C32 POPE  220     129.269  91.108 140.563  1.00  0.00           C
ATOM  10615  C23 POPE  220     129.989  86.498 138.943  1.00  0.00           C
ATOM  10618  C24 POPE  220     131.399  86.018 138.613  1.00  0.00           C
ATOM  10621  C25 POPE  220     131.469  85.048 137.423  1.00  0.00           C
ATOM  10624  C26 POPE  220     131.549  85.748 136.053  1.00  0.00           C
ATOM  10627  C27 POPE  220     131.949  84.768 134.944  1.00  0.00           C
ATOM  10630  C28 POPE  220     131.879  85.358 133.523  1.00  0.00           C
ATOM  10633  C29 POPE  220     130.459  85.558 133.063  1.00  0.00           C
ATOM  10635 0C21 POPE  220     129.799  84.768 132.204  1.00  0.00           C
ATOM  10637 1C21 POPE  220     130.329  83.518 131.544  1.00  0.00           C
ATOM  10640 2C21 POPE  220     131.199  83.808 130.303  1.00  0.00           C
ATOM  10643 3C21 POPE  220     131.089  82.708 129.243  1.00  0.00           C
ATOM  10646 4C21 POPE  220     132.099  82.828 128.083  1.00  0.00           C
ATOM  10649 5C21 POPE  220     132.199  84.238 127.493  1.00  0.00           C
ATOM  10652 6C21 POPE  220     133.109  84.278 126.254  1.00  0.00           C
ATOM  10655 7C21 POPE  220     133.629  85.688 125.954  1.00  0.00           C
ATOM  10658 8C21 POPE  220     134.679  85.728 124.833  1.00  0.00           C
ATOM  10662  C33 POPE  220     129.909  90.938 139.154  1.00  0.00           C
ATOM  10665  C34 POPE  220     128.869  91.188 138.053  1.00  0.00           C
ATOM  10668  C35 POPE  220     128.449  92.658 137.943  1.00  0.00           C
ATOM  10671  C36 POPE  220     126.983  92.838 137.534  1.00  0.00           C
ATOM  10674  C37 POPE  220     126.643  94.308 137.264  1.00  0.00           C
ATOM  10677  C38 POPE  220     125.203  94.508 136.784  1.00  0.00           C
ATOM  10680  C39 POPE  220     124.893  95.968 136.424  1.00  0.00           C
ATOM  10683 0C31 POPE  220     125.533  96.408 135.094  1.00  0.00           C
ATOM  10686 1C31 POPE  220     125.143  97.838 134.693  1.00  0.00           C
ATOM  10689 2C31 POPE  220     125.723  98.328 133.364  1.00  0.00           C
ATOM  10692 3C31 POPE  220     125.173  99.728 133.023  1.00  0.00           C
ATOM  10695 4C31 POPE  220     125.723 100.298 131.723  1.00  0.00           C
ATOM  10698 5C31 POPE  220     125.083 101.648 131.363  1.00  0.00           C
ATOM  10701 6C31 POPE  220     125.693 102.298 130.124  1.00  0.00           C
ATOM  10705  NH3 POPE  221      30.993  37.798 101.083  1.00  0.00           N
ATOM  10709  C12 POPE  221      29.913  38.538 100.323  1.00  0.00           C
ATOM  10712  C11 POPE  221      28.883  37.588  99.654  1.00  0.00           C
ATOM  10715  P   POPE  221      28.563  35.078  98.943  1.00  0.00           P
ATOM  10716  O13 POPE  221      27.353  35.498  98.223  1.00  0.00           O
ATOM  10717  O14 POPE  221      29.433  34.068  98.293  1.00  0.00           O
ATOM  10718  O11 POPE  221      28.223  34.578 100.424  1.00  0.00           O
ATOM  10719  O12 POPE  221      29.463  36.338  99.294  1.00  0.00           O
ATOM  10720  C1  POPE  221      26.953  34.838 101.053  1.00  0.00           C
ATOM  10723  C2  POPE  221      27.113  34.998 102.593  1.00  0.00           C
ATOM  10725  O21 POPE  221      25.903  34.638 103.284  1.00  0.00           O
ATOM  10726  C21 POPE  221      26.053  33.708 104.243  1.00  0.00           C
ATOM  10727  O22 POPE  221      27.073  33.068 104.424  1.00  0.00           O
ATOM  10728  C22 POPE  221      24.813  33.678 105.144  1.00  0.00           C
ATOM  10731  C3  POPE  221      27.473  36.438 103.044  1.00  0.00           C
ATOM  10734  O31 POPE  221      28.193  36.458 104.313  1.00  0.00           O
ATOM  10735  C31 POPE  221      29.493  36.298 104.184  1.00  0.00           C
ATOM  10736  O32 POPE  221      30.063  36.058 103.124  1.00  0.00           O
ATOM  10737  C32 POPE  221      30.233  36.508 105.504  1.00  0.00           C
ATOM  10740  C23 POPE  221      25.213  33.608 106.633  1.00  0.00           C
ATOM  10743  C24 POPE  221      24.053  33.408 107.624  1.00  0.00           C
ATOM  10746  C25 POPE  221      24.473  33.608 109.094  1.00  0.00           C
ATOM  10749  C26 POPE  221      25.273  32.438 109.714  1.00  0.00           C
ATOM  10752  C27 POPE  221      26.243  32.838 110.843  1.00  0.00           C
ATOM  10755  C28 POPE  221      27.033  31.658 111.464  1.00  0.00           C
ATOM  10758  C29 POPE  221      26.243  30.688 112.313  1.00  0.00           C
ATOM  10760 0C21 POPE  221      25.983  30.818 113.633  1.00  0.00           C
ATOM  10762 1C21 POPE  221      26.333  32.008 114.502  1.00  0.00           C
ATOM  10765 2C21 POPE  221      25.153  32.468 115.383  1.00  0.00           C
ATOM  10768 3C21 POPE  221      24.963  31.598 116.643  1.00  0.00           C
ATOM  10771 4C21 POPE  221      23.543  31.648 117.224  1.00  0.00           C
ATOM  10774 5C21 POPE  221      23.063  33.028 117.724  1.00  0.00           C
ATOM  10777 6C21 POPE  221      23.673  33.478 119.053  1.00  0.00           C
ATOM  10780 7C21 POPE  221      22.983  34.748 119.574  1.00  0.00           C
ATOM  10783 8C21 POPE  221      23.573  35.288 120.883  1.00  0.00           C
ATOM  10787  C33 POPE  221      29.603  35.828 106.743  1.00  0.00           C
ATOM  10790  C34 POPE  221      30.323  36.248 108.044  1.00  0.00           C
ATOM  10793  C35 POPE  221      29.803  35.498 109.273  1.00  0.00           C
ATOM  10796  C36 POPE  221      30.453  35.918 110.604  1.00  0.00           C
ATOM  10799  C37 POPE  221      29.873  37.208 111.194  1.00  0.00           C
ATOM  10802  C38 POPE  221      28.903  36.928 112.364  1.00  0.00           C
ATOM  10805  C39 POPE  221      28.283  38.198 112.953  1.00  0.00           C
ATOM  10808 0C31 POPE  221      29.323  39.188 113.474  1.00  0.00           C
ATOM  10811 1C31 POPE  221      29.003  39.768 114.844  1.00  0.00           C
ATOM  10814 2C31 POPE  221      30.233  40.408 115.484  1.00  0.00           C
ATOM  10817 3C31 POPE  221      29.943  40.888 116.903  1.00  0.00           C
ATOM  10820 4C31 POPE  221      31.203  40.988 117.753  1.00  0.00           C
ATOM  10823 5C31 POPE  221      30.853  41.338 119.193  1.00  0.00           C
ATOM  10826 6C31 POPE  221      32.053  41.318 120.113  1.00  0.00           C
ATOM  10830  NH3 POPE  222     117.783   2.858 144.354  1.00  0.00           N
ATOM  10834  C12 POPE  222     119.093   3.548 144.033  1.00  0.00           C
ATOM  10837  C11 POPE  222     119.153   4.228 142.643  1.00  0.00           C
ATOM  10840  P   POPE  222     119.133   6.848 142.104  1.00  0.00           P
ATOM  10841  O13 POPE  222     118.553   7.088 140.784  1.00  0.00           O
ATOM  10842  O14 POPE  222     118.863   7.938 143.083  1.00  0.00           O
ATOM  10843  O11 POPE  222     120.713   6.698 141.964  1.00  0.00           O
ATOM  10844  O12 POPE  222     118.553   5.518 142.714  1.00  0.00           O
ATOM  10845  C1  POPE  222     121.403   7.848 141.424  1.00  0.00           C
ATOM  10848  C2  POPE  222     122.663   7.408 140.624  1.00  0.00           C
ATOM  10850  O21 POPE  222     123.503   8.528 140.253  1.00  0.00           O
ATOM  10851  C21 POPE  222     123.173   9.278 139.214  1.00  0.00           C
ATOM  10852  O22 POPE  222     122.093   9.308 138.644  1.00  0.00           O
ATOM  10853  C22 POPE  222     124.353  10.178 138.854  1.00  0.00           C
ATOM  10856  C3  POPE  222     122.333   6.458 139.453  1.00  0.00           C
ATOM  10859  O31 POPE  222     123.553   5.978 138.874  1.00  0.00           O
ATOM  10860  C31 POPE  222     123.363   5.188 137.824  1.00  0.00           C
ATOM  10861  O32 POPE  222     122.333   5.048 137.204  1.00  0.00           O
ATOM  10862  C32 POPE  222     124.693   4.498 137.523  1.00  0.00           C
ATOM  10865  C23 POPE  222     125.203   9.638 137.674  1.00  0.00           C
ATOM  10868  C24 POPE  222     126.463  10.488 137.404  1.00  0.00           C
ATOM  10871  C25 POPE  222     126.173  11.898 136.863  1.00  0.00           C
ATOM  10874  C26 POPE  222     127.393  12.828 136.913  1.00  0.00           C
ATOM  10877  C27 POPE  222     128.189  12.978 135.613  1.00  0.00           C
ATOM  10880  C28 POPE  222     128.829  14.378 135.544  1.00  0.00           C
ATOM  10883  C29 POPE  222     129.809  14.608 134.413  1.00  0.00           C
ATOM  10885 0C21 POPE  222     129.759  15.588 133.493  1.00  0.00           C
ATOM  10887 1C21 POPE  222     128.669  16.618 133.354  1.00  0.00           C
ATOM  10890 2C21 POPE  222     128.599  17.228 131.943  1.00  0.00           C
ATOM  10893 3C21 POPE  222     128.349  16.188 130.843  1.00  0.00           C
ATOM  10896 4C21 POPE  222     127.973  16.788 129.484  1.00  0.00           C
ATOM  10899 5C21 POPE  222     128.999  17.818 128.983  1.00  0.00           C
ATOM  10902 6C21 POPE  222     128.739  18.258 127.534  1.00  0.00           C
ATOM  10905 7C21 POPE  222     129.889  19.098 126.983  1.00  0.00           C
ATOM  10908 8C21 POPE  222     129.899  19.138 125.463  1.00  0.00           C
ATOM  10912  C33 POPE  222     124.683   3.678 136.214  1.00  0.00           C
ATOM  10915  C34 POPE  222     126.083   3.618 135.594  1.00  0.00           C
ATOM  10918  C35 POPE  222     126.493   4.948 134.934  1.00  0.00           C
ATOM  10921  C36 POPE  222     125.933   5.098 133.504  1.00  0.00           C
ATOM  10924  C37 POPE  222     126.233   6.488 132.934  1.00  0.00           C
ATOM  10927  C38 POPE  222     125.023   7.168 132.283  1.00  0.00           C
ATOM  10930  C39 POPE  222     125.413   8.478 131.594  1.00  0.00           C
ATOM  10933 0C31 POPE  222     126.113   8.238 130.253  1.00  0.00           C
ATOM  10936 1C31 POPE  222     126.803   9.488 129.704  1.00  0.00           C
ATOM  10939 2C31 POPE  222     127.603   9.188 128.434  1.00  0.00           C
ATOM  10942 3C31 POPE  222     128.459  10.388 128.004  1.00  0.00           C
ATOM  10945 4C31 POPE  222     129.349  10.108 126.784  1.00  0.00           C
ATOM  10948 5C31 POPE  222     130.439   9.058 127.053  1.00  0.00           C
ATOM  10951 6C31 POPE  222     131.369   8.838 125.864  1.00  0.00           C
ATOM  10955  NH3 POPE  223     104.893  75.218 145.814  1.00  0.00           N
ATOM  10959  C12 POPE  223     105.843  76.068 146.583  1.00  0.00           C
ATOM  10962  C11 POPE  223     105.653  75.888 148.104  1.00  0.00           C
ATOM  10965  P   POPE  223     103.163  75.618 148.734  1.00  0.00           P
ATOM  10966  O13 POPE  223     102.213  74.548 149.104  1.00  0.00           O
ATOM  10967  O14 POPE  223     103.333  76.728 149.693  1.00  0.00           O
ATOM  10968  O11 POPE  223     102.793  76.158 147.283  1.00  0.00           O
ATOM  10969  O12 POPE  223     104.593  74.988 148.464  1.00  0.00           O
ATOM  10970  C1  POPE  223     101.503  75.848 146.753  1.00  0.00           C
ATOM  10973  C2  POPE  223     101.553  74.638 145.764  1.00  0.00           C
ATOM  10975  O21 POPE  223     102.283  74.898 144.553  1.00  0.00           O
ATOM  10976  C21 POPE  223     101.853  75.838 143.734  1.00  0.00           C
ATOM  10977  O22 POPE  223     101.133  76.788 144.003  1.00  0.00           O
ATOM  10978  C22 POPE  223     102.493  75.618 142.373  1.00  0.00           C
ATOM  10981  C3  POPE  223     100.163  74.008 145.464  1.00  0.00           C
ATOM  10984  O31 POPE  223     100.283  72.748 144.783  1.00  0.00           O
ATOM  10985  C31 POPE  223      99.953  72.728 143.493  1.00  0.00           C
ATOM  10986  O32 POPE  223      99.533  73.688 142.863  1.00  0.00           O
ATOM  10987  C32 POPE  223     100.283  71.328 142.943  1.00  0.00           C
ATOM  10990  C23 POPE  223     101.613  76.158 141.214  1.00  0.00           C
ATOM  10993  C24 POPE  223     102.033  75.548 139.863  1.00  0.00           C
ATOM  10996  C25 POPE  223     100.973  75.688 138.764  1.00  0.00           C
ATOM  10999  C26 POPE  223     101.203  74.638 137.663  1.00  0.00           C
ATOM  11002  C27 POPE  223     100.303  74.798 136.434  1.00  0.00           C
ATOM  11005  C28 POPE  223     100.353  73.578 135.484  1.00  0.00           C
ATOM  11008  C29 POPE  223     101.693  73.368 134.824  1.00  0.00           C
ATOM  11010 0C21 POPE  223     101.933  72.428 133.883  1.00  0.00           C
ATOM  11012 1C21 POPE  223     100.923  71.438 133.383  1.00  0.00           C
ATOM  11015 2C21 POPE  223     100.113  71.908 132.154  1.00  0.00           C
ATOM  11018 3C21 POPE  223     100.863  71.828 130.814  1.00  0.00           C
ATOM  11021 4C21 POPE  223     101.643  73.108 130.464  1.00  0.00           C
ATOM  11024 5C21 POPE  223     102.393  73.008 129.124  1.00  0.00           C
ATOM  11027 6C21 POPE  223     101.463  72.948 127.904  1.00  0.00           C
ATOM  11030 7C21 POPE  223     102.233  72.968 126.573  1.00  0.00           C
ATOM  11033 8C21 POPE  223     101.333  73.028 125.344  1.00  0.00           C
ATOM  11037  C33 POPE  223      99.863  71.088 141.474  1.00  0.00           C
ATOM  11040  C34 POPE  223     100.703  71.808 140.404  1.00  0.00           C
ATOM  11043  C35 POPE  223     102.163  71.348 140.314  1.00  0.00           C
ATOM  11046  C36 POPE  223     102.393  69.998 139.604  1.00  0.00           C
ATOM  11049  C37 POPE  223     102.193  70.098 138.083  1.00  0.00           C
ATOM  11052  C38 POPE  223     102.743  68.888 137.314  1.00  0.00           C
ATOM  11055  C39 POPE  223     102.803  69.138 135.803  1.00  0.00           C
ATOM  11058 0C31 POPE  223     103.503  68.008 135.044  1.00  0.00           C
ATOM  11061 1C31 POPE  223     103.643  68.298 133.544  1.00  0.00           C
ATOM  11064 2C31 POPE  223     104.703  67.428 132.833  1.00  0.00           C
ATOM  11067 3C31 POPE  223     104.443  65.908 132.874  1.00  0.00           C
ATOM  11070 4C31 POPE  223     103.373  65.438 131.874  1.00  0.00           C
ATOM  11073 5C31 POPE  223     103.283  63.908 131.824  1.00  0.00           C
ATOM  11076 6C31 POPE  223     102.243  63.378 130.824  1.00  0.00           C
ATOM  11080  NH3 POPE  224      88.703 104.388 104.803  1.00  0.00           N
ATOM  11084  C12 POPE  224      89.763 105.438 104.704  1.00  0.00           C
ATOM  11087  C11 POPE  224      89.223 106.878 104.593  1.00  0.00           C
ATOM  11090  P   POPE  224      90.123 109.318 104.473  1.00  0.00           P
ATOM  11091  O13 POPE  224      89.113 109.538 103.413  1.00  0.00           O
ATOM  11092  O14 POPE  224      91.403 110.048 104.294  1.00  0.00           O
ATOM  11093  O11 POPE  224      89.513 109.718 105.864  1.00  0.00           O
ATOM  11094  O12 POPE  224      90.353 107.768 104.654  1.00  0.00           O
ATOM  11095  C1  POPE  224      90.173 110.548 106.833  1.00  0.00           C
ATOM  11098  C2  POPE  224      91.193 109.778 107.724  1.00  0.00           C
ATOM  11100  O21 POPE  224      91.083 110.118 109.114  1.00  0.00           O
ATOM  11101  C21 POPE  224      90.123 109.538 109.794  1.00  0.00           C
ATOM  11102  O22 POPE  224      89.203 108.878 109.324  1.00  0.00           O
ATOM  11103  C22 POPE  224      90.343 109.758 111.284  1.00  0.00           C
ATOM  11106  C3  POPE  224      92.653 109.998 107.263  1.00  0.00           C
ATOM  11109  O31 POPE  224      93.553 109.278 108.124  1.00  0.00           O
ATOM  11110  C31 POPE  224      94.373 110.008 108.863  1.00  0.00           C
ATOM  11111  O32 POPE  224      94.343 111.228 108.954  1.00  0.00           O
ATOM  11112  C32 POPE  224      95.473 109.108 109.434  1.00  0.00           C
ATOM  11115  C23 POPE  224      90.383 108.438 112.104  1.00  0.00           C
ATOM  11118  C24 POPE  224      90.843 108.698 113.553  1.00  0.00           C
ATOM  11121  C25 POPE  224      90.973 107.418 114.394  1.00  0.00           C
ATOM  11124  C26 POPE  224      91.783 107.638 115.684  1.00  0.00           C
ATOM  11127  C27 POPE  224      92.083 106.308 116.383  1.00  0.00           C
ATOM  11130  C28 POPE  224      92.943 106.418 117.663  1.00  0.00           C
ATOM  11133  C29 POPE  224      92.893 105.138 118.464  1.00  0.00           C
ATOM  11135 0C21 POPE  224      93.113 105.028 119.783  1.00  0.00           C
ATOM  11137 1C21 POPE  224      93.543 106.158 120.694  1.00  0.00           C
ATOM  11140 2C21 POPE  224      92.413 106.708 121.583  1.00  0.00           C
ATOM  11143 3C21 POPE  224      92.043 105.808 122.774  1.00  0.00           C
ATOM  11146 4C21 POPE  224      91.103 106.528 123.754  1.00  0.00           C
ATOM  11149 5C21 POPE  224      90.933 105.758 125.063  1.00  0.00           C
ATOM  11152 6C21 POPE  224      90.133 106.508 126.144  1.00  0.00           C
ATOM  11155 7C21 POPE  224      88.633 106.608 125.834  1.00  0.00           C
ATOM  11158 8C21 POPE  224      87.843 107.388 126.894  1.00  0.00           C
ATOM  11162  C33 POPE  224      96.523 109.968 110.154  1.00  0.00           C
ATOM  11165  C34 POPE  224      97.913 109.328 110.274  1.00  0.00           C
ATOM  11168  C35 POPE  224      98.973 110.358 110.703  1.00  0.00           C
ATOM  11171  C36 POPE  224      98.783 110.938 112.123  1.00  0.00           C
ATOM  11174  C37 POPE  224      97.933 112.218 112.204  1.00  0.00           C
ATOM  11177  C38 POPE  224      97.893 112.838 113.614  1.00  0.00           C
ATOM  11180  C39 POPE  224      97.073 112.018 114.623  1.00  0.00           C
ATOM  11183 0C31 POPE  224      97.243 112.528 116.074  1.00  0.00           C
ATOM  11186 1C31 POPE  224      96.493 111.648 117.084  1.00  0.00           C
ATOM  11189 2C31 POPE  224      96.693 112.098 118.533  1.00  0.00           C
ATOM  11192 3C31 POPE  224      95.763 113.258 118.904  1.00  0.00           C
ATOM  11195 4C31 POPE  224      95.863 113.678 120.373  1.00  0.00           C
ATOM  11198 5C31 POPE  224      94.673 114.568 120.773  1.00  0.00           C
ATOM  11201 6C31 POPE  224      94.753 115.088 122.204  1.00  0.00           C
ATOM  11205  NH3 POPE  225      29.993  33.088 101.643  1.00  0.00           N
ATOM  11209  C12 POPE  225      31.383  32.998 101.053  1.00  0.00           C
ATOM  11212  C11 POPE  225      32.003  34.388 100.803  1.00  0.00           C
ATOM  11215  P   POPE  225      34.193  35.468  99.953  1.00  0.00           P
ATOM  11216  O13 POPE  225      34.853  34.878  98.784  1.00  0.00           O
ATOM  11217  O14 POPE  225      33.263  36.598  99.754  1.00  0.00           O
ATOM  11218  O11 POPE  225      35.323  35.988 100.934  1.00  0.00           O
ATOM  11219  O12 POPE  225      33.443  34.318 100.764  1.00  0.00           O
ATOM  11220  C1  POPE  225      35.673  35.328 102.154  1.00  0.00           C
ATOM  11223  C2  POPE  225      35.893  36.388 103.273  1.00  0.00           C
ATOM  11225  O21 POPE  225      36.353  35.748 104.473  1.00  0.00           O
ATOM  11226  C21 POPE  225      35.543  34.898 105.084  1.00  0.00           C
ATOM  11227  O22 POPE  225      34.403  34.628 104.773  1.00  0.00           O
ATOM  11228  C22 POPE  225      36.253  34.318 106.313  1.00  0.00           C
ATOM  11231  C3  POPE  225      34.603  37.258 103.413  1.00  0.00           C
ATOM  11234  O31 POPE  225      34.623  38.198 104.523  1.00  0.00           O
ATOM  11235  C31 POPE  225      33.523  38.988 104.464  1.00  0.00           C
ATOM  11236  O32 POPE  225      32.603  38.788 103.684  1.00  0.00           O
ATOM  11237  C32 POPE  225      33.513  40.038 105.593  1.00  0.00           C
ATOM  11240  C23 POPE  225      35.233  33.728 107.313  1.00  0.00           C
ATOM  11243  C24 POPE  225      35.863  33.298 108.633  1.00  0.00           C
ATOM  11246  C25 POPE  225      34.823  32.778 109.633  1.00  0.00           C
ATOM  11249  C26 POPE  225      35.463  31.988 110.784  1.00  0.00           C
ATOM  11252  C27 POPE  225      34.433  31.558 111.843  1.00  0.00           C
ATOM  11255  C28 POPE  225      35.053  30.628 112.904  1.00  0.00           C
ATOM  11258  C29 POPE  225      34.133  30.378 114.063  1.00  0.00           C
ATOM  11260 0C21 POPE  225      33.923  31.228 115.093  1.00  0.00           C
ATOM  11262 1C21 POPE  225      34.543  32.588 115.253  1.00  0.00           C
ATOM  11265 2C21 POPE  225      35.403  32.688 116.524  1.00  0.00           C
ATOM  11268 3C21 POPE  225      34.643  32.488 117.854  1.00  0.00           C
ATOM  11271 4C21 POPE  225      35.553  32.878 119.024  1.00  0.00           C
ATOM  11274 5C21 POPE  225      34.993  32.588 120.424  1.00  0.00           C
ATOM  11277 6C21 POPE  225      36.053  32.908 121.483  1.00  0.00           C
ATOM  11280 7C21 POPE  225      35.573  32.718 122.924  1.00  0.00           C
ATOM  11283 8C21 POPE  225      36.633  33.108 123.964  1.00  0.00           C
ATOM  11287  C33 POPE  225      33.903  39.438 106.964  1.00  0.00           C
ATOM  11290  C34 POPE  225      33.763  40.298 108.223  1.00  0.00           C
ATOM  11293  C35 POPE  225      33.543  39.498 109.534  1.00  0.00           C
ATOM  11296  C36 POPE  225      34.443  38.258 109.763  1.00  0.00           C
ATOM  11299  C37 POPE  225      34.843  38.018 111.234  1.00  0.00           C
ATOM  11302  C38 POPE  225      34.773  36.558 111.722  1.00  0.00           C
ATOM  11305  C39 POPE  225      33.473  36.238 112.493  1.00  0.00           C
ATOM  11308 0C31 POPE  225      33.573  36.478 114.014  1.00  0.00           C
ATOM  11311 1C31 POPE  225      32.213  36.388 114.724  1.00  0.00           C
ATOM  11314 2C31 POPE  225      32.313  36.598 116.243  1.00  0.00           C
ATOM  11317 3C31 POPE  225      30.943  36.518 116.964  1.00  0.00           C
ATOM  11320 4C31 POPE  225      31.063  36.578 118.493  1.00  0.00           C
ATOM  11323 5C31 POPE  225      29.763  36.178 119.203  1.00  0.00           C
ATOM  11326 6C31 POPE  225      29.903  36.118 120.733  1.00  0.00           C
ATOM  11330  NH3 POPE  226     133.139  55.118 106.404  1.00  0.00           N
ATOM  11334  C12 POPE  226     131.729  55.648 106.313  1.00  0.00           C
ATOM  11337  C11 POPE  226     131.649  56.868 105.373  1.00  0.00           C
ATOM  11340  P   POPE  226     129.619  58.488 105.904  1.00  0.00           P
ATOM  11341  O13 POPE  226     129.799  59.688 105.063  1.00  0.00           O
ATOM  11342  O14 POPE  226     128.219  58.058 106.163  1.00  0.00           O
ATOM  11343  O11 POPE  226     130.439  58.588 107.254  1.00  0.00           O
ATOM  11344  O12 POPE  226     130.289  57.268 105.183  1.00  0.00           O
ATOM  11345  C1  POPE  226     129.899  58.498 108.583  1.00  0.00           C
ATOM  11348  C2  POPE  226     130.549  59.568 109.514  1.00  0.00           C
ATOM  11350  O21 POPE  226     130.889  59.058 110.824  1.00  0.00           O
ATOM  11351  C21 POPE  226     129.869  58.758 111.614  1.00  0.00           C
ATOM  11352  O22 POPE  226     128.699  58.678 111.284  1.00  0.00           O
ATOM  11353  C22 POPE  226     130.419  58.328 112.972  1.00  0.00           C
ATOM  11356  C3  POPE  226     129.789  60.918 109.604  1.00  0.00           C
ATOM  11359  O31 POPE  226     130.589  61.878 110.313  1.00  0.00           O
ATOM  11360  C31 POPE  226     130.299  62.118 111.583  1.00  0.00           C
ATOM  11361  O32 POPE  226     129.319  61.718 112.193  1.00  0.00           O
ATOM  11362  C32 POPE  226     131.459  62.888 112.214  1.00  0.00           C
ATOM  11365  C23 POPE  226     129.359  58.358 114.104  1.00  0.00           C
ATOM  11368  C24 POPE  226     129.689  57.368 115.233  1.00  0.00           C
ATOM  11371  C25 POPE  226     128.659  57.408 116.374  1.00  0.00           C
ATOM  11374  C26 POPE  226     127.303  56.768 116.013  1.00  0.00           C
ATOM  11377  C27 POPE  226     126.203  57.078 117.043  1.00  0.00           C
ATOM  11380  C28 POPE  226     126.533  56.688 118.493  1.00  0.00           C
ATOM  11383  C29 POPE  226     126.623  55.208 118.734  1.00  0.00           C
ATOM  11385 0C21 POPE  226     126.643  54.628 119.944  1.00  0.00           C
ATOM  11387 1C21 POPE  226     126.613  55.358 121.264  1.00  0.00           C
ATOM  11390 2C21 POPE  226     125.293  55.148 122.034  1.00  0.00           C
ATOM  11393 3C21 POPE  226     124.073  55.798 121.354  1.00  0.00           C
ATOM  11396 4C21 POPE  226     122.753  55.558 122.104  1.00  0.00           C
ATOM  11399 5C21 POPE  226     122.623  56.248 123.464  1.00  0.00           C
ATOM  11402 6C21 POPE  226     122.643  57.778 123.383  1.00  0.00           C
ATOM  11405 7C21 POPE  226     122.443  58.448 124.754  1.00  0.00           C
ATOM  11408 8C21 POPE  226     122.533  59.968 124.654  1.00  0.00           C
ATOM  11412  C33 POPE  226     130.969  64.088 113.063  1.00  0.00           C
ATOM  11415  C34 POPE  226     130.889  63.788 114.564  1.00  0.00           C
ATOM  11418  C35 POPE  226     132.269  63.688 115.243  1.00  0.00           C
ATOM  11421  C36 POPE  226     132.159  63.898 116.763  1.00  0.00           C
ATOM  11424  C37 POPE  226     133.519  63.938 117.464  1.00  0.00           C
ATOM  11427  C38 POPE  226     133.439  64.238 118.964  1.00  0.00           C
ATOM  11430  C39 POPE  226     132.509  63.268 119.724  1.00  0.00           C
ATOM  11433 0C31 POPE  226     132.629  63.398 121.243  1.00  0.00           C
ATOM  11436 1C31 POPE  226     131.639  62.488 121.983  1.00  0.00           C
ATOM  11439 2C31 POPE  226     131.919  62.368 123.493  1.00  0.00           C
ATOM  11442 3C31 POPE  226     131.899  63.698 124.243  1.00  0.00           C
ATOM  11445 4C31 POPE  226     132.159  63.528 125.743  1.00  0.00           C
ATOM  11448 5C31 POPE  226     132.249  64.868 126.483  1.00  0.00           C
ATOM  11451 6C31 POPE  226     132.469  64.698 127.984  1.00  0.00           C
ATOM  11455  NH3 POPE  227      84.223  71.988 107.143  1.00  0.00           N
ATOM  11459  C12 POPE  227      85.653  71.888 106.654  1.00  0.00           C
ATOM  11462  C11 POPE  227      86.563  72.988 107.243  1.00  0.00           C
ATOM  11465  P   POPE  227      85.243  75.178 107.904  1.00  0.00           P
ATOM  11466  O13 POPE  227      83.983  75.568 107.204  1.00  0.00           O
ATOM  11467  O14 POPE  227      85.103  74.478 109.193  1.00  0.00           O
ATOM  11468  O11 POPE  227      86.113  76.488 108.034  1.00  0.00           O
ATOM  11469  O12 POPE  227      86.093  74.298 106.934  1.00  0.00           O
ATOM  11470  C1  POPE  227      86.723  76.858 109.273  1.00  0.00           C
ATOM  11473  C2  POPE  227      86.823  78.408 109.383  1.00  0.00           C
ATOM  11475  O21 POPE  227      87.443  78.908 110.583  1.00  0.00           O
ATOM  11476  C21 POPE  227      87.243  78.368 111.763  1.00  0.00           C
ATOM  11477  O22 POPE  227      86.433  77.518 112.064  1.00  0.00           O
ATOM  11478  C22 POPE  227      88.253  78.938 112.764  1.00  0.00           C
ATOM  11481  C3  POPE  227      85.483  79.148 109.114  1.00  0.00           C
ATOM  11484  O31 POPE  227      84.593  78.998 110.243  1.00  0.00           O
ATOM  11485  C31 POPE  227      84.333  80.098 110.934  1.00  0.00           C
ATOM  11486  O32 POPE  227      84.463  81.248 110.544  1.00  0.00           O
ATOM  11487  C32 POPE  227      83.923  79.708 112.364  1.00  0.00           C
ATOM  11490  C23 POPE  227      87.773  79.268 114.193  1.00  0.00           C
ATOM  11493  C24 POPE  227      88.933  79.108 115.183  1.00  0.00           C
ATOM  11496  C25 POPE  227      88.593  79.578 116.604  1.00  0.00           C
ATOM  11499  C26 POPE  227      89.783  79.488 117.574  1.00  0.00           C
ATOM  11502  C27 POPE  227      89.383  79.858 119.014  1.00  0.00           C
ATOM  11505  C28 POPE  227      90.573  79.858 119.984  1.00  0.00           C
ATOM  11508  C29 POPE  227      90.223  80.478 121.313  1.00  0.00           C
ATOM  11510 0C21 POPE  227      90.643  80.088 122.534  1.00  0.00           C
ATOM  11512 1C21 POPE  227      91.533  78.918 122.873  1.00  0.00           C
ATOM  11515 2C21 POPE  227      90.833  77.958 123.854  1.00  0.00           C
ATOM  11518 3C21 POPE  227      91.583  76.648 124.104  1.00  0.00           C
ATOM  11521 4C21 POPE  227      92.473  76.658 125.364  1.00  0.00           C
ATOM  11524 5C21 POPE  227      93.253  75.338 125.463  1.00  0.00           C
ATOM  11527 6C21 POPE  227      93.883  75.078 126.843  1.00  0.00           C
ATOM  11530 7C21 POPE  227      92.933  74.428 127.854  1.00  0.00           C
ATOM  11533 8C21 POPE  227      93.653  73.948 129.124  1.00  0.00           C
ATOM  11537  C33 POPE  227      84.453  80.738 113.413  1.00  0.00           C
ATOM  11540  C34 POPE  227      84.363  80.288 114.883  1.00  0.00           C
ATOM  11543  C35 POPE  227      85.053  81.288 115.843  1.00  0.00           C
ATOM  11546  C36 POPE  227      85.283  80.748 117.273  1.00  0.00           C
ATOM  11549  C37 POPE  227      85.893  81.818 118.214  1.00  0.00           C
ATOM  11552  C38 POPE  227      85.973  81.408 119.704  1.00  0.00           C
ATOM  11555  C39 POPE  227      86.203  82.558 120.714  1.00  0.00           C
ATOM  11558 0C31 POPE  227      85.173  83.708 120.703  1.00  0.00           C
ATOM  11561 1C31 POPE  227      85.483  84.778 121.784  1.00  0.00           C
ATOM  11564 2C31 POPE  227      84.603  86.038 121.713  1.00  0.00           C
ATOM  11567 3C31 POPE  227      83.333  85.978 122.593  1.00  0.00           C
ATOM  11570 4C31 POPE  227      83.613  86.038 124.104  1.00  0.00           C
ATOM  11573 5C31 POPE  227      82.333  86.078 124.964  1.00  0.00           C
ATOM  11576 6C31 POPE  227      82.613  85.968 126.464  1.00  0.00           C
ATOM  11580  NH3 POPE  228      66.023 101.518 105.253  1.00  0.00           N
ATOM  11584  C12 POPE  228      65.193 102.678 104.773  1.00  0.00           C
ATOM  11587  C11 POPE  228      65.813 103.988 105.284  1.00  0.00           C
ATOM  11590  P   POPE  228      64.093 105.758 104.263  1.00  0.00           P
ATOM  11591  O13 POPE  228      64.693 107.118 104.222  1.00  0.00           O
ATOM  11592  O14 POPE  228      64.113 104.918 103.054  1.00  0.00           O
ATOM  11593  O11 POPE  228      62.623 105.828 104.833  1.00  0.00           O
ATOM  11594  O12 POPE  228      64.853 105.018 105.424  1.00  0.00           O
ATOM  11595  C1  POPE  228      62.283 105.238 106.083  1.00  0.00           C
ATOM  11598  C2  POPE  228      62.753 106.088 107.283  1.00  0.00           C
ATOM  11600  O21 POPE  228      62.793 105.238 108.443  1.00  0.00           O
ATOM  11601  C21 POPE  228      63.963 105.178 109.053  1.00  0.00           C
ATOM  11602  O22 POPE  228      65.033 105.568 108.614  1.00  0.00           O
ATOM  11603  C22 POPE  228      63.773 104.668 110.472  1.00  0.00           C
ATOM  11606  C3  POPE  228      61.813 107.308 107.504  1.00  0.00           C
ATOM  11609  O31 POPE  228      61.903 107.898 108.803  1.00  0.00           O
ATOM  11610  C31 POPE  228      63.013 108.558 109.094  1.00  0.00           C
ATOM  11611  O32 POPE  228      64.043 108.568 108.434  1.00  0.00           O
ATOM  11612  C32 POPE  228      62.743 109.338 110.383  1.00  0.00           C
ATOM  11615  C23 POPE  228      63.843 105.848 111.454  1.00  0.00           C
ATOM  11618  C24 POPE  228      63.943 105.388 112.904  1.00  0.00           C
ATOM  11621  C25 POPE  228      62.913 106.028 113.843  1.00  0.00           C
ATOM  11624  C26 POPE  228      63.183 105.608 115.284  1.00  0.00           C
ATOM  11627  C27 POPE  228      62.263 106.248 116.324  1.00  0.00           C
ATOM  11630  C28 POPE  228      62.433 105.528 117.683  1.00  0.00           C
ATOM  11633  C29 POPE  228      61.633 106.168 118.784  1.00  0.00           C
ATOM  11635 0C21 POPE  228      60.973 105.528 119.763  1.00  0.00           C
ATOM  11637 1C21 POPE  228      60.903 104.038 120.014  1.00  0.00           C
ATOM  11640 2C21 POPE  228      61.473 103.638 121.383  1.00  0.00           C
ATOM  11643 3C21 POPE  228      60.463 103.698 122.553  1.00  0.00           C
ATOM  11646 4C21 POPE  228      60.053 105.108 122.984  1.00  0.00           C
ATOM  11649 5C21 POPE  228      59.413 105.148 124.374  1.00  0.00           C
ATOM  11652 6C21 POPE  228      59.113 106.578 124.854  1.00  0.00           C
ATOM  11655 7C21 POPE  228      58.633 106.628 126.303  1.00  0.00           C
ATOM  11658 8C21 POPE  228      58.303 108.038 126.773  1.00  0.00           C
ATOM  11662  C33 POPE  228      63.963 109.658 111.264  1.00  0.00           C
ATOM  11665  C34 POPE  228      63.573 110.698 112.333  1.00  0.00           C
ATOM  11668  C35 POPE  228      62.383 110.288 113.203  1.00  0.00           C
ATOM  11671  C36 POPE  228      62.193 111.198 114.424  1.00  0.00           C
ATOM  11674  C37 POPE  228      60.933 110.818 115.214  1.00  0.00           C
ATOM  11677  C38 POPE  228      60.703 111.678 116.454  1.00  0.00           C
ATOM  11680  C39 POPE  228      61.733 111.488 117.574  1.00  0.00           C
ATOM  11683 0C31 POPE  228      61.193 112.028 118.904  1.00  0.00           C
ATOM  11686 1C31 POPE  228      62.163 111.848 120.074  1.00  0.00           C
ATOM  11689 2C31 POPE  228      61.483 112.088 121.424  1.00  0.00           C
ATOM  11692 3C31 POPE  228      62.473 111.948 122.593  1.00  0.00           C
ATOM  11695 4C31 POPE  228      61.773 111.818 123.954  1.00  0.00           C
ATOM  11698 5C31 POPE  228      62.773 111.588 125.093  1.00  0.00           C
ATOM  11701 6C31 POPE  228      63.713 112.768 125.344  1.00  0.00           C
ATOM  11705  NH3 POPE  229      51.373  70.158 149.682  1.00  0.00           N
ATOM  11709  C12 POPE  229      51.543  69.348 148.443  1.00  0.00           C
ATOM  11712  C11 POPE  229      52.943  69.408 147.803  1.00  0.00           C
ATOM  11715  P   POPE  229      51.883  68.008 145.843  1.00  0.00           P
ATOM  11716  O13 POPE  229      51.283  66.898 146.622  1.00  0.00           O
ATOM  11717  O14 POPE  229      51.023  69.158 145.493  1.00  0.00           O
ATOM  11718  O11 POPE  229      52.503  67.418 144.543  1.00  0.00           O
ATOM  11719  O12 POPE  229      53.113  68.538 146.684  1.00  0.00           O
ATOM  11720  C1  POPE  229      51.723  67.558 143.354  1.00  0.00           C
ATOM  11723  C2  POPE  229      51.893  66.268 142.534  1.00  0.00           C
ATOM  11725  O21 POPE  229      51.393  66.498 141.214  1.00  0.00           O
ATOM  11726  C21 POPE  229      52.003  67.448 140.493  1.00  0.00           C
ATOM  11727  O22 POPE  229      51.423  68.248 139.773  1.00  0.00           O
ATOM  11728  C22 POPE  229      53.533  67.298 140.464  1.00  0.00           C
ATOM  11731  C3  POPE  229      51.153  65.078 143.223  1.00  0.00           C
ATOM  11734  O31 POPE  229      50.983  63.938 142.373  1.00  0.00           O
ATOM  11735  C31 POPE  229      52.083  63.258 142.074  1.00  0.00           C
ATOM  11736  O32 POPE  229      53.193  63.458 142.523  1.00  0.00           O
ATOM  11737  C32 POPE  229      51.683  62.188 141.064  1.00  0.00           C
ATOM  11740  C23 POPE  229      54.343  68.338 141.264  1.00  0.00           C
ATOM  11743  C24 POPE  229      55.863  68.128 141.133  1.00  0.00           C
ATOM  11746  C25 POPE  229      56.353  68.048 139.684  1.00  0.00           C
ATOM  11749  C26 POPE  229      57.873  68.148 139.583  1.00  0.00           C
ATOM  11752  C27 POPE  229      58.393  68.438 138.163  1.00  0.00           C
ATOM  11755  C28 POPE  229      57.963  67.388 137.114  1.00  0.00           C
ATOM  11758  C29 POPE  229      58.773  67.568 135.854  1.00  0.00           C
ATOM  11760 0C21 POPE  229      58.303  67.558 134.593  1.00  0.00           C
ATOM  11762 1C21 POPE  229      56.863  67.298 134.214  1.00  0.00           C
ATOM  11765 2C21 POPE  229      56.693  66.988 132.724  1.00  0.00           C
ATOM  11768 3C21 POPE  229      56.963  68.198 131.803  1.00  0.00           C
ATOM  11771 4C21 POPE  229      56.293  68.018 130.434  1.00  0.00           C
ATOM  11774 5C21 POPE  229      56.683  69.088 129.404  1.00  0.00           C
ATOM  11777 6C21 POPE  229      55.863  68.948 128.113  1.00  0.00           C
ATOM  11780 7C21 POPE  229      56.403  69.738 126.924  1.00  0.00           C
ATOM  11783 8C21 POPE  229      55.533  69.608 125.674  1.00  0.00           C
ATOM  11787  C33 POPE  229      52.863  61.358 140.504  1.00  0.00           C
ATOM  11790  C34 POPE  229      52.363  60.308 139.503  1.00  0.00           C
ATOM  11793  C35 POPE  229      53.463  59.478 138.824  1.00  0.00           C
ATOM  11796  C36 POPE  229      53.163  59.128 137.373  1.00  0.00           C
ATOM  11799  C37 POPE  229      54.413  58.788 136.553  1.00  0.00           C
ATOM  11802  C38 POPE  229      54.063  58.588 135.074  1.00  0.00           C
ATOM  11805  C39 POPE  229      55.253  58.118 134.214  1.00  0.00           C
ATOM  11808 0C31 POPE  229      56.403  59.128 134.173  1.00  0.00           C
ATOM  11811 1C31 POPE  229      57.563  58.648 133.293  1.00  0.00           C
ATOM  11814 2C31 POPE  229      58.853  59.448 133.564  1.00  0.00           C
ATOM  11817 3C31 POPE  229      58.883  60.808 132.874  1.00  0.00           C
ATOM  11820 4C31 POPE  229      59.163  60.698 131.374  1.00  0.00           C
ATOM  11823 5C31 POPE  229      59.263  62.068 130.693  1.00  0.00           C
ATOM  11826 6C31 POPE  229      59.783  61.938 129.273  1.00  0.00           C
ATOM  11830  NH3 POPE  230      47.303 107.998 148.023  1.00  0.00           N
ATOM  11834  C12 POPE  230      47.793 108.668 149.263  1.00  0.00           C
ATOM  11837  C11 POPE  230      49.323 108.518 149.413  1.00  0.00           C
ATOM  11840  P   POPE  230      50.173 111.008 149.434  1.00  0.00           P
ATOM  11841  O13 POPE  230      49.423 112.028 150.214  1.00  0.00           O
ATOM  11842  O14 POPE  230      51.623 111.218 149.243  1.00  0.00           O
ATOM  11843  O11 POPE  230      49.483 110.828 148.023  1.00  0.00           O
ATOM  11844  O12 POPE  230      49.913 109.598 150.154  1.00  0.00           O
ATOM  11845  C1  POPE  230      48.893 111.888 147.273  1.00  0.00           C
ATOM  11848  C2  POPE  230      49.413 111.958 145.784  1.00  0.00           C
ATOM  11850  O21 POPE  230      48.553 111.308 144.823  1.00  0.00           O
ATOM  11851  C21 POPE  230      48.293 110.028 144.944  1.00  0.00           C
ATOM  11852  O22 POPE  230      48.583 109.288 145.874  1.00  0.00           O
ATOM  11853  C22 POPE  230      47.353 109.598 143.803  1.00  0.00           C
ATOM  11856  C3  POPE  230      50.903 111.548 145.613  1.00  0.00           C
ATOM  11859  O31 POPE  230      51.513 112.188 144.464  1.00  0.00           O
ATOM  11860  C31 POPE  230      51.503 111.468 143.343  1.00  0.00           C
ATOM  11861  O32 POPE  230      50.943 110.408 143.193  1.00  0.00           O
ATOM  11862  C32 POPE  230      52.413 112.128 142.294  1.00  0.00           C
ATOM  11865  C23 POPE  230      48.063 108.888 142.624  1.00  0.00           C
ATOM  11868  C24 POPE  230      48.363 109.828 141.443  1.00  0.00           C
ATOM  11871  C25 POPE  230      49.313 109.178 140.423  1.00  0.00           C
ATOM  11874  C26 POPE  230      49.743 110.128 139.303  1.00  0.00           C
ATOM  11877  C27 POPE  230      48.813 110.088 138.083  1.00  0.00           C
ATOM  11880  C28 POPE  230      49.253 111.058 136.973  1.00  0.00           C
ATOM  11883  C29 POPE  230      48.433 110.828 135.734  1.00  0.00           C
ATOM  11885 0C21 POPE  230      48.893 110.508 134.514  1.00  0.00           C
ATOM  11887 1C21 POPE  230      50.343 110.298 134.124  1.00  0.00           C
ATOM  11890 2C21 POPE  230      50.473 109.488 132.824  1.00  0.00           C
ATOM  11893 3C21 POPE  230      50.113 110.318 131.583  1.00  0.00           C
ATOM  11896 4C21 POPE  230      49.943 109.478 130.303  1.00  0.00           C
ATOM  11899 5C21 POPE  230      49.553 110.318 129.074  1.00  0.00           C
ATOM  11902 6C21 POPE  230      48.193 111.008 129.214  1.00  0.00           C
ATOM  11905 7C21 POPE  230      47.873 111.998 128.094  1.00  0.00           C
ATOM  11908 8C21 POPE  230      46.613 112.818 128.364  1.00  0.00           C
ATOM  11912  C33 POPE  230      52.513 111.328 140.954  1.00  0.00           C
ATOM  11915  C34 POPE  230      53.953 111.158 140.434  1.00  0.00           C
ATOM  11918  C35 POPE  230      54.473 112.378 139.663  1.00  0.00           C
ATOM  11921  C36 POPE  230      55.793 112.118 138.924  1.00  0.00           C
ATOM  11924  C37 POPE  230      56.183 113.288 138.013  1.00  0.00           C
ATOM  11927  C38 POPE  230      57.693 113.348 137.724  1.00  0.00           C
ATOM  11930  C39 POPE  230      58.073 114.548 136.844  1.00  0.00           C
ATOM  11933 0C31 POPE  230      58.283 114.178 135.374  1.00  0.00           C
ATOM  11936 1C31 POPE  230      58.723 115.378 134.523  1.00  0.00           C
ATOM  11939 2C31 POPE  230      59.113 114.998 133.083  1.00  0.00           C
ATOM  11942 3C31 POPE  230      57.993 114.298 132.314  1.00  0.00           C
ATOM  11945 4C31 POPE  230      58.413 113.858 130.913  1.00  0.00           C
ATOM  11948 5C31 POPE  230      57.283 113.118 130.204  1.00  0.00           C
ATOM  11951 6C31 POPE  230      57.763 112.378 128.954  1.00  0.00           C
ATOM  11955  NH3 POPE  231      45.643 100.978 150.333  1.00  0.00           N
ATOM  11959  C12 POPE  231      44.153 101.058 150.113  1.00  0.00           C
ATOM  11962  C11 POPE  231      43.813 101.508 148.673  1.00  0.00           C
ATOM  11965  P   POPE  231      42.243 103.518 149.163  1.00  0.00           P
ATOM  11966  O13 POPE  231      40.973 103.478 149.934  1.00  0.00           O
ATOM  11967  O14 POPE  231      43.493 103.988 149.803  1.00  0.00           O
ATOM  11968  O11 POPE  231      42.043 104.368 147.854  1.00  0.00           O
ATOM  11969  O12 POPE  231      42.493 102.058 148.604  1.00  0.00           O
ATOM  11970  C1  POPE  231      41.103 104.048 146.824  1.00  0.00           C
ATOM  11973  C2  POPE  231      41.813 104.218 145.464  1.00  0.00           C
ATOM  11975  O21 POPE  231      40.863 103.928 144.413  1.00  0.00           O
ATOM  11976  C21 POPE  231      41.013 104.648 143.303  1.00  0.00           C
ATOM  11977  O22 POPE  231      41.733 105.618 143.163  1.00  0.00           O
ATOM  11978  C22 POPE  231      40.153 104.018 142.204  1.00  0.00           C
ATOM  11981  C3  POPE  231      43.023 103.248 145.413  1.00  0.00           C
ATOM  11984  O31 POPE  231      43.453 102.908 144.074  1.00  0.00           O
ATOM  11985  C31 POPE  231      44.703 102.448 144.033  1.00  0.00           C
ATOM  11986  O32 POPE  231      45.443 102.338 145.003  1.00  0.00           O
ATOM  11987  C32 POPE  231      45.053 102.088 142.583  1.00  0.00           C
ATOM  11990  C23 POPE  231      39.883 104.928 140.983  1.00  0.00           C
ATOM  11993  C24 POPE  231      38.783 104.358 140.074  1.00  0.00           C
ATOM  11996  C25 POPE  231      39.163 103.038 139.393  1.00  0.00           C
ATOM  11999  C26 POPE  231      38.073 102.458 138.483  1.00  0.00           C
ATOM  12002  C27 POPE  231      38.443 101.048 137.984  1.00  0.00           C
ATOM  12005  C28 POPE  231      37.333 100.398 137.133  1.00  0.00           C
ATOM  12008  C29 POPE  231      37.693  98.978 136.794  1.00  0.00           C
ATOM  12010 0C21 POPE  231      36.943  98.148 136.053  1.00  0.00           C
ATOM  12012 1C21 POPE  231      35.653  98.518 135.374  1.00  0.00           C
ATOM  12015 2C21 POPE  231      35.163  97.448 134.374  1.00  0.00           C
ATOM  12018 3C21 POPE  231      36.123  97.228 133.193  1.00  0.00           C
ATOM  12021 4C21 POPE  231      35.673  96.088 132.254  1.00  0.00           C
ATOM  12024 5C21 POPE  231      34.403  96.398 131.434  1.00  0.00           C
ATOM  12027 6C21 POPE  231      34.623  97.438 130.333  1.00  0.00           C
ATOM  12030 7C21 POPE  231      33.363  97.668 129.484  1.00  0.00           C
ATOM  12033 8C21 POPE  231      33.633  98.468 128.193  1.00  0.00           C
ATOM  12037  C33 POPE  231      46.373 101.288 142.464  1.00  0.00           C
ATOM  12040  C34 POPE  231      46.683 100.768 141.053  1.00  0.00           C
ATOM  12043  C35 POPE  231      45.883  99.528 140.654  1.00  0.00           C
ATOM  12046  C36 POPE  231      46.473  98.788 139.443  1.00  0.00           C
ATOM  12049  C37 POPE  231      45.593  97.598 139.023  1.00  0.00           C
ATOM  12052  C38 POPE  231      46.123  96.848 137.794  1.00  0.00           C
ATOM  12055  C39 POPE  231      45.123  95.808 137.264  1.00  0.00           C
ATOM  12058 0C31 POPE  231      43.993  96.438 136.434  1.00  0.00           C
ATOM  12061 1C31 POPE  231      42.713  95.578 136.324  1.00  0.00           C
ATOM  12064 2C31 POPE  231      42.843  94.298 135.484  1.00  0.00           C
ATOM  12067 3C31 POPE  231      43.383  93.078 136.253  1.00  0.00           C
ATOM  12070 4C31 POPE  231      43.233  91.768 135.464  1.00  0.00           C
ATOM  12073 5C31 POPE  231      43.833  90.578 136.214  1.00  0.00           C
ATOM  12076 6C31 POPE  231      43.913  89.298 135.374  1.00  0.00           C
ATOM  12080  NH3 POPE  232      46.943  39.088 101.883  1.00  0.00           N
ATOM  12084  C12 POPE  232      48.343  38.678 102.273  1.00  0.00           C
ATOM  12087  C11 POPE  232      48.463  38.428 103.784  1.00  0.00           C
ATOM  12090  P   POPE  232      50.623  38.928 105.264  1.00  0.00           P
ATOM  12091  O13 POPE  232      51.583  37.958 105.824  1.00  0.00           O
ATOM  12092  O14 POPE  232      51.083  40.228 104.743  1.00  0.00           O
ATOM  12093  O11 POPE  232      49.533  39.248 106.404  1.00  0.00           O
ATOM  12094  O12 POPE  232      49.803  38.158 104.154  1.00  0.00           O
ATOM  12095  C1  POPE  232      49.993  39.678 107.704  1.00  0.00           C
ATOM  12098  C2  POPE  232      49.833  38.558 108.793  1.00  0.00           C
ATOM  12100  O21 POPE  232      49.833  39.008 110.154  1.00  0.00           O
ATOM  12101  C21 POPE  232      49.003  39.908 110.583  1.00  0.00           C
ATOM  12102  O22 POPE  232      48.173  40.498 109.913  1.00  0.00           O
ATOM  12103  C22 POPE  232      49.193  40.108 112.093  1.00  0.00           C
ATOM  12106  C3  POPE  232      50.933  37.468 108.623  1.00  0.00           C
ATOM  12109  O31 POPE  232      51.353  36.808 109.844  1.00  0.00           O
ATOM  12110  C31 POPE  232      50.543  35.838 110.243  1.00  0.00           C
ATOM  12111  O32 POPE  232      49.583  35.418 109.623  1.00  0.00           O
ATOM  12112  C32 POPE  232      50.993  35.328 111.614  1.00  0.00           C
ATOM  12115  C23 POPE  232      49.043  38.818 112.924  1.00  0.00           C
ATOM  12118  C24 POPE  232      49.443  38.978 114.403  1.00  0.00           C
ATOM  12121  C25 POPE  232      48.743  37.968 115.313  1.00  0.00           C
ATOM  12124  C26 POPE  232      47.263  38.308 115.544  1.00  0.00           C
ATOM  12127  C27 POPE  232      46.433  37.118 116.033  1.00  0.00           C
ATOM  12130  C28 POPE  232      44.923  37.388 115.864  1.00  0.00           C
ATOM  12133  C29 POPE  232      44.083  36.198 116.254  1.00  0.00           C
ATOM  12135 0C21 POPE  232      43.243  36.108 117.303  1.00  0.00           C
ATOM  12137 1C21 POPE  232      42.963  37.168 118.354  1.00  0.00           C
ATOM  12140 2C21 POPE  232      43.413  36.678 119.743  1.00  0.00           C
ATOM  12143 3C21 POPE  232      42.853  37.528 120.893  1.00  0.00           C
ATOM  12146 4C21 POPE  232      43.203  36.928 122.273  1.00  0.00           C
ATOM  12149 5C21 POPE  232      42.543  37.688 123.434  1.00  0.00           C
ATOM  12152 6C21 POPE  232      42.793  37.008 124.783  1.00  0.00           C
ATOM  12155 7C21 POPE  232      42.223  37.798 125.974  1.00  0.00           C
ATOM  12158 8C21 POPE  232      42.053  36.968 127.254  1.00  0.00           C
ATOM  12162  C33 POPE  232      49.813  34.758 112.423  1.00  0.00           C
ATOM  12165  C34 POPE  232      50.203  34.188 113.784  1.00  0.00           C
ATOM  12168  C35 POPE  232      48.983  33.578 114.483  1.00  0.00           C
ATOM  12171  C36 POPE  232      49.173  33.508 116.004  1.00  0.00           C
ATOM  12174  C37 POPE  232      47.863  33.248 116.754  1.00  0.00           C
ATOM  12177  C38 POPE  232      48.003  33.378 118.273  1.00  0.00           C
ATOM  12180  C39 POPE  232      46.683  33.818 118.933  1.00  0.00           C
ATOM  12183 0C31 POPE  232      46.763  33.738 120.463  1.00  0.00           C
ATOM  12186 1C31 POPE  232      45.433  34.108 121.133  1.00  0.00           C
ATOM  12189 2C31 POPE  232      45.213  33.408 122.484  1.00  0.00           C
ATOM  12192 3C31 POPE  232      45.713  34.198 123.694  1.00  0.00           C
ATOM  12195 4C31 POPE  232      45.523  33.378 124.984  1.00  0.00           C
ATOM  12198 5C31 POPE  232      45.863  34.148 126.264  1.00  0.00           C
ATOM  12201 6C31 POPE  232      45.733  33.298 127.523  1.00  0.00           C
ATOM  12205  NH3 POPE  233     117.383 126.658 143.023  1.00  0.00           N
ATOM  12209  C12 POPE  233     117.313 126.408 141.544  1.00  0.00           C
ATOM  12212  C11 POPE  233     117.163 127.738 140.773  1.00  0.00           C
ATOM  12215  P   POPE  233     116.213 129.958 141.854  1.00  0.00           P
ATOM  12216  O13 POPE  233     114.843 130.464 142.143  1.00  0.00           O
ATOM  12217  O14 POPE  233     117.203 130.018 142.954  1.00  0.00           O
ATOM  12218  O11 POPE  233     116.793 130.774 140.633  1.00  0.00           O
ATOM  12219  O12 POPE  233     116.073 128.488 141.303  1.00  0.00           O
ATOM  12220  C1  POPE  233     116.283 130.614 139.313  1.00  0.00           C
ATOM  12223  C2  POPE  233     117.313 131.014 138.214  1.00  0.00           C
ATOM  12225  O21 POPE  233     118.423 130.118 138.094  1.00  0.00           O
ATOM  12226  C21 POPE  233     119.463 130.218 138.904  1.00  0.00           C
ATOM  12227  O22 POPE  233     119.523 130.804 139.964  1.00  0.00           O
ATOM  12228  C22 POPE  233     120.663 129.528 138.243  1.00  0.00           C
ATOM  12231  C3  POPE  233     117.693 132.514 138.314  1.00  0.00           C
ATOM  12234  O31 POPE  233     118.333 132.984 137.114  1.00  0.00           O
ATOM  12235  C31 POPE  233     117.703 133.644 136.144  1.00  0.00           C
ATOM  12236  O32 POPE  233     118.293 134.234 135.253  1.00  0.00           O
ATOM  12237  C32 POPE  233     116.173 133.664 136.264  1.00  0.00           C
ATOM  12240  C23 POPE  233     121.463 130.454 137.294  1.00  0.00           C
[truncated: 1,738,091 more chars]
