# Supplementary material for: Characterizing Membrane Association and Periplasmic Transfer of Bacterial Lipoproteins through Molecular Dynamics Simulations
Source: Structure. 2020 Apr 7;28(4):475–487.e3. doi: 10.1016/j.str.2020.01.012 (PMC7139219; doi:10.1016/j.str.2020.01.012)
Supplement: Data S3. Final Coordinates from Simulations (M–X), Related to Figure 3 [file mmc5.zip › M-X/RLPA-3-atomistic.pdb]

TITLE     Protein
REMARK    THIS IS A SIMULATION BOX
CRYST1  129.500  129.500  286.483  90.00  90.00  90.00 P 1           1
MODEL        1
ATOM      1  N   CYSTA   1      74.225  51.650 158.517  1.00  0.00           N
ATOM      3  CA  CYSTA   1      74.795  51.000 159.697  1.00  0.00           C
ATOM      5  C   CYSTA   1      73.825  51.140 160.826  1.00  0.00           C
ATOM      6  O   CYSTA   1      72.955  50.290 160.947  1.00  0.00           O
ATOM      7  CB  CYSTA   1      75.245  49.480 159.656  1.00  0.00           C
ATOM     10  SG  CYSTA   1      76.785  49.080 158.775  1.00  0.00           S
ATOM     11  C1  CYSTA   1      75.945  49.140 157.176  1.00  0.00           C
ATOM     14  CA1 CYSTA   1      73.235  51.140 157.757  1.00  0.00           C
ATOM     15  OA1 CYSTA   1      73.035  49.940 157.686  1.00  0.00           O
ATOM     16  CA2 CYSTA   1      72.305  52.030 157.007  1.00  0.00           C
ATOM     19  C11 CYSTA   1      76.775  49.400 155.906  1.00  0.00           C
ATOM     21  O11 CYSTA   1      77.305  48.190 155.357  1.00  0.00           O
ATOM     22  CX1 CYSTA   1      76.315  47.400 154.917  1.00  0.00           C
ATOM     23  OX1 CYSTA   1      75.845  46.480 155.557  1.00  0.00           O
ATOM     24  CX2 CYSTA   1      75.745  47.910 153.596  1.00  0.00           C
ATOM     27  C12 CYSTA   1      77.865  50.480 156.187  1.00  0.00           C
ATOM     30  O12 CYSTA   1      78.755  50.660 155.096  1.00  0.00           O
ATOM     31  CD1 CYSTA   1      78.225  51.020 153.956  1.00  0.00           C
ATOM     32  OD1 CYSTA   1      77.085  51.420 153.766  1.00  0.00           O
ATOM     33  CD2 CYSTA   1      79.275  50.780 152.887  1.00  0.00           C
ATOM     36  CA3 CYSTA   1      72.105  51.600 155.527  1.00  0.00           C
ATOM     39  CA4 CYSTA   1      72.855  52.420 154.465  1.00  0.00           C
ATOM     42  CA5 CYSTA   1      74.355  52.640 154.706  1.00  0.00           C
ATOM     45  CA6 CYSTA   1      74.765  53.800 155.637  1.00  0.00           C
ATOM     48  CA7 CYSTA   1      74.175  55.170 155.257  1.00  0.00           C
ATOM     51  CA8 CYSTA   1      72.845  55.530 155.936  1.00  0.00           C
ATOM     54  CA9 CYSTA   1      72.125  56.710 155.266  1.00  0.00           C
ATOM     57 0CA1 CYSTA   1      71.365  56.250 154.016  1.00  0.00           C
ATOM     60 1CA1 CYSTA   1      70.955  57.370 153.066  1.00  0.00           C
ATOM     63 2CA1 CYSTA   1      70.075  56.800 151.947  1.00  0.00           C
ATOM     66 3CA1 CYSTA   1      69.905  57.740 150.757  1.00  0.00           C
ATOM     69 4CA1 CYSTA   1      69.035  57.130 149.646  1.00  0.00           C
ATOM     72 5CA1 CYSTA   1      67.545  57.130 150.016  1.00  0.00           C
ATOM     75 6CA1 CYSTA   1      66.625  56.640 148.896  1.00  0.00           C
ATOM     79  CD3 CYSTA   1      79.025  49.490 152.087  1.00  0.00           C
ATOM     82  CD4 CYSTA   1      80.375  48.870 151.697  1.00  0.00           C
ATOM     85  CD5 CYSTA   1      80.335  48.020 150.426  1.00  0.00           C
ATOM     88  CD6 CYSTA   1      80.135  48.880 149.176  1.00  0.00           C
ATOM     91  CD7 CYSTA   1      80.505  48.140 147.885  1.00  0.00           C
ATOM     94  CD8 CYSTA   1      80.415  49.070 146.676  1.00  0.00           C
ATOM     97  CD9 CYSTA   1      80.845  48.400 145.367  1.00  0.00           C
ATOM    100 0CD1 CYSTA   1      80.875  49.420 144.227  1.00  0.00           C
ATOM    103 1CD1 CYSTA   1      81.165  48.780 142.867  1.00  0.00           C
ATOM    106 2CD1 CYSTA   1      81.675  49.820 141.867  1.00  0.00           C
ATOM    109 3CD1 CYSTA   1      82.125  49.230 140.527  1.00  0.00           C
ATOM    112 4CD1 CYSTA   1      82.705  50.280 139.566  1.00  0.00           C
ATOM    115 5CD1 CYSTA   1      81.735  51.430 139.257  1.00  0.00           C
ATOM    118 6CD1 CYSTA   1      82.285  52.480 138.296  1.00  0.00           C
ATOM    122  CX3 CYSTA   1      75.675  46.830 152.486  1.00  0.00           C
ATOM    125  CX4 CYSTA   1      74.705  45.690 152.816  1.00  0.00           C
ATOM    128  CX5 CYSTA   1      74.565  44.680 151.667  1.00  0.00           C
ATOM    131  CX6 CYSTA   1      73.915  45.240 150.396  1.00  0.00           C
ATOM    134  CX7 CYSTA   1      73.505  44.110 149.447  1.00  0.00           C
ATOM    137  CX8 CYSTA   1      72.795  44.630 148.176  1.00  0.00           C
ATOM    140  CX9 CYSTA   1      72.115  43.510 147.426  1.00  0.00           C
ATOM    142 0CX1 CYSTA   1      72.145  43.260 146.107  1.00  0.00           C
ATOM    144 1CX1 CYSTA   1      72.885  44.030 145.047  1.00  0.00           C
ATOM    147 2CX1 CYSTA   1      73.735  43.100 144.157  1.00  0.00           C
ATOM    150 3CX1 CYSTA   1      74.295  43.830 142.926  1.00  0.00           C
ATOM    153 4CX1 CYSTA   1      75.235  42.980 142.057  1.00  0.00           C
ATOM    156 5CX1 CYSTA   1      74.575  41.730 141.467  1.00  0.00           C
ATOM    159 6CX1 CYSTA   1      75.455  41.050 140.407  1.00  0.00           C
ATOM    162 7CX1 CYSTA   1      74.875  39.720 139.915  1.00  0.00           C
ATOM    165 8CX1 CYSTA   1      75.755  39.020 138.867  1.00  0.00           C
ATOM    169  N   THR A   2      74.025  52.140 161.727  1.00  0.00           N
ATOM    171  CA  THR A   2      74.035  51.990 163.196  1.00  0.00           C
ATOM    173  CB  THR A   2      73.725  53.280 163.997  1.00  0.00           C
ATOM    175  OG1 THR A   2      74.275  53.250 165.305  1.00  0.00           O
ATOM    177  CG2 THR A   2      72.235  53.620 164.156  1.00  0.00           C
ATOM    181  C   THR A   2      73.185  50.830 163.625  1.00  0.00           C
ATOM    182  O   THR A   2      71.965  50.900 163.647  1.00  0.00           O
ATOM    183  N   SER A   3      73.825  49.640 163.847  1.00  0.00           N
ATOM    185  CA  SER A   3      73.005  48.440 163.947  1.00  0.00           C
ATOM    187  CB  SER A   3      73.765  47.080 163.997  1.00  0.00           C
ATOM    190  OG  SER A   3      72.825  46.030 163.816  1.00  0.00           O
ATOM    192  C   SER A   3      72.145  48.600 165.165  1.00  0.00           C
ATOM    193  O   SER A   3      72.585  49.180 166.147  1.00  0.00           O
ATOM    194  N   ASP A   4      70.865  48.220 165.077  1.00  0.00           N
ATOM    196  CA  ASP A   4      69.925  48.610 166.105  1.00  0.00           C
ATOM    198  CB  ASP A   4      68.625  49.240 165.546  1.00  0.00           C
ATOM    201  CG  ASP A   4      68.565  50.750 165.797  1.00  0.00           C
ATOM    202  OD1 ASP A   4      67.655  51.380 165.217  1.00  0.00           O
ATOM    203  OD2 ASP A   4      69.315  51.270 166.656  1.00  0.00           O
ATOM    204  C   ASP A   4      69.755  47.480 167.076  1.00  0.00           C
ATOM    205  O   ASP A   4      68.725  47.320 167.717  1.00  0.00           O
ATOM    206  N   ASP A   5      70.885  46.820 167.375  1.00  0.00           N
ATOM    208  CA  ASP A   5      71.415  46.920 168.717  1.00  0.00           C
ATOM    210  CB  ASP A   5      71.895  45.550 169.266  1.00  0.00           C
ATOM    213  CG  ASP A   5      72.765  44.770 168.297  1.00  0.00           C
ATOM    214  OD1 ASP A   5      72.935  43.560 168.567  1.00  0.00           O
ATOM    215  OD2 ASP A   5      73.265  45.350 167.297  1.00  0.00           O
ATOM    216  C   ASP A   5      72.435  48.070 168.857  1.00  0.00           C
ATOM    217  O   ASP A   5      72.115  49.180 169.296  1.00  0.00           O
ATOM    218  N   GLY A   6      73.695  47.870 168.406  1.00  0.00           N
ATOM    220  CA  GLY A   6      74.625  48.980 168.176  1.00  0.00           C
ATOM    223  C   GLY A   6      75.755  49.010 169.146  1.00  0.00           C
ATOM    224  O   GLY A   6      76.035  48.040 169.817  1.00  0.00           O
ATOM    225  N   GLN A   7      76.525  50.110 169.257  1.00  0.00           N
ATOM    227  CA  GLN A   7      76.475  51.400 168.587  1.00  0.00           C
ATOM    229  CB  GLN A   7      75.685  52.400 169.465  1.00  0.00           C
ATOM    232  CG  GLN A   7      75.485  53.820 168.867  1.00  0.00           C
ATOM    235  CD  GLN A   7      75.315  54.960 169.885  1.00  0.00           C
ATOM    236  OE1 GLN A   7      75.065  56.100 169.487  1.00  0.00           O
ATOM    237  NE2 GLN A   7      75.445  54.690 171.207  1.00  0.00           N
ATOM    240  C   GLN A   7      77.945  51.860 168.495  1.00  0.00           C
ATOM    241  O   GLN A   7      78.685  51.700 169.465  1.00  0.00           O
ATOM    242  N   GLN A   8      78.445  52.380 167.337  1.00  0.00           N
ATOM    244  CA  GLN A   8      79.895  52.330 167.146  1.00  0.00           C
ATOM    246  CB  GLN A   8      80.275  50.920 166.607  1.00  0.00           C
ATOM    249  CG  GLN A   8      80.175  50.600 165.066  1.00  0.00           C
ATOM    252  CD  GLN A   8      79.075  51.200 164.156  1.00  0.00           C
ATOM    253  OE1 GLN A   8      79.325  51.550 163.007  1.00  0.00           O
ATOM    254  NE2 GLN A   8      77.805  51.230 164.605  1.00  0.00           N
ATOM    257  C   GLN A   8      80.645  53.310 166.257  1.00  0.00           C
ATOM    258  O   GLN A   8      81.835  53.120 166.077  1.00  0.00           O
ATOM    259  N   GLN A   9      80.115  54.350 165.616  1.00  0.00           N
ATOM    261  CA  GLN A   9      78.895  55.110 165.737  1.00  0.00           C
ATOM    263  CB  GLN A   9      79.165  56.460 166.456  1.00  0.00           C
ATOM    266  CG  GLN A   9      77.995  56.970 167.337  1.00  0.00           C
ATOM    269  CD  GLN A   9      78.365  58.060 168.367  1.00  0.00           C
ATOM    270  OE1 GLN A   9      77.615  58.260 169.326  1.00  0.00           O
ATOM    271  NE2 GLN A   9      79.495  58.770 168.186  1.00  0.00           N
ATOM    274  C   GLN A   9      78.595  55.270 164.257  1.00  0.00           C
ATOM    275  O   GLN A   9      79.455  55.020 163.417  1.00  0.00           O
ATOM    276  N   THR A  10      77.365  55.620 163.857  1.00  0.00           N
ATOM    278  CA  THR A  10      77.115  55.850 162.447  1.00  0.00           C
ATOM    280  CB  THR A  10      77.215  54.590 161.545  1.00  0.00           C
ATOM    282  OG1 THR A  10      78.395  54.630 160.766  1.00  0.00           O
ATOM    284  CG2 THR A  10      76.115  54.370 160.516  1.00  0.00           C
ATOM    288  C   THR A  10      75.845  56.670 162.417  1.00  0.00           C
ATOM    289  O   THR A  10      75.185  56.820 163.447  1.00  0.00           O
ATOM    290  N   VAL A  11      75.495  57.230 161.236  1.00  0.00           N
ATOM    292  CA  VAL A  11      74.155  57.510 160.725  1.00  0.00           C
ATOM    294  CB  VAL A  11      74.165  57.340 159.195  1.00  0.00           C
ATOM    296  CG1 VAL A  11      72.905  57.970 158.576  1.00  0.00           C
ATOM    300  CG2 VAL A  11      75.415  57.970 158.547  1.00  0.00           C
ATOM    304  C   VAL A  11      73.055  56.590 161.275  1.00  0.00           C
ATOM    305  O   VAL A  11      73.285  55.420 161.526  1.00  0.00           O
ATOM    306  N   SER A  12      71.815  57.060 161.497  1.00  0.00           N
ATOM    308  CA  SER A  12      70.765  56.130 161.917  1.00  0.00           C
ATOM    310  CB  SER A  12      69.845  56.690 163.016  1.00  0.00           C
ATOM    313  OG  SER A  12      69.305  55.600 163.775  1.00  0.00           O
ATOM    315  C   SER A  12      69.925  55.830 160.715  1.00  0.00           C
ATOM    316  O   SER A  12      69.855  56.730 159.896  1.00  0.00           O
ATOM    317  N   VAL A  13      69.365  54.600 160.566  1.00  0.00           N
ATOM    319  CA  VAL A  13      68.865  53.950 159.335  1.00  0.00           C
ATOM    321  CB  VAL A  13      69.215  54.700 158.007  1.00  0.00           C
ATOM    323  CG1 VAL A  13      69.275  53.920 156.686  1.00  0.00           C
ATOM    327  CG2 VAL A  13      68.145  55.780 157.766  1.00  0.00           C
ATOM    331  C   VAL A  13      69.355  52.500 159.475  1.00  0.00           C
ATOM    332  O   VAL A  13      70.515  52.350 159.867  1.00  0.00           O
ATOM    333  N   PRO A  14      68.525  51.430 159.296  1.00  0.00           N
ATOM    334  CD  PRO A  14      68.095  51.090 157.945  1.00  0.00           C
ATOM    337  CA  PRO A  14      68.775  50.110 159.855  1.00  0.00           C
ATOM    339  CB  PRO A  14      69.805  49.610 158.837  1.00  0.00           C
ATOM    342  CG  PRO A  14      69.135  50.040 157.507  1.00  0.00           C
ATOM    345  C   PRO A  14      69.015  49.940 161.347  1.00  0.00           C
ATOM    346  O   PRO A  14      69.255  50.910 162.057  1.00  0.00           O
ATOM    347  N   GLN A  15      68.875  48.720 161.906  1.00  0.00           N
ATOM    349  CA  GLN A  15      68.945  47.390 161.316  1.00  0.00           C
ATOM    351  CB  GLN A  15      69.325  46.300 162.346  1.00  0.00           C
ATOM    354  CG  GLN A  15      68.365  45.870 163.507  1.00  0.00           C
ATOM    357  CD  GLN A  15      66.895  46.260 163.387  1.00  0.00           C
ATOM    358  OE1 GLN A  15      66.045  45.470 162.986  1.00  0.00           O
ATOM    359  NE2 GLN A  15      66.565  47.500 163.797  1.00  0.00           N
ATOM    362  C   GLN A  15      67.835  46.870 160.396  1.00  0.00           C
ATOM    363  O   GLN A  15      66.685  47.290 160.466  1.00  0.00           O
ATOM    364  N   PRO A  16      68.105  45.930 159.475  1.00  0.00           N
ATOM    365  CD  PRO A  16      69.335  45.800 158.727  1.00  0.00           C
ATOM    368  CA  PRO A  16      67.155  44.940 159.007  1.00  0.00           C
ATOM    370  CB  PRO A  16      67.575  44.830 157.507  1.00  0.00           C
ATOM    373  CG  PRO A  16      68.755  45.800 157.337  1.00  0.00           C
ATOM    376  C   PRO A  16      67.385  43.640 159.776  1.00  0.00           C
ATOM    377  O   PRO A  16      67.915  43.670 160.876  1.00  0.00           O
ATOM    378  N   ALA A  17      67.115  42.490 159.146  1.00  0.00           N
ATOM    380  CA  ALA A  17      67.415  41.150 159.617  1.00  0.00           C
ATOM    382  CB  ALA A  17      66.195  40.420 160.206  1.00  0.00           C
ATOM    386  C   ALA A  17      67.955  40.340 158.426  1.00  0.00           C
ATOM    387  O   ALA A  17      67.965  40.860 157.307  1.00  0.00           O
ATOM    388  N   VAL A  18      68.365  39.070 158.656  1.00  0.00           N
ATOM    390  CA  VAL A  18      68.585  38.070 157.587  1.00  0.00           C
ATOM    392  CB  VAL A  18      67.475  37.980 156.527  1.00  0.00           C
ATOM    394  CG1 VAL A  18      67.725  36.960 155.396  1.00  0.00           C
ATOM    398  CG2 VAL A  18      66.215  37.570 157.297  1.00  0.00           C
ATOM    402  C   VAL A  18      70.005  38.050 157.057  1.00  0.00           C
ATOM    403  O   VAL A  18      70.295  38.400 155.917  1.00  0.00           O
ATOM    404  N   CYS A  19      71.005  37.690 157.887  1.00  0.00           N
ATOM    406  CA  CYS A  19      70.895  36.830 159.055  1.00  0.00           C
ATOM    408  CB  CYS A  19      71.785  35.570 158.906  1.00  0.00           C
ATOM    411  SG  CYS A  19      71.115  34.530 157.577  1.00  0.00           S
ATOM    413  C   CYS A  19      71.255  37.530 160.327  1.00  0.00           C
ATOM    414  O   CYS A  19      70.485  37.500 161.275  1.00  0.00           O
ATOM    415  N   ASN A  20      72.395  38.230 160.387  1.00  0.00           N
ATOM    417  CA  ASN A  20      72.855  38.810 161.646  1.00  0.00           C
ATOM    419  CB  ASN A  20      73.075  37.790 162.816  1.00  0.00           C
ATOM    422  CG  ASN A  20      74.065  36.630 162.636  1.00  0.00           C
ATOM    423  OD1 ASN A  20      74.315  35.920 163.625  1.00  0.00           O
ATOM    424  ND2 ASN A  20      74.615  36.390 161.427  1.00  0.00           N
ATOM    427  C   ASN A  20      74.075  39.670 161.427  1.00  0.00           C
ATOM    428  O   ASN A  20      75.215  39.220 161.555  1.00  0.00           O
ATOM    429  N   GLY A  21      73.915  40.960 161.077  1.00  0.00           N
ATOM    431  CA  GLY A  21      72.735  41.680 160.596  1.00  0.00           C
ATOM    434  C   GLY A  21      73.205  43.070 160.186  1.00  0.00           C
ATOM    435  O   GLY A  21      73.625  43.800 161.087  1.00  0.00           O
ATOM    436  N   PRO A  22      73.255  43.510 158.906  1.00  0.00           N
ATOM    437  CD  PRO A  22      73.965  44.780 158.646  1.00  0.00           C
ATOM    440  CA  PRO A  22      72.195  43.300 157.906  1.00  0.00           C
ATOM    442  CB  PRO A  22      72.365  44.540 156.975  1.00  0.00           C
ATOM    445  CG  PRO A  22      72.945  45.610 157.887  1.00  0.00           C
ATOM    448  C   PRO A  22      72.185  42.030 157.046  1.00  0.00           C
ATOM    449  O   PRO A  22      71.885  40.960 157.547  1.00  0.00           O
ATOM    450  N   ILE A  23      72.395  42.160 155.715  1.00  0.00           N
ATOM    452  CA  ILE A  23      72.195  41.100 154.757  1.00  0.00           C
ATOM    454  CB  ILE A  23      71.105  41.440 153.706  1.00  0.00           C
ATOM    456  CG2 ILE A  23      69.735  41.410 154.436  1.00  0.00           C
ATOM    460  CG1 ILE A  23      71.305  42.790 152.977  1.00  0.00           C
ATOM    463  CD  ILE A  23      70.145  43.190 152.036  1.00  0.00           C
ATOM    467  C   ILE A  23      73.555  40.760 154.126  1.00  0.00           C
ATOM    468  O   ILE A  23      74.165  41.570 153.436  1.00  0.00           O
ATOM    469  N   VAL A  24      74.135  39.560 154.335  1.00  0.00           N
ATOM    471  CA  VAL A  24      73.675  38.420 155.137  1.00  0.00           C
ATOM    473  CB  VAL A  24      73.925  37.120 154.387  1.00  0.00           C
ATOM    475  CG1 VAL A  24      73.495  35.900 155.227  1.00  0.00           C
ATOM    479  CG2 VAL A  24      73.105  37.150 153.076  1.00  0.00           C
ATOM    483  C   VAL A  24      74.355  38.350 156.496  1.00  0.00           C
ATOM    484  O   VAL A  24      73.705  38.240 157.536  1.00  0.00           O
ATOM    485  N   GLU A  25      75.695  38.460 156.527  1.00  0.00           N
ATOM    487  CA  GLU A  25      76.485  38.700 157.717  1.00  0.00           C
ATOM    489  CB  GLU A  25      77.965  38.310 157.447  1.00  0.00           C
ATOM    492  CG  GLU A  25      78.465  37.000 158.146  1.00  0.00           C
ATOM    495  CD  GLU A  25      77.795  35.660 157.857  1.00  0.00           C
ATOM    496  OE1 GLU A  25      77.855  34.770 158.745  1.00  0.00           O
ATOM    497  OE2 GLU A  25      77.265  35.450 156.736  1.00  0.00           O
ATOM    498  C   GLU A  25      76.255  40.150 158.176  1.00  0.00           C
ATOM    499  O   GLU A  25      75.135  40.530 158.477  1.00  0.00           O
ATOM    500  N   ILE A  26      77.265  41.050 158.215  1.00  0.00           N
ATOM    502  CA  ILE A  26      76.995  42.450 158.526  1.00  0.00           C
ATOM    504  CB  ILE A  26      77.745  43.460 157.656  1.00  0.00           C
ATOM    506  CG2 ILE A  26      79.265  43.320 157.777  1.00  0.00           C
ATOM    510  CG1 ILE A  26      77.295  43.350 156.187  1.00  0.00           C
ATOM    513  CD  ILE A  26      78.045  44.330 155.266  1.00  0.00           C
ATOM    517  C   ILE A  26      77.065  42.750 160.025  1.00  0.00           C
ATOM    518  O   ILE A  26      76.085  42.610 160.725  1.00  0.00           O
ATOM    519  N   SER A  27      78.175  43.250 160.585  1.00  0.00           N
ATOM    521  CA  SER A  27      78.155  44.240 161.656  1.00  0.00           C
ATOM    523  CB  SER A  27      77.315  45.510 161.316  1.00  0.00           C
ATOM    526  OG  SER A  27      78.045  46.320 160.396  1.00  0.00           O
ATOM    528  C   SER A  27      77.885  43.800 163.076  1.00  0.00           C
ATOM    529  O   SER A  27      78.665  44.120 163.967  1.00  0.00           O
ATOM    530  N   GLY A  28      76.785  43.070 163.336  1.00  0.00           N
ATOM    532  CA  GLY A  28      76.395  42.720 164.697  1.00  0.00           C
ATOM    535  C   GLY A  28      75.535  41.490 164.757  1.00  0.00           C
ATOM    536  O   GLY A  28      74.575  41.340 164.007  1.00  0.00           O
ATOM    537  N   ALA A  29      75.815  40.550 165.667  1.00  0.00           N
ATOM    539  CA  ALA A  29      76.715  40.690 166.796  1.00  0.00           C
ATOM    541  CB  ALA A  29      76.055  40.120 168.066  1.00  0.00           C
ATOM    545  C   ALA A  29      78.065  40.050 166.516  1.00  0.00           C
ATOM    546  O   ALA A  29      79.045  40.740 166.245  1.00  0.00           O
ATOM    547  N   ASP A  30      78.185  38.720 166.586  1.00  0.00           N
ATOM    549  CA  ASP A  30      79.485  38.080 166.456  1.00  0.00           C
ATOM    551  CB  ASP A  30      79.605  36.860 167.426  1.00  0.00           C
ATOM    554  CG  ASP A  30      80.985  36.770 168.056  1.00  0.00           C
ATOM    555  OD1 ASP A  30      81.465  35.630 168.266  1.00  0.00           O
ATOM    556  OD2 ASP A  30      81.505  37.830 168.476  1.00  0.00           O
ATOM    557  C   ASP A  30      79.945  37.730 165.036  1.00  0.00           C
ATOM    558  O   ASP A  30      81.155  37.560 164.897  1.00  0.00           O
ATOM    559  N   PRO A  31      79.155  37.610 163.967  1.00  0.00           N
ATOM    560  CD  PRO A  31      77.805  37.050 164.016  1.00  0.00           C
ATOM    563  CA  PRO A  31      79.725  37.440 162.626  1.00  0.00           C
ATOM    565  CB  PRO A  31      78.575  36.840 161.826  1.00  0.00           C
ATOM    568  CG  PRO A  31      77.815  36.050 162.867  1.00  0.00           C
ATOM    571  C   PRO A  31      80.275  38.730 162.057  1.00  0.00           C
ATOM    572  O   PRO A  31      79.835  39.220 161.017  1.00  0.00           O
ATOM    573  N   ARG A  32      81.275  39.300 162.747  1.00  0.00           N
ATOM    575  CA  ARG A  32      82.005  40.440 162.297  1.00  0.00           C
ATOM    577  CB  ARG A  32      82.865  41.030 163.427  1.00  0.00           C
ATOM    580  CG  ARG A  32      81.985  41.550 164.576  1.00  0.00           C
ATOM    583  CD  ARG A  32      82.825  42.160 165.686  1.00  0.00           C
ATOM    586  NE  ARG A  32      81.935  42.400 166.876  1.00  0.00           N
ATOM    588  CZ  ARG A  32      82.475  42.810 168.007  1.00  0.00           C
ATOM    589  NH1 ARG A  32      81.775  42.830 169.126  1.00  0.00           N
ATOM    592  NH2 ARG A  32      83.715  43.270 168.016  1.00  0.00           N
ATOM    595  C   ARG A  32      82.825  40.140 161.057  1.00  0.00           C
ATOM    596  O   ARG A  32      83.965  39.700 161.096  1.00  0.00           O
ATOM    597  N   PHE A  33      82.225  40.470 159.906  1.00  0.00           N
ATOM    599  CA  PHE A  33      82.835  41.320 158.926  1.00  0.00           C
ATOM    601  CB  PHE A  33      81.865  41.420 157.717  1.00  0.00           C
ATOM    604  CG  PHE A  33      81.965  40.380 156.646  1.00  0.00           C
ATOM    605  CD1 PHE A  33      83.195  39.970 156.105  1.00  0.00           C
ATOM    607  CE1 PHE A  33      83.245  39.160 154.966  1.00  0.00           C
ATOM    609  CZ  PHE A  33      82.055  38.740 154.366  1.00  0.00           C
ATOM    611  CD2 PHE A  33      80.785  39.950 156.026  1.00  0.00           C
ATOM    613  CE2 PHE A  33      80.815  39.130 154.896  1.00  0.00           C
ATOM    615  C   PHE A  33      82.985  42.710 159.536  1.00  0.00           C
ATOM    616  O   PHE A  33      82.015  43.240 160.077  1.00  0.00           O
ATOM    617  N   GLU A  34      84.175  43.320 159.447  1.00  0.00           N
ATOM    619  CA  GLU A  34      84.425  44.630 160.007  1.00  0.00           C
ATOM    621  CB  GLU A  34      85.625  44.490 161.007  1.00  0.00           C
ATOM    624  CG  GLU A  34      85.345  45.170 162.385  1.00  0.00           C
ATOM    627  CD  GLU A  34      86.155  44.730 163.617  1.00  0.00           C
ATOM    628  OE1 GLU A  34      85.895  45.300 164.706  1.00  0.00           O
ATOM    629  OE2 GLU A  34      87.045  43.850 163.517  1.00  0.00           O
ATOM    630  C   GLU A  34      84.605  45.670 158.876  1.00  0.00           C
ATOM    631  O   GLU A  34      85.715  45.980 158.456  1.00  0.00           O
ATOM    632  N   PRO A  35      83.505  46.250 158.337  1.00  0.00           N
ATOM    633  CD  PRO A  35      82.405  45.450 157.786  1.00  0.00           C
ATOM    636  CA  PRO A  35      83.565  47.540 157.676  1.00  0.00           C
ATOM    638  CB  PRO A  35      82.205  47.650 156.956  1.00  0.00           C
ATOM    641  CG  PRO A  35      81.875  46.220 156.566  1.00  0.00           C
ATOM    644  C   PRO A  35      83.745  48.680 158.667  1.00  0.00           C
ATOM    645  O   PRO A  35      84.655  49.460 158.447  1.00  0.00           O
ATOM    646  N   LEU A  36      82.865  48.800 159.686  1.00  0.00           N
ATOM    648  CA  LEU A  36      82.715  50.020 160.486  1.00  0.00           C
ATOM    650  CB  LEU A  36      81.345  50.700 160.197  1.00  0.00           C
ATOM    653  CG  LEU A  36      81.255  51.660 158.996  1.00  0.00           C
ATOM    655  CD1 LEU A  36      79.805  52.160 158.896  1.00  0.00           C
ATOM    659  CD2 LEU A  36      81.715  51.050 157.665  1.00  0.00           C
ATOM    663  C   LEU A  36      82.825  49.810 162.007  1.00  0.00           C
ATOM    664  O   LEU A  36      82.745  50.750 162.786  1.00  0.00           O
ATOM    665  N   ASN A  37      83.065  48.560 162.477  1.00  0.00           N
ATOM    667  CA  ASN A  37      84.045  48.360 163.536  1.00  0.00           C
ATOM    669  CB  ASN A  37      85.315  49.200 163.206  1.00  0.00           C
ATOM    672  CG  ASN A  37      86.635  48.670 163.745  1.00  0.00           C
ATOM    673  OD1 ASN A  37      87.625  48.610 163.027  1.00  0.00           O
ATOM    674  ND2 ASN A  37      86.695  48.310 165.047  1.00  0.00           N
ATOM    677  C   ASN A  37      83.565  48.490 164.986  1.00  0.00           C
ATOM    678  O   ASN A  37      84.105  49.280 165.757  1.00  0.00           O
ATOM    679  N   ALA A  38      82.605  47.730 165.556  1.00  0.00           N
ATOM    681  CA  ALA A  38      81.625  46.780 165.066  1.00  0.00           C
ATOM    683  CB  ALA A  38      82.115  45.750 164.026  1.00  0.00           C
ATOM    687  C   ALA A  38      81.215  46.030 166.327  1.00  0.00           C
ATOM    688  O   ALA A  38      82.035  45.630 167.137  1.00  0.00           O
ATOM    689  N   THR A  39      79.905  45.920 166.607  1.00  0.00           N
ATOM    691  CA  THR A  39      79.215  47.020 167.276  1.00  0.00           C
ATOM    693  CB  THR A  39      77.735  47.180 166.906  1.00  0.00           C
ATOM    695  OG1 THR A  39      77.275  46.190 166.017  1.00  0.00           O
ATOM    697  CG2 THR A  39      77.575  48.500 166.147  1.00  0.00           C
ATOM    701  C   THR A  39      79.355  46.880 168.786  1.00  0.00           C
ATOM    702  O   THR A  39      78.635  46.130 169.446  1.00  0.00           O
ATOM    703  N   ALA A  40      80.315  47.580 169.426  1.00  0.00           N
ATOM    705  CA  ALA A  40      80.735  47.080 170.715  1.00  0.00           C
ATOM    707  CB  ALA A  40      81.345  45.670 170.646  1.00  0.00           C
ATOM    711  C   ALA A  40      81.785  47.970 171.367  1.00  0.00           C
ATOM    712  O   ALA A  40      82.845  48.250 170.816  1.00  0.00           O
ATOM    713  N   ASN A  41      81.555  48.430 172.597  1.00  0.00           N
ATOM    715  CA  ASN A  41      80.275  48.890 173.085  1.00  0.00           C
ATOM    717  CB  ASN A  41      79.835  48.380 174.507  1.00  0.00           C
ATOM    720  CG  ASN A  41      79.685  46.870 174.735  1.00  0.00           C
ATOM    721  OD1 ASN A  41      79.925  46.430 175.867  1.00  0.00           O
ATOM    722  ND2 ASN A  41      79.405  46.030 173.717  1.00  0.00           N
ATOM    725  C   ASN A  41      80.525  50.370 173.215  1.00  0.00           C
ATOM    726  O   ASN A  41      81.505  50.780 173.827  1.00  0.00           O
ATOM    727  N   GLN A  42      79.635  51.210 172.677  1.00  0.00           N
ATOM    729  CA  GLN A  42      78.855  52.010 173.587  1.00  0.00           C
ATOM    731  CB  GLN A  42      78.955  53.550 173.437  1.00  0.00           C
ATOM    734  CG  GLN A  42      78.745  54.150 172.016  1.00  0.00           C
ATOM    737  CD  GLN A  42      80.025  54.340 171.187  1.00  0.00           C
ATOM    738  OE1 GLN A  42      80.065  55.110 170.227  1.00  0.00           O
ATOM    739  NE2 GLN A  42      81.115  53.640 171.586  1.00  0.00           N
ATOM    742  C   GLN A  42      77.445  51.530 173.387  1.00  0.00           C
ATOM    743  O   GLN A  42      77.125  50.970 172.337  1.00  0.00           O
ATOM    744  N   ASP A  43      76.635  51.610 174.446  1.00  0.00           N
ATOM    746  CA  ASP A  43      75.455  50.820 174.547  1.00  0.00           C
ATOM    748  CB  ASP A  43      75.025  50.680 176.036  1.00  0.00           C
ATOM    751  CG  ASP A  43      75.015  49.240 176.497  1.00  0.00           C
ATOM    752  OD1 ASP A  43      74.515  48.990 177.617  1.00  0.00           O
ATOM    753  OD2 ASP A  43      75.495  48.340 175.766  1.00  0.00           O
ATOM    754  C   ASP A  43      74.315  51.350 173.727  1.00  0.00           C
ATOM    755  O   ASP A  43      74.345  52.410 173.085  1.00  0.00           O
ATOM    756  N   TYR A  44      73.235  50.560 173.736  1.00  0.00           N
ATOM    758  CA  TYR A  44      72.095  50.760 172.896  1.00  0.00           C
ATOM    760  CB  TYR A  44      71.635  49.430 172.257  1.00  0.00           C
ATOM    763  CG  TYR A  44      70.885  48.340 172.997  1.00  0.00           C
ATOM    764  CD1 TYR A  44      70.515  48.250 174.346  1.00  0.00           C
ATOM    766  CE1 TYR A  44      69.655  47.210 174.767  1.00  0.00           C
ATOM    768  CZ  TYR A  44      69.175  46.260 173.857  1.00  0.00           C
ATOM    769  OH  TYR A  44      68.195  45.300 174.186  1.00  0.00           O
ATOM    771  CD2 TYR A  44      70.495  47.300 172.146  1.00  0.00           C
ATOM    773  CE2 TYR A  44      69.635  46.280 172.536  1.00  0.00           C
ATOM    775  C   TYR A  44      71.045  51.600 173.596  1.00  0.00           C
ATOM    776  O   TYR A  44      69.915  51.190 173.847  1.00  0.00           O
ATOM    777  N   GLN A  45      71.415  52.870 173.876  1.00  0.00           N
ATOM    779  CA  GLN A  45      70.595  54.060 173.967  1.00  0.00           C
ATOM    781  CB  GLN A  45      71.525  55.220 173.485  1.00  0.00           C
ATOM    784  CG  GLN A  45      71.075  56.660 173.827  1.00  0.00           C
ATOM    787  CD  GLN A  45      71.915  57.790 173.186  1.00  0.00           C
ATOM    788  OE1 GLN A  45      71.625  58.970 173.387  1.00  0.00           O
ATOM    789  NE2 GLN A  45      72.985  57.420 172.447  1.00  0.00           N
ATOM    792  C   GLN A  45      69.325  53.970 173.116  1.00  0.00           C
ATOM    793  O   GLN A  45      69.385  53.640 171.926  1.00  0.00           O
ATOM    794  N   ARG A  46      68.125  54.150 173.717  1.00  0.00           N
ATOM    796  CA  ARG A  46      66.935  53.600 173.056  1.00  0.00           C
ATOM    798  CB  ARG A  46      66.705  52.110 173.376  1.00  0.00           C
ATOM    801  CG  ARG A  46      65.735  51.430 172.385  1.00  0.00           C
ATOM    804  CD  ARG A  46      66.295  50.100 171.896  1.00  0.00           C
ATOM    807  NE  ARG A  46      67.305  50.400 170.826  1.00  0.00           N
ATOM    809  CZ  ARG A  46      67.835  49.460 170.066  1.00  0.00           C
ATOM    810  NH1 ARG A  46      68.405  49.760 168.927  1.00  0.00           N
ATOM    813  NH2 ARG A  46      67.735  48.190 170.336  1.00  0.00           N
ATOM    816  C   ARG A  46      65.685  54.340 173.427  1.00  0.00           C
ATOM    817  O   ARG A  46      64.935  54.010 174.346  1.00  0.00           O
ATOM    818  N   ASP A  47      65.365  55.380 172.677  1.00  0.00           N
ATOM    820  CA  ASP A  47      66.325  56.170 171.926  1.00  0.00           C
ATOM    822  CB  ASP A  47      65.815  56.310 170.497  1.00  0.00           C
ATOM    825  CG  ASP A  47      65.665  54.960 169.776  1.00  0.00           C
ATOM    826  OD1 ASP A  47      64.505  54.620 169.417  1.00  0.00           O
ATOM    827  OD2 ASP A  47      66.685  54.250 169.576  1.00  0.00           O
ATOM    828  C   ASP A  47      66.495  57.420 172.795  1.00  0.00           C
ATOM    829  O   ASP A  47      65.855  57.520 173.847  1.00  0.00           O
ATOM    830  N   GLY A  48      67.415  58.370 172.547  1.00  0.00           N
ATOM    832  CA  GLY A  48      67.965  58.870 171.286  1.00  0.00           C
ATOM    835  C   GLY A  48      69.225  58.260 170.706  1.00  0.00           C
ATOM    836  O   GLY A  48      69.725  57.230 171.147  1.00  0.00           O
ATOM    837  N   LYS A  49      69.725  58.980 169.687  1.00  0.00           N
ATOM    839  CA  LYS A  49      70.765  58.750 168.707  1.00  0.00           C
ATOM    841  CB  LYS A  49      70.915  57.390 167.926  1.00  0.00           C
ATOM    844  CG  LYS A  49      70.795  56.080 168.707  1.00  0.00           C
ATOM    847  CD  LYS A  49      71.245  54.870 167.876  1.00  0.00           C
ATOM    850  CE  LYS A  49      70.915  53.550 168.577  1.00  0.00           C
ATOM    853  NZ  LYS A  49      71.355  52.390 167.766  1.00  0.00           N
ATOM    857  C   LYS A  49      72.015  59.570 168.837  1.00  0.00           C
ATOM    858  O   LYS A  49      72.275  60.260 169.827  1.00  0.00           O
ATOM    859  N   SER A  50      72.755  59.590 167.717  1.00  0.00           N
ATOM    861  CA  SER A  50      73.955  60.330 167.406  1.00  0.00           C
ATOM    863  CB  SER A  50      74.875  59.480 166.467  1.00  0.00           C
ATOM    866  OG  SER A  50      74.185  58.950 165.327  1.00  0.00           O
ATOM    868  C   SER A  50      73.575  61.690 166.857  1.00  0.00           C
ATOM    869  O   SER A  50      73.935  62.110 165.757  1.00  0.00           O
ATOM    870  N   TYR A  51      72.845  62.430 167.697  1.00  0.00           N
ATOM    872  CA  TYR A  51      72.735  63.870 167.677  1.00  0.00           C
ATOM    874  CB  TYR A  51      71.255  64.320 167.467  1.00  0.00           C
ATOM    877  CG  TYR A  51      70.295  64.150 168.625  1.00  0.00           C
ATOM    878  CD1 TYR A  51      70.225  65.130 169.637  1.00  0.00           C
ATOM    880  CE1 TYR A  51      69.275  65.050 170.656  1.00  0.00           C
ATOM    882  CZ  TYR A  51      68.355  64.000 170.686  1.00  0.00           C
ATOM    883  OH  TYR A  51      67.395  63.920 171.716  1.00  0.00           O
ATOM    885  CD2 TYR A  51      69.355  63.100 168.656  1.00  0.00           C
ATOM    887  CE2 TYR A  51      68.385  63.020 169.677  1.00  0.00           C
ATOM    889  C   TYR A  51      73.325  64.230 169.036  1.00  0.00           C
ATOM    890  O   TYR A  51      73.285  63.410 169.957  1.00  0.00           O
ATOM    891  N   LYS A  52      73.955  65.380 169.257  1.00  0.00           N
ATOM    893  CA  LYS A  52      74.095  66.560 168.417  1.00  0.00           C
ATOM    895  CB  LYS A  52      74.155  67.790 169.357  1.00  0.00           C
ATOM    898  CG  LYS A  52      72.815  68.000 170.087  1.00  0.00           C
ATOM    901  CD  LYS A  52      72.755  69.230 171.017  1.00  0.00           C
ATOM    904  CE  LYS A  52      73.695  69.150 172.226  1.00  0.00           C
ATOM    907  NZ  LYS A  52      73.605  70.380 173.036  1.00  0.00           N
ATOM    911  C   LYS A  52      75.295  66.580 167.467  1.00  0.00           C
ATOM    912  O   LYS A  52      76.135  65.680 167.477  1.00  0.00           O
ATOM    913  N   ILE A  53      75.455  67.660 166.666  1.00  0.00           N
ATOM    915  CA  ILE A  53      76.625  67.850 165.816  1.00  0.00           C
ATOM    917  CB  ILE A  53      77.865  68.160 166.686  1.00  0.00           C
ATOM    919  CG2 ILE A  53      79.025  67.140 166.656  1.00  0.00           C
ATOM    923  CG1 ILE A  53      78.335  69.610 166.436  1.00  0.00           C
ATOM    926  CD  ILE A  53      79.285  70.100 167.525  1.00  0.00           C
ATOM    930  C   ILE A  53      76.715  66.810 164.697  1.00  0.00           C
ATOM    931  O   ILE A  53      75.765  66.110 164.426  1.00  0.00           O
ATOM    932  N   VAL A  54      77.835  66.740 163.956  1.00  0.00           N
ATOM    934  CA  VAL A  54      78.025  65.910 162.786  1.00  0.00           C
ATOM    936  CB  VAL A  54      79.345  66.240 162.105  1.00  0.00           C
ATOM    938  CG1 VAL A  54      79.625  65.310 160.917  1.00  0.00           C
ATOM    942  CG2 VAL A  54      79.275  67.680 161.566  1.00  0.00           C
ATOM    946  C   VAL A  54      77.865  64.430 163.066  1.00  0.00           C
ATOM    947  O   VAL A  54      77.335  63.730 162.206  1.00  0.00           O
ATOM    948  N   GLN A  55      78.305  63.990 164.277  1.00  0.00           N
ATOM    950  CA  GLN A  55      78.265  62.640 164.867  1.00  0.00           C
ATOM    952  CB  GLN A  55      77.085  62.500 165.876  1.00  0.00           C
ATOM    955  CG  GLN A  55      77.435  61.810 167.235  1.00  0.00           C
ATOM    958  CD  GLN A  55      77.985  62.670 168.376  1.00  0.00           C
ATOM    959  OE1 GLN A  55      78.155  62.210 169.507  1.00  0.00           O
ATOM    960  NE2 GLN A  55      78.255  63.960 168.116  1.00  0.00           N
ATOM    963  C   GLN A  55      78.305  61.510 163.827  1.00  0.00           C
ATOM    964  O   GLN A  55      77.295  61.120 163.225  1.00  0.00           O
ATOM    965  N   ASP A  56      79.515  61.060 163.495  1.00  0.00           N
ATOM    967  CA  ASP A  56      79.875  60.530 162.206  1.00  0.00           C
ATOM    969  CB  ASP A  56      81.415  60.290 162.117  1.00  0.00           C
ATOM    972  CG  ASP A  56      81.985  59.270 163.096  1.00  0.00           C
ATOM    973  OD1 ASP A  56      82.955  58.560 162.706  1.00  0.00           O
ATOM    974  OD2 ASP A  56      81.595  59.250 164.286  1.00  0.00           O
ATOM    975  C   ASP A  56      79.135  59.260 161.747  1.00  0.00           C
ATOM    976  O   ASP A  56      78.835  58.400 162.577  1.00  0.00           O
ATOM    977  N   PRO A  57      78.885  59.060 160.445  1.00  0.00           N
ATOM    978  CD  PRO A  57      79.315  57.750 159.926  1.00  0.00           C
ATOM    981  CA  PRO A  57      78.955  60.080 159.387  1.00  0.00           C
ATOM    983  CB  PRO A  57      79.375  59.280 158.137  1.00  0.00           C
ATOM    986  CG  PRO A  57      80.155  58.120 158.716  1.00  0.00           C
ATOM    989  C   PRO A  57      77.645  60.810 159.066  1.00  0.00           C
ATOM    990  O   PRO A  57      77.335  60.950 157.876  1.00  0.00           O
ATOM    991  N   SER A  58      76.905  61.350 160.056  1.00  0.00           N
ATOM    993  CA  SER A  58      75.745  62.220 159.846  1.00  0.00           C
ATOM    995  CB  SER A  58      74.835  62.080 158.576  1.00  0.00           C
ATOM    998  OG  SER A  58      75.245  63.030 157.587  1.00  0.00           O
ATOM   1000  C   SER A  58      74.785  62.220 160.995  1.00  0.00           C
ATOM   1001  O   SER A  58      74.455  61.220 161.607  1.00  0.00           O
ATOM   1002  N   ARG A  59      74.205  63.410 161.217  1.00  0.00           N
ATOM   1004  CA  ARG A  59      73.395  63.720 162.367  1.00  0.00           C
ATOM   1006  CB  ARG A  59      73.615  65.210 162.665  1.00  0.00           C
ATOM   1009  CG  ARG A  59      72.915  66.200 161.736  1.00  0.00           C
ATOM   1012  CD  ARG A  59      73.675  67.520 161.536  1.00  0.00           C
ATOM   1015  NE  ARG A  59      73.505  67.870 160.097  1.00  0.00           N
ATOM   1017  CZ  ARG A  59      73.645  69.070 159.566  1.00  0.00           C
ATOM   1018  NH1 ARG A  59      73.355  69.190 158.286  1.00  0.00           N
ATOM   1021  NH2 ARG A  59      74.095  70.110 160.227  1.00  0.00           N
ATOM   1024  C   ARG A  59      71.935  63.440 162.066  1.00  0.00           C
ATOM   1025  O   ARG A  59      71.045  63.980 162.736  1.00  0.00           O
ATOM   1026  N   PHE A  60      71.655  62.540 161.067  1.00  0.00           N
ATOM   1028  CA  PHE A  60      70.445  61.730 161.007  1.00  0.00           C
ATOM   1030  CB  PHE A  60      70.545  60.400 160.197  1.00  0.00           C
ATOM   1033  CG  PHE A  60      70.415  60.510 158.697  1.00  0.00           C
ATOM   1034  CD1 PHE A  60      69.765  59.460 158.027  1.00  0.00           C
ATOM   1036  CE1 PHE A  60      69.645  59.460 156.637  1.00  0.00           C
ATOM   1038  CZ  PHE A  60      70.165  60.520 155.896  1.00  0.00           C
ATOM   1040  CD2 PHE A  60      70.925  61.580 157.945  1.00  0.00           C
ATOM   1042  CE2 PHE A  60      70.805  61.580 156.546  1.00  0.00           C
ATOM   1044  C   PHE A  60      69.985  61.300 162.375  1.00  0.00           C
ATOM   1045  O   PHE A  60      70.755  60.760 163.176  1.00  0.00           O
ATOM   1046  N   SER A  61      68.725  61.530 162.665  1.00  0.00           N
ATOM   1048  CA  SER A  61      68.145  61.110 163.896  1.00  0.00           C
ATOM   1050  CB  SER A  61      68.035  62.290 164.917  1.00  0.00           C
ATOM   1053  OG  SER A  61      67.795  63.540 164.277  1.00  0.00           O
ATOM   1055  C   SER A  61      66.945  60.240 163.557  1.00  0.00           C
ATOM   1056  O   SER A  61      66.835  59.750 162.437  1.00  0.00           O
ATOM   1057  N   GLN A  62      66.155  59.870 164.566  1.00  0.00           N
ATOM   1059  CA  GLN A  62      65.595  58.530 164.586  1.00  0.00           C
ATOM   1061  CB  GLN A  62      66.705  57.450 164.776  1.00  0.00           C
ATOM   1064  CG  GLN A  62      67.975  57.800 165.616  1.00  0.00           C
ATOM   1067  CD  GLN A  62      67.755  58.560 166.926  1.00  0.00           C
ATOM   1068  OE1 GLN A  62      67.415  58.020 167.966  1.00  0.00           O
ATOM   1069  NE2 GLN A  62      68.045  59.880 166.926  1.00  0.00           N
ATOM   1072  C   GLN A  62      64.555  58.340 165.656  1.00  0.00           C
ATOM   1073  O   GLN A  62      63.965  57.280 165.826  1.00  0.00           O
ATOM   1074  N   ALA A  63      64.315  59.410 166.427  1.00  0.00           N
ATOM   1076  CA  ALA A  63      63.655  59.360 167.677  1.00  0.00           C
ATOM   1078  CB  ALA A  63      64.375  58.450 168.676  1.00  0.00           C
ATOM   1082  C   ALA A  63      63.665  60.770 168.225  1.00  0.00           C
ATOM   1083  O   ALA A  63      63.755  61.760 167.507  1.00  0.00           O
ATOM   1084  N   GLY A  64      63.635  60.910 169.566  1.00  0.00           N
ATOM   1086  CA  GLY A  64      63.275  62.150 170.197  1.00  0.00           C
ATOM   1089  C   GLY A  64      61.795  62.400 170.177  1.00  0.00           C
ATOM   1090  O   GLY A  64      60.985  61.700 169.566  1.00  0.00           O
ATOM   1091  N   LEU A  65      61.385  63.430 170.896  1.00  0.00           N
ATOM   1093  CA  LEU A  65      60.005  63.710 171.147  1.00  0.00           C
ATOM   1095  CB  LEU A  65      59.795  63.830 172.665  1.00  0.00           C
ATOM   1098  CG  LEU A  65      58.325  63.790 173.126  1.00  0.00           C
ATOM   1100  CD1 LEU A  65      57.975  62.410 173.676  1.00  0.00           C
ATOM   1104  CD2 LEU A  65      58.085  64.890 174.176  1.00  0.00           C
ATOM   1108  C   LEU A  65      59.685  65.030 170.486  1.00  0.00           C
ATOM   1109  O   LEU A  65      60.545  65.910 170.406  1.00  0.00           O
ATOM   1110  N   ALA A  66      58.445  65.180 169.995  1.00  0.00           N
ATOM   1112  CA  ALA A  66      57.905  66.470 169.656  1.00  0.00           C
ATOM   1114  CB  ALA A  66      57.085  66.390 168.367  1.00  0.00           C
ATOM   1118  C   ALA A  66      57.035  67.030 170.777  1.00  0.00           C
ATOM   1119  O   ALA A  66      56.345  66.310 171.507  1.00  0.00           O
ATOM   1120  N   ALA A  67      57.035  68.370 170.876  1.00  0.00           N
ATOM   1122  CA  ALA A  67      56.035  69.130 171.577  1.00  0.00           C
ATOM   1124  CB  ALA A  67      56.485  69.480 173.007  1.00  0.00           C
ATOM   1128  C   ALA A  67      55.845  70.390 170.757  1.00  0.00           C
ATOM   1129  O   ALA A  67      56.635  70.660 169.846  1.00  0.00           O
ATOM   1130  N   ILE A  68      54.785  71.170 171.017  1.00  0.00           N
ATOM   1132  CA  ILE A  68      54.415  72.290 170.177  1.00  0.00           C
ATOM   1134  CB  ILE A  68      53.075  72.070 169.456  1.00  0.00           C
ATOM   1136  CG2 ILE A  68      53.285  70.860 168.507  1.00  0.00           C
ATOM   1140  CG1 ILE A  68      51.885  71.860 170.416  1.00  0.00           C
ATOM   1143  CD  ILE A  68      50.545  71.660 169.677  1.00  0.00           C
ATOM   1147  C   ILE A  68      54.395  73.570 170.976  1.00  0.00           C
ATOM   1148  O   ILE A  68      54.035  73.580 172.156  1.00  0.00           O
ATOM   1149  N   TYR A  69      54.815  74.710 170.367  1.00  0.00           N
ATOM   1151  CA  TYR A  69      54.655  76.020 170.976  1.00  0.00           C
ATOM   1153  CB  TYR A  69      55.265  77.220 170.177  1.00  0.00           C
ATOM   1156  CG  TYR A  69      56.775  77.160 170.025  1.00  0.00           C
ATOM   1157  CD1 TYR A  69      57.305  76.330 169.036  1.00  0.00           C
ATOM   1159  CE1 TYR A  69      58.675  76.360 168.736  1.00  0.00           C
ATOM   1161  CZ  TYR A  69      59.525  77.230 169.406  1.00  0.00           C
ATOM   1162  OH  TYR A  69      60.895  77.230 169.055  1.00  0.00           O
ATOM   1164  CD2 TYR A  69      57.645  78.050 170.686  1.00  0.00           C
ATOM   1166  CE2 TYR A  69      59.015  78.090 170.367  1.00  0.00           C
ATOM   1168  C   TYR A  69      53.185  76.340 171.207  1.00  0.00           C
ATOM   1169  O   TYR A  69      52.305  76.070 170.387  1.00  0.00           O
ATOM   1170  N   ASP A  70      52.905  77.000 172.346  1.00  0.00           N
ATOM   1172  CA  ASP A  70      51.665  77.700 172.626  1.00  0.00           C
ATOM   1174  CB  ASP A  70      51.635  78.080 174.126  1.00  0.00           C
ATOM   1177  CG  ASP A  70      51.305  76.870 174.967  1.00  0.00           C
ATOM   1178  OD1 ASP A  70      50.505  76.010 174.516  1.00  0.00           O
ATOM   1179  OD2 ASP A  70      51.695  76.880 176.156  1.00  0.00           O
ATOM   1180  C   ASP A  70      51.515  78.950 171.777  1.00  0.00           C
ATOM   1181  O   ASP A  70      52.445  79.400 171.117  1.00  0.00           O
ATOM   1182  N   ALA A  71      50.325  79.600 171.816  1.00  0.00           N
ATOM   1184  CA  ALA A  71      50.145  80.880 171.167  1.00  0.00           C
ATOM   1186  CB  ALA A  71      48.665  81.120 170.836  1.00  0.00           C
ATOM   1190  C   ALA A  71      50.685  82.040 171.987  1.00  0.00           C
ATOM   1191  O   ALA A  71      50.895  83.140 171.486  1.00  0.00           O
ATOM   1192  N   GLU A  72      50.985  81.830 173.287  1.00  0.00           N
ATOM   1194  CA  GLU A  72      51.675  82.810 174.107  1.00  0.00           C
ATOM   1196  CB  GLU A  72      51.785  82.420 175.607  1.00  0.00           C
ATOM   1199  CG  GLU A  72      50.445  82.090 176.306  1.00  0.00           C
ATOM   1202  CD  GLU A  72      50.525  82.230 177.827  1.00  0.00           C
ATOM   1203  OE1 GLU A  72      51.365  81.540 178.456  1.00  0.00           O
ATOM   1204  OE2 GLU A  72      49.735  83.030 178.396  1.00  0.00           O
ATOM   1205  C   GLU A  72      53.055  83.220 173.557  1.00  0.00           C
ATOM   1206  O   GLU A  72      53.355  84.410 173.577  1.00  0.00           O
ATOM   1207  N   PRO A  73      53.915  82.340 173.016  1.00  0.00           N
ATOM   1208  CD  PRO A  73      54.125  81.030 173.617  1.00  0.00           C
ATOM   1211  CA  PRO A  73      55.105  82.770 172.297  1.00  0.00           C
ATOM   1213  CB  PRO A  73      55.815  81.460 171.917  1.00  0.00           C
ATOM   1216  CG  PRO A  73      55.365  80.430 172.957  1.00  0.00           C
ATOM   1219  C   PRO A  73      54.905  83.620 171.057  1.00  0.00           C
ATOM   1220  O   PRO A  73      55.905  84.140 170.566  1.00  0.00           O
ATOM   1221  N   GLY A  74      53.685  83.760 170.497  1.00  0.00           N
ATOM   1223  CA  GLY A  74      53.425  84.570 169.316  1.00  0.00           C
ATOM   1226  C   GLY A  74      53.935  85.980 169.376  1.00  0.00           C
ATOM   1227  O   GLY A  74      53.605  86.730 170.295  1.00  0.00           O
ATOM   1228  N   SER A  75      54.765  86.360 168.396  1.00  0.00           N
ATOM   1230  CA  SER A  75      55.375  87.680 168.387  1.00  0.00           C
ATOM   1232  CB  SER A  75      54.385  88.900 168.417  1.00  0.00           C
ATOM   1235  OG  SER A  75      53.205  88.710 167.636  1.00  0.00           O
ATOM   1237  C   SER A  75      56.375  87.840 169.527  1.00  0.00           C
ATOM   1238  O   SER A  75      56.555  88.940 170.025  1.00  0.00           O
ATOM   1239  N   ASN A  76      57.045  86.750 169.986  1.00  0.00           N
ATOM   1241  CA  ASN A  76      58.255  86.850 170.797  1.00  0.00           C
ATOM   1243  CB  ASN A  76      58.215  86.030 172.117  1.00  0.00           C
ATOM   1246  CG  ASN A  76      57.265  86.630 173.146  1.00  0.00           C
ATOM   1247  OD1 ASN A  76      57.095  87.840 173.287  1.00  0.00           O
ATOM   1248  ND2 ASN A  76      56.595  85.750 173.927  1.00  0.00           N
ATOM   1251  C   ASN A  76      59.405  86.300 169.986  1.00  0.00           C
ATOM   1252  O   ASN A  76      59.295  85.270 169.326  1.00  0.00           O
ATOM   1253  N   LEU A  77      60.555  86.980 170.036  1.00  0.00           N
ATOM   1255  CA  LEU A  77      61.795  86.650 169.387  1.00  0.00           C
ATOM   1257  CB  LEU A  77      62.825  87.790 169.605  1.00  0.00           C
ATOM   1260  CG  LEU A  77      62.305  89.210 169.346  1.00  0.00           C
ATOM   1262  CD1 LEU A  77      61.675  89.870 170.576  1.00  0.00           C
ATOM   1266  CD2 LEU A  77      63.445  90.110 168.847  1.00  0.00           C
ATOM   1270  C   LEU A  77      62.435  85.350 169.827  1.00  0.00           C
ATOM   1271  O   LEU A  77      62.885  85.210 170.976  1.00  0.00           O
ATOM   1272  N   THR A  78      62.575  84.390 168.896  1.00  0.00           N
ATOM   1274  CA  THR A  78      63.355  83.190 169.066  1.00  0.00           C
ATOM   1276  CB  THR A  78      63.115  82.180 167.936  1.00  0.00           C
ATOM   1278  OG1 THR A  78      63.575  82.660 166.676  1.00  0.00           O
ATOM   1280  CG2 THR A  78      61.625  81.860 167.805  1.00  0.00           C
ATOM   1284  C   THR A  78      64.845  83.470 169.146  1.00  0.00           C
ATOM   1285  O   THR A  78      65.335  84.590 168.997  1.00  0.00           O
ATOM   1286  N   ALA A  79      65.635  82.400 169.335  1.00  0.00           N
ATOM   1288  CA  ALA A  79      67.075  82.450 169.286  1.00  0.00           C
ATOM   1290  CB  ALA A  79      67.625  81.050 169.576  1.00  0.00           C
ATOM   1294  C   ALA A  79      67.695  82.980 167.986  1.00  0.00           C
ATOM   1295  O   ALA A  79      68.775  83.570 168.016  1.00  0.00           O
ATOM   1296  N   SER A  80      67.015  82.850 166.816  1.00  0.00           N
ATOM   1298  CA  SER A  80      67.515  83.210 165.486  1.00  0.00           C
ATOM   1300  CB  SER A  80      66.875  82.330 164.366  1.00  0.00           C
ATOM   1303  OG  SER A  80      65.445  82.430 164.366  1.00  0.00           O
ATOM   1305  C   SER A  80      67.205  84.640 165.107  1.00  0.00           C
ATOM   1306  O   SER A  80      67.425  85.050 163.977  1.00  0.00           O
ATOM   1307  N   GLY A  81      66.675  85.440 166.057  1.00  0.00           N
ATOM   1309  CA  GLY A  81      66.265  86.810 165.797  1.00  0.00           C
ATOM   1312  C   GLY A  81      65.065  86.850 164.906  1.00  0.00           C
ATOM   1313  O   GLY A  81      64.945  87.680 164.016  1.00  0.00           O
ATOM   1314  N   GLU A  82      64.175  85.900 165.117  1.00  0.00           N
ATOM   1316  CA  GLU A  82      62.975  85.770 164.326  1.00  0.00           C
ATOM   1318  CB  GLU A  82      63.065  84.420 163.587  1.00  0.00           C
ATOM   1321  CG  GLU A  82      61.975  84.180 162.525  1.00  0.00           C
ATOM   1324  CD  GLU A  82      62.585  83.540 161.297  1.00  0.00           C
ATOM   1325  OE1 GLU A  82      63.115  82.400 161.376  1.00  0.00           O
ATOM   1326  OE2 GLU A  82      62.515  84.190 160.227  1.00  0.00           O
ATOM   1327  C   GLU A  82      61.835  85.770 165.295  1.00  0.00           C
ATOM   1328  O   GLU A  82      61.875  85.040 166.275  1.00  0.00           O
ATOM   1329  N   ALA A  83      60.795  86.610 165.126  1.00  0.00           N
ATOM   1331  CA  ALA A  83      59.645  86.550 165.985  1.00  0.00           C
ATOM   1333  CB  ALA A  83      58.805  87.830 165.887  1.00  0.00           C
ATOM   1337  C   ALA A  83      58.805  85.330 165.706  1.00  0.00           C
ATOM   1338  O   ALA A  83      58.505  84.990 164.566  1.00  0.00           O
ATOM   1339  N   PHE A  84      58.425  84.580 166.766  1.00  0.00           N
ATOM   1341  CA  PHE A  84      57.765  83.310 166.607  1.00  0.00           C
ATOM   1343  CB  PHE A  84      57.695  82.550 167.957  1.00  0.00           C
ATOM   1346  CG  PHE A  84      57.195  81.150 167.697  1.00  0.00           C
ATOM   1347  CD1 PHE A  84      58.085  80.220 167.137  1.00  0.00           C
ATOM   1349  CE1 PHE A  84      57.625  78.960 166.736  1.00  0.00           C
ATOM   1351  CZ  PHE A  84      56.275  78.640 166.906  1.00  0.00           C
ATOM   1353  CD2 PHE A  84      55.855  80.810 167.876  1.00  0.00           C
ATOM   1355  CE2 PHE A  84      55.385  79.550 167.477  1.00  0.00           C
ATOM   1357  C   PHE A  84      56.375  83.460 165.976  1.00  0.00           C
ATOM   1358  O   PHE A  84      55.475  84.060 166.566  1.00  0.00           O
ATOM   1359  N   ASP A  85      56.195  82.890 164.767  1.00  0.00           N
ATOM   1361  CA  ASP A  85      54.945  82.990 164.045  1.00  0.00           C
ATOM   1363  CB  ASP A  85      55.145  83.660 162.655  1.00  0.00           C
ATOM   1366  CG  ASP A  85      53.815  84.100 162.047  1.00  0.00           C
ATOM   1367  OD1 ASP A  85      52.795  83.410 162.317  1.00  0.00           O
ATOM   1368  OD2 ASP A  85      53.805  85.080 161.245  1.00  0.00           O
ATOM   1369  C   ASP A  85      54.315  81.590 163.986  1.00  0.00           C
ATOM   1370  O   ASP A  85      54.875  80.670 163.406  1.00  0.00           O
ATOM   1371  N   PRO A  86      53.155  81.320 164.586  1.00  0.00           N
ATOM   1372  CD  PRO A  86      52.365  82.260 165.376  1.00  0.00           C
ATOM   1375  CA  PRO A  86      52.585  79.980 164.586  1.00  0.00           C
ATOM   1377  CB  PRO A  86      51.485  80.090 165.646  1.00  0.00           C
ATOM   1380  CG  PRO A  86      51.035  81.540 165.527  1.00  0.00           C
ATOM   1383  C   PRO A  86      52.025  79.590 163.225  1.00  0.00           C
ATOM   1384  O   PRO A  86      51.685  78.420 163.056  1.00  0.00           O
ATOM   1385  N   THR A  87      51.855  80.550 162.267  1.00  0.00           N
ATOM   1387  CA  THR A  87      51.475  80.230 160.896  1.00  0.00           C
ATOM   1389  CB  THR A  87      50.885  81.430 160.136  1.00  0.00           C
ATOM   1391  OG1 THR A  87      49.985  80.980 159.146  1.00  0.00           O
ATOM   1393  CG2 THR A  87      51.895  82.330 159.426  1.00  0.00           C
ATOM   1397  C   THR A  87      52.665  79.700 160.117  1.00  0.00           C
ATOM   1398  O   THR A  87      52.545  78.830 159.257  1.00  0.00           O
ATOM   1399  N   GLN A  88      53.865  80.180 160.457  1.00  0.00           N
ATOM   1401  CA  GLN A  88      55.115  79.700 159.937  1.00  0.00           C
ATOM   1403  CB  GLN A  88      56.255  80.660 160.396  1.00  0.00           C
ATOM   1406  CG  GLN A  88      57.715  80.300 160.047  1.00  0.00           C
ATOM   1409  CD  GLN A  88      58.675  80.500 161.236  1.00  0.00           C
ATOM   1410  OE1 GLN A  88      58.705  81.520 161.926  1.00  0.00           O
ATOM   1411  NE2 GLN A  88      59.515  79.470 161.507  1.00  0.00           N
ATOM   1414  C   GLN A  88      55.345  78.250 160.357  1.00  0.00           C
ATOM   1415  O   GLN A  88      55.225  77.880 161.516  1.00  0.00           O
ATOM   1416  N   LEU A  89      55.745  77.380 159.417  1.00  0.00           N
ATOM   1418  CA  LEU A  89      56.385  76.130 159.767  1.00  0.00           C
ATOM   1420  CB  LEU A  89      56.575  75.210 158.526  1.00  0.00           C
ATOM   1423  CG  LEU A  89      55.295  74.960 157.697  1.00  0.00           C
ATOM   1425  CD1 LEU A  89      55.565  74.000 156.527  1.00  0.00           C
ATOM   1429  CD2 LEU A  89      54.155  74.430 158.576  1.00  0.00           C
ATOM   1433  C   LEU A  89      57.735  76.460 160.376  1.00  0.00           C
ATOM   1434  O   LEU A  89      58.525  77.130 159.727  1.00  0.00           O
ATOM   1435  N   THR A  90      57.995  76.030 161.637  1.00  0.00           N
ATOM   1437  CA  THR A  90      59.345  76.000 162.206  1.00  0.00           C
ATOM   1439  CB  THR A  90      60.185  75.030 161.396  1.00  0.00           C
ATOM   1441  OG1 THR A  90      60.635  75.660 160.227  1.00  0.00           O
ATOM   1443  CG2 THR A  90      61.435  74.490 162.076  1.00  0.00           C
ATOM   1447  C   THR A  90      59.335  75.590 163.676  1.00  0.00           C
ATOM   1448  O   THR A  90      58.405  74.930 164.126  1.00  0.00           O
ATOM   1449  N   ALA A  91      60.385  75.910 164.475  1.00  0.00           N
ATOM   1451  CA  ALA A  91      60.835  75.050 165.556  1.00  0.00           C
ATOM   1453  CB  ALA A  91      60.925  73.550 165.177  1.00  0.00           C
ATOM   1457  C   ALA A  91      62.215  75.320 166.147  1.00  0.00           C
ATOM   1458  O   ALA A  91      63.135  75.840 165.516  1.00  0.00           O
ATOM   1459  N   ALA A  92      62.385  74.830 167.375  1.00  0.00           N
ATOM   1461  CA  ALA A  92      63.665  74.710 168.046  1.00  0.00           C
ATOM   1463  CB  ALA A  92      63.475  74.950 169.557  1.00  0.00           C
ATOM   1467  C   ALA A  92      64.275  73.330 167.906  1.00  0.00           C
ATOM   1468  O   ALA A  92      63.605  72.330 168.167  1.00  0.00           O
ATOM   1469  N   HIS A  93      65.575  73.230 167.556  1.00  0.00           N
ATOM   1471  CA  HIS A  93      66.365  72.020 167.697  1.00  0.00           C
ATOM   1473  CB  HIS A  93      66.665  71.320 166.337  1.00  0.00           C
ATOM   1476  ND1 HIS A  93      68.815  70.050 166.497  1.00  0.00           N
ATOM   1477  CG  HIS A  93      67.435  70.030 166.415  1.00  0.00           C
ATOM   1478  CE1 HIS A  93      69.195  68.790 166.467  1.00  0.00           C
ATOM   1480  NE2 HIS A  93      68.135  67.960 166.347  1.00  0.00           N
ATOM   1482  CD2 HIS A  93      67.005  68.740 166.316  1.00  0.00           C
ATOM   1484  C   HIS A  93      67.685  72.410 168.355  1.00  0.00           C
ATOM   1485  O   HIS A  93      68.195  73.490 168.046  1.00  0.00           O
ATOM   1486  N   PRO A  94      68.275  71.660 169.277  1.00  0.00           N
ATOM   1487  CD  PRO A  94      67.735  70.400 169.817  1.00  0.00           C
ATOM   1490  CA  PRO A  94      69.535  72.020 169.897  1.00  0.00           C
ATOM   1492  CB  PRO A  94      69.435  71.330 171.265  1.00  0.00           C
ATOM   1495  CG  PRO A  94      68.625  70.050 171.007  1.00  0.00           C
ATOM   1498  C   PRO A  94      70.705  71.530 169.045  1.00  0.00           C
ATOM   1499  O   PRO A  94      70.845  70.340 168.786  1.00  0.00           O
ATOM   1500  N   THR A  95      71.585  72.470 168.617  1.00  0.00           N
ATOM   1502  CA  THR A  95      72.685  72.280 167.665  1.00  0.00           C
ATOM   1504  CB  THR A  95      73.575  71.010 167.706  1.00  0.00           C
ATOM   1506  OG1 THR A  95      74.005  70.480 166.447  1.00  0.00           O
ATOM   1508  CG2 THR A  95      74.855  71.350 168.495  1.00  0.00           C
ATOM   1512  C   THR A  95      72.315  72.670 166.265  1.00  0.00           C
ATOM   1513  O   THR A  95      72.965  73.560 165.725  1.00  0.00           O
ATOM   1514  N   LEU A  96      71.325  72.000 165.626  1.00  0.00           N
ATOM   1516  CA  LEU A  96      71.085  72.110 164.195  1.00  0.00           C
ATOM   1518  CB  LEU A  96      69.845  71.270 163.827  1.00  0.00           C
ATOM   1521  CG  LEU A  96      69.395  71.100 162.355  1.00  0.00           C
ATOM   1523  CD1 LEU A  96      68.845  72.410 161.796  1.00  0.00           C
ATOM   1527  CD2 LEU A  96      70.455  70.520 161.405  1.00  0.00           C
ATOM   1531  C   LEU A  96      71.065  73.580 163.717  1.00  0.00           C
ATOM   1532  O   LEU A  96      70.365  74.410 164.326  1.00  0.00           O
ATOM   1533  N   PRO A  97      71.905  73.970 162.747  1.00  0.00           N
ATOM   1534  CD  PRO A  97      73.105  73.220 162.327  1.00  0.00           C
ATOM   1537  CA  PRO A  97      71.965  75.320 162.197  1.00  0.00           C
ATOM   1539  CB  PRO A  97      72.945  75.210 161.036  1.00  0.00           C
ATOM   1542  CG  PRO A  97      73.965  74.210 161.545  1.00  0.00           C
ATOM   1545  C   PRO A  97      70.655  75.880 161.727  1.00  0.00           C
ATOM   1546  O   PRO A  97      69.865  75.180 161.117  1.00  0.00           O
ATOM   1547  N   ILE A  98      70.455  77.180 161.936  1.00  0.00           N
ATOM   1549  CA  ILE A  98      69.235  77.870 161.607  1.00  0.00           C
ATOM   1551  CB  ILE A  98      69.305  79.290 162.137  1.00  0.00           C
ATOM   1553  CG2 ILE A  98      68.085  80.130 161.686  1.00  0.00           C
ATOM   1557  CG1 ILE A  98      69.355  79.260 163.687  1.00  0.00           C
ATOM   1560  CD  ILE A  98      70.745  79.120 164.316  1.00  0.00           C
ATOM   1564  C   ILE A  98      68.775  77.750 160.155  1.00  0.00           C
ATOM   1565  O   ILE A  98      67.575  77.540 159.986  1.00  0.00           O
ATOM   1566  N   PRO A  99      69.505  77.770 159.046  1.00  0.00           N
ATOM   1567  CD  PRO A  99      70.955  77.930 158.906  1.00  0.00           C
ATOM   1570  CA  PRO A  99      68.855  77.580 157.766  1.00  0.00           C
ATOM   1572  CB  PRO A  99      69.885  78.100 156.766  1.00  0.00           C
ATOM   1575  CG  PRO A  99      71.225  77.740 157.396  1.00  0.00           C
ATOM   1578  C   PRO A  99      68.525  76.120 157.466  1.00  0.00           C
ATOM   1579  O   PRO A  99      67.855  75.900 156.467  1.00  0.00           O
ATOM   1580  N   SER A 100      68.985  75.100 158.237  1.00  0.00           N
ATOM   1582  CA  SER A 100      68.805  73.720 157.777  1.00  0.00           C
ATOM   1584  CB  SER A 100      69.675  72.640 158.477  1.00  0.00           C
ATOM   1587  OG  SER A 100      70.135  71.630 157.566  1.00  0.00           O
ATOM   1589  C   SER A 100      67.365  73.260 157.876  1.00  0.00           C
ATOM   1590  O   SER A 100      66.625  73.590 158.806  1.00  0.00           O
ATOM   1591  N   TYR A 101      66.945  72.450 156.896  1.00  0.00           N
ATOM   1593  CA  TYR A 101      65.625  71.870 156.857  1.00  0.00           C
ATOM   1595  CB  TYR A 101      64.975  71.910 155.436  1.00  0.00           C
ATOM   1598  CG  TYR A 101      64.685  73.320 154.956  1.00  0.00           C
ATOM   1599  CD1 TYR A 101      65.725  74.190 154.617  1.00  0.00           C
ATOM   1601  CE1 TYR A 101      65.465  75.490 154.156  1.00  0.00           C
ATOM   1603  CZ  TYR A 101      64.145  75.930 154.016  1.00  0.00           C
ATOM   1604  OH  TYR A 101      63.885  77.260 153.635  1.00  0.00           O
ATOM   1606  CD2 TYR A 101      63.365  73.750 154.745  1.00  0.00           C
ATOM   1608  CE2 TYR A 101      63.095  75.040 154.277  1.00  0.00           C
ATOM   1610  C   TYR A 101      65.685  70.450 157.385  1.00  0.00           C
ATOM   1611  O   TYR A 101      66.695  69.750 157.267  1.00  0.00           O
ATOM   1612  N   ALA A 102      64.595  69.950 157.977  1.00  0.00           N
ATOM   1614  CA  ALA A 102      64.445  68.560 158.326  1.00  0.00           C
ATOM   1616  CB  ALA A 102      64.625  68.380 159.846  1.00  0.00           C
ATOM   1620  C   ALA A 102      63.045  68.140 157.906  1.00  0.00           C
ATOM   1621  O   ALA A 102      62.165  68.970 157.766  1.00  0.00           O
ATOM   1622  N   ARG A 103      62.795  66.820 157.736  1.00  0.00           N
ATOM   1624  CA  ARG A 103      61.435  66.300 157.857  1.00  0.00           C
ATOM   1626  CB  ARG A 103      61.045  65.160 156.887  1.00  0.00           C
ATOM   1629  CG  ARG A 103      61.025  65.520 155.396  1.00  0.00           C
ATOM   1632  CD  ARG A 103      61.315  64.290 154.536  1.00  0.00           C
ATOM   1635  NE  ARG A 103      60.985  64.660 153.116  1.00  0.00           N
ATOM   1637  CZ  ARG A 103      61.725  64.330 152.066  1.00  0.00           C
ATOM   1638  NH1 ARG A 103      62.795  63.570 152.167  1.00  0.00           N
ATOM   1641  NH2 ARG A 103      61.355  64.730 150.867  1.00  0.00           N
ATOM   1644  C   ARG A 103      61.215  65.780 159.257  1.00  0.00           C
ATOM   1645  O   ARG A 103      62.095  65.170 159.855  1.00  0.00           O
ATOM   1646  N   ILE A 104      59.995  65.990 159.776  1.00  0.00           N
ATOM   1648  CA  ILE A 104      59.545  65.320 160.985  1.00  0.00           C
ATOM   1650  CB  ILE A 104      59.045  66.300 162.057  1.00  0.00           C
ATOM   1652  CG2 ILE A 104      58.355  65.530 163.196  1.00  0.00           C
ATOM   1656  CG1 ILE A 104      60.185  67.190 162.597  1.00  0.00           C
ATOM   1659  CD  ILE A 104      61.455  66.430 162.997  1.00  0.00           C
ATOM   1663  C   ILE A 104      58.435  64.410 160.585  1.00  0.00           C
ATOM   1664  O   ILE A 104      57.465  64.860 159.977  1.00  0.00           O
ATOM   1665  N   THR A 105      58.525  63.120 160.927  1.00  0.00           N
ATOM   1667  CA  THR A 105      57.425  62.180 160.816  1.00  0.00           C
ATOM   1669  CB  THR A 105      57.775  60.870 160.107  1.00  0.00           C
ATOM   1671  OG1 THR A 105      58.085  61.110 158.736  1.00  0.00           O
ATOM   1673  CG2 THR A 105      56.585  59.900 160.136  1.00  0.00           C
ATOM   1677  C   THR A 105      56.975  61.880 162.235  1.00  0.00           C
ATOM   1678  O   THR A 105      57.775  61.630 163.126  1.00  0.00           O
ATOM   1679  N   ASN A 106      55.645  61.910 162.507  1.00  0.00           N
ATOM   1681  CA  ASN A 106      55.135  61.430 163.775  1.00  0.00           C
ATOM   1683  CB  ASN A 106      53.985  62.330 164.316  1.00  0.00           C
ATOM   1686  CG  ASN A 106      52.575  61.910 163.896  1.00  0.00           C
ATOM   1687  OD1 ASN A 106      51.825  61.340 164.687  1.00  0.00           O
ATOM   1688  ND2 ASN A 106      52.205  62.200 162.636  1.00  0.00           N
ATOM   1691  C   ASN A 106      54.785  59.960 163.656  1.00  0.00           C
ATOM   1692  O   ASN A 106      53.975  59.560 162.816  1.00  0.00           O
ATOM   1693  N   LEU A 107      55.385  59.130 164.516  1.00  0.00           N
ATOM   1695  CA  LEU A 107      55.335  57.680 164.426  1.00  0.00           C
ATOM   1697  CB  LEU A 107      56.255  57.090 165.536  1.00  0.00           C
ATOM   1700  CG  LEU A 107      57.745  57.450 165.367  1.00  0.00           C
ATOM   1702  CD1 LEU A 107      58.595  56.900 166.507  1.00  0.00           C
ATOM   1706  CD2 LEU A 107      58.285  56.900 164.045  1.00  0.00           C
ATOM   1710  C   LEU A 107      53.925  57.110 164.516  1.00  0.00           C
ATOM   1711  O   LEU A 107      53.495  56.240 163.765  1.00  0.00           O
ATOM   1712  N   ALA A 108      53.145  57.690 165.445  1.00  0.00           N
ATOM   1714  CA  ALA A 108      51.815  57.270 165.855  1.00  0.00           C
ATOM   1716  CB  ALA A 108      51.455  58.110 167.096  1.00  0.00           C
ATOM   1720  C   ALA A 108      50.715  57.420 164.807  1.00  0.00           C
ATOM   1721  O   ALA A 108      49.665  56.790 164.906  1.00  0.00           O
ATOM   1722  N   ASN A 109      50.925  58.240 163.765  1.00  0.00           N
ATOM   1724  CA  ASN A 109      49.995  58.360 162.665  1.00  0.00           C
ATOM   1726  CB  ASN A 109      49.235  59.720 162.805  1.00  0.00           C
ATOM   1729  CG  ASN A 109      48.315  60.130 161.656  1.00  0.00           C
ATOM   1730  OD1 ASN A 109      48.635  59.990 160.477  1.00  0.00           O
ATOM   1731  ND2 ASN A 109      47.125  60.690 161.965  1.00  0.00           N
ATOM   1734  C   ASN A 109      50.705  58.130 161.327  1.00  0.00           C
ATOM   1735  O   ASN A 109      50.125  57.590 160.376  1.00  0.00           O
ATOM   1736  N   GLY A 110      52.005  58.460 161.217  1.00  0.00           N
ATOM   1738  CA  GLY A 110      52.785  58.360 159.995  1.00  0.00           C
ATOM   1741  C   GLY A 110      52.565  59.530 159.077  1.00  0.00           C
ATOM   1742  O   GLY A 110      52.675  59.440 157.857  1.00  0.00           O
ATOM   1743  N   ARG A 111      52.245  60.700 159.656  1.00  0.00           N
ATOM   1745  CA  ARG A 111      52.225  61.960 158.947  1.00  0.00           C
ATOM   1747  CB  ARG A 111      51.075  62.910 159.357  1.00  0.00           C
ATOM   1750  CG  ARG A 111      49.765  62.530 158.667  1.00  0.00           C
ATOM   1753  CD  ARG A 111      48.625  63.500 158.906  1.00  0.00           C
ATOM   1756  NE  ARG A 111      48.835  64.590 157.906  1.00  0.00           N
ATOM   1758  CZ  ARG A 111      48.295  65.800 157.977  1.00  0.00           C
ATOM   1759  NH1 ARG A 111      47.445  66.220 158.876  1.00  0.00           N
ATOM   1762  NH2 ARG A 111      48.545  66.620 156.975  1.00  0.00           N
ATOM   1765  C   ARG A 111      53.535  62.690 159.086  1.00  0.00           C
ATOM   1766  O   ARG A 111      54.105  62.720 160.177  1.00  0.00           O
ATOM   1767  N   MET A 112      54.005  63.300 157.977  1.00  0.00           N
ATOM   1769  CA  MET A 112      55.255  64.020 157.965  1.00  0.00           C
ATOM   1771  CB  MET A 112      56.365  63.310 157.117  1.00  0.00           C
ATOM   1774  CG  MET A 112      56.425  63.630 155.607  1.00  0.00           C
ATOM   1777  SD  MET A 112      57.915  63.050 154.745  1.00  0.00           S
ATOM   1778  CE  MET A 112      57.705  61.310 155.137  1.00  0.00           C
ATOM   1782  C   MET A 112      55.055  65.410 157.417  1.00  0.00           C
ATOM   1783  O   MET A 112      54.065  65.730 156.747  1.00  0.00           O
ATOM   1784  N   ILE A 113      56.055  66.260 157.697  1.00  0.00           N
ATOM   1786  CA  ILE A 113      56.115  67.680 157.406  1.00  0.00           C
ATOM   1788  CB  ILE A 113      55.685  68.520 158.605  1.00  0.00           C
ATOM   1790  CG2 ILE A 113      54.275  68.090 159.007  1.00  0.00           C
ATOM   1794  CG1 ILE A 113      56.635  68.380 159.816  1.00  0.00           C
ATOM   1797  CD  ILE A 113      56.275  69.350 160.947  1.00  0.00           C
ATOM   1801  C   ILE A 113      57.545  68.040 157.027  1.00  0.00           C
ATOM   1802  O   ILE A 113      58.445  67.200 157.117  1.00  0.00           O
ATOM   1803  N   VAL A 114      57.805  69.300 156.617  1.00  0.00           N
ATOM   1805  CA  VAL A 114      59.175  69.820 156.516  1.00  0.00           C
ATOM   1807  CB  VAL A 114      59.615  70.090 155.087  1.00  0.00           C
ATOM   1809  CG1 VAL A 114      61.015  70.730 155.016  1.00  0.00           C
ATOM   1813  CG2 VAL A 114      59.695  68.740 154.396  1.00  0.00           C
ATOM   1817  C   VAL A 114      59.335  71.070 157.346  1.00  0.00           C
ATOM   1818  O   VAL A 114      58.445  71.930 157.367  1.00  0.00           O
ATOM   1819  N   VAL A 115      60.455  71.170 158.085  1.00  0.00           N
ATOM   1821  CA  VAL A 115      60.705  72.170 159.096  1.00  0.00           C
ATOM   1823  CB  VAL A 115      60.535  71.540 160.486  1.00  0.00           C
ATOM   1825  CG1 VAL A 115      59.085  71.080 160.626  1.00  0.00           C
ATOM   1829  CG2 VAL A 115      61.485  70.350 160.766  1.00  0.00           C
ATOM   1833  C   VAL A 115      62.095  72.800 158.867  1.00  0.00           C
ATOM   1834  O   VAL A 115      63.085  72.090 158.757  1.00  0.00           O
ATOM   1835  N   ARG A 116      62.225  74.140 158.775  1.00  0.00           N
ATOM   1837  CA  ARG A 116      63.485  74.900 158.797  1.00  0.00           C
ATOM   1839  CB  ARG A 116      63.485  76.080 157.757  1.00  0.00           C
ATOM   1842  CG  ARG A 116      62.295  77.080 157.816  1.00  0.00           C
ATOM   1845  CD  ARG A 116      62.555  78.430 157.117  1.00  0.00           C
ATOM   1848  NE  ARG A 116      61.835  79.510 157.857  1.00  0.00           N
ATOM   1850  CZ  ARG A 116      62.305  80.130 158.926  1.00  0.00           C
ATOM   1851  NH1 ARG A 116      63.435  79.810 159.536  1.00  0.00           N
ATOM   1854  NH2 ARG A 116      61.675  81.160 159.465  1.00  0.00           N
ATOM   1857  C   ARG A 116      63.815  75.520 160.165  1.00  0.00           C
ATOM   1858  O   ARG A 116      63.105  76.400 160.656  1.00  0.00           O
ATOM   1859  N   ILE A 117      64.855  75.070 160.896  1.00  0.00           N
ATOM   1861  CA  ILE A 117      65.045  75.460 162.307  1.00  0.00           C
ATOM   1863  CB  ILE A 117      66.195  74.640 162.926  1.00  0.00           C
ATOM   1865  CG2 ILE A 117      66.685  75.160 164.296  1.00  0.00           C
ATOM   1869  CG1 ILE A 117      65.815  73.130 163.007  1.00  0.00           C
ATOM   1872  CD  ILE A 117      64.555  72.810 163.827  1.00  0.00           C
ATOM   1876  C   ILE A 117      65.125  76.970 162.577  1.00  0.00           C
ATOM   1877  O   ILE A 117      65.565  77.770 161.757  1.00  0.00           O
ATOM   1878  N   ASN A 118      64.635  77.440 163.736  1.00  0.00           N
ATOM   1880  CA  ASN A 118      64.685  78.860 164.036  1.00  0.00           C
ATOM   1882  CB  ASN A 118      63.505  79.620 163.336  1.00  0.00           C
ATOM   1885  CG  ASN A 118      62.125  79.350 163.927  1.00  0.00           C
ATOM   1886  OD1 ASN A 118      61.725  78.210 164.117  1.00  0.00           O
ATOM   1887  ND2 ASN A 118      61.345  80.430 164.176  1.00  0.00           N
ATOM   1890  C   ASN A 118      64.735  79.140 165.527  1.00  0.00           C
ATOM   1891  O   ASN A 118      64.495  80.260 165.947  1.00  0.00           O
ATOM   1892  N   ASP A 119      65.075  78.160 166.396  1.00  0.00           N
ATOM   1894  CA  ASP A 119      65.085  78.450 167.805  1.00  0.00           C
ATOM   1896  CB  ASP A 119      63.635  78.480 168.367  1.00  0.00           C
ATOM   1899  CG  ASP A 119      63.535  78.950 169.817  1.00  0.00           C
ATOM   1900  OD1 ASP A 119      64.345  79.860 170.177  1.00  0.00           O
ATOM   1901  OD2 ASP A 119      62.665  78.430 170.566  1.00  0.00           O
ATOM   1902  C   ASP A 119      65.975  77.480 168.587  1.00  0.00           C
ATOM   1903  O   ASP A 119      66.505  76.480 168.066  1.00  0.00           O
ATOM   1904  N   ARG A 120      66.175  77.770 169.875  1.00  0.00           N
ATOM   1906  CA  ARG A 120      66.905  76.970 170.826  1.00  0.00           C
ATOM   1908  CB  ARG A 120      68.055  77.800 171.427  1.00  0.00           C
ATOM   1911  CG  ARG A 120      69.155  78.230 170.445  1.00  0.00           C
ATOM   1914  CD  ARG A 120      70.275  77.220 170.177  1.00  0.00           C
ATOM   1917  NE  ARG A 120      69.865  76.330 169.045  1.00  0.00           N
ATOM   1919  CZ  ARG A 120      70.505  76.160 167.896  1.00  0.00           C
ATOM   1920  NH1 ARG A 120      71.685  76.660 167.607  1.00  0.00           N
ATOM   1923  NH2 ARG A 120      69.865  75.420 167.007  1.00  0.00           N
ATOM   1926  C   ARG A 120      66.015  76.470 171.975  1.00  0.00           C
ATOM   1927  O   ARG A 120      65.425  77.240 172.727  1.00  0.00           O
ATOM   1928  N   GLY A 121      65.955  75.140 172.167  1.00  0.00           N
ATOM   1930  CA  GLY A 121      65.155  74.430 173.156  1.00  0.00           C
ATOM   1933  C   GLY A 121      65.295  73.000 172.727  1.00  0.00           C
ATOM   1934  O   GLY A 121      66.265  72.750 172.007  1.00  0.00           O
ATOM   1935  N   PRO A 122      64.445  72.000 172.957  1.00  0.00           N
ATOM   1936  CD  PRO A 122      64.325  71.040 171.846  1.00  0.00           C
ATOM   1939  CA  PRO A 122      63.215  72.060 173.745  1.00  0.00           C
ATOM   1941  CB  PRO A 122      62.545  70.700 173.465  1.00  0.00           C
ATOM   1944  CG  PRO A 122      63.105  70.190 172.146  1.00  0.00           C
ATOM   1947  C   PRO A 122      63.315  72.120 175.257  1.00  0.00           C
ATOM   1948  O   PRO A 122      62.285  71.890 175.876  1.00  0.00           O
ATOM   1949  N   TYR A 123      64.475  72.370 175.896  1.00  0.00           N
ATOM   1951  CA  TYR A 123      64.505  72.580 177.337  1.00  0.00           C
ATOM   1953  CB  TYR A 123      63.485  73.650 177.857  1.00  0.00           C
ATOM   1956  CG  TYR A 123      63.715  74.960 177.197  1.00  0.00           C
ATOM   1957  CD1 TYR A 123      62.835  75.430 176.207  1.00  0.00           C
ATOM   1959  CE1 TYR A 123      63.045  76.670 175.607  1.00  0.00           C
ATOM   1961  CZ  TYR A 123      64.115  77.470 176.017  1.00  0.00           C
ATOM   1962  OH  TYR A 123      64.315  78.720 175.416  1.00  0.00           O
ATOM   1964  CD2 TYR A 123      64.785  75.770 177.607  1.00  0.00           C
ATOM   1966  CE2 TYR A 123      64.995  77.020 177.007  1.00  0.00           C
ATOM   1968  C   TYR A 123      64.335  71.330 178.197  1.00  0.00           C
ATOM   1969  O   TYR A 123      64.055  71.450 179.387  1.00  0.00           O
ATOM   1970  N   GLY A 124      64.505  70.100 177.656  1.00  0.00           N
ATOM   1972  CA  GLY A 124      64.345  68.960 178.547  1.00  0.00           C
ATOM   1975  C   GLY A 124      64.755  67.660 177.945  1.00  0.00           C
ATOM   1976  O   GLY A 124      64.825  67.460 176.737  1.00  0.00           O
ATOM   1977  N   ASN A 125      65.065  66.700 178.837  1.00  0.00           N
ATOM   1979  CA  ASN A 125      65.575  65.400 178.456  1.00  0.00           C
ATOM   1981  CB  ASN A 125      66.175  64.640 179.667  1.00  0.00           C
ATOM   1984  CG  ASN A 125      67.375  65.420 180.207  1.00  0.00           C
ATOM   1985  OD1 ASN A 125      68.235  65.840 179.436  1.00  0.00           O
ATOM   1986  ND2 ASN A 125      67.445  65.690 181.527  1.00  0.00           N
ATOM   1989  C   ASN A 125      64.535  64.560 177.736  1.00  0.00           C
ATOM   1990  O   ASN A 125      63.375  64.470 178.146  1.00  0.00           O
ATOM   1991  N   ASP A 126      64.985  63.960 176.617  1.00  0.00           N
ATOM   1993  CA  ASP A 126      64.265  63.020 175.787  1.00  0.00           C
ATOM   1995  CB  ASP A 126      63.315  62.030 176.555  1.00  0.00           C
ATOM   1998  CG  ASP A 126      63.885  61.300 177.777  1.00  0.00           C
ATOM   1999  OD1 ASP A 126      65.055  61.470 178.186  1.00  0.00           O
ATOM   2000  OD2 ASP A 126      63.085  60.510 178.346  1.00  0.00           O
ATOM   2001  C   ASP A 126      63.535  63.770 174.656  1.00  0.00           C
ATOM   2002  O   ASP A 126      62.895  63.180 173.786  1.00  0.00           O
ATOM   2003  N   ARG A 127      63.645  65.120 174.617  1.00  0.00           N
ATOM   2005  CA  ARG A 127      63.045  65.960 173.605  1.00  0.00           C
ATOM   2007  CB  ARG A 127      62.275  67.190 174.176  1.00  0.00           C
ATOM   2010  CG  ARG A 127      61.045  66.840 175.015  1.00  0.00           C
ATOM   2013  CD  ARG A 127      61.235  66.970 176.536  1.00  0.00           C
ATOM   2016  NE  ARG A 127      61.205  68.440 176.857  1.00  0.00           N
ATOM   2018  CZ  ARG A 127      60.775  68.980 177.987  1.00  0.00           C
ATOM   2019  NH1 ARG A 127      60.365  68.240 178.986  1.00  0.00           N
ATOM   2022  NH2 ARG A 127      60.735  70.290 178.066  1.00  0.00           N
ATOM   2025  C   ARG A 127      64.045  66.470 172.577  1.00  0.00           C
ATOM   2026  O   ARG A 127      65.055  67.080 172.906  1.00  0.00           O
ATOM   2027  N   VAL A 128      63.725  66.270 171.275  1.00  0.00           N
ATOM   2029  CA  VAL A 128      64.575  66.690 170.186  1.00  0.00           C
ATOM   2031  CB  VAL A 128      64.745  65.550 169.176  1.00  0.00           C
ATOM   2033  CG1 VAL A 128      63.515  65.350 168.266  1.00  0.00           C
ATOM   2037  CG2 VAL A 128      66.015  65.770 168.326  1.00  0.00           C
ATOM   2041  C   VAL A 128      64.055  67.950 169.527  1.00  0.00           C
ATOM   2042  O   VAL A 128      64.845  68.750 169.045  1.00  0.00           O
ATOM   2043  N   ILE A 129      62.715  68.210 169.507  1.00  0.00           N
ATOM   2045  CA  ILE A 129      62.195  69.340 168.736  1.00  0.00           C
ATOM   2047  CB  ILE A 129      61.985  68.960 167.276  1.00  0.00           C
ATOM   2049  CG2 ILE A 129      60.675  68.160 167.086  1.00  0.00           C
ATOM   2053  CG1 ILE A 129      62.055  70.180 166.347  1.00  0.00           C
ATOM   2056  CD  ILE A 129      62.175  69.800 164.875  1.00  0.00           C
ATOM   2060  C   ILE A 129      60.915  69.960 169.335  1.00  0.00           C
ATOM   2061  O   ILE A 129      60.055  69.280 169.906  1.00  0.00           O
ATOM   2062  N   SER A 130      60.785  71.300 169.227  1.00  0.00           N
ATOM   2064  CA  SER A 130      59.585  72.030 169.637  1.00  0.00           C
ATOM   2066  CB  SER A 130      59.885  73.220 170.607  1.00  0.00           C
ATOM   2069  OG  SER A 130      60.765  72.850 171.666  1.00  0.00           O
ATOM   2071  C   SER A 130      59.025  72.660 168.387  1.00  0.00           C
ATOM   2072  O   SER A 130      59.705  73.500 167.816  1.00  0.00           O
ATOM   2073  N   LEU A 131      57.835  72.280 167.887  1.00  0.00           N
ATOM   2075  CA  LEU A 131      57.325  72.660 166.555  1.00  0.00           C
ATOM   2077  CB  LEU A 131      56.745  71.420 165.807  1.00  0.00           C
ATOM   2080  CG  LEU A 131      57.735  70.290 165.466  1.00  0.00           C
ATOM   2082  CD1 LEU A 131      57.035  69.110 164.797  1.00  0.00           C
ATOM   2086  CD2 LEU A 131      58.865  70.770 164.547  1.00  0.00           C
ATOM   2090  C   LEU A 131      56.205  73.710 166.586  1.00  0.00           C
ATOM   2091  O   LEU A 131      55.445  73.830 167.547  1.00  0.00           O
ATOM   2092  N   SER A 132      56.045  74.520 165.516  1.00  0.00           N
ATOM   2094  CA  SER A 132      54.895  75.410 165.295  1.00  0.00           C
ATOM   2096  CB  SER A 132      54.995  76.250 163.997  1.00  0.00           C
ATOM   2099  OG  SER A 132      56.175  77.050 164.007  1.00  0.00           O
ATOM   2101  C   SER A 132      53.505  74.810 165.316  1.00  0.00           C
ATOM   2102  O   SER A 132      53.305  73.630 165.047  1.00  0.00           O
ATOM   2103  N   ARG A 133      52.475  75.650 165.585  1.00  0.00           N
ATOM   2105  CA  ARG A 133      51.075  75.250 165.477  1.00  0.00           C
ATOM   2107  CB  ARG A 133      50.165  76.400 165.947  1.00  0.00           C
ATOM   2110  CG  ARG A 133      48.685  76.010 166.105  1.00  0.00           C
ATOM   2113  CD  ARG A 133      47.685  77.030 165.556  1.00  0.00           C
ATOM   2116  NE  ARG A 133      47.785  76.920 164.066  1.00  0.00           N
ATOM   2118  CZ  ARG A 133      48.185  77.860 163.225  1.00  0.00           C
ATOM   2119  NH1 ARG A 133      48.765  78.960 163.625  1.00  0.00           N
ATOM   2122  NH2 ARG A 133      47.965  77.680 161.936  1.00  0.00           N
ATOM   2125  C   ARG A 133      50.665  74.810 164.066  1.00  0.00           C
ATOM   2126  O   ARG A 133      50.025  73.780 163.896  1.00  0.00           O
ATOM   2127  N   ALA A 134      51.075  75.520 162.986  1.00  0.00           N
ATOM   2129  CA  ALA A 134      50.855  75.060 161.617  1.00  0.00           C
ATOM   2131  CB  ALA A 134      51.395  76.120 160.646  1.00  0.00           C
ATOM   2135  C   ALA A 134      51.495  73.720 161.297  1.00  0.00           C
ATOM   2136  O   ALA A 134      50.965  72.850 160.616  1.00  0.00           O
ATOM   2137  N   ALA A 135      52.715  73.480 161.816  1.00  0.00           N
ATOM   2139  CA  ALA A 135      53.355  72.190 161.766  1.00  0.00           C
ATOM   2141  CB  ALA A 135      54.765  72.380 162.276  1.00  0.00           C
ATOM   2145  C   ALA A 135      52.655  71.090 162.547  1.00  0.00           C
ATOM   2146  O   ALA A 135      52.535  69.960 162.105  1.00  0.00           O
ATOM   2147  N   ALA A 136      52.125  71.440 163.736  1.00  0.00           N
ATOM   2149  CA  ALA A 136      51.275  70.610 164.547  1.00  0.00           C
ATOM   2151  CB  ALA A 136      50.905  71.350 165.846  1.00  0.00           C
ATOM   2155  C   ALA A 136      50.015  70.150 163.867  1.00  0.00           C
ATOM   2156  O   ALA A 136      49.665  68.970 163.956  1.00  0.00           O
ATOM   2157  N   ASP A 137      49.335  71.030 163.107  1.00  0.00           N
ATOM   2159  CA  ASP A 137      48.205  70.680 162.276  1.00  0.00           C
ATOM   2161  CB  ASP A 137      47.615  71.950 161.626  1.00  0.00           C
ATOM   2164  CG  ASP A 137      46.915  72.810 162.665  1.00  0.00           C
ATOM   2165  OD1 ASP A 137      46.475  72.250 163.697  1.00  0.00           O
ATOM   2166  OD2 ASP A 137      46.685  74.020 162.367  1.00  0.00           O
ATOM   2167  C   ASP A 137      48.545  69.630 161.227  1.00  0.00           C
ATOM   2168  O   ASP A 137      47.835  68.670 160.947  1.00  0.00           O
ATOM   2169  N   ARG A 138      49.725  69.750 160.616  1.00  0.00           N
ATOM   2171  CA  ARG A 138      50.185  68.810 159.626  1.00  0.00           C
ATOM   2173  CB  ARG A 138      51.315  69.460 158.837  1.00  0.00           C
ATOM   2176  CG  ARG A 138      50.985  70.730 158.046  1.00  0.00           C
ATOM   2179  CD  ARG A 138      52.305  71.410 157.676  1.00  0.00           C
ATOM   2182  NE  ARG A 138      52.035  72.440 156.626  1.00  0.00           N
ATOM   2184  CZ  ARG A 138      51.795  72.130 155.367  1.00  0.00           C
ATOM   2185  NH1 ARG A 138      51.835  70.910 154.896  1.00  0.00           N
ATOM   2188  NH2 ARG A 138      51.445  73.050 154.495  1.00  0.00           N
ATOM   2191  C   ARG A 138      50.695  67.470 160.155  1.00  0.00           C
ATOM   2192  O   ARG A 138      50.785  66.500 159.406  1.00  0.00           O
ATOM   2193  N   LEU A 139      51.035  67.370 161.447  1.00  0.00           N
ATOM   2195  CA  LEU A 139      51.365  66.090 162.057  1.00  0.00           C
ATOM   2197  CB  LEU A 139      52.525  66.220 163.085  1.00  0.00           C
ATOM   2200  CG  LEU A 139      53.915  66.560 162.525  1.00  0.00           C
ATOM   2202  CD1 LEU A 139      54.905  66.730 163.687  1.00  0.00           C
ATOM   2206  CD2 LEU A 139      54.455  65.480 161.596  1.00  0.00           C
ATOM   2210  C   LEU A 139      50.175  65.510 162.786  1.00  0.00           C
ATOM   2211  O   LEU A 139      50.245  64.380 163.266  1.00  0.00           O
ATOM   2212  N   ASN A 140      49.055  66.260 162.916  1.00  0.00           N
ATOM   2214  CA  ASN A 140      47.905  65.850 163.717  1.00  0.00           C
ATOM   2216  CB  ASN A 140      47.215  64.560 163.215  1.00  0.00           C
ATOM   2219  CG  ASN A 140      46.635  64.820 161.835  1.00  0.00           C
ATOM   2220  OD1 ASN A 140      46.485  65.950 161.386  1.00  0.00           O
ATOM   2221  ND2 ASN A 140      46.335  63.740 161.087  1.00  0.00           N
ATOM   2224  C   ASN A 140      48.205  65.780 165.197  1.00  0.00           C
ATOM   2225  O   ASN A 140      47.655  64.970 165.947  1.00  0.00           O
ATOM   2226  N   THR A 141      49.125  66.640 165.667  1.00  0.00           N
ATOM   2228  CA  THR A 141      49.625  66.560 167.047  1.00  0.00           C
ATOM   2230  CB  THR A 141      51.115  66.800 167.197  1.00  0.00           C
ATOM   2232  OG1 THR A 141      51.545  68.010 166.596  1.00  0.00           O
ATOM   2234  CG2 THR A 141      51.815  65.650 166.467  1.00  0.00           C
ATOM   2238  C   THR A 141      48.905  67.550 167.916  1.00  0.00           C
ATOM   2239  O   THR A 141      49.135  67.590 169.126  1.00  0.00           O
ATOM   2240  N   SER A 142      47.965  68.310 167.355  1.00  0.00           N
ATOM   2242  CA  SER A 142      47.185  69.300 168.085  1.00  0.00           C
ATOM   2244  CB  SER A 142      46.195  69.970 167.105  1.00  0.00           C
ATOM   2247  OG  SER A 142      45.405  70.980 167.697  1.00  0.00           O
ATOM   2249  C   SER A 142      46.415  68.710 169.266  1.00  0.00           C
ATOM   2250  O   SER A 142      46.555  69.140 170.416  1.00  0.00           O
ATOM   2251  N   ASN A 143      45.655  67.620 169.026  1.00  0.00           N
ATOM   2253  CA  ASN A 143      45.015  66.820 170.056  1.00  0.00           C
ATOM   2255  CB  ASN A 143      44.045  65.770 169.436  1.00  0.00           C
ATOM   2258  CG  ASN A 143      42.825  66.480 168.857  1.00  0.00           C
ATOM   2259  OD1 ASN A 143      42.415  67.530 169.346  1.00  0.00           O
ATOM   2260  ND2 ASN A 143      42.255  65.940 167.757  1.00  0.00           N
ATOM   2263  C   ASN A 143      45.955  66.110 171.036  1.00  0.00           C
ATOM   2264  O   ASN A 143      45.685  66.050 172.226  1.00  0.00           O
ATOM   2265  N   ASN A 144      47.065  65.520 170.556  1.00  0.00           N
ATOM   2267  CA  ASN A 144      47.935  64.670 171.376  1.00  0.00           C
ATOM   2269  CB  ASN A 144      48.715  63.710 170.416  1.00  0.00           C
ATOM   2272  CG  ASN A 144      49.355  62.480 171.077  1.00  0.00           C
ATOM   2273  OD1 ASN A 144      49.425  62.300 172.297  1.00  0.00           O
ATOM   2274  ND2 ASN A 144      49.825  61.560 170.197  1.00  0.00           N
ATOM   2277  C   ASN A 144      48.885  65.500 172.245  1.00  0.00           C
ATOM   2278  O   ASN A 144      49.275  65.100 173.346  1.00  0.00           O
ATOM   2279  N   THR A 145      49.245  66.690 171.727  1.00  0.00           N
ATOM   2281  CA  THR A 145      50.155  67.740 172.215  1.00  0.00           C
ATOM   2283  CB  THR A 145      49.725  68.560 173.437  1.00  0.00           C
ATOM   2285  OG1 THR A 145      49.615  67.830 174.646  1.00  0.00           O
ATOM   2287  CG2 THR A 145      48.315  69.100 173.176  1.00  0.00           C
ATOM   2291  C   THR A 145      51.625  67.360 172.317  1.00  0.00           C
ATOM   2292  O   THR A 145      52.515  68.180 172.137  1.00  0.00           O
ATOM   2293  N   LYS A 146      51.905  66.060 172.486  1.00  0.00           N
ATOM   2295  CA  LYS A 146      53.235  65.510 172.346  1.00  0.00           C
ATOM   2297  CB  LYS A 146      53.885  65.270 173.727  1.00  0.00           C
ATOM   2300  CG  LYS A 146      53.005  64.420 174.656  1.00  0.00           C
ATOM   2303  CD  LYS A 146      53.785  63.770 175.816  1.00  0.00           C
ATOM   2306  CE  LYS A 146      54.515  64.770 176.707  1.00  0.00           C
ATOM   2309  NZ  LYS A 146      54.995  64.090 177.936  1.00  0.00           N
ATOM   2313  C   LYS A 146      53.155  64.210 171.586  1.00  0.00           C
ATOM   2314  O   LYS A 146      52.145  63.510 171.596  1.00  0.00           O
ATOM   2315  N   VAL A 147      54.245  63.840 170.896  1.00  0.00           N
ATOM   2317  CA  VAL A 147      54.285  62.620 170.126  1.00  0.00           C
ATOM   2319  CB  VAL A 147      53.545  62.760 168.786  1.00  0.00           C
ATOM   2321  CG1 VAL A 147      54.225  63.840 167.926  1.00  0.00           C
ATOM   2325  CG2 VAL A 147      53.425  61.420 168.036  1.00  0.00           C
ATOM   2329  C   VAL A 147      55.745  62.260 169.957  1.00  0.00           C
ATOM   2330  O   VAL A 147      56.625  63.110 169.986  1.00  0.00           O
ATOM   2331  N   ARG A 148      56.055  60.960 169.767  1.00  0.00           N
ATOM   2333  CA  ARG A 148      57.385  60.520 169.417  1.00  0.00           C
ATOM   2335  CB  ARG A 148      57.655  59.150 170.077  1.00  0.00           C
ATOM   2338  CG  ARG A 148      59.105  58.630 169.926  1.00  0.00           C
ATOM   2341  CD  ARG A 148      59.545  57.540 170.917  1.00  0.00           C
ATOM   2344  NE  ARG A 148      58.365  56.680 171.297  1.00  0.00           N
ATOM   2346  CZ  ARG A 148      58.305  55.370 171.135  1.00  0.00           C
ATOM   2347  NH1 ARG A 148      59.165  54.640 170.457  1.00  0.00           N
ATOM   2350  NH2 ARG A 148      57.295  54.720 171.676  1.00  0.00           N
ATOM   2353  C   ARG A 148      57.545  60.480 167.896  1.00  0.00           C
ATOM   2354  O   ARG A 148      56.615  60.150 167.167  1.00  0.00           O
ATOM   2355  N   ILE A 149      58.725  60.880 167.385  1.00  0.00           N
ATOM   2357  CA  ILE A 149      58.925  61.300 166.007  1.00  0.00           C
ATOM   2359  CB  ILE A 149      58.955  62.830 165.855  1.00  0.00           C
ATOM   2361  CG2 ILE A 149      57.555  63.430 166.096  1.00  0.00           C
ATOM   2365  CG1 ILE A 149      59.995  63.490 166.806  1.00  0.00           C
ATOM   2368  CD  ILE A 149      60.345  64.910 166.367  1.00  0.00           C
ATOM   2372  C   ILE A 149      60.235  60.760 165.445  1.00  0.00           C
ATOM   2373  O   ILE A 149      61.155  60.470 166.207  1.00  0.00           O
ATOM   2374  N   ASP A 150      60.375  60.670 164.107  1.00  0.00           N
ATOM   2376  CA  ASP A 150      61.625  60.580 163.387  1.00  0.00           C
ATOM   2378  CB  ASP A 150      61.685  59.560 162.197  1.00  0.00           C
ATOM   2381  CG  ASP A 150      60.545  58.550 162.167  1.00  0.00           C
ATOM   2382  OD1 ASP A 150      59.355  58.970 162.126  1.00  0.00           O
ATOM   2383  OD2 ASP A 150      60.825  57.340 162.057  1.00  0.00           O
ATOM   2384  C   ASP A 150      62.015  61.960 162.827  1.00  0.00           C
ATOM   2385  O   ASP A 150      61.295  62.540 162.016  1.00  0.00           O
ATOM   2386  N   PRO A 151      63.125  62.540 163.257  1.00  0.00           N
ATOM   2387  CD  PRO A 151      63.515  62.450 164.646  1.00  0.00           C
ATOM   2390  CA  PRO A 151      63.755  63.670 162.577  1.00  0.00           C
ATOM   2392  CB  PRO A 151      64.375  64.470 163.745  1.00  0.00           C
ATOM   2395  CG  PRO A 151      64.685  63.400 164.776  1.00  0.00           C
ATOM   2398  C   PRO A 151      64.815  63.250 161.566  1.00  0.00           C
ATOM   2399  O   PRO A 151      65.825  62.630 161.917  1.00  0.00           O
ATOM   2400  N   ILE A 152      64.655  63.650 160.305  1.00  0.00           N
ATOM   2402  CA  ILE A 152      65.625  63.390 159.257  1.00  0.00           C
ATOM   2404  CB  ILE A 152      65.085  62.470 158.156  1.00  0.00           C
ATOM   2406  CG2 ILE A 152      63.575  62.760 158.007  1.00  0.00           C
ATOM   2410  CG1 ILE A 152      65.865  62.510 156.807  1.00  0.00           C
ATOM   2413  CD  ILE A 152      65.155  63.190 155.637  1.00  0.00           C
ATOM   2417  C   ILE A 152      66.095  64.730 158.736  1.00  0.00           C
ATOM   2418  O   ILE A 152      65.305  65.590 158.376  1.00  0.00           O
ATOM   2419  N   ILE A 153      67.425  64.940 158.745  1.00  0.00           N
ATOM   2421  CA  ILE A 153      68.065  66.190 158.387  1.00  0.00           C
ATOM   2423  CB  ILE A 153      69.395  66.350 159.117  1.00  0.00           C
ATOM   2425  CG2 ILE A 153      70.015  67.730 158.775  1.00  0.00           C
ATOM   2429  CG1 ILE A 153      69.275  66.110 160.646  1.00  0.00           C
ATOM   2432  CD  ILE A 153      68.655  67.260 161.436  1.00  0.00           C
ATOM   2436  C   ILE A 153      68.305  66.140 156.896  1.00  0.00           C
ATOM   2437  O   ILE A 153      68.815  65.140 156.396  1.00  0.00           O
ATOM   2438  N   VAL A 154      67.915  67.190 156.146  1.00  0.00           N
ATOM   2440  CA  VAL A 154      68.165  67.240 154.715  1.00  0.00           C
ATOM   2442  CB  VAL A 154      66.905  67.690 153.977  1.00  0.00           C
ATOM   2444  CG1 VAL A 154      66.835  69.220 153.846  1.00  0.00           C
ATOM   2448  CG2 VAL A 154      66.845  67.000 152.606  1.00  0.00           C
ATOM   2452  C   VAL A 154      69.415  68.120 154.436  1.00  0.00           C
ATOM   2453  OT1 VAL A 154      69.735  69.000 155.277  1.00  0.00           O
ATOM   2454  OT2 VAL A 154      70.085  67.930 153.387  1.00  0.00           O
ATOM   2455  NH3 POPEB 155      99.435  23.960 155.367  1.00  0.00           N
ATOM   2459  C12 POPEB 155      98.505  25.080 155.725  1.00  0.00           C
ATOM   2462  C11 POPEB 155      98.985  25.870 156.936  1.00  0.00           C
ATOM   2465  P   POPEB 155      97.675  28.170 157.206  1.00  0.00           P
ATOM   2466  O13 POPEB 155      96.245  28.400 156.917  1.00  0.00           O
ATOM   2467  O14 POPEB 155      98.315  28.800 158.387  1.00  0.00           O
ATOM   2468  O11 POPEB 155      98.515  28.490 155.896  1.00  0.00           O
ATOM   2469  O12 POPEB 155      97.885  26.620 157.417  1.00  0.00           O
ATOM   2470  C1  POPEB 155      98.265  29.720 155.156  1.00  0.00           C
ATOM   2473  C2  POPEB 155      97.745  29.430 153.716  1.00  0.00           C
ATOM   2475  O21 POPEB 155      97.325  30.650 153.066  1.00  0.00           O
ATOM   2476  C21 POPEB 155      97.965  30.940 151.937  1.00  0.00           C
ATOM   2477  O22 POPEB 155      99.085  30.580 151.635  1.00  0.00           O
ATOM   2478  C22 POPEB 155      97.015  31.720 151.017  1.00  0.00           C
ATOM   2481  C3  POPEB 155      96.515  28.470 153.806  1.00  0.00           C
ATOM   2484  O31 POPEB 155      95.755  28.360 152.587  1.00  0.00           O
ATOM   2485  C31 POPEB 155      96.195  27.430 151.736  1.00  0.00           C
ATOM   2486  O32 POPEB 155      97.165  26.730 151.926  1.00  0.00           O
ATOM   2487  C32 POPEB 155      95.285  27.430 150.507  1.00  0.00           C
ATOM   2490  C23 POPEB 155      97.285  31.460 149.507  1.00  0.00           C
ATOM   2493  C24 POPEB 155      96.075  31.750 148.596  1.00  0.00           C
ATOM   2496  C25 POPEB 155      96.265  32.900 147.605  1.00  0.00           C
ATOM   2499  C26 POPEB 155      97.005  32.460 146.337  1.00  0.00           C
ATOM   2502  C27 POPEB 155      97.015  33.560 145.257  1.00  0.00           C
ATOM   2505  C28 POPEB 155      97.605  33.090 143.917  1.00  0.00           C
ATOM   2508  C29 POPEB 155      96.665  32.260 143.066  1.00  0.00           C
ATOM   2510 0C21 POPEB 155      95.945  32.730 142.027  1.00  0.00           C
ATOM   2512 1C21 POPEB 155      95.925  34.160 141.557  1.00  0.00           C
ATOM   2515 2C21 POPEB 155      94.845  34.440 140.486  1.00  0.00           C
ATOM   2518 3C21 POPEB 155      94.675  35.940 140.176  1.00  0.00           C
ATOM   2521 4C21 POPEB 155      95.895  36.590 139.487  1.00  0.00           C
ATOM   2524 5C21 POPEB 155      96.345  37.880 140.176  1.00  0.00           C
ATOM   2527 6C21 POPEB 155      97.555  38.520 139.487  1.00  0.00           C
ATOM   2530 7C21 POPEB 155      98.075  39.750 140.246  1.00  0.00           C
ATOM   2533 8C21 POPEB 155      99.315  40.370 139.586  1.00  0.00           C
ATOM   2537  C33 POPEB 155      95.745  26.480 149.375  1.00  0.00           C
ATOM   2540  C34 POPEB 155      95.265  25.040 149.587  1.00  0.00           C
ATOM   2543  C35 POPEB 155      95.695  24.050 148.497  1.00  0.00           C
ATOM   2546  C36 POPEB 155      95.225  24.410 147.087  1.00  0.00           C
ATOM   2549  C37 POPEB 155      95.115  23.190 146.167  1.00  0.00           C
ATOM   2552  C38 POPEB 155      95.025  23.610 144.697  1.00  0.00           C
ATOM   2555  C39 POPEB 155      94.395  22.560 143.786  1.00  0.00           C
ATOM   2558 0C31 POPEB 155      94.875  22.710 142.337  1.00  0.00           C
ATOM   2561 1C31 POPEB 155      93.905  22.100 141.327  1.00  0.00           C
ATOM   2564 2C31 POPEB 155      94.395  22.190 139.876  1.00  0.00           C
ATOM   2567 3C31 POPEB 155      95.565  21.240 139.577  1.00  0.00           C
ATOM   2570 4C31 POPEB 155      95.845  21.110 138.076  1.00  0.00           C
ATOM   2573 5C31 POPEB 155      96.915  20.050 137.757  1.00  0.00           C
ATOM   2576 6C31 POPEB 155      97.005  19.730 136.266  1.00  0.00           C
ATOM   2580  NH3 POPEC 156     100.325  55.230 109.957  1.00  0.00           N
ATOM   2584  C12 POPEC 156     101.515  55.720 109.186  1.00  0.00           C
ATOM   2587  C11 POPEC 156     101.395  57.230 108.946  1.00  0.00           C
ATOM   2590  P   POPEC 156     100.865  58.510 111.166  1.00  0.00           P
ATOM   2591  O13 POPEC 156     101.785  59.650 110.927  1.00  0.00           O
ATOM   2592  O14 POPEC 156      99.675  58.820 111.987  1.00  0.00           O
ATOM   2593  O11 POPEC 156     101.665  57.330 111.847  1.00  0.00           O
ATOM   2594  O12 POPEC 156     100.445  57.840 109.826  1.00  0.00           O
ATOM   2595  C1  POPEC 156     101.345  56.800 113.137  1.00  0.00           C
ATOM   2598  C2  POPEC 156     102.215  57.430 114.257  1.00  0.00           C
ATOM   2600  O21 POPEC 156     102.155  56.580 115.407  1.00  0.00           O
ATOM   2601  C21 POPEC 156     101.205  56.710 116.316  1.00  0.00           C
ATOM   2602  O22 POPEC 156     100.355  57.560 116.396  1.00  0.00           O
ATOM   2603  C22 POPEC 156     101.435  55.570 117.337  1.00  0.00           C
ATOM   2606  C3  POPEC 156     101.865  58.940 114.456  1.00  0.00           C
ATOM   2609  O31 POPEC 156     102.355  59.570 115.667  1.00  0.00           O
ATOM   2610  C31 POPEC 156     102.015  60.870 115.646  1.00  0.00           C
ATOM   2611  O32 POPEC 156     101.565  61.450 114.667  1.00  0.00           O
ATOM   2612  C32 POPEC 156     102.265  61.530 116.996  1.00  0.00           C
ATOM   2615  C23 POPEC 156     100.595  55.700 118.625  1.00  0.00           C
ATOM   2618  C24 POPEC 156     101.325  55.150 119.856  1.00  0.00           C
ATOM   2621  C25 POPEC 156     100.845  55.790 121.166  1.00  0.00           C
ATOM   2624  C26 POPEC 156     101.625  55.280 122.387  1.00  0.00           C
ATOM   2627  C27 POPEC 156     101.215  56.000 123.676  1.00  0.00           C
ATOM   2630  C28 POPEC 156     101.995  55.590 124.947  1.00  0.00           C
ATOM   2633  C29 POPEC 156     102.075  54.110 125.217  1.00  0.00           C
ATOM   2635 0C21 POPEC 156     102.815  53.540 126.197  1.00  0.00           C
ATOM   2637 1C21 POPEC 156     103.665  54.300 127.197  1.00  0.00           C
ATOM   2640 2C21 POPEC 156     105.175  54.190 126.926  1.00  0.00           C
ATOM   2643 3C21 POPEC 156     105.795  52.840 127.326  1.00  0.00           C
ATOM   2646 4C21 POPEC 156     107.265  52.700 126.867  1.00  0.00           C
ATOM   2649 5C21 POPEC 156     107.365  52.290 125.387  1.00  0.00           C
ATOM   2652 6C21 POPEC 156     108.755  52.500 124.776  1.00  0.00           C
ATOM   2655 7C21 POPEC 156     108.735  52.270 123.257  1.00  0.00           C
ATOM   2658 8C21 POPEC 156     110.075  52.510 122.566  1.00  0.00           C
ATOM   2662  C33 POPEC 156     101.015  62.310 117.466  1.00  0.00           C
ATOM   2665  C34 POPEC 156     101.295  63.300 118.616  1.00  0.00           C
ATOM   2668  C35 POPEC 156     101.735  62.670 119.947  1.00  0.00           C
ATOM   2671  C36 POPEC 156     100.555  62.140 120.777  1.00  0.00           C
ATOM   2674  C37 POPEC 156     101.025  61.490 122.076  1.00  0.00           C
ATOM   2677  C38 POPEC 156     100.005  60.490 122.636  1.00  0.00           C
ATOM   2680  C39 POPEC 156     100.585  59.620 123.757  1.00  0.00           C
ATOM   2683 0C31 POPEC 156     100.575  60.280 125.146  1.00  0.00           C
ATOM   2686 1C31 POPEC 156     101.535  59.590 126.116  1.00  0.00           C
ATOM   2689 2C31 POPEC 156     101.175  59.850 127.587  1.00  0.00           C
ATOM   2692 3C31 POPEC 156     102.145  59.190 128.566  1.00  0.00           C
ATOM   2695 4C31 POPEC 156     101.575  59.140 129.986  1.00  0.00           C
ATOM   2698 5C31 POPEC 156     102.485  58.420 130.986  1.00  0.00           C
ATOM   2701 6C31 POPEC 156     101.755  58.050 132.286  1.00  0.00           C
ATOM   2705  NH3 POPED 157      92.085  63.980 115.276  1.00  0.00           N
ATOM   2709  C12 POPED 157      91.705  64.410 113.876  1.00  0.00           C
ATOM   2712  C11 POPED 157      90.335  63.850 113.447  1.00  0.00           C
ATOM   2715  P   POPED 157      88.435  65.590 114.057  1.00  0.00           P
ATOM   2716  O13 POPED 157      89.365  66.560 113.427  1.00  0.00           O
ATOM   2717  O14 POPED 157      87.165  65.280 113.367  1.00  0.00           O
ATOM   2718  O11 POPED 157      88.075  66.030 115.517  1.00  0.00           O
ATOM   2719  O12 POPED 157      89.275  64.270 114.326  1.00  0.00           O
ATOM   2720  C1  POPED 157      88.905  66.610 116.507  1.00  0.00           C
ATOM   2723  C2  POPED 157      88.835  65.780 117.826  1.00  0.00           C
ATOM   2725  O21 POPED 157      89.825  66.170 118.816  1.00  0.00           O
ATOM   2726  C21 POPED 157      91.075  65.870 118.526  1.00  0.00           C
ATOM   2727  O22 POPED 157      91.485  65.500 117.436  1.00  0.00           O
ATOM   2728  C22 POPED 157      91.985  66.010 119.767  1.00  0.00           C
ATOM   2731  C3  POPED 157      88.825  64.230 117.566  1.00  0.00           C
ATOM   2734  O31 POPED 157      88.895  63.470 118.797  1.00  0.00           O
ATOM   2735  C31 POPED 157      87.705  63.250 119.367  1.00  0.00           C
ATOM   2736  O32 POPED 157      86.635  63.590 118.886  1.00  0.00           O
ATOM   2737  C32 POPED 157      87.905  62.560 120.737  1.00  0.00           C
ATOM   2740  C23 POPED 157      91.425  66.800 120.976  1.00  0.00           C
ATOM   2743  C24 POPED 157      92.195  66.550 122.286  1.00  0.00           C
ATOM   2746  C25 POPED 157      91.445  67.120 123.517  1.00  0.00           C
ATOM   2749  C26 POPED 157      92.325  67.430 124.735  1.00  0.00           C
ATOM   2752  C27 POPED 157      91.515  67.390 126.046  1.00  0.00           C
ATOM   2755  C28 POPED 157      92.315  67.720 127.326  1.00  0.00           C
ATOM   2758  C29 POPED 157      92.475  69.200 127.556  1.00  0.00           C
ATOM   2760 0C21 POPED 157      92.535  69.850 128.736  1.00  0.00           C
ATOM   2762 1C21 POPED 157      92.505  69.260 130.126  1.00  0.00           C
ATOM   2765 2C21 POPED 157      93.945  69.140 130.656  1.00  0.00           C
ATOM   2768 3C21 POPED 157      94.055  68.600 132.096  1.00  0.00           C
ATOM   2771 4C21 POPED 157      95.465  68.050 132.366  1.00  0.00           C
ATOM   2774 5C21 POPED 157      95.665  67.470 133.777  1.00  0.00           C
ATOM   2777 6C21 POPED 157      97.045  66.820 133.917  1.00  0.00           C
ATOM   2780 7C21 POPED 157      97.395  66.390 135.346  1.00  0.00           C
ATOM   2783 8C21 POPED 157      98.725  65.630 135.426  1.00  0.00           C
ATOM   2787  C33 POPED 157      87.555  61.050 120.757  1.00  0.00           C
ATOM   2790  C34 POPED 157      87.955  60.300 122.037  1.00  0.00           C
ATOM   2793  C35 POPED 157      86.995  60.370 123.246  1.00  0.00           C
ATOM   2796  C36 POPED 157      87.175  61.610 124.137  1.00  0.00           C
ATOM   2799  C37 POPED 157      86.525  61.470 125.527  1.00  0.00           C
ATOM   2802  C38 POPED 157      87.515  61.180 126.676  1.00  0.00           C
ATOM   2805  C39 POPED 157      88.155  59.780 126.627  1.00  0.00           C
ATOM   2808 0C31 POPED 157      89.145  59.540 127.786  1.00  0.00           C
ATOM   2811 1C31 POPED 157      88.525  58.830 128.996  1.00  0.00           C
ATOM   2814 2C31 POPED 157      89.485  58.760 130.195  1.00  0.00           C
ATOM   2817 3C31 POPED 157      89.445  60.030 131.046  1.00  0.00           C
ATOM   2820 4C31 POPED 157      90.255  59.930 132.346  1.00  0.00           C
ATOM   2823 5C31 POPED 157      90.035  61.150 133.246  1.00  0.00           C
ATOM   2826 6C31 POPED 157      90.725  61.060 134.617  1.00  0.00           C
ATOM   2830  NH3 POPEE 158      80.685 136.020 115.396  1.00  0.00           N
ATOM   2834  C12 POPEE 158      80.365 134.860 114.487  1.00  0.00           C
ATOM   2837  C11 POPEE 158      81.645 134.150 113.987  1.00  0.00           C
ATOM   2840  P   POPEE 158      81.025 131.710 113.437  1.00  0.00           P
ATOM   2841  O13 POPEE 158      79.635 132.150 113.187  1.00  0.00           O
ATOM   2842  O14 POPEE 158      81.885 131.390 112.276  1.00  0.00           O
ATOM   2843  O11 POPEE 158      80.955 130.430 114.356  1.00  0.00           O
ATOM   2844  O12 POPEE 158      81.705 132.780 114.387  1.00  0.00           O
ATOM   2845  C1  POPEE 158      80.205 130.420 115.566  1.00  0.00           C
ATOM   2848  C2  POPEE 158      80.945 129.570 116.617  1.00  0.00           C
ATOM   2850  O21 POPEE 158      80.725 130.030 117.966  1.00  0.00           O
ATOM   2851  C21 POPEE 158      79.595 129.600 118.497  1.00  0.00           C
ATOM   2852  O22 POPEE 158      78.655 129.170 117.857  1.00  0.00           O
ATOM   2853  C22 POPEE 158      79.725 129.630 120.027  1.00  0.00           C
ATOM   2856  C3  POPEE 158      82.475 129.620 116.356  1.00  0.00           C
ATOM   2859  O31 POPEE 158      83.185 129.070 117.486  1.00  0.00           O
ATOM   2860  C31 POPEE 158      83.515 129.950 118.437  1.00  0.00           C
ATOM   2861  O32 POPEE 158      83.385 131.160 118.355  1.00  0.00           O
ATOM   2862  C32 POPEE 158      84.025 129.200 119.656  1.00  0.00           C
ATOM   2865  C23 POPEE 158      79.275 128.310 120.706  1.00  0.00           C
ATOM   2868  C24 POPEE 158      79.575 128.240 122.216  1.00  0.00           C
ATOM   2871  C25 POPEE 158      81.045 127.960 122.587  1.00  0.00           C
ATOM   2874  C26 POPEE 158      81.215 127.530 124.066  1.00  0.00           C
ATOM   2877  C27 POPEE 158      82.675 127.220 124.465  1.00  0.00           C
ATOM   2880  C28 POPEE 158      82.835 126.350 125.746  1.00  0.00           C
ATOM   2883  C29 POPEE 158      82.355 127.030 127.007  1.00  0.00           C
ATOM   2885 0C21 POPEE 158      82.975 127.080 128.206  1.00  0.00           C
ATOM   2887 1C21 POPEE 158      84.295 126.450 128.607  1.00  0.00           C
ATOM   2890 2C21 POPEE 158      84.265 126.050 130.106  1.00  0.00           C
ATOM   2893 3C21 POPEE 158      85.575 125.420 130.617  1.00  0.00           C
ATOM   2896 4C21 POPEE 158      86.435 126.400 131.436  1.00  0.00           C
ATOM   2899 5C21 POPEE 158      87.705 125.740 132.016  1.00  0.00           C
ATOM   2902 6C21 POPEE 158      87.915 126.010 133.517  1.00  0.00           C
ATOM   2905 7C21 POPEE 158      89.275 125.530 134.027  1.00  0.00           C
ATOM   2908 8C21 POPEE 158      89.485 125.730 135.536  1.00  0.00           C
ATOM   2912  C33 POPEE 158      84.825 130.110 120.597  1.00  0.00           C
ATOM   2915  C34 POPEE 158      85.255 129.390 121.875  1.00  0.00           C
ATOM   2918  C35 POPEE 158      85.845 130.380 122.877  1.00  0.00           C
ATOM   2921  C36 POPEE 158      86.615 129.750 124.036  1.00  0.00           C
ATOM   2924  C37 POPEE 158      87.425 130.820 124.786  1.00  0.00           C
ATOM   2927  C38 POPEE 158      87.695 130.530 126.265  1.00  0.00           C
ATOM   2930  C39 POPEE 158      88.385 129.190 126.576  1.00  0.00           C
ATOM   2933 0C31 POPEE 158      89.075 129.250 127.957  1.00  0.00           C
ATOM   2936 1C31 POPEE 158      89.395 127.880 128.566  1.00  0.00           C
ATOM   2939 2C31 POPEE 158      90.295 127.970 129.807  1.00  0.00           C
ATOM   2942 3C31 POPEE 158      89.715 128.860 130.926  1.00  0.00           C
ATOM   2945 4C31 POPEE 158      90.605 128.950 132.176  1.00  0.00           C
ATOM   2948 5C31 POPEE 158      89.885 129.690 133.316  1.00  0.00           C
ATOM   2951 6C31 POPEE 158      90.805 130.430 134.297  1.00  0.00           C
ATOM   2955  NH3 POPEF 159     114.065  37.610 111.627  1.00  0.00           N
ATOM   2959  C12 POPEF 159     114.085  36.110 111.396  1.00  0.00           C
ATOM   2962  C11 POPEF 159     113.205  35.330 112.375  1.00  0.00           C
ATOM   2965  P   POPEF 159     112.205  32.950 112.737  1.00  0.00           P
ATOM   2966  O13 POPEF 159     110.815  33.160 112.276  1.00  0.00           O
ATOM   2967  O14 POPEF 159     112.745  31.560 112.667  1.00  0.00           O
ATOM   2968  O11 POPEF 159     112.335  33.480 114.227  1.00  0.00           O
ATOM   2969  O12 POPEF 159     113.175  33.960 111.965  1.00  0.00           O
ATOM   2970  C1  POPEF 159     112.465  32.510 115.276  1.00  0.00           C
ATOM   2973  C2  POPEF 159     112.115  33.070 116.676  1.00  0.00           C
ATOM   2975  O21 POPEF 159     111.695  31.920 117.447  1.00  0.00           O
ATOM   2976  C21 POPEF 159     112.115  31.820 118.676  1.00  0.00           C
ATOM   2977  O22 POPEF 159     112.955  32.520 119.216  1.00  0.00           O
ATOM   2978  C22 POPEF 159     111.525  30.540 119.297  1.00  0.00           C
ATOM   2981  C3  POPEF 159     110.955  34.110 116.657  1.00  0.00           C
ATOM   2984  O31 POPEF 159     111.305  35.420 117.177  1.00  0.00           O
ATOM   2985  C31 POPEF 159     111.325  35.580 118.497  1.00  0.00           C
ATOM   2986  O32 POPEF 159     111.215  34.700 119.326  1.00  0.00           O
ATOM   2987  C32 POPEF 159     111.585  37.060 118.827  1.00  0.00           C
ATOM   2990  C23 POPEF 159     110.525  30.760 120.457  1.00  0.00           C
ATOM   2993  C24 POPEF 159     111.055  30.200 121.786  1.00  0.00           C
ATOM   2996  C25 POPEF 159     109.975  29.990 122.857  1.00  0.00           C
ATOM   2999  C26 POPEF 159     110.555  29.390 124.137  1.00  0.00           C
ATOM   3002  C27 POPEF 159     109.495  29.140 125.227  1.00  0.00           C
ATOM   3005  C28 POPEF 159     110.105  28.570 126.536  1.00  0.00           C
ATOM   3008  C29 POPEF 159     110.325  27.080 126.526  1.00  0.00           C
ATOM   3010 0C21 POPEF 159     110.525  26.320 127.626  1.00  0.00           C
ATOM   3012 1C21 POPEF 159     110.615  26.820 129.057  1.00  0.00           C
ATOM   3015 2C21 POPEF 159     109.435  26.370 129.947  1.00  0.00           C
ATOM   3018 3C21 POPEF 159     109.415  24.860 130.246  1.00  0.00           C
ATOM   3021 4C21 POPEF 159     108.165  24.400 131.026  1.00  0.00           C
ATOM   3024 5C21 POPEF 159     108.135  24.880 132.486  1.00  0.00           C
ATOM   3027 6C21 POPEF 159     106.835  24.480 133.215  1.00  0.00           C
ATOM   3030 7C21 POPEF 159     106.815  24.880 134.697  1.00  0.00           C
ATOM   3033 8C21 POPEF 159     105.455  24.670 135.367  1.00  0.00           C
ATOM   3037  C33 POPEF 159     111.375  37.410 120.316  1.00  0.00           C
ATOM   3040  C34 POPEF 159     112.635  37.880 121.067  1.00  0.00           C
ATOM   3043  C35 POPEF 159     112.265  38.280 122.496  1.00  0.00           C
ATOM   3046  C36 POPEF 159     113.325  39.080 123.277  1.00  0.00           C
ATOM   3049  C37 POPEF 159     112.765  39.420 124.667  1.00  0.00           C
ATOM   3052  C38 POPEF 159     113.585  40.400 125.507  1.00  0.00           C
ATOM   3055  C39 POPEF 159     114.925  39.830 126.007  1.00  0.00           C
ATOM   3058 0C31 POPEF 159     115.225  40.260 127.447  1.00  0.00           C
ATOM   3061 1C31 POPEF 159     116.555  39.750 128.007  1.00  0.00           C
ATOM   3064 2C31 POPEF 159     116.705  40.130 129.487  1.00  0.00           C
ATOM   3067 3C31 POPEF 159     117.925  39.530 130.186  1.00  0.00           C
ATOM   3070 4C31 POPEF 159     118.045  40.050 131.626  1.00  0.00           C
ATOM   3073 5C31 POPEF 159     119.135  39.350 132.447  1.00  0.00           C
ATOM   3076 6C31 POPEF 159     119.315  39.970 133.837  1.00  0.00           C
ATOM   3080  NH3 POPEG 160      51.895 116.800 112.947  1.00  0.00           N
ATOM   3084  C12 POPEG 160      52.355 115.430 112.577  1.00  0.00           C
ATOM   3087  C11 POPEG 160      51.175 114.440 112.566  1.00  0.00           C
ATOM   3090  P   POPEG 160      48.855 114.740 113.777  1.00  0.00           P
ATOM   3091  O13 POPEG 160      48.405 115.380 112.527  1.00  0.00           O
ATOM   3092  O14 POPEG 160      48.275 113.450 114.216  1.00  0.00           O
ATOM   3093  O11 POPEG 160      48.605 115.760 114.947  1.00  0.00           O
ATOM   3094  O12 POPEG 160      50.425 114.570 113.777  1.00  0.00           O
ATOM   3095  C1  POPEG 160      49.525 115.990 116.007  1.00  0.00           C
ATOM   3098  C2  POPEG 160      48.905 115.710 117.407  1.00  0.00           C
ATOM   3100  O21 POPEG 160      49.855 115.230 118.346  1.00  0.00           O
ATOM   3101  C21 POPEG 160      51.055 115.750 118.485  1.00  0.00           C
ATOM   3102  O22 POPEG 160      51.595 116.580 117.786  1.00  0.00           O
ATOM   3103  C22 POPEG 160      51.605 115.170 119.786  1.00  0.00           C
ATOM   3106  C3  POPEG 160      47.705 114.700 117.416  1.00  0.00           C
ATOM   3109  O31 POPEG 160      47.035 114.700 118.697  1.00  0.00           O
ATOM   3110  C31 POPEG 160      47.365 113.940 119.757  1.00  0.00           C
ATOM   3111  O32 POPEG 160      46.965 114.170 120.886  1.00  0.00           O
ATOM   3112  C32 POPEG 160      48.245 112.730 119.465  1.00  0.00           C
ATOM   3115  C23 POPEG 160      53.135 115.020 119.767  1.00  0.00           C
ATOM   3118  C24 POPEG 160      53.685 114.900 121.176  1.00  0.00           C
ATOM   3121  C25 POPEG 160      53.235 113.670 121.977  1.00  0.00           C
ATOM   3124  C26 POPEG 160      53.895 113.690 123.355  1.00  0.00           C
ATOM   3127  C27 POPEG 160      53.725 112.380 124.137  1.00  0.00           C
ATOM   3130  C28 POPEG 160      54.175 112.490 125.606  1.00  0.00           C
ATOM   3133  C29 POPEG 160      53.175 113.300 126.386  1.00  0.00           C
ATOM   3135 0C21 POPEG 160      53.125 113.430 127.727  1.00  0.00           C
ATOM   3137 1C21 POPEG 160      54.075 112.830 128.727  1.00  0.00           C
ATOM   3140 2C21 POPEG 160      55.135 113.850 129.197  1.00  0.00           C
ATOM   3143 3C21 POPEG 160      54.525 115.180 129.706  1.00  0.00           C
ATOM   3146 4C21 POPEG 160      55.565 116.150 130.277  1.00  0.00           C
ATOM   3149 5C21 POPEG 160      54.945 117.510 130.607  1.00  0.00           C
ATOM   3152 6C21 POPEG 160      55.925 118.490 131.257  1.00  0.00           C
ATOM   3155 7C21 POPEG 160      55.215 119.740 131.805  1.00  0.00           C
ATOM   3158 8C21 POPEG 160      56.125 120.750 132.507  1.00  0.00           C
ATOM   3162  C33 POPEG 160      48.505 111.890 120.757  1.00  0.00           C
ATOM   3165  C34 POPEG 160      49.665 110.910 120.566  1.00  0.00           C
ATOM   3168  C35 POPEG 160      49.815 109.850 121.676  1.00  0.00           C
ATOM   3171  C36 POPEG 160      50.385 110.330 123.017  1.00  0.00           C
ATOM   3174  C37 POPEG 160      50.995 109.150 123.797  1.00  0.00           C
ATOM   3177  C38 POPEG 160      51.575 109.450 125.187  1.00  0.00           C
ATOM   3180  C39 POPEG 160      50.565 110.010 126.207  1.00  0.00           C
ATOM   3183 0C31 POPEG 160      51.035 109.840 127.655  1.00  0.00           C
ATOM   3186 1C31 POPEG 160      49.935 110.170 128.676  1.00  0.00           C
ATOM   3189 2C31 POPEG 160      50.355 109.920 130.137  1.00  0.00           C
ATOM   3192 3C31 POPEG 160      50.385 108.430 130.507  1.00  0.00           C
ATOM   3195 4C31 POPEG 160      50.935 108.220 131.926  1.00  0.00           C
ATOM   3198 5C31 POPEG 160      51.115 106.750 132.326  1.00  0.00           C
ATOM   3201 6C31 POPEG 160      51.825 106.610 133.676  1.00  0.00           C
ATOM   3205  NH3 POPEH 161     105.815 113.220 112.326  1.00  0.00           N
ATOM   3209  C12 POPEH 161     106.975 113.070 111.396  1.00  0.00           C
ATOM   3212  C11 POPEH 161     106.675 113.770 110.056  1.00  0.00           C
ATOM   3215  P   POPEH 161     107.425 116.180 109.426  1.00  0.00           P
ATOM   3216  O13 POPEH 161     108.795 115.610 109.437  1.00  0.00           O
ATOM   3217  O14 POPEH 161     106.805 116.540 108.137  1.00  0.00           O
ATOM   3218  O11 POPEH 161     107.405 117.450 110.387  1.00  0.00           O
ATOM   3219  O12 POPEH 161     106.485 115.170 110.227  1.00  0.00           O
ATOM   3220  C1  POPEH 161     107.785 117.340 111.757  1.00  0.00           C
ATOM   3223  C2  POPEH 161     106.615 117.280 112.776  1.00  0.00           C
ATOM   3225  O21 POPEH 161     106.695 116.080 113.587  1.00  0.00           O
ATOM   3226  C21 POPEH 161     107.595 116.180 114.547  1.00  0.00           C
ATOM   3227  O22 POPEH 161     108.485 117.010 114.605  1.00  0.00           O
ATOM   3228  C22 POPEH 161     107.265 115.180 115.667  1.00  0.00           C
ATOM   3231  C3  POPEH 161     105.185 117.380 112.187  1.00  0.00           C
ATOM   3234  O31 POPEH 161     104.205 117.530 113.246  1.00  0.00           O
ATOM   3235  C31 POPEH 161     103.905 116.410 113.905  1.00  0.00           C
ATOM   3236  O32 POPEH 161     104.055 115.280 113.466  1.00  0.00           O
ATOM   3237  C32 POPEH 161     103.435 116.770 115.326  1.00  0.00           C
ATOM   3240  C23 POPEH 161     107.455 115.880 117.037  1.00  0.00           C
ATOM   3243  C24 POPEH 161     106.995 115.110 118.277  1.00  0.00           C
ATOM   3246  C25 POPEH 161     107.275 115.910 119.557  1.00  0.00           C
ATOM   3249  C26 POPEH 161     106.945 115.130 120.826  1.00  0.00           C
ATOM   3252  C27 POPEH 161     107.415 115.830 122.117  1.00  0.00           C
ATOM   3255  C28 POPEH 161     107.025 115.040 123.377  1.00  0.00           C
ATOM   3258  C29 POPEH 161     107.905 115.270 124.576  1.00  0.00           C
ATOM   3260 0C21 POPEH 161     107.725 116.170 125.555  1.00  0.00           C
ATOM   3262 1C21 POPEH 161     106.635 117.200 125.676  1.00  0.00           C
ATOM   3265 2C21 POPEH 161     107.215 118.630 125.587  1.00  0.00           C
ATOM   3268 3C21 POPEH 161     106.355 119.670 126.316  1.00  0.00           C
ATOM   3271 4C21 POPEH 161     107.035 121.040 126.356  1.00  0.00           C
ATOM   3274 5C21 POPEH 161     106.305 122.080 127.216  1.00  0.00           C
ATOM   3277 6C21 POPEH 161     104.985 122.550 126.596  1.00  0.00           C
ATOM   3280 7C21 POPEH 161     104.215 123.480 127.536  1.00  0.00           C
ATOM   3283 8C21 POPEH 161     102.955 124.100 126.926  1.00  0.00           C
ATOM   3287  C33 POPEH 161     103.395 115.560 116.286  1.00  0.00           C
ATOM   3290  C34 POPEH 161     102.945 115.920 117.706  1.00  0.00           C
ATOM   3293  C35 POPEH 161     102.865 114.700 118.637  1.00  0.00           C
ATOM   3296  C36 POPEH 161     102.875 115.050 120.126  1.00  0.00           C
ATOM   3299  C37 POPEH 161     102.895 113.790 121.007  1.00  0.00           C
ATOM   3302  C38 POPEH 161     103.325 114.070 122.447  1.00  0.00           C
ATOM   3305  C39 POPEH 161     102.305 114.880 123.257  1.00  0.00           C
ATOM   3308 0C31 POPEH 161     102.895 115.290 124.617  1.00  0.00           C
ATOM   3311 1C31 POPEH 161     101.925 116.110 125.477  1.00  0.00           C
ATOM   3314 2C31 POPEH 161     102.555 116.630 126.777  1.00  0.00           C
ATOM   3317 3C31 POPEH 161     103.275 115.550 127.606  1.00  0.00           C
ATOM   3320 4C31 POPEH 161     103.825 116.110 128.917  1.00  0.00           C
ATOM   3323 5C31 POPEH 161     104.855 115.180 129.577  1.00  0.00           C
ATOM   3326 6C31 POPEH 161     105.305 115.670 130.947  1.00  0.00           C
ATOM   3330  NH3 POPEI 162      37.955  34.220 113.157  1.00  0.00           N
ATOM   3334  C12 POPEI 162      36.915  34.330 112.076  1.00  0.00           C
ATOM   3337  C11 POPEI 162      36.315  32.970 111.727  1.00  0.00           C
ATOM   3340  P   POPEI 162      33.735  33.050 112.356  1.00  0.00           P
ATOM   3341  O13 POPEI 162      33.155  34.390 112.547  1.00  0.00           O
ATOM   3342  O14 POPEI 162      32.885  31.970 111.826  1.00  0.00           O
ATOM   3343  O11 POPEI 162      34.385  32.520 113.727  1.00  0.00           O
ATOM   3344  O12 POPEI 162      34.955  33.180 111.356  1.00  0.00           O
ATOM   3345  C1  POPEI 162      33.555  31.630 114.507  1.00  0.00           C
ATOM   3348  C2  POPEI 162      34.305  30.920 115.696  1.00  0.00           C
ATOM   3350  O21 POPEI 162      33.625  29.730 116.146  1.00  0.00           O
ATOM   3351  C21 POPEI 162      32.365  29.830 116.566  1.00  0.00           C
ATOM   3352  O22 POPEI 162      31.665  30.820 116.536  1.00  0.00           O
ATOM   3353  C22 POPEI 162      31.875  28.470 117.076  1.00  0.00           C
ATOM   3356  C3  POPEI 162      34.635  31.860 116.907  1.00  0.00           C
ATOM   3359  O31 POPEI 162      35.655  31.300 117.766  1.00  0.00           O
ATOM   3360  C31 POPEI 162      35.295  30.520 118.786  1.00  0.00           C
ATOM   3361  O32 POPEI 162      34.155  30.300 119.157  1.00  0.00           O
ATOM   3362  C32 POPEI 162      36.575  30.060 119.487  1.00  0.00           C
ATOM   3365  C23 POPEI 162      30.635  28.530 118.007  1.00  0.00           C
ATOM   3368  C24 POPEI 162      30.955  28.560 119.516  1.00  0.00           C
ATOM   3371  C25 POPEI 162      31.545  27.250 120.056  1.00  0.00           C
ATOM   3374  C26 POPEI 162      31.665  27.230 121.596  1.00  0.00           C
ATOM   3377  C27 POPEI 162      32.295  25.930 122.136  1.00  0.00           C
ATOM   3380  C28 POPEI 162      32.575  25.950 123.657  1.00  0.00           C
ATOM   3383  C29 POPEI 162      31.305  25.940 124.465  1.00  0.00           C
ATOM   3385 0C21 POPEI 162      31.205  26.040 125.807  1.00  0.00           C
ATOM   3387 1C21 POPEI 162      32.335  26.210 126.797  1.00  0.00           C
ATOM   3390 2C21 POPEI 162      31.875  27.060 127.997  1.00  0.00           C
ATOM   3393 3C21 POPEI 162      32.905  27.160 129.137  1.00  0.00           C
ATOM   3396 4C21 POPEI 162      32.255  27.600 130.457  1.00  0.00           C
ATOM   3399 5C21 POPEI 162      33.205  27.590 131.665  1.00  0.00           C
ATOM   3402 6C21 POPEI 162      34.125  28.810 131.736  1.00  0.00           C
ATOM   3405 7C21 POPEI 162      35.055  28.760 132.947  1.00  0.00           C
ATOM   3408 8C21 POPEI 162      35.895  30.030 133.107  1.00  0.00           C
ATOM   3412  C33 POPEI 162      36.365  29.180 120.737  1.00  0.00           C
ATOM   3415  C34 POPEI 162      36.025  27.730 120.396  1.00  0.00           C
ATOM   3418  C35 POPEI 162      36.795  26.730 121.277  1.00  0.00           C
ATOM   3421  C36 POPEI 162      36.455  26.800 122.776  1.00  0.00           C
ATOM   3424  C37 POPEI 162      37.035  25.580 123.517  1.00  0.00           C
ATOM   3427  C38 POPEI 162      36.645  25.520 125.007  1.00  0.00           C
ATOM   3430  C39 POPEI 162      37.445  26.490 125.886  1.00  0.00           C
ATOM   3433 0C31 POPEI 162      37.095  26.310 127.366  1.00  0.00           C
ATOM   3436 1C31 POPEI 162      37.795  27.330 128.286  1.00  0.00           C
ATOM   3439 2C31 POPEI 162      37.475  27.080 129.767  1.00  0.00           C
ATOM   3442 3C31 POPEI 162      38.065  28.150 130.696  1.00  0.00           C
ATOM   3445 4C31 POPEI 162      39.585  28.070 130.867  1.00  0.00           C
ATOM   3448 5C31 POPEI 162      40.125  29.130 131.837  1.00  0.00           C
ATOM   3451 6C31 POPEI 162      41.435  28.730 132.527  1.00  0.00           C
ATOM   3455  NH3 POPEJ 163      72.325  11.130 156.206  1.00  0.00           N
ATOM   3459  C12 POPEJ 163      72.145  12.310 157.137  1.00  0.00           C
ATOM   3462  C11 POPEJ 163      73.475  13.040 157.456  1.00  0.00           C
ATOM   3465  P   POPEJ 163      76.055  12.400 157.637  1.00  0.00           P
ATOM   3466  O13 POPEJ 163      76.275  13.730 158.266  1.00  0.00           O
ATOM   3467  O14 POPEJ 163      76.345  11.200 158.436  1.00  0.00           O
ATOM   3468  O11 POPEJ 163      76.915  12.400 156.286  1.00  0.00           O
ATOM   3469  O12 POPEJ 163      74.605  12.280 157.057  1.00  0.00           O
ATOM   3470  C1  POPEJ 163      76.445  11.720 155.096  1.00  0.00           C
ATOM   3473  C2  POPEJ 163      75.825  12.630 153.977  1.00  0.00           C
ATOM   3475  O21 POPEJ 163      75.535  11.780 152.846  1.00  0.00           O
ATOM   3476  C21 POPEJ 163      74.395  11.100 152.906  1.00  0.00           C
ATOM   3477  O22 POPEJ 163      73.575  11.170 153.806  1.00  0.00           O
ATOM   3478  C22 POPEJ 163      74.245  10.150 151.715  1.00  0.00           C
ATOM   3481  C3  POPEJ 163      76.825  13.760 153.536  1.00  0.00           C
ATOM   3484  O31 POPEJ 163      76.935  13.920 152.096  1.00  0.00           O
ATOM   3485  C31 POPEJ 163      75.915  14.540 151.507  1.00  0.00           C
ATOM   3486  O32 POPEJ 163      75.025  15.140 152.077  1.00  0.00           O
ATOM   3487  C32 POPEJ 163      76.105  14.480 149.997  1.00  0.00           C
ATOM   3490  C23 POPEJ 163      74.825  10.620 150.376  1.00  0.00           C
ATOM   3493  C24 POPEJ 163      75.255   9.420 149.516  1.00  0.00           C
ATOM   3496  C25 POPEJ 163      75.885   9.820 148.187  1.00  0.00           C
ATOM   3499  C26 POPEJ 163      74.845  10.300 147.167  1.00  0.00           C
ATOM   3502  C27 POPEJ 163      75.445  10.560 145.766  1.00  0.00           C
ATOM   3505  C28 POPEJ 163      74.415  10.400 144.626  1.00  0.00           C
ATOM   3508  C29 POPEJ 163      73.235  11.330 144.807  1.00  0.00           C
ATOM   3510 0C21 POPEJ 163      72.745  12.190 143.906  1.00  0.00           C
ATOM   3512 1C21 POPEJ 163      73.245  12.440 142.507  1.00  0.00           C
ATOM   3515 2C21 POPEJ 163      72.505  11.560 141.477  1.00  0.00           C
ATOM   3518 3C21 POPEJ 163      72.875  11.920 140.027  1.00  0.00           C
ATOM   3521 4C21 POPEJ 163      72.315  10.910 139.016  1.00  0.00           C
ATOM   3524 5C21 POPEJ 163      70.885  11.250 138.557  1.00  0.00           C
ATOM   3527 6C21 POPEJ 163      70.195  10.090 137.827  1.00  0.00           C
ATOM   3530 7C21 POPEJ 163      69.285  10.560 136.686  1.00  0.00           C
ATOM   3533 8C21 POPEJ 163      68.655   9.420 135.887  1.00  0.00           C
ATOM   3537  C33 POPEJ 163      74.775  14.580 149.207  1.00  0.00           C
ATOM   3540  C34 POPEJ 163      75.015  14.520 147.686  1.00  0.00           C
ATOM   3543  C35 POPEJ 163      73.715  14.430 146.875  1.00  0.00           C
ATOM   3546  C36 POPEJ 163      72.905  15.730 146.837  1.00  0.00           C
ATOM   3549  C37 POPEJ 163      72.165  15.930 145.507  1.00  0.00           C
ATOM   3552  C38 POPEJ 163      73.115  16.200 144.337  1.00  0.00           C
ATOM   3555  C39 POPEJ 163      72.395  16.260 142.986  1.00  0.00           C
ATOM   3558 0C31 POPEJ 163      73.375  16.430 141.816  1.00  0.00           C
ATOM   3561 1C31 POPEJ 163      72.625  16.540 140.486  1.00  0.00           C
ATOM   3564 2C31 POPEJ 163      73.535  16.880 139.297  1.00  0.00           C
ATOM   3567 3C31 POPEJ 163      72.765  17.260 138.027  1.00  0.00           C
ATOM   3570 4C31 POPEJ 163      71.775  18.410 138.246  1.00  0.00           C
ATOM   3573 5C31 POPEJ 163      71.225  19.020 136.956  1.00  0.00           C
ATOM   3576 6C31 POPEJ 163      70.065  19.980 137.217  1.00  0.00           C
ATOM   3580  NH3 POPEK 164      76.745  54.230 118.507  1.00  0.00           N
ATOM   3584  C12 POPEK 164      75.515  53.670 117.837  1.00  0.00           C
ATOM   3587  C11 POPEK 164      74.255  54.170 118.536  1.00  0.00           C
ATOM   3590  P   POPEK 164      72.465  52.230 118.686  1.00  0.00           P
ATOM   3591  O13 POPEK 164      71.195  52.030 117.957  1.00  0.00           O
ATOM   3592  O14 POPEK 164      73.415  51.090 118.716  1.00  0.00           O
ATOM   3593  O11 POPEK 164      72.135  52.720 120.155  1.00  0.00           O
ATOM   3594  O12 POPEK 164      73.115  53.500 118.007  1.00  0.00           O
ATOM   3595  C1  POPEK 164      71.305  51.870 120.997  1.00  0.00           C
ATOM   3598  C2  POPEK 164      72.015  51.370 122.296  1.00  0.00           C
ATOM   3600  O21 POPEK 164      73.055  52.310 122.606  1.00  0.00           O
ATOM   3601  C21 POPEK 164      73.095  52.750 123.837  1.00  0.00           C
ATOM   3602  O22 POPEK 164      72.465  52.330 124.786  1.00  0.00           O
ATOM   3603  C22 POPEK 164      74.025  53.960 123.816  1.00  0.00           C
ATOM   3606  C3  POPEK 164      72.635  49.950 122.136  1.00  0.00           C
ATOM   3609  O31 POPEK 164      73.255  49.490 123.367  1.00  0.00           O
ATOM   3610  C31 POPEK 164      74.535  49.140 123.326  1.00  0.00           C
ATOM   3611  O32 POPEK 164      75.275  49.240 122.356  1.00  0.00           O
ATOM   3612  C32 POPEK 164      74.965  48.560 124.687  1.00  0.00           C
ATOM   3615  C23 POPEK 164      74.385  54.550 125.187  1.00  0.00           C
ATOM   3618  C24 POPEK 164      75.655  53.980 125.816  1.00  0.00           C
ATOM   3621  C25 POPEK 164      75.405  52.590 126.396  1.00  0.00           C
ATOM   3624  C26 POPEK 164      76.375  52.240 127.527  1.00  0.00           C
ATOM   3627  C27 POPEK 164      75.955  50.960 128.246  1.00  0.00           C
ATOM   3630  C28 POPEK 164      77.005  50.430 129.236  1.00  0.00           C
ATOM   3633  C29 POPEK 164      77.125  51.290 130.477  1.00  0.00           C
ATOM   3635 0C21 POPEK 164      77.065  50.860 131.747  1.00  0.00           C
ATOM   3637 1C21 POPEK 164      76.875  49.430 132.197  1.00  0.00           C
ATOM   3640 2C21 POPEK 164      78.185  48.630 132.066  1.00  0.00           C
ATOM   3643 3C21 POPEK 164      78.075  47.200 132.606  1.00  0.00           C
ATOM   3646 4C21 POPEK 164      79.325  46.380 132.267  1.00  0.00           C
ATOM   3649 5C21 POPEK 164      79.365  44.980 132.887  1.00  0.00           C
ATOM   3652 6C21 POPEK 164      80.705  44.270 132.637  1.00  0.00           C
ATOM   3655 7C21 POPEK 164      81.845  44.850 133.476  1.00  0.00           C
ATOM   3658 8C21 POPEK 164      83.165  44.120 133.277  1.00  0.00           C
ATOM   3662  C33 POPEK 164      76.505  48.430 124.817  1.00  0.00           C
ATOM   3665  C34 POPEK 164      76.995  47.780 126.125  1.00  0.00           C
ATOM   3668  C35 POPEK 164      78.525  47.920 126.286  1.00  0.00           C
ATOM   3671  C36 POPEK 164      79.075  47.460 127.646  1.00  0.00           C
ATOM   3674  C37 POPEK 164      80.555  47.860 127.877  1.00  0.00           C
ATOM   3677  C38 POPEK 164      81.055  47.410 129.257  1.00  0.00           C
ATOM   3680  C39 POPEK 164      82.365  48.070 129.736  1.00  0.00           C
ATOM   3683 0C31 POPEK 164      83.655  47.550 129.096  1.00  0.00           C
ATOM   3686 1C31 POPEK 164      84.675  47.100 130.146  1.00  0.00           C
ATOM   3689 2C31 POPEK 164      86.015  46.650 129.536  1.00  0.00           C
ATOM   3692 3C31 POPEK 164      87.065  46.270 130.587  1.00  0.00           C
ATOM   3695 4C31 POPEK 164      86.745  45.000 131.387  1.00  0.00           C
ATOM   3698 5C31 POPEK 164      87.915  44.600 132.296  1.00  0.00           C
ATOM   3701 6C31 POPEK 164      87.695  43.290 133.055  1.00  0.00           C
ATOM   3705  NH3 POPEL 165      10.175  98.940 108.686  1.00  0.00           N
ATOM   3709  C12 POPEL 165       9.005  99.870 108.816  1.00  0.00           C
ATOM   3712  C11 POPEL 165       9.295 101.020 109.796  1.00  0.00           C
ATOM   3715  P   POPEL 165      10.835 103.190 109.807  1.00  0.00           P
ATOM   3716  O13 POPEL 165      12.275 103.330 109.456  1.00  0.00           O
ATOM   3717  O14 POPEL 165       9.845 104.130 109.227  1.00  0.00           O
ATOM   3718  O11 POPEL 165      10.695 103.250 111.405  1.00  0.00           O
ATOM   3719  O12 POPEL 165      10.395 101.760 109.305  1.00  0.00           O
ATOM   3720  C1  POPEL 165      10.125 104.430 112.027  1.00  0.00           C
ATOM   3723  C2  POPEL 165      10.605 104.700 113.497  1.00  0.00           C
ATOM   3725  O21 POPEL 165       9.995 105.900 113.987  1.00  0.00           O
ATOM   3726  C21 POPEL 165       9.815 106.210 115.276  1.00  0.00           C
ATOM   3727  O22 POPEL 165       9.495 107.320 115.667  1.00  0.00           O
ATOM   3728  C22 POPEL 165       9.955 105.050 116.277  1.00  0.00           C
ATOM   3731  C3  POPEL 165      12.155 104.820 113.485  1.00  0.00           C
ATOM   3734  O31 POPEL 165      12.755 105.090 114.786  1.00  0.00           O
ATOM   3735  C31 POPEL 165      13.065 106.360 115.056  1.00  0.00           C
ATOM   3736  O32 POPEL 165      12.835 107.320 114.356  1.00  0.00           O
ATOM   3737  C32 POPEL 165      13.735 106.380 116.426  1.00  0.00           C
ATOM   3740  C23 POPEL 165      10.015 105.580 117.746  1.00  0.00           C
ATOM   3743  C24 POPEL 165       9.815 104.450 118.765  1.00  0.00           C
ATOM   3746  C25 POPEL 165      10.635 104.620 120.066  1.00  0.00           C
ATOM   3749  C26 POPEL 165      10.215 105.800 120.937  1.00  0.00           C
ATOM   3752  C27 POPEL 165      10.725 105.660 122.387  1.00  0.00           C
ATOM   3755  C28 POPEL 165      10.645 106.960 123.206  1.00  0.00           C
ATOM   3758  C29 POPEL 165       9.235 107.470 123.316  1.00  0.00           C
ATOM   3760 0C21 POPEL 165       8.565 107.780 124.446  1.00  0.00           C
ATOM   3762 1C21 POPEL 165       9.075 107.680 125.855  1.00  0.00           C
ATOM   3765 2C21 POPEL 165       9.685 109.000 126.356  1.00  0.00           C
ATOM   3768 3C21 POPEL 165       9.885 108.990 127.877  1.00  0.00           C
ATOM   3771 4C21 POPEL 165      10.695 110.170 128.417  1.00  0.00           C
ATOM   3774 5C21 POPEL 165      10.835 110.080 129.936  1.00  0.00           C
ATOM   3777 6C21 POPEL 165      11.855 111.050 130.536  1.00  0.00           C
ATOM   3780 7C21 POPEL 165      11.865 110.940 132.066  1.00  0.00           C
ATOM   3783 8C21 POPEL 165      12.855 111.900 132.717  1.00  0.00           C
ATOM   3787  C33 POPEL 165      13.875 107.810 116.996  1.00  0.00           C
ATOM   3790  C34 POPEL 165      14.425 107.810 118.437  1.00  0.00           C
ATOM   3793  C35 POPEL 165      14.015 109.060 119.235  1.00  0.00           C
ATOM   3796  C36 POPEL 165      12.515 109.060 119.576  1.00  0.00           C
ATOM   3799  C37 POPEL 165      11.795 110.340 119.146  1.00  0.00           C
ATOM   3802  C38 POPEL 165      10.275 110.260 119.387  1.00  0.00           C
ATOM   3805  C39 POPEL 165       9.845 110.380 120.846  1.00  0.00           C
ATOM   3808 0C31 POPEL 165      10.035 111.790 121.417  1.00  0.00           C
ATOM   3811 1C31 POPEL 165       9.105 112.030 122.617  1.00  0.00           C
ATOM   3814 2C31 POPEL 165       9.345 113.330 123.406  1.00  0.00           C
ATOM   3817 3C31 POPEL 165       9.455 114.610 122.566  1.00  0.00           C
ATOM   3820 4C31 POPEL 165       9.235 115.870 123.406  1.00  0.00           C
ATOM   3823 5C31 POPEL 165       9.345 117.170 122.597  1.00  0.00           C
ATOM   3826 6C31 POPEL 165       9.045 118.430 123.417  1.00  0.00           C
ATOM   3830  NH3 POPEM 166      31.555  63.130 114.087  1.00  0.00           N
ATOM   3834  C12 POPEM 166      31.205  64.550 114.456  1.00  0.00           C
ATOM   3837  C11 POPEM 166      32.395  65.220 115.155  1.00  0.00           C
ATOM   3840  P   POPEM 166      31.875  67.770 115.047  1.00  0.00           P
ATOM   3841  O13 POPEM 166      33.135  67.970 114.297  1.00  0.00           O
ATOM   3842  O14 POPEM 166      30.635  67.780 114.247  1.00  0.00           O
ATOM   3843  O11 POPEM 166      31.845  68.910 116.146  1.00  0.00           O
ATOM   3844  O12 POPEM 166      32.015  66.410 115.855  1.00  0.00           O
ATOM   3845  C1  POPEM 166      30.985  68.750 117.276  1.00  0.00           C
ATOM   3848  C2  POPEM 166      31.205  69.870 118.326  1.00  0.00           C
ATOM   3850  O21 POPEM 166      30.215  69.680 119.347  1.00  0.00           O
ATOM   3851  C21 POPEM 166      30.665  69.630 120.587  1.00  0.00           C
ATOM   3852  O22 POPEM 166      31.795  69.940 120.937  1.00  0.00           O
ATOM   3853  C22 POPEM 166      29.575  69.060 121.487  1.00  0.00           C
ATOM   3856  C3  POPEM 166      31.045  71.270 117.696  1.00  0.00           C
ATOM   3859  O31 POPEM 166      31.465  72.330 118.576  1.00  0.00           O
ATOM   3860  C31 POPEM 166      32.745  72.670 118.567  1.00  0.00           C
ATOM   3861  O32 POPEM 166      33.615  72.150 117.896  1.00  0.00           O
ATOM   3862  C32 POPEM 166      32.945  73.800 119.557  1.00  0.00           C
ATOM   3865  C23 POPEM 166      30.145  68.490 122.807  1.00  0.00           C
ATOM   3868  C24 POPEM 166      29.685  67.060 123.097  1.00  0.00           C
ATOM   3871  C25 POPEM 166      28.345  67.000 123.837  1.00  0.00           C
ATOM   3874  C26 POPEM 166      28.485  67.370 125.316  1.00  0.00           C
ATOM   3877  C27 POPEM 166      27.155  67.220 126.067  1.00  0.00           C
ATOM   3880  C28 POPEM 166      27.245  67.570 127.566  1.00  0.00           C
ATOM   3883  C29 POPEM 166      27.515  69.040 127.786  1.00  0.00           C
ATOM   3885 0C21 POPEM 166      27.505  69.640 128.986  1.00  0.00           C
ATOM   3887 1C21 POPEM 166      27.235  68.940 130.296  1.00  0.00           C
ATOM   3890 2C21 POPEM 166      28.525  68.310 130.846  1.00  0.00           C
ATOM   3893 3C21 POPEM 166      28.245  67.260 131.926  1.00  0.00           C
ATOM   3896 4C21 POPEM 166      29.465  66.990 132.816  1.00  0.00           C
ATOM   3899 5C21 POPEM 166      29.625  68.080 133.876  1.00  0.00           C
ATOM   3902 6C21 POPEM 166      30.945  68.020 134.646  1.00  0.00           C
ATOM   3905 7C21 POPEM 166      31.045  69.140 135.676  1.00  0.00           C
ATOM   3908 8C21 POPEM 166      32.385  69.190 136.406  1.00  0.00           C
ATOM   3912  C33 POPEM 166      34.445  74.090 119.796  1.00  0.00           C
ATOM   3915  C34 POPEM 166      34.705  74.830 121.106  1.00  0.00           C
ATOM   3918  C35 POPEM 166      33.985  76.180 121.216  1.00  0.00           C
ATOM   3921  C36 POPEM 166      34.555  77.040 122.346  1.00  0.00           C
ATOM   3924  C37 POPEM 166      33.835  78.370 122.527  1.00  0.00           C
ATOM   3927  C38 POPEM 166      34.555  79.250 123.557  1.00  0.00           C
ATOM   3930  C39 POPEM 166      34.375  78.750 124.996  1.00  0.00           C
ATOM   3933 0C31 POPEM 166      33.355  79.570 125.797  1.00  0.00           C
ATOM   3936 1C31 POPEM 166      33.415  79.220 127.286  1.00  0.00           C
ATOM   3939 2C31 POPEM 166      32.445  80.040 128.137  1.00  0.00           C
ATOM   3942 3C31 POPEM 166      32.905  81.490 128.307  1.00  0.00           C
ATOM   3945 4C31 POPEM 166      31.895  82.330 129.087  1.00  0.00           C
ATOM   3948 5C31 POPEM 166      32.285  83.800 129.146  1.00  0.00           C
ATOM   3951 6C31 POPEM 166      31.185  84.650 129.786  1.00  0.00           C
ATOM   3955  NH3 POPEN 167      78.865  76.240 160.376  1.00  0.00           N
ATOM   3959  C12 POPEN 167      78.675  74.750 160.396  1.00  0.00           C
ATOM   3962  C11 POPEN 167      77.575  74.330 161.386  1.00  0.00           C
ATOM   3965  P   POPEN 167      77.555  71.740 160.947  1.00  0.00           P
ATOM   3966  O13 POPEN 167      78.925  71.840 161.497  1.00  0.00           O
ATOM   3967  O14 POPEN 167      76.615  70.820 161.617  1.00  0.00           O
ATOM   3968  O11 POPEN 167      77.645  71.400 159.396  1.00  0.00           O
ATOM   3969  O12 POPEN 167      76.895  73.170 160.917  1.00  0.00           O
ATOM   3970  C1  POPEN 167      77.315  70.110 158.856  1.00  0.00           C
ATOM   3973  C2  POPEN 167      76.605  70.200 157.466  1.00  0.00           C
ATOM   3975  O21 POPEN 167      75.415  71.020 157.587  1.00  0.00           O
ATOM   3976  C21 POPEN 167      75.155  71.700 156.456  1.00  0.00           C
ATOM   3977  O22 POPEN 167      75.835  71.670 155.457  1.00  0.00           O
ATOM   3978  C22 POPEN 167      73.925  72.570 156.676  1.00  0.00           C
ATOM   3981  C3  POPEN 167      76.265  68.770 156.887  1.00  0.00           C
ATOM   3984  O31 POPEN 167      75.255  68.770 155.826  1.00  0.00           O
ATOM   3985  C31 POPEN 167      75.085  67.540 155.286  1.00  0.00           C
ATOM   3986  O32 POPEN 167      75.725  66.570 155.646  1.00  0.00           O
ATOM   3987  C32 POPEN 167      73.925  67.470 154.296  1.00  0.00           C
ATOM   3990  C23 POPEN 167      73.635  73.460 155.445  1.00  0.00           C
ATOM   3993  C24 POPEN 167      72.305  74.240 155.527  1.00  0.00           C
ATOM   3996  C25 POPEN 167      71.215  73.680 154.605  1.00  0.00           C
ATOM   3999  C26 POPEN 167      70.505  74.790 153.816  1.00  0.00           C
ATOM   4002  C27 POPEN 167      69.395  74.260 152.906  1.00  0.00           C
ATOM   4005  C28 POPEN 167      69.265  75.090 151.617  1.00  0.00           C
ATOM   4008  C29 POPEN 167      67.995  74.790 150.867  1.00  0.00           C
ATOM   4010 0C21 POPEN 167      67.135  75.690 150.357  1.00  0.00           C
ATOM   4012 1C21 POPEN 167      67.245  77.200 150.436  1.00  0.00           C
ATOM   4015 2C21 POPEN 167      65.895  77.840 150.786  1.00  0.00           C
ATOM   4018 3C21 POPEN 167      64.855  77.790 149.656  1.00  0.00           C
ATOM   4021 4C21 POPEN 167      63.525  78.420 150.077  1.00  0.00           C
ATOM   4024 5C21 POPEN 167      62.505  78.520 148.936  1.00  0.00           C
ATOM   4027 6C21 POPEN 167      62.265  77.210 148.187  1.00  0.00           C
ATOM   4030 7C21 POPEN 167      60.955  77.250 147.387  1.00  0.00           C
ATOM   4033 8C21 POPEN 167      60.735  75.990 146.536  1.00  0.00           C
ATOM   4037  C33 POPEN 167      74.245  67.950 152.857  1.00  0.00           C
ATOM   4040  C34 POPEN 167      73.205  67.460 151.826  1.00  0.00           C
ATOM   4043  C35 POPEN 167      73.245  68.190 150.477  1.00  0.00           C
ATOM   4046  C36 POPEN 167      72.445  67.460 149.375  1.00  0.00           C
ATOM   4049  C37 POPEN 167      72.365  68.230 148.047  1.00  0.00           C
ATOM   4052  C38 POPEN 167      71.975  67.290 146.887  1.00  0.00           C
ATOM   4055  C39 POPEN 167      71.715  67.990 145.536  1.00  0.00           C
ATOM   4058 0C31 POPEN 167      70.345  68.680 145.477  1.00  0.00           C
ATOM   4061 1C31 POPEN 167      69.925  69.080 144.057  1.00  0.00           C
ATOM   4064 2C31 POPEN 167      68.485  69.630 144.016  1.00  0.00           C
ATOM   4067 3C31 POPEN 167      68.055  70.080 142.617  1.00  0.00           C
ATOM   4070 4C31 POPEN 167      66.875  71.050 142.646  1.00  0.00           C
ATOM   4073 5C31 POPEN 167      66.565  71.650 141.277  1.00  0.00           C
ATOM   4076 6C31 POPEN 167      65.465  72.720 141.316  1.00  0.00           C
ATOM   4080  NH3 POPEO 168      28.355  74.180 153.126  1.00  0.00           N
ATOM   4084  C12 POPEO 168      28.555  73.510 154.456  1.00  0.00           C
ATOM   4087  C11 POPEO 168      29.185  74.490 155.457  1.00  0.00           C
ATOM   4090  P   POPEO 168      31.275  75.970 155.887  1.00  0.00           P
ATOM   4091  O13 POPEO 168      30.565  76.160 157.167  1.00  0.00           O
ATOM   4092  O14 POPEO 168      32.655  75.460 155.977  1.00  0.00           O
ATOM   4093  O11 POPEO 168      31.245  77.320 155.066  1.00  0.00           O
ATOM   4094  O12 POPEO 168      30.425  74.990 154.956  1.00  0.00           O
ATOM   4095  C1  POPEO 168      30.025  77.890 154.587  1.00  0.00           C
ATOM   4098  C2  POPEO 168      30.145  78.140 153.057  1.00  0.00           C
ATOM   4100  O21 POPEO 168      28.965  78.710 152.466  1.00  0.00           O
ATOM   4101  C21 POPEO 168      27.875  77.990 152.346  1.00  0.00           C
ATOM   4102  O22 POPEO 168      27.705  76.850 152.736  1.00  0.00           O
ATOM   4103  C22 POPEO 168      26.865  78.790 151.527  1.00  0.00           C
ATOM   4106  C3  POPEO 168      30.685  76.880 152.307  1.00  0.00           C
ATOM   4109  O31 POPEO 168      30.425  76.840 150.876  1.00  0.00           O
ATOM   4110  C31 POPEO 168      31.465  77.130 150.117  1.00  0.00           C
ATOM   4111  O32 POPEO 168      32.385  77.870 150.426  1.00  0.00           O
ATOM   4112  C32 POPEO 168      31.355  76.390 148.786  1.00  0.00           C
ATOM   4115  C23 POPEO 168      27.275  78.830 150.036  1.00  0.00           C
ATOM   4118  C24 POPEO 168      26.455  79.800 149.186  1.00  0.00           C
ATOM   4121  C25 POPEO 168      24.945  79.530 149.197  1.00  0.00           C
ATOM   4124  C26 POPEO 168      24.515  78.240 148.477  1.00  0.00           C
ATOM   4127  C27 POPEO 168      23.025  77.960 148.727  1.00  0.00           C
ATOM   4130  C28 POPEO 168      22.505  76.600 148.245  1.00  0.00           C
ATOM   4133  C29 POPEO 168      22.275  76.540 146.757  1.00  0.00           C
ATOM   4135 0C21 POPEO 168      21.165  76.140 146.107  1.00  0.00           C
ATOM   4137 1C21 POPEO 168      19.875  75.660 146.715  1.00  0.00           C
ATOM   4140 2C21 POPEO 168      18.815  76.780 146.707  1.00  0.00           C
ATOM   4143 3C21 POPEO 168      18.485  77.350 145.307  1.00  0.00           C
ATOM   4146 4C21 POPEO 168      17.555  78.560 145.465  1.00  0.00           C
ATOM   4149 5C21 POPEO 168      17.045  79.210 144.165  1.00  0.00           C
ATOM   4152 6C21 POPEO 168      16.105  78.330 143.336  1.00  0.00           C
ATOM   4155 7C21 POPEO 168      15.515  79.110 142.156  1.00  0.00           C
ATOM   4158 8C21 POPEO 168      14.605  78.280 141.257  1.00  0.00           C
ATOM   4162  C33 POPEO 168      32.685  75.700 148.436  1.00  0.00           C
ATOM   4165  C34 POPEO 168      32.515  74.500 147.497  1.00  0.00           C
ATOM   4168  C35 POPEO 168      31.955  74.890 146.126  1.00  0.00           C
ATOM   4171  C36 POPEO 168      31.975  73.720 145.126  1.00  0.00           C
ATOM   4174  C37 POPEO 168      31.615  74.170 143.646  1.00  0.00           C
ATOM   4177  C38 POPEO 168      30.515  73.600 142.656  1.00  0.00           C
ATOM   4180  C39 POPEO 168      29.755  72.380 143.187  1.00  0.00           C
ATOM   4183 0C31 POPEO 168      29.025  71.600 142.086  1.00  0.00           C
ATOM   4186 1C31 POPEO 168      27.785  70.880 142.626  1.00  0.00           C
ATOM   4189 2C31 POPEO 168      27.025  70.070 141.566  1.00  0.00           C
ATOM   4192 3C31 POPEO 168      27.615  68.680 141.297  1.00  0.00           C
ATOM   4195 4C31 POPEO 168      27.515  67.750 142.527  1.00  0.00           C
ATOM   4198 5C31 POPEO 168      27.695  66.270 142.197  1.00  0.00           C
ATOM   4201 6C31 POPEO 168      27.585  65.390 143.447  1.00  0.00           C
ATOM   4205  NH3 POPEP 169      24.805  19.650 112.587  1.00  0.00           N
ATOM   4209  C12 POPEP 169      25.575  19.430 111.316  1.00  0.00           C
ATOM   4212  C11 POPEP 169      25.805  20.770 110.617  1.00  0.00           C
ATOM   4215  P   POPEP 169      26.725  22.630 112.296  1.00  0.00           P
ATOM   4216  O13 POPEP 169      28.095  23.140 112.515  1.00  0.00           O
ATOM   4217  O14 POPEP 169      25.745  23.650 111.867  1.00  0.00           O
ATOM   4218  O11 POPEP 169      26.185  21.820 113.576  1.00  0.00           O
ATOM   4219  O12 POPEP 169      26.865  21.490 111.236  1.00  0.00           O
ATOM   4220  C1  POPEP 169      27.115  21.540 114.636  1.00  0.00           C
ATOM   4223  C2  POPEP 169      26.405  21.100 115.947  1.00  0.00           C
ATOM   4225  O21 POPEP 169      25.895  19.770 115.715  1.00  0.00           O
ATOM   4226  C21 POPEP 169      26.495  18.630 116.146  1.00  0.00           C
ATOM   4227  O22 POPEP 169      26.255  17.540 115.657  1.00  0.00           O
ATOM   4228  C22 POPEP 169      27.395  18.820 117.387  1.00  0.00           C
ATOM   4231  C3  POPEP 169      25.235  22.080 116.337  1.00  0.00           C
ATOM   4234  O31 POPEP 169      25.155  22.360 117.766  1.00  0.00           O
ATOM   4235  C31 POPEP 169      25.605  23.580 118.125  1.00  0.00           C
ATOM   4236  O32 POPEP 169      26.165  24.350 117.375  1.00  0.00           O
ATOM   4237  C32 POPEP 169      25.265  23.890 119.586  1.00  0.00           C
ATOM   4240  C23 POPEP 169      27.995  17.580 118.106  1.00  0.00           C
ATOM   4243  C24 POPEP 169      28.935  18.060 119.235  1.00  0.00           C
ATOM   4246  C25 POPEP 169      29.335  17.030 120.316  1.00  0.00           C
ATOM   4249  C26 POPEP 169      28.415  17.010 121.566  1.00  0.00           C
ATOM   4252  C27 POPEP 169      29.165  16.580 122.846  1.00  0.00           C
ATOM   4255  C28 POPEP 169      28.335  16.550 124.146  1.00  0.00           C
ATOM   4258  C29 POPEP 169      27.855  17.900 124.605  1.00  0.00           C
ATOM   4260 0C21 POPEP 169      28.355  18.670 125.597  1.00  0.00           C
ATOM   4262 1C21 POPEP 169      29.525  18.390 126.507  1.00  0.00           C
ATOM   4265 2C21 POPEP 169      29.195  18.680 127.985  1.00  0.00           C
ATOM   4268 3C21 POPEP 169      30.435  18.780 128.887  1.00  0.00           C
ATOM   4271 4C21 POPEP 169      30.105  19.150 130.346  1.00  0.00           C
ATOM   4274 5C21 POPEP 169      29.855  20.650 130.566  1.00  0.00           C
ATOM   4277 6C21 POPEP 169      29.535  21.000 132.027  1.00  0.00           C
ATOM   4280 7C21 POPEP 169      29.425  22.520 132.257  1.00  0.00           C
ATOM   4283 8C21 POPEP 169      29.055  22.890 133.686  1.00  0.00           C
ATOM   4287  C33 POPEP 169      26.295  24.820 120.295  1.00  0.00           C
ATOM   4290  C34 POPEP 169      25.675  25.490 121.526  1.00  0.00           C
ATOM   4293  C35 POPEP 169      26.605  25.710 122.737  1.00  0.00           C
ATOM   4296  C36 POPEP 169      27.395  27.030 122.766  1.00  0.00           C
ATOM   4299  C37 POPEP 169      27.785  27.370 124.216  1.00  0.00           C
ATOM   4302  C38 POPEP 169      28.725  28.580 124.396  1.00  0.00           C
ATOM   4305  C39 POPEP 169      28.965  28.890 125.886  1.00  0.00           C
ATOM   4308 0C31 POPEP 169      28.415  30.260 126.327  1.00  0.00           C
ATOM   4311 1C31 POPEP 169      27.905  30.300 127.776  1.00  0.00           C
ATOM   4314 2C31 POPEP 169      28.955  30.040 128.867  1.00  0.00           C
ATOM   4317 3C31 POPEP 169      28.825  28.660 129.546  1.00  0.00           C
ATOM   4320 4C31 POPEP 169      27.565  28.480 130.396  1.00  0.00           C
ATOM   4323 5C31 POPEP 169      27.515  27.090 131.046  1.00  0.00           C
ATOM   4326 6C31 POPEP 169      26.425  26.970 132.105  1.00  0.00           C
ATOM   4330  NH3 POPEQ 170      69.975  94.640 158.956  1.00  0.00           N
ATOM   4334  C12 POPEQ 170      69.885  96.110 159.247  1.00  0.00           C
ATOM   4337  C11 POPEQ 170      69.775  96.920 157.945  1.00  0.00           C
ATOM   4340  P   POPEQ 170      69.865  99.440 157.227  1.00  0.00           P
ATOM   4341  O13 POPEQ 170      68.625  99.810 156.507  1.00  0.00           O
ATOM   4342  O14 POPEQ 170      70.585 100.550 157.887  1.00  0.00           O
ATOM   4343  O11 POPEQ 170      70.865  98.730 156.257  1.00  0.00           O
ATOM   4344  O12 POPEQ 170      69.545  98.290 158.266  1.00  0.00           O
ATOM   4345  C1  POPEQ 170      70.945  99.010 154.876  1.00  0.00           C
ATOM   4348  C2  POPEQ 170      70.295  97.850 154.107  1.00  0.00           C
ATOM   4350  O21 POPEQ 170      71.045  97.580 152.926  1.00  0.00           O
ATOM   4351  C21 POPEQ 170      70.945  98.360 151.875  1.00  0.00           C
ATOM   4352  O22 POPEQ 170      70.415  99.450 151.816  1.00  0.00           O
ATOM   4353  C22 POPEQ 170      71.645  97.590 150.757  1.00  0.00           C
ATOM   4356  C3  POPEQ 170      68.775  98.020 153.887  1.00  0.00           C
ATOM   4359  O31 POPEQ 170      68.295  97.190 152.805  1.00  0.00           O
ATOM   4360  C31 POPEQ 170      67.955  95.950 153.085  1.00  0.00           C
ATOM   4361  O32 POPEQ 170      67.895  95.450 154.207  1.00  0.00           O
ATOM   4362  C32 POPEQ 170      67.745  95.190 151.775  1.00  0.00           C
ATOM   4365  C23 POPEQ 170      71.895  98.370 149.456  1.00  0.00           C
ATOM   4368  C24 POPEQ 170      73.105  97.760 148.736  1.00  0.00           C
ATOM   4371  C25 POPEQ 170      73.645  98.600 147.587  1.00  0.00           C
ATOM   4374  C26 POPEQ 170      75.035  98.090 147.186  1.00  0.00           C
ATOM   4377  C27 POPEQ 170      75.575  98.770 145.926  1.00  0.00           C
ATOM   4380  C28 POPEQ 170      76.905  98.130 145.477  1.00  0.00           C
ATOM   4383  C29 POPEQ 170      77.245  98.570 144.077  1.00  0.00           C
ATOM   4385 0C21 POPEQ 170      77.575  97.790 143.036  1.00  0.00           C
ATOM   4387 1C21 POPEQ 170      77.735  96.290 143.036  1.00  0.00           C
ATOM   4390 2C21 POPEQ 170      79.145  95.860 142.626  1.00  0.00           C
ATOM   4393 3C21 POPEQ 170      79.495  96.200 141.176  1.00  0.00           C
ATOM   4396 4C21 POPEQ 170      80.925  95.770 140.807  1.00  0.00           C
ATOM   4399 5C21 POPEQ 170      81.225  96.020 139.326  1.00  0.00           C
ATOM   4402 6C21 POPEQ 170      82.575  95.430 138.896  1.00  0.00           C
ATOM   4405 7C21 POPEQ 170      82.825  95.600 137.396  1.00  0.00           C
ATOM   4408 8C21 POPEQ 170      84.115  94.930 136.937  1.00  0.00           C
ATOM   4412  C33 POPEQ 170      66.295  94.680 151.617  1.00  0.00           C
ATOM   4415  C34 POPEQ 170      65.935  94.370 150.146  1.00  0.00           C
ATOM   4418  C35 POPEQ 170      65.495  95.580 149.326  1.00  0.00           C
ATOM   4421  C36 POPEQ 170      65.345  95.270 147.827  1.00  0.00           C
ATOM   4424  C37 POPEQ 170      64.765  96.470 147.057  1.00  0.00           C
ATOM   4427  C38 POPEQ 170      64.325  96.130 145.625  1.00  0.00           C
ATOM   4430  C39 POPEQ 170      63.455  97.220 144.977  1.00  0.00           C
ATOM   4433 0C31 POPEQ 170      64.125  98.600 144.816  1.00  0.00           C
ATOM   4436 1C31 POPEQ 170      63.145  99.650 144.277  1.00  0.00           C
ATOM   4439 2C31 POPEQ 170      63.685 101.090 144.297  1.00  0.00           C
ATOM   4442 3C31 POPEQ 170      63.315 101.900 145.547  1.00  0.00           C
ATOM   4445 4C31 POPEQ 170      61.805 102.120 145.757  1.00  0.00           C
ATOM   4448 5C31 POPEQ 170      61.485 103.080 146.906  1.00  0.00           C
ATOM   4451 6C31 POPEQ 170      59.985 103.190 147.176  1.00  0.00           C
ATOM   4455  NH3 POPER 171      91.225  61.000 157.066  1.00  0.00           N
ATOM   4459  C12 POPER 171      92.305  61.780 156.376  1.00  0.00           C
ATOM   4462  C11 POPER 171      92.555  61.230 154.977  1.00  0.00           C
ATOM   4465  P   POPER 171      94.455  62.680 153.936  1.00  0.00           P
ATOM   4466  O13 POPER 171      93.915  63.880 154.596  1.00  0.00           O
ATOM   4467  O14 POPER 171      95.935  62.590 153.936  1.00  0.00           O
ATOM   4468  O11 POPER 171      93.915  62.540 152.447  1.00  0.00           O
ATOM   4469  O12 POPER 171      93.935  61.370 154.646  1.00  0.00           O
ATOM   4470  C1  POPER 171      93.535  61.320 151.775  1.00  0.00           C
ATOM   4473  C2  POPER 171      94.615  60.800 150.766  1.00  0.00           C
ATOM   4475  O21 POPER 171      94.135  59.710 149.956  1.00  0.00           O
ATOM   4476  C21 POPER 171      93.345  59.990 148.936  1.00  0.00           C
ATOM   4477  O22 POPER 171      92.845  61.070 148.686  1.00  0.00           O
ATOM   4478  C22 POPER 171      93.205  58.690 148.125  1.00  0.00           C
ATOM   4481  C3  POPER 171      95.855  60.300 151.566  1.00  0.00           C
ATOM   4484  O31 POPER 171      96.845  59.600 150.777  1.00  0.00           O
ATOM   4485  C31 POPER 171      97.465  58.560 151.355  1.00  0.00           C
ATOM   4486  O32 POPER 171      97.235  58.160 152.495  1.00  0.00           O
ATOM   4487  C32 POPER 171      98.685  58.150 150.516  1.00  0.00           C
ATOM   4490  C23 POPER 171      92.715  58.790 146.657  1.00  0.00           C
ATOM   4493  C24 POPER 171      93.045  57.500 145.887  1.00  0.00           C
ATOM   4496  C25 POPER 171      92.315  57.340 144.546  1.00  0.00           C
ATOM   4499  C26 POPER 171      92.785  58.280 143.426  1.00  0.00           C
ATOM   4502  C27 POPER 171      91.975  58.040 142.146  1.00  0.00           C
ATOM   4505  C28 POPER 171      92.335  58.970 140.967  1.00  0.00           C
ATOM   4508  C29 POPER 171      91.455  58.640 139.786  1.00  0.00           C
ATOM   4510 0C21 POPER 171      91.745  58.700 138.476  1.00  0.00           C
ATOM   4512 1C21 POPER 171      93.025  59.170 137.827  1.00  0.00           C
ATOM   4515 2C21 POPER 171      93.875  58.040 137.217  1.00  0.00           C
ATOM   4518 3C21 POPER 171      93.095  56.900 136.527  1.00  0.00           C
ATOM   4521 4C21 POPER 171      94.065  55.940 135.816  1.00  0.00           C
ATOM   4524 5C21 POPER 171      93.545  54.510 135.607  1.00  0.00           C
ATOM   4527 6C21 POPER 171      94.685  53.480 135.637  1.00  0.00           C
ATOM   4530 7C21 POPER 171      94.195  52.030 135.547  1.00  0.00           C
ATOM   4533 8C21 POPER 171      95.345  51.010 135.625  1.00  0.00           C
ATOM   4537  C33 POPER 171      98.795  56.670 150.077  1.00  0.00           C
ATOM   4540  C34 POPER 171      99.395  56.560 148.667  1.00  0.00           C
ATOM   4543  C35 POPER 171      98.355  56.740 147.547  1.00  0.00           C
ATOM   4546  C36 POPER 171      98.985  56.920 146.156  1.00  0.00           C
ATOM   4549  C37 POPER 171      97.955  57.140 145.036  1.00  0.00           C
ATOM   4552  C38 POPER 171      98.625  57.280 143.665  1.00  0.00           C
ATOM   4555  C39 POPER 171      97.675  57.660 142.527  1.00  0.00           C
ATOM   4558 0C31 POPER 171      96.945  56.470 141.887  1.00  0.00           C
ATOM   4561 1C31 POPER 171      96.485  56.780 140.447  1.00  0.00           C
ATOM   4564 2C31 POPER 171      95.665  55.650 139.816  1.00  0.00           C
ATOM   4567 3C31 POPER 171      94.225  55.620 140.337  1.00  0.00           C
ATOM   4570 4C31 POPER 171      93.375  54.510 139.686  1.00  0.00           C
ATOM   4573 5C31 POPER 171      92.025  54.330 140.396  1.00  0.00           C
ATOM   4576 6C31 POPER 171      91.075  53.370 139.667  1.00  0.00           C
ATOM   4580  NH3 POPES 172      80.545  83.230 117.326  1.00  0.00           N
ATOM   4584  C12 POPES 172      81.075  82.100 116.496  1.00  0.00           C
ATOM   4587  C11 POPES 172      82.215  82.560 115.587  1.00  0.00           C
ATOM   4590  P   POPES 172      84.285  81.410 116.716  1.00  0.00           P
ATOM   4591  O13 POPES 172      84.035  80.120 117.387  1.00  0.00           O
ATOM   4592  O14 POPES 172      85.625  81.620 116.137  1.00  0.00           O
ATOM   4593  O11 POPES 172      83.935  82.610 117.696  1.00  0.00           O
ATOM   4594  O12 POPES 172      83.235  81.560 115.536  1.00  0.00           O
ATOM   4595  C1  POPES 172      84.855  83.120 118.666  1.00  0.00           C
ATOM   4598  C2  POPES 172      84.655  82.440 120.066  1.00  0.00           C
ATOM   4600  O21 POPES 172      84.275  83.350 121.116  1.00  0.00           O
ATOM   4601  C21 POPES 172      85.105  84.320 121.437  1.00  0.00           C
ATOM   4602  O22 POPES 172      86.145  84.600 120.867  1.00  0.00           O
ATOM   4603  C22 POPES 172      84.565  85.090 122.646  1.00  0.00           C
ATOM   4606  C3  POPES 172      85.855  81.540 120.497  1.00  0.00           C
ATOM   4609  O31 POPES 172      85.475  80.670 121.576  1.00  0.00           O
ATOM   4610  C31 POPES 172      85.895  80.720 122.846  1.00  0.00           C
ATOM   4611  O32 POPES 172      85.345  80.080 123.727  1.00  0.00           O
ATOM   4612  C32 POPES 172      87.135  81.560 123.087  1.00  0.00           C
ATOM   4615  C23 POPES 172      85.305  84.790 123.977  1.00  0.00           C
ATOM   4618  C24 POPES 172      84.625  85.500 125.155  1.00  0.00           C
ATOM   4621  C25 POPES 172      85.185  85.160 126.545  1.00  0.00           C
ATOM   4624  C26 POPES 172      86.615  85.680 126.816  1.00  0.00           C
ATOM   4627  C27 POPES 172      86.815  86.050 128.296  1.00  0.00           C
ATOM   4630  C28 POPES 172      88.255  86.460 128.646  1.00  0.00           C
ATOM   4633  C29 POPES 172      88.325  87.110 130.007  1.00  0.00           C
ATOM   4635 0C21 POPES 172      88.505  86.500 131.197  1.00  0.00           C
ATOM   4637 1C21 POPES 172      88.665  85.020 131.445  1.00  0.00           C
ATOM   4640 2C21 POPES 172      90.015  84.680 132.096  1.00  0.00           C
ATOM   4643 3C21 POPES 172      91.215  84.950 131.176  1.00  0.00           C
ATOM   4646 4C21 POPES 172      92.575  84.510 131.747  1.00  0.00           C
ATOM   4649 5C21 POPES 172      92.945  85.190 133.066  1.00  0.00           C
ATOM   4652 6C21 POPES 172      94.435  85.010 133.417  1.00  0.00           C
ATOM   4655 7C21 POPES 172      94.795  85.530 134.807  1.00  0.00           C
ATOM   4658 8C21 POPES 172      96.295  85.450 135.117  1.00  0.00           C
ATOM   4662  C33 POPES 172      87.635  81.370 124.537  1.00  0.00           C
ATOM   4665  C34 POPES 172      88.785  82.320 124.875  1.00  0.00           C
ATOM   4668  C35 POPES 172      89.525  81.920 126.157  1.00  0.00           C
ATOM   4671  C36 POPES 172      90.715  82.830 126.446  1.00  0.00           C
ATOM   4674  C37 POPES 172      91.485  82.450 127.727  1.00  0.00           C
ATOM   4677  C38 POPES 172      92.525  83.500 128.137  1.00  0.00           C
ATOM   4680  C39 POPES 172      93.775  83.500 127.257  1.00  0.00           C
ATOM   4683 0C31 POPES 172      94.885  84.400 127.816  1.00  0.00           C
ATOM   4686 1C31 POPES 172      96.175  84.300 126.987  1.00  0.00           C
ATOM   4689 2C31 POPES 172      97.255  85.330 127.337  1.00  0.00           C
ATOM   4692 3C31 POPES 172      97.755  85.250 128.797  1.00  0.00           C
ATOM   4695 4C31 POPES 172      97.455  86.520 129.605  1.00  0.00           C
ATOM   4698 5C31 POPES 172      98.075  86.480 131.007  1.00  0.00           C
ATOM   4701 6C31 POPES 172      97.815  87.760 131.805  1.00  0.00           C
ATOM   4705  NH3 POPET 173      17.325 130.870 154.626  1.00  0.00           N
ATOM   4709  C12 POPET 173      17.385 129.410 154.316  1.00  0.00           C
ATOM   4712  C11 POPET 173      18.335 128.720 155.286  1.00  0.00           C
ATOM   4715  P   POPET 173      17.615 126.240 154.867  1.00  0.00           P
ATOM   4716  O13 POPET 173      16.495 126.550 155.777  1.00  0.00           O
ATOM   4717  O14 POPET 173      18.385 125.000 155.096  1.00  0.00           O
ATOM   4718  O11 POPET 173      17.125 126.290 153.346  1.00  0.00           O
ATOM   4719  O12 POPET 173      18.675 127.420 154.837  1.00  0.00           O
ATOM   4720  C1  POPET 173      18.095 126.450 152.296  1.00  0.00           C
ATOM   4723  C2  POPET 173      18.685 125.080 151.846  1.00  0.00           C
ATOM   4725  O21 POPET 173      19.975 125.170 151.215  1.00  0.00           O
ATOM   4726  C21 POPET 173      20.145 126.040 150.227  1.00  0.00           C
ATOM   4727  O22 POPET 173      19.275 126.740 149.757  1.00  0.00           O
ATOM   4728  C22 POPET 173      21.595 126.070 149.767  1.00  0.00           C
ATOM   4731  C3  POPET 173      17.655 124.250 151.036  1.00  0.00           C
ATOM   4734  O31 POPET 173      18.075 122.880 151.036  1.00  0.00           O
ATOM   4735  C31 POPET 173      18.255 122.100 149.965  1.00  0.00           C
ATOM   4736  O32 POPET 173      18.645 120.950 150.056  1.00  0.00           O
ATOM   4737  C32 POPET 173      17.935 122.750 148.617  1.00  0.00           C
ATOM   4740  C23 POPET 173      21.825 126.910 148.486  1.00  0.00           C
ATOM   4743  C24 POPET 173      21.715 128.430 148.706  1.00  0.00           C
ATOM   4746  C25 POPET 173      22.095 129.300 147.486  1.00  0.00           C
ATOM   4749  C26 POPET 173      23.565 129.170 147.036  1.00  0.00           C
ATOM   4752  C27 POPET 173      23.885 130.100 145.855  1.00  0.00           C
ATOM   4755  C28 POPET 173      25.335 129.980 145.327  1.00  0.00           C
ATOM   4758  C29 POPET 173      25.615 128.630 144.717  1.00  0.00           C
ATOM   4760 0C21 POPET 173      26.255 128.350 143.576  1.00  0.00           C
ATOM   4762 1C21 POPET 173      26.925 129.350 142.656  1.00  0.00           C
ATOM   4765 2C21 POPET 173      28.115 128.750 141.875  1.00  0.00           C
ATOM   4768 3C21 POPET 173      27.735 128.010 140.576  1.00  0.00           C
ATOM   4771 4C21 POPET 173      27.135 126.610 140.807  1.00  0.00           C
ATOM   4774 5C21 POPET 173      27.225 125.690 139.577  1.00  0.00           C
ATOM   4777 6C21 POPET 173      26.265 126.060 138.436  1.00  0.00           C
ATOM   4780 7C21 POPET 173      26.395 125.100 137.236  1.00  0.00           C
ATOM   4783 8C21 POPET 173      25.565 125.510 136.017  1.00  0.00           C
ATOM   4787  C33 POPET 173      18.235 121.740 147.486  1.00  0.00           C
ATOM   4790  C34 POPET 173      17.765 122.180 146.087  1.00  0.00           C
ATOM   4793  C35 POPET 173      18.535 123.380 145.516  1.00  0.00           C
ATOM   4796  C36 POPET 173      18.375 123.540 143.996  1.00  0.00           C
ATOM   4799  C37 POPET 173      19.055 122.410 143.227  1.00  0.00           C
ATOM   4802  C38 POPET 173      19.355 122.740 141.757  1.00  0.00           C
ATOM   4805  C39 POPET 173      20.385 121.780 141.126  1.00  0.00           C
ATOM   4808 0C31 POPET 173      21.805 122.010 141.665  1.00  0.00           C
ATOM   4811 1C31 POPET 173      22.885 121.150 140.997  1.00  0.00           C
ATOM   4814 2C31 POPET 173      24.265 121.410 141.626  1.00  0.00           C
ATOM   4817 3C31 POPET 173      25.415 120.650 140.947  1.00  0.00           C
ATOM   4820 4C31 POPET 173      25.915 121.340 139.667  1.00  0.00           C
ATOM   4823 5C31 POPET 173      27.255 120.750 139.186  1.00  0.00           C
ATOM   4826 6C31 POPET 173      27.735 121.340 137.857  1.00  0.00           C
ATOM   4830  NH3 POPEU 174      30.495 129.320 115.117  1.00  0.00           N
ATOM   4834  C12 POPEU 174      30.685 128.850 113.697  1.00  0.00           C
ATOM   4837  C11 POPEU 174      31.535 129.830 112.887  1.00  0.00           C
ATOM   4840  P   POPEU 174      34.075 130.600 112.966  1.00  0.00           P
ATOM   4841  O13 POPEU 174      34.215 130.260 111.536  1.00  0.00           O
ATOM   4842  O14 POPEU 174      34.275 132.010 113.417  1.00  0.00           O
ATOM   4843  O11 POPEU 174      35.075 129.680 113.777  1.00  0.00           O
ATOM   4844  O12 POPEU 174      32.745 130.060 113.587  1.00  0.00           O
ATOM   4845  C1  POPEU 174      35.095 129.830 115.206  1.00  0.00           C
ATOM   4848  C2  POPEU 174      34.615 128.580 115.985  1.00  0.00           C
ATOM   4850  O21 POPEU 174      34.725 128.900 117.387  1.00  0.00           O
ATOM   4851  C21 POPEU 174      33.705 129.620 117.826  1.00  0.00           C
ATOM   4852  O22 POPEU 174      32.625 129.730 117.257  1.00  0.00           O
ATOM   4853  C22 POPEU 174      34.145 130.370 119.096  1.00  0.00           C
ATOM   4856  C3  POPEU 174      35.505 127.370 115.606  1.00  0.00           C
ATOM   4859  O31 POPEU 174      35.195 126.130 116.286  1.00  0.00           O
ATOM   4860  C31 POPEU 174      35.975 125.670 117.276  1.00  0.00           C
ATOM   4861  O32 POPEU 174      35.935 124.530 117.696  1.00  0.00           O
ATOM   4862  C32 POPEU 174      36.965 126.690 117.826  1.00  0.00           C
ATOM   4865  C23 POPEU 174      34.835 129.540 120.196  1.00  0.00           C
ATOM   4868  C24 POPEU 174      33.845 128.970 121.216  1.00  0.00           C
ATOM   4871  C25 POPEU 174      34.525 128.330 122.436  1.00  0.00           C
ATOM   4874  C26 POPEU 174      33.525 127.850 123.497  1.00  0.00           C
ATOM   4877  C27 POPEU 174      34.205 127.080 124.646  1.00  0.00           C
ATOM   4880  C28 POPEU 174      34.585 127.960 125.846  1.00  0.00           C
ATOM   4883  C29 POPEU 174      35.515 127.220 126.777  1.00  0.00           C
ATOM   4885 0C21 POPEU 174      35.395 127.030 128.107  1.00  0.00           C
ATOM   4887 1C21 POPEU 174      34.285 127.510 129.007  1.00  0.00           C
ATOM   4890 2C21 POPEU 174      33.645 126.380 129.837  1.00  0.00           C
ATOM   4893 3C21 POPEU 174      34.525 125.880 130.997  1.00  0.00           C
ATOM   4896 4C21 POPEU 174      33.845 124.750 131.777  1.00  0.00           C
ATOM   4899 5C21 POPEU 174      34.735 124.170 132.887  1.00  0.00           C
ATOM   4902 6C21 POPEU 174      34.105 122.940 133.566  1.00  0.00           C
ATOM   4905 7C21 POPEU 174      35.065 122.230 134.516  1.00  0.00           C
ATOM   4908 8C21 POPEU 174      34.505 120.930 135.077  1.00  0.00           C
ATOM   4912  C33 POPEU 174      37.625 126.130 119.096  1.00  0.00           C
ATOM   4915  C34 POPEU 174      38.565 127.120 119.767  1.00  0.00           C
ATOM   4918  C35 POPEU 174      39.635 126.390 120.566  1.00  0.00           C
ATOM   4921  C36 POPEU 174      39.125 125.710 121.847  1.00  0.00           C
ATOM   4924  C37 POPEU 174      40.105 124.640 122.366  1.00  0.00           C
ATOM   4927  C38 POPEU 174      39.765 123.980 123.707  1.00  0.00           C
ATOM   4930  C39 POPEU 174      39.605 124.990 124.846  1.00  0.00           C
ATOM   4933 0C31 POPEU 174      39.645 124.340 126.236  1.00  0.00           C
ATOM   4936 1C31 POPEU 174      39.185 125.320 127.317  1.00  0.00           C
ATOM   4939 2C31 POPEU 174      39.625 124.930 128.736  1.00  0.00           C
ATOM   4942 3C31 POPEU 174      39.175 125.980 129.757  1.00  0.00           C
ATOM   4945 4C31 POPEU 174      39.805 125.810 131.146  1.00  0.00           C
ATOM   4948 5C31 POPEU 174      39.585 127.050 132.016  1.00  0.00           C
ATOM   4951 6C31 POPEU 174      40.185 126.930 133.426  1.00  0.00           C
ATOM   4955  NH3 POPEV 175      48.245  88.730 156.297  1.00  0.00           N
ATOM   4959  C12 POPEV 175      47.465  87.550 156.796  1.00  0.00           C
ATOM   4962  C11 POPEV 175      46.045  87.470 156.197  1.00  0.00           C
ATOM   4965  P   POPEV 175      43.895  86.770 157.587  1.00  0.00           P
ATOM   4966  O13 POPEV 175      43.805  88.220 157.887  1.00  0.00           O
ATOM   4967  O14 POPEV 175      43.745  85.860 158.736  1.00  0.00           O
ATOM   4968  O11 POPEV 175      42.855  86.470 156.426  1.00  0.00           O
ATOM   4969  O12 POPEV 175      45.285  86.470 156.866  1.00  0.00           O
ATOM   4970  C1  POPEV 175      42.315  85.170 156.176  1.00  0.00           C
ATOM   4973  C2  POPEV 175      42.345  84.790 154.667  1.00  0.00           C
ATOM   4975  O21 POPEV 175      41.285  85.490 153.977  1.00  0.00           O
ATOM   4976  C21 POPEV 175      41.565  85.700 152.697  1.00  0.00           C
ATOM   4977  O22 POPEV 175      42.665  85.600 152.186  1.00  0.00           O
ATOM   4978  C22 POPEV 175      40.305  85.930 151.857  1.00  0.00           C
ATOM   4981  C3  POPEV 175      42.195  83.240 154.465  1.00  0.00           C
ATOM   4984  O31 POPEV 175      41.885  82.880 153.107  1.00  0.00           O
ATOM   4985  C31 POPEV 175      42.695  82.060 152.447  1.00  0.00           C
ATOM   4986  O32 POPEV 175      43.705  81.540 152.896  1.00  0.00           O
ATOM   4987  C32 POPEV 175      42.145  81.870 151.026  1.00  0.00           C
ATOM   4990  C23 POPEV 175      40.535  85.480 150.376  1.00  0.00           C
ATOM   4993  C24 POPEV 175      39.305  85.640 149.465  1.00  0.00           C
ATOM   4996  C25 POPEV 175      39.525  85.120 148.036  1.00  0.00           C
ATOM   4999  C26 POPEV 175      38.365  85.410 147.077  1.00  0.00           C
ATOM   5002  C27 POPEV 175      38.615  84.880 145.656  1.00  0.00           C
ATOM   5005  C28 POPEV 175      37.425  85.170 144.706  1.00  0.00           C
ATOM   5008  C29 POPEV 175      37.735  84.780 143.286  1.00  0.00           C
ATOM   5010 0C21 POPEV 175      37.215  83.760 142.577  1.00  0.00           C
ATOM   5012 1C21 POPEV 175      36.185  82.760 143.036  1.00  0.00           C
ATOM   5015 2C21 POPEV 175      35.185  82.330 141.937  1.00  0.00           C
ATOM   5018 3C21 POPEV 175      35.815  81.480 140.807  1.00  0.00           C
ATOM   5021 4C21 POPEV 175      36.075  82.250 139.507  1.00  0.00           C
ATOM   5024 5C21 POPEV 175      36.525  81.340 138.346  1.00  0.00           C
ATOM   5027 6C21 POPEV 175      37.845  80.600 138.637  1.00  0.00           C
ATOM   5030 7C21 POPEV 175      38.315  79.750 137.447  1.00  0.00           C
ATOM   5033 8C21 POPEV 175      39.595  78.950 137.746  1.00  0.00           C
ATOM   5037  C33 POPEV 175      41.845  80.400 150.607  1.00  0.00           C
ATOM   5040  C34 POPEV 175      43.065  79.650 150.047  1.00  0.00           C
ATOM   5043  C35 POPEV 175      42.945  79.260 148.557  1.00  0.00           C
ATOM   5046  C36 POPEV 175      44.205  78.530 148.047  1.00  0.00           C
ATOM   5049  C37 POPEV 175      44.235  78.350 146.527  1.00  0.00           C
ATOM   5052  C38 POPEV 175      45.425  77.490 146.066  1.00  0.00           C
ATOM   5055  C39 POPEV 175      45.755  77.660 144.577  1.00  0.00           C
ATOM   5058 0C31 POPEV 175      47.075  77.010 144.165  1.00  0.00           C
ATOM   5061 1C31 POPEV 175      47.395  77.150 142.676  1.00  0.00           C
ATOM   5064 2C31 POPEV 175      48.835  76.730 142.316  1.00  0.00           C
ATOM   5067 3C31 POPEV 175      49.135  75.230 142.456  1.00  0.00           C
ATOM   5070 4C31 POPEV 175      48.695  74.420 141.227  1.00  0.00           C
ATOM   5073 5C31 POPEV 175      49.235  72.980 141.257  1.00  0.00           C
ATOM   5076 6C31 POPEV 175      48.855  72.150 140.027  1.00  0.00           C
ATOM   5080  NH3 POPEW 176      92.035  66.850 151.456  1.00  0.00           N
ATOM   5084  C12 POPEW 176      92.985  66.030 152.286  1.00  0.00           C
ATOM   5087  C11 POPEW 176      94.405  66.130 151.736  1.00  0.00           C
ATOM   5090  P   POPEW 176      95.625  65.010 149.706  1.00  0.00           P
ATOM   5091  O13 POPEW 176      96.355  65.990 148.896  1.00  0.00           O
ATOM   5092  O14 POPEW 176      96.405  64.290 150.745  1.00  0.00           O
ATOM   5093  O11 POPEW 176      94.945  63.950 148.766  1.00  0.00           O
ATOM   5094  O12 POPEW 176      94.395  65.740 150.367  1.00  0.00           O
ATOM   5095  C1  POPEW 176      93.845  64.220 147.896  1.00  0.00           C
ATOM   5098  C2  POPEW 176      94.265  64.200 146.406  1.00  0.00           C
ATOM   5100  O21 POPEW 176      93.165  63.780 145.566  1.00  0.00           O
ATOM   5101  C21 POPEW 176      92.185  64.660 145.426  1.00  0.00           C
ATOM   5102  O22 POPEW 176      92.155  65.780 145.906  1.00  0.00           O
ATOM   5103  C22 POPEW 176      91.085  64.020 144.546  1.00  0.00           C
ATOM   5106  C3  POPEW 176      95.455  63.220 146.186  1.00  0.00           C
ATOM   5109  O31 POPEW 176      95.935  63.270 144.826  1.00  0.00           O
ATOM   5110  C31 POPEW 176      96.395  62.120 144.346  1.00  0.00           C
ATOM   5111  O32 POPEW 176      96.435  61.060 144.947  1.00  0.00           O
ATOM   5112  C32 POPEW 176      96.945  62.360 142.936  1.00  0.00           C
ATOM   5115  C23 POPEW 176      90.285  65.050 143.697  1.00  0.00           C
ATOM   5118  C24 POPEW 176      88.795  64.740 143.497  1.00  0.00           C
ATOM   5121  C25 POPEW 176      88.415  63.960 142.236  1.00  0.00           C
ATOM   5124  C26 POPEW 176      88.745  62.460 142.296  1.00  0.00           C
ATOM   5127  C27 POPEW 176      88.035  61.670 141.197  1.00  0.00           C
ATOM   5130  C28 POPEW 176      88.545  60.220 141.046  1.00  0.00           C
ATOM   5133  C29 POPEW 176      88.255  59.340 142.236  1.00  0.00           C
ATOM   5135 0C21 POPEW 176      87.635  58.140 142.226  1.00  0.00           C
ATOM   5137 1C21 POPEW 176      87.065  57.400 141.036  1.00  0.00           C
ATOM   5140 2C21 POPEW 176      85.855  58.090 140.367  1.00  0.00           C
ATOM   5143 3C21 POPEW 176      84.765  57.110 139.915  1.00  0.00           C
ATOM   5146 4C21 POPEW 176      83.615  57.820 139.197  1.00  0.00           C
ATOM   5149 5C21 POPEW 176      82.515  56.890 138.656  1.00  0.00           C
ATOM   5152 6C21 POPEW 176      81.285  57.690 138.215  1.00  0.00           C
ATOM   5155 7C21 POPEW 176      80.255  56.860 137.447  1.00  0.00           C
ATOM   5158 8C21 POPEW 176      79.035  57.670 136.996  1.00  0.00           C
ATOM   5162  C33 POPEW 176      96.465  61.310 141.906  1.00  0.00           C
ATOM   5165  C34 POPEW 176      96.835  61.680 140.466  1.00  0.00           C
ATOM   5168  C35 POPEW 176      96.165  60.750 139.456  1.00  0.00           C
ATOM   5171  C36 POPEW 176      96.155  61.320 138.027  1.00  0.00           C
ATOM   5174  C37 POPEW 176      97.515  61.210 137.326  1.00  0.00           C
ATOM   5177  C38 POPEW 176      97.405  61.570 135.836  1.00  0.00           C
ATOM   5180  C39 POPEW 176      98.645  61.200 135.027  1.00  0.00           C
ATOM   5183 0C31 POPEW 176      99.945  61.770 135.596  1.00  0.00           C
ATOM   5186 1C31 POPEW 176     101.135  61.440 134.697  1.00  0.00           C
ATOM   5189 2C31 POPEW 176     102.455  61.890 135.316  1.00  0.00           C
ATOM   5192 3C31 POPEW 176     103.625  61.550 134.387  1.00  0.00           C
ATOM   5195 4C31 POPEW 176     104.965  62.010 134.936  1.00  0.00           C
ATOM   5198 5C31 POPEW 176     106.115  61.660 133.996  1.00  0.00           C
ATOM   5201 6C31 POPEW 176     107.225  60.870 134.667  1.00  0.00           C
ATOM   5205  NH3 POPEX 177     121.275  22.530 152.936  1.00  0.00           N
ATOM   5209  C12 POPEX 177     120.725  21.140 152.827  1.00  0.00           C
ATOM   5212  C11 POPEX 177     119.785  20.780 153.977  1.00  0.00           C
ATOM   5215  P   POPEX 177     118.855  18.400 153.526  1.00  0.00           P
ATOM   5216  O13 POPEX 177     119.505  17.090 153.245  1.00  0.00           O
ATOM   5217  O14 POPEX 177     117.605  18.430 154.326  1.00  0.00           O
ATOM   5218  O11 POPEX 177     118.595  19.150 152.176  1.00  0.00           O
ATOM   5219  O12 POPEX 177     119.885  19.380 154.207  1.00  0.00           O
ATOM   5220  C1  POPEX 177     117.415  19.050 151.387  1.00  0.00           C
ATOM   5223  C2  POPEX 177     117.815  18.750 149.926  1.00  0.00           C
ATOM   5225  O21 POPEX 177     116.715  18.950 149.016  1.00  0.00           O
ATOM   5226  C21 POPEX 177     116.395  20.200 148.757  1.00  0.00           C
ATOM   5227  O22 POPEX 177     116.955  21.200 149.167  1.00  0.00           O
ATOM   5228  C22 POPEX 177     115.195  20.220 147.796  1.00  0.00           C
ATOM   5231  C3  POPEX 177     118.315  17.280 149.837  1.00  0.00           C
ATOM   5234  O31 POPEX 177     118.955  17.020 148.566  1.00  0.00           O
ATOM   5235  C31 POPEX 177     119.595  15.840 148.536  1.00  0.00           C
ATOM   5236  O32 POPEX 177     119.675  15.070 149.487  1.00  0.00           O
ATOM   5237  C32 POPEX 177     120.025  15.570 147.096  1.00  0.00           C
ATOM   5240  C23 POPEX 177     115.365  21.140 146.566  1.00  0.00           C
ATOM   5243  C24 POPEX 177     114.915  20.470 145.257  1.00  0.00           C
ATOM   5246  C25 POPEX 177     114.835  21.460 144.077  1.00  0.00           C
ATOM   5249  C26 POPEX 177     115.265  20.880 142.727  1.00  0.00           C
ATOM   5252  C27 POPEX 177     114.885  21.790 141.557  1.00  0.00           C
ATOM   5255  C28 POPEX 177     115.485  21.360 140.195  1.00  0.00           C
ATOM   5258  C29 POPEX 177     116.955  21.660 140.137  1.00  0.00           C
ATOM   5260 0C21 POPEX 177     117.865  21.280 139.216  1.00  0.00           C
ATOM   5262 1C21 POPEX 177     117.665  20.470 137.957  1.00  0.00           C
ATOM   5265 2C21 POPEX 177     116.375  20.640 137.137  1.00  0.00           C
ATOM   5268 3C21 POPEX 177     116.175  22.070 136.596  1.00  0.00           C
ATOM   5271 4C21 POPEX 177     115.395  22.150 135.266  1.00  0.00           C
ATOM   5274 5C21 POPEX 177     114.085  21.350 135.217  1.00  0.00           C
ATOM   5277 6C21 POPEX 177     113.035  21.790 136.236  1.00  0.00           C
ATOM   5280 7C21 POPEX 177     111.725  21.000 136.096  1.00  0.00           C
ATOM   5283 8C21 POPEX 177     110.795  21.170 137.296  1.00  0.00           C
ATOM   5287  C33 POPEX 177     120.795  14.250 146.896  1.00  0.00           C
ATOM   5290  C34 POPEX 177     121.145  13.990 145.417  1.00  0.00           C
ATOM   5293  C35 POPEX 177     119.925  13.840 144.495  1.00  0.00           C
ATOM   5296  C36 POPEX 177     120.265  13.460 143.047  1.00  0.00           C
ATOM   5299  C37 POPEX 177     121.095  14.520 142.296  1.00  0.00           C
ATOM   5302  C38 POPEX 177     121.215  14.190 140.796  1.00  0.00           C
ATOM   5305  C39 POPEX 177     122.285  15.000 140.047  1.00  0.00           C
ATOM   5308 0C31 POPEX 177     121.965  16.500 139.906  1.00  0.00           C
ATOM   5311 1C31 POPEX 177     123.125  17.350 139.357  1.00  0.00           C
ATOM   5314 2C31 POPEX 177     123.755  16.840 138.047  1.00  0.00           C
ATOM   5317 3C31 POPEX 177     122.775  16.820 136.867  1.00  0.00           C
ATOM   5320 4C31 POPEX 177     123.305  16.010 135.687  1.00  0.00           C
ATOM   5323 5C31 POPEX 177     122.195  15.530 134.736  1.00  0.00           C
ATOM   5326 6C31 POPEX 177     122.685  14.480 133.736  1.00  0.00           C
ATOM   5330  NH3 POPEY 178      86.775  94.530 113.097  1.00  0.00           N
ATOM   5334  C12 POPEY 178      87.965  93.980 113.816  1.00  0.00           C
ATOM   5337  C11 POPEY 178      89.205  94.050 112.915  1.00  0.00           C
ATOM   5340  P   POPEY 178      90.945  92.450 114.117  1.00  0.00           P
ATOM   5341  O13 POPEY 178      91.135  91.520 112.985  1.00  0.00           O
ATOM   5342  O14 POPEY 178      92.065  92.560 115.077  1.00  0.00           O
ATOM   5343  O11 POPEY 178      89.705  91.900 114.907  1.00  0.00           O
ATOM   5344  O12 POPEY 178      90.445  93.870 113.606  1.00  0.00           O
ATOM   5345  C1  POPEY 178      89.455  92.220 116.286  1.00  0.00           C
ATOM   5348  C2  POPEY 178      89.375  90.930 117.136  1.00  0.00           C
ATOM   5350  O21 POPEY 178      89.395  91.310 118.526  1.00  0.00           O
ATOM   5351  C21 POPEY 178      88.875  90.400 119.337  1.00  0.00           C
ATOM   5352  O22 POPEY 178      88.135  89.490 119.007  1.00  0.00           O
ATOM   5353  C22 POPEY 178      89.455  90.560 120.737  1.00  0.00           C
ATOM   5356  C3  POPEY 178      90.555  89.970 116.805  1.00  0.00           C
ATOM   5359  O31 POPEY 178      90.345  88.630 117.296  1.00  0.00           O
ATOM   5360  C31 POPEY 178      90.975  88.310 118.417  1.00  0.00           C
ATOM   5361  O32 POPEY 178      91.835  88.970 118.967  1.00  0.00           O
ATOM   5362  C32 POPEY 178      90.335  87.040 118.967  1.00  0.00           C
ATOM   5365  C23 POPEY 178      89.375  91.950 121.396  1.00  0.00           C
ATOM   5368  C24 POPEY 178      90.455  92.120 122.477  1.00  0.00           C
ATOM   5371  C25 POPEY 178      90.475  91.040 123.576  1.00  0.00           C
ATOM   5374  C26 POPEY 178      89.385  91.220 124.636  1.00  0.00           C
ATOM   5377  C27 POPEY 178      89.585  90.280 125.826  1.00  0.00           C
ATOM   5380  C28 POPEY 178      88.565  90.490 126.965  1.00  0.00           C
ATOM   5383  C29 POPEY 178      88.785  91.780 127.717  1.00  0.00           C
ATOM   5385 0C21 POPEY 178      89.445  91.920 128.887  1.00  0.00           C
ATOM   5387 1C21 POPEY 178      90.125  90.830 129.676  1.00  0.00           C
ATOM   5390 2C21 POPEY 178      89.545  90.640 131.096  1.00  0.00           C
ATOM   5393 3C21 POPEY 178      90.055  91.650 132.137  1.00  0.00           C
ATOM   5396 4C21 POPEY 178      88.955  92.180 133.066  1.00  0.00           C
ATOM   5399 5C21 POPEY 178      88.175  93.350 132.447  1.00  0.00           C
ATOM   5402 6C21 POPEY 178      88.885  94.700 132.626  1.00  0.00           C
ATOM   5405 7C21 POPEY 178      88.145  95.850 131.937  1.00  0.00           C
ATOM   5408 8C21 POPEY 178      88.845  97.200 132.066  1.00  0.00           C
ATOM   5412  C33 POPEY 178      90.795  86.790 120.407  1.00  0.00           C
ATOM   5415  C34 POPEY 178      90.015  85.660 121.076  1.00  0.00           C
ATOM   5418  C35 POPEY 178      90.655  85.230 122.396  1.00  0.00           C
ATOM   5421  C36 POPEY 178      90.505  86.280 123.517  1.00  0.00           C
ATOM   5424  C37 POPEY 178      91.425  85.990 124.706  1.00  0.00           C
ATOM   5427  C38 POPEY 178      92.815  86.630 124.576  1.00  0.00           C
ATOM   5430  C39 POPEY 178      92.925  88.030 125.227  1.00  0.00           C
ATOM   5433 0C31 POPEY 178      92.865  87.970 126.757  1.00  0.00           C
ATOM   5436 1C31 POPEY 178      93.385  89.240 127.447  1.00  0.00           C
ATOM   5439 2C31 POPEY 178      93.385  89.110 128.977  1.00  0.00           C
ATOM   5442 3C31 POPEY 178      93.975  90.350 129.667  1.00  0.00           C
ATOM   5445 4C31 POPEY 178      93.765  90.340 131.186  1.00  0.00           C
ATOM   5448 5C31 POPEY 178      94.295  91.610 131.867  1.00  0.00           C
ATOM   5451 6C31 POPEY 178      94.045  91.630 133.376  1.00  0.00           C
ATOM   5455  NH3 POPEZ 179       3.195  60.060 110.286  1.00  0.00           N
ATOM   5459  C12 POPEZ 179       3.735  61.310 110.937  1.00  0.00           C
ATOM   5462  C11 POPEZ 179       3.895  62.450 109.916  1.00  0.00           C
ATOM   5465  P   POPEZ 179       5.105  64.240 111.396  1.00  0.00           P
ATOM   5466  O13 POPEZ 179       4.745  65.550 111.987  1.00  0.00           O
ATOM   5467  O14 POPEZ 179       6.325  64.270 110.566  1.00  0.00           O
ATOM   5468  O11 POPEZ 179       5.225  63.170 112.556  1.00  0.00           O
ATOM   5469  O12 POPEZ 179       3.885  63.720 110.555  1.00  0.00           O
ATOM   5470  C1  POPEZ 179       5.965  63.440 113.757  1.00  0.00           C
ATOM   5473  C2  POPEZ 179       5.195  63.010 115.056  1.00  0.00           C
ATOM   5475  O21 POPEZ 179       6.105  62.990 116.176  1.00  0.00           O
ATOM   5476  C21 POPEZ 179       6.505  64.170 116.637  1.00  0.00           C
ATOM   5477  O22 POPEZ 179       5.995  65.250 116.396  1.00  0.00           O
ATOM   5478  C22 POPEZ 179       7.705  63.930 117.556  1.00  0.00           C
ATOM   5481  C3  POPEZ 179       4.555  61.590 114.936  1.00  0.00           C
ATOM   5484  O31 POPEZ 179       3.525  61.350 115.927  1.00  0.00           O
ATOM   5485  C31 POPEZ 179       3.605  60.570 117.007  1.00  0.00           C
ATOM   5486  O32 POPEZ 179       2.655  60.350 117.757  1.00  0.00           O
ATOM   5487  C32 POPEZ 179       4.995  59.970 117.276  1.00  0.00           C
ATOM   5490  C23 POPEZ 179       8.025  65.140 118.456  1.00  0.00           C
ATOM   5493  C24 POPEZ 179       8.905  64.740 119.646  1.00  0.00           C
ATOM   5496  C25 POPEZ 179       8.075  64.180 120.807  1.00  0.00           C
ATOM   5499  C26 POPEZ 179       8.865  63.860 122.086  1.00  0.00           C
ATOM   5502  C27 POPEZ 179       7.965  63.940 123.336  1.00  0.00           C
ATOM   5505  C28 POPEZ 179       8.575  63.330 124.617  1.00  0.00           C
ATOM   5508  C29 POPEZ 179       8.535  61.830 124.605  1.00  0.00           C
ATOM   5510 0C21 POPEZ 179       8.455  61.010 125.667  1.00  0.00           C
ATOM   5512 1C21 POPEZ 179       8.395  61.400 127.127  1.00  0.00           C
ATOM   5515 2C21 POPEZ 179       7.415  60.520 127.926  1.00  0.00           C
ATOM   5518 3C21 POPEZ 179       7.495  60.800 129.437  1.00  0.00           C
ATOM   5521 4C21 POPEZ 179       6.645  59.830 130.277  1.00  0.00           C
ATOM   5524 5C21 POPEZ 179       6.685  60.180 131.777  1.00  0.00           C
ATOM   5527 6C21 POPEZ 179       5.935  59.170 132.656  1.00  0.00           C
ATOM   5530 7C21 POPEZ 179       6.015  59.540 134.146  1.00  0.00           C
ATOM   5533 8C21 POPEZ 179       5.395  58.490 135.066  1.00  0.00           C
ATOM   5537  C33 POPEZ 179       5.045  59.010 118.507  1.00  0.00           C
ATOM   5540  C34 POPEZ 179       5.975  59.490 119.636  1.00  0.00           C
ATOM   5543  C35 POPEZ 179       5.355  60.500 120.625  1.00  0.00           C
ATOM   5546  C36 POPEZ 179       4.415  59.860 121.665  1.00  0.00           C
ATOM   5549  C37 POPEZ 179       3.845  60.860 122.676  1.00  0.00           C
ATOM   5552  C38 POPEZ 179       2.715  60.260 123.526  1.00  0.00           C
ATOM   5555  C39 POPEZ 179       1.985  61.290 124.396  1.00  0.00           C
ATOM   5558 0C31 POPEZ 179       0.765  60.700 125.126  1.00  0.00           C
ATOM   5561 1C31 POPEZ 179      -0.005  61.750 125.937  1.00  0.00           C
ATOM   5564 2C31 POPEZ 179      -1.185  61.180 126.747  1.00  0.00           C
ATOM   5567 3C31 POPEZ 179      -0.755  60.180 127.837  1.00  0.00           C
ATOM   5570 4C31 POPEZ 179      -1.855  59.890 128.867  1.00  0.00           C
ATOM   5573 5C31 POPEZ 179      -1.355  58.990 130.007  1.00  0.00           C
ATOM   5576 6C31 POPEZ 179      -2.335  58.890 131.176  1.00  0.00           C
ATOM   5580  NH3 POPEa 180      68.585 111.670 156.816  1.00  0.00           N
ATOM   5584  C12 POPEa 180      70.055 111.490 157.007  1.00  0.00           C
ATOM   5587  C11 POPEa 180      70.775 112.110 155.807  1.00  0.00           C
ATOM   5590  P   POPEa 180      71.715 114.570 155.846  1.00  0.00           P
ATOM   5591  O13 POPEa 180      72.675 114.120 156.887  1.00  0.00           O
ATOM   5592  O14 POPEa 180      71.175 115.950 155.917  1.00  0.00           O
ATOM   5593  O11 POPEa 180      72.495 114.450 154.507  1.00  0.00           O
ATOM   5594  O12 POPEa 180      70.525 113.520 155.745  1.00  0.00           O
ATOM   5595  C1  POPEa 180      71.985 113.940 153.296  1.00  0.00           C
ATOM   5598  C2  POPEa 180      73.195 113.820 152.337  1.00  0.00           C
ATOM   5600  O21 POPEa 180      72.895 113.810 150.936  1.00  0.00           O
ATOM   5601  C21 POPEa 180      72.035 114.620 150.376  1.00  0.00           C
ATOM   5602  O22 POPEa 180      71.325 115.470 150.876  1.00  0.00           O
ATOM   5603  C22 POPEa 180      72.115 114.370 148.867  1.00  0.00           C
ATOM   5606  C3  POPEa 180      74.075 112.570 152.665  1.00  0.00           C
ATOM   5609  O31 POPEa 180      73.545 111.360 152.077  1.00  0.00           O
ATOM   5610  C31 POPEa 180      74.105 111.010 150.926  1.00  0.00           C
ATOM   5611  O32 POPEa 180      75.195 111.390 150.525  1.00  0.00           O
ATOM   5612  C32 POPEa 180      73.175 110.110 150.096  1.00  0.00           C
ATOM   5615  C23 POPEa 180      70.755 113.890 148.316  1.00  0.00           C
ATOM   5618  C24 POPEa 180      70.825 113.460 146.846  1.00  0.00           C
ATOM   5621  C25 POPEa 180      71.415 114.540 145.936  1.00  0.00           C
ATOM   5624  C26 POPEa 180      70.845 114.500 144.516  1.00  0.00           C
ATOM   5627  C27 POPEa 180      71.595 115.470 143.596  1.00  0.00           C
ATOM   5630  C28 POPEa 180      70.805 115.880 142.346  1.00  0.00           C
ATOM   5633  C29 POPEa 180      70.745 114.840 141.257  1.00  0.00           C
ATOM   5635 0C21 POPEa 180      70.965 115.060 139.947  1.00  0.00           C
ATOM   5637 1C21 POPEa 180      71.275 116.390 139.305  1.00  0.00           C
ATOM   5640 2C21 POPEa 180      70.385 116.710 138.087  1.00  0.00           C
ATOM   5643 3C21 POPEa 180      70.895 116.070 136.797  1.00  0.00           C
ATOM   5646 4C21 POPEa 180      70.055 116.460 135.576  1.00  0.00           C
ATOM   5649 5C21 POPEa 180      70.505 115.760 134.286  1.00  0.00           C
ATOM   5652 6C21 POPEa 180      71.095 116.710 133.246  1.00  0.00           C
ATOM   5655 7C21 POPEa 180      71.405 115.990 131.926  1.00  0.00           C
ATOM   5658 8C21 POPEa 180      72.075 116.870 130.876  1.00  0.00           C
ATOM   5662  C33 POPEa 180      73.015 110.580 148.626  1.00  0.00           C
ATOM   5665  C34 POPEa 180      72.655 109.450 147.646  1.00  0.00           C
ATOM   5668  C35 POPEa 180      72.625 109.870 146.156  1.00  0.00           C
ATOM   5671  C36 POPEa 180      72.365 108.670 145.227  1.00  0.00           C
ATOM   5674  C37 POPEa 180      72.155 108.960 143.727  1.00  0.00           C
ATOM   5677  C38 POPEa 180      71.915 107.660 142.947  1.00  0.00           C
ATOM   5680  C39 POPEa 180      71.595 107.840 141.456  1.00  0.00           C
ATOM   5683 0C31 POPEa 180      70.175 108.360 141.156  1.00  0.00           C
ATOM   5686 1C31 POPEa 180      69.985 108.730 139.676  1.00  0.00           C
ATOM   5689 2C31 POPEa 180      68.535 109.100 139.337  1.00  0.00           C
ATOM   5692 3C31 POPEa 180      68.325 109.580 137.887  1.00  0.00           C
ATOM   5695 4C31 POPEa 180      68.945 110.960 137.596  1.00  0.00           C
ATOM   5698 5C31 POPEa 180      68.545 111.500 136.216  1.00  0.00           C
ATOM   5701 6C31 POPEa 180      69.035 112.920 135.936  1.00  0.00           C
ATOM   5705  NH3 POPEb 181      58.145  11.770 157.355  1.00  0.00           N
ATOM   5709  C12 POPEb 181      58.025  11.430 158.816  1.00  0.00           C
ATOM   5712  C11 POPEb 181      58.515  10.010 159.126  1.00  0.00           C
ATOM   5715  P   POPEb 181      61.115   9.550 159.077  1.00  0.00           P
ATOM   5716  O13 POPEb 181      62.245  10.020 159.896  1.00  0.00           O
ATOM   5717  O14 POPEb 181      61.015   8.080 158.856  1.00  0.00           O
ATOM   5718  O11 POPEb 181      61.085  10.340 157.706  1.00  0.00           O
ATOM   5719  O12 POPEb 181      59.785  10.040 159.736  1.00  0.00           O
ATOM   5720  C1  POPEb 181      61.055   9.660 156.447  1.00  0.00           C
ATOM   5723  C2  POPEb 181      61.695  10.580 155.367  1.00  0.00           C
ATOM   5725  O21 POPEb 181      61.325  10.170 154.036  1.00  0.00           O
ATOM   5726  C21 POPEb 181      60.085  10.530 153.697  1.00  0.00           C
ATOM   5727  O22 POPEb 181      59.295  11.100 154.426  1.00  0.00           O
ATOM   5728  C22 POPEb 181      59.835  10.150 152.227  1.00  0.00           C
ATOM   5731  C3  POPEb 181      63.235  10.610 155.516  1.00  0.00           C
ATOM   5734  O31 POPEb 181      63.825  11.400 154.456  1.00  0.00           O
ATOM   5735  C31 POPEb 181      65.145  11.300 154.436  1.00  0.00           C
ATOM   5736  O32 POPEb 181      65.905  12.010 155.066  1.00  0.00           O
ATOM   5737  C32 POPEb 181      65.605  10.160 153.517  1.00  0.00           C
ATOM   5740  C23 POPEb 181      60.715  10.940 151.227  1.00  0.00           C
ATOM   5743  C24 POPEb 181      59.955  12.030 150.457  1.00  0.00           C
ATOM   5746  C25 POPEb 181      59.305  11.570 149.135  1.00  0.00           C
ATOM   5749  C26 POPEb 181      57.955  10.850 149.297  1.00  0.00           C
ATOM   5752  C27 POPEb 181      57.265  10.520 147.965  1.00  0.00           C
ATOM   5755  C28 POPEb 181      56.195  11.540 147.507  1.00  0.00           C
ATOM   5758  C29 POPEb 181      55.005  11.640 148.426  1.00  0.00           C
ATOM   5760 0C21 POPEb 181      53.815  11.010 148.307  1.00  0.00           C
ATOM   5762 1C21 POPEb 181      53.375  10.030 147.247  1.00  0.00           C
ATOM   5765 2C21 POPEb 181      51.975   9.450 147.547  1.00  0.00           C
ATOM   5768 3C21 POPEb 181      51.475   8.470 146.467  1.00  0.00           C
ATOM   5771 4C21 POPEb 181      50.065   7.920 146.766  1.00  0.00           C
ATOM   5774 5C21 POPEb 181      49.435   7.100 145.625  1.00  0.00           C
ATOM   5777 6C21 POPEb 181      50.175   5.800 145.316  1.00  0.00           C
ATOM   5780 7C21 POPEb 181      49.655   5.070 144.077  1.00  0.00           C
ATOM   5783 8C21 POPEb 181      50.365   3.740 143.846  1.00  0.00           C
ATOM   5787  C33 POPEb 181      64.605   9.730 152.417  1.00  0.00           C
ATOM   5790  C34 POPEb 181      65.195   8.630 151.516  1.00  0.00           C
ATOM   5793  C35 POPEb 181      64.185   8.070 150.507  1.00  0.00           C
ATOM   5796  C36 POPEb 181      64.835   7.520 149.227  1.00  0.00           C
ATOM   5799  C37 POPEb 181      65.045   8.600 148.146  1.00  0.00           C
ATOM   5802  C38 POPEb 181      65.575   7.990 146.837  1.00  0.00           C
ATOM   5805  C39 POPEb 181      65.745   9.020 145.706  1.00  0.00           C
ATOM   5808 0C31 POPEb 181      66.505   8.440 144.507  1.00  0.00           C
ATOM   5811 1C31 POPEb 181      66.115   9.050 143.156  1.00  0.00           C
ATOM   5814 2C31 POPEb 181      66.915   8.430 142.007  1.00  0.00           C
ATOM   5817 3C31 POPEb 181      66.135   8.270 140.687  1.00  0.00           C
ATOM   5820 4C31 POPEb 181      65.875   9.590 139.947  1.00  0.00           C
ATOM   5823 5C31 POPEb 181      65.205   9.320 138.587  1.00  0.00           C
ATOM   5826 6C31 POPEb 181      64.995  10.560 137.717  1.00  0.00           C
ATOM   5830  NH3 POPEc 182      83.995  77.610 116.536  1.00  0.00           N
ATOM   5834  C12 POPEc 182      82.925  77.360 115.497  1.00  0.00           C
ATOM   5837  C11 POPEc 182      81.565  77.780 116.026  1.00  0.00           C
ATOM   5840  P   POPEc 182      79.565  76.780 117.257  1.00  0.00           P
ATOM   5841  O13 POPEc 182      78.985  76.410 115.956  1.00  0.00           O
ATOM   5842  O14 POPEc 182      79.205  75.920 118.396  1.00  0.00           O
ATOM   5843  O11 POPEc 182      79.245  78.300 117.556  1.00  0.00           O
ATOM   5844  O12 POPEc 182      81.155  76.890 117.066  1.00  0.00           O
ATOM   5845  C1  POPEc 182      78.005  78.750 118.076  1.00  0.00           C
ATOM   5848  C2  POPEc 182      78.175  79.290 119.516  1.00  0.00           C
ATOM   5850  O21 POPEc 182      77.375  78.510 120.426  1.00  0.00           O
ATOM   5851  C21 POPEc 182      76.325  78.920 121.096  1.00  0.00           C
ATOM   5852  O22 POPEc 182      75.755  79.990 121.036  1.00  0.00           O
ATOM   5853  C22 POPEc 182      75.975  77.780 122.066  1.00  0.00           C
ATOM   5856  C3  POPEc 182      78.055  80.840 119.566  1.00  0.00           C
ATOM   5859  O31 POPEc 182      78.585  81.320 120.816  1.00  0.00           O
ATOM   5860  C31 POPEc 182      79.895  81.570 120.807  1.00  0.00           C
ATOM   5861  O32 POPEc 182      80.575  81.730 119.807  1.00  0.00           O
ATOM   5862  C32 POPEc 182      80.395  81.550 122.235  1.00  0.00           C
ATOM   5865  C23 POPEc 182      74.995  78.130 123.206  1.00  0.00           C
ATOM   5868  C24 POPEc 182      74.585  76.900 124.036  1.00  0.00           C
ATOM   5871  C25 POPEc 182      75.615  76.510 125.106  1.00  0.00           C
ATOM   5874  C26 POPEc 182      75.465  77.260 126.446  1.00  0.00           C
ATOM   5877  C27 POPEc 182      74.115  76.980 127.127  1.00  0.00           C
ATOM   5880  C28 POPEc 182      74.155  77.080 128.665  1.00  0.00           C
ATOM   5883  C29 POPEc 182      74.835  75.880 129.286  1.00  0.00           C
ATOM   5885 0C21 POPEc 182      75.055  75.740 130.596  1.00  0.00           C
ATOM   5887 1C21 POPEc 182      74.675  76.780 131.617  1.00  0.00           C
ATOM   5890 2C21 POPEc 182      74.875  76.320 133.066  1.00  0.00           C
ATOM   5893 3C21 POPEc 182      74.785  77.520 134.027  1.00  0.00           C
ATOM   5896 4C21 POPEc 182      74.785  77.140 135.507  1.00  0.00           C
ATOM   5899 5C21 POPEc 182      75.035  78.380 136.376  1.00  0.00           C
ATOM   5902 6C21 POPEc 182      74.545  78.230 137.827  1.00  0.00           C
ATOM   5905 7C21 POPEc 182      75.105  79.330 138.736  1.00  0.00           C
ATOM   5908 8C21 POPEc 182      74.515  79.360 140.146  1.00  0.00           C
ATOM   5912  C33 POPEc 182      79.315  81.970 123.266  1.00  0.00           C
ATOM   5915  C34 POPEc 182      79.965  82.100 124.646  1.00  0.00           C
ATOM   5918  C35 POPEc 182      79.025  82.510 125.797  1.00  0.00           C
ATOM   5921  C36 POPEc 182      79.515  83.700 126.646  1.00  0.00           C
ATOM   5924  C37 POPEc 182      79.255  83.500 128.146  1.00  0.00           C
ATOM   5927  C38 POPEc 182      79.755  84.650 129.027  1.00  0.00           C
ATOM   5930  C39 POPEc 182      81.265  84.910 128.917  1.00  0.00           C
ATOM   5933 0C31 POPEc 182      81.805  85.750 130.087  1.00  0.00           C
ATOM   5936 1C31 POPEc 182      83.305  86.040 129.936  1.00  0.00           C
ATOM   5939 2C31 POPEc 182      83.925  86.710 131.165  1.00  0.00           C
ATOM   5942 3C31 POPEc 182      84.205  85.730 132.316  1.00  0.00           C
ATOM   5945 4C31 POPEc 182      84.865  86.410 133.517  1.00  0.00           C
ATOM   5948 5C31 POPEc 182      85.155  85.430 134.667  1.00  0.00           C
ATOM   5951 6C31 POPEc 182      85.815  86.100 135.876  1.00  0.00           C
ATOM   5955  NH3 POPEd 183      60.275  10.370 113.847  1.00  0.00           N
ATOM   5959  C12 POPEd 183      60.895  11.410 112.957  1.00  0.00           C
ATOM   5962  C11 POPEd 183      62.375  11.080 112.766  1.00  0.00           C
ATOM   5965  P   POPEd 183      64.405  10.150 114.036  1.00  0.00           P
ATOM   5966  O13 POPEd 183      64.205   8.710 114.277  1.00  0.00           O
ATOM   5967  O14 POPEd 183      65.235  10.620 112.915  1.00  0.00           O
ATOM   5968  O11 POPEd 183      65.115  10.770 115.326  1.00  0.00           O
ATOM   5969  O12 POPEd 183      63.025  10.930 114.036  1.00  0.00           O
ATOM   5970  C1  POPEd 183      66.395  10.170 115.597  1.00  0.00           C
ATOM   5973  C2  POPEd 183      67.185  10.890 116.727  1.00  0.00           C
ATOM   5975  O21 POPEd 183      67.845   9.920 117.566  1.00  0.00           O
ATOM   5976  C21 POPEd 183      68.925   9.350 117.047  1.00  0.00           C
ATOM   5977  O22 POPEd 183      69.505   9.700 116.046  1.00  0.00           O
ATOM   5978  C22 POPEd 183      69.255   8.130 117.907  1.00  0.00           C
ATOM   5981  C3  POPEd 183      66.335  11.820 117.626  1.00  0.00           C
ATOM   5984  O31 POPEd 183      67.235  12.470 118.557  1.00  0.00           O
ATOM   5985  C31 POPEd 183      66.795  12.640 119.786  1.00  0.00           C
ATOM   5986  O32 POPEd 183      65.625  12.610 120.146  1.00  0.00           O
ATOM   5987  C32 POPEd 183      68.035  12.800 120.676  1.00  0.00           C
ATOM   5990  C23 POPEd 183      69.695   8.470 119.356  1.00  0.00           C
ATOM   5993  C24 POPEd 183      69.865   7.200 120.206  1.00  0.00           C
ATOM   5996  C25 POPEd 183      70.585   7.400 121.545  1.00  0.00           C
ATOM   5999  C26 POPEd 183      69.765   8.050 122.667  1.00  0.00           C
ATOM   6002  C27 POPEd 183      70.285   7.670 124.066  1.00  0.00           C
ATOM   6005  C28 POPEd 183      69.465   8.320 125.206  1.00  0.00           C
ATOM   6008  C29 POPEd 183      69.315   7.610 126.536  1.00  0.00           C
ATOM   6010 0C21 POPEd 183      70.035   6.650 127.146  1.00  0.00           C
ATOM   6012 1C21 POPEd 183      71.325   5.960 126.747  1.00  0.00           C
ATOM   6015 2C21 POPEd 183      72.445   6.140 127.807  1.00  0.00           C
ATOM   6018 3C21 POPEd 183      72.035   5.840 129.257  1.00  0.00           C
ATOM   6021 4C21 POPEd 183      73.175   5.980 130.286  1.00  0.00           C
ATOM   6024 5C21 POPEd 183      73.855   7.350 130.236  1.00  0.00           C
ATOM   6027 6C21 POPEd 183      74.265   7.880 131.617  1.00  0.00           C
ATOM   6030 7C21 POPEd 183      74.845   9.300 131.527  1.00  0.00           C
ATOM   6033 8C21 POPEd 183      74.965  10.030 132.867  1.00  0.00           C
ATOM   6037  C33 POPEd 183      67.755  12.840 122.197  1.00  0.00           C
ATOM   6040  C34 POPEd 183      69.025  12.520 122.997  1.00  0.00           C
ATOM   6043  C35 POPEd 183      68.895  12.720 124.516  1.00  0.00           C
ATOM   6046  C36 POPEd 183      67.855  11.790 125.176  1.00  0.00           C
ATOM   6049  C37 POPEd 183      67.765  11.980 126.697  1.00  0.00           C
ATOM   6052  C38 POPEd 183      66.835  10.940 127.346  1.00  0.00           C
ATOM   6055  C39 POPEd 183      66.605  11.130 128.856  1.00  0.00           C
ATOM   6058 0C31 POPEd 183      65.785  12.380 129.197  1.00  0.00           C
ATOM   6061 1C31 POPEd 183      65.625  12.600 130.706  1.00  0.00           C
ATOM   6064 2C31 POPEd 183      65.345  14.070 131.046  1.00  0.00           C
ATOM   6067 3C31 POPEd 183      65.665  14.450 132.497  1.00  0.00           C
ATOM   6070 4C31 POPEd 183      64.735  13.810 133.526  1.00  0.00           C
ATOM   6073 5C31 POPEd 183      64.965  14.390 134.936  1.00  0.00           C
ATOM   6076 6C31 POPEd 183      64.135  13.720 136.026  1.00  0.00           C
ATOM   6080  NH3 POPEe 184      66.635  93.580 115.886  1.00  0.00           N
ATOM   6084  C12 POPEe 184      68.035  93.000 115.787  1.00  0.00           C
ATOM   6087  C11 POPEe 184      68.085  91.480 116.087  1.00  0.00           C
ATOM   6090  P   POPEe 184      68.585  90.360 118.417  1.00  0.00           P
ATOM   6091  O13 POPEe 184      67.655  89.310 117.966  1.00  0.00           O
ATOM   6092  O14 POPEe 184      69.835  89.970 119.087  1.00  0.00           O
ATOM   6093  O11 POPEe 184      67.805  91.440 119.277  1.00  0.00           O
ATOM   6094  O12 POPEe 184      69.025  91.210 117.127  1.00  0.00           O
ATOM   6095  C1  POPEe 184      68.395  92.060 120.415  1.00  0.00           C
ATOM   6098  C2  POPEe 184      69.295  93.270 120.066  1.00  0.00           C
ATOM   6100  O21 POPEe 184      69.745  93.890 121.286  1.00  0.00           O
ATOM   6101  C21 POPEe 184      70.885  93.490 121.805  1.00  0.00           C
ATOM   6102  O22 POPEe 184      71.645  92.640 121.347  1.00  0.00           O
ATOM   6103  C22 POPEe 184      71.195  94.340 123.027  1.00  0.00           C
ATOM   6106  C3  POPEe 184      68.505  94.330 119.227  1.00  0.00           C
ATOM   6109  O31 POPEe 184      68.025  95.470 119.986  1.00  0.00           O
ATOM   6110  C31 POPEe 184      68.895  96.480 120.126  1.00  0.00           C
ATOM   6111  O32 POPEe 184      69.945  96.570 119.516  1.00  0.00           O
ATOM   6112  C32 POPEe 184      68.435  97.480 121.176  1.00  0.00           C
ATOM   6115  C23 POPEe 184      71.325  93.570 124.356  1.00  0.00           C
ATOM   6118  C24 POPEe 184      71.425  94.570 125.517  1.00  0.00           C
ATOM   6121  C25 POPEe 184      72.815  95.190 125.706  1.00  0.00           C
ATOM   6124  C26 POPEe 184      73.795  94.230 126.396  1.00  0.00           C
ATOM   6127  C27 POPEe 184      75.065  94.930 126.875  1.00  0.00           C
ATOM   6130  C28 POPEe 184      75.965  93.990 127.706  1.00  0.00           C
ATOM   6133  C29 POPEe 184      77.265  94.660 128.087  1.00  0.00           C
ATOM   6135 0C21 POPEe 184      77.545  95.290 129.236  1.00  0.00           C
ATOM   6137 1C21 POPEe 184      76.635  95.520 130.415  1.00  0.00           C
ATOM   6140 2C21 POPEe 184      76.415  97.020 130.667  1.00  0.00           C
ATOM   6143 3C21 POPEe 184      75.775  97.340 132.027  1.00  0.00           C
ATOM   6146 4C21 POPEe 184      75.825  98.840 132.357  1.00  0.00           C
ATOM   6149 5C21 POPEe 184      75.395  99.160 133.797  1.00  0.00           C
ATOM   6152 6C21 POPEe 184      75.365 100.660 134.096  1.00  0.00           C
ATOM   6155 7C21 POPEe 184      74.915 101.000 135.516  1.00  0.00           C
ATOM   6158 8C21 POPEe 184      75.125 102.480 135.876  1.00  0.00           C
ATOM   6162  C33 POPEe 184      69.275  97.310 122.457  1.00  0.00           C
ATOM   6165  C34 POPEe 184      69.695  98.590 123.176  1.00  0.00           C
ATOM   6168  C35 POPEe 184      68.575  99.340 123.917  1.00  0.00           C
ATOM   6171  C36 POPEe 184      69.155 100.050 125.146  1.00  0.00           C
ATOM   6174  C37 POPEe 184      68.235 101.070 125.807  1.00  0.00           C
ATOM   6177  C38 POPEe 184      68.955 101.790 126.956  1.00  0.00           C
ATOM   6180  C39 POPEe 184      68.135 102.900 127.597  1.00  0.00           C
ATOM   6183 0C31 POPEe 184      67.085 102.410 128.596  1.00  0.00           C
ATOM   6186 1C31 POPEe 184      67.695 101.890 129.906  1.00  0.00           C
ATOM   6189 2C31 POPEe 184      66.635 101.670 130.997  1.00  0.00           C
ATOM   6192 3C31 POPEe 184      67.155 100.850 132.197  1.00  0.00           C
ATOM   6195 4C31 POPEe 184      68.495 101.380 132.717  1.00  0.00           C
ATOM   6198 5C31 POPEe 184      69.075 100.550 133.856  1.00  0.00           C
ATOM   6201 6C31 POPEe 184      70.475 101.070 134.186  1.00  0.00           C
ATOM   6205  NH3 POPEf 185      36.735  24.240 114.667  1.00  0.00           N
ATOM   6209  C12 POPEf 185      37.165  23.250 115.706  1.00  0.00           C
ATOM   6212  C11 POPEf 185      37.685  21.950 115.056  1.00  0.00           C
ATOM   6215  P   POPEf 185      39.775  23.000 113.827  1.00  0.00           P
ATOM   6216  O13 POPEf 185      40.565  22.470 112.706  1.00  0.00           O
ATOM   6217  O14 POPEf 185      39.305  24.390 113.716  1.00  0.00           O
ATOM   6218  O11 POPEf 185      40.465  22.790 115.217  1.00  0.00           O
ATOM   6219  O12 POPEf 185      38.475  22.130 113.886  1.00  0.00           O
ATOM   6220  C1  POPEf 185      41.835  23.140 115.407  1.00  0.00           C
ATOM   6223  C2  POPEf 185      42.065  23.780 116.805  1.00  0.00           C
ATOM   6225  O21 POPEf 185      43.215  23.150 117.426  1.00  0.00           O
ATOM   6226  C21 POPEf 185      43.825  23.930 118.307  1.00  0.00           C
ATOM   6227  O22 POPEf 185      43.645  25.130 118.437  1.00  0.00           O
ATOM   6228  C22 POPEf 185      44.725  23.060 119.186  1.00  0.00           C
ATOM   6231  C3  POPEf 185      40.815  23.590 117.706  1.00  0.00           C
ATOM   6234  O31 POPEf 185      41.035  24.040 119.066  1.00  0.00           O
ATOM   6235  C31 POPEf 185      39.985  23.900 119.856  1.00  0.00           C
ATOM   6236  O32 POPEf 185      38.895  23.480 119.496  1.00  0.00           O
ATOM   6237  C32 POPEf 185      40.285  24.380 121.265  1.00  0.00           C
ATOM   6240  C23 POPEf 185      45.505  23.900 120.217  1.00  0.00           C
ATOM   6243  C24 POPEf 185      46.105  23.070 121.356  1.00  0.00           C
ATOM   6246  C25 POPEf 185      45.055  22.450 122.286  1.00  0.00           C
ATOM   6249  C26 POPEf 185      45.635  22.090 123.657  1.00  0.00           C
ATOM   6252  C27 POPEf 185      44.635  21.370 124.566  1.00  0.00           C
ATOM   6255  C28 POPEf 185      45.185  21.190 125.997  1.00  0.00           C
ATOM   6258  C29 POPEf 185      44.275  20.360 126.856  1.00  0.00           C
ATOM   6260 0C21 POPEf 185      44.055  20.520 128.167  1.00  0.00           C
ATOM   6262 1C21 POPEf 185      44.685  21.550 129.066  1.00  0.00           C
ATOM   6265 2C21 POPEf 185      45.765  20.920 129.977  1.00  0.00           C
ATOM   6268 3C21 POPEf 185      46.245  21.910 131.046  1.00  0.00           C
ATOM   6271 4C21 POPEf 185      47.115  21.260 132.137  1.00  0.00           C
ATOM   6274 5C21 POPEf 185      48.615  21.250 131.846  1.00  0.00           C
ATOM   6277 6C21 POPEf 185      49.385  20.610 133.007  1.00  0.00           C
ATOM   6280 7C21 POPEf 185      50.895  20.580 132.786  1.00  0.00           C
ATOM   6283 8C21 POPEf 185      51.675  19.910 133.917  1.00  0.00           C
ATOM   6287  C33 POPEf 185      41.435  25.390 121.297  1.00  0.00           C
ATOM   6290  C34 POPEf 185      41.495  26.140 122.626  1.00  0.00           C
ATOM   6293  C35 POPEf 185      41.645  25.220 123.837  1.00  0.00           C
ATOM   6296  C36 POPEf 185      42.425  25.940 124.936  1.00  0.00           C
ATOM   6299  C37 POPEf 185      42.375  25.260 126.306  1.00  0.00           C
ATOM   6302  C38 POPEf 185      43.395  25.890 127.257  1.00  0.00           C
ATOM   6305  C39 POPEf 185      43.055  25.710 128.736  1.00  0.00           C
ATOM   6308 0C31 POPEf 185      44.145  26.280 129.656  1.00  0.00           C
ATOM   6311 1C31 POPEf 185      44.985  25.190 130.327  1.00  0.00           C
ATOM   6314 2C31 POPEf 185      46.155  25.720 131.165  1.00  0.00           C
ATOM   6317 3C31 POPEf 185      45.735  26.560 132.387  1.00  0.00           C
ATOM   6320 4C31 POPEf 185      45.045  25.750 133.497  1.00  0.00           C
ATOM   6323 5C31 POPEf 185      44.635  26.630 134.697  1.00  0.00           C
ATOM   6326 6C31 POPEf 185      44.045  25.830 135.867  1.00  0.00           C
ATOM   6330  NH3 POPEg 186      51.195  54.240 154.086  1.00  0.00           N
ATOM   6334  C12 POPEg 186      52.405  54.140 154.977  1.00  0.00           C
ATOM   6337  C11 POPEg 186      53.435  53.190 154.357  1.00  0.00           C
ATOM   6340  P   POPEg 186      55.825  53.850 155.186  1.00  0.00           P
ATOM   6341  O13 POPEg 186      56.195  54.280 156.546  1.00  0.00           O
ATOM   6342  O14 POPEg 186      56.855  53.130 154.406  1.00  0.00           O
ATOM   6343  O11 POPEg 186      55.345  55.140 154.417  1.00  0.00           O
ATOM   6344  O12 POPEg 186      54.515  52.970 155.257  1.00  0.00           O
ATOM   6345  C1  POPEg 186      55.925  55.690 153.245  1.00  0.00           C
ATOM   6348  C2  POPEg 186      57.335  56.350 153.417  1.00  0.00           C
ATOM   6350  O21 POPEg 186      57.335  57.570 152.637  1.00  0.00           O
ATOM   6351  C21 POPEg 186      58.275  58.440 152.986  1.00  0.00           C
ATOM   6352  O22 POPEg 186      58.985  58.350 153.977  1.00  0.00           O
ATOM   6353  C22 POPEg 186      58.365  59.560 151.937  1.00  0.00           C
ATOM   6356  C3  POPEg 186      58.505  55.390 152.997  1.00  0.00           C
ATOM   6359  O31 POPEg 186      59.655  56.090 152.456  1.00  0.00           O
ATOM   6360  C31 POPEg 186      60.825  55.860 153.036  1.00  0.00           C
ATOM   6361  O32 POPEg 186      61.065  54.950 153.816  1.00  0.00           O
ATOM   6362  C32 POPEg 186      61.845  56.870 152.507  1.00  0.00           C
ATOM   6365  C23 POPEg 186      59.735  60.270 151.956  1.00  0.00           C
ATOM   6368  C24 POPEg 186      59.795  61.560 151.126  1.00  0.00           C
ATOM   6371  C25 POPEg 186      59.485  61.410 149.626  1.00  0.00           C
ATOM   6374  C26 POPEg 186      60.035  62.580 148.806  1.00  0.00           C
ATOM   6377  C27 POPEg 186      59.795  62.450 147.307  1.00  0.00           C
ATOM   6380  C28 POPEg 186      60.425  63.600 146.495  1.00  0.00           C
ATOM   6383  C29 POPEg 186      60.155  63.400 145.027  1.00  0.00           C
ATOM   6385 0C21 POPEg 186      61.055  63.200 144.036  1.00  0.00           C
ATOM   6387 1C21 POPEg 186      62.555  63.120 144.165  1.00  0.00           C
ATOM   6390 2C21 POPEg 186      63.125  61.800 143.587  1.00  0.00           C
ATOM   6393 3C21 POPEg 186      62.995  61.700 142.057  1.00  0.00           C
ATOM   6396 4C21 POPEg 186      63.735  60.490 141.456  1.00  0.00           C
ATOM   6399 5C21 POPEg 186      63.155  59.130 141.887  1.00  0.00           C
ATOM   6402 6C21 POPEg 186      63.855  57.960 141.197  1.00  0.00           C
ATOM   6405 7C21 POPEg 186      63.335  56.590 141.665  1.00  0.00           C
ATOM   6408 8C21 POPEg 186      64.025  55.420 140.967  1.00  0.00           C
ATOM   6412  C33 POPEg 186      61.805  57.010 150.956  1.00  0.00           C
ATOM   6415  C34 POPEg 186      62.805  58.030 150.407  1.00  0.00           C
ATOM   6418  C35 POPEg 186      62.745  58.160 148.876  1.00  0.00           C
ATOM   6421  C36 POPEg 186      63.755  59.180 148.296  1.00  0.00           C
ATOM   6424  C37 POPEg 186      64.045  58.950 146.807  1.00  0.00           C
ATOM   6427  C38 POPEg 186      65.415  59.510 146.367  1.00  0.00           C
ATOM   6430  C39 POPEg 186      65.955  58.960 145.027  1.00  0.00           C
ATOM   6433 0C31 POPEg 186      65.935  57.430 144.956  1.00  0.00           C
ATOM   6436 1C31 POPEg 186      66.855  56.800 143.896  1.00  0.00           C
ATOM   6439 2C31 POPEg 186      66.765  55.270 143.956  1.00  0.00           C
ATOM   6442 3C31 POPEg 186      67.465  54.520 142.816  1.00  0.00           C
ATOM   6445 4C31 POPEg 186      68.995  54.540 142.857  1.00  0.00           C
ATOM   6448 5C31 POPEg 186      69.585  53.510 141.887  1.00  0.00           C
ATOM   6451 6C31 POPEg 186      71.065  53.740 141.546  1.00  0.00           C
ATOM   6455  NH3 POPEh 187     104.335  20.170 154.426  1.00  0.00           N
ATOM   6459  C12 POPEh 187     104.205  19.980 152.945  1.00  0.00           C
ATOM   6462  C11 POPEh 187     104.885  21.120 152.146  1.00  0.00           C
ATOM   6465  P   POPEh 187     107.215  21.790 153.215  1.00  0.00           P
ATOM   6466  O13 POPEh 187     106.845  21.220 154.527  1.00  0.00           O
ATOM   6467  O14 POPEh 187     107.115  23.260 153.057  1.00  0.00           O
ATOM   6468  O11 POPEh 187     108.675  21.340 152.777  1.00  0.00           O
ATOM   6469  O12 POPEh 187     106.305  21.050 152.186  1.00  0.00           O
ATOM   6470  C1  POPEh 187     108.885  20.320 151.786  1.00  0.00           C
ATOM   6473  C2  POPEh 187     109.075  20.870 150.337  1.00  0.00           C
ATOM   6475  O21 POPEh 187     108.695  19.860 149.346  1.00  0.00           O
ATOM   6476  C21 POPEh 187     107.725  20.290 148.536  1.00  0.00           C
ATOM   6477  O22 POPEh 187     107.005  21.240 148.736  1.00  0.00           O
ATOM   6478  C22 POPEh 187     107.685  19.490 147.227  1.00  0.00           C
ATOM   6481  C3  POPEh 187     110.555  21.250 150.087  1.00  0.00           C
ATOM   6484  O31 POPEh 187     110.925  21.150 148.697  1.00  0.00           O
ATOM   6485  C31 POPEh 187     110.735  22.230 147.965  1.00  0.00           C
ATOM   6486  O32 POPEh 187     110.215  23.270 148.327  1.00  0.00           O
ATOM   6487  C32 POPEh 187     111.375  21.940 146.607  1.00  0.00           C
ATOM   6490  C23 POPEh 187     108.215  20.330 146.036  1.00  0.00           C
ATOM   6493  C24 POPEh 187     107.225  20.400 144.857  1.00  0.00           C
ATOM   6496  C25 POPEh 187     107.225  19.150 143.967  1.00  0.00           C
ATOM   6499  C26 POPEh 187     106.195  19.260 142.846  1.00  0.00           C
ATOM   6502  C27 POPEh 187     106.295  18.150 141.797  1.00  0.00           C
ATOM   6505  C28 POPEh 187     105.125  18.230 140.796  1.00  0.00           C
ATOM   6508  C29 POPEh 187     105.215  17.190 139.706  1.00  0.00           C
ATOM   6510 0C21 POPEh 187     105.425  17.410 138.387  1.00  0.00           C
ATOM   6512 1C21 POPEh 187     105.645  18.740 137.706  1.00  0.00           C
ATOM   6515 2C21 POPEh 187     106.955  18.820 136.906  1.00  0.00           C
ATOM   6518 3C21 POPEh 187     106.995  17.850 135.715  1.00  0.00           C
ATOM   6521 4C21 POPEh 187     108.075  18.220 134.686  1.00  0.00           C
ATOM   6524 5C21 POPEh 187     107.985  17.350 133.417  1.00  0.00           C
ATOM   6527 6C21 POPEh 187     108.845  17.860 132.247  1.00  0.00           C
ATOM   6530 7C21 POPEh 187     108.815  16.910 131.046  1.00  0.00           C
ATOM   6533 8C21 POPEh 187     109.475  17.500 129.796  1.00  0.00           C
ATOM   6537  C33 POPEh 187     110.975  22.920 145.486  1.00  0.00           C
ATOM   6540  C34 POPEh 187     111.555  24.330 145.637  1.00  0.00           C
ATOM   6543  C35 POPEh 187     113.075  24.370 145.786  1.00  0.00           C
ATOM   6546  C36 POPEh 187     113.625  25.790 145.727  1.00  0.00           C
ATOM   6549  C37 POPEh 187     115.155  25.840 145.697  1.00  0.00           C
ATOM   6552  C38 POPEh 187     115.715  27.250 145.497  1.00  0.00           C
ATOM   6555  C39 POPEh 187     115.285  27.850 144.146  1.00  0.00           C
ATOM   6558 0C31 POPEh 187     116.235  28.950 143.676  1.00  0.00           C
ATOM   6561 1C31 POPEh 187     115.945  29.390 142.236  1.00  0.00           C
ATOM   6564 2C31 POPEh 187     117.095  30.210 141.646  1.00  0.00           C
ATOM   6567 3C31 POPEh 187     116.855  30.550 140.167  1.00  0.00           C
ATOM   6570 4C31 POPEh 187     117.965  31.420 139.586  1.00  0.00           C
ATOM   6573 5C31 POPEh 187     117.635  31.950 138.187  1.00  0.00           C
ATOM   6576 6C31 POPEh 187     118.695  32.920 137.667  1.00  0.00           C
ATOM   6580  NH3 POPEi 188      48.785  44.690 114.297  1.00  0.00           N
ATOM   6584  C12 POPEi 188      49.855  45.580 114.887  1.00  0.00           C
ATOM   6587  C11 POPEi 188      51.125  45.710 113.996  1.00  0.00           C
ATOM   6590  P   POPEi 188      52.115  47.780 115.286  1.00  0.00           P
ATOM   6591  O13 POPEi 188      51.175  48.540 114.465  1.00  0.00           O
ATOM   6592  O14 POPEi 188      53.455  48.370 115.517  1.00  0.00           O
ATOM   6593  O11 POPEi 188      51.485  47.460 116.697  1.00  0.00           O
ATOM   6594  O12 POPEi 188      52.245  46.320 114.667  1.00  0.00           O
ATOM   6595  C1  POPEi 188      52.025  46.410 117.527  1.00  0.00           C
ATOM   6598  C2  POPEi 188      52.085  46.840 119.016  1.00  0.00           C
ATOM   6600  O21 POPEi 188      51.915  45.740 119.947  1.00  0.00           O
ATOM   6601  C21 POPEi 188      50.675  45.260 120.056  1.00  0.00           C
ATOM   6602  O22 POPEi 188      49.765  45.430 119.277  1.00  0.00           O
ATOM   6603  C22 POPEi 188      50.485  44.540 121.386  1.00  0.00           C
ATOM   6606  C3  POPEi 188      51.155  48.040 119.375  1.00  0.00           C
ATOM   6609  O31 POPEi 188      51.445  48.470 120.727  1.00  0.00           O
ATOM   6610  C31 POPEi 188      52.385  49.390 120.797  1.00  0.00           C
ATOM   6611  O32 POPEi 188      52.775  50.100 119.875  1.00  0.00           O
ATOM   6612  C32 POPEi 188      53.005  49.330 122.206  1.00  0.00           C
ATOM   6615  C23 POPEi 188      50.285  45.540 122.556  1.00  0.00           C
ATOM   6618  C24 POPEi 188      49.985  44.830 123.896  1.00  0.00           C
ATOM   6621  C25 POPEi 188      51.165  44.850 124.875  1.00  0.00           C
ATOM   6624  C26 POPEi 188      51.265  46.130 125.727  1.00  0.00           C
ATOM   6627  C27 POPEi 188      52.515  46.100 126.617  1.00  0.00           C
ATOM   6630  C28 POPEi 188      52.805  47.390 127.416  1.00  0.00           C
ATOM   6633  C29 POPEi 188      54.155  47.240 128.076  1.00  0.00           C
ATOM   6635 0C21 POPEi 188      54.645  47.890 129.157  1.00  0.00           C
ATOM   6637 1C21 POPEi 188      53.975  48.950 129.977  1.00  0.00           C
ATOM   6640 2C21 POPEi 188      54.175  48.730 131.496  1.00  0.00           C
ATOM   6643 3C21 POPEi 188      53.405  47.520 132.036  1.00  0.00           C
ATOM   6646 4C21 POPEi 188      53.205  47.550 133.557  1.00  0.00           C
ATOM   6649 5C21 POPEi 188      54.435  47.110 134.375  1.00  0.00           C
ATOM   6652 6C21 POPEi 188      54.135  47.160 135.887  1.00  0.00           C
ATOM   6655 7C21 POPEi 188      55.205  46.470 136.747  1.00  0.00           C
ATOM   6658 8C21 POPEi 188      54.945  46.560 138.246  1.00  0.00           C
ATOM   6662  C33 POPEi 188      54.395  49.990 122.267  1.00  0.00           C
ATOM   6665  C34 POPEi 188      55.195  49.710 123.557  1.00  0.00           C
ATOM   6668  C35 POPEi 188      55.795  48.300 123.637  1.00  0.00           C
ATOM   6671  C36 POPEi 188      56.705  48.140 124.866  1.00  0.00           C
ATOM   6674  C37 POPEi 188      57.215  46.700 125.015  1.00  0.00           C
ATOM   6677  C38 POPEi 188      58.295  46.520 126.096  1.00  0.00           C
ATOM   6680  C39 POPEi 188      57.885  47.090 127.457  1.00  0.00           C
ATOM   6683 0C31 POPEi 188      58.865  46.740 128.587  1.00  0.00           C
ATOM   6686 1C31 POPEi 188      58.535  47.450 129.906  1.00  0.00           C
ATOM   6689 2C31 POPEi 188      59.655  47.280 130.947  1.00  0.00           C
ATOM   6692 3C31 POPEi 188      59.195  47.480 132.396  1.00  0.00           C
ATOM   6695 4C31 POPEi 188      58.805  48.920 132.727  1.00  0.00           C
ATOM   6698 5C31 POPEi 188      58.465  49.070 134.207  1.00  0.00           C
ATOM   6701 6C31 POPEi 188      57.985  50.470 134.586  1.00  0.00           C
ATOM   6705  NH3 POPEj 189     101.935 106.070 110.927  1.00  0.00           N
ATOM   6709  C12 POPEj 189     101.975 107.090 109.817  1.00  0.00           C
ATOM   6712  C11 POPEj 189     100.695 107.050 108.926  1.00  0.00           C
ATOM   6715  P   POPEj 189     100.155 104.490 108.355  1.00  0.00           P
ATOM   6716  O13 POPEj 189      98.865 104.150 107.717  1.00  0.00           O
ATOM   6717  O14 POPEj 189     101.285 103.590 108.076  1.00  0.00           O
ATOM   6718  O11 POPEj 189     100.045 104.580 109.936  1.00  0.00           O
ATOM   6719  O12 POPEj 189     100.605 105.960 108.017  1.00  0.00           O
ATOM   6720  C1  POPEj 189      98.895 104.160 110.637  1.00  0.00           C
ATOM   6723  C2  POPEj 189      98.575 105.060 111.867  1.00  0.00           C
ATOM   6725  O21 POPEj 189      98.925 106.430 111.587  1.00  0.00           O
ATOM   6726  C21 POPEj 189      98.885 107.300 112.577  1.00  0.00           C
ATOM   6727  O22 POPEj 189      99.875 107.740 113.146  1.00  0.00           O
ATOM   6728  C22 POPEj 189      97.435 107.640 112.915  1.00  0.00           C
ATOM   6731  C3  POPEj 189      99.235 104.490 113.176  1.00  0.00           C
ATOM   6734  O31 POPEj 189     100.625 104.840 113.257  1.00  0.00           O
ATOM   6735  C31 POPEj 189     101.235 105.420 114.305  1.00  0.00           C
ATOM   6736  O32 POPEj 189     102.365 105.860 114.247  1.00  0.00           O
ATOM   6737  C32 POPEj 189     100.435 105.490 115.625  1.00  0.00           C
ATOM   6740  C23 POPEj 189      96.985 107.120 114.297  1.00  0.00           C
ATOM   6743  C24 POPEj 189      95.575 107.590 114.656  1.00  0.00           C
ATOM   6746  C25 POPEj 189      95.525 108.230 116.046  1.00  0.00           C
ATOM   6749  C26 POPEj 189      95.765 107.230 117.177  1.00  0.00           C
ATOM   6752  C27 POPEj 189      94.585 106.270 117.366  1.00  0.00           C
ATOM   6755  C28 POPEj 189      94.755 105.410 118.625  1.00  0.00           C
ATOM   6758  C29 POPEj 189      93.605 104.450 118.797  1.00  0.00           C
ATOM   6760 0C21 POPEj 189      92.865 104.280 119.916  1.00  0.00           C
ATOM   6762 1C21 POPEj 189      93.055 104.980 121.236  1.00  0.00           C
ATOM   6765 2C21 POPEj 189      93.455 104.020 122.366  1.00  0.00           C
ATOM   6768 3C21 POPEj 189      93.645 104.760 123.686  1.00  0.00           C
ATOM   6771 4C21 POPEj 189      93.835 103.830 124.896  1.00  0.00           C
ATOM   6774 5C21 POPEj 189      94.055 104.620 126.186  1.00  0.00           C
ATOM   6777 6C21 POPEj 189      94.005 103.750 127.457  1.00  0.00           C
ATOM   6780 7C21 POPEj 189      94.235 104.580 128.727  1.00  0.00           C
ATOM   6783 8C21 POPEj 189      93.925 103.840 130.027  1.00  0.00           C
ATOM   6787  C33 POPEj 189     100.535 104.170 116.437  1.00  0.00           C
ATOM   6790  C34 POPEj 189      99.455 103.940 117.527  1.00  0.00           C
ATOM   6793  C35 POPEj 189      99.235 105.090 118.526  1.00  0.00           C
ATOM   6796  C36 POPEj 189      98.865 104.660 119.957  1.00  0.00           C
ATOM   6799  C37 POPEj 189      98.655 105.830 120.947  1.00  0.00           C
ATOM   6802  C38 POPEj 189      97.215 106.380 120.956  1.00  0.00           C
ATOM   6805  C39 POPEj 189      96.975 107.620 121.837  1.00  0.00           C
ATOM   6808 0C31 POPEj 189      97.175 107.440 123.355  1.00  0.00           C
ATOM   6811 1C31 POPEj 189      96.825 108.720 124.127  1.00  0.00           C
ATOM   6814 2C31 POPEj 189      96.745 108.550 125.646  1.00  0.00           C
ATOM   6817 3C31 POPEj 189      95.305 108.560 126.176  1.00  0.00           C
ATOM   6820 4C31 POPEj 189      95.235 108.400 127.706  1.00  0.00           C
ATOM   6823 5C31 POPEj 189      93.805 108.410 128.246  1.00  0.00           C
ATOM   6826 6C31 POPEj 189      93.735 108.180 129.757  1.00  0.00           C
ATOM   6830  NH3 POPEk 190     104.875  40.190 158.617  1.00  0.00           N
ATOM   6834  C12 POPEk 190     104.715  41.560 159.247  1.00  0.00           C
ATOM   6837  C11 POPEk 190     103.245  41.840 159.557  1.00  0.00           C
ATOM   6840  P   POPEk 190     101.565  43.770 159.195  1.00  0.00           P
ATOM   6841  O13 POPEk 190     100.645  42.630 159.456  1.00  0.00           O
ATOM   6842  O14 POPEk 190     101.275  45.020 159.917  1.00  0.00           O
ATOM   6843  O11 POPEk 190     101.635  44.000 157.626  1.00  0.00           O
ATOM   6844  O12 POPEk 190     103.015  43.250 159.605  1.00  0.00           O
ATOM   6845  C1  POPEk 190     101.425  45.260 156.965  1.00  0.00           C
ATOM   6848  C2  POPEk 190     101.005  45.120 155.445  1.00  0.00           C
ATOM   6850  O21 POPEk 190     101.755  46.050 154.617  1.00  0.00           O
ATOM   6851  C21 POPEk 190     101.175  46.970 153.856  1.00  0.00           C
ATOM   6852  O22 POPEk 190     100.085  47.500 154.016  1.00  0.00           O
ATOM   6853  C22 POPEk 190     102.065  47.270 152.656  1.00  0.00           C
ATOM   6856  C3  POPEk 190      99.465  45.070 155.206  1.00  0.00           C
ATOM   6859  O31 POPEk 190      99.115  44.850 153.806  1.00  0.00           O
ATOM   6860  C31 POPEk 190      98.775  43.610 153.465  1.00  0.00           C
ATOM   6861  O32 POPEk 190      98.715  42.660 154.215  1.00  0.00           O
ATOM   6862  C32 POPEk 190      98.445  43.550 151.965  1.00  0.00           C
ATOM   6865  C23 POPEk 190     101.265  47.050 151.355  1.00  0.00           C
ATOM   6868  C24 POPEk 190     101.975  47.630 150.126  1.00  0.00           C
ATOM   6871  C25 POPEk 190     101.205  47.420 148.827  1.00  0.00           C
ATOM   6874  C26 POPEk 190      99.805  48.050 148.806  1.00  0.00           C
ATOM   6877  C27 POPEk 190      99.495  48.740 147.465  1.00  0.00           C
ATOM   6880  C28 POPEk 190      98.045  48.510 146.987  1.00  0.00           C
ATOM   6883  C29 POPEk 190      97.775  49.310 145.727  1.00  0.00           C
ATOM   6885 0C21 POPEk 190      97.735  48.820 144.477  1.00  0.00           C
ATOM   6887 1C21 POPEk 190      97.915  47.370 144.096  1.00  0.00           C
ATOM   6890 2C21 POPEk 190      97.805  47.090 142.587  1.00  0.00           C
ATOM   6893 3C21 POPEk 190      96.495  47.580 141.937  1.00  0.00           C
ATOM   6896 4C21 POPEk 190      96.095  46.810 140.676  1.00  0.00           C
ATOM   6899 5C21 POPEk 190      97.205  46.690 139.626  1.00  0.00           C
ATOM   6902 6C21 POPEk 190      96.705  46.140 138.266  1.00  0.00           C
ATOM   6905 7C21 POPEk 190      95.785  47.110 137.516  1.00  0.00           C
ATOM   6908 8C21 POPEk 190      95.395  46.630 136.116  1.00  0.00           C
ATOM   6912  C33 POPEk 190      97.645  44.770 151.456  1.00  0.00           C
ATOM   6915  C34 POPEk 190      97.195  44.650 149.986  1.00  0.00           C
ATOM   6918  C35 POPEk 190      95.815  45.260 149.747  1.00  0.00           C
ATOM   6921  C36 POPEk 190      95.595  45.800 148.327  1.00  0.00           C
ATOM   6924  C37 POPEk 190      94.125  46.200 148.096  1.00  0.00           C
ATOM   6927  C38 POPEk 190      93.815  46.810 146.727  1.00  0.00           C
ATOM   6930  C39 POPEk 190      92.305  46.990 146.516  1.00  0.00           C
ATOM   6933 0C31 POPEk 190      91.765  48.380 146.917  1.00  0.00           C
ATOM   6936 1C31 POPEk 190      91.535  49.260 145.676  1.00  0.00           C
ATOM   6939 2C31 POPEk 190      90.905  50.630 145.947  1.00  0.00           C
ATOM   6942 3C31 POPEk 190      90.615  51.370 144.637  1.00  0.00           C
ATOM   6945 4C31 POPEk 190      90.045  52.780 144.837  1.00  0.00           C
ATOM   6948 5C31 POPEk 190      89.905  53.510 143.497  1.00  0.00           C
ATOM   6951 6C31 POPEk 190      89.245  54.880 143.596  1.00  0.00           C
ATOM   6955  NH3 POPEl 191      43.215 106.130 114.235  1.00  0.00           N
ATOM   6959  C12 POPEl 191      44.325 105.470 113.456  1.00  0.00           C
ATOM   6962  C11 POPEl 191      43.985 104.020 113.036  1.00  0.00           C
ATOM   6965  P   POPEl 191      45.455 102.410 114.507  1.00  0.00           P
ATOM   6966  O13 POPEl 191      44.445 101.360 114.786  1.00  0.00           O
ATOM   6967  O14 POPEl 191      46.845 101.910 114.477  1.00  0.00           O
ATOM   6968  O11 POPEl 191      45.305 103.560 115.587  1.00  0.00           O
ATOM   6969  O12 POPEl 191      45.125 103.170 113.157  1.00  0.00           O
ATOM   6970  C1  POPEl 191      44.265 103.500 116.557  1.00  0.00           C
ATOM   6973  C2  POPEl 191      44.525 104.490 117.717  1.00  0.00           C
ATOM   6975  O21 POPEl 191      43.335 104.570 118.517  1.00  0.00           O
ATOM   6976  C21 POPEl 191      42.995 103.550 119.277  1.00  0.00           C
ATOM   6977  O22 POPEl 191      41.845 103.160 119.407  1.00  0.00           O
ATOM   6978  C22 POPEl 191      44.185 103.030 120.077  1.00  0.00           C
ATOM   6981  C3  POPEl 191      44.885 105.940 117.307  1.00  0.00           C
ATOM   6984  O31 POPEl 191      44.895 106.750 118.485  1.00  0.00           O
ATOM   6985  C31 POPEl 191      45.885 107.600 118.657  1.00  0.00           C
ATOM   6986  O32 POPEl 191      46.805 107.800 117.887  1.00  0.00           O
ATOM   6987  C32 POPEl 191      45.785 108.170 120.066  1.00  0.00           C
ATOM   6990  C23 POPEl 191      43.745 102.100 121.216  1.00  0.00           C
ATOM   6993  C24 POPEl 191      44.885 101.210 121.697  1.00  0.00           C
ATOM   6996  C25 POPEl 191      44.345  99.980 122.426  1.00  0.00           C
ATOM   6999  C26 POPEl 191      43.885 100.250 123.856  1.00  0.00           C
ATOM   7002  C27 POPEl 191      43.355  98.960 124.477  1.00  0.00           C
ATOM   7005  C28 POPEl 191      42.565  99.140 125.777  1.00  0.00           C
ATOM   7008  C29 POPEl 191      42.085  97.790 126.236  1.00  0.00           C
ATOM   7010 0C21 POPEl 191      41.545  97.510 127.426  1.00  0.00           C
ATOM   7012 1C21 POPEl 191      41.235  98.500 128.526  1.00  0.00           C
ATOM   7015 2C21 POPEl 191      39.755  98.400 128.926  1.00  0.00           C
ATOM   7018 3C21 POPEl 191      39.415  97.080 129.646  1.00  0.00           C
ATOM   7021 4C21 POPEl 191      37.915  96.820 129.846  1.00  0.00           C
ATOM   7024 5C21 POPEl 191      37.135  96.660 128.526  1.00  0.00           C
ATOM   7027 6C21 POPEl 191      35.855  95.850 128.727  1.00  0.00           C
ATOM   7030 7C21 POPEl 191      34.995  95.700 127.466  1.00  0.00           C
ATOM   7033 8C21 POPEl 191      33.725  94.890 127.706  1.00  0.00           C
ATOM   7037  C33 POPEl 191      46.015 107.070 121.125  1.00  0.00           C
ATOM   7040  C34 POPEl 191      46.075 107.630 122.547  1.00  0.00           C
ATOM   7043  C35 POPEl 191      44.735 107.580 123.307  1.00  0.00           C
ATOM   7046  C36 POPEl 191      44.975 107.900 124.776  1.00  0.00           C
ATOM   7049  C37 POPEl 191      43.735 108.030 125.657  1.00  0.00           C
ATOM   7052  C38 POPEl 191      44.085 108.600 127.047  1.00  0.00           C
ATOM   7055  C39 POPEl 191      45.265 107.900 127.737  1.00  0.00           C
ATOM   7058 0C31 POPEl 191      45.375 108.290 129.207  1.00  0.00           C
ATOM   7061 1C31 POPEl 191      46.265 107.340 130.027  1.00  0.00           C
ATOM   7064 2C31 POPEl 191      46.335 107.730 131.516  1.00  0.00           C
ATOM   7067 3C31 POPEl 191      44.955 108.010 132.137  1.00  0.00           C
ATOM   7070 4C31 POPEl 191      44.975 108.320 133.637  1.00  0.00           C
ATOM   7073 5C31 POPEl 191      43.895 109.320 134.027  1.00  0.00           C
ATOM   7076 6C31 POPEl 191      43.675 109.420 135.536  1.00  0.00           C
ATOM   7080  NH3 POPEm 192      15.925  97.390 154.867  1.00  0.00           N
ATOM   7084  C12 POPEm 192      15.365  98.460 155.745  1.00  0.00           C
ATOM   7087  C11 POPEm 192      16.115  99.780 155.507  1.00  0.00           C
ATOM   7090  P   POPEm 192      14.535 101.420 154.316  1.00  0.00           P
ATOM   7091  O13 POPEm 192      13.255 102.010 154.727  1.00  0.00           O
ATOM   7092  O14 POPEm 192      15.485 102.270 153.576  1.00  0.00           O
ATOM   7093  O11 POPEm 192      14.275 100.100 153.465  1.00  0.00           O
ATOM   7094  O12 POPEm 192      15.225 100.890 155.637  1.00  0.00           O
ATOM   7095  C1  POPEm 192      13.175 100.130 152.547  1.00  0.00           C
ATOM   7098  C2  POPEm 192      13.455  99.300 151.266  1.00  0.00           C
ATOM   7100  O21 POPEm 192      13.225  97.900 151.516  1.00  0.00           O
ATOM   7101  C21 POPEm 192      12.235  97.330 150.846  1.00  0.00           C
ATOM   7102  O22 POPEm 192      11.555  97.860 149.977  1.00  0.00           O
ATOM   7103  C22 POPEm 192      11.945  95.940 151.426  1.00  0.00           C
ATOM   7106  C3  POPEm 192      14.925  99.520 150.816  1.00  0.00           C
ATOM   7109  O31 POPEm 192      15.055  99.520 149.387  1.00  0.00           O
ATOM   7110  C31 POPEm 192      14.585 100.630 148.786  1.00  0.00           C
ATOM   7111  O32 POPEm 192      14.305 101.660 149.387  1.00  0.00           O
ATOM   7112  C32 POPEm 192      14.315 100.340 147.307  1.00  0.00           C
ATOM   7115  C23 POPEm 192      11.415  94.940 150.367  1.00  0.00           C
ATOM   7118  C24 POPEm 192      12.525  94.400 149.456  1.00  0.00           C
ATOM   7121  C25 POPEm 192      12.035  93.490 148.337  1.00  0.00           C
ATOM   7124  C26 POPEm 192      13.165  93.170 147.346  1.00  0.00           C
ATOM   7127  C27 POPEm 192      13.235  91.680 146.995  1.00  0.00           C
ATOM   7130  C28 POPEm 192      14.485  91.340 146.167  1.00  0.00           C
ATOM   7133  C29 POPEm 192      14.365  91.720 144.706  1.00  0.00           C
ATOM   7135 0C21 POPEm 192      14.565  90.900 143.646  1.00  0.00           C
ATOM   7137 1C21 POPEm 192      14.965  89.450 143.716  1.00  0.00           C
ATOM   7140 2C21 POPEm 192      16.345  89.150 143.087  1.00  0.00           C
ATOM   7143 3C21 POPEm 192      16.265  89.130 141.566  1.00  0.00           C
ATOM   7146 4C21 POPEm 192      17.575  88.750 140.876  1.00  0.00           C
ATOM   7149 5C21 POPEm 192      17.285  88.270 139.446  1.00  0.00           C
ATOM   7152 6C21 POPEm 192      18.505  88.200 138.536  1.00  0.00           C
ATOM   7155 7C21 POPEm 192      18.145  87.710 137.137  1.00  0.00           C
ATOM   7158 8C21 POPEm 192      19.315  87.820 136.156  1.00  0.00           C
ATOM   7162  C33 POPEm 192      13.575 101.500 146.596  1.00  0.00           C
ATOM   7165  C34 POPEm 192      12.815 101.060 145.337  1.00  0.00           C
ATOM   7168  C35 POPEm 192      11.775 102.100 144.887  1.00  0.00           C
ATOM   7171  C36 POPEm 192      12.345 103.240 144.027  1.00  0.00           C
ATOM   7174  C37 POPEm 192      12.745 102.760 142.626  1.00  0.00           C
ATOM   7177  C38 POPEm 192      12.845 103.910 141.607  1.00  0.00           C
ATOM   7180  C39 POPEm 192      13.185 103.380 140.206  1.00  0.00           C
ATOM   7183 0C31 POPEm 192      13.205 104.480 139.137  1.00  0.00           C
ATOM   7186 1C31 POPEm 192      13.375 103.900 137.727  1.00  0.00           C
ATOM   7189 2C31 POPEm 192      13.845 104.940 136.707  1.00  0.00           C
ATOM   7192 3C31 POPEm 192      13.305 104.670 135.286  1.00  0.00           C
ATOM   7195 4C31 POPEm 192      11.915 105.290 135.087  1.00  0.00           C
ATOM   7198 5C31 POPEm 192      11.325 105.010 133.706  1.00  0.00           C
ATOM   7201 6C31 POPEm 192       9.995 105.740 133.467  1.00  0.00           C
ATOM   7205  NH3 POPEn 193      71.715  90.410 116.657  1.00  0.00           N
ATOM   7209  C12 POPEn 193      71.655  89.140 115.855  1.00  0.00           C
ATOM   7212  C11 POPEn 193      70.625  88.170 116.437  1.00  0.00           C
ATOM   7215  P   POPEn 193      70.355  85.590 116.587  1.00  0.00           P
ATOM   7216  O13 POPEn 193      68.885  85.650 116.707  1.00  0.00           O
ATOM   7217  O14 POPEn 193      70.945  84.440 115.867  1.00  0.00           O
ATOM   7218  O11 POPEn 193      70.955  85.710 118.047  1.00  0.00           O
ATOM   7219  O12 POPEn 193      70.865  86.890 115.855  1.00  0.00           O
ATOM   7220  C1  POPEn 193      70.935  84.510 118.827  1.00  0.00           C
ATOM   7223  C2  POPEn 193      71.155  84.830 120.326  1.00  0.00           C
ATOM   7225  O21 POPEn 193      71.495  83.600 120.985  1.00  0.00           O
ATOM   7226  C21 POPEn 193      72.465  83.720 121.887  1.00  0.00           C
ATOM   7227  O22 POPEn 193      73.005  84.770 122.216  1.00  0.00           O
ATOM   7228  C22 POPEn 193      72.925  82.360 122.346  1.00  0.00           C
ATOM   7231  C3  POPEn 193      69.935  85.470 121.007  1.00  0.00           C
ATOM   7234  O31 POPEn 193      70.135  85.580 122.436  1.00  0.00           O
ATOM   7235  C31 POPEn 193      69.565  84.680 123.206  1.00  0.00           C
ATOM   7236  O32 POPEn 193      68.715  83.870 122.877  1.00  0.00           O
ATOM   7237  C32 POPEn 193      70.205  84.800 124.596  1.00  0.00           C
ATOM   7240  C23 POPEn 193      72.965  82.290 123.876  1.00  0.00           C
ATOM   7243  C24 POPEn 193      73.425  80.910 124.326  1.00  0.00           C
ATOM   7246  C25 POPEn 193      73.355  80.700 125.836  1.00  0.00           C
ATOM   7249  C26 POPEn 193      74.365  81.540 126.617  1.00  0.00           C
ATOM   7252  C27 POPEn 193      74.495  80.990 128.036  1.00  0.00           C
ATOM   7255  C28 POPEn 193      75.585  81.680 128.876  1.00  0.00           C
ATOM   7258  C29 POPEn 193      75.955  80.760 130.016  1.00  0.00           C
ATOM   7260 0C21 POPEn 193      75.785  80.960 131.337  1.00  0.00           C
ATOM   7262 1C21 POPEn 193      75.255  82.210 131.996  1.00  0.00           C
ATOM   7265 2C21 POPEn 193      75.945  82.430 133.346  1.00  0.00           C
ATOM   7268 3C21 POPEn 193      77.455  82.710 133.237  1.00  0.00           C
ATOM   7271 4C21 POPEn 193      78.085  82.900 134.617  1.00  0.00           C
ATOM   7274 5C21 POPEn 193      79.525  83.420 134.605  1.00  0.00           C
ATOM   7277 6C21 POPEn 193      79.595  84.950 134.527  1.00  0.00           C
ATOM   7280 7C21 POPEn 193      80.975  85.480 134.926  1.00  0.00           C
ATOM   7283 8C21 POPEn 193      81.015  87.010 135.016  1.00  0.00           C
ATOM   7287  C33 POPEn 193      69.915  83.630 125.547  1.00  0.00           C
ATOM   7290  C34 POPEn 193      70.975  83.530 126.657  1.00  0.00           C
ATOM   7293  C35 POPEn 193      70.985  84.710 127.636  1.00  0.00           C
ATOM   7296  C36 POPEn 193      72.135  84.590 128.646  1.00  0.00           C
ATOM   7299  C37 POPEn 193      71.795  85.170 130.016  1.00  0.00           C
ATOM   7302  C38 POPEn 193      72.905  84.940 131.036  1.00  0.00           C
ATOM   7305  C39 POPEn 193      72.385  84.760 132.466  1.00  0.00           C
ATOM   7308 0C31 POPEn 193      71.695  86.000 133.036  1.00  0.00           C
ATOM   7311 1C31 POPEn 193      71.025  85.640 134.367  1.00  0.00           C
ATOM   7314 2C31 POPEn 193      70.415  86.820 135.126  1.00  0.00           C
ATOM   7317 3C31 POPEn 193      69.465  86.350 136.236  1.00  0.00           C
ATOM   7320 4C31 POPEn 193      70.075  85.250 137.117  1.00  0.00           C
ATOM   7323 5C31 POPEn 193      69.095  84.640 138.125  1.00  0.00           C
ATOM   7326 6C31 POPEn 193      69.735  83.450 138.846  1.00  0.00           C
ATOM   7330  NH3 POPEo 194     100.225  61.410 112.337  1.00  0.00           N
ATOM   7334  C12 POPEo 194      99.015  62.260 112.216  1.00  0.00           C
ATOM   7337  C11 POPEo 194      99.405  63.650 111.735  1.00  0.00           C
ATOM   7340  P   POPEo 194      98.285  65.780 112.766  1.00  0.00           P
ATOM   7341  O13 POPEo 194      99.305  66.710 112.235  1.00  0.00           O
ATOM   7342  O14 POPEo 194      96.865  66.200 112.826  1.00  0.00           O
ATOM   7343  O11 POPEo 194      98.765  65.250 114.176  1.00  0.00           O
ATOM   7344  O12 POPEo 194      98.265  64.470 111.896  1.00  0.00           O
ATOM   7345  C1  POPEo 194      98.115  64.220 114.907  1.00  0.00           C
ATOM   7348  C2  POPEo 194      97.495  64.720 116.246  1.00  0.00           C
ATOM   7350  O21 POPEo 194      96.155  64.210 116.297  1.00  0.00           O
ATOM   7351  C21 POPEo 194      95.435  64.160 117.407  1.00  0.00           C
ATOM   7352  O22 POPEo 194      94.205  64.180 117.416  1.00  0.00           O
ATOM   7353  C22 POPEo 194      96.285  63.910 118.666  1.00  0.00           C
ATOM   7356  C3  POPEo 194      97.465  66.270 116.306  1.00  0.00           C
ATOM   7359  O31 POPEo 194      97.395  66.790 117.646  1.00  0.00           O
ATOM   7360  C31 POPEo 194      96.375  67.580 117.936  1.00  0.00           C
ATOM   7361  O32 POPEo 194      95.275  67.550 117.407  1.00  0.00           O
ATOM   7362  C32 POPEo 194      96.845  68.500 119.057  1.00  0.00           C
ATOM   7365  C23 POPEo 194      95.415  63.810 119.947  1.00  0.00           C
ATOM   7368  C24 POPEo 194      96.265  63.560 121.207  1.00  0.00           C
ATOM   7371  C25 POPEo 194      95.845  64.480 122.356  1.00  0.00           C
ATOM   7374  C26 POPEo 194      96.595  64.210 123.657  1.00  0.00           C
ATOM   7377  C27 POPEo 194      96.035  65.070 124.796  1.00  0.00           C
ATOM   7380  C28 POPEo 194      96.715  64.820 126.157  1.00  0.00           C
ATOM   7383  C29 POPEo 194      95.865  65.430 127.247  1.00  0.00           C
ATOM   7385 0C21 POPEo 194      96.085  66.560 127.936  1.00  0.00           C
ATOM   7387 1C21 POPEo 194      97.275  67.470 127.795  1.00  0.00           C
ATOM   7390 2C21 POPEo 194      97.565  68.230 129.107  1.00  0.00           C
ATOM   7393 3C21 POPEo 194      98.805  69.120 128.977  1.00  0.00           C
ATOM   7396 4C21 POPEo 194      99.095  70.010 130.186  1.00  0.00           C
ATOM   7399 5C21 POPEo 194      99.385  69.250 131.486  1.00  0.00           C
ATOM   7402 6C21 POPEo 194      99.865  70.180 132.596  1.00  0.00           C
ATOM   7405 7C21 POPEo 194     100.065  69.480 133.945  1.00  0.00           C
ATOM   7408 8C21 POPEo 194     100.825  70.340 134.977  1.00  0.00           C
ATOM   7412  C33 POPEo 194      95.825  69.590 119.396  1.00  0.00           C
ATOM   7415  C34 POPEo 194      94.715  69.180 120.367  1.00  0.00           C
ATOM   7418  C35 POPEo 194      95.205  68.690 121.735  1.00  0.00           C
ATOM   7421  C36 POPEo 194      96.195  69.630 122.436  1.00  0.00           C
ATOM   7424  C37 POPEo 194      96.445  69.180 123.876  1.00  0.00           C
ATOM   7427  C38 POPEo 194      97.025  70.290 124.757  1.00  0.00           C
ATOM   7430  C39 POPEo 194      95.985  71.040 125.597  1.00  0.00           C
ATOM   7433 0C31 POPEo 194      94.905  71.750 124.757  1.00  0.00           C
ATOM   7436 1C31 POPEo 194      93.885  72.480 125.625  1.00  0.00           C
ATOM   7439 2C31 POPEo 194      92.635  72.910 124.837  1.00  0.00           C
ATOM   7442 3C31 POPEo 194      91.615  73.670 125.687  1.00  0.00           C
ATOM   7445 4C31 POPEo 194      91.225  72.940 126.977  1.00  0.00           C
ATOM   7448 5C31 POPEo 194      90.205  73.700 127.826  1.00  0.00           C
ATOM   7451 6C31 POPEo 194      89.975  73.040 129.186  1.00  0.00           C
ATOM   7455  NH3 POPEp 195      42.415  82.370 117.617  1.00  0.00           N
ATOM   7459  C12 POPEp 195      41.185  81.690 118.176  1.00  0.00           C
ATOM   7462  C11 POPEp 195      41.155  80.180 117.816  1.00  0.00           C
ATOM   7465  P   POPEp 195      42.735  78.130 117.527  1.00  0.00           P
ATOM   7466  O13 POPEp 195      41.995  77.550 116.386  1.00  0.00           O
ATOM   7467  O14 POPEp 195      44.195  77.830 117.577  1.00  0.00           O
ATOM   7468  O11 POPEp 195      42.045  77.620 118.847  1.00  0.00           O
ATOM   7469  O12 POPEp 195      42.465  79.680 117.527  1.00  0.00           O
ATOM   7470  C1  POPEp 195      42.745  77.480 120.077  1.00  0.00           C
ATOM   7473  C2  POPEp 195      42.935  75.970 120.436  1.00  0.00           C
ATOM   7475  O21 POPEp 195      44.295  75.730 120.746  1.00  0.00           O
ATOM   7476  C21 POPEp 195      44.855  76.030 121.926  1.00  0.00           C
ATOM   7477  O22 POPEp 195      46.035  75.790 122.146  1.00  0.00           O
ATOM   7478  C22 POPEp 195      43.985  76.690 123.007  1.00  0.00           C
ATOM   7481  C3  POPEp 195      42.535  75.020 119.257  1.00  0.00           C
ATOM   7484  O31 POPEp 195      42.605  73.590 119.446  1.00  0.00           O
ATOM   7485  C31 POPEp 195      42.315  72.980 120.576  1.00  0.00           C
ATOM   7486  O32 POPEp 195      42.375  73.460 121.707  1.00  0.00           O
ATOM   7487  C32 POPEp 195      41.675  71.630 120.276  1.00  0.00           C
ATOM   7490  C23 POPEp 195      43.685  75.720 124.165  1.00  0.00           C
ATOM   7493  C24 POPEp 195      42.925  76.380 125.326  1.00  0.00           C
ATOM   7496  C25 POPEp 195      42.735  75.420 126.507  1.00  0.00           C
ATOM   7499  C26 POPEp 195      43.975  75.330 127.407  1.00  0.00           C
ATOM   7502  C27 POPEp 195      43.965  74.130 128.346  1.00  0.00           C
ATOM   7505  C28 POPEp 195      45.165  74.100 129.326  1.00  0.00           C
ATOM   7508  C29 POPEp 195      44.975  73.050 130.387  1.00  0.00           C
ATOM   7510 0C21 POPEp 195      45.415  73.090 131.665  1.00  0.00           C
ATOM   7512 1C21 POPEp 195      46.235  74.170 132.337  1.00  0.00           C
ATOM   7515 2C21 POPEp 195      47.535  73.620 132.966  1.00  0.00           C
ATOM   7518 3C21 POPEp 195      47.325  72.510 134.007  1.00  0.00           C
ATOM   7521 4C21 POPEp 195      48.615  72.090 134.717  1.00  0.00           C
ATOM   7524 5C21 POPEp 195      48.415  70.860 135.607  1.00  0.00           C
ATOM   7527 6C21 POPEp 195      49.705  70.380 136.286  1.00  0.00           C
ATOM   7530 7C21 POPEp 195      49.445  69.240 137.286  1.00  0.00           C
ATOM   7533 8C21 POPEp 195      50.705  68.690 137.966  1.00  0.00           C
ATOM   7537  C33 POPEp 195      40.805  71.180 121.477  1.00  0.00           C
ATOM   7540  C34 POPEp 195      40.075  69.840 121.277  1.00  0.00           C
ATOM   7543  C35 POPEp 195      39.135  69.520 122.457  1.00  0.00           C
ATOM   7546  C36 POPEp 195      37.775  70.240 122.356  1.00  0.00           C
ATOM   7549  C37 POPEp 195      37.045  70.460 123.697  1.00  0.00           C
ATOM   7552  C38 POPEp 195      35.925  71.510 123.536  1.00  0.00           C
ATOM   7555  C39 POPEp 195      35.115  71.810 124.817  1.00  0.00           C
ATOM   7558 0C31 POPEp 195      33.945  70.840 124.996  1.00  0.00           C
ATOM   7561 1C31 POPEp 195      32.995  71.140 126.166  1.00  0.00           C
ATOM   7564 2C31 POPEp 195      31.815  70.150 126.227  1.00  0.00           C
ATOM   7567 3C31 POPEp 195      32.225  68.700 126.507  1.00  0.00           C
ATOM   7570 4C31 POPEp 195      31.535  68.090 127.737  1.00  0.00           C
ATOM   7573 5C31 POPEp 195      32.025  66.670 128.055  1.00  0.00           C
ATOM   7576 6C31 POPEp 195      31.445  66.110 129.357  1.00  0.00           C
ATOM   7580  NH3 POPEq 196     104.145  98.210 112.276  1.00  0.00           N
ATOM   7584  C12 POPEq 196     103.975  98.740 110.877  1.00  0.00           C
ATOM   7587  C11 POPEq 196     104.335  97.620 109.887  1.00  0.00           C
ATOM   7590  P   POPEq 196     104.725  95.080 110.237  1.00  0.00           P
ATOM   7591  O13 POPEq 196     106.015  95.390 110.906  1.00  0.00           O
ATOM   7592  O14 POPEq 196     104.765  94.590 108.847  1.00  0.00           O
ATOM   7593  O11 POPEq 196     103.855  94.090 111.137  1.00  0.00           O
ATOM   7594  O12 POPEq 196     103.825  96.370 110.357  1.00  0.00           O
ATOM   7595  C1  POPEq 196     104.395  93.630 112.375  1.00  0.00           C
ATOM   7598  C2  POPEq 196     103.855  94.430 113.596  1.00  0.00           C
ATOM   7600  O21 POPEq 196     104.875  94.450 114.605  1.00  0.00           O
ATOM   7601  C21 POPEq 196     105.615  95.540 114.716  1.00  0.00           C
ATOM   7602  O22 POPEq 196     105.445  96.590 114.107  1.00  0.00           O
ATOM   7603  C22 POPEq 196     106.705  95.220 115.715  1.00  0.00           C
ATOM   7606  C3  POPEq 196     102.535  93.800 114.137  1.00  0.00           C
ATOM   7609  O31 POPEq 196     102.355  93.890 115.566  1.00  0.00           O
ATOM   7610  C31 POPEq 196     101.855  95.030 116.007  1.00  0.00           C
ATOM   7611  O32 POPEq 196     101.425  95.940 115.307  1.00  0.00           O
ATOM   7612  C32 POPEq 196     101.955  95.090 117.527  1.00  0.00           C
ATOM   7615  C23 POPEq 196     107.675  96.400 115.906  1.00  0.00           C
ATOM   7618  C24 POPEq 196     108.975  96.010 116.617  1.00  0.00           C
ATOM   7621  C25 POPEq 196     108.985  94.760 117.527  1.00  0.00           C
ATOM   7624  C26 POPEq 196     109.915  94.990 118.716  1.00  0.00           C
ATOM   7627  C27 POPEq 196     110.175  93.740 119.557  1.00  0.00           C
ATOM   7630  C28 POPEq 196     111.065  94.040 120.787  1.00  0.00           C
ATOM   7633  C29 POPEq 196     110.375  94.830 121.875  1.00  0.00           C
ATOM   7635 0C21 POPEq 196     110.465  94.590 123.196  1.00  0.00           C
ATOM   7637 1C21 POPEq 196     111.285  93.490 123.816  1.00  0.00           C
ATOM   7640 2C21 POPEq 196     112.805  93.810 123.847  1.00  0.00           C
ATOM   7643 3C21 POPEq 196     113.295  94.290 125.206  1.00  0.00           C
ATOM   7646 4C21 POPEq 196     114.775  94.710 125.187  1.00  0.00           C
ATOM   7649 5C21 POPEq 196     115.315  94.950 126.607  1.00  0.00           C
ATOM   7652 6C21 POPEq 196     116.795  95.350 126.646  1.00  0.00           C
ATOM   7655 7C21 POPEq 196     117.275  95.550 128.087  1.00  0.00           C
ATOM   7658 8C21 POPEq 196     118.775  95.870 128.215  1.00  0.00           C
ATOM   7662  C33 POPEq 196     103.265  95.770 117.977  1.00  0.00           C
ATOM   7665  C34 POPEq 196     103.295  96.060 119.487  1.00  0.00           C
ATOM   7668  C35 POPEq 196     103.575  94.840 120.387  1.00  0.00           C
ATOM   7671  C36 POPEq 196     105.065  94.500 120.497  1.00  0.00           C
ATOM   7674  C37 POPEq 196     105.395  93.430 121.557  1.00  0.00           C
ATOM   7677  C38 POPEq 196     106.885  93.090 121.627  1.00  0.00           C
ATOM   7680  C39 POPEq 196     107.195  91.980 122.646  1.00  0.00           C
ATOM   7683 0C31 POPEq 196     107.045  90.560 122.076  1.00  0.00           C
ATOM   7686 1C31 POPEq 196     106.905  89.500 123.176  1.00  0.00           C
ATOM   7689 2C31 POPEq 196     106.675  88.090 122.617  1.00  0.00           C
ATOM   7692 3C31 POPEq 196     106.135  87.100 123.666  1.00  0.00           C
ATOM   7695 4C31 POPEq 196     107.215  86.450 124.547  1.00  0.00           C
ATOM   7698 5C31 POPEq 196     106.615  85.570 125.657  1.00  0.00           C
ATOM   7701 6C31 POPEq 196     107.655  84.880 126.526  1.00  0.00           C
ATOM   7705  NH3 POPEr 197      33.375   5.090 114.396  1.00  0.00           N
ATOM   7709  C12 POPEr 197      33.295   5.820 113.097  1.00  0.00           C
ATOM   7712  C11 POPEr 197      34.245   7.040 113.066  1.00  0.00           C
ATOM   7715  P   POPEr 197      35.655   8.270 114.936  1.00  0.00           P
ATOM   7716  O13 POPEr 197      36.735   8.080 113.937  1.00  0.00           O
ATOM   7717  O14 POPEr 197      35.455   9.630 115.477  1.00  0.00           O
ATOM   7718  O11 POPEr 197      35.895   7.260 116.146  1.00  0.00           O
ATOM   7719  O12 POPEr 197      34.285   7.710 114.337  1.00  0.00           O
ATOM   7720  C1  POPEr 197      37.185   7.260 116.805  1.00  0.00           C
ATOM   7723  C2  POPEr 197      37.455   5.930 117.587  1.00  0.00           C
ATOM   7725  O21 POPEr 197      37.045   6.080 118.967  1.00  0.00           O
ATOM   7726  C21 POPEr 197      36.735   4.920 119.547  1.00  0.00           C
ATOM   7727  O22 POPEr 197      36.555   3.870 118.956  1.00  0.00           O
ATOM   7728  C22 POPEr 197      36.645   5.080 121.067  1.00  0.00           C
ATOM   7731  C3  POPEr 197      38.965   5.520 117.515  1.00  0.00           C
ATOM   7734  O31 POPEr 197      39.295   4.520 118.507  1.00  0.00           O
ATOM   7735  C31 POPEr 197      40.205   3.620 118.167  1.00  0.00           C
ATOM   7736  O32 POPEr 197      40.885   3.630 117.156  1.00  0.00           O
ATOM   7737  C32 POPEr 197      40.315   2.560 119.286  1.00  0.00           C
ATOM   7740  C23 POPEr 197      35.795   3.950 121.716  1.00  0.00           C
ATOM   7743  C24 POPEr 197      35.885   3.920 123.246  1.00  0.00           C
ATOM   7746  C25 POPEr 197      34.745   3.100 123.876  1.00  0.00           C
ATOM   7749  C26 POPEr 197      34.645   3.250 125.407  1.00  0.00           C
ATOM   7752  C27 POPEr 197      33.185   3.190 125.896  1.00  0.00           C
ATOM   7755  C28 POPEr 197      33.075   2.710 127.356  1.00  0.00           C
ATOM   7758  C29 POPEr 197      31.685   2.900 127.915  1.00  0.00           C
ATOM   7760 0C21 POPEr 197      30.655   2.050 127.795  1.00  0.00           C
ATOM   7762 1C21 POPEr 197      30.665   0.720 127.076  1.00  0.00           C
ATOM   7765 2C21 POPEr 197      29.905  -0.380 127.846  1.00  0.00           C
ATOM   7768 3C21 POPEr 197      30.635  -0.880 129.096  1.00  0.00           C
ATOM   7771 4C21 POPEr 197      29.915  -0.590 130.415  1.00  0.00           C
ATOM   7774 5C21 POPEr 197      30.795  -0.980 131.607  1.00  0.00           C
ATOM   7777 6C21 POPEr 197      30.245  -0.570 132.977  1.00  0.00           C
ATOM   7780 7C21 POPEr 197      31.375  -0.630 134.027  1.00  0.00           C
ATOM   7783 8C21 POPEr 197      30.905  -0.470 135.477  1.00  0.00           C
ATOM   7787  C33 POPEr 197      38.935   2.170 119.866  1.00  0.00           C
ATOM   7790  C34 POPEr 197      38.915   1.120 120.985  1.00  0.00           C
ATOM   7793  C35 POPEr 197      39.045   1.720 122.396  1.00  0.00           C
ATOM   7796  C36 POPEr 197      38.315   0.870 123.466  1.00  0.00           C
ATOM   7799  C37 POPEr 197      38.555   1.350 124.907  1.00  0.00           C
ATOM   7802  C38 POPEr 197      38.035   0.340 125.937  1.00  0.00           C
ATOM   7805  C39 POPEr 197      38.355   0.690 127.396  1.00  0.00           C
ATOM   7808 0C31 POPEr 197      37.325   1.620 128.047  1.00  0.00           C
ATOM   7811 1C31 POPEr 197      37.615   1.880 129.536  1.00  0.00           C
ATOM   7814 2C31 POPEr 197      36.605   2.830 130.195  1.00  0.00           C
ATOM   7817 3C31 POPEr 197      35.285   2.180 130.625  1.00  0.00           C
ATOM   7820 4C31 POPEr 197      34.245   3.240 131.026  1.00  0.00           C
ATOM   7823 5C31 POPEr 197      32.925   2.640 131.527  1.00  0.00           C
ATOM   7826 6C31 POPEr 197      31.855   3.710 131.786  1.00  0.00           C
ATOM   7830  NH3 POPEs 198       9.875  26.510 153.507  1.00  0.00           N
ATOM   7834  C12 POPEs 198      10.155  27.590 154.516  1.00  0.00           C
ATOM   7837  C11 POPEs 198      10.725  28.830 153.806  1.00  0.00           C
ATOM   7840  P   POPEs 198      12.975  27.860 152.805  1.00  0.00           P
ATOM   7841  O13 POPEs 198      14.045  27.250 153.626  1.00  0.00           O
ATOM   7842  O14 POPEs 198      12.045  26.950 152.096  1.00  0.00           O
ATOM   7843  O11 POPEs 198      13.605  28.860 151.747  1.00  0.00           O
ATOM   7844  O12 POPEs 198      12.145  28.830 153.736  1.00  0.00           O
ATOM   7845  C1  POPEs 198      13.755  28.420 150.385  1.00  0.00           C
ATOM   7848  C2  POPEs 198      15.125  28.840 149.816  1.00  0.00           C
ATOM   7850  O21 POPEs 198      15.245  28.550 148.406  1.00  0.00           O
ATOM   7851  C21 POPEs 198      15.235  27.300 147.977  1.00  0.00           C
ATOM   7852  O22 POPEs 198      14.765  26.330 148.536  1.00  0.00           O
ATOM   7853  C22 POPEs 198      16.055  27.240 146.686  1.00  0.00           C
ATOM   7856  C3  POPEs 198      16.315  28.290 150.637  1.00  0.00           C
ATOM   7859  O31 POPEs 198      17.495  29.100 150.407  1.00  0.00           O
ATOM   7860  C31 POPEs 198      18.275  28.650 149.417  1.00  0.00           C
ATOM   7861  O32 POPEs 198      18.045  27.670 148.736  1.00  0.00           O
ATOM   7862  C32 POPEs 198      19.485  29.550 149.197  1.00  0.00           C
ATOM   7865  C23 POPEs 198      15.275  26.890 145.407  1.00  0.00           C
ATOM   7868  C24 POPEs 198      16.085  27.360 144.197  1.00  0.00           C
ATOM   7871  C25 POPEs 198      15.635  26.750 142.867  1.00  0.00           C
ATOM   7874  C26 POPEs 198      15.435  27.800 141.766  1.00  0.00           C
ATOM   7877  C27 POPEs 198      14.895  27.160 140.477  1.00  0.00           C
ATOM   7880  C28 POPEs 198      14.545  28.190 139.387  1.00  0.00           C
ATOM   7883  C29 POPEs 198      15.785  28.860 138.837  1.00  0.00           C
ATOM   7885 0C21 POPEs 198      16.345  28.650 137.626  1.00  0.00           C
ATOM   7887 1C21 POPEs 198      15.835  27.710 136.557  1.00  0.00           C
ATOM   7890 2C21 POPEs 198      16.175  28.190 135.126  1.00  0.00           C
ATOM   7893 3C21 POPEs 198      15.275  29.330 134.646  1.00  0.00           C
ATOM   7896 4C21 POPEs 198      15.475  29.660 133.167  1.00  0.00           C
ATOM   7899 5C21 POPEs 198      16.415  30.840 132.887  1.00  0.00           C
ATOM   7902 6C21 POPEs 198      15.905  32.220 133.327  1.00  0.00           C
ATOM   7905 7C21 POPEs 198      16.795  33.350 132.777  1.00  0.00           C
ATOM   7908 8C21 POPEs 198      16.185  34.750 132.876  1.00  0.00           C
ATOM   7912  C33 POPEs 198      20.775  28.730 148.956  1.00  0.00           C
ATOM   7915  C34 POPEs 198      22.015  29.580 148.667  1.00  0.00           C
ATOM   7918  C35 POPEs 198      23.315  28.890 149.096  1.00  0.00           C
ATOM   7921  C36 POPEs 198      23.715  27.690 148.245  1.00  0.00           C
ATOM   7924  C37 POPEs 198      24.985  27.030 148.806  1.00  0.00           C
ATOM   7927  C38 POPEs 198      25.755  26.210 147.777  1.00  0.00           C
ATOM   7930  C39 POPEs 198      26.565  27.070 146.797  1.00  0.00           C
ATOM   7933 0C31 POPEs 198      27.255  26.220 145.727  1.00  0.00           C
ATOM   7936 1C31 POPEs 198      27.815  27.040 144.557  1.00  0.00           C
ATOM   7939 2C31 POPEs 198      28.275  26.170 143.376  1.00  0.00           C
ATOM   7942 3C31 POPEs 198      27.195  25.180 142.936  1.00  0.00           C
ATOM   7945 4C31 POPEs 198      27.355  24.630 141.527  1.00  0.00           C
ATOM   7948 5C31 POPEs 198      26.195  23.690 141.156  1.00  0.00           C
ATOM   7951 6C31 POPEs 198      26.325  23.070 139.776  1.00  0.00           C
ATOM   7955  NH3 POPEt 199      47.325  32.320 116.777  1.00  0.00           N
ATOM   7959  C12 POPEt 199      48.745  32.060 116.396  1.00  0.00           C
ATOM   7962  C11 POPEt 199      49.655  33.290 116.545  1.00  0.00           C
ATOM   7965  P   POPEt 199      50.235  35.550 115.466  1.00  0.00           P
ATOM   7966  O13 POPEt 199      51.525  35.010 114.986  1.00  0.00           O
ATOM   7967  O14 POPEt 199      49.565  36.610 114.667  1.00  0.00           O
ATOM   7968  O11 POPEt 199      50.375  36.070 116.956  1.00  0.00           O
ATOM   7969  O12 POPEt 199      49.235  34.360 115.696  1.00  0.00           O
ATOM   7970  C1  POPEt 199      51.655  36.460 117.477  1.00  0.00           C
ATOM   7973  C2  POPEt 199      51.485  37.370 118.727  1.00  0.00           C
ATOM   7975  O21 POPEt 199      50.725  38.530 118.316  1.00  0.00           O
ATOM   7976  C21 POPEt 199      50.475  39.480 119.197  1.00  0.00           C
ATOM   7977  O22 POPEt 199      50.815  40.640 119.066  1.00  0.00           O
ATOM   7978  C22 POPEt 199      49.565  38.950 120.326  1.00  0.00           C
ATOM   7981  C3  POPEt 199      52.825  37.740 119.426  1.00  0.00           C
ATOM   7984  O31 POPEt 199      52.545  38.360 120.696  1.00  0.00           O
ATOM   7985  C31 POPEt 199      52.975  37.760 121.797  1.00  0.00           C
ATOM   7986  O32 POPEt 199      53.645  36.740 121.837  1.00  0.00           O
ATOM   7987  C32 POPEt 199      52.475  38.520 123.027  1.00  0.00           C
ATOM   7990  C23 POPEt 199      49.115  40.070 121.297  1.00  0.00           C
ATOM   7993  C24 POPEt 199      47.915  39.620 122.136  1.00  0.00           C
ATOM   7996  C25 POPEt 199      47.375  40.700 123.076  1.00  0.00           C
ATOM   7999  C26 POPEt 199      48.145  40.810 124.407  1.00  0.00           C
ATOM   8002  C27 POPEt 199      47.505  41.850 125.346  1.00  0.00           C
ATOM   8005  C28 POPEt 199      48.165  41.920 126.735  1.00  0.00           C
ATOM   8008  C29 POPEt 199      47.925  40.700 127.587  1.00  0.00           C
ATOM   8010 0C21 POPEt 199      47.245  40.630 128.757  1.00  0.00           C
ATOM   8012 1C21 POPEt 199      46.555  41.760 129.465  1.00  0.00           C
ATOM   8015 2C21 POPEt 199      47.225  42.130 130.807  1.00  0.00           C
ATOM   8018 3C21 POPEt 199      46.905  41.190 131.977  1.00  0.00           C
ATOM   8021 4C21 POPEt 199      48.035  40.210 132.307  1.00  0.00           C
ATOM   8024 5C21 POPEt 199      47.875  39.540 133.686  1.00  0.00           C
ATOM   8027 6C21 POPEt 199      48.155  40.510 134.846  1.00  0.00           C
ATOM   8030 7C21 POPEt 199      48.055  39.850 136.227  1.00  0.00           C
ATOM   8033 8C21 POPEt 199      48.195  40.850 137.376  1.00  0.00           C
ATOM   8037  C33 POPEt 199      51.725  37.590 124.007  1.00  0.00           C
ATOM   8040  C34 POPEt 199      51.165  38.330 125.227  1.00  0.00           C
ATOM   8043  C35 POPEt 199      52.235  39.110 126.007  1.00  0.00           C
ATOM   8046  C36 POPEt 199      51.675  39.740 127.286  1.00  0.00           C
ATOM   8049  C37 POPEt 199      52.605  40.780 127.907  1.00  0.00           C
ATOM   8052  C38 POPEt 199      51.945  41.550 129.077  1.00  0.00           C
ATOM   8055  C39 POPEt 199      51.845  43.060 128.806  1.00  0.00           C
ATOM   8058 0C31 POPEt 199      50.655  43.760 129.496  1.00  0.00           C
ATOM   8061 1C31 POPEt 199      50.765  43.840 131.026  1.00  0.00           C
ATOM   8064 2C31 POPEt 199      49.625  44.690 131.626  1.00  0.00           C
ATOM   8067 3C31 POPEt 199      49.205  44.250 133.036  1.00  0.00           C
ATOM   8070 4C31 POPEt 199      50.245  44.580 134.117  1.00  0.00           C
ATOM   8073 5C31 POPEt 199      49.895  43.980 135.486  1.00  0.00           C
ATOM   8076 6C31 POPEt 199      50.805  44.470 136.617  1.00  0.00           C
ATOM   8080  NH3 POPEu 200     133.505  73.370 111.646  1.00  0.00           N
ATOM   8084  C12 POPEu 200     133.355  73.850 110.227  1.00  0.00           C
ATOM   8087  C11 POPEu 200     132.125  74.760 110.066  1.00  0.00           C
ATOM   8090  P   POPEu 200     129.915  74.710 111.536  1.00  0.00           P
ATOM   8091  O13 POPEu 200     129.645  76.140 111.277  1.00  0.00           O
ATOM   8092  O14 POPEu 200     128.735  73.840 111.596  1.00  0.00           O
ATOM   8093  O11 POPEu 200     130.695  74.480 112.887  1.00  0.00           O
ATOM   8094  O12 POPEu 200     130.935  74.100 110.497  1.00  0.00           O
ATOM   8095  C1  POPEu 200     130.975  75.480 113.867  1.00  0.00           C
ATOM   8098  C2  POPEu 200     130.275  75.200 115.237  1.00  0.00           C
ATOM   8100  O21 POPEu 200     131.215  75.020 116.316  1.00  0.00           O
ATOM   8101  C21 POPEu 200     131.865  73.870 116.417  1.00  0.00           C
ATOM   8102  O22 POPEu 200     132.015  73.050 115.536  1.00  0.00           O
ATOM   8103  C22 POPEu 200     132.475  73.750 117.837  1.00  0.00           C
ATOM   8106  C3  POPEu 200     129.235  74.050 115.146  1.00  0.00           C
ATOM   8109  O31 POPEu 200     128.425  74.030 116.327  1.00  0.00           O
ATOM   8110  C31 POPEu 200     127.525  73.070 116.306  1.00  0.00           C
ATOM   8111  O32 POPEu 200     127.465  72.170 115.477  1.00  0.00           O
ATOM   8112  C32 POPEu 200     126.625  73.210 117.515  1.00  0.00           C
ATOM   8115  C23 POPEu 200     131.975  74.830 118.837  1.00  0.00           C
ATOM   8118  C24 POPEu 200     132.235  74.540 120.316  1.00  0.00           C
ATOM   8121  C25 POPEu 200     131.395  75.500 121.186  1.00  0.00           C
ATOM   8124  C26 POPEu 200     131.575  75.350 122.696  1.00  0.00           C
ATOM   8127  C27 POPEu 200     130.815  76.470 123.437  1.00  0.00           C
ATOM   8130  C28 POPEu 200     130.845  76.330 124.966  1.00  0.00           C
ATOM   8133  C29 POPEu 200     130.385  77.620 125.617  1.00  0.00           C
ATOM   8135 0C21 POPEu 200     130.785  78.100 126.805  1.00  0.00           C
ATOM   8137 1C21 POPEu 200     131.685  77.440 127.816  1.00  0.00           C
ATOM   8140 2C21 POPEu 200     130.975  77.190 129.157  1.00  0.00           C
ATOM   8143 3C21 POPEu 200     130.615  78.480 129.926  1.00  0.00           C
ATOM   8146 4C21 POPEu 200     129.685  78.200 131.116  1.00  0.00           C
ATOM   8149 5C21 POPEu 200     130.365  77.460 132.267  1.00  0.00           C
ATOM   8152 6C21 POPEu 200     129.395  76.950 133.336  1.00  0.00           C
ATOM   8155 7C21 POPEu 200     130.145  76.290 134.496  1.00  0.00           C
ATOM   8158 8C21 POPEu 200     129.235  75.590 135.507  1.00  0.00           C
ATOM   8162  C33 POPEu 200     127.395  73.070 118.856  1.00  0.00           C
ATOM   8165  C34 POPEu 200     126.475  73.330 120.047  1.00  0.00           C
ATOM   8168  C35 POPEu 200     127.115  73.230 121.426  1.00  0.00           C
ATOM   8171  C36 POPEu 200     126.205  73.840 122.496  1.00  0.00           C
ATOM   8174  C37 POPEu 200     126.135  73.040 123.806  1.00  0.00           C
ATOM   8177  C38 POPEu 200     125.235  73.740 124.826  1.00  0.00           C
ATOM   8180  C39 POPEu 200     124.855  72.870 126.026  1.00  0.00           C
ATOM   8183 0C31 POPEu 200     126.045  72.490 126.926  1.00  0.00           C
ATOM   8186 1C31 POPEu 200     125.565  71.690 128.146  1.00  0.00           C
ATOM   8189 2C31 POPEu 200     126.705  71.240 129.066  1.00  0.00           C
ATOM   8192 3C31 POPEu 200     126.205  70.420 130.257  1.00  0.00           C
ATOM   8195 4C31 POPEu 200     125.535  71.270 131.346  1.00  0.00           C
ATOM   8198 5C31 POPEu 200     124.805  70.410 132.387  1.00  0.00           C
ATOM   8201 6C31 POPEu 200     124.195  71.210 133.536  1.00  0.00           C
ATOM   8205  NH3 POPEv 201      34.235 115.720 154.767  1.00  0.00           N
ATOM   8209  C12 POPEv 201      35.725 115.610 154.656  1.00  0.00           C
ATOM   8212  C11 POPEv 201      36.395 116.260 155.867  1.00  0.00           C
ATOM   8215  P   POPEv 201      38.575 114.910 156.337  1.00  0.00           P
ATOM   8216  O13 POPEv 201      37.585 113.850 156.656  1.00  0.00           O
ATOM   8217  O14 POPEv 201      39.575 115.300 157.355  1.00  0.00           O
ATOM   8218  O11 POPEv 201      39.305 114.500 154.995  1.00  0.00           O
ATOM   8219  O12 POPEv 201      37.815 116.200 155.807  1.00  0.00           O
ATOM   8220  C1  POPEv 201      39.735 115.580 154.167  1.00  0.00           C
ATOM   8223  C2  POPEv 201      40.685 115.120 153.046  1.00  0.00           C
ATOM   8225  O21 POPEv 201      39.945 114.490 151.987  1.00  0.00           O
ATOM   8226  C21 POPEv 201      40.305 113.360 151.417  1.00  0.00           C
ATOM   8227  O22 POPEv 201      41.055 112.490 151.816  1.00  0.00           O
ATOM   8228  C22 POPEv 201      39.635 113.340 150.036  1.00  0.00           C
ATOM   8231  C3  POPEv 201      42.015 114.470 153.507  1.00  0.00           C
ATOM   8234  O31 POPEv 201      42.875 114.570 152.367  1.00  0.00           O
ATOM   8235  C31 POPEv 201      44.135 114.290 152.516  1.00  0.00           C
ATOM   8236  O32 POPEv 201      44.685 113.890 153.526  1.00  0.00           O
ATOM   8237  C32 POPEv 201      44.805 114.680 151.206  1.00  0.00           C
ATOM   8240  C23 POPEv 201      40.015 112.080 149.227  1.00  0.00           C
ATOM   8243  C24 POPEv 201      39.325 112.100 147.867  1.00  0.00           C
ATOM   8246  C25 POPEv 201      39.735 110.950 146.947  1.00  0.00           C
ATOM   8249  C26 POPEv 201      39.425 111.300 145.486  1.00  0.00           C
ATOM   8252  C27 POPEv 201      39.795 110.200 144.477  1.00  0.00           C
ATOM   8255  C28 POPEv 201      39.755 110.650 142.997  1.00  0.00           C
ATOM   8258  C29 POPEv 201      38.695 111.680 142.676  1.00  0.00           C
ATOM   8260 0C21 POPEv 201      37.615 111.530 141.906  1.00  0.00           C
ATOM   8262 1C21 POPEv 201      37.195 110.280 141.176  1.00  0.00           C
ATOM   8265 2C21 POPEv 201      36.025 110.510 140.195  1.00  0.00           C
ATOM   8268 3C21 POPEv 201      34.745 111.080 140.855  1.00  0.00           C
ATOM   8271 4C21 POPEv 201      33.495 110.820 139.997  1.00  0.00           C
ATOM   8274 5C21 POPEv 201      32.255 111.640 140.407  1.00  0.00           C
ATOM   8277 6C21 POPEv 201      31.695 111.320 141.797  1.00  0.00           C
ATOM   8280 7C21 POPEv 201      30.215 111.720 141.937  1.00  0.00           C
ATOM   8283 8C21 POPEv 201      29.545 111.200 143.206  1.00  0.00           C
ATOM   8287  C33 POPEv 201      44.335 113.880 149.965  1.00  0.00           C
ATOM   8290  C34 POPEv 201      44.635 114.650 148.667  1.00  0.00           C
ATOM   8293  C35 POPEv 201      44.635 113.790 147.387  1.00  0.00           C
ATOM   8296  C36 POPEv 201      43.355 112.970 147.156  1.00  0.00           C
ATOM   8299  C37 POPEv 201      43.505 111.920 146.046  1.00  0.00           C
ATOM   8302  C38 POPEv 201      43.885 112.480 144.667  1.00  0.00           C
ATOM   8305  C39 POPEv 201      42.815 113.400 144.066  1.00  0.00           C
ATOM   8308 0C31 POPEv 201      43.045 113.680 142.577  1.00  0.00           C
ATOM   8311 1C31 POPEv 201      41.775 114.200 141.887  1.00  0.00           C
ATOM   8314 2C31 POPEv 201      41.835 114.120 140.346  1.00  0.00           C
ATOM   8317 3C31 POPEv 201      40.455 114.000 139.686  1.00  0.00           C
ATOM   8320 4C31 POPEv 201      39.495 115.160 140.007  1.00  0.00           C
ATOM   8323 5C31 POPEv 201      38.065 114.900 139.507  1.00  0.00           C
ATOM   8326 6C31 POPEv 201      37.045 115.910 140.027  1.00  0.00           C
ATOM   8330  NH3 POPEw 202      43.485  75.120 158.967  1.00  0.00           N
ATOM   8334  C12 POPEw 202      43.605  76.220 159.977  1.00  0.00           C
ATOM   8337  C11 POPEw 202      44.915  77.020 159.745  1.00  0.00           C
ATOM   8340  P   POPEw 202      47.295  76.640 158.806  1.00  0.00           P
ATOM   8341  O13 POPEw 202      46.745  76.640 157.437  1.00  0.00           O
ATOM   8342  O14 POPEw 202      47.865  77.920 159.257  1.00  0.00           O
ATOM   8343  O11 POPEw 202      48.375  75.480 158.887  1.00  0.00           O
ATOM   8344  O12 POPEw 202      46.105  76.200 159.767  1.00  0.00           O
ATOM   8345  C1  POPEw 202      48.315  74.360 157.997  1.00  0.00           C
ATOM   8348  C2  POPEw 202      48.805  74.690 156.546  1.00  0.00           C
ATOM   8350  O21 POPEw 202      48.845  73.460 155.777  1.00  0.00           O
ATOM   8351  C21 POPEw 202      48.425  73.580 154.516  1.00  0.00           C
ATOM   8352  O22 POPEw 202      48.105  74.610 153.977  1.00  0.00           O
ATOM   8353  C22 POPEw 202      48.525  72.220 153.797  1.00  0.00           C
ATOM   8356  C3  POPEw 202      50.175  75.440 156.536  1.00  0.00           C
ATOM   8359  O31 POPEw 202      50.755  75.500 155.206  1.00  0.00           O
ATOM   8360  C31 POPEw 202      52.025  75.960 155.126  1.00  0.00           C
ATOM   8361  O32 POPEw 202      52.705  76.220 156.096  1.00  0.00           O
ATOM   8362  C32 POPEw 202      52.485  75.960 153.656  1.00  0.00           C
ATOM   8365  C23 POPEw 202      49.145  72.300 152.367  1.00  0.00           C
ATOM   8368  C24 POPEw 202      50.105  71.130 152.046  1.00  0.00           C
ATOM   8371  C25 POPEw 202      50.305  70.800 150.557  1.00  0.00           C
ATOM   8374  C26 POPEw 202      51.445  71.570 149.846  1.00  0.00           C
ATOM   8377  C27 POPEw 202      51.815  70.880 148.526  1.00  0.00           C
ATOM   8380  C28 POPEw 202      52.815  71.640 147.626  1.00  0.00           C
ATOM   8383  C29 POPEw 202      54.225  71.740 148.167  1.00  0.00           C
ATOM   8385 0C21 POPEw 202      55.245  70.880 147.957  1.00  0.00           C
ATOM   8387 1C21 POPEw 202      55.215  69.590 147.176  1.00  0.00           C
ATOM   8390 2C21 POPEw 202      56.435  69.400 146.236  1.00  0.00           C
ATOM   8393 3C21 POPEw 202      57.775  69.350 146.977  1.00  0.00           C
ATOM   8396 4C21 POPEw 202      58.895  68.530 146.297  1.00  0.00           C
ATOM   8399 5C21 POPEw 202      59.295  68.990 144.887  1.00  0.00           C
ATOM   8402 6C21 POPEw 202      60.305  68.020 144.257  1.00  0.00           C
ATOM   8405 7C21 POPEw 202      60.615  68.330 142.786  1.00  0.00           C
ATOM   8408 8C21 POPEw 202      61.365  67.190 142.066  1.00  0.00           C
ATOM   8412  C33 POPEw 202      53.805  75.180 153.426  1.00  0.00           C
ATOM   8415  C34 POPEw 202      53.945  74.580 152.016  1.00  0.00           C
ATOM   8418  C35 POPEw 202      55.195  73.700 151.846  1.00  0.00           C
ATOM   8421  C36 POPEw 202      55.035  72.290 152.447  1.00  0.00           C
ATOM   8424  C37 POPEw 202      56.025  71.250 151.887  1.00  0.00           C
ATOM   8427  C38 POPEw 202      55.425  69.840 151.837  1.00  0.00           C
ATOM   8430  C39 POPEw 202      56.445  68.690 151.947  1.00  0.00           C
ATOM   8433 0C31 POPEw 202      57.415  68.600 150.745  1.00  0.00           C
ATOM   8436 1C31 POPEw 202      58.895  68.740 151.167  1.00  0.00           C
ATOM   8439 2C31 POPEw 202      59.885  68.780 149.986  1.00  0.00           C
ATOM   8442 3C31 POPEw 202      61.305  69.250 150.357  1.00  0.00           C
ATOM   8445 4C31 POPEw 202      62.125  68.300 151.236  1.00  0.00           C
ATOM   8448 5C31 POPEw 202      63.615  68.700 151.367  1.00  0.00           C
ATOM   8451 6C31 POPEw 202      63.905  70.210 151.316  1.00  0.00           C
ATOM   8455  NH3 POPEx 203      45.055  17.930 154.546  1.00  0.00           N
ATOM   8459  C12 POPEx 203      43.895  17.020 154.816  1.00  0.00           C
ATOM   8462  C11 POPEx 203      44.365  15.660 155.327  1.00  0.00           C
ATOM   8465  P   POPEx 203      44.875  13.250 154.676  1.00  0.00           P
ATOM   8466  O13 POPEx 203      46.255  13.290 155.227  1.00  0.00           O
ATOM   8467  O14 POPEx 203      43.805  12.760 155.585  1.00  0.00           O
ATOM   8468  O11 POPEx 203      44.825  12.450 153.286  1.00  0.00           O
ATOM   8469  O12 POPEx 203      44.515  14.740 154.227  1.00  0.00           O
ATOM   8470  C1  POPEx 203      43.595  12.410 152.547  1.00  0.00           C
ATOM   8473  C2  POPEx 203      43.675  11.660 151.167  1.00  0.00           C
ATOM   8475  O21 POPEx 203      42.785  12.330 150.257  1.00  0.00           O
ATOM   8476  C21 POPEx 203      43.205  12.320 148.986  1.00  0.00           C
ATOM   8477  O22 POPEx 203      44.205  11.740 148.576  1.00  0.00           O
ATOM   8478  C22 POPEx 203      42.235  13.180 148.167  1.00  0.00           C
ATOM   8481  C3  POPEx 203      43.295  10.140 151.277  1.00  0.00           C
ATOM   8484  O31 POPEx 203      42.795   9.590 150.016  1.00  0.00           O
ATOM   8485  C31 POPEx 203      43.565   8.660 149.447  1.00  0.00           C
ATOM   8486  O32 POPEx 203      44.645   8.280 149.876  1.00  0.00           O
ATOM   8487  C32 POPEx 203      42.865   7.990 148.266  1.00  0.00           C
ATOM   8490  C23 POPEx 203      42.495  13.260 146.646  1.00  0.00           C
ATOM   8493  C24 POPEx 203      43.705  14.130 146.306  1.00  0.00           C
ATOM   8496  C25 POPEx 203      43.395  15.640 146.247  1.00  0.00           C
ATOM   8499  C26 POPEx 203      42.855  16.090 144.876  1.00  0.00           C
ATOM   8502  C27 POPEx 203      42.365  17.550 144.876  1.00  0.00           C
ATOM   8505  C28 POPEx 203      41.895  18.010 143.476  1.00  0.00           C
ATOM   8508  C29 POPEx 203      41.415  19.440 143.497  1.00  0.00           C
ATOM   8510 0C21 POPEx 203      40.535  20.030 142.676  1.00  0.00           C
ATOM   8512 1C21 POPEx 203      39.815  19.420 141.496  1.00  0.00           C
ATOM   8515 2C21 POPEx 203      40.195  20.100 140.156  1.00  0.00           C
ATOM   8518 3C21 POPEx 203      39.915  21.610 140.117  1.00  0.00           C
ATOM   8521 4C21 POPEx 203      40.195  22.240 138.736  1.00  0.00           C
ATOM   8524 5C21 POPEx 203      39.765  23.710 138.646  1.00  0.00           C
ATOM   8527 6C21 POPEx 203      38.245  23.870 138.436  1.00  0.00           C
ATOM   8530 7C21 POPEx 203      37.785  25.320 138.327  1.00  0.00           C
ATOM   8533 8C21 POPEx 203      36.295  25.450 138.007  1.00  0.00           C
ATOM   8537  C33 POPEx 203      43.625   8.220 146.947  1.00  0.00           C
ATOM   8540  C34 POPEx 203      43.175   9.510 146.247  1.00  0.00           C
ATOM   8543  C35 POPEx 203      44.285  10.200 145.436  1.00  0.00           C
ATOM   8546  C36 POPEx 203      44.885   9.380 144.286  1.00  0.00           C
ATOM   8549  C37 POPEx 203      45.375  10.320 143.167  1.00  0.00           C
ATOM   8552  C38 POPEx 203      46.395   9.710 142.206  1.00  0.00           C
ATOM   8555  C39 POPEx 203      47.815   9.740 142.766  1.00  0.00           C
ATOM   8558 0C31 POPEx 203      48.835   9.090 141.816  1.00  0.00           C
ATOM   8561 1C31 POPEx 203      50.285   9.310 142.267  1.00  0.00           C
ATOM   8564 2C31 POPEx 203      51.295   8.560 141.387  1.00  0.00           C
ATOM   8567 3C31 POPEx 203      52.735   9.050 141.607  1.00  0.00           C
ATOM   8570 4C31 POPEx 203      53.365   8.610 142.936  1.00  0.00           C
ATOM   8573 5C31 POPEx 203      54.855   8.940 142.986  1.00  0.00           C
ATOM   8576 6C31 POPEx 203      55.525   8.700 144.337  1.00  0.00           C
ATOM   8580  NH3 POPEy 204      50.945  20.640 156.486  1.00  0.00           N
ATOM   8584  C12 POPEy 204      51.575  20.880 157.836  1.00  0.00           C
ATOM   8587  C11 POPEy 204      51.945  22.370 158.027  1.00  0.00           C
ATOM   8590  P   POPEy 204      54.025  23.860 158.417  1.00  0.00           P
ATOM   8591  O13 POPEy 204      53.165  24.720 157.566  1.00  0.00           O
ATOM   8592  O14 POPEy 204      54.405  24.500 159.697  1.00  0.00           O
ATOM   8593  O11 POPEy 204      55.345  23.510 157.626  1.00  0.00           O
ATOM   8594  O12 POPEy 204      53.245  22.510 158.646  1.00  0.00           O
ATOM   8595  C1  POPEy 204      55.355  22.590 156.555  1.00  0.00           C
ATOM   8598  C2  POPEy 204      54.735  23.200 155.266  1.00  0.00           C
ATOM   8600  O21 POPEy 204      54.875  22.260 154.195  1.00  0.00           O
ATOM   8601  C21 POPEy 204      53.945  21.330 154.186  1.00  0.00           C
ATOM   8602  O22 POPEy 204      52.995  21.250 154.947  1.00  0.00           O
ATOM   8603  C22 POPEy 204      54.185  20.390 153.036  1.00  0.00           C
ATOM   8606  C3  POPEy 204      55.425  24.540 154.876  1.00  0.00           C
ATOM   8609  O31 POPEy 204      54.845  25.060 153.646  1.00  0.00           O
ATOM   8610  C31 POPEy 204      55.685  25.790 152.926  1.00  0.00           C
ATOM   8611  O32 POPEy 204      56.835  26.040 153.225  1.00  0.00           O
ATOM   8612  C32 POPEy 204      55.025  26.230 151.617  1.00  0.00           C
ATOM   8615  C23 POPEy 204      53.075  20.600 151.995  1.00  0.00           C
ATOM   8618  C24 POPEy 204      53.315  19.770 150.737  1.00  0.00           C
ATOM   8621  C25 POPEy 204      52.425  20.230 149.587  1.00  0.00           C
ATOM   8624  C26 POPEy 204      50.925  20.100 149.887  1.00  0.00           C
ATOM   8627  C27 POPEy 204      50.065  20.590 148.715  1.00  0.00           C
ATOM   8630  C28 POPEy 204      48.555  20.560 149.016  1.00  0.00           C
ATOM   8633  C29 POPEy 204      48.005  19.160 149.126  1.00  0.00           C
ATOM   8635 0C21 POPEy 204      46.705  18.850 149.227  1.00  0.00           C
ATOM   8637 1C21 POPEy 204      45.545  19.820 149.197  1.00  0.00           C
ATOM   8640 2C21 POPEy 204      44.875  19.790 147.816  1.00  0.00           C
ATOM   8643 3C21 POPEy 204      43.675  20.740 147.676  1.00  0.00           C
ATOM   8646 4C21 POPEy 204      43.615  21.350 146.266  1.00  0.00           C
ATOM   8649 5C21 POPEy 204      42.395  22.250 146.026  1.00  0.00           C
ATOM   8652 6C21 POPEy 204      42.495  22.980 144.676  1.00  0.00           C
ATOM   8655 7C21 POPEy 204      41.345  23.960 144.437  1.00  0.00           C
ATOM   8658 8C21 POPEy 204      41.455  24.660 143.076  1.00  0.00           C
ATOM   8662  C33 POPEy 204      55.875  27.280 150.867  1.00  0.00           C
ATOM   8665  C34 POPEy 204      55.145  27.820 149.626  1.00  0.00           C
ATOM   8668  C35 POPEy 204      55.865  28.970 148.896  1.00  0.00           C
ATOM   8671  C36 POPEy 204      57.125  28.510 148.146  1.00  0.00           C
ATOM   8674  C37 POPEy 204      57.735  29.630 147.296  1.00  0.00           C
ATOM   8677  C38 POPEy 204      59.015  29.220 146.546  1.00  0.00           C
ATOM   8680  C39 POPEy 204      58.775  28.380 145.277  1.00  0.00           C
ATOM   8683 0C31 POPEy 204      60.105  27.880 144.697  1.00  0.00           C
ATOM   8686 1C31 POPEy 204      60.075  27.380 143.246  1.00  0.00           C
ATOM   8689 2C31 POPEy 204      61.505  27.270 142.695  1.00  0.00           C
ATOM   8692 3C31 POPEy 204      61.595  26.940 141.197  1.00  0.00           C
ATOM   8695 4C31 POPEy 204      62.805  27.640 140.547  1.00  0.00           C
ATOM   8698 5C31 POPEy 204      62.985  27.300 139.057  1.00  0.00           C
ATOM   8701 6C31 POPEy 204      64.185  28.000 138.417  1.00  0.00           C
ATOM   8705  NH3 POPEz 205      59.465  98.830 155.266  1.00  0.00           N
ATOM   8709  C12 POPEz 205      59.805  97.430 155.715  1.00  0.00           C
ATOM   8712  C11 POPEz 205      59.335  97.150 157.146  1.00  0.00           C
ATOM   8715  P   POPEz 205      58.795  94.580 157.577  1.00  0.00           P
ATOM   8716  O13 POPEz 205      59.565  93.420 157.076  1.00  0.00           O
ATOM   8717  O14 POPEz 205      58.225  94.460 158.926  1.00  0.00           O
ATOM   8718  O11 POPEz 205      57.685  94.980 156.516  1.00  0.00           O
ATOM   8719  O12 POPEz 205      59.765  95.840 157.495  1.00  0.00           O
ATOM   8720  C1  POPEz 205      56.805  93.940 156.066  1.00  0.00           C
ATOM   8723  C2  POPEz 205      56.155  94.360 154.727  1.00  0.00           C
ATOM   8725  O21 POPEz 205      55.285  93.340 154.215  1.00  0.00           O
ATOM   8726  C21 POPEz 205      55.785  92.260 153.656  1.00  0.00           C
ATOM   8727  O22 POPEz 205      56.945  91.900 153.687  1.00  0.00           O
ATOM   8728  C22 POPEz 205      54.695  91.530 152.876  1.00  0.00           C
ATOM   8731  C3  POPEz 205      57.215  94.840 153.687  1.00  0.00           C
ATOM   8734  O31 POPEz 205      56.665  94.880 152.355  1.00  0.00           O
ATOM   8735  C31 POPEz 205      57.065  95.860 151.557  1.00  0.00           C
ATOM   8736  O32 POPEz 205      57.735  96.820 151.896  1.00  0.00           O
ATOM   8737  C32 POPEz 205      56.495  95.590 150.167  1.00  0.00           C
ATOM   8740  C23 POPEz 205      54.995  91.530 151.367  1.00  0.00           C
ATOM   8743  C24 POPEz 205      53.835  90.930 150.557  1.00  0.00           C
ATOM   8746  C25 POPEz 205      53.885  91.270 149.066  1.00  0.00           C
ATOM   8749  C26 POPEz 205      55.015  90.580 148.296  1.00  0.00           C
ATOM   8752  C27 POPEz 205      54.995  90.980 146.807  1.00  0.00           C
ATOM   8755  C28 POPEz 205      56.155  90.420 145.977  1.00  0.00           C
ATOM   8758  C29 POPEz 205      56.075  88.920 145.846  1.00  0.00           C
ATOM   8760 0C21 POPEz 205      56.625  88.180 144.876  1.00  0.00           C
ATOM   8762 1C21 POPEz 205      57.455  88.650 143.716  1.00  0.00           C
ATOM   8765 2C21 POPEz 205      58.915  88.150 143.777  1.00  0.00           C
ATOM   8768 3C21 POPEz 205      59.665  88.550 142.507  1.00  0.00           C
ATOM   8771 4C21 POPEz 205      61.185  88.310 142.556  1.00  0.00           C
ATOM   8774 5C21 POPEz 205      61.565  86.830 142.646  1.00  0.00           C
ATOM   8777 6C21 POPEz 205      62.815  86.520 141.816  1.00  0.00           C
ATOM   8780 7C21 POPEz 205      63.145  85.020 141.757  1.00  0.00           C
ATOM   8783 8C21 POPEz 205      64.185  84.720 140.687  1.00  0.00           C
ATOM   8787  C33 POPEz 205      57.535  94.920 149.236  1.00  0.00           C
ATOM   8790  C34 POPEz 205      56.915  94.250 147.997  1.00  0.00           C
ATOM   8793  C35 POPEz 205      56.275  95.240 147.027  1.00  0.00           C
ATOM   8796  C36 POPEz 205      56.085  94.670 145.617  1.00  0.00           C
ATOM   8799  C37 POPEz 205      54.645  94.840 145.087  1.00  0.00           C
ATOM   8802  C38 POPEz 205      54.475  94.460 143.607  1.00  0.00           C
ATOM   8805  C39 POPEz 205      55.185  95.440 142.656  1.00  0.00           C
ATOM   8808 0C31 POPEz 205      54.255  96.030 141.587  1.00  0.00           C
ATOM   8811 1C31 POPEz 205      54.975  97.070 140.715  1.00  0.00           C
ATOM   8814 2C31 POPEz 205      54.135  97.550 139.527  1.00  0.00           C
ATOM   8817 3C31 POPEz 205      54.965  98.330 138.486  1.00  0.00           C
ATOM   8820 4C31 POPEz 205      55.475  99.690 138.996  1.00  0.00           C
ATOM   8823 5C31 POPEz 205      56.635 100.230 138.167  1.00  0.00           C
ATOM   8826 6C31 POPEz 205      57.215 101.530 138.736  1.00  0.00           C
ATOM   8830  NH3 POPE0 206     101.435  26.430 112.877  1.00  0.00           N
ATOM   8834  C12 POPE0 206     101.575  27.610 111.965  1.00  0.00           C
ATOM   8837  C11 POPE0 206     100.555  28.680 112.366  1.00  0.00           C
ATOM   8840  P   POPE0 206     101.415  30.580 110.787  1.00  0.00           P
ATOM   8841  O13 POPE0 206     102.365  29.830 109.926  1.00  0.00           O
ATOM   8842  O14 POPE0 206     100.665  31.680 110.155  1.00  0.00           O
ATOM   8843  O11 POPE0 206     102.115  31.110 112.127  1.00  0.00           O
ATOM   8844  O12 POPE0 206     100.335  29.580 111.316  1.00  0.00           O
ATOM   8845  C1  POPE0 206     101.395  31.970 113.047  1.00  0.00           C
ATOM   8848  C2  POPE0 206     102.035  31.970 114.477  1.00  0.00           C
ATOM   8850  O21 POPE0 206     101.385  33.000 115.266  1.00  0.00           O
ATOM   8851  C21 POPE0 206     101.815  33.290 116.496  1.00  0.00           C
ATOM   8852  O22 POPE0 206     102.015  34.430 116.896  1.00  0.00           O
ATOM   8853  C22 POPE0 206     101.825  32.050 117.407  1.00  0.00           C
ATOM   8856  C3  POPE0 206     103.575  32.190 114.417  1.00  0.00           C
ATOM   8859  O31 POPE0 206     104.225  31.850 115.667  1.00  0.00           O
ATOM   8860  C31 POPE0 206     105.115  30.870 115.625  1.00  0.00           C
ATOM   8861  O32 POPE0 206     105.445  30.230 114.646  1.00  0.00           O
ATOM   8862  C32 POPE0 206     105.635  30.610 117.037  1.00  0.00           C
ATOM   8865  C23 POPE0 206     102.445  32.340 118.797  1.00  0.00           C
ATOM   8868  C24 POPE0 206     102.225  31.160 119.747  1.00  0.00           C
ATOM   8871  C25 POPE0 206     103.105  31.160 121.007  1.00  0.00           C
ATOM   8874  C26 POPE0 206     103.045  32.460 121.816  1.00  0.00           C
ATOM   8877  C27 POPE0 206     103.685  32.290 123.196  1.00  0.00           C
ATOM   8880  C28 POPE0 206     103.725  33.590 124.016  1.00  0.00           C
ATOM   8883  C29 POPE0 206     103.995  33.310 125.477  1.00  0.00           C
ATOM   8885 0C21 POPE0 206     103.205  33.700 126.496  1.00  0.00           C
ATOM   8887 1C21 POPE0 206     101.965  34.530 126.327  1.00  0.00           C
ATOM   8890 2C21 POPE0 206     101.285  34.940 127.646  1.00  0.00           C
ATOM   8893 3C21 POPE0 206     102.145  35.830 128.557  1.00  0.00           C
ATOM   8896 4C21 POPE0 206     101.495  36.020 129.936  1.00  0.00           C
ATOM   8899 5C21 POPE0 206     101.595  34.780 130.827  1.00  0.00           C
ATOM   8902 6C21 POPE0 206     100.905  34.970 132.186  1.00  0.00           C
ATOM   8905 7C21 POPE0 206     101.185  33.820 133.156  1.00  0.00           C
ATOM   8908 8C21 POPE0 206     100.625  34.090 134.557  1.00  0.00           C
ATOM   8912  C33 POPE0 206     106.565  29.370 117.117  1.00  0.00           C
ATOM   8915  C34 POPE0 206     106.865  28.970 118.567  1.00  0.00           C
ATOM   8918  C35 POPE0 206     107.815  27.770 118.707  1.00  0.00           C
ATOM   8921  C36 POPE0 206     108.075  27.450 120.196  1.00  0.00           C
ATOM   8924  C37 POPE0 206     109.015  26.270 120.466  1.00  0.00           C
ATOM   8927  C38 POPE0 206     109.165  26.040 121.987  1.00  0.00           C
ATOM   8930  C39 POPE0 206     109.495  24.610 122.436  1.00  0.00           C
ATOM   8933 0C31 POPE0 206     110.765  23.980 121.856  1.00  0.00           C
ATOM   8936 1C31 POPE0 206     111.345  22.920 122.807  1.00  0.00           C
ATOM   8939 2C31 POPE0 206     112.465  22.040 122.235  1.00  0.00           C
ATOM   8942 3C31 POPE0 206     113.805  22.740 121.987  1.00  0.00           C
ATOM   8945 4C31 POPE0 206     114.585  23.050 123.277  1.00  0.00           C
ATOM   8948 5C31 POPE0 206     116.045  23.410 122.997  1.00  0.00           C
ATOM   8951 6C31 POPE0 206     116.865  23.680 124.267  1.00  0.00           C
ATOM   8955  NH3 POPE1 207      35.885  58.070 112.307  1.00  0.00           N
ATOM   8959  C12 POPE1 207      37.185  57.330 112.146  1.00  0.00           C
ATOM   8962  C11 POPE1 207      37.225  56.460 110.877  1.00  0.00           C
ATOM   8965  P   POPE1 207      38.115  54.110 111.657  1.00  0.00           P
ATOM   8966  O13 POPE1 207      36.745  53.630 111.376  1.00  0.00           O
ATOM   8967  O14 POPE1 207      39.215  53.170 111.337  1.00  0.00           O
ATOM   8968  O11 POPE1 207      38.195  54.510 113.196  1.00  0.00           O
ATOM   8969  O12 POPE1 207      38.295  55.500 110.927  1.00  0.00           O
ATOM   8970  C1  POPE1 207      37.215  53.970 114.087  1.00  0.00           C
ATOM   8973  C2  POPE1 207      37.445  54.460 115.536  1.00  0.00           C
ATOM   8975  O21 POPE1 207      36.185  54.610 116.186  1.00  0.00           O
ATOM   8976  C21 POPE1 207      35.405  55.640 115.896  1.00  0.00           C
ATOM   8977  O22 POPE1 207      35.605  56.490 115.056  1.00  0.00           O
ATOM   8978  C22 POPE1 207      34.155  55.530 116.767  1.00  0.00           C
ATOM   8981  C3  POPE1 207      38.355  55.740 115.646  1.00  0.00           C
ATOM   8984  O31 POPE1 207      38.245  56.360 116.946  1.00  0.00           O
ATOM   8985  C31 POPE1 207      39.285  57.050 117.387  1.00  0.00           C
ATOM   8986  O32 POPE1 207      40.295  57.320 116.777  1.00  0.00           O
ATOM   8987  C32 POPE1 207      39.045  57.430 118.847  1.00  0.00           C
ATOM   8990  C23 POPE1 207      34.105  56.600 117.877  1.00  0.00           C
ATOM   8993  C24 POPE1 207      33.225  56.160 119.057  1.00  0.00           C
ATOM   8996  C25 POPE1 207      33.915  55.160 119.996  1.00  0.00           C
ATOM   8999  C26 POPE1 207      33.035  54.700 121.166  1.00  0.00           C
ATOM   9002  C27 POPE1 207      32.635  55.870 122.086  1.00  0.00           C
ATOM   9005  C28 POPE1 207      31.955  55.430 123.386  1.00  0.00           C
ATOM   9008  C29 POPE1 207      30.545  54.930 123.196  1.00  0.00           C
ATOM   9010 0C21 POPE1 207      29.735  54.550 124.207  1.00  0.00           C
ATOM   9012 1C21 POPE1 207      30.155  54.540 125.646  1.00  0.00           C
ATOM   9015 2C21 POPE1 207      29.725  55.800 126.417  1.00  0.00           C
ATOM   9018 3C21 POPE1 207      28.335  55.660 127.076  1.00  0.00           C
ATOM   9021 4C21 POPE1 207      28.095  56.710 128.167  1.00  0.00           C
ATOM   9024 5C21 POPE1 207      27.825  58.120 127.597  1.00  0.00           C
ATOM   9027 6C21 POPE1 207      26.355  58.300 127.197  1.00  0.00           C
ATOM   9030 7C21 POPE1 207      26.085  59.590 126.426  1.00  0.00           C
ATOM   9033 8C21 POPE1 207      24.605  59.750 126.076  1.00  0.00           C
ATOM   9037  C33 POPE1 207      38.655  56.220 119.735  1.00  0.00           C
ATOM   9040  C34 POPE1 207      38.715  56.590 121.216  1.00  0.00           C
ATOM   9043  C35 POPE1 207      38.085  55.530 122.127  1.00  0.00           C
ATOM   9046  C36 POPE1 207      39.055  55.010 123.196  1.00  0.00           C
ATOM   9049  C37 POPE1 207      38.355  54.170 124.277  1.00  0.00           C
ATOM   9052  C38 POPE1 207      39.335  53.320 125.087  1.00  0.00           C
ATOM   9055  C39 POPE1 207      39.205  51.820 124.786  1.00  0.00           C
ATOM   9058 0C31 POPE1 207      39.415  51.470 123.307  1.00  0.00           C
ATOM   9061 1C31 POPE1 207      39.605  49.970 123.076  1.00  0.00           C
ATOM   9064 2C31 POPE1 207      38.355  49.140 123.367  1.00  0.00           C
ATOM   9067 3C31 POPE1 207      38.655  47.810 124.087  1.00  0.00           C
ATOM   9070 4C31 POPE1 207      39.515  46.860 123.257  1.00  0.00           C
ATOM   9073 5C31 POPE1 207      39.565  45.460 123.867  1.00  0.00           C
ATOM   9076 6C31 POPE1 207      40.445  44.470 123.087  1.00  0.00           C
ATOM   9080  NH3 POPE2 208     122.075  90.050 154.566  1.00  0.00           N
ATOM   9084  C12 POPE2 208     120.715  90.590 154.876  1.00  0.00           C
ATOM   9087  C11 POPE2 208     120.745  92.010 155.465  1.00  0.00           C
ATOM   9090  P   POPE2 208     119.065  94.020 155.056  1.00  0.00           P
ATOM   9091  O13 POPE2 208     117.615  94.030 154.727  1.00  0.00           O
ATOM   9092  O14 POPE2 208     119.505  94.950 156.117  1.00  0.00           O
ATOM   9093  O11 POPE2 208     119.905  94.380 153.766  1.00  0.00           O
ATOM   9094  O12 POPE2 208     119.425  92.530 155.387  1.00  0.00           O
ATOM   9095  C1  POPE2 208     120.195  93.520 152.665  1.00  0.00           C
ATOM   9098  C2  POPE2 208     120.265  94.370 151.376  1.00  0.00           C
ATOM   9100  O21 POPE2 208     120.985  93.620 150.367  1.00  0.00           O
ATOM   9101  C21 POPE2 208     120.555  93.920 149.126  1.00  0.00           C
ATOM   9102  O22 POPE2 208     119.645  94.690 148.876  1.00  0.00           O
ATOM   9103  C22 POPE2 208     121.415  93.230 148.076  1.00  0.00           C
ATOM   9106  C3  POPE2 208     120.975  95.730 151.686  1.00  0.00           C
ATOM   9109  O31 POPE2 208     121.455  96.420 150.516  1.00  0.00           O
ATOM   9110  C31 POPE2 208     122.755  96.750 150.525  1.00  0.00           C
ATOM   9111  O32 POPE2 208     123.575  96.400 151.346  1.00  0.00           O
ATOM   9112  C32 POPE2 208     123.055  97.700 149.375  1.00  0.00           C
ATOM   9115  C23 POPE2 208     120.895  93.520 146.646  1.00  0.00           C
ATOM   9118  C24 POPE2 208     121.985  93.360 145.587  1.00  0.00           C
ATOM   9121  C25 POPE2 208     121.555  93.810 144.176  1.00  0.00           C
ATOM   9124  C26 POPE2 208     120.625  92.800 143.507  1.00  0.00           C
ATOM   9127  C27 POPE2 208     120.355  93.130 142.027  1.00  0.00           C
ATOM   9130  C28 POPE2 208     119.525  92.060 141.297  1.00  0.00           C
ATOM   9133  C29 POPE2 208     118.125  91.960 141.837  1.00  0.00           C
ATOM   9135 0C21 POPE2 208     117.335  90.860 141.837  1.00  0.00           C
ATOM   9137 1C21 POPE2 208     117.665  89.530 141.206  1.00  0.00           C
ATOM   9140 2C21 POPE2 208     118.055  88.410 142.197  1.00  0.00           C
ATOM   9143 3C21 POPE2 208     116.955  87.950 143.156  1.00  0.00           C
ATOM   9146 4C21 POPE2 208     117.225  86.520 143.676  1.00  0.00           C
ATOM   9149 5C21 POPE2 208     116.495  86.180 144.986  1.00  0.00           C
ATOM   9152 6C21 POPE2 208     117.095  84.950 145.697  1.00  0.00           C
ATOM   9155 7C21 POPE2 208     116.465  84.680 147.066  1.00  0.00           C
ATOM   9158 8C21 POPE2 208     117.215  83.670 147.936  1.00  0.00           C
ATOM   9162  C33 POPE2 208     122.475  99.120 149.617  1.00  0.00           C
ATOM   9165  C34 POPE2 208     123.065 100.210 148.706  1.00  0.00           C
ATOM   9168  C35 POPE2 208     124.595 100.290 148.736  1.00  0.00           C
ATOM   9171  C36 POPE2 208     125.155 101.560 148.076  1.00  0.00           C
ATOM   9174  C37 POPE2 208     126.635 101.400 147.686  1.00  0.00           C
ATOM   9177  C38 POPE2 208     127.245 102.710 147.197  1.00  0.00           C
ATOM   9180  C39 POPE2 208     128.565 102.520 146.436  1.00  0.00           C
ATOM   9183 0C31 POPE2 208     129.125 103.850 145.926  1.00  0.00           C
ATOM   9186 1C31 POPE2 208     130.135 103.690 144.776  1.00  0.00           C
ATOM   9189 2C31 POPE2 208     130.715 105.040 144.326  1.00  0.00           C
ATOM   9192 3C31 POPE2 208     131.875 104.880 143.336  1.00  0.00           C
ATOM   9195 4C31 POPE2 208     131.475 105.180 141.896  1.00  0.00           C
ATOM   9198 5C31 POPE2 208     132.605 104.880 140.906  1.00  0.00           C
ATOM   9201 6C31 POPE2 208     132.385 105.490 139.516  1.00  0.00           C
ATOM   9205  NH3 POPE3 209      45.995 113.620 155.867  1.00  0.00           N
ATOM   9209  C12 POPE3 209      47.225 114.390 155.457  1.00  0.00           C
ATOM   9212  C11 POPE3 209      48.325 114.350 156.536  1.00  0.00           C
ATOM   9215  P   POPE3 209      49.425 111.960 156.327  1.00  0.00           P
ATOM   9216  O13 POPE3 209      49.045 111.600 157.717  1.00  0.00           O
ATOM   9217  O14 POPE3 209      50.685 111.420 155.777  1.00  0.00           O
ATOM   9218  O11 POPE3 209      48.255 111.480 155.346  1.00  0.00           O
ATOM   9219  O12 POPE3 209      49.405 113.520 156.126  1.00  0.00           O
ATOM   9220  C1  POPE3 209      48.365 110.170 154.757  1.00  0.00           C
ATOM   9223  C2  POPE3 209      48.225 110.240 153.206  1.00  0.00           C
ATOM   9225  O21 POPE3 209      48.755 109.010 152.676  1.00  0.00           O
ATOM   9226  C21 POPE3 209      48.245 108.650 151.516  1.00  0.00           C
ATOM   9227  O22 POPE3 209      47.155 108.960 151.076  1.00  0.00           O
ATOM   9228  C22 POPE3 209      49.295 107.830 150.766  1.00  0.00           C
ATOM   9231  C3  POPE3 209      49.065 111.410 152.606  1.00  0.00           C
ATOM   9234  O31 POPE3 209      49.055 111.440 151.156  1.00  0.00           O
ATOM   9235  C31 POPE3 209      47.965 112.050 150.656  1.00  0.00           C
ATOM   9236  O32 POPE3 209      47.105 112.560 151.346  1.00  0.00           O
ATOM   9237  C32 POPE3 209      47.975 112.080 149.126  1.00  0.00           C
ATOM   9240  C23 POPE3 209      48.745 106.970 149.617  1.00  0.00           C
ATOM   9243  C24 POPE3 209      49.835 106.070 149.016  1.00  0.00           C
ATOM   9246  C25 POPE3 209      49.365 105.310 147.777  1.00  0.00           C
ATOM   9249  C26 POPE3 209      50.465 104.420 147.176  1.00  0.00           C
ATOM   9252  C27 POPE3 209      50.015 103.710 145.896  1.00  0.00           C
ATOM   9255  C28 POPE3 209      50.665 102.330 145.697  1.00  0.00           C
ATOM   9258  C29 POPE3 209      52.155 102.370 145.497  1.00  0.00           C
ATOM   9260 0C21 POPE3 209      52.855 101.580 144.656  1.00  0.00           C
ATOM   9262 1C21 POPE3 209      52.285 100.470 143.806  1.00  0.00           C
ATOM   9265 2C21 POPE3 209      52.155 100.870 142.326  1.00  0.00           C
ATOM   9268 3C21 POPE3 209      51.265  99.890 141.546  1.00  0.00           C
ATOM   9271 4C21 POPE3 209      51.065 100.270 140.077  1.00  0.00           C
ATOM   9274 5C21 POPE3 209      49.935  99.450 139.437  1.00  0.00           C
ATOM   9277 6C21 POPE3 209      50.185  99.050 137.977  1.00  0.00           C
ATOM   9280 7C21 POPE3 209      48.945  98.400 137.346  1.00  0.00           C
ATOM   9283 8C21 POPE3 209      49.185  97.910 135.917  1.00  0.00           C
ATOM   9287  C33 POPE3 209      47.955 110.710 148.417  1.00  0.00           C
ATOM   9290  C34 POPE3 209      47.495 110.850 146.956  1.00  0.00           C
ATOM   9293  C35 POPE3 209      47.885 109.660 146.066  1.00  0.00           C
ATOM   9296  C36 POPE3 209      47.105 109.630 144.736  1.00  0.00           C
ATOM   9299  C37 POPE3 209      47.655 108.610 143.736  1.00  0.00           C
ATOM   9302  C38 POPE3 209      48.865 109.140 142.957  1.00  0.00           C
ATOM   9305  C39 POPE3 209      49.435 108.130 141.946  1.00  0.00           C
ATOM   9308 0C31 POPE3 209      50.505 108.770 141.057  1.00  0.00           C
ATOM   9311 1C31 POPE3 209      51.165 107.810 140.056  1.00  0.00           C
ATOM   9314 2C31 POPE3 209      52.095 108.560 139.087  1.00  0.00           C
ATOM   9317 3C31 POPE3 209      51.355 109.100 137.857  1.00  0.00           C
ATOM   9320 4C31 POPE3 209      52.145 110.160 137.066  1.00  0.00           C
ATOM   9323 5C31 POPE3 209      53.305 109.580 136.247  1.00  0.00           C
ATOM   9326 6C31 POPE3 209      54.135 110.650 135.536  1.00  0.00           C
ATOM   9330  NH3 POPE4 210      99.745  89.290 152.286  1.00  0.00           N
ATOM   9334  C12 POPE4 210      99.235  89.280 153.687  1.00  0.00           C
ATOM   9337  C11 POPE4 210     100.105  90.180 154.546  1.00  0.00           C
ATOM   9340  P   POPE4 210     100.625  92.690 153.837  1.00  0.00           P
ATOM   9341  O13 POPE4 210     100.725  93.740 154.867  1.00  0.00           O
ATOM   9342  O14 POPE4 210     101.915  92.120 153.376  1.00  0.00           O
ATOM   9343  O11 POPE4 210      99.845  93.310 152.626  1.00  0.00           O
ATOM   9344  O12 POPE4 210      99.715  91.530 154.357  1.00  0.00           O
ATOM   9345  C1  POPE4 210      99.755  92.730 151.327  1.00  0.00           C
ATOM   9348  C2  POPE4 210      98.275  92.590 150.906  1.00  0.00           C
ATOM   9350  O21 POPE4 210      98.165  92.290 149.495  1.00  0.00           O
ATOM   9351  C21 POPE4 210      98.415  91.040 149.126  1.00  0.00           C
ATOM   9352  O22 POPE4 210      98.865  90.160 149.837  1.00  0.00           O
ATOM   9353  C22 POPE4 210      97.925  90.860 147.686  1.00  0.00           C
ATOM   9356  C3  POPE4 210      97.515  93.920 151.197  1.00  0.00           C
ATOM   9359  O31 POPE4 210      96.305  94.010 150.426  1.00  0.00           O
ATOM   9360  C31 POPE4 210      95.165  93.780 151.057  1.00  0.00           C
ATOM   9361  O32 POPE4 210      95.005  93.590 152.247  1.00  0.00           O
ATOM   9362  C32 POPE4 210      94.115  93.660 149.956  1.00  0.00           C
ATOM   9365  C23 POPE4 210      97.035  89.610 147.507  1.00  0.00           C
ATOM   9368  C24 POPE4 210      96.065  89.790 146.337  1.00  0.00           C
ATOM   9371  C25 POPE4 210      96.715  89.770 144.947  1.00  0.00           C
ATOM   9374  C26 POPE4 210      96.825  88.360 144.337  1.00  0.00           C
ATOM   9377  C27 POPE4 210      96.935  88.400 142.807  1.00  0.00           C
ATOM   9380  C28 POPE4 210      97.005  87.010 142.146  1.00  0.00           C
ATOM   9383  C29 POPE4 210      98.295  86.310 142.447  1.00  0.00           C
ATOM   9385 0C21 POPE4 210      99.235  85.920 141.566  1.00  0.00           C
ATOM   9387 1C21 POPE4 210      99.175  86.050 140.066  1.00  0.00           C
ATOM   9390 2C21 POPE4 210     100.025  87.220 139.516  1.00  0.00           C
ATOM   9393 3C21 POPE4 210     101.485  87.170 139.977  1.00  0.00           C
ATOM   9396 4C21 POPE4 210     102.415  87.980 139.066  1.00  0.00           C
ATOM   9399 5C21 POPE4 210     103.855  88.060 139.605  1.00  0.00           C
ATOM   9402 6C21 POPE4 210     104.865  88.560 138.557  1.00  0.00           C
ATOM   9405 7C21 POPE4 210     105.305  87.460 137.587  1.00  0.00           C
ATOM   9408 8C21 POPE4 210     106.325  87.940 136.557  1.00  0.00           C
ATOM   9412  C33 POPE4 210      92.745  93.130 150.407  1.00  0.00           C
ATOM   9415  C34 POPE4 210      91.745  93.130 149.247  1.00  0.00           C
ATOM   9418  C35 POPE4 210      92.045  92.050 148.187  1.00  0.00           C
ATOM   9421  C36 POPE4 210      91.115  92.120 146.977  1.00  0.00           C
ATOM   9424  C37 POPE4 210      90.845  90.730 146.387  1.00  0.00           C
ATOM   9427  C38 POPE4 210      90.115  90.780 145.036  1.00  0.00           C
ATOM   9430  C39 POPE4 210      89.545  89.410 144.656  1.00  0.00           C
ATOM   9433 0C31 POPE4 210      88.945  89.350 143.246  1.00  0.00           C
ATOM   9436 1C31 POPE4 210      88.445  87.950 142.846  1.00  0.00           C
ATOM   9439 2C31 POPE4 210      88.085  87.840 141.356  1.00  0.00           C
ATOM   9442 3C31 POPE4 210      87.045  88.870 140.917  1.00  0.00           C
ATOM   9445 4C31 POPE4 210      86.595  88.700 139.456  1.00  0.00           C
ATOM   9448 5C31 POPE4 210      85.485  89.690 139.096  1.00  0.00           C
ATOM   9451 6C31 POPE4 210      84.925  89.510 137.676  1.00  0.00           C
ATOM   9455  NH3 POPE5 211      31.445  99.220 154.215  1.00  0.00           N
ATOM   9459  C12 POPE5 211      30.355  99.940 154.926  1.00  0.00           C
ATOM   9462  C11 POPE5 211      29.085  99.800 154.077  1.00  0.00           C
ATOM   9465  P   POPE5 211      26.875 101.140 153.896  1.00  0.00           P
ATOM   9466  O13 POPE5 211      25.605 100.380 154.046  1.00  0.00           O
ATOM   9467  O14 POPE5 211      26.875 102.600 154.146  1.00  0.00           O
ATOM   9468  O11 POPE5 211      27.335 100.900 152.406  1.00  0.00           O
ATOM   9469  O12 POPE5 211      27.995 100.430 154.745  1.00  0.00           O
ATOM   9470  C1  POPE5 211      26.455 100.920 151.277  1.00  0.00           C
ATOM   9473  C2  POPE5 211      26.505  99.560 150.525  1.00  0.00           C
ATOM   9475  O21 POPE5 211      25.945  99.670 149.207  1.00  0.00           O
ATOM   9476  C21 POPE5 211      24.655  99.900 149.087  1.00  0.00           C
ATOM   9477  O22 POPE5 211      23.845 100.070 149.977  1.00  0.00           O
ATOM   9478  C22 POPE5 211      24.375  99.890 147.577  1.00  0.00           C
ATOM   9481  C3  POPE5 211      25.895  98.380 151.355  1.00  0.00           C
ATOM   9484  O31 POPE5 211      25.735  97.180 150.566  1.00  0.00           O
ATOM   9485  C31 POPE5 211      26.405  96.100 150.947  1.00  0.00           C
ATOM   9486  O32 POPE5 211      27.235  96.070 151.846  1.00  0.00           O
ATOM   9487  C32 POPE5 211      25.995  94.890 150.117  1.00  0.00           C
ATOM   9490  C23 POPE5 211      22.965 100.330 147.087  1.00  0.00           C
ATOM   9493  C24 POPE5 211      22.905 100.050 145.576  1.00  0.00           C
ATOM   9496  C25 POPE5 211      21.645 100.470 144.807  1.00  0.00           C
ATOM   9499  C26 POPE5 211      21.295  99.420 143.727  1.00  0.00           C
ATOM   9502  C27 POPE5 211      20.915  99.990 142.357  1.00  0.00           C
ATOM   9505  C28 POPE5 211      20.665  98.860 141.337  1.00  0.00           C
ATOM   9508  C29 POPE5 211      20.235  99.370 139.977  1.00  0.00           C
ATOM   9510 0C21 POPE5 211      20.195  98.640 138.846  1.00  0.00           C
ATOM   9512 1C21 POPE5 211      20.565  97.180 138.697  1.00  0.00           C
ATOM   9515 2C21 POPE5 211      21.885  97.040 137.915  1.00  0.00           C
ATOM   9518 3C21 POPE5 211      22.315  95.590 137.667  1.00  0.00           C
ATOM   9521 4C21 POPE5 211      23.455  95.530 136.626  1.00  0.00           C
ATOM   9524 5C21 POPE5 211      24.015  94.130 136.356  1.00  0.00           C
ATOM   9527 6C21 POPE5 211      24.945  93.620 137.466  1.00  0.00           C
ATOM   9530 7C21 POPE5 211      25.795  92.420 137.027  1.00  0.00           C
ATOM   9533 8C21 POPE5 211      26.755  91.930 138.117  1.00  0.00           C
ATOM   9537  C33 POPE5 211      25.885  95.180 148.607  1.00  0.00           C
ATOM   9540  C34 POPE5 211      27.225  95.620 147.997  1.00  0.00           C
ATOM   9543  C35 POPE5 211      27.105  96.110 146.536  1.00  0.00           C
ATOM   9546  C36 POPE5 211      28.385  96.830 146.087  1.00  0.00           C
ATOM   9549  C37 POPE5 211      28.235  97.660 144.796  1.00  0.00           C
ATOM   9552  C38 POPE5 211      28.255  96.830 143.507  1.00  0.00           C
ATOM   9555  C39 POPE5 211      28.135  97.680 142.217  1.00  0.00           C
ATOM   9558 0C31 POPE5 211      26.705  98.200 141.996  1.00  0.00           C
ATOM   9561 1C31 POPE5 211      26.435  98.860 140.637  1.00  0.00           C
ATOM   9564 2C31 POPE5 211      24.935  99.110 140.426  1.00  0.00           C
ATOM   9567 3C31 POPE5 211      24.575  99.970 139.197  1.00  0.00           C
ATOM   9570 4C31 POPE5 211      24.985  99.370 137.846  1.00  0.00           C
ATOM   9573 5C31 POPE5 211      24.245 100.010 136.665  1.00  0.00           C
ATOM   9576 6C31 POPE5 211      24.615  99.420 135.307  1.00  0.00           C
ATOM   9580  NH3 POPE6 212      28.215  53.430 114.957  1.00  0.00           N
ATOM   9584  C12 POPE6 212      27.485  52.740 113.827  1.00  0.00           C
ATOM   9587  C11 POPE6 212      26.985  51.340 114.247  1.00  0.00           C
ATOM   9590  P   POPE6 212      29.305  50.050 113.827  1.00  0.00           P
ATOM   9591  O13 POPE6 212      29.835  49.670 112.496  1.00  0.00           O
ATOM   9592  O14 POPE6 212      29.875  51.260 114.465  1.00  0.00           O
ATOM   9593  O11 POPE6 212      29.435  48.820 114.807  1.00  0.00           O
ATOM   9594  O12 POPE6 212      27.755  50.250 113.727  1.00  0.00           O
ATOM   9595  C1  POPE6 212      28.285  48.390 115.536  1.00  0.00           C
ATOM   9598  C2  POPE6 212      28.635  47.120 116.347  1.00  0.00           C
ATOM   9600  O21 POPE6 212      27.485  46.420 116.867  1.00  0.00           O
ATOM   9601  C21 POPE6 212      26.675  47.090 117.667  1.00  0.00           C
ATOM   9602  O22 POPE6 212      26.685  48.290 117.877  1.00  0.00           O
ATOM   9603  C22 POPE6 212      25.735  46.120 118.355  1.00  0.00           C
ATOM   9606  C3  POPE6 212      29.665  47.460 117.466  1.00  0.00           C
ATOM   9609  O31 POPE6 212      29.735  46.380 118.417  1.00  0.00           O
ATOM   9610  C31 POPE6 212      30.915  45.830 118.625  1.00  0.00           C
ATOM   9611  O32 POPE6 212      31.975  46.200 118.167  1.00  0.00           O
ATOM   9612  C32 POPE6 212      30.695  44.640 119.566  1.00  0.00           C
ATOM   9615  C23 POPE6 212      24.845  46.860 119.367  1.00  0.00           C
ATOM   9618  C24 POPE6 212      23.925  45.930 120.167  1.00  0.00           C
ATOM   9621  C25 POPE6 212      23.385  46.650 121.405  1.00  0.00           C
ATOM   9624  C26 POPE6 212      22.585  45.730 122.337  1.00  0.00           C
ATOM   9627  C27 POPE6 212      22.275  46.390 123.686  1.00  0.00           C
ATOM   9630  C28 POPE6 212      21.845  45.350 124.735  1.00  0.00           C
ATOM   9633  C29 POPE6 212      21.125  45.950 125.927  1.00  0.00           C
ATOM   9635 0C21 POPE6 212      21.535  45.970 127.206  1.00  0.00           C
ATOM   9637 1C21 POPE6 212      22.825  45.440 127.766  1.00  0.00           C
ATOM   9640 2C21 POPE6 212      23.785  46.580 128.167  1.00  0.00           C
ATOM   9643 3C21 POPE6 212      23.235  47.490 129.286  1.00  0.00           C
ATOM   9646 4C21 POPE6 212      24.225  48.580 129.717  1.00  0.00           C
ATOM   9649 5C21 POPE6 212      24.975  48.270 131.036  1.00  0.00           C
ATOM   9652 6C21 POPE6 212      25.855  47.020 130.997  1.00  0.00           C
ATOM   9655 7C21 POPE6 212      26.615  46.800 132.307  1.00  0.00           C
ATOM   9658 8C21 POPE6 212      27.505  45.550 132.326  1.00  0.00           C
ATOM   9662  C33 POPE6 212      31.615  44.710 120.797  1.00  0.00           C
ATOM   9665  C34 POPE6 212      31.705  43.360 121.516  1.00  0.00           C
ATOM   9668  C35 POPE6 212      32.835  43.390 122.556  1.00  0.00           C
ATOM   9671  C36 POPE6 212      32.345  43.170 123.977  1.00  0.00           C
ATOM   9674  C37 POPE6 212      32.225  41.680 124.305  1.00  0.00           C
ATOM   9677  C38 POPE6 212      31.895  41.520 125.787  1.00  0.00           C
ATOM   9680  C39 POPE6 212      32.025  40.080 126.306  1.00  0.00           C
ATOM   9683 0C31 POPE6 212      31.785  39.980 127.816  1.00  0.00           C
ATOM   9686 1C31 POPE6 212      32.505  41.090 128.587  1.00  0.00           C
ATOM   9689 2C31 POPE6 212      32.525  40.970 130.106  1.00  0.00           C
ATOM   9692 3C31 POPE6 212      33.225  42.210 130.676  1.00  0.00           C
ATOM   9695 4C31 POPE6 212      33.115  42.370 132.197  1.00  0.00           C
ATOM   9698 5C31 POPE6 212      33.755  43.690 132.656  1.00  0.00           C
ATOM   9701 6C31 POPE6 212      33.325  44.090 134.066  1.00  0.00           C
ATOM   9705  NH3 POPE7 213     130.235  42.440 156.346  1.00  0.00           N
ATOM   9709  C12 POPE7 213     129.965  42.210 154.876  1.00  0.00           C
ATOM   9712  C11 POPE7 213     130.745  43.210 154.007  1.00  0.00           C
ATOM   9715  P   POPE7 213     129.345  45.380 154.487  1.00  0.00           P
ATOM   9716  O13 POPE7 213     129.615  46.650 153.766  1.00  0.00           O
ATOM   9717  O14 POPE7 213     128.785  45.460 155.846  1.00  0.00           O
ATOM   9718  O11 POPE7 213     128.335  44.570 153.566  1.00  0.00           O
ATOM   9719  O12 POPE7 213     130.665  44.530 154.516  1.00  0.00           O
ATOM   9720  C1  POPE7 213     127.265  45.330 152.977  1.00  0.00           C
ATOM   9723  C2  POPE7 213     126.945  44.870 151.536  1.00  0.00           C
ATOM   9725  O21 POPE7 213     125.845  45.670 151.107  1.00  0.00           O
ATOM   9726  C21 POPE7 213     125.335  45.630 149.867  1.00  0.00           C
ATOM   9727  O22 POPE7 213     124.155  45.790 149.617  1.00  0.00           O
ATOM   9728  C22 POPE7 213     126.455  45.670 148.806  1.00  0.00           C
ATOM   9731  C3  POPE7 213     126.655  43.340 151.495  1.00  0.00           C
ATOM   9734  O31 POPE7 213     126.215  42.980 150.186  1.00  0.00           O
ATOM   9735  C31 POPE7 213     126.585  41.830 149.676  1.00  0.00           C
ATOM   9736  O32 POPE7 213     127.315  41.000 150.176  1.00  0.00           O
ATOM   9737  C32 POPE7 213     125.935  41.800 148.296  1.00  0.00           C
ATOM   9740  C23 POPE7 213     125.895  45.930 147.387  1.00  0.00           C
ATOM   9743  C24 POPE7 213     126.955  46.230 146.316  1.00  0.00           C
ATOM   9746  C25 POPE7 213     126.255  46.560 144.997  1.00  0.00           C
ATOM   9749  C26 POPE7 213     127.155  46.650 143.766  1.00  0.00           C
ATOM   9752  C27 POPE7 213     126.315  46.970 142.516  1.00  0.00           C
ATOM   9755  C28 POPE7 213     127.075  46.830 141.186  1.00  0.00           C
ATOM   9758  C29 POPE7 213     126.245  47.360 140.056  1.00  0.00           C
ATOM   9760 0C21 POPE7 213     125.615  46.630 139.117  1.00  0.00           C
ATOM   9762 1C21 POPE7 213     125.615  45.130 139.057  1.00  0.00           C
ATOM   9765 2C21 POPE7 213     124.455  44.540 138.237  1.00  0.00           C
ATOM   9768 3C21 POPE7 213     124.585  43.020 138.176  1.00  0.00           C
ATOM   9771 4C21 POPE7 213     123.435  42.310 137.456  1.00  0.00           C
ATOM   9774 5C21 POPE7 213     123.665  40.790 137.477  1.00  0.00           C
ATOM   9777 6C21 POPE7 213     122.825  40.010 136.477  1.00  0.00           C
ATOM   9780 7C21 POPE7 213     123.395  38.600 136.286  1.00  0.00           C
ATOM   9783 8C21 POPE7 213     122.615  37.750 135.277  1.00  0.00           C
ATOM   9787  C33 POPE7 213     124.395  41.900 148.417  1.00  0.00           C
ATOM   9790  C34 POPE7 213     123.725  42.200 147.077  1.00  0.00           C
ATOM   9793  C35 POPE7 213     122.195  42.100 147.186  1.00  0.00           C
ATOM   9796  C36 POPE7 213     121.705  40.650 147.066  1.00  0.00           C
ATOM   9799  C37 POPE7 213     121.255  40.350 145.637  1.00  0.00           C
ATOM   9802  C38 POPE7 213     120.675  38.940 145.465  1.00  0.00           C
ATOM   9805  C39 POPE7 213     119.465  38.700 146.376  1.00  0.00           C
ATOM   9808 0C31 POPE7 213     118.605  37.540 145.896  1.00  0.00           C
ATOM   9811 1C31 POPE7 213     117.345  37.380 146.757  1.00  0.00           C
ATOM   9814 2C31 POPE7 213     116.325  36.420 146.167  1.00  0.00           C
ATOM   9817 3C31 POPE7 213     115.165  36.190 147.146  1.00  0.00           C
ATOM   9820 4C31 POPE7 213     114.105  35.240 146.607  1.00  0.00           C
ATOM   9823 5C31 POPE7 213     112.855  35.240 147.497  1.00  0.00           C
ATOM   9826 6C31 POPE7 213     111.675  34.490 146.896  1.00  0.00           C
ATOM   9830  NH3 POPE8 214      77.805  61.180 116.327  1.00  0.00           N
ATOM   9834  C12 POPE8 214      76.375  60.710 116.207  1.00  0.00           C
ATOM   9837  C11 POPE8 214      75.965  59.810 117.396  1.00  0.00           C
ATOM   9840  P   POPE8 214      77.835  57.940 117.496  1.00  0.00           P
ATOM   9841  O13 POPE8 214      77.865  56.450 117.536  1.00  0.00           O
ATOM   9842  O14 POPE8 214      78.675  58.590 116.477  1.00  0.00           O
ATOM   9843  O11 POPE8 214      78.185  58.570 118.896  1.00  0.00           O
ATOM   9844  O12 POPE8 214      76.345  58.430 117.257  1.00  0.00           O
ATOM   9845  C1  POPE8 214      78.485  57.810 120.047  1.00  0.00           C
ATOM   9848  C2  POPE8 214      78.125  58.650 121.297  1.00  0.00           C
ATOM   9850  O21 POPE8 214      78.245  57.810 122.477  1.00  0.00           O
ATOM   9851  C21 POPE8 214      78.465  58.510 123.596  1.00  0.00           C
ATOM   9852  O22 POPE8 214      78.845  59.660 123.657  1.00  0.00           O
ATOM   9853  C22 POPE8 214      78.085  57.670 124.817  1.00  0.00           C
ATOM   9856  C3  POPE8 214      76.665  59.160 121.166  1.00  0.00           C
ATOM   9859  O31 POPE8 214      76.265  60.000 122.257  1.00  0.00           O
ATOM   9860  C31 POPE8 214      76.445  61.310 122.057  1.00  0.00           C
ATOM   9861  O32 POPE8 214      76.885  61.820 121.046  1.00  0.00           O
ATOM   9862  C32 POPE8 214      75.915  62.100 123.266  1.00  0.00           C
ATOM   9865  C23 POPE8 214      79.315  57.170 125.606  1.00  0.00           C
ATOM   9868  C24 POPE8 214      78.955  56.620 126.996  1.00  0.00           C
ATOM   9871  C25 POPE8 214      78.755  57.710 128.055  1.00  0.00           C
ATOM   9874  C26 POPE8 214      80.085  58.210 128.665  1.00  0.00           C
ATOM   9877  C27 POPE8 214      80.145  59.740 128.747  1.00  0.00           C
ATOM   9880  C28 POPE8 214      81.315  60.280 129.605  1.00  0.00           C
ATOM   9883  C29 POPE8 214      82.695  59.730 129.337  1.00  0.00           C
ATOM   9885 0C21 POPE8 214      83.415  59.750 128.196  1.00  0.00           C
ATOM   9887 1C21 POPE8 214      83.025  60.340 126.867  1.00  0.00           C
ATOM   9890 2C21 POPE8 214      82.885  59.250 125.787  1.00  0.00           C
ATOM   9893 3C21 POPE8 214      82.795  59.800 124.356  1.00  0.00           C
ATOM   9896 4C21 POPE8 214      82.195  58.770 123.377  1.00  0.00           C
ATOM   9899 5C21 POPE8 214      82.545  58.940 121.896  1.00  0.00           C
ATOM   9902 6C21 POPE8 214      82.465  60.380 121.367  1.00  0.00           C
ATOM   9905 7C21 POPE8 214      83.865  61.010 121.236  1.00  0.00           C
ATOM   9908 8C21 POPE8 214      83.965  62.210 120.307  1.00  0.00           C
ATOM   9912  C33 POPE8 214      76.425  61.610 124.646  1.00  0.00           C
ATOM   9915  C34 POPE8 214      75.315  61.310 125.657  1.00  0.00           C
ATOM   9918  C35 POPE8 214      74.845  62.520 126.467  1.00  0.00           C
ATOM   9921  C36 POPE8 214      73.695  62.200 127.436  1.00  0.00           C
ATOM   9924  C37 POPE8 214      73.395  63.360 128.387  1.00  0.00           C
ATOM   9927  C38 POPE8 214      72.035  63.300 129.087  1.00  0.00           C
ATOM   9930  C39 POPE8 214      72.115  62.810 130.547  1.00  0.00           C
ATOM   9933 0C31 POPE8 214      70.955  63.360 131.396  1.00  0.00           C
ATOM   9936 1C31 POPE8 214      71.065  62.930 132.867  1.00  0.00           C
ATOM   9939 2C31 POPE8 214      70.255  63.800 133.837  1.00  0.00           C
ATOM   9942 3C31 POPE8 214      68.725  63.690 133.686  1.00  0.00           C
ATOM   9945 4C31 POPE8 214      68.005  64.390 134.846  1.00  0.00           C
ATOM   9948 5C31 POPE8 214      66.475  64.360 134.736  1.00  0.00           C
ATOM   9951 6C31 POPE8 214      65.795  64.970 135.967  1.00  0.00           C
ATOM   9955  NH3 POPE9 215      95.535   8.600 153.656  1.00  0.00           N
ATOM   9959  C12 POPE9 215      96.555   7.650 153.116  1.00  0.00           C
ATOM   9962  C11 POPE9 215      97.955   8.190 153.436  1.00  0.00           C
ATOM   9965  P   POPE9 215      99.605   6.220 152.867  1.00  0.00           P
ATOM   9966  O13 POPE9 215      99.985   6.150 154.296  1.00  0.00           O
ATOM   9967  O14 POPE9 215      98.765   5.110 152.346  1.00  0.00           O
ATOM   9968  O11 POPE9 215     100.935   6.270 152.027  1.00  0.00           O
ATOM   9969  O12 POPE9 215      98.915   7.600 152.566  1.00  0.00           O
ATOM   9970  C1  POPE9 215     101.005   6.550 150.637  1.00  0.00           C
ATOM   9973  C2  POPE9 215     102.235   7.450 150.357  1.00  0.00           C
ATOM   9975  O21 POPE9 215     102.405   7.650 148.947  1.00  0.00           O
ATOM   9976  C21 POPE9 215     101.745   8.680 148.456  1.00  0.00           C
ATOM   9977  O22 POPE9 215     100.835   9.270 149.007  1.00  0.00           O
ATOM   9978  C22 POPE9 215     102.385   9.060 147.137  1.00  0.00           C
ATOM   9981  C3  POPE9 215     103.555   6.850 150.896  1.00  0.00           C
ATOM   9984  O31 POPE9 215     104.655   7.750 150.566  1.00  0.00           O
ATOM   9985  C31 POPE9 215     105.415   7.390 149.527  1.00  0.00           C
ATOM   9986  O32 POPE9 215     105.295   6.390 148.855  1.00  0.00           O
ATOM   9987  C32 POPE9 215     106.535   8.430 149.396  1.00  0.00           C
ATOM   9990  C23 POPE9 215     102.025  10.490 146.697  1.00  0.00           C
ATOM   9993  C24 POPE9 215     102.475  10.750 145.257  1.00  0.00           C
ATOM   9996  C25 POPE9 215     101.415  10.380 144.207  1.00  0.00           C
ATOM   9999  C26 POPE9 215     100.345  11.460 144.057  1.00  0.00           C
ATOM  10002  C27 POPE9 215      99.155  11.040 143.187  1.00  0.00           C
ATOM  10005  C28 POPE9 215      99.505  10.600 141.757  1.00  0.00           C
ATOM  10008  C29 POPE9 215      99.975  11.750 140.896  1.00  0.00           C
ATOM  10010 0C21 POPE9 215      99.555  12.030 139.646  1.00  0.00           C
ATOM  10012 1C21 POPE9 215      98.595  11.220 138.816  1.00  0.00           C
ATOM  10015 2C21 POPE9 215      99.115  11.030 137.376  1.00  0.00           C
ATOM  10018 3C21 POPE9 215      98.185  10.160 136.527  1.00  0.00           C
ATOM  10021 4C21 POPE9 215      98.675   9.940 135.087  1.00  0.00           C
ATOM  10024 5C21 POPE9 215      97.695  10.470 134.016  1.00  0.00           C
ATOM  10027 6C21 POPE9 215      97.935  11.940 133.637  1.00  0.00           C
ATOM  10030 7C21 POPE9 215      96.825  12.490 132.736  1.00  0.00           C
ATOM  10033 8C21 POPE9 215      97.065  13.910 132.226  1.00  0.00           C
ATOM  10037  C33 POPE9 215     106.865   8.830 147.936  1.00  0.00           C
ATOM  10040  C34 POPE9 215     108.295   9.360 147.777  1.00  0.00           C
ATOM  10043  C35 POPE9 215     108.575  10.010 146.406  1.00  0.00           C
ATOM  10046  C36 POPE9 215     110.055  10.340 146.176  1.00  0.00           C
ATOM  10049  C37 POPE9 215     110.415  10.650 144.706  1.00  0.00           C
ATOM  10052  C38 POPE9 215     109.995  12.010 144.146  1.00  0.00           C
ATOM  10055  C39 POPE9 215     110.125  12.110 142.626  1.00  0.00           C
ATOM  10058 0C31 POPE9 215     109.875  13.530 142.126  1.00  0.00           C
ATOM  10061 1C31 POPE9 215     109.645  13.560 140.607  1.00  0.00           C
ATOM  10064 2C31 POPE9 215     109.345  14.960 140.056  1.00  0.00           C
ATOM  10067 3C31 POPE9 215     109.005  14.940 138.557  1.00  0.00           C
ATOM  10070 4C31 POPE9 215     110.215  14.600 137.676  1.00  0.00           C
ATOM  10073 5C31 POPE9 215     109.865  14.500 136.197  1.00  0.00           C
ATOM  10076 6C31 POPE9 215     111.055  14.060 135.346  1.00  0.00           C
ATOM  10080  NH3 POPE  216      15.065  86.740 153.587  1.00  0.00           N
ATOM  10084  C12 POPE  216      14.885  87.300 154.977  1.00  0.00           C
ATOM  10087  C11 POPE  216      13.465  87.040 155.507  1.00  0.00           C
ATOM  10090  P   POPE  216      13.075  84.790 156.727  1.00  0.00           P
ATOM  10091  O13 POPE  216      14.405  84.740 157.346  1.00  0.00           O
ATOM  10092  O14 POPE  216      11.935  85.320 157.507  1.00  0.00           O
ATOM  10093  O11 POPE  216      12.645  83.420 156.076  1.00  0.00           O
ATOM  10094  O12 POPE  216      13.165  85.660 155.406  1.00  0.00           O
ATOM  10095  C1  POPE  216      13.575  82.570 155.387  1.00  0.00           C
ATOM  10098  C2  POPE  216      12.975  82.010 154.066  1.00  0.00           C
ATOM  10100  O21 POPE  216      13.975  81.850 153.036  1.00  0.00           O
ATOM  10101  C21 POPE  216      14.535  82.930 152.525  1.00  0.00           C
ATOM  10102  O22 POPE  216      14.535  84.060 152.986  1.00  0.00           O
ATOM  10103  C22 POPE  216      15.045  82.560 151.137  1.00  0.00           C
ATOM  10106  C3  POPE  216      11.745  82.810 153.526  1.00  0.00           C
ATOM  10109  O31 POPE  216      11.225  82.200 152.326  1.00  0.00           O
ATOM  10110  C31 POPE  216      10.835  83.020 151.367  1.00  0.00           C
ATOM  10111  O32 POPE  216      10.875  84.240 151.367  1.00  0.00           O
ATOM  10112  C32 POPE  216      10.415  82.170 150.167  1.00  0.00           C
ATOM  10115  C23 POPE  216      15.805  83.720 150.465  1.00  0.00           C
ATOM  10118  C24 POPE  216      15.955  83.520 148.956  1.00  0.00           C
ATOM  10121  C25 POPE  216      14.635  83.650 148.197  1.00  0.00           C
ATOM  10124  C26 POPE  216      14.835  83.690 146.667  1.00  0.00           C
ATOM  10127  C27 POPE  216      13.515  83.990 145.956  1.00  0.00           C
ATOM  10130  C28 POPE  216      13.625  84.170 144.437  1.00  0.00           C
ATOM  10133  C29 POPE  216      13.775  82.840 143.747  1.00  0.00           C
ATOM  10135 0C21 POPE  216      12.995  82.320 142.777  1.00  0.00           C
ATOM  10137 1C21 POPE  216      11.795  82.950 142.105  1.00  0.00           C
ATOM  10140 2C21 POPE  216      12.005  83.100 140.587  1.00  0.00           C
ATOM  10143 3C21 POPE  216      12.045  81.760 139.826  1.00  0.00           C
ATOM  10146 4C21 POPE  216      12.475  81.900 138.367  1.00  0.00           C
ATOM  10149 5C21 POPE  216      13.395  80.760 137.896  1.00  0.00           C
ATOM  10152 6C21 POPE  216      12.735  79.380 137.876  1.00  0.00           C
ATOM  10155 7C21 POPE  216      13.675  78.300 137.316  1.00  0.00           C
ATOM  10158 8C21 POPE  216      13.125  76.870 137.456  1.00  0.00           C
ATOM  10162  C33 POPE  216      10.265  83.030 148.896  1.00  0.00           C
ATOM  10165  C34 POPE  216       9.845  82.200 147.676  1.00  0.00           C
ATOM  10168  C35 POPE  216       9.815  83.030 146.387  1.00  0.00           C
ATOM  10171  C36 POPE  216       8.815  84.190 146.417  1.00  0.00           C
ATOM  10174  C37 POPE  216       8.675  84.860 145.036  1.00  0.00           C
ATOM  10177  C38 POPE  216       7.425  85.740 144.936  1.00  0.00           C
ATOM  10180  C39 POPE  216       7.505  86.760 143.797  1.00  0.00           C
ATOM  10183 0C31 POPE  216       7.295  86.170 142.406  1.00  0.00           C
ATOM  10186 1C31 POPE  216       7.215  87.260 141.327  1.00  0.00           C
ATOM  10189 2C31 POPE  216       6.895  86.690 139.947  1.00  0.00           C
ATOM  10192 3C31 POPE  216       6.545  87.770 138.926  1.00  0.00           C
ATOM  10195 4C31 POPE  216       7.775  88.440 138.286  1.00  0.00           C
ATOM  10198 5C31 POPE  216       7.375  89.410 137.176  1.00  0.00           C
ATOM  10201 6C31 POPE  216       8.565  90.180 136.637  1.00  0.00           C
ATOM  10205  NH3 POPE  217      65.855  62.330 121.367  1.00  0.00           N
ATOM  10209  C12 POPE  217      65.075  61.080 121.026  1.00  0.00           C
ATOM  10212  C11 POPE  217      65.695  60.330 119.846  1.00  0.00           C
ATOM  10215  P   POPE  217      64.635  57.910 119.875  1.00  0.00           P
ATOM  10216  O13 POPE  217      63.195  57.590 120.036  1.00  0.00           O
ATOM  10217  O14 POPE  217      65.505  57.010 119.066  1.00  0.00           O
ATOM  10218  O11 POPE  217      65.275  58.040 121.327  1.00  0.00           O
ATOM  10219  O12 POPE  217      64.755  59.400 119.326  1.00  0.00           O
ATOM  10220  C1  POPE  217      64.835  57.150 122.366  1.00  0.00           C
ATOM  10223  C2  POPE  217      66.025  56.650 123.246  1.00  0.00           C
ATOM  10225  O21 POPE  217      66.545  57.740 124.045  1.00  0.00           O
ATOM  10226  C21 POPE  217      66.935  57.360 125.257  1.00  0.00           C
ATOM  10227  O22 POPE  217      66.715  56.290 125.777  1.00  0.00           O
ATOM  10228  C22 POPE  217      67.745  58.460 125.927  1.00  0.00           C
ATOM  10231  C3  POPE  217      67.175  56.050 122.366  1.00  0.00           C
ATOM  10234  O31 POPE  217      68.405  55.790 123.106  1.00  0.00           O
ATOM  10235  C31 POPE  217      68.325  54.680 123.856  1.00  0.00           C
ATOM  10236  O32 POPE  217      67.435  53.850 123.777  1.00  0.00           O
ATOM  10237  C32 POPE  217      69.425  54.680 124.907  1.00  0.00           C
ATOM  10240  C23 POPE  217      68.155  58.040 127.356  1.00  0.00           C
ATOM  10243  C24 POPE  217      68.705  59.220 128.167  1.00  0.00           C
ATOM  10246  C25 POPE  217      68.715  59.010 129.676  1.00  0.00           C
ATOM  10249  C26 POPE  217      69.875  58.150 130.176  1.00  0.00           C
ATOM  10252  C27 POPE  217      69.855  58.060 131.707  1.00  0.00           C
ATOM  10255  C28 POPE  217      71.075  57.320 132.267  1.00  0.00           C
ATOM  10258  C29 POPE  217      70.965  57.190 133.757  1.00  0.00           C
ATOM  10260 0C21 POPE  217      72.005  57.170 134.605  1.00  0.00           C
ATOM  10262 1C21 POPE  217      73.455  57.210 134.197  1.00  0.00           C
ATOM  10265 2C21 POPE  217      74.385  57.060 135.415  1.00  0.00           C
ATOM  10268 3C21 POPE  217      74.305  55.690 136.107  1.00  0.00           C
ATOM  10271 4C21 POPE  217      74.915  55.730 137.507  1.00  0.00           C
ATOM  10274 5C21 POPE  217      74.565  54.490 138.336  1.00  0.00           C
ATOM  10277 6C21 POPE  217      75.065  54.630 139.776  1.00  0.00           C
ATOM  10280 7C21 POPE  217      74.745  53.410 140.646  1.00  0.00           C
ATOM  10283 8C21 POPE  217      75.085  53.600 142.126  1.00  0.00           C
ATOM  10287  C33 POPE  217      69.145  53.670 126.057  1.00  0.00           C
ATOM  10290  C34 POPE  217      70.175  53.820 127.177  1.00  0.00           C
ATOM  10293  C35 POPE  217      70.125  52.850 128.355  1.00  0.00           C
ATOM  10296  C36 POPE  217      71.315  53.070 129.305  1.00  0.00           C
ATOM  10299  C37 POPE  217      71.235  52.150 130.536  1.00  0.00           C
ATOM  10302  C38 POPE  217      72.345  52.340 131.587  1.00  0.00           C
ATOM  10305  C39 POPE  217      71.985  51.520 132.827  1.00  0.00           C
ATOM  10308 0C31 POPE  217      73.015  51.530 133.967  1.00  0.00           C
ATOM  10311 1C31 POPE  217      72.545  50.620 135.117  1.00  0.00           C
ATOM  10314 2C31 POPE  217      73.245  50.930 136.445  1.00  0.00           C
ATOM  10317 3C31 POPE  217      72.755  50.050 137.606  1.00  0.00           C
ATOM  10320 4C31 POPE  217      73.275  50.570 138.945  1.00  0.00           C
ATOM  10323 5C31 POPE  217      72.855  49.750 140.167  1.00  0.00           C
ATOM  10326 6C31 POPE  217      73.395  50.350 141.467  1.00  0.00           C
ATOM  10330  NH3 POPE  218       7.055 127.060 109.165  1.00  0.00           N
ATOM  10334  C12 POPE  218       8.055 125.970 109.446  1.00  0.00           C
ATOM  10337  C11 POPE  218       7.375 124.650 109.896  1.00  0.00           C
ATOM  10340  P   POPE  218       7.905 122.150 110.426  1.00  0.00           P
ATOM  10341  O13 POPE  218       6.445 122.070 110.217  1.00  0.00           O
ATOM  10342  O14 POPE  218       8.735 121.290 109.547  1.00  0.00           O
ATOM  10343  O11 POPE  218       8.245 121.720 111.887  1.00  0.00           O
ATOM  10344  O12 POPE  218       8.365 123.670 110.266  1.00  0.00           O
ATOM  10345  C1  POPE  218       7.535 122.130 113.047  1.00  0.00           C
ATOM  10348  C2  POPE  218       8.375 123.170 113.837  1.00  0.00           C
ATOM  10350  O21 POPE  218       9.005 122.650 115.015  1.00  0.00           O
ATOM  10351  C21 POPE  218       8.295 122.130 115.997  1.00  0.00           C
ATOM  10352  O22 POPE  218       7.115 121.830 115.956  1.00  0.00           O
ATOM  10353  C22 POPE  218       9.185 122.070 117.235  1.00  0.00           C
ATOM  10356  C3  POPE  218       7.585 124.480 114.146  1.00  0.00           C
ATOM  10359  O31 POPE  218       8.275 125.330 115.106  1.00  0.00           O
ATOM  10360  C31 POPE  218       9.285 126.030 114.557  1.00  0.00           C
ATOM  10361  O32 POPE  218       9.495 126.130 113.367  1.00  0.00           O
ATOM  10362  C32 POPE  218      10.125 126.700 115.657  1.00  0.00           C
ATOM  10365  C23 POPE  218       8.415 122.070 118.587  1.00  0.00           C
ATOM  10368  C24 POPE  218       9.345 122.300 119.786  1.00  0.00           C
ATOM  10371  C25 POPE  218       9.795 123.760 119.957  1.00  0.00           C
ATOM  10374  C26 POPE  218       8.925 124.560 120.937  1.00  0.00           C
ATOM  10377  C27 POPE  218       9.535 125.900 121.376  1.00  0.00           C
ATOM  10380  C28 POPE  218       9.215 126.180 122.867  1.00  0.00           C
ATOM  10383  C29 POPE  218       9.495 127.580 123.336  1.00  0.00           C
ATOM  10385 0C21 POPE  218       9.815 127.950 124.596  1.00  0.00           C
ATOM  10387 1C21 POPE  218      10.025 127.040 125.787  1.00  0.00           C
ATOM  10390 2C21 POPE  218       8.825 126.910 126.747  1.00  0.00           C
ATOM  10393 3C21 POPE  218       9.125 125.920 127.887  1.00  0.00           C
ATOM  10396 4C21 POPE  218       7.915 125.600 128.777  1.00  0.00           C
ATOM  10399 5C21 POPE  218       8.335 124.860 130.056  1.00  0.00           C
ATOM  10402 6C21 POPE  218       7.145 124.350 130.887  1.00  0.00           C
ATOM  10405 7C21 POPE  218       7.535 123.910 132.296  1.00  0.00           C
ATOM  10408 8C21 POPE  218       6.525 122.960 132.936  1.00  0.00           C
ATOM  10412  C33 POPE  218      11.575 126.160 115.637  1.00  0.00           C
ATOM  10415  C34 POPE  218      12.645 127.150 116.106  1.00  0.00           C
ATOM  10418  C35 POPE  218      12.835 127.300 117.626  1.00  0.00           C
ATOM  10421  C36 POPE  218      14.215 127.940 117.907  1.00  0.00           C
ATOM  10424  C37 POPE  218      14.585 128.210 119.367  1.00  0.00           C
ATOM  10427  C38 POPE  218      16.015 128.750 119.446  1.00  0.00           C
ATOM  10430  C39 POPE  218      16.275 129.750 120.587  1.00  0.00           C
ATOM  10433 0C31 POPE  218      15.935 129.210 121.977  1.00  0.00           C
ATOM  10436 1C31 POPE  218      16.395 130.160 123.087  1.00  0.00           C
ATOM  10439 2C31 POPE  218      16.085 129.630 124.496  1.00  0.00           C
ATOM  10442 3C31 POPE  218      16.685 130.510 125.597  1.00  0.00           C
ATOM  10445 4C31 POPE  218      15.955 131.850 125.787  1.00  0.00           C
ATOM  10448 5C31 POPE  218      16.735 132.810 126.697  1.00  0.00           C
ATOM  10451 6C31 POPE  218      16.005 134.130 126.977  1.00  0.00           C
ATOM  10455  NH3 POPE  219     126.985  53.850 153.456  1.00  0.00           N
ATOM  10459  C12 POPE  219     127.915  54.940 153.876  1.00  0.00           C
ATOM  10462  C11 POPE  219     127.295  55.780 155.007  1.00  0.00           C
ATOM  10465  P   POPE  219     124.755  56.250 154.376  1.00  0.00           P
ATOM  10466  O13 POPE  219     124.705  55.170 153.367  1.00  0.00           O
ATOM  10467  O14 POPE  219     124.165  55.950 155.706  1.00  0.00           O
ATOM  10468  O11 POPE  219     124.135  57.580 153.797  1.00  0.00           O
ATOM  10469  O12 POPE  219     126.275  56.640 154.516  1.00  0.00           O
ATOM  10470  C1  POPE  219     124.265  57.960 152.426  1.00  0.00           C
ATOM  10473  C2  POPE  219     125.005  59.320 152.296  1.00  0.00           C
ATOM  10475  O21 POPE  219     125.025  59.800 150.926  1.00  0.00           O
ATOM  10476  C21 POPE  219     123.855  60.190 150.407  1.00  0.00           C
ATOM  10477  O22 POPE  219     122.755  60.010 150.887  1.00  0.00           O
ATOM  10478  C22 POPE  219     124.145  61.000 149.135  1.00  0.00           C
ATOM  10481  C3  POPE  219     126.465  59.190 152.857  1.00  0.00           C
ATOM  10484  O31 POPE  219     127.385  60.160 152.316  1.00  0.00           O
ATOM  10485  C31 POPE  219     128.065  59.900 151.197  1.00  0.00           C
ATOM  10486  O32 POPE  219     128.465  60.780 150.447  1.00  0.00           O
ATOM  10487  C32 POPE  219     128.315  58.400 150.906  1.00  0.00           C
ATOM  10490  C23 POPE  219     123.875  60.230 147.827  1.00  0.00           C
ATOM  10493  C24 POPE  219     124.515  60.950 146.626  1.00  0.00           C
ATOM  10496  C25 POPE  219     124.045  60.480 145.257  1.00  0.00           C
ATOM  10499  C26 POPE  219     124.905  61.090 144.137  1.00  0.00           C
ATOM  10502  C27 POPE  219     124.425  60.720 142.727  1.00  0.00           C
ATOM  10505  C28 POPE  219     123.335  61.670 142.206  1.00  0.00           C
ATOM  10508  C29 POPE  219     122.635  61.240 140.947  1.00  0.00           C
ATOM  10510 0C21 POPE  219     123.145  61.080 139.717  1.00  0.00           C
ATOM  10512 1C21 POPE  219     124.555  61.300 139.236  1.00  0.00           C
ATOM  10515 2C21 POPE  219     125.165  60.040 138.566  1.00  0.00           C
ATOM  10518 3C21 POPE  219     126.205  60.410 137.497  1.00  0.00           C
ATOM  10521 4C21 POPE  219     127.065  59.230 137.036  1.00  0.00           C
ATOM  10524 5C21 POPE  219     127.955  59.610 135.846  1.00  0.00           C
ATOM  10527 6C21 POPE  219     129.075  58.610 135.566  1.00  0.00           C
ATOM  10530 7C21 POPE  219     130.005  59.070 134.437  1.00  0.00           C
ATOM  10533 8C21 POPE  219     131.105  58.060 134.096  1.00  0.00           C
ATOM  10537  C33 POPE  219     129.265  58.090 149.706  1.00  0.00           C
ATOM  10540  C34 POPE  219     129.005  56.730 149.036  1.00  0.00           C
ATOM  10543  C35 POPE  219     129.595  56.620 147.605  1.00  0.00           C
ATOM  10546  C36 POPE  219     128.735  57.270 146.495  1.00  0.00           C
ATOM  10549  C37 POPE  219     127.505  56.440 146.076  1.00  0.00           C
ATOM  10552  C38 POPE  219     126.395  57.250 145.396  1.00  0.00           C
ATOM  10555  C39 POPE  219     126.775  57.920 144.057  1.00  0.00           C
ATOM  10558 0C31 POPE  219     127.175  56.960 142.915  1.00  0.00           C
ATOM  10561 1C31 POPE  219     127.165  57.700 141.566  1.00  0.00           C
ATOM  10564 2C31 POPE  219     127.685  56.860 140.387  1.00  0.00           C
ATOM  10567 3C31 POPE  219     126.565  56.230 139.557  1.00  0.00           C
ATOM  10570 4C31 POPE  219     127.035  55.540 138.277  1.00  0.00           C
ATOM  10573 5C31 POPE  219     125.865  55.290 137.316  1.00  0.00           C
ATOM  10576 6C31 POPE  219     126.185  54.310 136.186  1.00  0.00           C
ATOM  10580  NH3 POPE  220      74.735   0.470 154.596  1.00  0.00           N
ATOM  10584  C12 POPE  220      75.985   0.650 155.396  1.00  0.00           C
ATOM  10587  C11 POPE  220      76.965   1.630 154.767  1.00  0.00           C
ATOM  10590  P   POPE  220      79.505   1.810 155.527  1.00  0.00           P
ATOM  10591  O13 POPE  220      80.095   2.070 156.846  1.00  0.00           O
ATOM  10592  O14 POPE  220      79.975   0.580 154.867  1.00  0.00           O
ATOM  10593  O11 POPE  220      79.795   3.090 154.656  1.00  0.00           O
ATOM  10594  O12 POPE  220      77.975   1.830 155.737  1.00  0.00           O
ATOM  10595  C1  POPE  220      79.905   3.070 153.257  1.00  0.00           C
ATOM  10598  C2  POPE  220      79.855   4.540 152.736  1.00  0.00           C
ATOM  10600  O21 POPE  220      79.465   4.660 151.355  1.00  0.00           O
ATOM  10601  C21 POPE  220      80.265   4.070 150.465  1.00  0.00           C
ATOM  10602  O22 POPE  220      81.155   3.280 150.737  1.00  0.00           O
ATOM  10603  C22 POPE  220      79.905   4.490 149.036  1.00  0.00           C
ATOM  10606  C3  POPE  220      81.145   5.360 153.057  1.00  0.00           C
ATOM  10609  O31 POPE  220      80.835   6.750 153.277  1.00  0.00           O
ATOM  10610  C31 POPE  220      80.765   7.510 152.197  1.00  0.00           C
ATOM  10611  O32 POPE  220      80.985   7.150 151.057  1.00  0.00           O
ATOM  10612  C32 POPE  220      80.455   8.950 152.626  1.00  0.00           C
ATOM  10615  C23 POPE  220      80.885   3.980 147.947  1.00  0.00           C
ATOM  10618  C24 POPE  220      81.665   5.090 147.217  1.00  0.00           C
ATOM  10621  C25 POPE  220      81.095   5.540 145.855  1.00  0.00           C
ATOM  10624  C26 POPE  220      81.085   4.430 144.796  1.00  0.00           C
ATOM  10627  C27 POPE  220      80.655   4.880 143.387  1.00  0.00           C
ATOM  10630  C28 POPE  220      81.675   5.810 142.676  1.00  0.00           C
ATOM  10633  C29 POPE  220      81.695   5.620 141.176  1.00  0.00           C
ATOM  10635 0C21 POPE  220      81.315   6.490 140.217  1.00  0.00           C
ATOM  10637 1C21 POPE  220      80.765   7.880 140.387  1.00  0.00           C
ATOM  10640 2C21 POPE  220      81.755   8.960 139.915  1.00  0.00           C
ATOM  10643 3C21 POPE  220      81.235  10.390 140.126  1.00  0.00           C
ATOM  10646 4C21 POPE  220      82.345  11.430 139.947  1.00  0.00           C
ATOM  10649 5C21 POPE  220      81.915  12.880 140.246  1.00  0.00           C
ATOM  10652 6C21 POPE  220      81.475  13.650 138.996  1.00  0.00           C
ATOM  10655 7C21 POPE  220      80.985  15.060 139.346  1.00  0.00           C
ATOM  10658 8C21 POPE  220      80.575  15.920 138.156  1.00  0.00           C
ATOM  10662  C33 POPE  220      80.085   9.870 151.436  1.00  0.00           C
ATOM  10665  C34 POPE  220      80.175  11.350 151.816  1.00  0.00           C
ATOM  10668  C35 POPE  220      80.275  12.310 150.637  1.00  0.00           C
ATOM  10671  C36 POPE  220      79.195  12.050 149.596  1.00  0.00           C
ATOM  10674  C37 POPE  220      79.295  13.030 148.436  1.00  0.00           C
ATOM  10677  C38 POPE  220      78.355  12.640 147.296  1.00  0.00           C
ATOM  10680  C39 POPE  220      78.355  13.650 146.156  1.00  0.00           C
ATOM  10683 0C31 POPE  220      79.715  13.780 145.477  1.00  0.00           C
ATOM  10686 1C31 POPE  220      79.725  14.870 144.417  1.00  0.00           C
ATOM  10689 2C31 POPE  220      81.135  15.120 143.887  1.00  0.00           C
ATOM  10692 3C31 POPE  220      81.125  16.070 142.686  1.00  0.00           C
ATOM  10695 4C31 POPE  220      80.805  17.530 143.047  1.00  0.00           C
ATOM  10698 5C31 POPE  220      80.725  18.400 141.786  1.00  0.00           C
ATOM  10701 6C31 POPE  220      80.695  19.890 142.105  1.00  0.00           C
ATOM  10705  NH3 POPE  221       4.345  26.960 110.917  1.00  0.00           N
ATOM  10709  C12 POPE  221       5.515  26.100 110.517  1.00  0.00           C
ATOM  10712  C11 POPE  221       6.165  26.530 109.176  1.00  0.00           C
ATOM  10715  P   POPE  221       8.545  27.390 109.896  1.00  0.00           P
ATOM  10716  O13 POPE  221       8.845  25.940 109.977  1.00  0.00           O
ATOM  10717  O14 POPE  221       9.465  28.200 109.076  1.00  0.00           O
ATOM  10718  O11 POPE  221       8.495  28.030 111.327  1.00  0.00           O
ATOM  10719  O12 POPE  221       7.075  27.610 109.367  1.00  0.00           O
ATOM  10720  C1  POPE  221       9.655  27.920 112.167  1.00  0.00           C
ATOM  10723  C2  POPE  221       9.835  29.070 113.227  1.00  0.00           C
ATOM  10725  O21 POPE  221       8.615  29.730 113.587  1.00  0.00           O
ATOM  10726  C21 POPE  221       7.695  28.960 114.157  1.00  0.00           C
ATOM  10727  O22 POPE  221       7.795  27.760 114.367  1.00  0.00           O
ATOM  10728  C22 POPE  221       6.545  29.870 114.586  1.00  0.00           C
ATOM  10731  C3  POPE  221      10.875  30.110 112.717  1.00  0.00           C
ATOM  10734  O31 POPE  221      11.225  31.100 113.716  1.00  0.00           O
ATOM  10735  C31 POPE  221      12.215  30.740 114.537  1.00  0.00           C
ATOM  10736  O32 POPE  221      12.865  29.720 114.437  1.00  0.00           O
ATOM  10737  C32 POPE  221      12.425  31.810 115.597  1.00  0.00           C
ATOM  10740  C23 POPE  221       5.555  29.330 115.646  1.00  0.00           C
ATOM  10743  C24 POPE  221       5.135  30.470 116.576  1.00  0.00           C
ATOM  10746  C25 POPE  221       3.735  30.350 117.177  1.00  0.00           C
ATOM  10749  C26 POPE  221       3.405  31.610 117.997  1.00  0.00           C
ATOM  10752  C27 POPE  221       1.915  31.760 118.346  1.00  0.00           C
ATOM  10755  C28 POPE  221       1.525  33.150 118.886  1.00  0.00           C
ATOM  10758  C29 POPE  221       2.175  33.470 120.217  1.00  0.00           C
ATOM  10760 0C21 POPE  221       1.565  33.890 121.347  1.00  0.00           C
ATOM  10762 1C21 POPE  221       0.085  34.140 121.526  1.00  0.00           C
ATOM  10765 2C21 POPE  221      -0.495  33.650 122.867  1.00  0.00           C
ATOM  10768 3C21 POPE  221      -0.345  34.620 124.045  1.00  0.00           C
ATOM  10771 4C21 POPE  221      -1.045  34.150 125.326  1.00  0.00           C
ATOM  10774 5C21 POPE  221      -1.795  35.300 126.017  1.00  0.00           C
ATOM  10777 6C21 POPE  221      -2.415  34.910 127.366  1.00  0.00           C
ATOM  10780 7C21 POPE  221      -3.385  35.970 127.896  1.00  0.00           C
ATOM  10783 8C21 POPE  221      -3.775  35.760 129.367  1.00  0.00           C
ATOM  10787  C33 POPE  221      13.025  31.210 116.887  1.00  0.00           C
ATOM  10790  C34 POPE  221      12.065  30.210 117.566  1.00  0.00           C
ATOM  10793  C35 POPE  221      12.415  29.970 119.036  1.00  0.00           C
ATOM  10796  C36 POPE  221      13.605  29.020 119.235  1.00  0.00           C
ATOM  10799  C37 POPE  221      14.205  29.160 120.646  1.00  0.00           C
ATOM  10802  C38 POPE  221      14.555  27.810 121.277  1.00  0.00           C
ATOM  10805  C39 POPE  221      15.355  27.960 122.587  1.00  0.00           C
ATOM  10808 0C31 POPE  221      15.595  26.600 123.266  1.00  0.00           C
ATOM  10811 1C31 POPE  221      16.625  26.670 124.407  1.00  0.00           C
ATOM  10814 2C31 POPE  221      16.775  25.310 125.106  1.00  0.00           C
ATOM  10817 3C31 POPE  221      17.835  25.300 126.216  1.00  0.00           C
ATOM  10820 4C31 POPE  221      17.415  26.040 127.496  1.00  0.00           C
ATOM  10823 5C31 POPE  221      18.375  25.750 128.656  1.00  0.00           C
ATOM  10826 6C31 POPE  221      17.995  26.430 129.977  1.00  0.00           C
ATOM  10830  NH3 POPE  222      87.985  77.610 155.016  1.00  0.00           N
ATOM  10834  C12 POPE  222      88.595  78.370 156.156  1.00  0.00           C
ATOM  10837  C11 POPE  222      88.245  79.860 156.117  1.00  0.00           C
ATOM  10840  P   POPE  222      90.175  81.420 157.016  1.00  0.00           P
ATOM  10841  O13 POPE  222      89.835  82.770 157.495  1.00  0.00           O
ATOM  10842  O14 POPE  222      91.365  80.740 157.587  1.00  0.00           O
ATOM  10843  O11 POPE  222      90.395  81.500 155.445  1.00  0.00           O
ATOM  10844  O12 POPE  222      88.905  80.490 157.206  1.00  0.00           O
ATOM  10845  C1  POPE  222      90.485  82.800 154.837  1.00  0.00           C
ATOM  10848  C2  POPE  222      91.205  82.770 153.465  1.00  0.00           C
ATOM  10850  O21 POPE  222      90.245  82.450 152.426  1.00  0.00           O
ATOM  10851  C21 POPE  222      90.575  82.990 151.266  1.00  0.00           C
ATOM  10852  O22 POPE  222      91.465  83.810 151.087  1.00  0.00           O
ATOM  10853  C22 POPE  222      89.695  82.450 150.167  1.00  0.00           C
ATOM  10856  C3  POPE  222      92.365  81.740 153.477  1.00  0.00           C
ATOM  10859  O31 POPE  222      93.505  82.090 152.656  1.00  0.00           O
ATOM  10860  C31 POPE  222      93.495  81.660 151.406  1.00  0.00           C
ATOM  10861  O32 POPE  222      92.685  80.900 150.917  1.00  0.00           O
ATOM  10862  C32 POPE  222      94.665  82.290 150.646  1.00  0.00           C
ATOM  10865  C23 POPE  222      89.995  83.210 148.867  1.00  0.00           C
ATOM  10868  C24 POPE  222      89.235  82.660 147.676  1.00  0.00           C
ATOM  10871  C25 POPE  222      89.675  83.300 146.355  1.00  0.00           C
ATOM  10874  C26 POPE  222      88.815  82.770 145.217  1.00  0.00           C
ATOM  10877  C27 POPE  222      89.155  83.340 143.837  1.00  0.00           C
ATOM  10880  C28 POPE  222      88.545  82.500 142.686  1.00  0.00           C
ATOM  10883  C29 POPE  222      87.045  82.390 142.796  1.00  0.00           C
ATOM  10885 0C21 POPE  222      86.155  82.480 141.786  1.00  0.00           C
ATOM  10887 1C21 POPE  222      86.475  82.670 140.327  1.00  0.00           C
ATOM  10890 2C21 POPE  222      85.865  81.530 139.496  1.00  0.00           C
ATOM  10893 3C21 POPE  222      86.175  81.690 138.007  1.00  0.00           C
ATOM  10896 4C21 POPE  222      85.425  80.680 137.126  1.00  0.00           C
ATOM  10899 5C21 POPE  222      85.645  80.930 135.625  1.00  0.00           C
ATOM  10902 6C21 POPE  222      84.335  81.200 134.876  1.00  0.00           C
ATOM  10905 7C21 POPE  222      84.545  81.570 133.406  1.00  0.00           C
ATOM  10908 8C21 POPE  222      83.235  81.980 132.717  1.00  0.00           C
ATOM  10912  C33 POPE  222      96.015  81.580 150.926  1.00  0.00           C
ATOM  10915  C34 POPE  222      97.075  81.870 149.846  1.00  0.00           C
ATOM  10918  C35 POPE  222      98.325  81.020 150.077  1.00  0.00           C
ATOM  10921  C36 POPE  222      99.475  81.220 149.066  1.00  0.00           C
ATOM  10924  C37 POPE  222     100.625  80.270 149.447  1.00  0.00           C
ATOM  10927  C38 POPE  222     101.915  80.350 148.626  1.00  0.00           C
ATOM  10930  C39 POPE  222     102.735  79.080 148.917  1.00  0.00           C
ATOM  10933 0C31 POPE  222     104.215  79.120 148.517  1.00  0.00           C
ATOM  10936 1C31 POPE  222     104.845  77.720 148.667  1.00  0.00           C
ATOM  10939 2C31 POPE  222     104.755  76.920 147.367  1.00  0.00           C
ATOM  10942 3C31 POPE  222     105.425  75.540 147.396  1.00  0.00           C
ATOM  10945 4C31 POPE  222     104.585  74.490 148.146  1.00  0.00           C
ATOM  10948 5C31 POPE  222     105.225  73.090 148.125  1.00  0.00           C
ATOM  10951 6C31 POPE  222     104.685  72.170 149.227  1.00  0.00           C
ATOM  10955  NH3 POPE  223     109.965  86.040 152.867  1.00  0.00           N
ATOM  10959  C12 POPE  223     108.595  85.640 153.326  1.00  0.00           C
ATOM  10962  C11 POPE  223     108.435  84.140 153.596  1.00  0.00           C
ATOM  10965  P   POPE  223     106.535  82.430 154.195  1.00  0.00           P
ATOM  10966  O13 POPE  223     106.995  82.250 155.566  1.00  0.00           O
ATOM  10967  O14 POPE  223     105.085  82.300 153.947  1.00  0.00           O
ATOM  10968  O11 POPE  223     107.345  81.430 153.307  1.00  0.00           O
ATOM  10969  O12 POPE  223     107.035  83.840 153.676  1.00  0.00           O
ATOM  10970  C1  POPE  223     106.915  80.860 152.066  1.00  0.00           C
ATOM  10973  C2  POPE  223     107.895  81.260 150.936  1.00  0.00           C
ATOM  10975  O21 POPE  223     107.335  80.910 149.646  1.00  0.00           O
ATOM  10976  C21 POPE  223     107.745  81.730 148.667  1.00  0.00           C
ATOM  10977  O22 POPE  223     108.465  82.700 148.837  1.00  0.00           O
ATOM  10978  C22 POPE  223     107.265  81.240 147.296  1.00  0.00           C
ATOM  10981  C3  POPE  223     109.325  80.640 151.197  1.00  0.00           C
ATOM  10984  O31 POPE  223     109.815  79.670 150.245  1.00  0.00           O
ATOM  10985  C31 POPE  223     109.645  78.360 150.536  1.00  0.00           C
ATOM  10986  O32 POPE  223     108.885  77.930 151.376  1.00  0.00           O
ATOM  10987  C32 POPE  223     110.565  77.500 149.626  1.00  0.00           C
ATOM  10990  C23 POPE  223     106.875  82.350 146.297  1.00  0.00           C
ATOM  10993  C24 POPE  223     107.175  81.980 144.837  1.00  0.00           C
ATOM  10996  C25 POPE  223     108.645  82.160 144.426  1.00  0.00           C
ATOM  10999  C26 POPE  223     108.795  82.360 142.907  1.00  0.00           C
ATOM  11002  C27 POPE  223     110.265  82.380 142.447  1.00  0.00           C
ATOM  11005  C28 POPE  223     110.415  82.790 140.967  1.00  0.00           C
ATOM  11008  C29 POPE  223     111.835  82.600 140.486  1.00  0.00           C
ATOM  11010 0C21 POPE  223     112.235  82.050 139.326  1.00  0.00           C
ATOM  11012 1C21 POPE  223     111.365  81.530 138.206  1.00  0.00           C
ATOM  11015 2C21 POPE  223     111.335  82.520 137.036  1.00  0.00           C
ATOM  11018 3C21 POPE  223     110.555  82.020 135.816  1.00  0.00           C
ATOM  11021 4C21 POPE  223     110.505  83.090 134.717  1.00  0.00           C
ATOM  11024 5C21 POPE  223     110.115  82.540 133.336  1.00  0.00           C
ATOM  11027 6C21 POPE  223     110.225  83.630 132.257  1.00  0.00           C
ATOM  11030 7C21 POPE  223     109.785  83.150 130.876  1.00  0.00           C
ATOM  11033 8C21 POPE  223     109.905  84.240 129.807  1.00  0.00           C
ATOM  11037  C33 POPE  223     109.985  76.180 149.036  1.00  0.00           C
ATOM  11040  C34 POPE  223     109.685  76.090 147.527  1.00  0.00           C
ATOM  11043  C35 POPE  223     110.775  76.560 146.546  1.00  0.00           C
ATOM  11046  C36 POPE  223     110.255  76.700 145.105  1.00  0.00           C
ATOM  11049  C37 POPE  223     110.025  75.370 144.375  1.00  0.00           C
ATOM  11052  C38 POPE  223     109.305  75.510 143.016  1.00  0.00           C
ATOM  11055  C39 POPE  223     109.805  76.700 142.176  1.00  0.00           C
ATOM  11058 0C31 POPE  223     109.305  76.700 140.727  1.00  0.00           C
ATOM  11061 1C31 POPE  223     109.595  78.030 140.016  1.00  0.00           C
ATOM  11064 2C31 POPE  223     109.855  77.890 138.507  1.00  0.00           C
ATOM  11067 3C31 POPE  223     108.595  77.730 137.646  1.00  0.00           C
ATOM  11070 4C31 POPE  223     108.955  77.600 136.165  1.00  0.00           C
ATOM  11073 5C31 POPE  223     107.755  77.640 135.217  1.00  0.00           C
ATOM  11076 6C31 POPE  223     108.165  77.480 133.747  1.00  0.00           C
ATOM  11080  NH3 POPE  224     123.415 115.920 111.467  1.00  0.00           N
ATOM  11084  C12 POPE  224     122.595 117.030 110.896  1.00  0.00           C
ATOM  11087  C11 POPE  224     123.185 118.400 111.265  1.00  0.00           C
ATOM  11090  P   POPE  224     122.795 120.910 110.787  1.00  0.00           P
ATOM  11091  O13 POPE  224     124.005 121.150 109.996  1.00  0.00           O
ATOM  11092  O14 POPE  224     121.635 121.790 110.497  1.00  0.00           O
ATOM  11093  O11 POPE  224     123.115 121.100 112.317  1.00  0.00           O
ATOM  11094  O12 POPE  224     122.365 119.400 110.687  1.00  0.00           O
ATOM  11095  C1  POPE  224     123.755 122.320 112.717  1.00  0.00           C
ATOM  11098  C2  POPE  224     125.075 121.960 113.417  1.00  0.00           C
ATOM  11100  O21 POPE  224     125.235 122.880 114.496  1.00  0.00           O
ATOM  11101  C21 POPE  224     125.285 122.450 115.757  1.00  0.00           C
ATOM  11102  O22 POPE  224     124.965 123.180 116.686  1.00  0.00           O
ATOM  11103  C22 POPE  224     125.945 121.090 115.997  1.00  0.00           C
ATOM  11106  C3  POPE  224     126.295 122.030 112.477  1.00  0.00           C
ATOM  11109  O31 POPE  224     127.305 121.190 113.055  1.00  0.00           O
ATOM  11110  C31 POPE  224     128.465 121.280 112.436  1.00  0.00           C
ATOM  11111  O32 POPE  224     128.735 122.030 111.516  1.00  0.00           O
ATOM  11112  C32 POPE  224     129.405 120.260 113.076  1.00  0.00           C
ATOM  11115  C23 POPE  224     126.185 120.940 117.515  1.00  0.00           C
ATOM  11118  C24 POPE  224     126.815 119.610 117.936  1.00  0.00           C
ATOM  11121  C25 POPE  224     126.935 119.540 119.465  1.00  0.00           C
ATOM  11124  C26 POPE  224     125.585 119.550 120.217  1.00  0.00           C
ATOM  11127  C27 POPE  224     125.495 118.490 121.337  1.00  0.00           C
ATOM  11130  C28 POPE  224     124.295 118.720 122.276  1.00  0.00           C
ATOM  11133  C29 POPE  224     124.225 117.680 123.377  1.00  0.00           C
ATOM  11135 0C21 POPE  224     124.115 117.910 124.697  1.00  0.00           C
ATOM  11137 1C21 POPE  224     124.065 119.250 125.387  1.00  0.00           C
ATOM  11140 2C21 POPE  224     124.605 119.210 126.837  1.00  0.00           C
ATOM  11143 3C21 POPE  224     123.725 118.440 127.837  1.00  0.00           C
ATOM  11146 4C21 POPE  224     124.195 118.670 129.277  1.00  0.00           C
ATOM  11149 5C21 POPE  224     123.505 117.790 130.337  1.00  0.00           C
ATOM  11152 6C21 POPE  224     124.125 117.990 131.727  1.00  0.00           C
ATOM  11155 7C21 POPE  224     123.665 116.960 132.766  1.00  0.00           C
ATOM  11158 8C21 POPE  224     124.535 116.960 134.027  1.00  0.00           C
ATOM  11162  C33 POPE  224     130.095 120.850 114.316  1.00  0.00           C
ATOM  11165  C34 POPE  224     130.785 119.790 115.176  1.00  0.00           C
ATOM  11168  C35 POPE  224     131.695 120.380 116.257  1.00  0.00           C
ATOM  11171  C36 POPE  224     130.965 121.150 117.366  1.00  0.00           C
ATOM  11174  C37 POPE  224     131.945 121.730 118.406  1.00  0.00           C
ATOM  11177  C38 POPE  224     131.295 122.130 119.735  1.00  0.00           C
ATOM  11180  C39 POPE  224     130.845 120.910 120.555  1.00  0.00           C
ATOM  11183 0C31 POPE  224     130.195 121.240 121.917  1.00  0.00           C
ATOM  11186 1C31 POPE  224     129.335 120.070 122.426  1.00  0.00           C
ATOM  11189 2C31 POPE  224     128.465 120.430 123.646  1.00  0.00           C
ATOM  11192 3C31 POPE  224     129.285 120.510 124.936  1.00  0.00           C
ATOM  11195 4C31 POPE  224     128.395 120.610 126.176  1.00  0.00           C
ATOM  11198 5C31 POPE  224     129.225 120.660 127.457  1.00  0.00           C
ATOM  11201 6C31 POPE  224     128.375 120.720 128.727  1.00  0.00           C
ATOM  11205  NH3 POPE  225      89.815  99.990 109.026  1.00  0.00           N
ATOM  11209  C12 POPE  225      91.265  99.600 109.176  1.00  0.00           C
ATOM  11212  C11 POPE  225      91.485  98.070 109.137  1.00  0.00           C
ATOM  11215  P   POPE  225      94.135  97.710 108.987  1.00  0.00           P
ATOM  11216  O13 POPE  225      94.465  96.360 109.487  1.00  0.00           O
ATOM  11217  O14 POPE  225      95.025  98.360 108.007  1.00  0.00           O
ATOM  11218  O11 POPE  225      94.095  98.670 110.237  1.00  0.00           O
ATOM  11219  O12 POPE  225      92.665  97.770 108.417  1.00  0.00           O
ATOM  11220  C1  POPE  225      95.255  98.570 111.096  1.00  0.00           C
ATOM  11223  C2  POPE  225      94.955  99.240 112.436  1.00  0.00           C
ATOM  11225  O21 POPE  225      96.195  99.420 113.146  1.00  0.00           O
ATOM  11226  C21 POPE  225      96.395  98.990 114.387  1.00  0.00           C
ATOM  11227  O22 POPE  225      95.645  98.280 115.036  1.00  0.00           O
ATOM  11228  C22 POPE  225      97.665  99.640 114.957  1.00  0.00           C
ATOM  11231  C3  POPE  225      93.725  98.520 113.125  1.00  0.00           C
ATOM  11234  O31 POPE  225      92.995  99.180 114.186  1.00  0.00           O
ATOM  11235  C31 POPE  225      93.365 100.330 114.735  1.00  0.00           C
ATOM  11236  O32 POPE  225      94.225 101.090 114.356  1.00  0.00           O
ATOM  11237  C32 POPE  225      92.435 100.670 115.896  1.00  0.00           C
ATOM  11240  C23 POPE  225      97.795  99.560 116.507  1.00  0.00           C
ATOM  11243  C24 POPE  225      99.235  99.810 117.016  1.00  0.00           C
ATOM  11246  C25 POPE  225      99.455  99.510 118.517  1.00  0.00           C
ATOM  11249  C26 POPE  225      98.755 100.500 119.465  1.00  0.00           C
ATOM  11252  C27 POPE  225      98.895 100.150 120.956  1.00  0.00           C
ATOM  11255  C28 POPE  225      97.615 100.440 121.777  1.00  0.00           C
ATOM  11258  C29 POPE  225      97.155 101.880 121.735  1.00  0.00           C
ATOM  11260 0C21 POPE  225      97.125 102.750 122.757  1.00  0.00           C
ATOM  11262 1C21 POPE  225      97.625 102.510 124.157  1.00  0.00           C
ATOM  11265 2C21 POPE  225      98.205 103.810 124.735  1.00  0.00           C
ATOM  11268 3C21 POPE  225      99.145 103.570 125.927  1.00  0.00           C
ATOM  11271 4C21 POPE  225      99.865 104.850 126.356  1.00  0.00           C
ATOM  11274 5C21 POPE  225     101.365 104.620 126.576  1.00  0.00           C
ATOM  11277 6C21 POPE  225     102.125 105.900 126.937  1.00  0.00           C
ATOM  11280 7C21 POPE  225     103.625 105.660 127.105  1.00  0.00           C
ATOM  11283 8C21 POPE  225     104.395 106.880 127.587  1.00  0.00           C
ATOM  11287  C33 POPE  225      93.255 100.690 117.197  1.00  0.00           C
ATOM  11290  C34 POPE  225      92.385 100.780 118.447  1.00  0.00           C
ATOM  11293  C35 POPE  225      93.245 100.600 119.697  1.00  0.00           C
ATOM  11296  C36 POPE  225      92.445 100.550 120.997  1.00  0.00           C
ATOM  11299  C37 POPE  225      93.385 100.340 122.187  1.00  0.00           C
ATOM  11302  C38 POPE  225      92.665 100.090 123.507  1.00  0.00           C
ATOM  11305  C39 POPE  225      93.615 100.070 124.706  1.00  0.00           C
ATOM  11308 0C31 POPE  225      94.585  98.880 124.706  1.00  0.00           C
ATOM  11311 1C31 POPE  225      95.615  98.960 125.846  1.00  0.00           C
ATOM  11314 2C31 POPE  225      96.655  97.840 125.777  1.00  0.00           C
ATOM  11317 3C31 POPE  225      98.095  98.360 125.826  1.00  0.00           C
ATOM  11320 4C31 POPE  225      98.555  98.840 127.206  1.00  0.00           C
ATOM  11323 5C31 POPE  225      99.855  99.660 127.105  1.00  0.00           C
ATOM  11326 6C31 POPE  225     100.565  99.880 128.447  1.00  0.00           C
ATOM  11330  NH3 POPE  226     106.625  45.990 113.007  1.00  0.00           N
ATOM  11334  C12 POPE  226     107.925  46.750 113.117  1.00  0.00           C
ATOM  11337  C11 POPE  226     108.645  46.850 111.747  1.00  0.00           C
ATOM  11340  P   POPE  226     109.645  44.460 111.116  1.00  0.00           P
ATOM  11341  O13 POPE  226     109.035  43.280 110.477  1.00  0.00           O
ATOM  11342  O14 POPE  226     110.925  44.980 110.566  1.00  0.00           O
ATOM  11343  O11 POPE  226     109.735  44.240 112.655  1.00  0.00           O
ATOM  11344  O12 POPE  226     108.575  45.620 111.017  1.00  0.00           O
ATOM  11345  C1  POPE  226     110.805  44.600 113.517  1.00  0.00           C
ATOM  11348  C2  POPE  226     110.365  44.310 114.977  1.00  0.00           C
ATOM  11350  O21 POPE  226     110.705  45.420 115.826  1.00  0.00           O
ATOM  11351  C21 POPE  226     111.975  45.590 116.106  1.00  0.00           C
ATOM  11352  O22 POPE  226     112.895  44.910 115.706  1.00  0.00           O
ATOM  11353  C22 POPE  226     112.135  46.780 117.047  1.00  0.00           C
ATOM  11356  C3  POPE  226     110.845  42.900 115.497  1.00  0.00           C
ATOM  11359  O31 POPE  226     110.825  42.810 116.937  1.00  0.00           O
ATOM  11360  C31 POPE  226     110.985  41.610 117.447  1.00  0.00           C
ATOM  11361  O32 POPE  226     110.965  40.550 116.826  1.00  0.00           O
ATOM  11362  C32 POPE  226     111.385  41.730 118.926  1.00  0.00           C
ATOM  11365  C23 POPE  226     112.985  46.430 118.287  1.00  0.00           C
ATOM  11368  C24 POPE  226     112.775  47.410 119.437  1.00  0.00           C
ATOM  11371  C25 POPE  226     111.525  47.080 120.276  1.00  0.00           C
ATOM  11374  C26 POPE  226     111.285  48.070 121.417  1.00  0.00           C
ATOM  11377  C27 POPE  226     110.465  47.440 122.547  1.00  0.00           C
ATOM  11380  C28 POPE  226     109.715  48.450 123.437  1.00  0.00           C
ATOM  11383  C29 POPE  226     110.595  49.130 124.456  1.00  0.00           C
ATOM  11385 0C21 POPE  226     110.545  48.980 125.797  1.00  0.00           C
ATOM  11387 1C21 POPE  226     109.635  48.070 126.576  1.00  0.00           C
ATOM  11390 2C21 POPE  226     110.385  47.290 127.687  1.00  0.00           C
ATOM  11393 3C21 POPE  226     109.455  46.310 128.417  1.00  0.00           C
ATOM  11396 4C21 POPE  226     110.165  45.400 129.437  1.00  0.00           C
ATOM  11399 5C21 POPE  226     110.715  46.130 130.667  1.00  0.00           C
ATOM  11402 6C21 POPE  226     110.925  45.180 131.846  1.00  0.00           C
ATOM  11405 7C21 POPE  226     111.535  45.860 133.076  1.00  0.00           C
ATOM  11408 8C21 POPE  226     111.435  45.030 134.357  1.00  0.00           C
ATOM  11412  C33 POPE  226     110.415  41.080 119.936  1.00  0.00           C
ATOM  11415  C34 POPE  226     109.265  42.010 120.367  1.00  0.00           C
ATOM  11418  C35 POPE  226     109.685  43.180 121.277  1.00  0.00           C
ATOM  11421  C36 POPE  226     109.635  42.890 122.786  1.00  0.00           C
ATOM  11424  C37 POPE  226     109.645  44.210 123.576  1.00  0.00           C
ATOM  11427  C38 POPE  226     109.395  44.100 125.087  1.00  0.00           C
ATOM  11430  C39 POPE  226     110.585  43.560 125.896  1.00  0.00           C
ATOM  11433 0C31 POPE  226     110.355  42.150 126.437  1.00  0.00           C
ATOM  11436 1C31 POPE  226     110.765  41.960 127.907  1.00  0.00           C
ATOM  11439 2C31 POPE  226     110.315  40.580 128.417  1.00  0.00           C
ATOM  11442 3C31 POPE  226     110.565  40.310 129.896  1.00  0.00           C
ATOM  11445 4C31 POPE  226     111.875  39.540 130.146  1.00  0.00           C
ATOM  11448 5C31 POPE  226     111.975  39.020 131.587  1.00  0.00           C
ATOM  11451 6C31 POPE  226     113.255  38.210 131.837  1.00  0.00           C
ATOM  11455  NH3 POPE  227      53.035  11.630 112.296  1.00  0.00           N
ATOM  11459  C12 POPE  227      54.045  10.670 111.735  1.00  0.00           C
ATOM  11462  C11 POPE  227      55.505  11.120 111.875  1.00  0.00           C
ATOM  11465  P   POPE  227      56.965   8.900 111.917  1.00  0.00           P
ATOM  11466  O13 POPE  227      57.385   7.960 110.867  1.00  0.00           O
ATOM  11467  O14 POPE  227      58.025   9.330 112.857  1.00  0.00           O
ATOM  11468  O11 POPE  227      55.755   8.280 112.727  1.00  0.00           O
ATOM  11469  O12 POPE  227      56.355  10.180 111.216  1.00  0.00           O
ATOM  11470  C1  POPE  227      55.965   7.690 114.016  1.00  0.00           C
ATOM  11473  C2  POPE  227      54.645   7.080 114.566  1.00  0.00           C
ATOM  11475  O21 POPE  227      54.655   7.080 116.007  1.00  0.00           O
ATOM  11476  C21 POPE  227      55.375   6.130 116.587  1.00  0.00           C
ATOM  11477  O22 POPE  227      56.305   5.520 116.106  1.00  0.00           O
ATOM  11478  C22 POPE  227      54.815   5.940 118.007  1.00  0.00           C
ATOM  11481  C3  POPE  227      54.215   5.700 113.977  1.00  0.00           C
ATOM  11484  O31 POPE  227      53.215   5.040 114.796  1.00  0.00           O
ATOM  11485  C31 POPE  227      51.965   5.470 114.656  1.00  0.00           C
ATOM  11486  O32 POPE  227      51.595   6.340 113.886  1.00  0.00           O
ATOM  11487  C32 POPE  227      51.095   4.850 115.746  1.00  0.00           C
ATOM  11490  C23 POPE  227      54.275   4.520 118.237  1.00  0.00           C
ATOM  11493  C24 POPE  227      53.505   4.410 119.566  1.00  0.00           C
ATOM  11496  C25 POPE  227      53.375   2.960 120.027  1.00  0.00           C
ATOM  11499  C26 POPE  227      52.405   2.770 121.207  1.00  0.00           C
ATOM  11502  C27 POPE  227      52.435   1.320 121.707  1.00  0.00           C
ATOM  11505  C28 POPE  227      51.215   0.910 122.547  1.00  0.00           C
ATOM  11508  C29 POPE  227      50.025   0.650 121.665  1.00  0.00           C
ATOM  11510 0C21 POPE  227      49.235  -0.440 121.657  1.00  0.00           C
ATOM  11512 1C21 POPE  227      49.335  -1.650 122.556  1.00  0.00           C
ATOM  11515 2C21 POPE  227      48.515  -1.450 123.837  1.00  0.00           C
ATOM  11518 3C21 POPE  227      48.625  -2.650 124.786  1.00  0.00           C
ATOM  11521 4C21 POPE  227      48.045  -2.390 126.176  1.00  0.00           C
ATOM  11524 5C21 POPE  227      46.525  -2.210 126.176  1.00  0.00           C
ATOM  11527 6C21 POPE  227      45.995  -1.900 127.577  1.00  0.00           C
ATOM  11530 7C21 POPE  227      44.495  -1.630 127.597  1.00  0.00           C
ATOM  11533 8C21 POPE  227      43.965  -1.370 129.007  1.00  0.00           C
ATOM  11537  C33 POPE  227      49.865   5.740 116.057  1.00  0.00           C
ATOM  11540  C34 POPE  227      48.955   5.200 117.187  1.00  0.00           C
ATOM  11543  C35 POPE  227      49.325   5.690 118.596  1.00  0.00           C
ATOM  11546  C36 POPE  227      48.565   4.940 119.716  1.00  0.00           C
ATOM  11549  C37 POPE  227      49.085   5.250 121.125  1.00  0.00           C
ATOM  11552  C38 POPE  227      48.585   4.250 122.197  1.00  0.00           C
ATOM  11555  C39 POPE  227      49.345   4.380 123.526  1.00  0.00           C
ATOM  11558 0C31 POPE  227      49.015   3.270 124.547  1.00  0.00           C
ATOM  11561 1C31 POPE  227      50.065   3.190 125.657  1.00  0.00           C
ATOM  11564 2C31 POPE  227      49.955   1.970 126.587  1.00  0.00           C
ATOM  11567 3C31 POPE  227      48.655   1.930 127.396  1.00  0.00           C
ATOM  11570 4C31 POPE  227      48.755   1.050 128.656  1.00  0.00           C
ATOM  11573 5C31 POPE  227      47.535   1.190 129.577  1.00  0.00           C
ATOM  11576 6C31 POPE  227      47.615   0.300 130.827  1.00  0.00           C
ATOM  11580  NH3 POPE  228      62.135  29.040 116.327  1.00  0.00           N
ATOM  11584  C12 POPE  228      61.775  30.240 117.156  1.00  0.00           C
ATOM  11587  C11 POPE  228      60.265  30.490 117.286  1.00  0.00           C
ATOM  11590  P   POPE  228      58.945  32.730 116.847  1.00  0.00           P
ATOM  11591  O13 POPE  228      59.395  34.140 116.786  1.00  0.00           O
ATOM  11592  O14 POPE  228      58.455  32.110 115.597  1.00  0.00           O
ATOM  11593  O11 POPE  228      57.755  32.660 117.896  1.00  0.00           O
ATOM  11594  O12 POPE  228      60.085  31.880 117.547  1.00  0.00           O
ATOM  11595  C1  POPE  228      58.075  32.430 119.277  1.00  0.00           C
ATOM  11598  C2  POPE  228      57.005  33.100 120.167  1.00  0.00           C
ATOM  11600  O21 POPE  228      57.225  32.750 121.545  1.00  0.00           O
ATOM  11601  C21 POPE  228      58.085  33.520 122.197  1.00  0.00           C
ATOM  11602  O22 POPE  228      58.885  34.290 121.676  1.00  0.00           O
ATOM  11603  C22 POPE  228      57.815  33.400 123.697  1.00  0.00           C
ATOM  11606  C3  POPE  228      55.575  32.670 119.716  1.00  0.00           C
ATOM  11609  O31 POPE  228      54.715  32.340 120.836  1.00  0.00           O
ATOM  11610  C31 POPE  228      54.705  31.040 121.146  1.00  0.00           C
ATOM  11611  O32 POPE  228      55.095  30.130 120.436  1.00  0.00           O
ATOM  11612  C32 POPE  228      54.075  30.830 122.515  1.00  0.00           C
ATOM  11615  C23 POPE  228      57.675  34.770 124.407  1.00  0.00           C
ATOM  11618  C24 POPE  228      56.605  34.780 125.517  1.00  0.00           C
ATOM  11621  C25 POPE  228      56.935  33.870 126.707  1.00  0.00           C
ATOM  11624  C26 POPE  228      57.585  34.600 127.887  1.00  0.00           C
ATOM  11627  C27 POPE  228      58.095  33.600 128.945  1.00  0.00           C
ATOM  11630  C28 POPE  228      58.565  34.260 130.257  1.00  0.00           C
ATOM  11633  C29 POPE  228      57.415  34.720 131.116  1.00  0.00           C
ATOM  11635 0C21 POPE  228      57.135  34.320 132.376  1.00  0.00           C
ATOM  11637 1C21 POPE  228      57.925  33.340 133.206  1.00  0.00           C
ATOM  11640 2C21 POPE  228      59.315  33.840 133.646  1.00  0.00           C
ATOM  11643 3C21 POPE  228      59.805  33.090 134.876  1.00  0.00           C
ATOM  11646 4C21 POPE  228      61.275  33.350 135.227  1.00  0.00           C
ATOM  11649 5C21 POPE  228      61.675  32.590 136.496  1.00  0.00           C
ATOM  11652 6C21 POPE  228      63.135  32.790 136.926  1.00  0.00           C
ATOM  11655 7C21 POPE  228      63.435  32.050 138.227  1.00  0.00           C
ATOM  11658 8C21 POPE  228      64.905  32.090 138.637  1.00  0.00           C
ATOM  11662  C33 POPE  228      55.155  30.370 123.517  1.00  0.00           C
ATOM  11665  C34 POPE  228      54.685  30.420 124.977  1.00  0.00           C
ATOM  11668  C35 POPE  228      53.535  29.460 125.276  1.00  0.00           C
ATOM  11671  C36 POPE  228      53.955  27.990 125.126  1.00  0.00           C
ATOM  11674  C37 POPE  228      52.825  27.030 125.497  1.00  0.00           C
ATOM  11677  C38 POPE  228      53.305  25.580 125.507  1.00  0.00           C
ATOM  11680  C39 POPE  228      52.215  24.620 125.985  1.00  0.00           C
ATOM  11683 0C31 POPE  228      51.985  24.660 127.507  1.00  0.00           C
ATOM  11686 1C31 POPE  228      53.085  23.950 128.286  1.00  0.00           C
ATOM  11689 2C31 POPE  228      52.715  23.670 129.757  1.00  0.00           C
ATOM  11692 3C31 POPE  228      53.235  22.320 130.246  1.00  0.00           C
ATOM  11695 4C31 POPE  228      52.455  21.130 129.656  1.00  0.00           C
ATOM  11698 5C31 POPE  228      53.105  19.780 129.986  1.00  0.00           C
ATOM  11701 6C31 POPE  228      52.295  18.570 129.516  1.00  0.00           C
ATOM  11705  NH3 POPE  229      62.085  94.240 156.807  1.00  0.00           N
ATOM  11709  C12 POPE  229      62.545  93.130 155.917  1.00  0.00           C
ATOM  11712  C11 POPE  229      63.475  92.210 156.715  1.00  0.00           C
ATOM  11715  P   POPE  229      63.775  91.800 159.326  1.00  0.00           P
ATOM  11716  O13 POPE  229      64.815  92.850 159.266  1.00  0.00           O
ATOM  11717  O14 POPE  229      62.915  91.900 160.527  1.00  0.00           O
ATOM  11718  O11 POPE  229      64.435  90.350 159.277  1.00  0.00           O
ATOM  11719  O12 POPE  229      62.915  91.930 158.007  1.00  0.00           O
ATOM  11720  C1  POPE  229      65.465  90.030 158.326  1.00  0.00           C
ATOM  11723  C2  POPE  229      65.315  88.580 157.786  1.00  0.00           C
ATOM  11725  O21 POPE  229      66.435  88.270 156.936  1.00  0.00           O
ATOM  11726  C21 POPE  229      66.325  88.350 155.626  1.00  0.00           C
ATOM  11727  O22 POPE  229      65.575  89.090 155.016  1.00  0.00           O
ATOM  11728  C22 POPE  229      67.315  87.390 154.966  1.00  0.00           C
ATOM  11731  C3  POPE  229      63.915  88.310 157.167  1.00  0.00           C
ATOM  11734  O31 POPE  229      63.935  87.140 156.306  1.00  0.00           O
ATOM  11735  C31 POPE  229      62.765  87.030 155.686  1.00  0.00           C
ATOM  11736  O32 POPE  229      61.775  87.690 155.926  1.00  0.00           O
ATOM  11737  C32 POPE  229      62.885  86.070 154.507  1.00  0.00           C
ATOM  11740  C23 POPE  229      67.065  87.130 153.465  1.00  0.00           C
ATOM  11743  C24 POPE  229      67.855  85.890 152.997  1.00  0.00           C
ATOM  11746  C25 POPE  229      67.765  85.580 151.495  1.00  0.00           C
ATOM  11749  C26 POPE  229      68.785  86.350 150.646  1.00  0.00           C
ATOM  11752  C27 POPE  229      69.085  85.680 149.307  1.00  0.00           C
ATOM  11755  C28 POPE  229      70.225  86.360 148.507  1.00  0.00           C
ATOM  11758  C29 POPE  229      69.795  87.640 147.827  1.00  0.00           C
ATOM  11760 0C21 POPE  229      70.205  88.070 146.607  1.00  0.00           C
ATOM  11762 1C21 POPE  229      71.205  87.380 145.706  1.00  0.00           C
ATOM  11765 2C21 POPE  229      72.245  88.340 145.087  1.00  0.00           C
ATOM  11768 3C21 POPE  229      73.105  89.060 146.146  1.00  0.00           C
ATOM  11771 4C21 POPE  229      74.315  89.800 145.557  1.00  0.00           C
ATOM  11774 5C21 POPE  229      75.165  90.430 146.667  1.00  0.00           C
ATOM  11777 6C21 POPE  229      76.315  91.300 146.146  1.00  0.00           C
ATOM  11780 7C21 POPE  229      77.055  92.030 147.276  1.00  0.00           C
ATOM  11783 8C21 POPE  229      78.195  92.930 146.775  1.00  0.00           C
ATOM  11787  C33 POPE  229      61.895  86.470 153.406  1.00  0.00           C
ATOM  11790  C34 POPE  229      62.125  87.880 152.805  1.00  0.00           C
ATOM  11793  C35 POPE  229      63.345  87.940 151.887  1.00  0.00           C
ATOM  11796  C36 POPE  229      63.435  89.200 151.017  1.00  0.00           C
ATOM  11799  C37 POPE  229      64.355  88.990 149.816  1.00  0.00           C
ATOM  11802  C38 POPE  229      64.185  90.090 148.766  1.00  0.00           C
ATOM  11805  C39 POPE  229      64.905  89.830 147.447  1.00  0.00           C
ATOM  11808 0C31 POPE  229      64.635  91.000 146.486  1.00  0.00           C
ATOM  11811 1C31 POPE  229      64.805  90.660 144.997  1.00  0.00           C
ATOM  11814 2C31 POPE  229      64.305  91.770 144.057  1.00  0.00           C
ATOM  11817 3C31 POPE  229      62.895  92.270 144.437  1.00  0.00           C
ATOM  11820 4C31 POPE  229      62.165  93.070 143.367  1.00  0.00           C
ATOM  11823 5C31 POPE  229      60.885  93.720 143.917  1.00  0.00           C
ATOM  11826 6C31 POPE  229      59.875  94.100 142.837  1.00  0.00           C
ATOM  11830  NH3 POPE  230      91.345  46.000 157.596  1.00  0.00           N
ATOM  11834  C12 POPE  230      90.055  46.120 158.355  1.00  0.00           C
ATOM  11837  C11 POPE  230      89.065  47.110 157.706  1.00  0.00           C
ATOM  11840  P   POPE  230      88.845  49.710 158.036  1.00  0.00           P
ATOM  11841  O13 POPE  230      88.635  49.620 159.495  1.00  0.00           O
ATOM  11842  O14 POPE  230      89.525  50.920 157.525  1.00  0.00           O
ATOM  11843  O11 POPE  230      87.455  49.570 157.286  1.00  0.00           O
ATOM  11844  O12 POPE  230      89.645  48.410 157.556  1.00  0.00           O
ATOM  11845  C1  POPE  230      87.405  49.180 155.917  1.00  0.00           C
ATOM  11848  C2  POPE  230      86.485  50.120 155.096  1.00  0.00           C
ATOM  11850  O21 POPE  230      87.085  50.410 153.816  1.00  0.00           O
ATOM  11851  C21 POPE  230      88.075  51.300 153.797  1.00  0.00           C
ATOM  11852  O22 POPE  230      88.615  51.810 154.757  1.00  0.00           O
ATOM  11853  C22 POPE  230      88.515  51.530 152.355  1.00  0.00           C
ATOM  11856  C3  POPE  230      85.995  51.400 155.855  1.00  0.00           C
ATOM  11859  O31 POPE  230      85.385  52.310 154.917  1.00  0.00           O
ATOM  11860  C31 POPE  230      84.175  51.890 154.536  1.00  0.00           C
ATOM  11861  O32 POPE  230      83.495  51.060 155.096  1.00  0.00           O
ATOM  11862  C32 POPE  230      83.855  52.540 153.186  1.00  0.00           C
ATOM  11865  C23 POPE  230      87.355  51.980 151.456  1.00  0.00           C
ATOM  11868  C24 POPE  230      87.725  51.890 149.977  1.00  0.00           C
ATOM  11871  C25 POPE  230      86.515  51.520 149.117  1.00  0.00           C
ATOM  11874  C26 POPE  230      86.825  51.640 147.626  1.00  0.00           C
ATOM  11877  C27 POPE  230      85.565  51.780 146.775  1.00  0.00           C
ATOM  11880  C28 POPE  230      85.945  51.980 145.307  1.00  0.00           C
ATOM  11883  C29 POPE  230      84.755  52.060 144.387  1.00  0.00           C
ATOM  11885 0C21 POPE  230      84.845  52.520 143.125  1.00  0.00           C
ATOM  11887 1C21 POPE  230      86.135  52.970 142.497  1.00  0.00           C
ATOM  11890 2C21 POPE  230      86.155  52.800 140.967  1.00  0.00           C
ATOM  11893 3C21 POPE  230      86.405  51.360 140.497  1.00  0.00           C
ATOM  11896 4C21 POPE  230      86.395  51.300 138.956  1.00  0.00           C
ATOM  11899 5C21 POPE  230      86.935  50.000 138.355  1.00  0.00           C
ATOM  11902 6C21 POPE  230      86.045  48.760 138.476  1.00  0.00           C
ATOM  11905 7C21 POPE  230      86.565  47.610 137.596  1.00  0.00           C
ATOM  11908 8C21 POPE  230      85.565  46.490 137.357  1.00  0.00           C
ATOM  11912  C33 POPE  230      82.355  52.520 152.836  1.00  0.00           C
ATOM  11915  C34 POPE  230      81.995  53.270 151.557  1.00  0.00           C
ATOM  11918  C35 POPE  230      80.625  53.980 151.635  1.00  0.00           C
ATOM  11921  C36 POPE  230      79.715  53.730 150.417  1.00  0.00           C
ATOM  11924  C37 POPE  230      78.365  54.460 150.536  1.00  0.00           C
ATOM  11927  C38 POPE  230      77.235  53.670 151.236  1.00  0.00           C
ATOM  11930  C39 POPE  230      76.585  52.590 150.346  1.00  0.00           C
ATOM  11933 0C31 POPE  230      75.285  52.010 150.936  1.00  0.00           C
ATOM  11936 1C31 POPE  230      74.425  51.270 149.906  1.00  0.00           C
ATOM  11939 2C31 POPE  230      73.035  50.880 150.426  1.00  0.00           C
ATOM  11942 3C31 POPE  230      73.055  49.650 151.355  1.00  0.00           C
ATOM  11945 4C31 POPE  230      71.695  49.330 151.995  1.00  0.00           C
ATOM  11948 5C31 POPE  230      71.735  48.050 152.836  1.00  0.00           C
ATOM  11951 6C31 POPE  230      70.425  47.690 153.536  1.00  0.00           C
ATOM  11955  NH3 POPE  231      78.925  82.240 162.027  1.00  0.00           N
ATOM  11959  C12 POPE  231      78.255  81.870 163.326  1.00  0.00           C
ATOM  11962  C11 POPE  231      77.055  82.790 163.625  1.00  0.00           C
ATOM  11965  P   POPE  231      75.735  81.300 165.305  1.00  0.00           P
ATOM  11966  O13 POPE  231      75.065  81.440 166.626  1.00  0.00           O
ATOM  11967  O14 POPE  231      76.615  80.110 165.165  1.00  0.00           O
ATOM  11968  O11 POPE  231      74.555  81.240 164.247  1.00  0.00           O
ATOM  11969  O12 POPE  231      76.545  82.610 164.947  1.00  0.00           O
ATOM  11970  C1  POPE  231      74.335  80.030 163.507  1.00  0.00           C
ATOM  11973  C2  POPE  231      75.065  80.050 162.137  1.00  0.00           C
ATOM  11975  O21 POPE  231      74.775  81.270 161.415  1.00  0.00           O
ATOM  11976  C21 POPE  231      73.505  81.550 161.197  1.00  0.00           C
ATOM  11977  O22 POPE  231      72.585  80.750 161.156  1.00  0.00           O
ATOM  11978  C22 POPE  231      73.355  83.080 161.167  1.00  0.00           C
ATOM  11981  C3  POPE  231      74.835  78.750 161.306  1.00  0.00           C
ATOM  11984  O31 POPE  231      75.575  78.570 160.087  1.00  0.00           O
ATOM  11985  C31 POPE  231      76.165  79.560 159.447  1.00  0.00           C
ATOM  11986  O32 POPE  231      76.905  80.410 159.906  1.00  0.00           O
ATOM  11987  C32 POPE  231      75.755  79.470 157.986  1.00  0.00           C
ATOM  11990  C23 POPE  231      72.915  83.650 159.797  1.00  0.00           C
ATOM  11993  C24 POPE  231      74.085  83.960 158.867  1.00  0.00           C
ATOM  11996  C25 POPE  231      73.625  84.600 157.536  1.00  0.00           C
ATOM  11999  C26 POPE  231      74.785  85.280 156.796  1.00  0.00           C
ATOM  12002  C27 POPE  231      74.535  85.610 155.305  1.00  0.00           C
ATOM  12005  C28 POPE  231      73.895  87.000 155.077  1.00  0.00           C
ATOM  12008  C29 POPE  231      72.395  86.970 155.227  1.00  0.00           C
ATOM  12010 0C21 POPE  231      71.475  87.570 154.447  1.00  0.00           C
ATOM  12012 1C21 POPE  231      71.755  88.450 153.257  1.00  0.00           C
ATOM  12015 2C21 POPE  231      70.475  89.090 152.686  1.00  0.00           C
ATOM  12018 3C21 POPE  231      70.755  89.880 151.406  1.00  0.00           C
ATOM  12021 4C21 POPE  231      69.515  90.350 150.625  1.00  0.00           C
ATOM  12024 5C21 POPE  231      69.905  91.150 149.367  1.00  0.00           C
ATOM  12027 6C21 POPE  231      68.775  91.390 148.355  1.00  0.00           C
ATOM  12030 7C21 POPE  231      69.245  92.190 147.126  1.00  0.00           C
ATOM  12033 8C21 POPE  231      68.205  92.310 146.007  1.00  0.00           C
ATOM  12037  C33 POPE  231      76.955  79.270 157.046  1.00  0.00           C
ATOM  12040  C34 POPE  231      76.565  78.480 155.786  1.00  0.00           C
ATOM  12043  C35 POPE  231      75.225  78.910 155.186  1.00  0.00           C
ATOM  12046  C36 POPE  231      75.065  78.470 153.736  1.00  0.00           C
ATOM  12049  C37 POPE  231      73.625  78.680 153.225  1.00  0.00           C
ATOM  12052  C38 POPE  231      73.385  78.070 151.837  1.00  0.00           C
ATOM  12055  C39 POPE  231      73.775  76.600 151.786  1.00  0.00           C
ATOM  12058 0C31 POPE  231      73.195  75.820 150.607  1.00  0.00           C
ATOM  12061 1C31 POPE  231      73.685  74.370 150.646  1.00  0.00           C
ATOM  12064 2C31 POPE  231      73.035  73.430 149.626  1.00  0.00           C
ATOM  12067 3C31 POPE  231      73.395  73.760 148.167  1.00  0.00           C
ATOM  12070 4C31 POPE  231      72.825  72.720 147.197  1.00  0.00           C
ATOM  12073 5C31 POPE  231      73.165  73.020 145.737  1.00  0.00           C
ATOM  12076 6C31 POPE  231      72.415  72.120 144.747  1.00  0.00           C
ATOM  12080  NH3 POPE  232      26.595  34.550 112.766  1.00  0.00           N
ATOM  12084  C12 POPE  232      25.245  34.270 113.377  1.00  0.00           C
ATOM  12087  C11 POPE  232      24.125  34.550 112.366  1.00  0.00           C
ATOM  12090  P   POPE  232      22.395  36.440 111.786  1.00  0.00           P
ATOM  12091  O13 POPE  232      22.845  37.470 110.826  1.00  0.00           O
ATOM  12092  O14 POPE  232      21.665  35.260 111.257  1.00  0.00           O
ATOM  12093  O11 POPE  232      21.585  37.090 113.007  1.00  0.00           O
ATOM  12094  O12 POPE  232      23.725  35.910 112.477  1.00  0.00           O
ATOM  12095  C1  POPE  232      21.785  36.630 114.347  1.00  0.00           C
ATOM  12098  C2  POPE  232      22.865  37.470 115.087  1.00  0.00           C
ATOM  12100  O21 POPE  232      23.555  36.660 116.057  1.00  0.00           O
ATOM  12101  C21 POPE  232      23.055  36.560 117.276  1.00  0.00           C
ATOM  12102  O22 POPE  232      21.955  36.910 117.646  1.00  0.00           O
ATOM  12103  C22 POPE  232      24.155  36.030 118.227  1.00  0.00           C
ATOM  12106  C3  POPE  232      22.325  38.840 115.625  1.00  0.00           C
ATOM  12109  O31 POPE  232      23.335  39.450 116.446  1.00  0.00           O
ATOM  12110  C31 POPE  232      23.135  39.970 117.655  1.00  0.00           C
ATOM  12111  O32 POPE  232      24.055  40.160 118.447  1.00  0.00           O
ATOM  12112  C32 POPE  232      21.725  40.450 117.926  1.00  0.00           C
ATOM  12115  C23 POPE  232      23.805  36.190 119.726  1.00  0.00           C
ATOM  12118  C24 POPE  232      24.895  36.880 120.555  1.00  0.00           C
ATOM  12121  C25 POPE  232      24.355  37.200 121.956  1.00  0.00           C
ATOM  12124  C26 POPE  232      25.245  38.100 122.837  1.00  0.00           C
ATOM  12127  C27 POPE  232      24.485  38.440 124.127  1.00  0.00           C
ATOM  12130  C28 POPE  232      25.305  39.250 125.146  1.00  0.00           C
ATOM  12133  C29 POPE  232      24.465  39.420 126.386  1.00  0.00           C
ATOM  12135 0C21 POPE  232      24.565  38.730 127.536  1.00  0.00           C
ATOM  12137 1C21 POPE  232      25.565  37.650 127.887  1.00  0.00           C
ATOM  12140 2C21 POPE  232      26.245  37.920 129.247  1.00  0.00           C
ATOM  12143 3C21 POPE  232      25.245  37.950 130.415  1.00  0.00           C
ATOM  12146 4C21 POPE  232      25.905  37.960 131.797  1.00  0.00           C
ATOM  12149 5C21 POPE  232      24.855  37.760 132.907  1.00  0.00           C
ATOM  12152 6C21 POPE  232      25.485  37.600 134.297  1.00  0.00           C
ATOM  12155 7C21 POPE  232      24.595  36.810 135.266  1.00  0.00           C
ATOM  12158 8C21 POPE  232      25.245  36.600 136.637  1.00  0.00           C
ATOM  12162  C33 POPE  232      21.755  41.500 119.045  1.00  0.00           C
ATOM  12165  C34 POPE  232      20.385  41.730 119.646  1.00  0.00           C
ATOM  12168  C35 POPE  232      20.455  42.610 120.906  1.00  0.00           C
ATOM  12171  C36 POPE  232      19.165  42.480 121.707  1.00  0.00           C
ATOM  12174  C37 POPE  232      19.045  43.430 122.887  1.00  0.00           C
ATOM  12177  C38 POPE  232      17.815  43.160 123.757  1.00  0.00           C
ATOM  12180  C39 POPE  232      17.865  44.050 124.996  1.00  0.00           C
ATOM  12183 0C31 POPE  232      16.765  43.790 126.036  1.00  0.00           C
ATOM  12186 1C31 POPE  232      17.095  44.500 127.356  1.00  0.00           C
ATOM  12189 2C31 POPE  232      15.895  44.660 128.307  1.00  0.00           C
ATOM  12192 3C31 POPE  232      15.285  43.330 128.757  1.00  0.00           C
ATOM  12195 4C31 POPE  232      14.165  43.530 129.786  1.00  0.00           C
ATOM  12198 5C31 POPE  232      13.635  42.220 130.367  1.00  0.00           C
ATOM  12201 6C31 POPE  232      12.505  42.420 131.367  1.00  0.00           C
ATOM  12205  NH3 POPE  233      84.655 127.610 152.456  1.00  0.00           N
ATOM  12209  C12 POPE  233      83.455 126.780 152.046  1.00  0.00           C
ATOM  12212  C11 POPE  233      82.885 125.900 153.186  1.00  0.00           C
ATOM  12215  P   POPE  233      81.055 125.960 155.066  1.00  0.00           P
ATOM  12216  O13 POPE  233      81.055 126.690 156.356  1.00  0.00           O
ATOM  12217  O14 POPE  233      81.235 124.480 155.066  1.00  0.00           O
ATOM  12218  O11 POPE  233      79.715 126.300 154.316  1.00  0.00           O
ATOM  12219  O12 POPE  233      82.195 126.670 154.176  1.00  0.00           O
ATOM  12220  C1  POPE  233      79.595 127.250 153.277  1.00  0.00           C
ATOM  12223  C2  POPE  233      79.615 126.530 151.896  1.00  0.00           C
ATOM  12225  O21 POPE  233      80.075 127.380 150.827  1.00  0.00           O
ATOM  12226  C21 POPE  233      79.445 128.520 150.656  1.00  0.00           C
ATOM  12227  O22 POPE  233      78.485 128.950 151.286  1.00  0.00           O
ATOM  12228  C22 POPE  233      80.125 129.250 149.516  1.00  0.00           C
ATOM  12231  C3  POPE  233      78.275 125.810 151.577  1.00  0.00           C
ATOM  12234  O31 POPE  233      78.445 124.640 150.745  1.00  0.00           O
ATOM  12235  C31 POPE  233      77.915 124.700 149.507  1.00  0.00           C
ATOM  12236  O32 POPE  233      77.455 125.700 148.995  1.00  0.00           O
ATOM  12237  C32 POPE  233      77.955 123.290 148.906  1.00  0.00           C
ATOM  12240  C23 POPE  233      79.335 129.100 148.206  1.00  0.00           C
[truncated: 1,738,091 more chars]
