# Supplementary material for: Characterizing Membrane Association and Periplasmic Transfer of Bacterial Lipoproteins through Molecular Dynamics Simulations
Source: Structure. 2020 Apr 7;28(4):475–487.e3. doi: 10.1016/j.str.2020.01.012 (PMC7139219; doi:10.1016/j.str.2020.01.012)
Supplement: Data S3. Final Coordinates from Simulations (M–X), Related to Figure 3 [file mmc5.zip › M-X/RLPA-4-atomistic.pdb]

TITLE     Protein
REMARK    THIS IS A SIMULATION BOX
CRYST1  129.197  129.197  287.797  90.00  90.00  90.00 P 1           1
MODEL        1
ATOM      1  N   CYSTA   1      80.413  78.702 152.863  1.00  0.00           N
ATOM      3  CA  CYSTA   1      81.602  78.743 152.024  1.00  0.00           C
ATOM      5  C   CYSTA   1      82.103  80.133 151.673  1.00  0.00           C
ATOM      6  O   CYSTA   1      81.854  80.684 150.593  1.00  0.00           O
ATOM      7  CB  CYSTA   1      81.772  77.714 150.863  1.00  0.00           C
ATOM     10  SG  CYSTA   1      82.342  76.104 151.464  1.00  0.00           S
ATOM     11  C1  CYSTA   1      81.562  74.952 150.303  1.00  0.00           C
ATOM     14  CA1 CYSTA   1      79.183  78.203 152.634  1.00  0.00           C
ATOM     15  OA1 CYSTA   1      78.523  77.943 153.643  1.00  0.00           O
ATOM     16  CA2 CYSTA   1      78.542  77.912 151.283  1.00  0.00           C
ATOM     19  C11 CYSTA   1      82.562  73.933 149.723  1.00  0.00           C
ATOM     21  O11 CYSTA   1      83.393  74.482 148.703  1.00  0.00           O
ATOM     22  CX1 CYSTA   1      82.872  74.923 147.583  1.00  0.00           C
ATOM     23  OX1 CYSTA   1      81.714  74.824 147.223  1.00  0.00           O
ATOM     24  CX2 CYSTA   1      84.012  75.513 146.753  1.00  0.00           C
ATOM     27  C12 CYSTA   1      81.973  72.534 149.393  1.00  0.00           C
ATOM     30  O12 CYSTA   1      80.713  72.574 148.684  1.00  0.00           O
ATOM     31  CD1 CYSTA   1      80.753  72.093 147.443  1.00  0.00           C
ATOM     32  OD1 CYSTA   1      81.753  71.683 146.884  1.00  0.00           O
ATOM     33  CD2 CYSTA   1      79.354  71.934 146.923  1.00  0.00           C
ATOM     36  CA3 CYSTA   1      78.613  79.043 150.214  1.00  0.00           C
ATOM     39  CA4 CYSTA   1      77.832  78.733 148.913  1.00  0.00           C
ATOM     42  CA5 CYSTA   1      77.733  79.942 147.963  1.00  0.00           C
ATOM     45  CA6 CYSTA   1      78.933  80.144 147.024  1.00  0.00           C
ATOM     48  CA7 CYSTA   1      78.953  79.214 145.783  1.00  0.00           C
ATOM     51  CA8 CYSTA   1      78.042  79.684 144.633  1.00  0.00           C
ATOM     54  CA9 CYSTA   1      77.882  78.653 143.503  1.00  0.00           C
ATOM     57 0CA1 CYSTA   1      79.163  78.364 142.713  1.00  0.00           C
ATOM     60 1CA1 CYSTA   1      78.983  77.263 141.653  1.00  0.00           C
ATOM     63 2CA1 CYSTA   1      80.283  76.904 140.913  1.00  0.00           C
ATOM     66 3CA1 CYSTA   1      80.293  75.473 140.343  1.00  0.00           C
ATOM     69 4CA1 CYSTA   1      79.542  75.312 139.013  1.00  0.00           C
ATOM     72 5CA1 CYSTA   1      80.332  75.864 137.823  1.00  0.00           C
ATOM     75 6CA1 CYSTA   1      79.612  75.674 136.473  1.00  0.00           C
ATOM     79  CD3 CYSTA   1      79.354  71.284 145.524  1.00  0.00           C
ATOM     82  CD4 CYSTA   1      79.372  72.333 144.414  1.00  0.00           C
ATOM     85  CD5 CYSTA   1      79.493  71.763 142.983  1.00  0.00           C
ATOM     88  CD6 CYSTA   1      78.152  71.394 142.323  1.00  0.00           C
ATOM     91  CD7 CYSTA   1      77.292  70.394 143.113  1.00  0.00           C
ATOM     94  CD8 CYSTA   1      76.042  69.913 142.373  1.00  0.00           C
ATOM     97  CD9 CYSTA   1      75.293  68.843 143.183  1.00  0.00           C
ATOM    100 0CD1 CYSTA   1      74.003  68.364 142.503  1.00  0.00           C
ATOM    103 1CD1 CYSTA   1      72.863  69.382 142.573  1.00  0.00           C
ATOM    106 2CD1 CYSTA   1      71.882  69.242 141.393  1.00  0.00           C
ATOM    109 3CD1 CYSTA   1      70.762  70.293 141.403  1.00  0.00           C
ATOM    112 4CD1 CYSTA   1      70.122  70.513 140.024  1.00  0.00           C
ATOM    115 5CD1 CYSTA   1      69.552  69.253 139.373  1.00  0.00           C
ATOM    118 6CD1 CYSTA   1      68.983  69.522 137.973  1.00  0.00           C
ATOM    122  CX3 CYSTA   1      83.483  76.324 145.553  1.00  0.00           C
ATOM    125  CX4 CYSTA   1      84.583  76.904 144.653  1.00  0.00           C
ATOM    128  CX5 CYSTA   1      85.393  75.854 143.893  1.00  0.00           C
ATOM    131  CX6 CYSTA   1      84.613  75.062 142.823  1.00  0.00           C
ATOM    134  CX7 CYSTA   1      85.553  74.123 142.063  1.00  0.00           C
ATOM    137  CX8 CYSTA   1      84.902  73.434 140.854  1.00  0.00           C
ATOM    140  CX9 CYSTA   1      85.902  72.562 140.143  1.00  0.00           C
ATOM    142 0CX1 CYSTA   1      85.622  71.613 139.233  1.00  0.00           C
ATOM    144 1CX1 CYSTA   1      84.253  71.233 138.734  1.00  0.00           C
ATOM    147 2CX1 CYSTA   1      84.003  71.753 137.303  1.00  0.00           C
ATOM    150 3CX1 CYSTA   1      82.603  71.403 136.774  1.00  0.00           C
ATOM    153 4CX1 CYSTA   1      82.323  72.034 135.403  1.00  0.00           C
ATOM    156 5CX1 CYSTA   1      80.872  71.873 134.933  1.00  0.00           C
ATOM    159 6CX1 CYSTA   1      80.443  70.424 134.693  1.00  0.00           C
ATOM    162 7CX1 CYSTA   1      79.043  70.354 134.064  1.00  0.00           C
ATOM    165 8CX1 CYSTA   1      78.583  68.943 133.673  1.00  0.00           C
ATOM    169  N   THR A   2      82.933  80.714 152.564  1.00  0.00           N
ATOM    171  CA  THR A   2      84.333  80.993 152.214  1.00  0.00           C
ATOM    173  CB  THR A   2      84.854  82.364 152.663  1.00  0.00           C
ATOM    175  OG1 THR A   2      85.492  83.012 151.573  1.00  0.00           O
ATOM    177  CG2 THR A   2      85.913  82.342 153.793  1.00  0.00           C
ATOM    181  C   THR A   2      85.083  79.873 152.893  1.00  0.00           C
ATOM    182  O   THR A   2      84.753  79.552 154.024  1.00  0.00           O
ATOM    183  N   SER A   3      86.053  79.162 152.284  1.00  0.00           N
ATOM    185  CA  SER A   3      86.582  77.943 152.903  1.00  0.00           C
ATOM    187  CB  SER A   3      87.373  77.022 151.943  1.00  0.00           C
ATOM    190  OG  SER A   3      88.063  77.793 150.953  1.00  0.00           O
ATOM    192  C   SER A   3      87.262  78.104 154.274  1.00  0.00           C
ATOM    193  O   SER A   3      87.923  79.104 154.553  1.00  0.00           O
ATOM    194  N   ASP A   4      86.973  77.122 155.163  1.00  0.00           N
ATOM    196  CA  ASP A   4      86.753  77.254 156.604  1.00  0.00           C
ATOM    198  CB  ASP A   4      87.603  76.312 157.503  1.00  0.00           C
ATOM    201  CG  ASP A   4      89.094  76.543 157.513  1.00  0.00           C
ATOM    202  OD1 ASP A   4      89.783  75.662 158.113  1.00  0.00           O
ATOM    203  OD2 ASP A   4      89.613  77.562 156.993  1.00  0.00           O
ATOM    204  C   ASP A   4      86.333  78.583 157.233  1.00  0.00           C
ATOM    205  O   ASP A   4      86.932  79.113 158.164  1.00  0.00           O
ATOM    206  N   ASP A   5      85.122  79.053 156.853  1.00  0.00           N
ATOM    208  CA  ASP A   5      84.213  79.723 157.733  1.00  0.00           C
ATOM    210  CB  ASP A   5      83.592  81.003 157.073  1.00  0.00           C
ATOM    213  CG  ASP A   5      82.493  81.022 156.013  1.00  0.00           C
ATOM    214  OD1 ASP A   5      81.952  82.154 155.853  1.00  0.00           O
ATOM    215  OD2 ASP A   5      82.213  80.043 155.283  1.00  0.00           O
ATOM    216  C   ASP A   5      83.193  78.733 158.323  1.00  0.00           C
ATOM    217  O   ASP A   5      82.644  77.873 157.653  1.00  0.00           O
ATOM    218  N   GLY A   6      82.933  78.743 159.643  1.00  0.00           N
ATOM    220  CA  GLY A   6      83.542  79.574 160.664  1.00  0.00           C
ATOM    223  C   GLY A   6      84.823  79.014 161.214  1.00  0.00           C
ATOM    224  O   GLY A   6      85.812  79.714 161.333  1.00  0.00           O
ATOM    225  N   GLN A   7      84.832  77.723 161.583  1.00  0.00           N
ATOM    227  CA  GLN A   7      86.023  77.022 162.063  1.00  0.00           C
ATOM    229  CB  GLN A   7      85.993  76.753 163.604  1.00  0.00           C
ATOM    232  CG  GLN A   7      87.283  77.223 164.333  1.00  0.00           C
ATOM    235  CD  GLN A   7      87.373  78.733 164.583  1.00  0.00           C
ATOM    236  OE1 GLN A   7      88.423  79.253 164.964  1.00  0.00           O
ATOM    237  NE2 GLN A   7      86.263  79.474 164.414  1.00  0.00           N
ATOM    240  C   GLN A   7      86.163  75.674 161.384  1.00  0.00           C
ATOM    241  O   GLN A   7      87.223  75.303 160.893  1.00  0.00           O
ATOM    242  N   GLN A   8      85.052  74.913 161.384  1.00  0.00           N
ATOM    244  CA  GLN A   8      84.963  73.614 160.783  1.00  0.00           C
ATOM    246  CB  GLN A   8      85.484  72.452 161.703  1.00  0.00           C
ATOM    249  CG  GLN A   8      84.473  71.534 162.453  1.00  0.00           C
ATOM    252  CD  GLN A   8      83.402  72.193 163.343  1.00  0.00           C
ATOM    253  OE1 GLN A   8      82.372  71.553 163.604  1.00  0.00           O
ATOM    254  NE2 GLN A   8      83.604  73.434 163.803  1.00  0.00           N
ATOM    257  C   GLN A   8      83.493  73.483 160.503  1.00  0.00           C
ATOM    258  O   GLN A   8      82.683  74.104 161.184  1.00  0.00           O
ATOM    259  N   GLN A   9      83.033  72.683 159.553  1.00  0.00           N
ATOM    261  CA  GLN A   9      83.763  72.413 158.353  1.00  0.00           C
ATOM    263  CB  GLN A   9      84.342  70.983 158.393  1.00  0.00           C
ATOM    266  CG  GLN A   9      85.414  70.784 157.294  1.00  0.00           C
ATOM    269  CD  GLN A   9      86.664  69.993 157.673  1.00  0.00           C
ATOM    270  OE1 GLN A   9      87.583  69.854 156.874  1.00  0.00           O
ATOM    271  NE2 GLN A   9      86.762  69.544 158.943  1.00  0.00           N
ATOM    274  C   GLN A   9      82.812  72.604 157.214  1.00  0.00           C
ATOM    275  O   GLN A   9      82.122  71.693 156.774  1.00  0.00           O
ATOM    276  N   THR A  10      82.802  73.812 156.673  1.00  0.00           N
ATOM    278  CA  THR A  10      82.732  73.993 155.244  1.00  0.00           C
ATOM    280  CB  THR A  10      81.854  75.174 154.833  1.00  0.00           C
ATOM    282  OG1 THR A  10      81.383  75.924 155.953  1.00  0.00           O
ATOM    284  CG2 THR A  10      80.613  74.622 154.143  1.00  0.00           C
ATOM    288  C   THR A  10      84.192  74.162 154.854  1.00  0.00           C
ATOM    289  O   THR A  10      84.893  75.043 155.354  1.00  0.00           O
ATOM    290  N   VAL A  11      84.792  73.272 154.053  1.00  0.00           N
ATOM    292  CA  VAL A  11      84.213  72.312 153.143  1.00  0.00           C
ATOM    294  CB  VAL A  11      85.283  72.104 152.083  1.00  0.00           C
ATOM    296  CG1 VAL A  11      84.923  71.062 151.013  1.00  0.00           C
ATOM    300  CG2 VAL A  11      85.592  73.464 151.454  1.00  0.00           C
ATOM    304  C   VAL A  11      83.893  70.973 153.773  1.00  0.00           C
ATOM    305  O   VAL A  11      84.792  70.223 154.134  1.00  0.00           O
ATOM    306  N   SER A  12      82.612  70.563 153.854  1.00  0.00           N
ATOM    308  CA  SER A  12      82.243  69.223 154.313  1.00  0.00           C
ATOM    310  CB  SER A  12      80.713  69.043 154.414  1.00  0.00           C
ATOM    313  OG  SER A  12      80.103  70.004 155.283  1.00  0.00           O
ATOM    315  C   SER A  12      82.743  68.123 153.383  1.00  0.00           C
ATOM    316  O   SER A  12      82.952  66.993 153.803  1.00  0.00           O
ATOM    317  N   VAL A  13      82.914  68.493 152.093  1.00  0.00           N
ATOM    319  CA  VAL A  13      83.473  67.723 150.993  1.00  0.00           C
ATOM    321  CB  VAL A  13      84.673  66.823 151.273  1.00  0.00           C
ATOM    323  CG1 VAL A  13      85.253  66.284 149.953  1.00  0.00           C
ATOM    327  CG2 VAL A  13      85.793  67.593 152.024  1.00  0.00           C
ATOM    331  C   VAL A  13      82.353  66.982 150.283  1.00  0.00           C
ATOM    332  O   VAL A  13      81.543  66.332 150.953  1.00  0.00           O
ATOM    333  N   PRO A  14      82.133  67.063 148.973  1.00  0.00           N
ATOM    334  CD  PRO A  14      82.512  68.203 148.134  1.00  0.00           C
ATOM    337  CA  PRO A  14      81.302  66.104 148.253  1.00  0.00           C
ATOM    339  CB  PRO A  14      81.243  66.683 146.833  1.00  0.00           C
ATOM    342  CG  PRO A  14      81.453  68.184 147.033  1.00  0.00           C
ATOM    345  C   PRO A  14      81.812  64.653 148.264  1.00  0.00           C
ATOM    346  O   PRO A  14      82.823  64.404 147.604  1.00  0.00           O
ATOM    347  N   GLN A  15      81.152  63.663 148.923  1.00  0.00           N
ATOM    349  CA  GLN A  15      80.093  63.812 149.934  1.00  0.00           C
ATOM    351  CB  GLN A  15      80.604  63.093 151.203  1.00  0.00           C
ATOM    354  CG  GLN A  15      79.973  63.614 152.533  1.00  0.00           C
ATOM    357  CD  GLN A  15      80.942  64.133 153.613  1.00  0.00           C
ATOM    358  OE1 GLN A  15      80.452  64.663 154.613  1.00  0.00           O
ATOM    359  NE2 GLN A  15      82.273  64.022 153.434  1.00  0.00           N
ATOM    362  C   GLN A  15      78.673  63.323 149.583  1.00  0.00           C
ATOM    363  O   GLN A  15      78.272  62.273 150.074  1.00  0.00           O
ATOM    364  N   PRO A  16      77.872  64.092 148.833  1.00  0.00           N
ATOM    365  CD  PRO A  16      78.312  64.443 147.473  1.00  0.00           C
ATOM    368  CA  PRO A  16      76.442  63.873 148.714  1.00  0.00           C
ATOM    370  CB  PRO A  16      76.322  63.034 147.464  1.00  0.00           C
ATOM    373  CG  PRO A  16      77.273  63.793 146.524  1.00  0.00           C
ATOM    376  C   PRO A  16      75.503  63.603 149.883  1.00  0.00           C
ATOM    377  O   PRO A  16      75.273  62.483 150.333  1.00  0.00           O
ATOM    378  N   ALA A  17      74.802  64.663 150.293  1.00  0.00           N
ATOM    380  CA  ALA A  17      73.383  64.583 150.543  1.00  0.00           C
ATOM    382  CB  ALA A  17      73.022  65.202 151.893  1.00  0.00           C
ATOM    386  C   ALA A  17      72.802  65.452 149.453  1.00  0.00           C
ATOM    387  O   ALA A  17      73.482  66.343 148.964  1.00  0.00           O
ATOM    388  N   VAL A  18      71.552  65.233 149.033  1.00  0.00           N
ATOM    390  CA  VAL A  18      70.893  66.173 148.164  1.00  0.00           C
ATOM    392  CB  VAL A  18      70.413  65.573 146.843  1.00  0.00           C
ATOM    394  CG1 VAL A  18      69.732  66.632 145.964  1.00  0.00           C
ATOM    398  CG2 VAL A  18      71.643  65.074 146.083  1.00  0.00           C
ATOM    402  C   VAL A  18      69.763  66.742 148.954  1.00  0.00           C
ATOM    403  O   VAL A  18      69.913  67.753 149.623  1.00  0.00           O
ATOM    404  N   CYS A  19      68.583  66.104 148.913  1.00  0.00           N
ATOM    406  CA  CYS A  19      67.372  66.833 149.183  1.00  0.00           C
ATOM    408  CB  CYS A  19      66.192  66.173 148.414  1.00  0.00           C
ATOM    411  SG  CYS A  19      64.612  67.063 148.443  1.00  0.00           S
ATOM    413  C   CYS A  19      67.083  67.044 150.664  1.00  0.00           C
ATOM    414  O   CYS A  19      66.342  67.964 150.973  1.00  0.00           O
ATOM    415  N   ASN A  20      67.703  66.273 151.604  1.00  0.00           N
ATOM    417  CA  ASN A  20      67.493  66.324 153.063  1.00  0.00           C
ATOM    419  CB  ASN A  20      68.493  67.283 153.753  1.00  0.00           C
ATOM    422  CG  ASN A  20      69.923  66.784 153.613  1.00  0.00           C
ATOM    423  OD1 ASN A  20      70.363  65.872 154.313  1.00  0.00           O
ATOM    424  ND2 ASN A  20      70.713  67.452 152.753  1.00  0.00           N
ATOM    427  C   ASN A  20      66.083  66.662 153.583  1.00  0.00           C
ATOM    428  O   ASN A  20      65.862  67.663 154.253  1.00  0.00           O
ATOM    429  N   GLY A  21      65.052  65.843 153.373  1.00  0.00           N
ATOM    431  CA  GLY A  21      65.143  64.404 153.313  1.00  0.00           C
ATOM    434  C   GLY A  21      64.152  63.764 152.383  1.00  0.00           C
ATOM    435  O   GLY A  21      62.952  63.882 152.613  1.00  0.00           O
ATOM    436  N   PRO A  22      64.573  63.034 151.363  1.00  0.00           N
ATOM    437  CD  PRO A  22      65.923  63.083 150.803  1.00  0.00           C
ATOM    440  CA  PRO A  22      63.892  61.823 150.923  1.00  0.00           C
ATOM    442  CB  PRO A  22      64.662  61.423 149.633  1.00  0.00           C
ATOM    445  CG  PRO A  22      65.722  62.504 149.414  1.00  0.00           C
ATOM    448  C   PRO A  22      64.012  60.693 151.923  1.00  0.00           C
ATOM    449  O   PRO A  22      65.143  60.332 152.243  1.00  0.00           O
ATOM    450  N   ILE A  23      62.892  60.043 152.294  1.00  0.00           N
ATOM    452  CA  ILE A  23      62.873  58.663 152.793  1.00  0.00           C
ATOM    454  CB  ILE A  23      63.892  57.694 152.173  1.00  0.00           C
ATOM    456  CG2 ILE A  23      63.802  56.273 152.774  1.00  0.00           C
ATOM    460  CG1 ILE A  23      63.682  57.653 150.654  1.00  0.00           C
ATOM    463  CD  ILE A  23      64.583  56.683 149.893  1.00  0.00           C
ATOM    467  C   ILE A  23      62.882  58.573 154.303  1.00  0.00           C
ATOM    468  O   ILE A  23      63.942  58.663 154.924  1.00  0.00           O
ATOM    469  N   VAL A  24      61.702  58.263 154.903  1.00  0.00           N
ATOM    471  CA  VAL A  24      61.572  57.582 156.193  1.00  0.00           C
ATOM    473  CB  VAL A  24      61.803  56.062 156.003  1.00  0.00           C
ATOM    475  CG1 VAL A  24      61.423  55.194 157.223  1.00  0.00           C
ATOM    479  CG2 VAL A  24      60.943  55.542 154.833  1.00  0.00           C
ATOM    483  C   VAL A  24      62.412  58.273 157.284  1.00  0.00           C
ATOM    484  O   VAL A  24      62.472  59.492 157.363  1.00  0.00           O
ATOM    485  N   GLU A  25      63.143  57.533 158.124  1.00  0.00           N
ATOM    487  CA  GLU A  25      64.522  57.842 158.373  1.00  0.00           C
ATOM    489  CB  GLU A  25      64.923  57.463 159.824  1.00  0.00           C
ATOM    492  CG  GLU A  25      65.833  58.513 160.514  1.00  0.00           C
ATOM    495  CD  GLU A  25      65.203  59.354 161.643  1.00  0.00           C
ATOM    496  OE1 GLU A  25      65.993  60.082 162.294  1.00  0.00           O
ATOM    497  OE2 GLU A  25      63.983  59.222 161.914  1.00  0.00           O
ATOM    498  C   GLU A  25      65.273  57.034 157.313  1.00  0.00           C
ATOM    499  O   GLU A  25      64.963  55.873 157.053  1.00  0.00           O
ATOM    500  N   ILE A  26      66.202  57.644 156.573  1.00  0.00           N
ATOM    502  CA  ILE A  26      67.413  58.163 157.154  1.00  0.00           C
ATOM    504  CB  ILE A  26      68.622  57.343 156.664  1.00  0.00           C
ATOM    506  CG2 ILE A  26      69.652  57.452 157.793  1.00  0.00           C
ATOM    510  CG1 ILE A  26      68.302  55.863 156.354  1.00  0.00           C
ATOM    513  CD  ILE A  26      69.542  55.062 155.923  1.00  0.00           C
ATOM    517  C   ILE A  26      67.572  59.633 156.793  1.00  0.00           C
ATOM    518  O   ILE A  26      68.482  59.983 156.063  1.00  0.00           O
ATOM    519  N   SER A  27      66.652  60.513 157.284  1.00  0.00           N
ATOM    521  CA  SER A  27      66.442  61.893 156.843  1.00  0.00           C
ATOM    523  CB  SER A  27      67.552  62.694 156.093  1.00  0.00           C
ATOM    526  OG  SER A  27      68.663  62.972 156.933  1.00  0.00           O
ATOM    528  C   SER A  27      65.203  61.953 156.003  1.00  0.00           C
ATOM    529  O   SER A  27      65.262  61.883 154.784  1.00  0.00           O
ATOM    530  N   GLY A  28      64.023  62.093 156.613  1.00  0.00           N
ATOM    532  CA  GLY A  28      62.803  62.234 155.863  1.00  0.00           C
ATOM    535  C   GLY A  28      61.743  62.983 156.613  1.00  0.00           C
ATOM    536  O   GLY A  28      61.882  63.253 157.793  1.00  0.00           O
ATOM    537  N   ALA A  29      60.672  63.373 155.914  1.00  0.00           N
ATOM    539  CA  ALA A  29      60.363  62.793 154.603  1.00  0.00           C
ATOM    541  CB  ALA A  29      59.682  61.413 154.743  1.00  0.00           C
ATOM    545  C   ALA A  29      59.503  63.653 153.723  1.00  0.00           C
ATOM    546  O   ALA A  29      59.303  63.284 152.574  1.00  0.00           O
ATOM    547  N   ASP A  30      59.072  64.824 154.223  1.00  0.00           N
ATOM    549  CA  ASP A  30      58.292  65.784 153.464  1.00  0.00           C
ATOM    551  CB  ASP A  30      57.153  66.354 154.343  1.00  0.00           C
ATOM    554  CG  ASP A  30      55.943  65.443 154.374  1.00  0.00           C
ATOM    555  OD1 ASP A  30      54.893  65.953 154.873  1.00  0.00           O
ATOM    556  OD2 ASP A  30      55.993  64.263 153.933  1.00  0.00           O
ATOM    557  C   ASP A  30      59.202  66.912 152.973  1.00  0.00           C
ATOM    558  O   ASP A  30      59.043  68.053 153.434  1.00  0.00           O
ATOM    559  N   PRO A  31      60.192  66.683 152.083  1.00  0.00           N
ATOM    560  CD  PRO A  31      59.963  65.684 151.023  1.00  0.00           C
ATOM    563  CA  PRO A  31      60.963  67.753 151.464  1.00  0.00           C
ATOM    565  CB  PRO A  31      60.223  67.912 150.143  1.00  0.00           C
ATOM    568  CG  PRO A  31      60.132  66.443 149.693  1.00  0.00           C
ATOM    571  C   PRO A  31      61.332  69.043 152.164  1.00  0.00           C
ATOM    572  O   PRO A  31      60.872  70.113 151.783  1.00  0.00           O
ATOM    573  N   ARG A  32      62.252  68.973 153.143  1.00  0.00           N
ATOM    575  CA  ARG A  32      62.972  70.144 153.613  1.00  0.00           C
ATOM    577  CB  ARG A  32      63.702  69.913 154.983  1.00  0.00           C
ATOM    580  CG  ARG A  32      63.222  68.714 155.823  1.00  0.00           C
ATOM    583  CD  ARG A  32      63.562  68.832 157.324  1.00  0.00           C
ATOM    586  NE  ARG A  32      64.673  67.904 157.704  1.00  0.00           N
ATOM    588  CZ  ARG A  32      65.043  67.632 158.954  1.00  0.00           C
ATOM    589  NH1 ARG A  32      65.973  66.753 159.223  1.00  0.00           N
ATOM    592  NH2 ARG A  32      64.503  68.263 159.964  1.00  0.00           N
ATOM    595  C   ARG A  32      64.023  70.404 152.543  1.00  0.00           C
ATOM    596  O   ARG A  32      65.004  69.684 152.483  1.00  0.00           O
ATOM    597  N   PHE A  33      63.862  71.363 151.604  1.00  0.00           N
ATOM    599  CA  PHE A  33      64.833  71.483 150.533  1.00  0.00           C
ATOM    601  CB  PHE A  33      64.402  72.483 149.414  1.00  0.00           C
ATOM    604  CG  PHE A  33      63.083  72.324 148.703  1.00  0.00           C
ATOM    605  CD1 PHE A  33      62.202  71.233 148.833  1.00  0.00           C
ATOM    607  CE1 PHE A  33      60.972  71.233 148.143  1.00  0.00           C
ATOM    609  CZ  PHE A  33      60.632  72.312 147.324  1.00  0.00           C
ATOM    611  CD2 PHE A  33      62.723  73.393 147.863  1.00  0.00           C
ATOM    613  CE2 PHE A  33      61.502  73.393 147.184  1.00  0.00           C
ATOM    615  C   PHE A  33      66.162  72.013 151.093  1.00  0.00           C
ATOM    616  O   PHE A  33      66.324  73.213 151.283  1.00  0.00           O
ATOM    617  N   GLU A  34      67.152  71.144 151.403  1.00  0.00           N
ATOM    619  CA  GLU A  34      68.283  71.604 152.203  1.00  0.00           C
ATOM    621  CB  GLU A  34      68.003  71.303 153.703  1.00  0.00           C
ATOM    624  CG  GLU A  34      69.093  71.813 154.673  1.00  0.00           C
ATOM    627  CD  GLU A  34      68.633  71.893 156.123  1.00  0.00           C
ATOM    628  OE1 GLU A  34      69.493  71.823 157.033  1.00  0.00           O
ATOM    629  OE2 GLU A  34      67.423  72.184 156.324  1.00  0.00           O
ATOM    630  C   GLU A  34      69.643  71.074 151.734  1.00  0.00           C
ATOM    631  O   GLU A  34      70.173  70.123 152.303  1.00  0.00           O
ATOM    632  N   PRO A  35      70.273  71.644 150.703  1.00  0.00           N
ATOM    633  CD  PRO A  35      69.573  72.483 149.714  1.00  0.00           C
ATOM    636  CA  PRO A  35      71.403  70.973 150.064  1.00  0.00           C
ATOM    638  CB  PRO A  35      70.833  70.724 148.674  1.00  0.00           C
ATOM    641  CG  PRO A  35      70.052  72.003 148.343  1.00  0.00           C
ATOM    644  C   PRO A  35      72.613  71.904 150.003  1.00  0.00           C
ATOM    645  O   PRO A  35      72.482  73.113 149.824  1.00  0.00           O
ATOM    646  N   LEU A  36      73.863  71.443 150.153  1.00  0.00           N
ATOM    648  CA  LEU A  36      74.342  70.174 150.643  1.00  0.00           C
ATOM    650  CB  LEU A  36      74.483  69.083 149.544  1.00  0.00           C
ATOM    653  CG  LEU A  36      75.353  69.342 148.283  1.00  0.00           C
ATOM    655  CD1 LEU A  36      75.192  68.184 147.284  1.00  0.00           C
ATOM    659  CD2 LEU A  36      76.863  69.513 148.534  1.00  0.00           C
ATOM    663  C   LEU A  36      75.673  70.583 151.223  1.00  0.00           C
ATOM    664  O   LEU A  36      76.182  71.632 150.863  1.00  0.00           O
ATOM    665  N   ASN A  37      76.302  69.882 152.154  1.00  0.00           N
ATOM    667  CA  ASN A  37      75.812  68.784 152.933  1.00  0.00           C
ATOM    669  CB  ASN A  37      76.133  67.354 152.403  1.00  0.00           C
ATOM    672  CG  ASN A  37      77.442  67.214 151.624  1.00  0.00           C
ATOM    673  OD1 ASN A  37      77.442  66.583 150.563  1.00  0.00           O
ATOM    674  ND2 ASN A  37      78.542  67.793 152.113  1.00  0.00           N
ATOM    677  C   ASN A  37      76.393  68.973 154.323  1.00  0.00           C
ATOM    678  O   ASN A  37      77.562  69.323 154.463  1.00  0.00           O
ATOM    679  N   ALA A  38      75.613  68.743 155.363  1.00  0.00           N
ATOM    681  CA  ALA A  38      74.173  68.733 155.344  1.00  0.00           C
ATOM    683  CB  ALA A  38      73.622  67.354 154.943  1.00  0.00           C
ATOM    687  C   ALA A  38      73.802  68.952 156.764  1.00  0.00           C
ATOM    688  O   ALA A  38      74.472  68.443 157.653  1.00  0.00           O
ATOM    689  N   THR A  39      72.673  69.633 157.033  1.00  0.00           N
ATOM    691  CA  THR A  39      71.933  69.284 158.233  1.00  0.00           C
ATOM    693  CB  THR A  39      71.273  67.904 158.043  1.00  0.00           C
ATOM    695  OG1 THR A  39      69.863  68.044 157.903  1.00  0.00           O
ATOM    697  CG2 THR A  39      71.523  66.854 159.113  1.00  0.00           C
ATOM    701  C   THR A  39      72.663  69.622 159.544  1.00  0.00           C
ATOM    702  O   THR A  39      72.393  69.104 160.624  1.00  0.00           O
ATOM    703  N   ALA A  40      73.563  70.623 159.463  1.00  0.00           N
ATOM    705  CA  ALA A  40      73.323  71.943 160.013  1.00  0.00           C
ATOM    707  CB  ALA A  40      72.964  72.863 158.824  1.00  0.00           C
ATOM    711  C   ALA A  40      74.542  72.403 160.794  1.00  0.00           C
ATOM    712  O   ALA A  40      75.483  71.632 160.943  1.00  0.00           O
ATOM    713  N   ASN A  41      74.673  73.653 161.303  1.00  0.00           N
ATOM    715  CA  ASN A  41      73.603  74.453 161.914  1.00  0.00           C
ATOM    717  CB  ASN A  41      74.122  75.062 163.253  1.00  0.00           C
ATOM    720  CG  ASN A  41      73.033  75.684 164.143  1.00  0.00           C
ATOM    721  OD1 ASN A  41      73.073  76.882 164.433  1.00  0.00           O
ATOM    722  ND2 ASN A  41      72.042  74.864 164.573  1.00  0.00           N
ATOM    725  C   ASN A  41      73.113  75.544 160.964  1.00  0.00           C
ATOM    726  O   ASN A  41      71.913  75.693 160.764  1.00  0.00           O
ATOM    727  N   GLN A  42      74.062  76.214 160.274  1.00  0.00           N
ATOM    729  CA  GLN A  42      73.812  76.934 159.033  1.00  0.00           C
ATOM    731  CB  GLN A  42      72.823  78.132 159.134  1.00  0.00           C
ATOM    734  CG  GLN A  42      72.033  78.364 157.813  1.00  0.00           C
ATOM    737  CD  GLN A  42      70.622  78.913 158.083  1.00  0.00           C
ATOM    738  OE1 GLN A  42      70.273  80.043 157.753  1.00  0.00           O
ATOM    739  NE2 GLN A  42      69.792  78.063 158.744  1.00  0.00           N
ATOM    742  C   GLN A  42      75.163  77.473 158.613  1.00  0.00           C
ATOM    743  O   GLN A  42      75.883  78.073 159.414  1.00  0.00           O
ATOM    744  N   ASP A  43      75.643  77.254 157.383  1.00  0.00           N
ATOM    746  CA  ASP A  43      75.062  76.493 156.314  1.00  0.00           C
ATOM    748  CB  ASP A  43      74.542  77.483 155.223  1.00  0.00           C
ATOM    751  CG  ASP A  43      74.522  77.003 153.783  1.00  0.00           C
ATOM    752  OD1 ASP A  43      74.303  77.833 152.874  1.00  0.00           O
ATOM    753  OD2 ASP A  43      74.522  75.763 153.583  1.00  0.00           O
ATOM    754  C   ASP A  43      76.083  75.404 155.983  1.00  0.00           C
ATOM    755  O   ASP A  43      77.273  75.654 155.953  1.00  0.00           O
ATOM    756  N   TYR A  44      75.622  74.144 155.833  1.00  0.00           N
ATOM    758  CA  TYR A  44      76.343  72.863 155.873  1.00  0.00           C
ATOM    760  CB  TYR A  44      77.753  72.772 155.193  1.00  0.00           C
ATOM    763  CG  TYR A  44      77.872  72.973 153.684  1.00  0.00           C
ATOM    764  CD1 TYR A  44      77.423  74.154 153.063  1.00  0.00           C
ATOM    766  CE1 TYR A  44      77.712  74.424 151.723  1.00  0.00           C
ATOM    768  CZ  TYR A  44      78.432  73.513 150.953  1.00  0.00           C
ATOM    769  OH  TYR A  44      78.633  73.832 149.603  1.00  0.00           O
ATOM    771  CD2 TYR A  44      78.653  72.083 152.903  1.00  0.00           C
ATOM    773  CE2 TYR A  44      78.942  72.354 151.553  1.00  0.00           C
ATOM    775  C   TYR A  44      76.462  72.302 157.284  1.00  0.00           C
ATOM    776  O   TYR A  44      75.893  71.254 157.583  1.00  0.00           O
ATOM    777  N   GLN A  45      77.263  72.943 158.164  1.00  0.00           N
ATOM    779  CA  GLN A  45      78.262  72.203 158.923  1.00  0.00           C
ATOM    781  CB  GLN A  45      79.673  72.714 158.513  1.00  0.00           C
ATOM    784  CG  GLN A  45      80.203  74.014 159.183  1.00  0.00           C
ATOM    787  CD  GLN A  45      79.243  75.202 159.313  1.00  0.00           C
ATOM    788  OE1 GLN A  45      78.913  75.632 160.414  1.00  0.00           O
ATOM    789  NE2 GLN A  45      78.843  75.824 158.193  1.00  0.00           N
ATOM    792  C   GLN A  45      78.163  72.223 160.463  1.00  0.00           C
ATOM    793  O   GLN A  45      77.753  73.213 161.074  1.00  0.00           O
ATOM    794  N   ARG A  46      78.523  71.132 161.193  1.00  0.00           N
ATOM    796  CA  ARG A  46      78.953  69.854 160.664  1.00  0.00           C
ATOM    798  CB  ARG A  46      80.343  69.373 161.163  1.00  0.00           C
ATOM    801  CG  ARG A  46      81.073  68.623 160.023  1.00  0.00           C
ATOM    804  CD  ARG A  46      82.442  68.003 160.333  1.00  0.00           C
ATOM    807  NE  ARG A  46      82.653  66.934 159.313  1.00  0.00           N
ATOM    809  CZ  ARG A  46      83.753  66.223 159.134  1.00  0.00           C
ATOM    810  NH1 ARG A  46      83.732  65.272 158.223  1.00  0.00           N
ATOM    813  NH2 ARG A  46      84.923  66.452 159.684  1.00  0.00           N
ATOM    816  C   ARG A  46      77.843  68.824 160.893  1.00  0.00           C
ATOM    817  O   ARG A  46      76.872  69.022 161.604  1.00  0.00           O
ATOM    818  N   ASP A  47      77.933  67.702 160.183  1.00  0.00           N
ATOM    820  CA  ASP A  47      76.812  67.114 159.514  1.00  0.00           C
ATOM    822  CB  ASP A  47      77.403  66.683 158.134  1.00  0.00           C
ATOM    825  CG  ASP A  47      76.673  65.662 157.284  1.00  0.00           C
ATOM    826  OD1 ASP A  47      76.462  65.993 156.083  1.00  0.00           O
ATOM    827  OD2 ASP A  47      76.413  64.513 157.733  1.00  0.00           O
ATOM    828  C   ASP A  47      76.143  66.043 160.374  1.00  0.00           C
ATOM    829  O   ASP A  47      76.622  64.934 160.533  1.00  0.00           O
ATOM    830  N   GLY A  48      75.003  66.354 161.034  1.00  0.00           N
ATOM    832  CA  GLY A  48      74.323  65.373 161.874  1.00  0.00           C
ATOM    835  C   GLY A  48      73.222  64.684 161.113  1.00  0.00           C
ATOM    836  O   GLY A  48      72.052  64.903 161.413  1.00  0.00           O
ATOM    837  N   LYS A  49      73.552  63.863 160.083  1.00  0.00           N
ATOM    839  CA  LYS A  49      72.613  63.562 159.013  1.00  0.00           C
ATOM    841  CB  LYS A  49      73.262  63.964 157.673  1.00  0.00           C
ATOM    844  CG  LYS A  49      72.333  63.933 156.433  1.00  0.00           C
ATOM    847  CD  LYS A  49      73.132  63.853 155.123  1.00  0.00           C
ATOM    850  CE  LYS A  49      73.753  62.483 154.803  1.00  0.00           C
ATOM    853  NZ  LYS A  49      74.773  62.613 153.744  1.00  0.00           N
ATOM    857  C   LYS A  49      72.073  62.133 158.884  1.00  0.00           C
ATOM    858  O   LYS A  49      72.482  61.373 158.014  1.00  0.00           O
ATOM    859  N   SER A  50      71.052  61.733 159.654  1.00  0.00           N
ATOM    861  CA  SER A  50      71.042  61.813 161.093  1.00  0.00           C
ATOM    863  CB  SER A  50      69.603  62.003 161.643  1.00  0.00           C
ATOM    866  OG  SER A  50      68.682  61.054 161.093  1.00  0.00           O
ATOM    868  C   SER A  50      71.812  60.612 161.604  1.00  0.00           C
ATOM    869  O   SER A  50      71.332  59.483 161.664  1.00  0.00           O
ATOM    870  N   TYR A  51      73.113  60.793 161.884  1.00  0.00           N
ATOM    872  CA  TYR A  51      74.052  59.693 162.014  1.00  0.00           C
ATOM    874  CB  TYR A  51      75.464  60.023 161.454  1.00  0.00           C
ATOM    877  CG  TYR A  51      75.493  60.074 159.953  1.00  0.00           C
ATOM    878  CD1 TYR A  51      76.173  61.114 159.283  1.00  0.00           C
ATOM    880  CE1 TYR A  51      76.433  61.023 157.914  1.00  0.00           C
ATOM    882  CZ  TYR A  51      76.023  59.893 157.203  1.00  0.00           C
ATOM    883  OH  TYR A  51      76.403  59.723 155.853  1.00  0.00           O
ATOM    885  CD2 TYR A  51      75.033  58.973 159.203  1.00  0.00           C
ATOM    887  CE2 TYR A  51      75.302  58.882 157.833  1.00  0.00           C
ATOM    889  C   TYR A  51      74.253  59.292 163.453  1.00  0.00           C
ATOM    890  O   TYR A  51      73.983  60.062 164.363  1.00  0.00           O
ATOM    891  N   LYS A  52      74.822  58.083 163.663  1.00  0.00           N
ATOM    893  CA  LYS A  52      75.512  57.793 164.903  1.00  0.00           C
ATOM    895  CB  LYS A  52      75.663  56.293 165.233  1.00  0.00           C
ATOM    898  CG  LYS A  52      74.472  55.763 166.034  1.00  0.00           C
ATOM    901  CD  LYS A  52      74.802  54.543 166.904  1.00  0.00           C
ATOM    904  CE  LYS A  52      73.853  54.503 168.093  1.00  0.00           C
ATOM    907  NZ  LYS A  52      74.113  53.333 168.933  1.00  0.00           N
ATOM    911  C   LYS A  52      76.772  58.583 165.193  1.00  0.00           C
ATOM    912  O   LYS A  52      77.442  59.152 164.333  1.00  0.00           O
ATOM    913  N   ILE A  53      77.062  58.684 166.494  1.00  0.00           N
ATOM    915  CA  ILE A  53      77.832  59.743 167.073  1.00  0.00           C
ATOM    917  CB  ILE A  53      76.972  60.503 168.083  1.00  0.00           C
ATOM    919  CG2 ILE A  53      75.912  61.312 167.294  1.00  0.00           C
ATOM    923  CG1 ILE A  53      76.312  59.583 169.134  1.00  0.00           C
ATOM    926  CD  ILE A  53      76.963  59.753 170.503  1.00  0.00           C
ATOM    930  C   ILE A  53      79.132  59.183 167.673  1.00  0.00           C
ATOM    931  O   ILE A  53      79.143  58.213 168.434  1.00  0.00           O
ATOM    932  N   VAL A  54      80.322  59.743 167.373  1.00  0.00           N
ATOM    934  CA  VAL A  54      80.583  60.733 166.354  1.00  0.00           C
ATOM    936  CB  VAL A  54      80.762  62.153 166.884  1.00  0.00           C
ATOM    938  CG1 VAL A  54      80.472  63.093 165.733  1.00  0.00           C
ATOM    942  CG2 VAL A  54      79.783  62.533 167.994  1.00  0.00           C
ATOM    946  C   VAL A  54      81.882  60.342 165.713  1.00  0.00           C
ATOM    947  O   VAL A  54      82.882  60.123 166.393  1.00  0.00           O
ATOM    948  N   GLN A  55      81.922  60.293 164.374  1.00  0.00           N
ATOM    950  CA  GLN A  55      83.143  60.433 163.633  1.00  0.00           C
ATOM    952  CB  GLN A  55      83.663  59.022 163.183  1.00  0.00           C
ATOM    955  CG  GLN A  55      83.104  58.354 161.893  1.00  0.00           C
ATOM    958  CD  GLN A  55      81.582  58.112 161.713  1.00  0.00           C
ATOM    959  OE1 GLN A  55      81.143  58.013 160.573  1.00  0.00           O
ATOM    960  NE2 GLN A  55      80.802  57.983 162.803  1.00  0.00           N
ATOM    963  C   GLN A  55      82.714  61.324 162.483  1.00  0.00           C
ATOM    964  O   GLN A  55      81.782  60.973 161.774  1.00  0.00           O
ATOM    965  N   ASP A  56      83.283  62.523 162.243  1.00  0.00           N
ATOM    967  CA  ASP A  56      84.333  63.193 162.984  1.00  0.00           C
ATOM    969  CB  ASP A  56      85.103  64.113 162.014  1.00  0.00           C
ATOM    972  CG  ASP A  56      86.082  63.433 161.093  1.00  0.00           C
ATOM    973  OD1 ASP A  56      86.582  64.193 160.214  1.00  0.00           O
ATOM    974  OD2 ASP A  56      86.462  62.273 161.333  1.00  0.00           O
ATOM    975  C   ASP A  56      83.722  64.034 164.113  1.00  0.00           C
ATOM    976  O   ASP A  56      83.503  63.523 165.204  1.00  0.00           O
ATOM    977  N   PRO A  57      83.402  65.324 163.893  1.00  0.00           N
ATOM    978  CD  PRO A  57      84.432  66.354 164.053  1.00  0.00           C
ATOM    981  CA  PRO A  57      82.133  65.854 164.353  1.00  0.00           C
ATOM    983  CB  PRO A  57      82.383  67.354 164.524  1.00  0.00           C
ATOM    986  CG  PRO A  57      83.833  67.403 164.953  1.00  0.00           C
ATOM    989  C   PRO A  57      81.042  65.604 163.333  1.00  0.00           C
ATOM    990  O   PRO A  57      81.283  65.654 162.133  1.00  0.00           O
ATOM    991  N   SER A  58      79.822  65.363 163.833  1.00  0.00           N
ATOM    993  CA  SER A  58      78.613  65.153 163.053  1.00  0.00           C
ATOM    995  CB  SER A  58      78.143  63.663 163.053  1.00  0.00           C
ATOM    998  OG  SER A  58      79.183  62.803 162.574  1.00  0.00           O
ATOM   1000  C   SER A  58      77.632  66.023 163.783  1.00  0.00           C
ATOM   1001  O   SER A  58      76.652  65.563 164.384  1.00  0.00           O
ATOM   1002  N   ARG A  59      78.012  67.312 163.923  1.00  0.00           N
ATOM   1004  CA  ARG A  59      77.793  68.073 165.134  1.00  0.00           C
ATOM   1006  CB  ARG A  59      79.122  68.324 165.853  1.00  0.00           C
ATOM   1009  CG  ARG A  59      79.023  69.053 167.214  1.00  0.00           C
ATOM   1012  CD  ARG A  59      80.413  69.463 167.653  1.00  0.00           C
ATOM   1015  NE  ARG A  59      80.352  70.342 168.854  1.00  0.00           N
ATOM   1017  CZ  ARG A  59      81.423  70.993 169.253  1.00  0.00           C
ATOM   1018  NH1 ARG A  59      81.442  71.693 170.374  1.00  0.00           N
ATOM   1021  NH2 ARG A  59      82.542  70.943 168.583  1.00  0.00           N
ATOM   1024  C   ARG A  59      77.112  69.412 164.903  1.00  0.00           C
ATOM   1025  O   ARG A  59      77.593  70.253 164.143  1.00  0.00           O
ATOM   1026  N   PHE A  60      75.993  69.583 165.643  1.00  0.00           N
ATOM   1028  CA  PHE A  60      74.842  70.412 165.384  1.00  0.00           C
ATOM   1030  CB  PHE A  60      75.072  71.813 164.763  1.00  0.00           C
ATOM   1033  CG  PHE A  60      76.023  72.644 165.573  1.00  0.00           C
ATOM   1034  CD1 PHE A  60      77.223  73.063 165.003  1.00  0.00           C
ATOM   1036  CE1 PHE A  60      78.122  73.843 165.733  1.00  0.00           C
ATOM   1038  CZ  PHE A  60      77.802  74.272 167.024  1.00  0.00           C
ATOM   1040  CD2 PHE A  60      75.693  73.083 166.863  1.00  0.00           C
ATOM   1042  CE2 PHE A  60      76.573  73.903 167.593  1.00  0.00           C
ATOM   1044  C   PHE A  60      73.853  69.674 164.514  1.00  0.00           C
ATOM   1045  O   PHE A  60      74.093  69.382 163.353  1.00  0.00           O
ATOM   1046  N   SER A  61      72.663  69.373 165.053  1.00  0.00           N
ATOM   1048  CA  SER A  61      71.493  69.253 164.223  1.00  0.00           C
ATOM   1050  CB  SER A  61      70.693  67.952 164.503  1.00  0.00           C
ATOM   1053  OG  SER A  61      71.413  66.794 164.124  1.00  0.00           O
ATOM   1055  C   SER A  61      70.693  70.553 164.414  1.00  0.00           C
ATOM   1056  O   SER A  61      70.943  71.343 165.323  1.00  0.00           O
ATOM   1057  N   GLN A  62      69.813  70.854 163.453  1.00  0.00           N
ATOM   1059  CA  GLN A  62      69.463  72.203 163.043  1.00  0.00           C
ATOM   1061  CB  GLN A  62      69.833  72.434 161.553  1.00  0.00           C
ATOM   1064  CG  GLN A  62      70.043  71.153 160.673  1.00  0.00           C
ATOM   1067  CD  GLN A  62      69.052  69.973 160.703  1.00  0.00           C
ATOM   1068  OE1 GLN A  62      67.853  70.053 160.433  1.00  0.00           O
ATOM   1069  NE2 GLN A  62      69.542  68.793 161.143  1.00  0.00           N
ATOM   1072  C   GLN A  62      68.003  72.513 163.134  1.00  0.00           C
ATOM   1073  O   GLN A  62      67.593  73.552 163.623  1.00  0.00           O
ATOM   1074  N   ALA A  63      67.202  71.604 162.583  1.00  0.00           N
ATOM   1076  CA  ALA A  63      65.792  71.683 162.443  1.00  0.00           C
ATOM   1078  CB  ALA A  63      65.413  71.963 160.983  1.00  0.00           C
ATOM   1082  C   ALA A  63      65.312  70.324 162.884  1.00  0.00           C
ATOM   1083  O   ALA A  63      66.033  69.513 163.473  1.00  0.00           O
ATOM   1084  N   GLY A  64      64.043  70.013 162.583  1.00  0.00           N
ATOM   1086  CA  GLY A  64      63.382  68.832 163.073  1.00  0.00           C
ATOM   1089  C   GLY A  64      62.173  69.382 163.714  1.00  0.00           C
ATOM   1090  O   GLY A  64      61.792  70.522 163.464  1.00  0.00           O
ATOM   1091  N   LEU A  65      61.532  68.604 164.553  1.00  0.00           N
ATOM   1093  CA  LEU A  65      60.322  69.043 165.183  1.00  0.00           C
ATOM   1095  CB  LEU A  65      59.103  68.523 164.393  1.00  0.00           C
ATOM   1098  CG  LEU A  65      57.782  69.263 164.643  1.00  0.00           C
ATOM   1100  CD1 LEU A  65      57.423  70.034 163.383  1.00  0.00           C
ATOM   1104  CD2 LEU A  65      56.642  68.294 164.994  1.00  0.00           C
ATOM   1108  C   LEU A  65      60.343  68.464 166.563  1.00  0.00           C
ATOM   1109  O   LEU A  65      60.823  67.354 166.774  1.00  0.00           O
ATOM   1110  N   ALA A  66      59.802  69.223 167.523  1.00  0.00           N
ATOM   1112  CA  ALA A  66      59.433  68.714 168.814  1.00  0.00           C
ATOM   1114  CB  ALA A  66      59.783  69.733 169.903  1.00  0.00           C
ATOM   1118  C   ALA A  66      57.952  68.412 168.824  1.00  0.00           C
ATOM   1119  O   ALA A  66      57.143  69.113 168.223  1.00  0.00           O
ATOM   1120  N   ALA A  67      57.593  67.364 169.573  1.00  0.00           N
ATOM   1122  CA  ALA A  67      56.273  67.104 170.093  1.00  0.00           C
ATOM   1124  CB  ALA A  67      55.583  65.964 169.323  1.00  0.00           C
ATOM   1128  C   ALA A  67      56.483  66.702 171.543  1.00  0.00           C
ATOM   1129  O   ALA A  67      57.622  66.483 171.953  1.00  0.00           O
ATOM   1130  N   ILE A  68      55.433  66.632 172.373  1.00  0.00           N
ATOM   1132  CA  ILE A  68      55.592  66.382 173.793  1.00  0.00           C
ATOM   1134  CB  ILE A  68      55.262  67.604 174.664  1.00  0.00           C
ATOM   1136  CG2 ILE A  68      56.213  68.743 174.223  1.00  0.00           C
ATOM   1140  CG1 ILE A  68      53.773  68.022 174.553  1.00  0.00           C
ATOM   1143  CD  ILE A  68      53.362  69.193 175.453  1.00  0.00           C
ATOM   1147  C   ILE A  68      54.772  65.174 174.183  1.00  0.00           C
ATOM   1148  O   ILE A  68      53.702  64.952 173.633  1.00  0.00           O
ATOM   1149  N   TYR A  69      55.273  64.333 175.113  1.00  0.00           N
ATOM   1151  CA  TYR A  69      54.503  63.193 175.593  1.00  0.00           C
ATOM   1153  CB  TYR A  69      55.303  62.193 176.483  1.00  0.00           C
ATOM   1156  CG  TYR A  69      56.432  61.534 175.733  1.00  0.00           C
ATOM   1157  CD1 TYR A  69      57.692  62.143 175.713  1.00  0.00           C
ATOM   1159  CE1 TYR A  69      58.812  61.473 175.214  1.00  0.00           C
ATOM   1161  CZ  TYR A  69      58.692  60.173 174.733  1.00  0.00           C
ATOM   1162  OH  TYR A  69      59.842  59.492 174.313  1.00  0.00           O
ATOM   1164  CD2 TYR A  69      56.312  60.233 175.223  1.00  0.00           C
ATOM   1166  CE2 TYR A  69      57.442  59.543 174.723  1.00  0.00           C
ATOM   1168  C   TYR A  69      53.233  63.593 176.343  1.00  0.00           C
ATOM   1169  O   TYR A  69      53.193  64.574 177.083  1.00  0.00           O
ATOM   1170  N   ASP A  70      52.153  62.793 176.153  1.00  0.00           N
ATOM   1172  CA  ASP A  70      50.932  62.832 176.933  1.00  0.00           C
ATOM   1174  CB  ASP A  70      49.812  61.924 176.333  1.00  0.00           C
ATOM   1177  CG  ASP A  70      49.282  62.452 175.013  1.00  0.00           C
ATOM   1178  OD1 ASP A  70      49.603  63.614 174.673  1.00  0.00           O
ATOM   1179  OD2 ASP A  70      48.502  61.733 174.343  1.00  0.00           O
ATOM   1180  C   ASP A  70      51.182  62.423 178.384  1.00  0.00           C
ATOM   1181  O   ASP A  70      52.202  61.833 178.724  1.00  0.00           O
ATOM   1182  N   ALA A  71      50.252  62.733 179.303  1.00  0.00           N
ATOM   1184  CA  ALA A  71      50.353  62.263 180.673  1.00  0.00           C
ATOM   1186  CB  ALA A  71      49.363  63.053 181.543  1.00  0.00           C
ATOM   1190  C   ALA A  71      50.082  60.763 180.794  1.00  0.00           C
ATOM   1191  O   ALA A  71      50.483  60.132 181.784  1.00  0.00           O
ATOM   1192  N   GLU A  72      49.422  60.173 179.774  1.00  0.00           N
ATOM   1194  CA  GLU A  72      49.123  58.764 179.643  1.00  0.00           C
ATOM   1196  CB  GLU A  72      48.213  58.403 178.423  1.00  0.00           C
ATOM   1199  CG  GLU A  72      46.743  58.853 178.613  1.00  0.00           C
ATOM   1202  CD  GLU A  72      45.753  58.403 177.544  1.00  0.00           C
ATOM   1203  OE1 GLU A  72      46.162  57.813 176.503  1.00  0.00           O
ATOM   1204  OE2 GLU A  72      44.533  58.632 177.754  1.00  0.00           O
ATOM   1205  C   GLU A  72      50.332  57.854 179.694  1.00  0.00           C
ATOM   1206  O   GLU A  72      50.252  56.913 180.483  1.00  0.00           O
ATOM   1207  N   PRO A  73      51.473  58.053 179.024  1.00  0.00           N
ATOM   1208  CD  PRO A  73      51.473  58.673 177.703  1.00  0.00           C
ATOM   1211  CA  PRO A  73      52.622  57.174 179.183  1.00  0.00           C
ATOM   1213  CB  PRO A  73      53.552  57.533 178.003  1.00  0.00           C
ATOM   1216  CG  PRO A  73      52.943  58.783 177.353  1.00  0.00           C
ATOM   1219  C   PRO A  73      53.372  57.312 180.493  1.00  0.00           C
ATOM   1220  O   PRO A  73      54.413  56.683 180.623  1.00  0.00           O
ATOM   1221  N   GLY A  74      52.902  58.073 181.513  1.00  0.00           N
ATOM   1223  CA  GLY A  74      53.562  58.104 182.824  1.00  0.00           C
ATOM   1226  C   GLY A  74      53.612  56.753 183.483  1.00  0.00           C
ATOM   1227  O   GLY A  74      52.603  56.062 183.533  1.00  0.00           O
ATOM   1228  N   SER A  75      54.783  56.312 183.973  1.00  0.00           N
ATOM   1230  CA  SER A  75      54.893  55.004 184.624  1.00  0.00           C
ATOM   1232  CB  SER A  75      53.853  54.663 185.734  1.00  0.00           C
ATOM   1235  OG  SER A  75      53.722  55.733 186.663  1.00  0.00           O
ATOM   1237  C   SER A  75      54.872  53.873 183.623  1.00  0.00           C
ATOM   1238  O   SER A  75      54.682  52.714 183.973  1.00  0.00           O
ATOM   1239  N   ASN A  76      55.103  54.183 182.333  1.00  0.00           N
ATOM   1241  CA  ASN A  76      55.252  53.174 181.313  1.00  0.00           C
ATOM   1243  CB  ASN A  76      54.303  53.383 180.104  1.00  0.00           C
ATOM   1246  CG  ASN A  76      52.853  53.093 180.473  1.00  0.00           C
ATOM   1247  OD1 ASN A  76      52.523  52.382 181.424  1.00  0.00           O
ATOM   1248  ND2 ASN A  76      51.922  53.673 179.673  1.00  0.00           N
ATOM   1251  C   ASN A  76      56.683  53.203 180.853  1.00  0.00           C
ATOM   1252  O   ASN A  76      57.283  54.253 180.664  1.00  0.00           O
ATOM   1253  N   LEU A  77      57.302  52.023 180.734  1.00  0.00           N
ATOM   1255  CA  LEU A  77      58.702  51.833 180.413  1.00  0.00           C
ATOM   1257  CB  LEU A  77      59.132  50.354 180.514  1.00  0.00           C
ATOM   1260  CG  LEU A  77      58.993  49.703 181.914  1.00  0.00           C
ATOM   1262  CD1 LEU A  77      57.562  49.343 182.344  1.00  0.00           C
ATOM   1266  CD2 LEU A  77      59.822  48.403 181.943  1.00  0.00           C
ATOM   1270  C   LEU A  77      59.082  52.393 179.043  1.00  0.00           C
ATOM   1271  O   LEU A  77      58.372  52.213 178.063  1.00  0.00           O
ATOM   1272  N   THR A  78      60.233  53.083 178.963  1.00  0.00           N
ATOM   1274  CA  THR A  78      60.853  53.484 177.713  1.00  0.00           C
ATOM   1276  CB  THR A  78      61.623  54.804 177.793  1.00  0.00           C
ATOM   1278  OG1 THR A  78      62.752  54.723 178.654  1.00  0.00           O
ATOM   1280  CG2 THR A  78      60.713  55.924 178.314  1.00  0.00           C
ATOM   1284  C   THR A  78      61.792  52.403 177.233  1.00  0.00           C
ATOM   1285  O   THR A  78      62.112  51.444 177.933  1.00  0.00           O
ATOM   1286  N   ALA A  79      62.322  52.593 176.013  1.00  0.00           N
ATOM   1288  CA  ALA A  79      63.323  51.743 175.384  1.00  0.00           C
ATOM   1290  CB  ALA A  79      63.572  52.333 173.994  1.00  0.00           C
ATOM   1294  C   ALA A  79      64.673  51.613 176.083  1.00  0.00           C
ATOM   1295  O   ALA A  79      65.503  50.784 175.723  1.00  0.00           O
ATOM   1296  N   SER A  80      64.923  52.413 177.133  1.00  0.00           N
ATOM   1298  CA  SER A  80      66.052  52.243 178.024  1.00  0.00           C
ATOM   1300  CB  SER A  80      66.613  53.632 178.444  1.00  0.00           C
ATOM   1303  OG  SER A  80      65.603  54.424 179.054  1.00  0.00           O
ATOM   1305  C   SER A  80      65.683  51.503 179.293  1.00  0.00           C
ATOM   1306  O   SER A  80      66.512  51.283 180.163  1.00  0.00           O
ATOM   1307  N   GLY A  81      64.413  51.054 179.443  1.00  0.00           N
ATOM   1309  CA  GLY A  81      63.923  50.424 180.664  1.00  0.00           C
ATOM   1312  C   GLY A  81      63.783  51.403 181.784  1.00  0.00           C
ATOM   1313  O   GLY A  81      63.913  51.054 182.954  1.00  0.00           O
ATOM   1314  N   GLU A  82      63.502  52.673 181.453  1.00  0.00           N
ATOM   1316  CA  GLU A  82      63.292  53.733 182.414  1.00  0.00           C
ATOM   1318  CB  GLU A  82      64.163  54.934 181.943  1.00  0.00           C
ATOM   1321  CG  GLU A  82      64.382  56.103 182.933  1.00  0.00           C
ATOM   1324  CD  GLU A  82      65.743  56.763 182.713  1.00  0.00           C
ATOM   1325  OE1 GLU A  82      65.963  57.273 181.583  1.00  0.00           O
ATOM   1326  OE2 GLU A  82      66.603  56.813 183.623  1.00  0.00           O
ATOM   1327  C   GLU A  82      61.792  53.973 182.353  1.00  0.00           C
ATOM   1328  O   GLU A  82      61.232  54.203 181.294  1.00  0.00           O
ATOM   1329  N   ALA A  83      61.072  53.873 183.483  1.00  0.00           N
ATOM   1331  CA  ALA A  83      59.643  54.144 183.464  1.00  0.00           C
ATOM   1333  CB  ALA A  83      58.962  53.593 184.714  1.00  0.00           C
ATOM   1337  C   ALA A  83      59.363  55.623 183.364  1.00  0.00           C
ATOM   1338  O   ALA A  83      59.822  56.394 184.194  1.00  0.00           O
ATOM   1339  N   PHE A  84      58.612  56.062 182.324  1.00  0.00           N
ATOM   1341  CA  PHE A  84      58.583  57.452 181.923  1.00  0.00           C
ATOM   1343  CB  PHE A  84      57.882  57.644 180.553  1.00  0.00           C
ATOM   1346  CG  PHE A  84      57.902  59.063 180.044  1.00  0.00           C
ATOM   1347  CD1 PHE A  84      58.932  59.473 179.194  1.00  0.00           C
ATOM   1349  CE1 PHE A  84      58.923  60.753 178.623  1.00  0.00           C
ATOM   1351  CZ  PHE A  84      57.892  61.644 178.953  1.00  0.00           C
ATOM   1353  CD2 PHE A  84      56.842  59.952 180.324  1.00  0.00           C
ATOM   1355  CE2 PHE A  84      56.852  61.254 179.803  1.00  0.00           C
ATOM   1357  C   PHE A  84      58.053  58.383 182.993  1.00  0.00           C
ATOM   1358  O   PHE A  84      56.952  58.213 183.533  1.00  0.00           O
ATOM   1359  N   ASP A  85      58.853  59.413 183.294  1.00  0.00           N
ATOM   1361  CA  ASP A  85      58.592  60.342 184.334  1.00  0.00           C
ATOM   1363  CB  ASP A  85      59.743  60.264 185.384  1.00  0.00           C
ATOM   1366  CG  ASP A  85      59.552  61.213 186.543  1.00  0.00           C
ATOM   1367  OD1 ASP A  85      58.653  62.083 186.453  1.00  0.00           O
ATOM   1368  OD2 ASP A  85      60.332  61.114 187.534  1.00  0.00           O
ATOM   1369  C   ASP A  85      58.452  61.683 183.613  1.00  0.00           C
ATOM   1370  O   ASP A  85      59.413  62.123 182.973  1.00  0.00           O
ATOM   1371  N   PRO A  86      57.312  62.374 183.613  1.00  0.00           N
ATOM   1372  CD  PRO A  86      56.013  61.883 184.064  1.00  0.00           C
ATOM   1375  CA  PRO A  86      57.202  63.663 182.954  1.00  0.00           C
ATOM   1377  CB  PRO A  86      55.693  63.903 182.814  1.00  0.00           C
ATOM   1380  CG  PRO A  86      55.093  63.104 183.973  1.00  0.00           C
ATOM   1383  C   PRO A  86      57.913  64.743 183.744  1.00  0.00           C
ATOM   1384  O   PRO A  86      58.362  65.693 183.094  1.00  0.00           O
ATOM   1385  N   THR A  87      58.013  64.633 185.104  1.00  0.00           N
ATOM   1387  CA  THR A  87      58.773  65.604 185.913  1.00  0.00           C
ATOM   1389  CB  THR A  87      58.542  65.544 187.433  1.00  0.00           C
ATOM   1391  OG1 THR A  87      58.552  66.854 187.993  1.00  0.00           O
ATOM   1393  CG2 THR A  87      59.592  64.754 188.213  1.00  0.00           C
ATOM   1397  C   THR A  87      60.233  65.563 185.553  1.00  0.00           C
ATOM   1398  O   THR A  87      60.882  66.604 185.454  1.00  0.00           O
ATOM   1399  N   GLN A  88      60.772  64.362 185.283  1.00  0.00           N
ATOM   1401  CA  GLN A  88      62.103  64.174 184.733  1.00  0.00           C
ATOM   1403  CB  GLN A  88      62.362  62.673 184.474  1.00  0.00           C
ATOM   1406  CG  GLN A  88      63.773  62.263 183.973  1.00  0.00           C
ATOM   1409  CD  GLN A  88      63.702  61.093 182.973  1.00  0.00           C
ATOM   1410  OE1 GLN A  88      63.283  59.983 183.303  1.00  0.00           O
ATOM   1411  NE2 GLN A  88      64.143  61.303 181.723  1.00  0.00           N
ATOM   1414  C   GLN A  88      62.283  64.934 183.423  1.00  0.00           C
ATOM   1415  O   GLN A  88      61.432  64.952 182.544  1.00  0.00           O
ATOM   1416  N   LEU A  89      63.443  65.592 183.244  1.00  0.00           N
ATOM   1418  CA  LEU A  89      63.853  65.993 181.914  1.00  0.00           C
ATOM   1420  CB  LEU A  89      65.022  67.013 181.914  1.00  0.00           C
ATOM   1423  CG  LEU A  89      64.863  68.232 182.863  1.00  0.00           C
ATOM   1425  CD1 LEU A  89      66.033  69.214 182.703  1.00  0.00           C
ATOM   1429  CD2 LEU A  89      63.522  68.964 182.684  1.00  0.00           C
ATOM   1433  C   LEU A  89      64.152  64.763 181.063  1.00  0.00           C
ATOM   1434  O   LEU A  89      65.113  64.063 181.363  1.00  0.00           O
ATOM   1435  N   THR A  90      63.432  64.523 179.943  1.00  0.00           N
ATOM   1437  CA  THR A  90      63.913  63.614 178.903  1.00  0.00           C
ATOM   1439  CB  THR A  90      65.353  63.964 178.473  1.00  0.00           C
ATOM   1441  OG1 THR A  90      65.693  65.312 178.773  1.00  0.00           O
ATOM   1443  CG2 THR A  90      65.673  63.773 177.003  1.00  0.00           C
ATOM   1447  C   THR A  90      62.983  63.503 177.693  1.00  0.00           C
ATOM   1448  O   THR A  90      62.252  64.463 177.414  1.00  0.00           O
ATOM   1449  N   ALA A  91      63.003  62.364 176.933  1.00  0.00           N
ATOM   1451  CA  ALA A  91      62.803  62.343 175.484  1.00  0.00           C
ATOM   1453  CB  ALA A  91      63.513  63.484 174.723  1.00  0.00           C
ATOM   1457  C   ALA A  91      63.272  61.103 174.714  1.00  0.00           C
ATOM   1458  O   ALA A  91      64.253  60.424 175.043  1.00  0.00           O
ATOM   1459  N   ALA A  92      62.612  60.873 173.553  1.00  0.00           N
ATOM   1461  CA  ALA A  92      63.053  59.983 172.494  1.00  0.00           C
ATOM   1463  CB  ALA A  92      61.852  59.323 171.783  1.00  0.00           C
ATOM   1467  C   ALA A  92      63.812  60.733 171.403  1.00  0.00           C
ATOM   1468  O   ALA A  92      63.333  61.733 170.883  1.00  0.00           O
ATOM   1469  N   HIS A  93      64.973  60.214 170.983  1.00  0.00           N
ATOM   1471  CA  HIS A  93      65.613  60.633 169.743  1.00  0.00           C
ATOM   1473  CB  HIS A  93      66.854  61.543 170.013  1.00  0.00           C
ATOM   1476  ND1 HIS A  93      68.443  61.273 168.154  1.00  0.00           N
ATOM   1477  CG  HIS A  93      67.543  62.083 168.793  1.00  0.00           C
ATOM   1478  CE1 HIS A  93      68.903  61.983 167.143  1.00  0.00           C
ATOM   1480  NE2 HIS A  93      68.372  63.233 167.133  1.00  0.00           N
ATOM   1482  CD2 HIS A  93      67.503  63.303 168.203  1.00  0.00           C
ATOM   1484  C   HIS A  93      66.022  59.333 169.073  1.00  0.00           C
ATOM   1485  O   HIS A  93      66.312  58.383 169.813  1.00  0.00           O
ATOM   1486  N   PRO A  94      66.022  59.162 167.753  1.00  0.00           N
ATOM   1487  CD  PRO A  94      65.302  60.043 166.833  1.00  0.00           C
ATOM   1490  CA  PRO A  94      66.512  57.964 167.083  1.00  0.00           C
ATOM   1492  CB  PRO A  94      65.582  57.873 165.873  1.00  0.00           C
ATOM   1495  CG  PRO A  94      65.323  59.323 165.484  1.00  0.00           C
ATOM   1498  C   PRO A  94      67.983  58.093 166.664  1.00  0.00           C
ATOM   1499  O   PRO A  94      68.412  59.123 166.153  1.00  0.00           O
ATOM   1500  N   THR A  95      68.793  57.043 166.874  1.00  0.00           N
ATOM   1502  CA  THR A  95      70.262  56.973 166.723  1.00  0.00           C
ATOM   1504  CB  THR A  95      71.023  57.533 165.503  1.00  0.00           C
ATOM   1506  OG1 THR A  95      71.223  58.933 165.524  1.00  0.00           O
ATOM   1508  CG2 THR A  95      70.382  57.083 164.193  1.00  0.00           C
ATOM   1512  C   THR A  95      71.002  57.463 167.933  1.00  0.00           C
ATOM   1513  O   THR A  95      71.952  56.792 168.323  1.00  0.00           O
ATOM   1514  N   LEU A  96      70.663  58.614 168.534  1.00  0.00           N
ATOM   1516  CA  LEU A  96      71.442  59.144 169.633  1.00  0.00           C
ATOM   1518  CB  LEU A  96      70.912  60.573 169.924  1.00  0.00           C
ATOM   1521  CG  LEU A  96      71.692  61.522 170.843  1.00  0.00           C
ATOM   1523  CD1 LEU A  96      71.613  61.114 172.303  1.00  0.00           C
ATOM   1527  CD2 LEU A  96      73.152  61.733 170.423  1.00  0.00           C
ATOM   1531  C   LEU A  96      71.433  58.174 170.843  1.00  0.00           C
ATOM   1532  O   LEU A  96      70.363  57.663 171.214  1.00  0.00           O
ATOM   1533  N   PRO A  97      72.572  57.784 171.433  1.00  0.00           N
ATOM   1534  CD  PRO A  97      73.882  57.813 170.794  1.00  0.00           C
ATOM   1537  CA  PRO A  97      72.603  56.963 172.634  1.00  0.00           C
ATOM   1539  CB  PRO A  97      74.103  56.753 172.884  1.00  0.00           C
ATOM   1542  CG  PRO A  97      74.673  56.693 171.464  1.00  0.00           C
ATOM   1545  C   PRO A  97      71.882  57.514 173.854  1.00  0.00           C
ATOM   1546  O   PRO A  97      71.613  58.702 173.983  1.00  0.00           O
ATOM   1547  N   ILE A  98      71.643  56.633 174.813  1.00  0.00           N
ATOM   1549  CA  ILE A  98      70.883  56.862 176.023  1.00  0.00           C
ATOM   1551  CB  ILE A  98      70.212  55.503 176.333  1.00  0.00           C
ATOM   1553  CG2 ILE A  98      69.393  55.483 177.633  1.00  0.00           C
ATOM   1557  CG1 ILE A  98      69.312  55.014 175.153  1.00  0.00           C
ATOM   1560  CD  ILE A  98      69.973  54.043 174.153  1.00  0.00           C
ATOM   1564  C   ILE A  98      71.683  57.523 177.194  1.00  0.00           C
ATOM   1565  O   ILE A  98      71.092  57.723 178.263  1.00  0.00           O
ATOM   1566  N   PRO A  99      72.952  58.003 177.133  1.00  0.00           N
ATOM   1567  CD  PRO A  99      74.052  57.234 176.524  1.00  0.00           C
ATOM   1570  CA  PRO A  99      73.493  58.832 178.224  1.00  0.00           C
ATOM   1572  CB  PRO A  99      74.643  57.972 178.744  1.00  0.00           C
ATOM   1575  CG  PRO A  99      75.253  57.403 177.464  1.00  0.00           C
ATOM   1578  C   PRO A  99      74.012  60.173 177.684  1.00  0.00           C
ATOM   1579  O   PRO A  99      74.493  60.993 178.464  1.00  0.00           O
ATOM   1580  N   SER A 100      73.973  60.402 176.354  1.00  0.00           N
ATOM   1582  CA  SER A 100      74.423  61.662 175.774  1.00  0.00           C
ATOM   1584  CB  SER A 100      74.752  61.574 174.253  1.00  0.00           C
ATOM   1587  OG  SER A 100      75.604  62.632 173.824  1.00  0.00           O
ATOM   1589  C   SER A 100      73.393  62.753 175.953  1.00  0.00           C
ATOM   1590  O   SER A 100      72.193  62.543 175.813  1.00  0.00           O
ATOM   1591  N   TYR A 101      73.853  63.973 176.253  1.00  0.00           N
ATOM   1593  CA  TYR A 101      72.952  65.104 176.423  1.00  0.00           C
ATOM   1595  CB  TYR A 101      73.333  66.052 177.613  1.00  0.00           C
ATOM   1598  CG  TYR A 101      73.243  65.382 178.963  1.00  0.00           C
ATOM   1599  CD1 TYR A 101      74.163  64.383 179.323  1.00  0.00           C
ATOM   1601  CE1 TYR A 101      74.082  63.743 180.563  1.00  0.00           C
ATOM   1603  CZ  TYR A 101      73.122  64.133 181.494  1.00  0.00           C
ATOM   1604  OH  TYR A 101      73.053  63.443 182.713  1.00  0.00           O
ATOM   1606  CD2 TYR A 101      72.283  65.794 179.914  1.00  0.00           C
ATOM   1608  CE2 TYR A 101      72.243  65.183 181.183  1.00  0.00           C
ATOM   1610  C   TYR A 101      72.872  65.872 175.113  1.00  0.00           C
ATOM   1611  O   TYR A 101      73.723  65.763 174.234  1.00  0.00           O
ATOM   1612  N   ALA A 102      71.832  66.683 174.973  1.00  0.00           N
ATOM   1614  CA  ALA A 102      71.722  67.613 173.893  1.00  0.00           C
ATOM   1616  CB  ALA A 102      70.853  67.034 172.774  1.00  0.00           C
ATOM   1620  C   ALA A 102      71.042  68.824 174.473  1.00  0.00           C
ATOM   1621  O   ALA A 102      70.553  68.803 175.593  1.00  0.00           O
ATOM   1622  N   ARG A 103      71.013  69.913 173.723  1.00  0.00           N
ATOM   1624  CA  ARG A 103      70.173  71.043 174.043  1.00  0.00           C
ATOM   1626  CB  ARG A 103      70.963  72.354 174.094  1.00  0.00           C
ATOM   1629  CG  ARG A 103      71.952  72.574 175.274  1.00  0.00           C
ATOM   1632  CD  ARG A 103      73.122  73.493 174.843  1.00  0.00           C
ATOM   1635  NE  ARG A 103      73.732  74.132 176.053  1.00  0.00           N
ATOM   1637  CZ  ARG A 103      74.903  74.783 176.063  1.00  0.00           C
ATOM   1638  NH1 ARG A 103      75.683  74.894 175.013  1.00  0.00           N
ATOM   1641  NH2 ARG A 103      75.283  75.382 177.173  1.00  0.00           N
ATOM   1644  C   ARG A 103      69.093  71.192 172.984  1.00  0.00           C
ATOM   1645  O   ARG A 103      69.342  71.052 171.793  1.00  0.00           O
ATOM   1646  N   ILE A 104      67.863  71.534 173.414  1.00  0.00           N
ATOM   1648  CA  ILE A 104      66.783  71.882 172.503  1.00  0.00           C
ATOM   1650  CB  ILE A 104      65.512  71.052 172.714  1.00  0.00           C
ATOM   1652  CG2 ILE A 104      64.382  71.543 171.774  1.00  0.00           C
ATOM   1656  CG1 ILE A 104      65.762  69.544 172.523  1.00  0.00           C
ATOM   1659  CD  ILE A 104      66.493  69.174 171.233  1.00  0.00           C
ATOM   1663  C   ILE A 104      66.493  73.354 172.683  1.00  0.00           C
ATOM   1664  O   ILE A 104      66.353  73.843 173.803  1.00  0.00           O
ATOM   1665  N   THR A 105      66.423  74.092 171.563  1.00  0.00           N
ATOM   1667  CA  THR A 105      66.062  75.492 171.483  1.00  0.00           C
ATOM   1669  CB  THR A 105      67.133  76.394 170.873  1.00  0.00           C
ATOM   1671  OG1 THR A 105      68.323  76.382 171.653  1.00  0.00           O
ATOM   1673  CG2 THR A 105      66.683  77.863 170.823  1.00  0.00           C
ATOM   1677  C   THR A 105      64.863  75.503 170.583  1.00  0.00           C
ATOM   1678  O   THR A 105      64.853  74.812 169.573  1.00  0.00           O
ATOM   1679  N   ASN A 106      63.812  76.263 170.923  1.00  0.00           N
ATOM   1681  CA  ASN A 106      62.642  76.343 170.074  1.00  0.00           C
ATOM   1683  CB  ASN A 106      61.324  76.114 170.853  1.00  0.00           C
ATOM   1686  CG  ASN A 106      60.742  77.364 171.503  1.00  0.00           C
ATOM   1687  OD1 ASN A 106      59.833  77.983 170.953  1.00  0.00           O
ATOM   1688  ND2 ASN A 106      61.243  77.702 172.714  1.00  0.00           N
ATOM   1691  C   ASN A 106      62.692  77.593 169.213  1.00  0.00           C
ATOM   1692  O   ASN A 106      63.022  78.692 169.654  1.00  0.00           O
ATOM   1693  N   LEU A 107      62.372  77.452 167.914  1.00  0.00           N
ATOM   1695  CA  LEU A 107      62.593  78.513 166.953  1.00  0.00           C
ATOM   1697  CB  LEU A 107      62.642  77.992 165.494  1.00  0.00           C
ATOM   1700  CG  LEU A 107      63.872  77.104 165.193  1.00  0.00           C
ATOM   1702  CD1 LEU A 107      63.872  76.702 163.714  1.00  0.00           C
ATOM   1706  CD2 LEU A 107      65.212  77.793 165.494  1.00  0.00           C
ATOM   1710  C   LEU A 107      61.593  79.643 167.063  1.00  0.00           C
ATOM   1711  O   LEU A 107      61.882  80.772 166.693  1.00  0.00           O
ATOM   1712  N   ALA A 108      60.402  79.342 167.613  1.00  0.00           N
ATOM   1714  CA  ALA A 108      59.333  80.312 167.704  1.00  0.00           C
ATOM   1716  CB  ALA A 108      58.022  79.522 167.793  1.00  0.00           C
ATOM   1720  C   ALA A 108      59.433  81.293 168.884  1.00  0.00           C
ATOM   1721  O   ALA A 108      58.892  82.393 168.803  1.00  0.00           O
ATOM   1722  N   ASN A 109      60.093  80.912 169.994  1.00  0.00           N
ATOM   1724  CA  ASN A 109      60.182  81.762 171.184  1.00  0.00           C
ATOM   1726  CB  ASN A 109      59.382  81.143 172.373  1.00  0.00           C
ATOM   1729  CG  ASN A 109      59.323  82.002 173.643  1.00  0.00           C
ATOM   1730  OD1 ASN A 109      59.932  83.063 173.814  1.00  0.00           O
ATOM   1731  ND2 ASN A 109      58.502  81.544 174.623  1.00  0.00           N
ATOM   1734  C   ASN A 109      61.652  81.993 171.503  1.00  0.00           C
ATOM   1735  O   ASN A 109      62.073  83.103 171.793  1.00  0.00           O
ATOM   1736  N   GLY A 110      62.504  80.954 171.373  1.00  0.00           N
ATOM   1738  CA  GLY A 110      63.953  81.114 171.524  1.00  0.00           C
ATOM   1741  C   GLY A 110      64.463  80.553 172.813  1.00  0.00           C
ATOM   1742  O   GLY A 110      65.663  80.354 172.984  1.00  0.00           O
ATOM   1743  N   ARG A 111      63.542  80.224 173.733  1.00  0.00           N
ATOM   1745  CA  ARG A 111      63.853  79.493 174.943  1.00  0.00           C
ATOM   1747  CB  ARG A 111      62.663  79.313 175.934  1.00  0.00           C
ATOM   1750  CG  ARG A 111      62.202  80.613 176.624  1.00  0.00           C
ATOM   1753  CD  ARG A 111      61.192  80.382 177.763  1.00  0.00           C
ATOM   1756  NE  ARG A 111      61.903  79.812 178.963  1.00  0.00           N
ATOM   1758  CZ  ARG A 111      61.292  79.233 179.994  1.00  0.00           C
ATOM   1759  NH1 ARG A 111      59.993  79.053 180.063  1.00  0.00           N
ATOM   1762  NH2 ARG A 111      61.952  78.793 181.053  1.00  0.00           N
ATOM   1765  C   ARG A 111      64.452  78.132 174.684  1.00  0.00           C
ATOM   1766  O   ARG A 111      64.103  77.434 173.733  1.00  0.00           O
ATOM   1767  N   MET A 112      65.372  77.753 175.573  1.00  0.00           N
ATOM   1769  CA  MET A 112      66.153  76.574 175.393  1.00  0.00           C
ATOM   1771  CB  MET A 112      67.572  76.974 174.913  1.00  0.00           C
ATOM   1774  CG  MET A 112      68.432  77.683 175.983  1.00  0.00           C
ATOM   1777  SD  MET A 112      70.082  78.253 175.484  1.00  0.00           S
ATOM   1778  CE  MET A 112      69.792  78.903 173.824  1.00  0.00           C
ATOM   1782  C   MET A 112      66.223  75.802 176.693  1.00  0.00           C
ATOM   1783  O   MET A 112      65.882  76.273 177.783  1.00  0.00           O
ATOM   1784  N   ILE A 113      66.643  74.534 176.583  1.00  0.00           N
ATOM   1786  CA  ILE A 113      66.673  73.552 177.633  1.00  0.00           C
ATOM   1788  CB  ILE A 113      65.413  72.674 177.684  1.00  0.00           C
ATOM   1790  CG2 ILE A 113      64.202  73.583 177.893  1.00  0.00           C
ATOM   1794  CG1 ILE A 113      65.212  71.813 176.413  1.00  0.00           C
ATOM   1797  CD  ILE A 113      63.993  70.903 176.483  1.00  0.00           C
ATOM   1801  C   ILE A 113      67.893  72.683 177.404  1.00  0.00           C
ATOM   1802  O   ILE A 113      68.603  72.803 176.403  1.00  0.00           O
ATOM   1803  N   VAL A 114      68.183  71.772 178.333  1.00  0.00           N
ATOM   1805  CA  VAL A 114      69.152  70.703 178.164  1.00  0.00           C
ATOM   1807  CB  VAL A 114      70.283  70.763 179.173  1.00  0.00           C
ATOM   1809  CG1 VAL A 114      71.283  69.622 178.863  1.00  0.00           C
ATOM   1813  CG2 VAL A 114      71.002  72.122 179.083  1.00  0.00           C
ATOM   1817  C   VAL A 114      68.393  69.404 178.364  1.00  0.00           C
ATOM   1818  O   VAL A 114      67.512  69.363 179.223  1.00  0.00           O
ATOM   1819  N   VAL A 115      68.682  68.354 177.563  1.00  0.00           N
ATOM   1821  CA  VAL A 115      67.942  67.093 177.553  1.00  0.00           C
ATOM   1823  CB  VAL A 115      66.933  67.052 176.393  1.00  0.00           C
ATOM   1825  CG1 VAL A 115      65.772  68.013 176.703  1.00  0.00           C
ATOM   1829  CG2 VAL A 115      67.582  67.373 175.033  1.00  0.00           C
ATOM   1833  C   VAL A 115      68.863  65.854 177.534  1.00  0.00           C
ATOM   1834  O   VAL A 115      69.842  65.813 176.803  1.00  0.00           O
ATOM   1835  N   ARG A 116      68.583  64.803 178.343  1.00  0.00           N
ATOM   1837  CA  ARG A 116      69.253  63.493 178.273  1.00  0.00           C
ATOM   1839  CB  ARG A 116      69.732  63.034 179.684  1.00  0.00           C
ATOM   1842  CG  ARG A 116      68.692  63.213 180.823  1.00  0.00           C
ATOM   1845  CD  ARG A 116      69.003  62.323 182.033  1.00  0.00           C
ATOM   1848  NE  ARG A 116      67.743  61.703 182.583  1.00  0.00           N
ATOM   1850  CZ  ARG A 116      67.313  60.553 182.093  1.00  0.00           C
ATOM   1851  NH1 ARG A 116      67.593  60.153 180.874  1.00  0.00           N
ATOM   1854  NH2 ARG A 116      66.643  59.693 182.833  1.00  0.00           N
ATOM   1857  C   ARG A 116      68.402  62.333 177.723  1.00  0.00           C
ATOM   1858  O   ARG A 116      67.533  61.792 178.403  1.00  0.00           O
ATOM   1859  N   ILE A 117      68.622  61.903 176.464  1.00  0.00           N
ATOM   1861  CA  ILE A 117      67.802  60.903 175.774  1.00  0.00           C
ATOM   1863  CB  ILE A 117      68.393  60.623 174.384  1.00  0.00           C
ATOM   1865  CG2 ILE A 117      67.673  59.473 173.643  1.00  0.00           C
ATOM   1869  CG1 ILE A 117      68.423  61.913 173.523  1.00  0.00           C
ATOM   1872  CD  ILE A 117      67.073  62.632 173.404  1.00  0.00           C
ATOM   1876  C   ILE A 117      67.543  59.593 176.524  1.00  0.00           C
ATOM   1877  O   ILE A 117      68.432  58.993 177.133  1.00  0.00           O
ATOM   1878  N   ASN A 118      66.293  59.092 176.494  1.00  0.00           N
ATOM   1880  CA  ASN A 118      65.973  57.863 177.173  1.00  0.00           C
ATOM   1882  CB  ASN A 118      65.512  58.163 178.623  1.00  0.00           C
ATOM   1885  CG  ASN A 118      64.143  58.832 178.803  1.00  0.00           C
ATOM   1886  OD1 ASN A 118      63.692  59.693 178.053  1.00  0.00           O
ATOM   1887  ND2 ASN A 118      63.452  58.383 179.873  1.00  0.00           N
ATOM   1890  C   ASN A 118      64.982  56.973 176.423  1.00  0.00           C
ATOM   1891  O   ASN A 118      64.562  55.943 176.943  1.00  0.00           O
ATOM   1892  N   ASP A 119      64.612  57.304 175.183  1.00  0.00           N
ATOM   1894  CA  ASP A 119      63.542  56.582 174.524  1.00  0.00           C
ATOM   1896  CB  ASP A 119      62.173  57.243 174.863  1.00  0.00           C
ATOM   1899  CG  ASP A 119      60.972  56.363 174.524  1.00  0.00           C
ATOM   1900  OD1 ASP A 119      61.222  55.123 174.414  1.00  0.00           O
ATOM   1901  OD2 ASP A 119      59.833  56.883 174.463  1.00  0.00           O
ATOM   1902  C   ASP A 119      63.824  56.473 173.024  1.00  0.00           C
ATOM   1903  O   ASP A 119      64.792  57.034 172.483  1.00  0.00           O
ATOM   1904  N   ARG A 120      63.003  55.674 172.313  1.00  0.00           N
ATOM   1906  CA  ARG A 120      62.993  55.593 170.873  1.00  0.00           C
ATOM   1908  CB  ARG A 120      63.253  54.162 170.363  1.00  0.00           C
ATOM   1911  CG  ARG A 120      64.472  53.403 170.904  1.00  0.00           C
ATOM   1914  CD  ARG A 120      65.733  53.573 170.053  1.00  0.00           C
ATOM   1917  NE  ARG A 120      66.283  54.934 170.313  1.00  0.00           N
ATOM   1919  CZ  ARG A 120      67.562  55.223 170.433  1.00  0.00           C
ATOM   1920  NH1 ARG A 120      68.473  54.284 170.354  1.00  0.00           N
ATOM   1923  NH2 ARG A 120      67.942  56.464 170.624  1.00  0.00           N
ATOM   1926  C   ARG A 120      61.613  55.993 170.393  1.00  0.00           C
ATOM   1927  O   ARG A 120      60.592  55.703 171.003  1.00  0.00           O
ATOM   1928  N   GLY A 121      61.543  56.714 169.264  1.00  0.00           N
ATOM   1930  CA  GLY A 121      60.363  57.393 168.773  1.00  0.00           C
ATOM   1933  C   GLY A 121      60.963  58.573 168.073  1.00  0.00           C
ATOM   1934  O   GLY A 121      62.193  58.533 167.923  1.00  0.00           O
ATOM   1935  N   PRO A 122      60.332  59.663 167.673  1.00  0.00           N
ATOM   1936  CD  PRO A 122      61.173  60.843 167.543  1.00  0.00           C
ATOM   1939  CA  PRO A 122      58.903  59.983 167.714  1.00  0.00           C
ATOM   1941  CB  PRO A 122      58.832  61.503 167.453  1.00  0.00           C
ATOM   1944  CG  PRO A 122      60.252  61.973 167.123  1.00  0.00           C
ATOM   1947  C   PRO A 122      57.983  59.303 166.703  1.00  0.00           C
ATOM   1948  O   PRO A 122      56.842  59.753 166.594  1.00  0.00           O
ATOM   1949  N   TYR A 123      58.382  58.263 165.953  1.00  0.00           N
ATOM   1951  CA  TYR A 123      57.432  57.434 165.214  1.00  0.00           C
ATOM   1953  CB  TYR A 123      56.262  56.873 166.074  1.00  0.00           C
ATOM   1956  CG  TYR A 123      56.753  56.194 167.324  1.00  0.00           C
ATOM   1957  CD1 TYR A 123      56.652  56.803 168.583  1.00  0.00           C
ATOM   1959  CE1 TYR A 123      57.042  56.124 169.753  1.00  0.00           C
ATOM   1961  CZ  TYR A 123      57.493  54.804 169.664  1.00  0.00           C
ATOM   1962  OH  TYR A 123      57.812  54.104 170.843  1.00  0.00           O
ATOM   1964  CD2 TYR A 123      57.232  54.882 167.253  1.00  0.00           C
ATOM   1966  CE2 TYR A 123      57.582  54.174 168.423  1.00  0.00           C
ATOM   1968  C   TYR A 123      56.842  58.073 163.943  1.00  0.00           C
ATOM   1969  O   TYR A 123      55.792  57.653 163.464  1.00  0.00           O
ATOM   1970  N   GLY A 124      57.463  59.123 163.373  1.00  0.00           N
ATOM   1972  CA  GLY A 124      56.922  59.713 162.154  1.00  0.00           C
ATOM   1975  C   GLY A 124      57.843  60.733 161.553  1.00  0.00           C
ATOM   1976  O   GLY A 124      58.722  61.293 162.214  1.00  0.00           O
ATOM   1977  N   ASN A 125      57.622  61.003 160.263  1.00  0.00           N
ATOM   1979  CA  ASN A 125      58.443  61.883 159.443  1.00  0.00           C
ATOM   1981  CB  ASN A 125      57.993  61.722 157.973  1.00  0.00           C
ATOM   1984  CG  ASN A 125      58.163  60.264 157.564  1.00  0.00           C
ATOM   1985  OD1 ASN A 125      59.032  59.523 158.024  1.00  0.00           O
ATOM   1986  ND2 ASN A 125      57.283  59.773 156.664  1.00  0.00           N
ATOM   1989  C   ASN A 125      58.502  63.354 159.873  1.00  0.00           C
ATOM   1990  O   ASN A 125      57.512  63.933 160.323  1.00  0.00           O
ATOM   1991  N   ASP A 126      59.713  63.944 159.763  1.00  0.00           N
ATOM   1993  CA  ASP A 126      60.082  65.333 160.013  1.00  0.00           C
ATOM   1995  CB  ASP A 126      59.082  66.382 159.473  1.00  0.00           C
ATOM   1998  CG  ASP A 126      58.862  66.354 157.973  1.00  0.00           C
ATOM   1999  OD1 ASP A 126      59.452  65.553 157.214  1.00  0.00           O
ATOM   2000  OD2 ASP A 126      58.083  67.263 157.593  1.00  0.00           O
ATOM   2001  C   ASP A 126      60.312  65.684 161.473  1.00  0.00           C
ATOM   2002  O   ASP A 126      60.772  66.772 161.823  1.00  0.00           O
ATOM   2003  N   ARG A 127      60.012  64.754 162.393  1.00  0.00           N
ATOM   2005  CA  ARG A 127      60.252  64.934 163.803  1.00  0.00           C
ATOM   2007  CB  ARG A 127      59.233  64.214 164.723  1.00  0.00           C
ATOM   2010  CG  ARG A 127      57.782  64.733 164.613  1.00  0.00           C
ATOM   2013  CD  ARG A 127      56.913  64.034 163.574  1.00  0.00           C
ATOM   2016  NE  ARG A 127      56.512  62.702 164.143  1.00  0.00           N
ATOM   2018  CZ  ARG A 127      55.273  62.273 164.313  1.00  0.00           C
ATOM   2019  NH1 ARG A 127      54.233  62.933 163.843  1.00  0.00           N
ATOM   2022  NH2 ARG A 127      55.062  61.143 164.953  1.00  0.00           N
ATOM   2025  C   ARG A 127      61.652  64.523 164.143  1.00  0.00           C
ATOM   2026  O   ARG A 127      62.202  63.603 163.553  1.00  0.00           O
ATOM   2027  N   VAL A 128      62.292  65.202 165.113  1.00  0.00           N
ATOM   2029  CA  VAL A 128      63.632  64.824 165.533  1.00  0.00           C
ATOM   2031  CB  VAL A 128      64.622  65.953 165.283  1.00  0.00           C
ATOM   2033  CG1 VAL A 128      64.443  67.133 166.263  1.00  0.00           C
ATOM   2037  CG2 VAL A 128      66.052  65.404 165.313  1.00  0.00           C
ATOM   2041  C   VAL A 128      63.592  64.383 166.983  1.00  0.00           C
ATOM   2042  O   VAL A 128      64.433  63.593 167.434  1.00  0.00           O
ATOM   2043  N   ILE A 129      62.562  64.812 167.753  1.00  0.00           N
ATOM   2045  CA  ILE A 129      62.504  64.523 169.173  1.00  0.00           C
ATOM   2047  CB  ILE A 129      63.362  65.513 169.973  1.00  0.00           C
ATOM   2049  CG2 ILE A 129      62.663  66.882 170.153  1.00  0.00           C
ATOM   2053  CG1 ILE A 129      63.832  64.934 171.324  1.00  0.00           C
ATOM   2056  CD  ILE A 129      65.043  65.674 171.904  1.00  0.00           C
ATOM   2060  C   ILE A 129      61.042  64.544 169.643  1.00  0.00           C
ATOM   2061  O   ILE A 129      60.182  65.243 169.104  1.00  0.00           O
ATOM   2062  N   SER A 130      60.742  63.764 170.703  1.00  0.00           N
ATOM   2064  CA  SER A 130      59.573  63.952 171.563  1.00  0.00           C
ATOM   2066  CB  SER A 130      58.662  62.714 171.793  1.00  0.00           C
ATOM   2069  OG  SER A 130      57.913  62.393 170.634  1.00  0.00           O
ATOM   2071  C   SER A 130      60.033  64.284 172.943  1.00  0.00           C
ATOM   2072  O   SER A 130      60.882  63.562 173.464  1.00  0.00           O
ATOM   2073  N   LEU A 131      59.503  65.333 173.613  1.00  0.00           N
ATOM   2075  CA  LEU A 131      59.972  65.802 174.903  1.00  0.00           C
ATOM   2077  CB  LEU A 131      60.293  67.324 174.863  1.00  0.00           C
ATOM   2080  CG  LEU A 131      61.413  67.723 173.893  1.00  0.00           C
ATOM   2082  CD1 LEU A 131      61.582  69.242 173.873  1.00  0.00           C
ATOM   2086  CD2 LEU A 131      62.743  67.052 174.264  1.00  0.00           C
ATOM   2090  C   LEU A 131      58.973  65.573 176.034  1.00  0.00           C
ATOM   2091  O   LEU A 131      57.752  65.553 175.853  1.00  0.00           O
ATOM   2092  N   SER A 132      59.463  65.373 177.254  1.00  0.00           N
ATOM   2094  CA  SER A 132      58.692  65.473 178.493  1.00  0.00           C
ATOM   2096  CB  SER A 132      59.592  65.174 179.714  1.00  0.00           C
ATOM   2099  OG  SER A 132      60.012  63.812 179.714  1.00  0.00           O
ATOM   2101  C   SER A 132      57.913  66.763 178.763  1.00  0.00           C
ATOM   2102  O   SER A 132      58.143  67.812 178.173  1.00  0.00           O
ATOM   2103  N   ARG A 133      56.963  66.714 179.723  1.00  0.00           N
ATOM   2105  CA  ARG A 133      56.232  67.882 180.203  1.00  0.00           C
ATOM   2107  CB  ARG A 133      55.173  67.493 181.263  1.00  0.00           C
ATOM   2110  CG  ARG A 133      54.113  68.593 181.483  1.00  0.00           C
ATOM   2113  CD  ARG A 133      53.263  68.453 182.763  1.00  0.00           C
ATOM   2116  NE  ARG A 133      54.032  69.123 183.863  1.00  0.00           N
ATOM   2118  CZ  ARG A 133      54.632  68.552 184.894  1.00  0.00           C
ATOM   2119  NH1 ARG A 133      54.552  67.273 185.143  1.00  0.00           N
ATOM   2122  NH2 ARG A 133      55.332  69.313 185.724  1.00  0.00           N
ATOM   2125  C   ARG A 133      57.132  68.973 180.794  1.00  0.00           C
ATOM   2126  O   ARG A 133      56.952  70.153 180.514  1.00  0.00           O
ATOM   2127  N   ALA A 134      58.172  68.644 181.593  1.00  0.00           N
ATOM   2129  CA  ALA A 134      59.002  69.684 182.223  1.00  0.00           C
ATOM   2131  CB  ALA A 134      59.903  69.083 183.343  1.00  0.00           C
ATOM   2135  C   ALA A 134      59.872  70.412 181.214  1.00  0.00           C
ATOM   2136  O   ALA A 134      60.282  71.553 181.393  1.00  0.00           O
ATOM   2137  N   ALA A 135      60.163  69.743 180.093  1.00  0.00           N
ATOM   2139  CA  ALA A 135      60.912  70.243 178.973  1.00  0.00           C
ATOM   2141  CB  ALA A 135      61.462  69.003 178.244  1.00  0.00           C
ATOM   2145  C   ALA A 135      60.033  71.074 178.053  1.00  0.00           C
ATOM   2146  O   ALA A 135      60.443  72.133 177.573  1.00  0.00           O
ATOM   2147  N   ALA A 136      58.762  70.654 177.874  1.00  0.00           N
ATOM   2149  CA  ALA A 136      57.712  71.403 177.233  1.00  0.00           C
ATOM   2151  CB  ALA A 136      56.432  70.553 177.233  1.00  0.00           C
ATOM   2155  C   ALA A 136      57.372  72.723 177.893  1.00  0.00           C
ATOM   2156  O   ALA A 136      57.283  73.773 177.264  1.00  0.00           O
ATOM   2157  N   ASP A 137      57.232  72.693 179.233  1.00  0.00           N
ATOM   2159  CA  ASP A 137      57.042  73.854 180.063  1.00  0.00           C
ATOM   2161  CB  ASP A 137      56.712  73.473 181.524  1.00  0.00           C
ATOM   2164  CG  ASP A 137      55.423  72.683 181.673  1.00  0.00           C
ATOM   2165  OD1 ASP A 137      54.583  72.644 180.744  1.00  0.00           O
ATOM   2166  OD2 ASP A 137      55.192  72.203 182.824  1.00  0.00           O
ATOM   2167  C   ASP A 137      58.242  74.793 180.044  1.00  0.00           C
ATOM   2168  O   ASP A 137      58.102  76.004 180.104  1.00  0.00           O
ATOM   2169  N   ARG A 138      59.492  74.294 179.974  1.00  0.00           N
ATOM   2171  CA  ARG A 138      60.663  75.144 179.824  1.00  0.00           C
ATOM   2173  CB  ARG A 138      61.943  74.373 180.174  1.00  0.00           C
ATOM   2176  CG  ARG A 138      62.153  73.983 181.654  1.00  0.00           C
ATOM   2179  CD  ARG A 138      63.153  72.824 181.753  1.00  0.00           C
ATOM   2182  NE  ARG A 138      63.432  72.543 183.193  1.00  0.00           N
ATOM   2184  CZ  ARG A 138      64.303  73.243 183.903  1.00  0.00           C
ATOM   2185  NH1 ARG A 138      64.952  74.303 183.453  1.00  0.00           N
ATOM   2188  NH2 ARG A 138      64.512  72.924 185.163  1.00  0.00           N
ATOM   2191  C   ARG A 138      60.833  75.743 178.434  1.00  0.00           C
ATOM   2192  O   ARG A 138      61.423  76.803 178.253  1.00  0.00           O
ATOM   2193  N   LEU A 139      60.282  75.104 177.383  1.00  0.00           N
ATOM   2195  CA  LEU A 139      60.353  75.674 176.044  1.00  0.00           C
ATOM   2197  CB  LEU A 139      60.382  74.583 174.943  1.00  0.00           C
ATOM   2200  CG  LEU A 139      61.663  73.733 174.863  1.00  0.00           C
ATOM   2202  CD1 LEU A 139      61.413  72.553 173.913  1.00  0.00           C
ATOM   2206  CD2 LEU A 139      62.892  74.522 174.414  1.00  0.00           C
ATOM   2210  C   LEU A 139      59.152  76.562 175.753  1.00  0.00           C
ATOM   2211  O   LEU A 139      59.193  77.364 174.813  1.00  0.00           O
ATOM   2212  N   ASN A 140      58.062  76.443 176.524  1.00  0.00           N
ATOM   2214  CA  ASN A 140      56.812  77.153 176.303  1.00  0.00           C
ATOM   2216  CB  ASN A 140      56.933  78.702 176.283  1.00  0.00           C
ATOM   2219  CG  ASN A 140      57.603  79.193 177.563  1.00  0.00           C
ATOM   2220  OD1 ASN A 140      57.913  78.453 178.504  1.00  0.00           O
ATOM   2221  ND2 ASN A 140      57.882  80.504 177.633  1.00  0.00           N
ATOM   2224  C   ASN A 140      56.052  76.574 175.123  1.00  0.00           C
ATOM   2225  O   ASN A 140      55.472  77.263 174.283  1.00  0.00           O
ATOM   2226  N   THR A 141      56.083  75.223 175.033  1.00  0.00           N
ATOM   2228  CA  THR A 141      55.472  74.443 173.973  1.00  0.00           C
ATOM   2230  CB  THR A 141      56.392  73.383 173.393  1.00  0.00           C
ATOM   2232  OG1 THR A 141      56.922  72.513 174.393  1.00  0.00           O
ATOM   2234  CG2 THR A 141      57.603  74.092 172.783  1.00  0.00           C
ATOM   2238  C   THR A 141      54.212  73.773 174.473  1.00  0.00           C
ATOM   2239  O   THR A 141      53.513  73.123 173.703  1.00  0.00           O
ATOM   2240  N   SER A 142      53.853  74.003 175.753  1.00  0.00           N
ATOM   2242  CA  SER A 142      52.653  73.493 176.393  1.00  0.00           C
ATOM   2244  CB  SER A 142      52.593  73.854 177.904  1.00  0.00           C
ATOM   2247  OG  SER A 142      51.403  73.403 178.533  1.00  0.00           O
ATOM   2249  C   SER A 142      51.372  73.913 175.683  1.00  0.00           C
ATOM   2250  O   SER A 142      50.472  73.113 175.503  1.00  0.00           O
ATOM   2251  N   ASN A 143      51.292  75.174 175.183  1.00  0.00           N
ATOM   2253  CA  ASN A 143      50.153  75.613 174.404  1.00  0.00           C
ATOM   2255  CB  ASN A 143      50.004  77.143 174.503  1.00  0.00           C
ATOM   2258  CG  ASN A 143      49.583  77.523 175.914  1.00  0.00           C
ATOM   2259  OD1 ASN A 143      48.942  76.772 176.643  1.00  0.00           O
ATOM   2260  ND2 ASN A 143      49.972  78.743 176.324  1.00  0.00           N
ATOM   2263  C   ASN A 143      50.192  75.264 172.923  1.00  0.00           C
ATOM   2264  O   ASN A 143      49.132  75.253 172.294  1.00  0.00           O
ATOM   2265  N   ASN A 144      51.382  74.993 172.324  1.00  0.00           N
ATOM   2267  CA  ASN A 144      51.473  74.793 170.883  1.00  0.00           C
ATOM   2269  CB  ASN A 144      52.743  75.513 170.323  1.00  0.00           C
ATOM   2272  CG  ASN A 144      52.663  75.703 168.803  1.00  0.00           C
ATOM   2273  OD1 ASN A 144      51.632  75.464 168.183  1.00  0.00           O
ATOM   2274  ND2 ASN A 144      53.732  76.192 168.154  1.00  0.00           N
ATOM   2277  C   ASN A 144      51.543  73.313 170.543  1.00  0.00           C
ATOM   2278  O   ASN A 144      51.312  72.912 169.414  1.00  0.00           O
ATOM   2279  N   THR A 145      51.882  72.464 171.533  1.00  0.00           N
ATOM   2281  CA  THR A 145      52.003  71.004 171.494  1.00  0.00           C
ATOM   2283  CB  THR A 145      50.672  70.253 171.403  1.00  0.00           C
ATOM   2285  OG1 THR A 145      49.972  70.452 170.173  1.00  0.00           O
ATOM   2287  CG2 THR A 145      49.763  70.753 172.533  1.00  0.00           C
ATOM   2291  C   THR A 145      53.083  70.443 170.563  1.00  0.00           C
ATOM   2292  O   THR A 145      53.653  69.373 170.803  1.00  0.00           O
ATOM   2293  N   LYS A 146      53.452  71.214 169.533  1.00  0.00           N
ATOM   2295  CA  LYS A 146      54.513  70.964 168.593  1.00  0.00           C
ATOM   2297  CB  LYS A 146      53.932  70.333 167.303  1.00  0.00           C
ATOM   2300  CG  LYS A 146      52.773  71.114 166.664  1.00  0.00           C
ATOM   2303  CD  LYS A 146      52.582  70.794 165.163  1.00  0.00           C
ATOM   2306  CE  LYS A 146      52.243  69.333 164.883  1.00  0.00           C
ATOM   2309  NZ  LYS A 146      52.342  69.053 163.443  1.00  0.00           N
ATOM   2313  C   LYS A 146      55.243  72.263 168.253  1.00  0.00           C
ATOM   2314  O   LYS A 146      54.653  73.333 168.164  1.00  0.00           O
ATOM   2315  N   VAL A 147      56.572  72.193 168.043  1.00  0.00           N
ATOM   2317  CA  VAL A 147      57.353  73.372 167.673  1.00  0.00           C
ATOM   2319  CB  VAL A 147      57.773  74.214 168.873  1.00  0.00           C
ATOM   2321  CG1 VAL A 147      58.692  73.412 169.803  1.00  0.00           C
ATOM   2325  CG2 VAL A 147      58.443  75.534 168.453  1.00  0.00           C
ATOM   2329  C   VAL A 147      58.562  72.924 166.884  1.00  0.00           C
ATOM   2330  O   VAL A 147      59.023  71.794 167.003  1.00  0.00           O
ATOM   2331  N   ARG A 148      59.103  73.773 166.003  1.00  0.00           N
ATOM   2333  CA  ARG A 148      60.332  73.493 165.283  1.00  0.00           C
ATOM   2335  CB  ARG A 148      60.223  74.083 163.873  1.00  0.00           C
ATOM   2338  CG  ARG A 148      61.423  73.812 162.973  1.00  0.00           C
ATOM   2341  CD  ARG A 148      61.083  73.763 161.494  1.00  0.00           C
ATOM   2344  NE  ARG A 148      60.192  74.913 161.153  1.00  0.00           N
ATOM   2346  CZ  ARG A 148      60.573  76.023 160.533  1.00  0.00           C
ATOM   2347  NH1 ARG A 148      61.722  76.192 159.934  1.00  0.00           N
ATOM   2350  NH2 ARG A 148      59.763  77.063 160.593  1.00  0.00           N
ATOM   2353  C   ARG A 148      61.553  74.014 166.023  1.00  0.00           C
ATOM   2354  O   ARG A 148      61.502  75.062 166.653  1.00  0.00           O
ATOM   2355  N   ILE A 149      62.663  73.253 166.023  1.00  0.00           N
ATOM   2357  CA  ILE A 149      63.692  73.343 167.053  1.00  0.00           C
ATOM   2359  CB  ILE A 149      63.522  72.254 168.113  1.00  0.00           C
ATOM   2361  CG2 ILE A 149      62.283  72.562 168.983  1.00  0.00           C
ATOM   2365  CG1 ILE A 149      63.393  70.824 167.513  1.00  0.00           C
ATOM   2368  CD  ILE A 149      63.682  69.733 168.544  1.00  0.00           C
ATOM   2372  C   ILE A 149      65.074  73.154 166.454  1.00  0.00           C
ATOM   2373  O   ILE A 149      65.192  72.513 165.414  1.00  0.00           O
ATOM   2374  N   ASP A 150      66.143  73.623 167.133  1.00  0.00           N
ATOM   2376  CA  ASP A 150      67.512  73.193 166.893  1.00  0.00           C
ATOM   2378  CB  ASP A 150      68.563  74.363 166.933  1.00  0.00           C
ATOM   2381  CG  ASP A 150      68.012  75.743 166.613  1.00  0.00           C
ATOM   2382  OD1 ASP A 150      67.092  76.202 167.343  1.00  0.00           O
ATOM   2383  OD2 ASP A 150      68.613  76.413 165.723  1.00  0.00           O
ATOM   2384  C   ASP A 150      67.923  72.122 167.914  1.00  0.00           C
ATOM   2385  O   ASP A 150      67.972  72.423 169.113  1.00  0.00           O
ATOM   2386  N   PRO A 151      68.193  70.872 167.533  1.00  0.00           N
ATOM   2387  CD  PRO A 151      67.473  70.243 166.433  1.00  0.00           C
ATOM   2390  CA  PRO A 151      68.832  69.894 168.423  1.00  0.00           C
ATOM   2392  CB  PRO A 151      68.202  68.552 167.984  1.00  0.00           C
ATOM   2395  CG  PRO A 151      67.843  68.773 166.513  1.00  0.00           C
ATOM   2398  C   PRO A 151      70.363  69.873 168.333  1.00  0.00           C
ATOM   2399  O   PRO A 151      70.952  69.154 167.523  1.00  0.00           O
ATOM   2400  N   ILE A 152      71.083  70.604 169.193  1.00  0.00           N
ATOM   2402  CA  ILE A 152      72.533  70.522 169.264  1.00  0.00           C
ATOM   2404  CB  ILE A 152      73.202  71.854 169.613  1.00  0.00           C
ATOM   2406  CG2 ILE A 152      72.263  72.613 170.543  1.00  0.00           C
ATOM   2410  CG1 ILE A 152      74.673  71.794 170.163  1.00  0.00           C
ATOM   2413  CD  ILE A 152      74.833  71.974 171.683  1.00  0.00           C
ATOM   2417  C   ILE A 152      72.952  69.424 170.214  1.00  0.00           C
ATOM   2418  O   ILE A 152      72.572  69.412 171.384  1.00  0.00           O
ATOM   2419  N   ILE A 153      73.753  68.464 169.743  1.00  0.00           N
ATOM   2421  CA  ILE A 153      74.372  67.442 170.583  1.00  0.00           C
ATOM   2423  CB  ILE A 153      74.773  66.223 169.743  1.00  0.00           C
ATOM   2425  CG2 ILE A 153      75.302  65.104 170.654  1.00  0.00           C
ATOM   2429  CG1 ILE A 153      73.603  65.724 168.843  1.00  0.00           C
ATOM   2432  CD  ILE A 153      72.342  65.253 169.573  1.00  0.00           C
ATOM   2436  C   ILE A 153      75.573  68.034 171.333  1.00  0.00           C
ATOM   2437  O   ILE A 153      76.413  68.714 170.733  1.00  0.00           O
ATOM   2438  N   VAL A 154      75.652  67.833 172.663  1.00  0.00           N
ATOM   2440  CA  VAL A 154      76.632  68.523 173.493  1.00  0.00           C
ATOM   2442  CB  VAL A 154      76.113  68.832 174.903  1.00  0.00           C
ATOM   2444  CG1 VAL A 154      76.153  67.593 175.803  1.00  0.00           C
ATOM   2448  CG2 VAL A 154      76.943  69.952 175.563  1.00  0.00           C
ATOM   2452  C   VAL A 154      78.022  67.833 173.553  1.00  0.00           C
ATOM   2453  OT1 VAL A 154      78.143  66.583 173.423  1.00  0.00           O
ATOM   2454  OT2 VAL A 154      79.012  68.604 173.733  1.00  0.00           O
ATOM   2455  NH3 POPEB 155      46.803  60.973 153.073  1.00  0.00           N
ATOM   2459  C12 POPEB 155      46.052  60.633 154.333  1.00  0.00           C
ATOM   2462  C11 POPEB 155      46.663  61.433 155.503  1.00  0.00           C
ATOM   2465  P   POPEB 155      47.793  63.783 155.803  1.00  0.00           P
ATOM   2466  O13 POPEB 155      47.003  64.614 156.734  1.00  0.00           O
ATOM   2467  O14 POPEB 155      48.932  63.034 156.384  1.00  0.00           O
ATOM   2468  O11 POPEB 155      48.233  64.563 154.503  1.00  0.00           O
ATOM   2469  O12 POPEB 155      46.803  62.784 155.083  1.00  0.00           O
ATOM   2470  C1  POPEB 155      49.263  64.003 153.693  1.00  0.00           C
ATOM   2473  C2  POPEB 155      49.272  64.693 152.294  1.00  0.00           C
ATOM   2475  O21 POPEB 155      48.382  64.104 151.314  1.00  0.00           O
ATOM   2476  C21 POPEB 155      48.754  62.933 150.813  1.00  0.00           C
ATOM   2477  O22 POPEB 155      49.282  62.034 151.423  1.00  0.00           O
ATOM   2478  C22 POPEB 155      48.323  62.854 149.333  1.00  0.00           C
ATOM   2481  C3  POPEB 155      50.722  64.864 151.753  1.00  0.00           C
ATOM   2484  O31 POPEB 155      50.742  65.483 150.453  1.00  0.00           O
ATOM   2485  C31 POPEB 155      50.632  66.813 150.453  1.00  0.00           C
ATOM   2486  O32 POPEB 155      50.413  67.493 151.433  1.00  0.00           O
ATOM   2487  C32 POPEB 155      50.893  67.343 149.033  1.00  0.00           C
ATOM   2490  C23 POPEB 155      49.522  62.673 148.363  1.00  0.00           C
ATOM   2493  C24 POPEB 155      49.062  62.784 146.904  1.00  0.00           C
ATOM   2496  C25 POPEB 155      50.173  63.083 145.883  1.00  0.00           C
ATOM   2499  C26 POPEB 155      49.583  63.523 144.533  1.00  0.00           C
ATOM   2502  C27 POPEB 155      50.623  63.983 143.494  1.00  0.00           C
ATOM   2505  C28 POPEB 155      50.602  63.153 142.193  1.00  0.00           C
ATOM   2508  C29 POPEB 155      49.303  63.263 141.453  1.00  0.00           C
ATOM   2510 0C21 POPEB 155      49.093  63.812 140.233  1.00  0.00           C
ATOM   2512 1C21 POPEB 155      50.132  64.434 139.333  1.00  0.00           C
ATOM   2515 2C21 POPEB 155      50.373  63.583 138.074  1.00  0.00           C
ATOM   2518 3C21 POPEB 155      51.413  64.233 137.153  1.00  0.00           C
ATOM   2521 4C21 POPEB 155      51.712  63.443 135.873  1.00  0.00           C
ATOM   2524 5C21 POPEB 155      52.542  62.174 136.134  1.00  0.00           C
ATOM   2527 6C21 POPEB 155      53.242  61.652 134.873  1.00  0.00           C
ATOM   2530 7C21 POPEB 155      54.222  60.523 135.174  1.00  0.00           C
ATOM   2533 8C21 POPEB 155      54.982  60.033 133.933  1.00  0.00           C
ATOM   2537  C33 POPEB 155      50.592  66.332 147.903  1.00  0.00           C
ATOM   2540  C34 POPEB 155      51.143  66.753 146.533  1.00  0.00           C
ATOM   2543  C35 POPEB 155      50.613  68.083 145.994  1.00  0.00           C
ATOM   2546  C36 POPEB 155      51.173  68.354 144.593  1.00  0.00           C
ATOM   2549  C37 POPEB 155      50.653  69.662 143.983  1.00  0.00           C
ATOM   2552  C38 POPEB 155      51.262  69.952 142.603  1.00  0.00           C
ATOM   2555  C39 POPEB 155      50.472  69.303 141.463  1.00  0.00           C
ATOM   2558 0C31 POPEB 155      51.162  69.412 140.103  1.00  0.00           C
ATOM   2561 1C31 POPEB 155      50.243  69.003 138.953  1.00  0.00           C
ATOM   2564 2C31 POPEB 155      51.022  68.714 137.664  1.00  0.00           C
ATOM   2567 3C31 POPEB 155      50.132  68.412 136.453  1.00  0.00           C
ATOM   2570 4C31 POPEB 155      49.463  69.653 135.843  1.00  0.00           C
ATOM   2573 5C31 POPEB 155      49.492  69.633 134.303  1.00  0.00           C
ATOM   2576 6C31 POPEB 155      48.872  70.872 133.653  1.00  0.00           C
ATOM   2580  NH3 POPEC 156      90.653   8.903 106.733  1.00  0.00           N
ATOM   2584  C12 POPEC 156      89.863   8.083 107.683  1.00  0.00           C
ATOM   2587  C11 POPEC 156      89.702   6.663 107.153  1.00  0.00           C
ATOM   2590  P   POPEC 156      91.104   4.633 106.363  1.00  0.00           P
ATOM   2591  O13 POPEC 156      90.133   4.453 105.253  1.00  0.00           O
ATOM   2592  O14 POPEC 156      92.522   4.383 106.103  1.00  0.00           O
ATOM   2593  O11 POPEC 156      90.612   3.823 107.643  1.00  0.00           O
ATOM   2594  O12 POPEC 156      90.993   6.143 106.844  1.00  0.00           O
ATOM   2595  C1  POPEC 156      91.393   3.913 108.853  1.00  0.00           C
ATOM   2598  C2  POPEC 156      90.673   3.163 110.013  1.00  0.00           C
ATOM   2600  O21 POPEC 156      91.272   3.493 111.283  1.00  0.00           O
ATOM   2601  C21 POPEC 156      90.452   3.653 112.323  1.00  0.00           C
ATOM   2602  O22 POPEC 156      89.242   3.803 112.263  1.00  0.00           O
ATOM   2603  C22 POPEC 156      91.253   3.483 113.613  1.00  0.00           C
ATOM   2606  C3  POPEC 156      90.743   1.626 109.763  1.00  0.00           C
ATOM   2609  O31 POPEC 156      90.433   0.866 110.953  1.00  0.00           O
ATOM   2610  C31 POPEC 156      89.143   0.816 111.253  1.00  0.00           C
ATOM   2611  O32 POPEC 156      88.223   1.156 110.533  1.00  0.00           O
ATOM   2612  C32 POPEC 156      89.043   0.426 112.733  1.00  0.00           C
ATOM   2615  C23 POPEC 156      90.533   3.613 114.984  1.00  0.00           C
ATOM   2618  C24 POPEC 156      91.462   3.073 116.083  1.00  0.00           C
ATOM   2621  C25 POPEC 156      90.883   2.993 117.503  1.00  0.00           C
ATOM   2624  C26 POPEC 156      91.753   2.093 118.413  1.00  0.00           C
ATOM   2627  C27 POPEC 156      92.143   2.733 119.763  1.00  0.00           C
ATOM   2630  C28 POPEC 156      92.963   1.793 120.683  1.00  0.00           C
ATOM   2633  C29 POPEC 156      92.152   0.676 121.274  1.00  0.00           C
ATOM   2635 0C21 POPEC 156      92.552  -0.194 122.223  1.00  0.00           C
ATOM   2637 1C21 POPEC 156      93.893  -0.234 122.903  1.00  0.00           C
ATOM   2640 2C21 POPEC 156      93.763  -0.514 124.414  1.00  0.00           C
ATOM   2643 3C21 POPEC 156      95.133  -0.734 125.083  1.00  0.00           C
ATOM   2646 4C21 POPEC 156      95.033  -0.974 126.593  1.00  0.00           C
ATOM   2649 5C21 POPEC 156      96.372  -1.394 127.203  1.00  0.00           C
ATOM   2652 6C21 POPEC 156      96.263  -1.754 128.693  1.00  0.00           C
ATOM   2655 7C21 POPEC 156      97.543  -2.384 129.253  1.00  0.00           C
ATOM   2658 8C21 POPEC 156      97.402  -2.854 130.714  1.00  0.00           C
ATOM   2662  C33 POPEC 156      87.783   0.996 113.433  1.00  0.00           C
ATOM   2665  C34 POPEC 156      87.703   0.586 114.903  1.00  0.00           C
ATOM   2668  C35 POPEC 156      86.713   1.436 115.693  1.00  0.00           C
ATOM   2671  C36 POPEC 156      86.753   1.126 117.203  1.00  0.00           C
ATOM   2674  C37 POPEC 156      85.812   2.033 118.013  1.00  0.00           C
ATOM   2677  C38 POPEC 156      85.902   1.813 119.533  1.00  0.00           C
ATOM   2680  C39 POPEC 156      87.312   2.073 120.093  1.00  0.00           C
ATOM   2683 0C31 POPEC 156      87.332   2.173 121.623  1.00  0.00           C
ATOM   2686 1C31 POPEC 156      88.753   2.323 122.183  1.00  0.00           C
ATOM   2689 2C31 POPEC 156      88.772   2.473 123.713  1.00  0.00           C
ATOM   2692 3C31 POPEC 156      90.173   2.303 124.333  1.00  0.00           C
ATOM   2695 4C31 POPEC 156      91.123   3.493 124.113  1.00  0.00           C
ATOM   2698 5C31 POPEC 156      92.543   3.193 124.633  1.00  0.00           C
ATOM   2701 6C31 POPEC 156      93.512   4.373 124.573  1.00  0.00           C
ATOM   2705  NH3 POPED 157      49.542  14.763 105.854  1.00  0.00           N
ATOM   2709  C12 POPED 157      50.122  14.243 107.143  1.00  0.00           C
ATOM   2712  C11 POPED 157      50.553  12.753 107.043  1.00  0.00           C
ATOM   2715  P   POPED 157      48.292  11.473 106.763  1.00  0.00           P
ATOM   2716  O13 POPED 157      48.403  10.033 106.453  1.00  0.00           O
ATOM   2717  O14 POPED 157      48.193  12.453 105.653  1.00  0.00           O
ATOM   2718  O11 POPED 157      47.173  11.703 107.853  1.00  0.00           O
ATOM   2719  O12 POPED 157      49.573  11.873 107.603  1.00  0.00           O
ATOM   2720  C1  POPED 157      47.022  10.743 108.903  1.00  0.00           C
ATOM   2723  C2  POPED 157      47.153  11.373 110.314  1.00  0.00           C
ATOM   2725  O21 POPED 157      45.993  12.183 110.553  1.00  0.00           O
ATOM   2726  C21 POPED 157      45.273  12.183 111.673  1.00  0.00           C
ATOM   2727  O22 POPED 157      44.373  12.983 111.893  1.00  0.00           O
ATOM   2728  C22 POPED 157      45.613  11.043 112.664  1.00  0.00           C
ATOM   2731  C3  POPED 157      48.452  12.223 110.463  1.00  0.00           C
ATOM   2734  O31 POPED 157      48.843  12.403 111.844  1.00  0.00           O
ATOM   2735  C31 POPED 157      48.522  13.583 112.403  1.00  0.00           C
ATOM   2736  O32 POPED 157      47.873  14.453 111.853  1.00  0.00           O
ATOM   2737  C32 POPED 157      49.152  13.673 113.803  1.00  0.00           C
ATOM   2740  C23 POPED 157      44.783  11.173 113.963  1.00  0.00           C
ATOM   2743  C24 POPED 157      44.583   9.903 114.783  1.00  0.00           C
ATOM   2746  C25 POPED 157      43.632  10.183 115.953  1.00  0.00           C
ATOM   2749  C26 POPED 157      42.803   8.973 116.403  1.00  0.00           C
ATOM   2752  C27 POPED 157      41.812   9.353 117.513  1.00  0.00           C
ATOM   2755  C28 POPED 157      40.743   8.273 117.744  1.00  0.00           C
ATOM   2758  C29 POPED 157      39.802   8.693 118.843  1.00  0.00           C
ATOM   2760 0C21 POPED 157      38.572   9.223 118.723  1.00  0.00           C
ATOM   2762 1C21 POPED 157      37.812   9.523 117.453  1.00  0.00           C
ATOM   2765 2C21 POPED 157      36.412   8.883 117.493  1.00  0.00           C
ATOM   2768 3C21 POPED 157      35.503   9.393 116.363  1.00  0.00           C
ATOM   2771 4C21 POPED 157      34.123   8.703 116.313  1.00  0.00           C
ATOM   2774 5C21 POPED 157      33.353   8.733 117.633  1.00  0.00           C
ATOM   2777 6C21 POPED 157      31.923   8.213 117.503  1.00  0.00           C
ATOM   2780 7C21 POPED 157      31.243   8.033 118.863  1.00  0.00           C
ATOM   2783 8C21 POPED 157      29.772   7.603 118.753  1.00  0.00           C
ATOM   2787  C33 POPED 157      48.583  12.673 114.853  1.00  0.00           C
ATOM   2790  C34 POPED 157      49.173  12.813 116.274  1.00  0.00           C
ATOM   2793  C35 POPED 157      48.892  14.153 116.984  1.00  0.00           C
ATOM   2796  C36 POPED 157      49.243  14.163 118.483  1.00  0.00           C
ATOM   2799  C37 POPED 157      49.023  15.533 119.153  1.00  0.00           C
ATOM   2802  C38 POPED 157      50.243  16.173 119.853  1.00  0.00           C
ATOM   2805  C39 POPED 157      50.872  15.343 120.983  1.00  0.00           C
ATOM   2808 0C31 POPED 157      50.103  15.463 122.303  1.00  0.00           C
ATOM   2811 1C31 POPED 157      50.713  14.643 123.453  1.00  0.00           C
ATOM   2814 2C31 POPED 157      49.853  14.723 124.723  1.00  0.00           C
ATOM   2817 3C31 POPED 157      50.243  13.703 125.803  1.00  0.00           C
ATOM   2820 4C31 POPED 157      49.212  13.603 126.943  1.00  0.00           C
ATOM   2823 5C31 POPED 157      47.873  13.003 126.494  1.00  0.00           C
ATOM   2826 6C31 POPED 157      46.852  12.813 127.613  1.00  0.00           C
ATOM   2830  NH3 POPEE 158     106.673  11.173 107.633  1.00  0.00           N
ATOM   2834  C12 POPEE 158     106.123   9.763 107.693  1.00  0.00           C
ATOM   2837  C11 POPEE 158     106.362   8.933 106.414  1.00  0.00           C
ATOM   2840  P   POPEE 158     105.542   6.573 107.173  1.00  0.00           P
ATOM   2841  O13 POPEE 158     104.253   6.973 106.593  1.00  0.00           O
ATOM   2842  O14 POPEE 158     105.923   5.153 106.984  1.00  0.00           O
ATOM   2843  O11 POPEE 158     105.492   6.893 108.693  1.00  0.00           O
ATOM   2844  O12 POPEE 158     106.683   7.563 106.723  1.00  0.00           O
ATOM   2845  C1  POPEE 158     106.073   6.093 109.703  1.00  0.00           C
ATOM   2848  C2  POPEE 158     105.773   6.783 111.063  1.00  0.00           C
ATOM   2850  O21 POPEE 158     104.502   6.533 111.643  1.00  0.00           O
ATOM   2851  C21 POPEE 158     103.442   5.973 111.103  1.00  0.00           C
ATOM   2852  O22 POPEE 158     103.293   5.513 109.984  1.00  0.00           O
ATOM   2853  C22 POPEE 158     102.354   6.033 112.173  1.00  0.00           C
ATOM   2856  C3  POPEE 158     105.933   8.333 110.913  1.00  0.00           C
ATOM   2859  O31 POPEE 158     105.522   9.093 112.073  1.00  0.00           O
ATOM   2860  C31 POPEE 158     105.363  10.393 111.774  1.00  0.00           C
ATOM   2861  O32 POPEE 158     105.802  10.923 110.753  1.00  0.00           O
ATOM   2862  C32 POPEE 158     104.473  11.043 112.843  1.00  0.00           C
ATOM   2865  C23 POPEE 158     101.582   7.363 112.123  1.00  0.00           C
ATOM   2868  C24 POPEE 158     100.843   7.713 113.423  1.00  0.00           C
ATOM   2871  C25 POPEE 158      99.773   6.673 113.753  1.00  0.00           C
ATOM   2874  C26 POPEE 158      98.853   7.063 114.923  1.00  0.00           C
ATOM   2877  C27 POPEE 158      99.473   6.763 116.293  1.00  0.00           C
ATOM   2880  C28 POPEE 158      98.523   6.003 117.244  1.00  0.00           C
ATOM   2883  C29 POPEE 158      97.413   6.883 117.733  1.00  0.00           C
ATOM   2885 0C21 POPEE 158      96.552   6.603 118.734  1.00  0.00           C
ATOM   2887 1C21 POPEE 158      96.512   5.353 119.573  1.00  0.00           C
ATOM   2890 2C21 POPEE 158      96.213   5.663 121.053  1.00  0.00           C
ATOM   2893 3C21 POPEE 158      96.993   6.863 121.603  1.00  0.00           C
ATOM   2896 4C21 POPEE 158      96.923   6.993 123.123  1.00  0.00           C
ATOM   2899 5C21 POPEE 158      97.893   6.093 123.893  1.00  0.00           C
ATOM   2902 6C21 POPEE 158      99.362   6.393 123.553  1.00  0.00           C
ATOM   2905 7C21 POPEE 158     100.332   5.803 124.573  1.00  0.00           C
ATOM   2908 8C21 POPEE 158     101.792   6.113 124.243  1.00  0.00           C
ATOM   2912  C33 POPEE 158     105.173  12.113 113.713  1.00  0.00           C
ATOM   2915  C34 POPEE 158     104.572  12.243 115.123  1.00  0.00           C
ATOM   2918  C35 POPEE 158     105.203  13.383 115.923  1.00  0.00           C
ATOM   2921  C36 POPEE 158     104.792  13.473 117.403  1.00  0.00           C
ATOM   2924  C37 POPEE 158     105.512  14.633 118.123  1.00  0.00           C
ATOM   2927  C38 POPEE 158     105.192  14.683 119.623  1.00  0.00           C
ATOM   2930  C39 POPEE 158     105.802  15.923 120.303  1.00  0.00           C
ATOM   2933 0C31 POPEE 158     105.563  15.933 121.824  1.00  0.00           C
ATOM   2936 1C31 POPEE 158     106.123  17.193 122.484  1.00  0.00           C
ATOM   2939 2C31 POPEE 158     105.872  17.253 124.003  1.00  0.00           C
ATOM   2942 3C31 POPEE 158     106.552  16.123 124.783  1.00  0.00           C
ATOM   2945 4C31 POPEE 158     106.573  16.383 126.303  1.00  0.00           C
ATOM   2948 5C31 POPEE 158     107.332  15.283 127.063  1.00  0.00           C
ATOM   2951 6C31 POPEE 158     107.373  15.483 128.573  1.00  0.00           C
ATOM   2955  NH3 POPEF 159     116.313 108.854 103.634  1.00  0.00           N
ATOM   2959  C12 POPEF 159     117.563 109.683 103.533  1.00  0.00           C
ATOM   2962  C11 POPEF 159     118.153 109.572 102.104  1.00  0.00           C
ATOM   2965  P   POPEF 159     120.033 111.313 102.473  1.00  0.00           P
ATOM   2966  O13 POPEF 159     121.453 111.573 102.123  1.00  0.00           O
ATOM   2967  O14 POPEF 159     118.993 112.263 102.023  1.00  0.00           O
ATOM   2968  O11 POPEF 159     119.943 111.143 104.043  1.00  0.00           O
ATOM   2969  O12 POPEF 159     119.562 109.864 102.013  1.00  0.00           O
ATOM   2970  C1  POPEF 159     120.743 110.092 104.623  1.00  0.00           C
ATOM   2973  C2  POPEF 159     120.682 110.153 106.173  1.00  0.00           C
ATOM   2975  O21 POPEF 159     119.342 109.864 106.653  1.00  0.00           O
ATOM   2976  C21 POPEF 159     119.354 109.213 107.814  1.00  0.00           C
ATOM   2977  O22 POPEF 159     120.293 108.602 108.273  1.00  0.00           O
ATOM   2978  C22 POPEF 159     118.012 109.324 108.533  1.00  0.00           C
ATOM   2981  C3  POPEF 159     121.123 111.552 106.663  1.00  0.00           C
ATOM   2984  O31 POPEF 159     121.903 111.464 107.873  1.00  0.00           O
ATOM   2985  C31 POPEF 159     122.673 112.543 108.043  1.00  0.00           C
ATOM   2986  O32 POPEF 159     122.592 113.562 107.384  1.00  0.00           O
ATOM   2987  C32 POPEF 159     123.722 112.272 109.113  1.00  0.00           C
ATOM   2990  C23 POPEF 159     118.273 109.712 110.003  1.00  0.00           C
ATOM   2993  C24 POPEF 159     117.052 109.562 110.933  1.00  0.00           C
ATOM   2996  C25 POPEF 159     117.354 110.223 112.293  1.00  0.00           C
ATOM   2999  C26 POPEF 159     116.222 110.074 113.313  1.00  0.00           C
ATOM   3002  C27 POPEF 159     116.433 110.974 114.543  1.00  0.00           C
ATOM   3005  C28 POPEF 159     117.463 110.424 115.553  1.00  0.00           C
ATOM   3008  C29 POPEF 159     116.883 109.304 116.363  1.00  0.00           C
ATOM   3010 0C21 POPEF 159     116.222 109.453 117.524  1.00  0.00           C
ATOM   3012 1C21 POPEF 159     115.933 110.783 118.193  1.00  0.00           C
ATOM   3015 2C21 POPEF 159     114.613 110.793 118.994  1.00  0.00           C
ATOM   3018 3C21 POPEF 159     114.512 109.763 120.123  1.00  0.00           C
ATOM   3021 4C21 POPEF 159     115.713 109.794 121.083  1.00  0.00           C
ATOM   3024 5C21 POPEF 159     115.682 108.673 122.133  1.00  0.00           C
ATOM   3027 6C21 POPEF 159     117.012 108.573 122.873  1.00  0.00           C
ATOM   3030 7C21 POPEF 159     117.083 107.364 123.813  1.00  0.00           C
ATOM   3033 8C21 POPEF 159     118.483 107.123 124.373  1.00  0.00           C
ATOM   3037  C33 POPEF 159     123.442 113.033 110.433  1.00  0.00           C
ATOM   3040  C34 POPEF 159     122.622 112.233 111.463  1.00  0.00           C
ATOM   3043  C35 POPEF 159     123.433 111.073 112.043  1.00  0.00           C
ATOM   3046  C36 POPEF 159     122.723 110.354 113.203  1.00  0.00           C
ATOM   3049  C37 POPEF 159     123.413 109.023 113.513  1.00  0.00           C
ATOM   3052  C38 POPEF 159     122.872 108.293 114.753  1.00  0.00           C
ATOM   3055  C39 POPEF 159     121.372 107.983 114.723  1.00  0.00           C
ATOM   3058 0C31 POPEF 159     120.913 107.323 113.413  1.00  0.00           C
ATOM   3061 1C31 POPEF 159     119.552 106.604 113.513  1.00  0.00           C
ATOM   3064 2C31 POPEF 159     119.673 105.192 114.113  1.00  0.00           C
ATOM   3067 3C31 POPEF 159     119.242 105.052 115.583  1.00  0.00           C
ATOM   3070 4C31 POPEF 159     117.733 105.174 115.773  1.00  0.00           C
ATOM   3073 5C31 POPEF 159     117.273 104.833 117.193  1.00  0.00           C
ATOM   3076 6C31 POPEF 159     115.762 104.973 117.363  1.00  0.00           C
ATOM   3080  NH3 POPEG 160     111.652 119.782 107.543  1.00  0.00           N
ATOM   3084  C12 POPEG 160     112.563 118.993 106.653  1.00  0.00           C
ATOM   3087  C11 POPEG 160     112.733 117.563 107.163  1.00  0.00           C
ATOM   3090  P   POPEG 160     111.582 115.232 107.023  1.00  0.00           P
ATOM   3091  O13 POPEG 160     110.352 114.693 106.453  1.00  0.00           O
ATOM   3092  O14 POPEG 160     112.863 114.724 106.463  1.00  0.00           O
ATOM   3093  O11 POPEG 160     111.552 115.074 108.594  1.00  0.00           O
ATOM   3094  O12 POPEG 160     111.533 116.824 106.943  1.00  0.00           O
ATOM   3095  C1  POPEG 160     110.332 114.823 109.313  1.00  0.00           C
ATOM   3098  C2  POPEG 160     110.563 115.092 110.823  1.00  0.00           C
ATOM   3100  O21 POPEG 160     109.412 114.743 111.634  1.00  0.00           O
ATOM   3101  C21 POPEG 160     109.453 113.474 112.033  1.00  0.00           C
ATOM   3102  O22 POPEG 160     110.183 112.613 111.573  1.00  0.00           O
ATOM   3103  C22 POPEG 160     108.473 113.252 113.183  1.00  0.00           C
ATOM   3106  C3  POPEG 160     110.933 116.573 111.094  1.00  0.00           C
ATOM   3109  O31 POPEG 160     111.333 116.742 112.473  1.00  0.00           O
ATOM   3110  C31 POPEG 160     110.433 117.342 113.263  1.00  0.00           C
ATOM   3111  O32 POPEG 160     109.362 117.794 112.903  1.00  0.00           O
ATOM   3112  C32 POPEG 160     111.012 117.434 114.683  1.00  0.00           C
ATOM   3115  C23 POPEG 160     109.183 112.913 114.513  1.00  0.00           C
ATOM   3118  C24 POPEG 160     108.223 112.534 115.653  1.00  0.00           C
ATOM   3121  C25 POPEG 160     107.603 111.132 115.483  1.00  0.00           C
ATOM   3124  C26 POPEG 160     107.052 110.554 116.793  1.00  0.00           C
ATOM   3127  C27 POPEG 160     106.683 109.063 116.673  1.00  0.00           C
ATOM   3130  C28 POPEG 160     106.222 108.404 117.993  1.00  0.00           C
ATOM   3133  C29 POPEG 160     107.323 108.363 119.033  1.00  0.00           C
ATOM   3135 0C21 POPEG 160     107.774 107.294 119.713  1.00  0.00           C
ATOM   3137 1C21 POPEG 160     107.243 105.882 119.643  1.00  0.00           C
ATOM   3140 2C21 POPEG 160     107.233 105.192 121.013  1.00  0.00           C
ATOM   3143 3C21 POPEG 160     106.342 105.863 122.073  1.00  0.00           C
ATOM   3146 4C21 POPEG 160     107.122 106.692 123.103  1.00  0.00           C
ATOM   3149 5C21 POPEG 160     106.232 107.202 124.253  1.00  0.00           C
ATOM   3152 6C21 POPEG 160     107.043 107.723 125.443  1.00  0.00           C
ATOM   3155 7C21 POPEG 160     106.152 108.272 126.573  1.00  0.00           C
ATOM   3158 8C21 POPEG 160     106.932 108.813 127.763  1.00  0.00           C
ATOM   3162  C33 POPEG 160     110.052 118.103 115.703  1.00  0.00           C
ATOM   3165  C34 POPEG 160     110.653 118.293 117.104  1.00  0.00           C
ATOM   3168  C35 POPEG 160     109.702 118.973 118.094  1.00  0.00           C
ATOM   3171  C36 POPEG 160     110.344 119.163 119.484  1.00  0.00           C
ATOM   3174  C37 POPEG 160     109.562 120.104 120.403  1.00  0.00           C
ATOM   3177  C38 POPEG 160     110.233 120.294 121.763  1.00  0.00           C
ATOM   3180  C39 POPEG 160     109.812 121.604 122.453  1.00  0.00           C
ATOM   3183 0C31 POPEG 160     110.442 121.792 123.843  1.00  0.00           C
ATOM   3186 1C31 POPEG 160     110.382 123.264 124.313  1.00  0.00           C
ATOM   3189 2C31 POPEG 160     109.762 123.474 125.703  1.00  0.00           C
ATOM   3192 3C31 POPEG 160     108.283 123.083 125.793  1.00  0.00           C
ATOM   3195 4C31 POPEG 160     107.563 123.802 126.943  1.00  0.00           C
ATOM   3198 5C31 POPEG 160     106.053 123.544 126.973  1.00  0.00           C
ATOM   3201 6C31 POPEG 160     105.302 124.403 127.983  1.00  0.00           C
ATOM   3205  NH3 POPEH 161     114.094  80.924 110.483  1.00  0.00           N
ATOM   3209  C12 POPEH 161     113.933  82.123 109.573  1.00  0.00           C
ATOM   3212  C11 POPEH 161     112.563  82.173 108.873  1.00  0.00           C
ATOM   3215  P   POPEH 161     111.222  83.653 107.193  1.00  0.00           P
ATOM   3216  O13 POPEH 161     111.322  85.022 106.613  1.00  0.00           O
ATOM   3217  O14 POPEH 161     110.923  82.513 106.303  1.00  0.00           O
ATOM   3218  O11 POPEH 161     110.092  83.592 108.293  1.00  0.00           O
ATOM   3219  O12 POPEH 161     112.522  83.334 108.043  1.00  0.00           O
ATOM   3220  C1  POPEH 161     109.313  84.712 108.723  1.00  0.00           C
ATOM   3223  C2  POPEH 161     109.773  85.243 110.103  1.00  0.00           C
ATOM   3225  O21 POPEH 161     108.652  85.402 110.983  1.00  0.00           O
ATOM   3226  C21 POPEH 161     108.523  84.483 111.914  1.00  0.00           C
ATOM   3227  O22 POPEH 161     108.903  83.322 111.853  1.00  0.00           O
ATOM   3228  C22 POPEH 161     107.852  85.122 113.133  1.00  0.00           C
ATOM   3231  C3  POPEH 161     110.463  86.633 109.993  1.00  0.00           C
ATOM   3234  O31 POPEH 161     110.682  87.263 111.283  1.00  0.00           O
ATOM   3235  C31 POPEH 161     111.673  86.753 111.984  1.00  0.00           C
ATOM   3236  O32 POPEH 161     112.382  85.822 111.653  1.00  0.00           O
ATOM   3237  C32 POPEH 161     111.872  87.504 113.313  1.00  0.00           C
ATOM   3240  C23 POPEH 161     108.273  84.464 114.464  1.00  0.00           C
ATOM   3243  C24 POPEH 161     108.112  85.424 115.653  1.00  0.00           C
ATOM   3246  C25 POPEH 161     108.372  84.743 117.003  1.00  0.00           C
ATOM   3249  C26 POPEH 161     108.042  85.632 118.214  1.00  0.00           C
ATOM   3252  C27 POPEH 161     107.882  84.802 119.493  1.00  0.00           C
ATOM   3255  C28 POPEH 161     107.493  85.643 120.723  1.00  0.00           C
ATOM   3258  C29 POPEH 161     107.083  84.763 121.883  1.00  0.00           C
ATOM   3260 0C21 POPEH 161     107.363  84.952 123.183  1.00  0.00           C
ATOM   3262 1C21 POPEH 161     108.133  86.102 123.783  1.00  0.00           C
ATOM   3265 2C21 POPEH 161     107.192  87.193 124.333  1.00  0.00           C
ATOM   3268 3C21 POPEH 161     106.322  86.742 125.513  1.00  0.00           C
ATOM   3271 4C21 POPEH 161     105.442  87.883 126.053  1.00  0.00           C
ATOM   3274 5C21 POPEH 161     104.533  87.443 127.203  1.00  0.00           C
ATOM   3277 6C21 POPEH 161     103.623  88.583 127.674  1.00  0.00           C
ATOM   3280 7C21 POPEH 161     102.762  88.243 128.893  1.00  0.00           C
ATOM   3283 8C21 POPEH 161     101.872  89.403 129.333  1.00  0.00           C
ATOM   3287  C33 POPEH 161     110.633  88.203 113.914  1.00  0.00           C
ATOM   3290  C34 POPEH 161     110.883  88.653 115.363  1.00  0.00           C
ATOM   3293  C35 POPEH 161     109.633  89.174 116.083  1.00  0.00           C
ATOM   3296  C36 POPEH 161     109.882  89.413 117.583  1.00  0.00           C
ATOM   3299  C37 POPEH 161     108.604  89.464 118.423  1.00  0.00           C
ATOM   3302  C38 POPEH 161     108.862  89.304 119.933  1.00  0.00           C
ATOM   3305  C39 POPEH 161     109.423  90.563 120.603  1.00  0.00           C
ATOM   3308 0C31 POPEH 161     109.923  90.302 122.033  1.00  0.00           C
ATOM   3311 1C31 POPEH 161     110.484  91.573 122.703  1.00  0.00           C
ATOM   3314 2C31 POPEH 161     111.033  91.302 124.113  1.00  0.00           C
ATOM   3317 3C31 POPEH 161     111.582  92.552 124.803  1.00  0.00           C
ATOM   3320 4C31 POPEH 161     112.933  93.012 124.243  1.00  0.00           C
ATOM   3323 5C31 POPEH 161     113.582  94.143 125.063  1.00  0.00           C
ATOM   3326 6C31 POPEH 161     114.863  94.702 124.433  1.00  0.00           C
ATOM   3330  NH3 POPEI 162     112.083  69.393 110.033  1.00  0.00           N
ATOM   3334  C12 POPEI 162     110.653  69.074 109.663  1.00  0.00           C
ATOM   3337  C11 POPEI 162     110.463  67.553 109.493  1.00  0.00           C
ATOM   3340  P   POPEI 162     108.573  65.784 108.994  1.00  0.00           P
ATOM   3341  O13 POPEI 162     107.503  65.693 107.973  1.00  0.00           O
ATOM   3342  O14 POPEI 162     109.663  64.773 108.863  1.00  0.00           O
ATOM   3343  O11 POPEI 162     107.992  65.674 110.454  1.00  0.00           O
ATOM   3344  O12 POPEI 162     109.173  67.254 108.973  1.00  0.00           O
ATOM   3345  C1  POPEI 162     107.482  66.742 111.274  1.00  0.00           C
ATOM   3348  C2  POPEI 162     106.483  66.184 112.344  1.00  0.00           C
ATOM   3350  O21 POPEI 162     105.902  67.254 113.133  1.00  0.00           O
ATOM   3351  C21 POPEI 162     105.833  67.203 114.453  1.00  0.00           C
ATOM   3352  O22 POPEI 162     106.702  66.813 115.223  1.00  0.00           O
ATOM   3353  C22 POPEI 162     104.463  67.693 114.923  1.00  0.00           C
ATOM   3356  C3  POPEI 162     107.093  64.943 113.094  1.00  0.00           C
ATOM   3359  O31 POPEI 162     106.263  64.354 114.113  1.00  0.00           O
ATOM   3360  C31 POPEI 162     105.293  63.562 113.693  1.00  0.00           C
ATOM   3361  O32 POPEI 162     104.993  63.354 112.533  1.00  0.00           O
ATOM   3362  C32 POPEI 162     104.482  63.023 114.863  1.00  0.00           C
ATOM   3365  C23 POPEI 162     103.862  66.784 116.033  1.00  0.00           C
ATOM   3368  C24 POPEI 162     103.883  67.434 117.423  1.00  0.00           C
ATOM   3371  C25 POPEI 162     103.363  66.483 118.513  1.00  0.00           C
ATOM   3374  C26 POPEI 162     102.723  67.203 119.713  1.00  0.00           C
ATOM   3377  C27 POPEI 162     102.143  66.223 120.743  1.00  0.00           C
ATOM   3380  C28 POPEI 162     101.163  66.912 121.713  1.00  0.00           C
ATOM   3383  C29 POPEI 162     100.553  65.943 122.693  1.00  0.00           C
ATOM   3385 0C21 POPEI 162     100.162  66.214 123.953  1.00  0.00           C
ATOM   3387 1C21 POPEI 162     100.223  67.543 124.653  1.00  0.00           C
ATOM   3390 2C21 POPEI 162     101.393  67.582 125.643  1.00  0.00           C
ATOM   3393 3C21 POPEI 162     101.302  68.763 126.623  1.00  0.00           C
ATOM   3396 4C21 POPEI 162     102.432  68.733 127.664  1.00  0.00           C
ATOM   3399 5C21 POPEI 162     102.243  69.714 128.833  1.00  0.00           C
ATOM   3402 6C21 POPEI 162     100.964  69.463 129.643  1.00  0.00           C
ATOM   3405 7C21 POPEI 162     100.883  70.284 130.943  1.00  0.00           C
ATOM   3408 8C21 POPEI 162      99.552  70.113 131.673  1.00  0.00           C
ATOM   3412  C33 POPEI 162     105.262  62.753 116.164  1.00  0.00           C
ATOM   3415  C34 POPEI 162     106.222  61.553 116.073  1.00  0.00           C
ATOM   3418  C35 POPEI 162     106.182  60.663 117.323  1.00  0.00           C
ATOM   3421  C36 POPEI 162     106.533  61.394 118.634  1.00  0.00           C
ATOM   3424  C37 POPEI 162     106.042  60.623 119.863  1.00  0.00           C
ATOM   3427  C38 POPEI 162     106.263  61.353 121.193  1.00  0.00           C
ATOM   3430  C39 POPEI 162     105.563  62.723 121.283  1.00  0.00           C
ATOM   3433 0C31 POPEI 162     105.262  63.123 122.733  1.00  0.00           C
ATOM   3436 1C31 POPEI 162     103.973  62.483 123.253  1.00  0.00           C
ATOM   3439 2C31 POPEI 162     103.883  62.333 124.783  1.00  0.00           C
ATOM   3442 3C31 POPEI 162     103.912  63.673 125.543  1.00  0.00           C
ATOM   3445 4C31 POPEI 162     103.483  63.513 127.013  1.00  0.00           C
ATOM   3448 5C31 POPEI 162     103.503  64.833 127.783  1.00  0.00           C
ATOM   3451 6C31 POPEI 162     103.122  64.684 129.253  1.00  0.00           C
ATOM   3455  NH3 POPEJ 163      53.053 118.354 147.473  1.00  0.00           N
ATOM   3459  C12 POPEJ 163      52.962 118.802 148.903  1.00  0.00           C
ATOM   3462  C11 POPEJ 163      51.722 119.683 149.113  1.00  0.00           C
ATOM   3465  P   POPEJ 163      49.853 117.843 149.003  1.00  0.00           P
ATOM   3466  O13 POPEJ 163      48.472 117.942 148.483  1.00  0.00           O
ATOM   3467  O14 POPEJ 163      50.093 117.644 150.443  1.00  0.00           O
ATOM   3468  O11 POPEJ 163      50.672 116.804 148.124  1.00  0.00           O
ATOM   3469  O12 POPEJ 163      50.553 119.163 148.493  1.00  0.00           O
ATOM   3470  C1  POPEJ 163      50.052 115.682 147.494  1.00  0.00           C
ATOM   3473  C2  POPEJ 163      49.433 115.962 146.063  1.00  0.00           C
ATOM   3475  O21 POPEJ 163      49.632 114.923 145.093  1.00  0.00           O
ATOM   3476  C21 POPEJ 163      49.622 113.632 145.393  1.00  0.00           C
ATOM   3477  O22 POPEJ 163      49.542 113.124 146.483  1.00  0.00           O
ATOM   3478  C22 POPEJ 163      49.923 112.893 144.083  1.00  0.00           C
ATOM   3481  C3  POPEJ 163      50.004 117.294 145.443  1.00  0.00           C
ATOM   3484  O31 POPEJ 163      49.393 117.683 144.183  1.00  0.00           O
ATOM   3485  C31 POPEJ 163      49.963 118.793 143.693  1.00  0.00           C
ATOM   3486  O32 POPEJ 163      50.912 119.353 144.183  1.00  0.00           O
ATOM   3487  C32 POPEJ 163      49.222 119.222 142.423  1.00  0.00           C
ATOM   3490  C23 POPEJ 163      49.662 111.363 144.103  1.00  0.00           C
ATOM   3493  C24 POPEJ 163      48.333 110.873 143.503  1.00  0.00           C
ATOM   3496  C25 POPEJ 163      47.993 111.464 142.123  1.00  0.00           C
ATOM   3499  C26 POPEJ 163      46.852 110.723 141.393  1.00  0.00           C
ATOM   3502  C27 POPEJ 163      46.232 111.593 140.283  1.00  0.00           C
ATOM   3505  C28 POPEJ 163      45.163 110.873 139.453  1.00  0.00           C
ATOM   3508  C29 POPEJ 163      45.742 109.864 138.494  1.00  0.00           C
ATOM   3510 0C21 POPEJ 163      45.972 110.063 137.183  1.00  0.00           C
ATOM   3512 1C21 POPEJ 163      45.753 111.354 136.443  1.00  0.00           C
ATOM   3515 2C21 POPEJ 163      46.702 111.534 135.244  1.00  0.00           C
ATOM   3518 3C21 POPEJ 163      46.403 110.583 134.064  1.00  0.00           C
ATOM   3521 4C21 POPEJ 163      47.322 110.803 132.853  1.00  0.00           C
ATOM   3524 5C21 POPEJ 163      48.792 110.413 133.094  1.00  0.00           C
ATOM   3527 6C21 POPEJ 163      49.012 108.894 133.203  1.00  0.00           C
ATOM   3530 7C21 POPEJ 163      50.472 108.522 133.523  1.00  0.00           C
ATOM   3533 8C21 POPEJ 163      50.772 107.033 133.354  1.00  0.00           C
ATOM   3537  C33 POPEJ 163      49.662 120.632 141.933  1.00  0.00           C
ATOM   3540  C34 POPEJ 163      51.052 120.714 141.283  1.00  0.00           C
ATOM   3543  C35 POPEJ 163      51.324 119.693 140.164  1.00  0.00           C
ATOM   3546  C36 POPEJ 163      50.303 119.753 139.013  1.00  0.00           C
ATOM   3549  C37 POPEJ 163      50.602 118.702 137.923  1.00  0.00           C
ATOM   3552  C38 POPEJ 163      50.052 119.073 136.533  1.00  0.00           C
ATOM   3555  C39 POPEJ 163      50.823 120.253 135.923  1.00  0.00           C
ATOM   3558 0C31 POPEJ 163      50.632 120.383 134.414  1.00  0.00           C
ATOM   3561 1C31 POPEJ 163      51.593 121.424 133.813  1.00  0.00           C
ATOM   3564 2C31 POPEJ 163      51.213 121.893 132.403  1.00  0.00           C
ATOM   3567 3C31 POPEJ 163      51.042 120.764 131.393  1.00  0.00           C
ATOM   3570 4C31 POPEJ 163      50.573 121.293 130.024  1.00  0.00           C
ATOM   3573 5C31 POPEJ 163      50.192 120.153 129.083  1.00  0.00           C
ATOM   3576 6C31 POPEJ 163      49.722 120.612 127.693  1.00  0.00           C
ATOM   3580  NH3 POPEK 164      84.082 132.201 108.043  1.00  0.00           N
ATOM   3584  C12 POPEK 164      84.773 132.141 106.713  1.00  0.00           C
ATOM   3587  C11 POPEK 164      85.802 131.010 106.743  1.00  0.00           C
ATOM   3590  P   POPEK 164      85.013 128.623 106.083  1.00  0.00           P
ATOM   3591  O13 POPEK 164      83.682 128.794 105.454  1.00  0.00           O
ATOM   3592  O14 POPEK 164      86.193 128.552 105.193  1.00  0.00           O
ATOM   3593  O11 POPEK 164      84.972 127.323 106.973  1.00  0.00           O
ATOM   3594  O12 POPEK 164      85.192 129.783 107.153  1.00  0.00           O
ATOM   3595  C1  POPEK 164      86.152 126.613 107.333  1.00  0.00           C
ATOM   3598  C2  POPEK 164      86.293 126.573 108.873  1.00  0.00           C
ATOM   3600  O21 POPEK 164      87.342 125.682 109.303  1.00  0.00           O
ATOM   3601  C21 POPEK 164      88.573 126.143 109.093  1.00  0.00           C
ATOM   3602  O22 POPEK 164      88.862 127.193 108.543  1.00  0.00           O
ATOM   3603  C22 POPEK 164      89.603 125.192 109.713  1.00  0.00           C
ATOM   3606  C3  POPEK 164      84.963 126.062 109.493  1.00  0.00           C
ATOM   3609  O31 POPEK 164      85.083 125.912 110.923  1.00  0.00           O
ATOM   3610  C31 POPEK 164      84.052 125.294 111.473  1.00  0.00           C
ATOM   3611  O32 POPEK 164      83.122 124.782 110.883  1.00  0.00           O
ATOM   3612  C32 POPEK 164      84.242 125.253 112.983  1.00  0.00           C
ATOM   3615  C23 POPEK 164      89.073 124.192 110.773  1.00  0.00           C
ATOM   3618  C24 POPEK 164      90.233 123.503 111.533  1.00  0.00           C
ATOM   3621  C25 POPEK 164      89.783 122.662 112.744  1.00  0.00           C
ATOM   3624  C26 POPEK 164      90.013 123.392 114.083  1.00  0.00           C
ATOM   3627  C27 POPEK 164      89.692 122.522 115.314  1.00  0.00           C
ATOM   3630  C28 POPEK 164      89.823 123.264 116.663  1.00  0.00           C
ATOM   3633  C29 POPEK 164      91.253 123.573 117.023  1.00  0.00           C
ATOM   3635 0C21 POPEK 164      91.893 123.312 118.183  1.00  0.00           C
ATOM   3637 1C21 POPEK 164      91.333 122.683 119.443  1.00  0.00           C
ATOM   3640 2C21 POPEK 164      91.562 123.592 120.673  1.00  0.00           C
ATOM   3643 3C21 POPEK 164      91.442 122.832 122.003  1.00  0.00           C
ATOM   3646 4C21 POPEK 164      91.862 123.684 123.214  1.00  0.00           C
ATOM   3649 5C21 POPEK 164      92.522 122.843 124.303  1.00  0.00           C
ATOM   3652 6C21 POPEK 164      92.972 123.662 125.524  1.00  0.00           C
ATOM   3655 7C21 POPEK 164      93.813 122.823 126.503  1.00  0.00           C
ATOM   3658 8C21 POPEK 164      94.342 123.623 127.703  1.00  0.00           C
ATOM   3662  C33 POPEK 164      84.854 123.924 113.463  1.00  0.00           C
ATOM   3665  C34 POPEK 164      84.403 123.562 114.884  1.00  0.00           C
ATOM   3668  C35 POPEK 164      84.753 124.613 115.963  1.00  0.00           C
ATOM   3671  C36 POPEK 164      86.253 124.873 116.134  1.00  0.00           C
ATOM   3674  C37 POPEK 164      86.573 125.943 117.193  1.00  0.00           C
ATOM   3677  C38 POPEK 164      86.082 125.583 118.603  1.00  0.00           C
ATOM   3680  C39 POPEK 164      86.512 126.604 119.673  1.00  0.00           C
ATOM   3683 0C31 POPEK 164      87.952 126.424 120.193  1.00  0.00           C
ATOM   3686 1C31 POPEK 164      88.353 127.534 121.173  1.00  0.00           C
ATOM   3689 2C31 POPEK 164      89.192 127.084 122.373  1.00  0.00           C
ATOM   3692 3C31 POPEK 164      88.423 126.184 123.354  1.00  0.00           C
ATOM   3695 4C31 POPEK 164      89.073 126.022 124.733  1.00  0.00           C
ATOM   3698 5C31 POPEK 164      88.632 127.093 125.734  1.00  0.00           C
ATOM   3701 6C31 POPEK 164      89.183 126.862 127.143  1.00  0.00           C
ATOM   3705  NH3 POPEL 165      60.433  30.633 106.583  1.00  0.00           N
ATOM   3709  C12 POPEL 165      60.262  31.803 105.653  1.00  0.00           C
ATOM   3712  C11 POPEL 165      59.202  32.823 106.123  1.00  0.00           C
ATOM   3715  P   POPEL 165      60.613  33.863 108.123  1.00  0.00           P
ATOM   3716  O13 POPEL 165      61.143  32.883 109.083  1.00  0.00           O
ATOM   3717  O14 POPEL 165      61.543  34.273 107.043  1.00  0.00           O
ATOM   3718  O11 POPEL 165      60.103  35.173 108.873  1.00  0.00           O
ATOM   3719  O12 POPEL 165      59.312  33.263 107.473  1.00  0.00           O
ATOM   3720  C1  POPEL 165      58.812  35.363 109.443  1.00  0.00           C
ATOM   3723  C2  POPEL 165      58.862  35.303 110.994  1.00  0.00           C
ATOM   3725  O21 POPEL 165      58.882  33.923 111.363  1.00  0.00           O
ATOM   3726  C21 POPEL 165      59.982  33.473 111.914  1.00  0.00           C
ATOM   3727  O22 POPEL 165      60.993  34.113 112.123  1.00  0.00           O
ATOM   3728  C22 POPEL 165      59.713  32.043 112.384  1.00  0.00           C
ATOM   3731  C3  POPEL 165      57.632  35.973 111.683  1.00  0.00           C
ATOM   3734  O31 POPEL 165      57.743  35.913 113.133  1.00  0.00           O
ATOM   3735  C31 POPEL 165      57.062  34.943 113.743  1.00  0.00           C
ATOM   3736  O32 POPEL 165      56.353  34.113 113.193  1.00  0.00           O
ATOM   3737  C32 POPEL 165      57.393  34.993 115.244  1.00  0.00           C
ATOM   3740  C23 POPEL 165      60.912  31.383 113.083  1.00  0.00           C
ATOM   3743  C24 POPEL 165      60.592  29.953 113.563  1.00  0.00           C
ATOM   3746  C25 POPEL 165      59.682  29.893 114.803  1.00  0.00           C
ATOM   3749  C26 POPEL 165      60.423  30.193 116.113  1.00  0.00           C
ATOM   3752  C27 POPEL 165      59.722  29.613 117.363  1.00  0.00           C
ATOM   3755  C28 POPEL 165      60.702  29.253 118.494  1.00  0.00           C
ATOM   3758  C29 POPEL 165      60.082  28.303 119.493  1.00  0.00           C
ATOM   3760 0C21 POPEL 165      59.812  28.533 120.783  1.00  0.00           C
ATOM   3762 1C21 POPEL 165      60.033  29.803 121.573  1.00  0.00           C
ATOM   3765 2C21 POPEL 165      58.702  30.403 122.053  1.00  0.00           C
ATOM   3768 3C21 POPEL 165      57.882  29.463 122.954  1.00  0.00           C
ATOM   3771 4C21 POPEL 165      56.702  30.163 123.634  1.00  0.00           C
ATOM   3774 5C21 POPEL 165      55.812  29.183 124.403  1.00  0.00           C
ATOM   3777 6C21 POPEL 165      54.842  29.893 125.363  1.00  0.00           C
ATOM   3780 7C21 POPEL 165      53.824  28.933 125.973  1.00  0.00           C
ATOM   3783 8C21 POPEL 165      54.443  27.893 126.914  1.00  0.00           C
ATOM   3787  C33 POPEL 165      56.652  33.973 116.153  1.00  0.00           C
ATOM   3790  C34 POPEL 165      57.333  33.843 117.533  1.00  0.00           C
ATOM   3793  C35 POPEL 165      56.473  33.263 118.673  1.00  0.00           C
ATOM   3796  C36 POPEL 165      57.173  33.333 120.043  1.00  0.00           C
ATOM   3799  C37 POPEL 165      56.292  32.944 121.253  1.00  0.00           C
ATOM   3802  C38 POPEL 165      55.182  33.933 121.643  1.00  0.00           C
ATOM   3805  C39 POPEL 165      55.643  35.214 122.373  1.00  0.00           C
ATOM   3808 0C31 POPEL 165      56.382  35.003 123.703  1.00  0.00           C
ATOM   3811 1C31 POPEL 165      55.583  34.273 124.783  1.00  0.00           C
ATOM   3814 2C31 POPEL 165      56.413  34.063 126.063  1.00  0.00           C
ATOM   3817 3C31 POPEL 165      55.632  33.393 127.203  1.00  0.00           C
ATOM   3820 4C31 POPEL 165      54.752  34.363 128.003  1.00  0.00           C
ATOM   3823 5C31 POPEL 165      54.002  33.653 129.143  1.00  0.00           C
ATOM   3826 6C31 POPEL 165      53.272  34.573 130.113  1.00  0.00           C
ATOM   3830  NH3 POPEM 166      16.763  34.924 106.494  1.00  0.00           N
ATOM   3834  C12 POPEM 166      17.702  35.214 107.633  1.00  0.00           C
ATOM   3837  C11 POPEM 166      19.193  35.103 107.263  1.00  0.00           C
ATOM   3840  P   POPEM 166      21.042  33.333 106.984  1.00  0.00           P
ATOM   3841  O13 POPEM 166      21.833  34.403 106.353  1.00  0.00           O
ATOM   3842  O14 POPEM 166      21.312  31.963 106.494  1.00  0.00           O
ATOM   3843  O11 POPEM 166      21.252  33.373 108.543  1.00  0.00           O
ATOM   3844  O12 POPEM 166      19.522  33.773 106.793  1.00  0.00           O
ATOM   3845  C1  POPEM 166      20.712  32.373 109.414  1.00  0.00           C
ATOM   3848  C2  POPEM 166      21.712  31.173 109.613  1.00  0.00           C
ATOM   3850  O21 POPEM 166      21.132  30.014 110.253  1.00  0.00           O
ATOM   3851  C21 POPEM 166      20.623  30.213 111.463  1.00  0.00           C
ATOM   3852  O22 POPEM 166      20.573  31.273 112.053  1.00  0.00           O
ATOM   3853  C22 POPEM 166      20.142  28.883 112.063  1.00  0.00           C
ATOM   3856  C3  POPEM 166      23.042  31.623 110.303  1.00  0.00           C
ATOM   3859  O31 POPEM 166      24.183  30.833 109.893  1.00  0.00           O
ATOM   3860  C31 POPEM 166      24.943  30.293 110.854  1.00  0.00           C
ATOM   3861  O32 POPEM 166      24.662  30.233 112.033  1.00  0.00           O
ATOM   3862  C32 POPEM 166      26.243  29.833 110.213  1.00  0.00           C
ATOM   3865  C23 POPEM 166      20.062  28.943 113.613  1.00  0.00           C
ATOM   3868  C24 POPEM 166      19.542  27.643 114.243  1.00  0.00           C
ATOM   3871  C25 POPEM 166      19.442  27.713 115.783  1.00  0.00           C
ATOM   3874  C26 POPEM 166      18.243  28.513 116.323  1.00  0.00           C
ATOM   3877  C27 POPEM 166      18.132  28.503 117.853  1.00  0.00           C
ATOM   3880  C28 POPEM 166      16.913  29.283 118.383  1.00  0.00           C
ATOM   3883  C29 POPEM 166      15.592  28.593 118.113  1.00  0.00           C
ATOM   3885 0C21 POPEM 166      14.562  28.433 118.973  1.00  0.00           C
ATOM   3887 1C21 POPEM 166      14.452  28.943 120.384  1.00  0.00           C
ATOM   3890 2C21 POPEM 166      13.212  29.843 120.563  1.00  0.00           C
ATOM   3893 3C21 POPEM 166      13.042  30.373 121.993  1.00  0.00           C
ATOM   3896 4C21 POPEM 166      11.762  31.213 122.163  1.00  0.00           C
ATOM   3899 5C21 POPEM 166      11.462  31.593 123.623  1.00  0.00           C
ATOM   3902 6C21 POPEM 166      12.483  32.563 124.233  1.00  0.00           C
ATOM   3905 7C21 POPEM 166      12.232  32.832 125.723  1.00  0.00           C
ATOM   3908 8C21 POPEM 166      13.253  33.803 126.323  1.00  0.00           C
ATOM   3912  C33 POPEM 166      27.283  29.213 111.173  1.00  0.00           C
ATOM   3915  C34 POPEM 166      27.922  30.203 112.163  1.00  0.00           C
ATOM   3918  C35 POPEM 166      29.253  29.633 112.683  1.00  0.00           C
ATOM   3921  C36 POPEM 166      29.702  30.173 114.053  1.00  0.00           C
ATOM   3924  C37 POPEM 166      31.042  29.523 114.473  1.00  0.00           C
ATOM   3927  C38 POPEM 166      31.693  30.083 115.743  1.00  0.00           C
ATOM   3930  C39 POPEM 166      30.763  30.123 116.964  1.00  0.00           C
ATOM   3933 0C31 POPEM 166      31.523  30.413 118.263  1.00  0.00           C
ATOM   3936 1C31 POPEM 166      30.622  30.463 119.503  1.00  0.00           C
ATOM   3939 2C31 POPEM 166      31.412  30.693 120.793  1.00  0.00           C
ATOM   3942 3C31 POPEM 166      30.522  30.623 122.043  1.00  0.00           C
ATOM   3945 4C31 POPEM 166      31.292  30.933 123.333  1.00  0.00           C
ATOM   3948 5C31 POPEM 166      30.433  30.813 124.593  1.00  0.00           C
ATOM   3951 6C31 POPEM 166      31.103  31.363 125.854  1.00  0.00           C
ATOM   3955  NH3 POPEN 167       0.735  -0.434 148.973  1.00  0.00           N
ATOM   3959  C12 POPEN 167       1.305   0.916 148.613  1.00  0.00           C
ATOM   3962  C11 POPEN 167       2.325   0.776 147.464  1.00  0.00           C
ATOM   3965  P   POPEN 167       2.245   3.273 146.673  1.00  0.00           P
ATOM   3966  O13 POPEN 167       1.285   2.913 145.603  1.00  0.00           O
ATOM   3967  O14 POPEN 167       1.695   3.933 147.874  1.00  0.00           O
ATOM   3968  O11 POPEN 167       3.462   4.133 146.153  1.00  0.00           O
ATOM   3969  O12 POPEN 167       3.025   1.993 147.193  1.00  0.00           O
ATOM   3970  C1  POPEN 167       3.672   5.433 146.703  1.00  0.00           C
ATOM   3973  C2  POPEN 167       2.845   6.503 145.943  1.00  0.00           C
ATOM   3975  O21 POPEN 167       3.702   7.523 145.384  1.00  0.00           O
ATOM   3976  C21 POPEN 167       4.432   7.093 144.363  1.00  0.00           C
ATOM   3977  O22 POPEN 167       4.532   5.953 143.973  1.00  0.00           O
ATOM   3978  C22 POPEN 167       5.072   8.293 143.664  1.00  0.00           C
ATOM   3981  C3  POPEN 167       1.765   7.183 146.823  1.00  0.00           C
ATOM   3984  O31 POPEN 167       1.225   8.343 146.153  1.00  0.00           O
ATOM   3985  C31 POPEN 167       0.435   8.013 145.123  1.00  0.00           C
ATOM   3986  O32 POPEN 167      -0.065   6.923 144.914  1.00  0.00           O
ATOM   3987  C32 POPEN 167       0.295   9.253 144.223  1.00  0.00           C
ATOM   3990  C23 POPEN 167       4.483   8.453 142.244  1.00  0.00           C
ATOM   3993  C24 POPEN 167       5.002   9.673 141.473  1.00  0.00           C
ATOM   3996  C25 POPEN 167       6.502   9.623 141.143  1.00  0.00           C
ATOM   3999  C26 POPEN 167       6.882   8.493 140.164  1.00  0.00           C
ATOM   4002  C27 POPEN 167       8.233   8.753 139.493  1.00  0.00           C
ATOM   4005  C28 POPEN 167       8.602   7.713 138.413  1.00  0.00           C
ATOM   4008  C29 POPEN 167       9.422   6.573 138.943  1.00  0.00           C
ATOM   4010 0C21 POPEN 167      10.773   6.483 138.873  1.00  0.00           C
ATOM   4012 1C21 POPEN 167      11.672   7.503 138.234  1.00  0.00           C
ATOM   4015 2C21 POPEN 167      13.092   6.983 137.903  1.00  0.00           C
ATOM   4018 3C21 POPEN 167      13.983   6.803 139.134  1.00  0.00           C
ATOM   4021 4C21 POPEN 167      15.443   6.463 138.774  1.00  0.00           C
ATOM   4024 5C21 POPEN 167      16.372   6.623 139.993  1.00  0.00           C
ATOM   4027 6C21 POPEN 167      17.843   6.263 139.703  1.00  0.00           C
ATOM   4030 7C21 POPEN 167      18.722   6.413 140.953  1.00  0.00           C
ATOM   4033 8C21 POPEN 167      20.182   6.043 140.734  1.00  0.00           C
ATOM   4037  C33 POPEN 167      -0.865   9.113 143.214  1.00  0.00           C
ATOM   4040  C34 POPEN 167      -0.515   9.673 141.824  1.00  0.00           C
ATOM   4043  C35 POPEN 167      -1.625   9.403 140.803  1.00  0.00           C
ATOM   4046  C36 POPEN 167      -1.735   7.933 140.373  1.00  0.00           C
ATOM   4049  C37 POPEN 167      -3.045   7.683 139.633  1.00  0.00           C
ATOM   4052  C38 POPEN 167      -3.195   6.233 139.143  1.00  0.00           C
ATOM   4055  C39 POPEN 167      -2.155   5.873 138.083  1.00  0.00           C
ATOM   4058 0C31 POPEN 167      -2.715   4.903 137.033  1.00  0.00           C
ATOM   4061 1C31 POPEN 167      -1.705   4.613 135.913  1.00  0.00           C
ATOM   4064 2C31 POPEN 167      -2.375   3.973 134.683  1.00  0.00           C
ATOM   4067 3C31 POPEN 167      -2.924   2.573 134.953  1.00  0.00           C
ATOM   4070 4C31 POPEN 167      -3.335   1.873 133.653  1.00  0.00           C
ATOM   4073 5C31 POPEN 167      -3.925   0.486 133.903  1.00  0.00           C
ATOM   4076 6C31 POPEN 167      -4.314  -0.224 132.603  1.00  0.00           C
ATOM   4080  NH3 POPEO 168      42.222  94.662 152.854  1.00  0.00           N
ATOM   4084  C12 POPEO 168      41.263  95.682 152.313  1.00  0.00           C
ATOM   4087  C11 POPEO 168      39.853  95.332 152.753  1.00  0.00           C
ATOM   4090  P   POPEO 168      38.233  93.354 152.164  1.00  0.00           P
ATOM   4091  O13 POPEO 168      38.373  91.893 152.154  1.00  0.00           O
ATOM   4092  O14 POPEO 168      37.232  93.894 153.124  1.00  0.00           O
ATOM   4093  O11 POPEO 168      37.903  93.813 150.693  1.00  0.00           O
ATOM   4094  O12 POPEO 168      39.643  93.964 152.443  1.00  0.00           O
ATOM   4095  C1  POPEO 168      37.193  92.953 149.803  1.00  0.00           C
ATOM   4098  C2  POPEO 168      38.103  92.154 148.824  1.00  0.00           C
ATOM   4100  O21 POPEO 168      37.853  90.752 149.024  1.00  0.00           O
ATOM   4101  C21 POPEO 168      38.153  89.833 148.103  1.00  0.00           C
ATOM   4102  O22 POPEO 168      38.452  88.684 148.373  1.00  0.00           O
ATOM   4103  C22 POPEO 168      37.903  90.294 146.653  1.00  0.00           C
ATOM   4106  C3  POPEO 168      39.632  92.464 148.983  1.00  0.00           C
ATOM   4109  O31 POPEO 168      40.413  91.833 147.943  1.00  0.00           O
ATOM   4110  C31 POPEO 168      41.702  92.193 147.884  1.00  0.00           C
ATOM   4111  O32 POPEO 168      42.253  93.003 148.593  1.00  0.00           O
ATOM   4112  C32 POPEO 168      42.342  91.403 146.734  1.00  0.00           C
ATOM   4115  C23 POPEO 168      38.192  89.203 145.574  1.00  0.00           C
ATOM   4118  C24 POPEO 168      37.493  89.493 144.233  1.00  0.00           C
ATOM   4121  C25 POPEO 168      37.873  90.822 143.553  1.00  0.00           C
ATOM   4124  C26 POPEO 168      39.233  90.803 142.814  1.00  0.00           C
ATOM   4127  C27 POPEO 168      39.493  92.132 142.093  1.00  0.00           C
ATOM   4130  C28 POPEO 168      40.792  92.173 141.263  1.00  0.00           C
ATOM   4133  C29 POPEO 168      40.732  91.363 139.984  1.00  0.00           C
ATOM   4135 0C21 POPEO 168      40.513  91.833 138.743  1.00  0.00           C
ATOM   4137 1C21 POPEO 168      40.223  93.264 138.354  1.00  0.00           C
ATOM   4140 2C21 POPEO 168      41.412  94.034 137.733  1.00  0.00           C
ATOM   4143 3C21 POPEO 168      41.952  93.423 136.424  1.00  0.00           C
ATOM   4146 4C21 POPEO 168      42.373  94.464 135.373  1.00  0.00           C
ATOM   4149 5C21 POPEO 168      43.562  95.372 135.773  1.00  0.00           C
ATOM   4152 6C21 POPEO 168      44.893  94.893 135.183  1.00  0.00           C
ATOM   4155 7C21 POPEO 168      46.083  95.723 135.683  1.00  0.00           C
ATOM   4158 8C21 POPEO 168      47.403  95.402 134.984  1.00  0.00           C
ATOM   4162  C33 POPEO 168      42.192  89.873 146.933  1.00  0.00           C
ATOM   4165  C34 POPEO 168      42.793  89.034 145.783  1.00  0.00           C
ATOM   4168  C35 POPEO 168      44.323  88.982 145.813  1.00  0.00           C
ATOM   4171  C36 POPEO 168      44.903  87.854 144.953  1.00  0.00           C
ATOM   4174  C37 POPEO 168      46.442  87.813 145.013  1.00  0.00           C
ATOM   4177  C38 POPEO 168      47.083  86.893 143.973  1.00  0.00           C
ATOM   4180  C39 POPEO 168      47.103  85.413 144.383  1.00  0.00           C
ATOM   4183 0C31 POPEO 168      48.522  84.852 144.523  1.00  0.00           C
ATOM   4186 1C31 POPEO 168      49.253  84.673 143.173  1.00  0.00           C
ATOM   4189 2C31 POPEO 168      50.632  84.012 143.333  1.00  0.00           C
ATOM   4192 3C31 POPEO 168      51.753  84.943 143.813  1.00  0.00           C
ATOM   4195 4C31 POPEO 168      53.073  84.174 144.013  1.00  0.00           C
ATOM   4198 5C31 POPEO 168      54.312  85.074 144.143  1.00  0.00           C
ATOM   4201 6C31 POPEO 168      55.573  84.304 144.533  1.00  0.00           C
ATOM   4205  NH3 POPEP 169      64.612  39.983 105.994  1.00  0.00           N
ATOM   4209  C12 POPEP 169      64.183  41.332 106.533  1.00  0.00           C
ATOM   4212  C11 POPEP 169      62.663  41.542 106.403  1.00  0.00           C
ATOM   4215  P   POPEP 169      61.873  44.034 106.914  1.00  0.00           P
ATOM   4216  O13 POPEP 169      60.592  44.113 106.183  1.00  0.00           O
ATOM   4217  O14 POPEP 169      63.042  44.674 106.253  1.00  0.00           O
ATOM   4218  O11 POPEP 169      61.683  44.573 108.383  1.00  0.00           O
ATOM   4219  O12 POPEP 169      62.213  42.553 107.283  1.00  0.00           O
ATOM   4220  C1  POPEP 169      60.452  44.393 109.123  1.00  0.00           C
ATOM   4223  C2  POPEP 169      60.312  43.013 109.863  1.00  0.00           C
ATOM   4225  O21 POPEP 169      59.212  42.972 110.813  1.00  0.00           O
ATOM   4226  C21 POPEP 169      59.463  43.554 111.993  1.00  0.00           C
ATOM   4227  O22 POPEP 169      60.243  44.483 112.153  1.00  0.00           O
ATOM   4228  C22 POPEP 169      58.662  42.902 113.133  1.00  0.00           C
ATOM   4231  C3  POPEP 169      61.652  42.452 110.473  1.00  0.00           C
ATOM   4234  O31 POPEP 169      61.432  41.173 111.103  1.00  0.00           O
ATOM   4235  C31 POPEP 169      61.712  40.093 110.384  1.00  0.00           C
ATOM   4236  O32 POPEP 169      62.213  40.062 109.274  1.00  0.00           O
ATOM   4237  C32 POPEP 169      61.332  38.823 111.153  1.00  0.00           C
ATOM   4240  C23 POPEP 169      59.522  42.784 114.433  1.00  0.00           C
ATOM   4243  C24 POPEP 169      58.923  41.913 115.543  1.00  0.00           C
ATOM   4246  C25 POPEP 169      59.682  42.023 116.883  1.00  0.00           C
ATOM   4249  C26 POPEP 169      59.072  41.173 118.013  1.00  0.00           C
ATOM   4252  C27 POPEP 169      59.903  41.203 119.324  1.00  0.00           C
ATOM   4255  C28 POPEP 169      59.263  40.463 120.524  1.00  0.00           C
ATOM   4258  C29 POPEP 169      59.103  39.003 120.233  1.00  0.00           C
ATOM   4260 0C21 POPEP 169      59.123  37.953 121.083  1.00  0.00           C
ATOM   4262 1C21 POPEP 169      59.253  37.993 122.583  1.00  0.00           C
ATOM   4265 2C21 POPEP 169      58.092  38.703 123.283  1.00  0.00           C
ATOM   4268 3C21 POPEP 169      58.253  38.633 124.813  1.00  0.00           C
ATOM   4271 4C21 POPEP 169      57.272  39.553 125.553  1.00  0.00           C
ATOM   4274 5C21 POPEP 169      57.582  39.623 127.053  1.00  0.00           C
ATOM   4277 6C21 POPEP 169      57.252  38.323 127.793  1.00  0.00           C
ATOM   4280 7C21 POPEP 169      57.773  38.323 129.233  1.00  0.00           C
ATOM   4283 8C21 POPEP 169      57.272  37.123 130.033  1.00  0.00           C
ATOM   4287  C33 POPEP 169      62.173  38.604 112.433  1.00  0.00           C
ATOM   4290  C34 POPEP 169      61.353  38.703 113.734  1.00  0.00           C
ATOM   4293  C35 POPEP 169      60.772  37.373 114.233  1.00  0.00           C
ATOM   4296  C36 POPEP 169      61.863  36.394 114.733  1.00  0.00           C
ATOM   4299  C37 POPEP 169      61.292  35.303 115.664  1.00  0.00           C
ATOM   4302  C38 POPEP 169      62.382  34.473 116.363  1.00  0.00           C
ATOM   4305  C39 POPEP 169      61.893  33.693 117.593  1.00  0.00           C
ATOM   4308 0C31 POPEP 169      61.683  34.573 118.823  1.00  0.00           C
ATOM   4311 1C31 POPEP 169      61.483  33.783 120.133  1.00  0.00           C
ATOM   4314 2C31 POPEP 169      61.502  34.714 121.343  1.00  0.00           C
ATOM   4317 3C31 POPEP 169      61.132  34.023 122.664  1.00  0.00           C
ATOM   4320 4C31 POPEP 169      61.343  34.953 123.873  1.00  0.00           C
ATOM   4323 5C31 POPEP 169      60.452  34.583 125.063  1.00  0.00           C
ATOM   4326 6C31 POPEP 169      60.693  35.463 126.293  1.00  0.00           C
ATOM   4330  NH3 POPEQ 170      71.523  97.683 149.773  1.00  0.00           N
ATOM   4334  C12 POPEQ 170      71.533  96.363 150.503  1.00  0.00           C
ATOM   4337  C11 POPEQ 170      70.113  95.812 150.743  1.00  0.00           C
ATOM   4340  P   POPEQ 170      69.132  93.522 151.473  1.00  0.00           P
ATOM   4341  O13 POPEQ 170      69.292  92.452 152.483  1.00  0.00           O
ATOM   4342  O14 POPEQ 170      67.793  94.152 151.413  1.00  0.00           O
ATOM   4343  O11 POPEQ 170      69.552  93.042 150.033  1.00  0.00           O
ATOM   4344  O12 POPEQ 170      70.173  94.702 151.653  1.00  0.00           O
ATOM   4345  C1  POPEQ 170      68.673  92.482 149.063  1.00  0.00           C
ATOM   4348  C2  POPEQ 170      69.493  91.442 148.264  1.00  0.00           C
ATOM   4350  O21 POPEQ 170      68.723  90.863 147.184  1.00  0.00           O
ATOM   4351  C21 POPEQ 170      68.753  91.582 146.053  1.00  0.00           C
ATOM   4352  O22 POPEQ 170      69.393  92.592 145.893  1.00  0.00           O
ATOM   4353  C22 POPEQ 170      67.872  90.923 144.984  1.00  0.00           C
ATOM   4356  C3  POPEQ 170      70.033  90.332 149.203  1.00  0.00           C
ATOM   4359  O31 POPEQ 170      71.433  90.122 148.964  1.00  0.00           O
ATOM   4360  C31 POPEQ 170      71.943  89.253 148.113  1.00  0.00           C
ATOM   4361  O32 POPEQ 170      73.143  89.213 147.833  1.00  0.00           O
ATOM   4362  C32 POPEQ 170      70.943  88.303 147.443  1.00  0.00           C
ATOM   4365  C23 POPEQ 170      67.823  91.762 143.673  1.00  0.00           C
ATOM   4368  C24 POPEQ 170      67.383  90.983 142.423  1.00  0.00           C
ATOM   4371  C25 POPEQ 170      68.333  89.833 142.083  1.00  0.00           C
ATOM   4374  C26 POPEQ 170      68.312  89.382 140.613  1.00  0.00           C
ATOM   4377  C27 POPEQ 170      66.963  88.854 140.093  1.00  0.00           C
ATOM   4380  C28 POPEQ 170      67.143  88.143 138.734  1.00  0.00           C
ATOM   4383  C29 POPEQ 170      65.853  87.924 137.973  1.00  0.00           C
ATOM   4385 0C21 POPEQ 170      65.553  88.373 136.733  1.00  0.00           C
ATOM   4387 1C21 POPEQ 170      66.453  89.192 135.823  1.00  0.00           C
ATOM   4390 2C21 POPEQ 170      66.753  88.522 134.464  1.00  0.00           C
ATOM   4393 3C21 POPEQ 170      65.663  88.714 133.393  1.00  0.00           C
ATOM   4396 4C21 POPEQ 170      66.143  88.233 132.013  1.00  0.00           C
ATOM   4399 5C21 POPEQ 170      65.223  88.602 130.833  1.00  0.00           C
ATOM   4402 6C21 POPEQ 170      63.853  87.902 130.854  1.00  0.00           C
ATOM   4405 7C21 POPEQ 170      63.222  87.762 129.464  1.00  0.00           C
ATOM   4408 8C21 POPEQ 170      61.972  86.893 129.464  1.00  0.00           C
ATOM   4412  C33 POPEQ 170      71.702  87.132 146.764  1.00  0.00           C
ATOM   4415  C34 POPEQ 170      70.802  86.153 146.013  1.00  0.00           C
ATOM   4418  C35 POPEQ 170      70.153  86.773 144.763  1.00  0.00           C
ATOM   4421  C36 POPEQ 170      70.052  85.764 143.613  1.00  0.00           C
ATOM   4424  C37 POPEQ 170      69.413  86.354 142.353  1.00  0.00           C
ATOM   4427  C38 POPEQ 170      69.552  85.463 141.103  1.00  0.00           C
ATOM   4430  C39 POPEQ 170      68.903  84.073 141.213  1.00  0.00           C
ATOM   4433 0C31 POPEQ 170      69.093  83.264 139.933  1.00  0.00           C
ATOM   4436 1C31 POPEQ 170      68.572  81.813 140.024  1.00  0.00           C
ATOM   4439 2C31 POPEQ 170      69.012  80.973 138.813  1.00  0.00           C
ATOM   4442 3C31 POPEQ 170      68.713  79.474 138.963  1.00  0.00           C
ATOM   4445 4C31 POPEQ 170      67.263  79.083 138.643  1.00  0.00           C
ATOM   4448 5C31 POPEQ 170      67.042  77.562 138.653  1.00  0.00           C
ATOM   4451 6C31 POPEQ 170      65.613  77.133 138.323  1.00  0.00           C
ATOM   4455  NH3 POPER 171      45.173  16.043 145.933  1.00  0.00           N
ATOM   4459  C12 POPER 171      46.483  15.423 145.533  1.00  0.00           C
ATOM   4462  C11 POPER 171      47.712  16.193 146.083  1.00  0.00           C
ATOM   4465  P   POPER 171      49.303  18.113 145.283  1.00  0.00           P
ATOM   4466  O13 POPER 171      50.243  17.543 146.263  1.00  0.00           O
ATOM   4467  O14 POPER 171      49.222  19.593 145.283  1.00  0.00           O
ATOM   4468  O11 POPER 171      49.682  17.773 143.793  1.00  0.00           O
ATOM   4469  O12 POPER 171      47.843  17.503 145.513  1.00  0.00           O
ATOM   4470  C1  POPER 171      49.023  16.823 142.963  1.00  0.00           C
ATOM   4473  C2  POPER 171      47.863  17.393 142.073  1.00  0.00           C
ATOM   4475  O21 POPER 171      47.733  16.513 140.943  1.00  0.00           O
ATOM   4476  C21 POPER 171      46.963  15.463 141.134  1.00  0.00           C
ATOM   4477  O22 POPER 171      46.273  15.243 142.104  1.00  0.00           O
ATOM   4478  C22 POPER 171      47.202  14.493 139.973  1.00  0.00           C
ATOM   4481  C3  POPER 171      48.132  18.843 141.543  1.00  0.00           C
ATOM   4484  O31 POPER 171      47.533  19.053 140.223  1.00  0.00           O
ATOM   4485  C31 POPER 171      48.382  18.823 139.213  1.00  0.00           C
ATOM   4486  O32 POPER 171      49.592  18.763 139.324  1.00  0.00           O
ATOM   4487  C32 POPER 171      47.622  18.553 137.913  1.00  0.00           C
ATOM   4490  C23 POPER 171      45.943  13.823 139.383  1.00  0.00           C
ATOM   4493  C24 POPER 171      46.372  12.643 138.503  1.00  0.00           C
ATOM   4496  C25 POPER 171      45.402  12.283 137.384  1.00  0.00           C
ATOM   4499  C26 POPER 171      46.022  11.323 136.343  1.00  0.00           C
ATOM   4502  C27 POPER 171      47.062  12.023 135.443  1.00  0.00           C
ATOM   4505  C28 POPER 171      47.773  11.043 134.493  1.00  0.00           C
ATOM   4508  C29 POPER 171      48.843  11.753 133.683  1.00  0.00           C
ATOM   4510 0C21 POPER 171      48.812  12.013 132.363  1.00  0.00           C
ATOM   4512 1C21 POPER 171      47.692  11.643 131.433  1.00  0.00           C
ATOM   4515 2C21 POPER 171      47.703  10.143 131.073  1.00  0.00           C
ATOM   4518 3C21 POPER 171      46.423   9.693 130.353  1.00  0.00           C
ATOM   4521 4C21 POPER 171      46.153   8.193 130.524  1.00  0.00           C
ATOM   4524 5C21 POPER 171      44.862   7.723 129.833  1.00  0.00           C
ATOM   4527 6C21 POPER 171      44.923   7.833 128.313  1.00  0.00           C
ATOM   4530 7C21 POPER 171      43.662   7.313 127.623  1.00  0.00           C
ATOM   4533 8C21 POPER 171      43.692   7.493 126.103  1.00  0.00           C
ATOM   4537  C33 POPER 171      48.592  17.993 136.833  1.00  0.00           C
ATOM   4540  C34 POPER 171      47.902  17.423 135.583  1.00  0.00           C
ATOM   4543  C35 POPER 171      46.812  18.323 134.973  1.00  0.00           C
ATOM   4546  C36 POPER 171      47.372  19.593 134.313  1.00  0.00           C
ATOM   4549  C37 POPER 171      46.283  20.653 134.093  1.00  0.00           C
ATOM   4552  C38 POPER 171      46.673  21.743 133.083  1.00  0.00           C
ATOM   4555  C39 POPER 171      48.042  22.393 133.343  1.00  0.00           C
ATOM   4558 0C31 POPER 171      48.272  23.553 132.363  1.00  0.00           C
ATOM   4561 1C31 POPER 171      49.622  24.253 132.543  1.00  0.00           C
ATOM   4564 2C31 POPER 171      49.772  25.423 131.573  1.00  0.00           C
ATOM   4567 3C31 POPER 171      50.862  26.423 131.993  1.00  0.00           C
ATOM   4570 4C31 POPER 171      52.283  25.843 132.003  1.00  0.00           C
ATOM   4573 5C31 POPER 171      53.283  26.893 132.473  1.00  0.00           C
ATOM   4576 6C31 POPER 171      54.743  26.453 132.463  1.00  0.00           C
ATOM   4580  NH3 POPES 172      28.593  38.653 104.623  1.00  0.00           N
ATOM   4584  C12 POPES 172      29.093  37.803 103.503  1.00  0.00           C
ATOM   4587  C11 POPES 172      29.123  36.312 103.914  1.00  0.00           C
ATOM   4590  P   POPES 172      26.642  35.683 103.273  1.00  0.00           P
ATOM   4591  O13 POPES 172      26.212  36.823 102.443  1.00  0.00           O
ATOM   4592  O14 POPES 172      25.952  34.403 103.013  1.00  0.00           O
ATOM   4593  O11 POPES 172      26.472  36.063 104.833  1.00  0.00           O
ATOM   4594  O12 POPES 172      28.202  35.523 103.164  1.00  0.00           O
ATOM   4595  C1  POPES 172      26.572  34.933 105.723  1.00  0.00           C
ATOM   4598  C2  POPES 172      26.542  35.303 107.244  1.00  0.00           C
ATOM   4600  O21 POPES 172      25.232  34.993 107.733  1.00  0.00           O
ATOM   4601  C21 POPES 172      24.892  34.843 109.023  1.00  0.00           C
ATOM   4602  O22 POPES 172      23.802  35.183 109.443  1.00  0.00           O
ATOM   4603  C22 POPES 172      25.952  34.213 109.943  1.00  0.00           C
ATOM   4606  C3  POPES 172      26.892  36.793 107.493  1.00  0.00           C
ATOM   4609  O31 POPES 172      26.683  37.253 108.843  1.00  0.00           O
ATOM   4610  C31 POPES 172      27.732  37.133 109.653  1.00  0.00           C
ATOM   4611  O32 POPES 172      28.722  36.453 109.433  1.00  0.00           O
ATOM   4612  C32 POPES 172      27.522  38.003 110.873  1.00  0.00           C
ATOM   4615  C23 POPES 172      25.822  34.693 111.424  1.00  0.00           C
ATOM   4618  C24 POPES 172      24.762  33.953 112.244  1.00  0.00           C
ATOM   4621  C25 POPES 172      24.892  34.124 113.774  1.00  0.00           C
ATOM   4624  C26 POPES 172      26.093  33.363 114.344  1.00  0.00           C
ATOM   4627  C27 POPES 172      26.123  33.313 115.883  1.00  0.00           C
ATOM   4630  C28 POPES 172      27.353  32.543 116.403  1.00  0.00           C
ATOM   4633  C29 POPES 172      27.462  32.543 117.903  1.00  0.00           C
ATOM   4635 0C21 POPES 172      27.083  31.563 118.734  1.00  0.00           C
ATOM   4637 1C21 POPES 172      26.412  30.263 118.333  1.00  0.00           C
ATOM   4640 2C21 POPES 172      27.312  29.033 118.533  1.00  0.00           C
ATOM   4643 3C21 POPES 172      26.693  27.773 117.903  1.00  0.00           C
ATOM   4646 4C21 POPES 172      27.483  26.473 118.123  1.00  0.00           C
ATOM   4649 5C21 POPES 172      28.903  26.453 117.524  1.00  0.00           C
ATOM   4652 6C21 POPES 172      29.993  26.353 118.594  1.00  0.00           C
ATOM   4655 7C21 POPES 172      31.412  26.313 118.024  1.00  0.00           C
ATOM   4658 8C21 POPES 172      32.493  26.103 119.093  1.00  0.00           C
ATOM   4662  C33 POPES 172      28.282  37.503 112.104  1.00  0.00           C
ATOM   4665  C34 POPES 172      27.583  37.993 113.363  1.00  0.00           C
ATOM   4668  C35 POPES 172      28.333  37.644 114.643  1.00  0.00           C
ATOM   4671  C36 POPES 172      27.532  38.113 115.873  1.00  0.00           C
ATOM   4674  C37 POPES 172      26.432  37.123 116.283  1.00  0.00           C
ATOM   4677  C38 POPES 172      25.303  37.773 117.093  1.00  0.00           C
ATOM   4680  C39 POPES 172      24.302  36.764 117.664  1.00  0.00           C
ATOM   4683 0C31 POPES 172      24.853  36.023 118.893  1.00  0.00           C
ATOM   4686 1C31 POPES 172      23.953  34.883 119.363  1.00  0.00           C
ATOM   4689 2C31 POPES 172      24.502  34.223 120.633  1.00  0.00           C
ATOM   4692 3C31 POPES 172      23.903  32.832 120.933  1.00  0.00           C
ATOM   4695 4C31 POPES 172      22.372  32.803 121.023  1.00  0.00           C
ATOM   4698 5C31 POPES 172      21.852  31.393 121.303  1.00  0.00           C
ATOM   4701 6C31 POPES 172      20.363  31.223 120.994  1.00  0.00           C
ATOM   4705  NH3 POPET 173       8.283  31.173 150.013  1.00  0.00           N
ATOM   4709  C12 POPET 173       8.903  30.833 151.354  1.00  0.00           C
ATOM   4712  C11 POPET 173      10.273  31.533 151.553  1.00  0.00           C
ATOM   4715  P   POPET 173      11.512  32.443 149.443  1.00  0.00           P
ATOM   4716  O13 POPET 173      10.182  32.944 149.013  1.00  0.00           O
ATOM   4717  O14 POPET 173      12.472  33.393 150.033  1.00  0.00           O
ATOM   4718  O11 POPET 173      12.213  31.653 148.274  1.00  0.00           O
ATOM   4719  O12 POPET 173      11.193  31.264 150.473  1.00  0.00           O
ATOM   4720  C1  POPET 173      11.862  31.763 146.884  1.00  0.00           C
ATOM   4723  C2  POPET 173      11.753  30.332 146.303  1.00  0.00           C
ATOM   4725  O21 POPET 173      11.993  30.263 144.884  1.00  0.00           O
ATOM   4726  C21 POPET 173      11.112  30.674 144.003  1.00  0.00           C
ATOM   4727  O22 POPET 173      10.062  31.253 144.204  1.00  0.00           O
ATOM   4728  C22 POPET 173      11.663  30.323 142.613  1.00  0.00           C
ATOM   4731  C3  POPET 173      10.472  29.603 146.783  1.00  0.00           C
ATOM   4734  O31 POPET 173      10.652  28.174 146.664  1.00  0.00           O
ATOM   4735  C31 POPET 173       9.523  27.483 146.543  1.00  0.00           C
ATOM   4736  O32 POPET 173       8.392  27.943 146.664  1.00  0.00           O
ATOM   4737  C32 POPET 173       9.823  26.063 146.094  1.00  0.00           C
ATOM   4740  C23 POPET 173      10.933  31.003 141.433  1.00  0.00           C
ATOM   4743  C24 POPET 173      11.322  30.373 140.093  1.00  0.00           C
ATOM   4746  C25 POPET 173      10.872  31.173 138.863  1.00  0.00           C
ATOM   4749  C26 POPET 173      11.953  32.143 138.343  1.00  0.00           C
ATOM   4752  C27 POPET 173      11.812  32.443 136.844  1.00  0.00           C
ATOM   4755  C28 POPET 173      13.112  32.983 136.213  1.00  0.00           C
ATOM   4758  C29 POPET 173      13.492  34.354 136.723  1.00  0.00           C
ATOM   4760 0C21 POPET 173      13.672  35.473 136.003  1.00  0.00           C
ATOM   4762 1C21 POPET 173      13.512  35.653 134.503  1.00  0.00           C
ATOM   4765 2C21 POPET 173      12.452  36.723 134.183  1.00  0.00           C
ATOM   4768 3C21 POPET 173      12.392  37.043 132.683  1.00  0.00           C
ATOM   4771 4C21 POPET 173      11.322  38.073 132.293  1.00  0.00           C
ATOM   4774 5C21 POPET 173      11.442  39.453 132.983  1.00  0.00           C
ATOM   4777 6C21 POPET 173      12.793  40.144 132.763  1.00  0.00           C
ATOM   4780 7C21 POPET 173      12.863  41.553 133.363  1.00  0.00           C
ATOM   4783 8C21 POPET 173      14.262  42.174 133.263  1.00  0.00           C
ATOM   4787  C33 POPET 173       9.742  25.983 144.553  1.00  0.00           C
ATOM   4790  C34 POPET 173       9.762  24.553 144.023  1.00  0.00           C
ATOM   4793  C35 POPET 173       9.533  24.493 142.503  1.00  0.00           C
ATOM   4796  C36 POPET 173      10.762  24.883 141.683  1.00  0.00           C
ATOM   4799  C37 POPET 173      10.542  24.743 140.164  1.00  0.00           C
ATOM   4802  C38 POPET 173      11.812  25.014 139.363  1.00  0.00           C
ATOM   4805  C39 POPET 173      11.623  24.973 137.833  1.00  0.00           C
ATOM   4808 0C31 POPET 173      11.483  23.563 137.233  1.00  0.00           C
ATOM   4811 1C31 POPET 173      11.632  23.583 135.703  1.00  0.00           C
ATOM   4814 2C31 POPET 173      11.953  22.213 135.073  1.00  0.00           C
ATOM   4817 3C31 POPET 173      10.762  21.253 135.043  1.00  0.00           C
ATOM   4820 4C31 POPET 173      11.112  19.943 134.303  1.00  0.00           C
ATOM   4823 5C31 POPET 173       9.882  19.063 134.053  1.00  0.00           C
ATOM   4826 6C31 POPET 173      10.222  17.773 133.313  1.00  0.00           C
ATOM   4830  NH3 POPEU 174      16.562 107.062 108.033  1.00  0.00           N
ATOM   4834  C12 POPEU 174      17.642 106.062 108.313  1.00  0.00           C
ATOM   4837  C11 POPEU 174      17.862 105.923 109.823  1.00  0.00           C
ATOM   4840  P   POPEU 174      19.983 104.423 110.043  1.00  0.00           P
ATOM   4841  O13 POPEU 174      20.312 103.003 110.314  1.00  0.00           O
ATOM   4842  O14 POPEU 174      20.483 105.052 108.803  1.00  0.00           O
ATOM   4843  O11 POPEU 174      20.483 105.313 111.243  1.00  0.00           O
ATOM   4844  O12 POPEU 174      18.423 104.632 110.133  1.00  0.00           O
ATOM   4845  C1  POPEU 174      20.612 104.873 112.583  1.00  0.00           C
ATOM   4848  C2  POPEU 174      20.243 106.032 113.533  1.00  0.00           C
ATOM   4850  O21 POPEU 174      19.962 105.483 114.844  1.00  0.00           O
ATOM   4851  C21 POPEU 174      20.173 106.354 115.823  1.00  0.00           C
ATOM   4852  O22 POPEU 174      20.802 107.393 115.734  1.00  0.00           O
ATOM   4853  C22 POPEU 174      19.462 105.882 117.093  1.00  0.00           C
ATOM   4856  C3  POPEU 174      18.983 106.753 112.983  1.00  0.00           C
ATOM   4859  O31 POPEU 174      18.423 107.692 113.924  1.00  0.00           O
ATOM   4860  C31 POPEU 174      17.162 108.012 113.623  1.00  0.00           C
ATOM   4861  O32 POPEU 174      16.493 107.493 112.753  1.00  0.00           O
ATOM   4862  C32 POPEU 174      16.712 109.184 114.484  1.00  0.00           C
ATOM   4865  C23 POPEU 174      19.343 106.973 118.193  1.00  0.00           C
ATOM   4868  C24 POPEU 174      18.253 106.633 119.223  1.00  0.00           C
ATOM   4871  C25 POPEU 174      18.522 105.363 120.033  1.00  0.00           C
ATOM   4874  C26 POPEU 174      17.292 104.903 120.833  1.00  0.00           C
ATOM   4877  C27 POPEU 174      17.412 103.443 121.323  1.00  0.00           C
ATOM   4880  C28 POPEU 174      16.112 102.953 121.993  1.00  0.00           C
ATOM   4883  C29 POPEU 174      15.932 101.453 121.923  1.00  0.00           C
ATOM   4885 0C21 POPEU 174      16.153 100.583 122.923  1.00  0.00           C
ATOM   4887 1C21 POPEU 174      16.682 100.943 124.283  1.00  0.00           C
ATOM   4890 2C21 POPEU 174      17.272  99.724 125.024  1.00  0.00           C
ATOM   4893 3C21 POPEU 174      18.412  99.003 124.283  1.00  0.00           C
ATOM   4896 4C21 POPEU 174      19.013  97.843 125.103  1.00  0.00           C
ATOM   4899 5C21 POPEU 174      20.072  97.053 124.324  1.00  0.00           C
ATOM   4902 6C21 POPEU 174      20.712  95.952 125.183  1.00  0.00           C
ATOM   4905 7C21 POPEU 174      21.642  95.034 124.383  1.00  0.00           C
ATOM   4908 8C21 POPEU 174      22.292  93.964 125.263  1.00  0.00           C
ATOM   4912  C33 POPEU 174      16.442 108.784 115.943  1.00  0.00           C
ATOM   4915  C34 POPEU 174      16.142 109.993 116.824  1.00  0.00           C
ATOM   4918  C35 POPEU 174      15.782 109.613 118.273  1.00  0.00           C
ATOM   4921  C36 POPEU 174      14.482 108.813 118.363  1.00  0.00           C
ATOM   4924  C37 POPEU 174      14.093 108.443 119.793  1.00  0.00           C
ATOM   4927  C38 POPEU 174      12.793 107.633 119.813  1.00  0.00           C
ATOM   4930  C39 POPEU 174      12.302 107.294 121.223  1.00  0.00           C
ATOM   4933 0C31 POPEU 174      13.222 106.313 121.964  1.00  0.00           C
ATOM   4936 1C31 POPEU 174      12.733 106.003 123.383  1.00  0.00           C
ATOM   4939 2C31 POPEU 174      13.802 105.284 124.213  1.00  0.00           C
ATOM   4942 3C31 POPEU 174      13.342 105.004 125.653  1.00  0.00           C
ATOM   4945 4C31 POPEU 174      14.512 104.662 126.583  1.00  0.00           C
ATOM   4948 5C31 POPEU 174      14.052 104.253 127.993  1.00  0.00           C
ATOM   4951 6C31 POPEU 174      15.192 104.174 129.013  1.00  0.00           C
ATOM   4955  NH3 POPEV 175      68.552  57.723 151.013  1.00  0.00           N
ATOM   4959  C12 POPEV 175      69.253  58.673 151.933  1.00  0.00           C
ATOM   4962  C11 POPEV 175      68.283  59.713 152.513  1.00  0.00           C
ATOM   4965  P   POPEV 175      69.633  61.963 152.473  1.00  0.00           P
ATOM   4966  O13 POPEV 175      68.872  63.213 152.723  1.00  0.00           O
ATOM   4967  O14 POPEV 175      71.103  61.983 152.663  1.00  0.00           O
ATOM   4968  O11 POPEV 175      69.372  61.613 150.953  1.00  0.00           O
ATOM   4969  O12 POPEV 175      69.003  60.723 153.213  1.00  0.00           O
ATOM   4970  C1  POPEV 175      69.713  62.653 150.023  1.00  0.00           C
ATOM   4973  C2  POPEV 175      70.072  62.063 148.643  1.00  0.00           C
ATOM   4975  O21 POPEV 175      68.843  61.674 147.994  1.00  0.00           O
ATOM   4976  C21 POPEV 175      68.853  61.823 146.673  1.00  0.00           C
ATOM   4977  O22 POPEV 175      69.792  62.193 146.003  1.00  0.00           O
ATOM   4978  C22 POPEV 175      67.453  61.644 146.113  1.00  0.00           C
ATOM   4981  C3  POPEV 175      71.072  60.893 148.793  1.00  0.00           C
ATOM   4984  O31 POPEV 175      71.643  60.472 147.533  1.00  0.00           O
ATOM   4985  C31 POPEV 175      72.593  61.283 147.053  1.00  0.00           C
ATOM   4986  O32 POPEV 175      72.964  62.312 147.583  1.00  0.00           O
ATOM   4987  C32 POPEV 175      73.022  60.733 145.693  1.00  0.00           C
ATOM   4990  C23 POPEV 175      66.952  62.953 145.463  1.00  0.00           C
ATOM   4993  C24 POPEV 175      65.592  62.784 144.783  1.00  0.00           C
ATOM   4996  C25 POPEV 175      65.062  64.063 144.123  1.00  0.00           C
ATOM   4999  C26 POPEV 175      65.973  64.614 143.013  1.00  0.00           C
ATOM   5002  C27 POPEV 175      65.372  65.843 142.323  1.00  0.00           C
ATOM   5005  C28 POPEV 175      66.353  66.443 141.293  1.00  0.00           C
ATOM   5008  C29 POPEV 175      65.893  67.784 140.783  1.00  0.00           C
ATOM   5010 0C21 POPEV 175      65.693  68.132 139.493  1.00  0.00           C
ATOM   5012 1C21 POPEV 175      65.902  67.254 138.293  1.00  0.00           C
ATOM   5015 2C21 POPEV 175      64.603  66.534 137.893  1.00  0.00           C
ATOM   5018 3C21 POPEV 175      64.772  65.743 136.583  1.00  0.00           C
ATOM   5021 4C21 POPEV 175      63.522  64.923 136.234  1.00  0.00           C
ATOM   5024 5C21 POPEV 175      63.603  64.292 134.833  1.00  0.00           C
ATOM   5027 6C21 POPEV 175      63.283  65.293 133.713  1.00  0.00           C
ATOM   5030 7C21 POPEV 175      63.302  64.653 132.323  1.00  0.00           C
ATOM   5033 8C21 POPEV 175      62.993  65.623 131.183  1.00  0.00           C
ATOM   5037  C33 POPEV 175      74.052  61.514 144.833  1.00  0.00           C
ATOM   5040  C34 POPEV 175      73.552  62.793 144.113  1.00  0.00           C
ATOM   5043  C35 POPEV 175      72.342  62.553 143.203  1.00  0.00           C
ATOM   5046  C36 POPEV 175      71.832  63.783 142.423  1.00  0.00           C
ATOM   5049  C37 POPEV 175      70.493  63.484 141.733  1.00  0.00           C
ATOM   5052  C38 POPEV 175      69.643  64.723 141.433  1.00  0.00           C
ATOM   5055  C39 POPEV 175      70.023  65.483 140.143  1.00  0.00           C
ATOM   5058 0C31 POPEV 175      69.682  64.693 138.873  1.00  0.00           C
ATOM   5061 1C31 POPEV 175      69.612  65.583 137.623  1.00  0.00           C
ATOM   5064 2C31 POPEV 175      69.152  64.793 136.383  1.00  0.00           C
ATOM   5067 3C31 POPEV 175      68.822  65.703 135.193  1.00  0.00           C
ATOM   5070 4C31 POPEV 175      68.292  64.903 134.003  1.00  0.00           C
ATOM   5073 5C31 POPEV 175      67.913  65.784 132.814  1.00  0.00           C
ATOM   5076 6C31 POPEV 175      67.302  64.993 131.663  1.00  0.00           C
ATOM   5080  NH3 POPEW 176      88.092  86.503 150.494  1.00  0.00           N
ATOM   5084  C12 POPEW 176      89.543  86.232 150.753  1.00  0.00           C
ATOM   5087  C11 POPEW 176      90.022  85.122 149.813  1.00  0.00           C
ATOM   5090  P   POPEW 176      89.692  82.953 151.163  1.00  0.00           P
ATOM   5091  O13 POPEW 176      91.163  82.753 151.093  1.00  0.00           O
ATOM   5092  O14 POPEW 176      89.132  83.483 152.424  1.00  0.00           O
ATOM   5093  O11 POPEW 176      88.973  81.613 150.764  1.00  0.00           O
ATOM   5094  O12 POPEW 176      89.292  83.912 149.994  1.00  0.00           O
ATOM   5095  C1  POPEW 176      89.342  80.973 149.533  1.00  0.00           C
ATOM   5098  C2  POPEW 176      88.143  80.604 148.613  1.00  0.00           C
ATOM   5100  O21 POPEW 176      88.372  81.173 147.313  1.00  0.00           O
ATOM   5101  C21 POPEW 176      88.033  80.404 146.283  1.00  0.00           C
ATOM   5102  O22 POPEW 176      87.592  79.272 146.384  1.00  0.00           O
ATOM   5103  C22 POPEW 176      88.262  81.162 144.984  1.00  0.00           C
ATOM   5106  C3  POPEW 176      86.702  80.964 149.113  1.00  0.00           C
ATOM   5109  O31 POPEW 176      85.843  79.833 148.913  1.00  0.00           O
ATOM   5110  C31 POPEW 176      84.832  79.723 148.024  1.00  0.00           C
ATOM   5111  O32 POPEW 176      84.362  78.632 147.723  1.00  0.00           O
ATOM   5112  C32 POPEW 176      84.292  81.033 147.494  1.00  0.00           C
ATOM   5115  C23 POPEW 176      87.292  80.763 143.843  1.00  0.00           C
ATOM   5118  C24 POPEW 176      87.723  79.513 143.063  1.00  0.00           C
ATOM   5121  C25 POPEW 176      86.613  78.894 142.213  1.00  0.00           C
ATOM   5124  C26 POPEW 176      86.062  79.783 141.083  1.00  0.00           C
ATOM   5127  C27 POPEW 176      84.943  79.053 140.323  1.00  0.00           C
ATOM   5130  C28 POPEW 176      84.272  79.923 139.253  1.00  0.00           C
ATOM   5133  C29 POPEW 176      83.083  79.233 138.634  1.00  0.00           C
ATOM   5135 0C21 POPEW 176      82.993  78.723 137.393  1.00  0.00           C
ATOM   5137 1C21 POPEW 176      84.082  78.673 136.353  1.00  0.00           C
ATOM   5140 2C21 POPEW 176      84.024  77.403 135.483  1.00  0.00           C
ATOM   5143 3C21 POPEW 176      82.854  77.394 134.484  1.00  0.00           C
ATOM   5146 4C21 POPEW 176      82.743  76.093 133.683  1.00  0.00           C
ATOM   5149 5C21 POPEW 176      81.502  76.074 132.783  1.00  0.00           C
ATOM   5152 6C21 POPEW 176      81.362  74.763 131.993  1.00  0.00           C
ATOM   5155 7C21 POPEW 176      79.923  74.513 131.553  1.00  0.00           C
ATOM   5158 8C21 POPEW 176      79.773  73.224 130.753  1.00  0.00           C
ATOM   5162  C33 POPEW 176      82.893  80.833 146.874  1.00  0.00           C
ATOM   5165  C34 POPEW 176      82.402  82.093 146.164  1.00  0.00           C
ATOM   5168  C35 POPEW 176      82.914  82.202 144.713  1.00  0.00           C
ATOM   5171  C36 POPEW 176      82.533  83.544 144.073  1.00  0.00           C
ATOM   5174  C37 POPEW 176      82.762  83.562 142.563  1.00  0.00           C
ATOM   5177  C38 POPEW 176      82.542  84.964 141.973  1.00  0.00           C
ATOM   5180  C39 POPEW 176      82.603  85.004 140.443  1.00  0.00           C
ATOM   5183 0C31 POPEW 176      84.043  84.893 139.923  1.00  0.00           C
ATOM   5186 1C31 POPEW 176      84.192  83.883 138.774  1.00  0.00           C
ATOM   5189 2C31 POPEW 176      85.662  83.614 138.413  1.00  0.00           C
ATOM   5192 3C31 POPEW 176      86.453  84.852 137.963  1.00  0.00           C
ATOM   5195 4C31 POPEW 176      85.883  85.503 136.693  1.00  0.00           C
ATOM   5198 5C31 POPEW 176      86.652  86.762 136.263  1.00  0.00           C
ATOM   5201 6C31 POPEW 176      86.113  87.373 134.963  1.00  0.00           C
ATOM   5205  NH3 POPEX 177      25.483   6.823 148.283  1.00  0.00           N
ATOM   5209  C12 POPEX 177      25.232   7.103 149.733  1.00  0.00           C
ATOM   5212  C11 POPEX 177      26.333   8.033 150.263  1.00  0.00           C
ATOM   5215  P   POPEX 177      26.173  10.413 149.043  1.00  0.00           P
ATOM   5216  O13 POPEX 177      25.352  10.843 150.204  1.00  0.00           O
ATOM   5217  O14 POPEX 177      27.253  11.323 148.604  1.00  0.00           O
ATOM   5218  O11 POPEX 177      25.192  10.103 147.823  1.00  0.00           O
ATOM   5219  O12 POPEX 177      26.772   8.973 149.283  1.00  0.00           O
ATOM   5220  C1  POPEX 177      25.702   9.893 146.503  1.00  0.00           C
ATOM   5223  C2  POPEX 177      24.542   9.913 145.463  1.00  0.00           C
ATOM   5225  O21 POPEX 177      25.083   9.943 144.113  1.00  0.00           O
ATOM   5226  C21 POPEX 177      25.032   8.793 143.463  1.00  0.00           C
ATOM   5227  O22 POPEX 177      24.713   7.723 143.963  1.00  0.00           O
ATOM   5228  C22 POPEX 177      25.452   8.983 142.003  1.00  0.00           C
ATOM   5231  C3  POPEX 177      23.642  11.163 145.693  1.00  0.00           C
ATOM   5234  O31 POPEX 177      22.722  11.413 144.604  1.00  0.00           O
ATOM   5235  C31 POPEX 177      21.632  10.643 144.583  1.00  0.00           C
ATOM   5236  O32 POPEX 177      21.452   9.663 145.283  1.00  0.00           O
ATOM   5237  C32 POPEX 177      20.602  11.273 143.643  1.00  0.00           C
ATOM   5240  C23 POPEX 177      24.583   8.143 141.033  1.00  0.00           C
ATOM   5243  C24 POPEX 177      25.162   8.093 139.604  1.00  0.00           C
ATOM   5246  C25 POPEX 177      24.513   7.033 138.683  1.00  0.00           C
ATOM   5249  C26 POPEX 177      23.112   7.393 138.183  1.00  0.00           C
ATOM   5252  C27 POPEX 177      22.522   6.363 137.213  1.00  0.00           C
ATOM   5255  C28 POPEX 177      21.173   6.853 136.653  1.00  0.00           C
ATOM   5258  C29 POPEX 177      20.623   5.913 135.613  1.00  0.00           C
ATOM   5260 0C21 POPEX 177      20.852   5.973 134.283  1.00  0.00           C
ATOM   5262 1C21 POPEX 177      21.702   6.993 133.553  1.00  0.00           C
ATOM   5265 2C21 POPEX 177      23.033   6.393 133.063  1.00  0.00           C
ATOM   5268 3C21 POPEX 177      23.872   7.403 132.263  1.00  0.00           C
ATOM   5271 4C21 POPEX 177      25.132   6.803 131.623  1.00  0.00           C
ATOM   5274 5C21 POPEX 177      26.132   6.243 132.643  1.00  0.00           C
ATOM   5277 6C21 POPEX 177      27.423   5.733 131.973  1.00  0.00           C
ATOM   5280 7C21 POPEX 177      28.393   5.033 132.923  1.00  0.00           C
ATOM   5283 8C21 POPEX 177      29.632   4.473 132.213  1.00  0.00           C
ATOM   5287  C33 POPEX 177      19.972  10.353 142.563  1.00  0.00           C
ATOM   5290  C34 POPEX 177      18.653  11.013 142.113  1.00  0.00           C
ATOM   5293  C35 POPEX 177      17.903  10.393 140.923  1.00  0.00           C
ATOM   5296  C36 POPEX 177      18.683  10.403 139.604  1.00  0.00           C
ATOM   5299  C37 POPEX 177      17.782  10.233 138.373  1.00  0.00           C
ATOM   5302  C38 POPEX 177      18.583  10.133 137.063  1.00  0.00           C
ATOM   5305  C39 POPEX 177      17.692  10.073 135.813  1.00  0.00           C
ATOM   5308 0C31 POPEX 177      17.472  11.443 135.153  1.00  0.00           C
ATOM   5311 1C31 POPEX 177      16.572  11.373 133.903  1.00  0.00           C
ATOM   5314 2C31 POPEX 177      16.712  12.583 132.973  1.00  0.00           C
ATOM   5317 3C31 POPEX 177      16.222  13.913 133.573  1.00  0.00           C
ATOM   5320 4C31 POPEX 177      16.493  15.093 132.633  1.00  0.00           C
ATOM   5323 5C31 POPEX 177      16.153  16.463 133.243  1.00  0.00           C
ATOM   5326 6C31 POPEX 177      16.452  17.633 132.293  1.00  0.00           C
ATOM   5330  NH3 POPEY 178      43.993  51.933 110.113  1.00  0.00           N
ATOM   5334  C12 POPEY 178      44.292  52.403 108.713  1.00  0.00           C
ATOM   5337  C11 POPEY 178      45.643  51.862 108.263  1.00  0.00           C
ATOM   5340  P   POPEY 178      48.083  52.623 108.533  1.00  0.00           P
ATOM   5341  O13 POPEY 178      48.653  51.283 108.263  1.00  0.00           O
ATOM   5342  O14 POPEY 178      48.013  53.624 107.443  1.00  0.00           O
ATOM   5343  O11 POPEY 178      48.892  53.183 109.783  1.00  0.00           O
ATOM   5344  O12 POPEY 178      46.642  52.413 109.123  1.00  0.00           O
ATOM   5345  C1  POPEY 178      48.382  54.292 110.524  1.00  0.00           C
ATOM   5348  C2  POPEY 178      49.292  54.604 111.753  1.00  0.00           C
ATOM   5350  O21 POPEY 178      48.662  55.633 112.543  1.00  0.00           O
ATOM   5351  C21 POPEY 178      49.043  55.604 113.813  1.00  0.00           C
ATOM   5352  O22 POPEY 178      49.622  54.683 114.363  1.00  0.00           O
ATOM   5353  C22 POPEY 178      48.754  56.933 114.493  1.00  0.00           C
ATOM   5356  C3  POPEY 178      50.713  55.043 111.283  1.00  0.00           C
ATOM   5359  O31 POPEY 178      51.423  55.913 112.213  1.00  0.00           O
ATOM   5360  C31 POPEY 178      52.412  55.354 112.893  1.00  0.00           C
ATOM   5361  O32 POPEY 178      52.793  54.203 112.753  1.00  0.00           O
ATOM   5362  C32 POPEY 178      53.042  56.332 113.873  1.00  0.00           C
ATOM   5365  C23 POPEY 178      49.503  57.034 115.833  1.00  0.00           C
ATOM   5368  C24 POPEY 178      49.433  58.433 116.453  1.00  0.00           C
ATOM   5371  C25 POPEY 178      48.183  58.653 117.323  1.00  0.00           C
ATOM   5374  C26 POPEY 178      48.242  57.863 118.634  1.00  0.00           C
ATOM   5377  C27 POPEY 178      47.003  58.023 119.523  1.00  0.00           C
ATOM   5380  C28 POPEY 178      46.952  56.963 120.633  1.00  0.00           C
ATOM   5383  C29 POPEY 178      48.073  57.133 121.634  1.00  0.00           C
ATOM   5385 0C21 POPEY 178      47.943  57.543 122.913  1.00  0.00           C
ATOM   5387 1C21 POPEY 178      46.642  57.863 123.613  1.00  0.00           C
ATOM   5390 2C21 POPEY 178      46.642  57.413 125.073  1.00  0.00           C
ATOM   5393 3C21 POPEY 178      45.243  57.523 125.714  1.00  0.00           C
ATOM   5396 4C21 POPEY 178      45.173  56.843 127.083  1.00  0.00           C
ATOM   5399 5C21 POPEY 178      45.592  57.772 128.214  1.00  0.00           C
ATOM   5402 6C21 POPEY 178      45.912  57.013 129.503  1.00  0.00           C
ATOM   5405 7C21 POPEY 178      46.112  57.953 130.693  1.00  0.00           C
ATOM   5408 8C21 POPEY 178      46.603  57.223 131.943  1.00  0.00           C
ATOM   5412  C33 POPEY 178      54.183  55.653 114.683  1.00  0.00           C
ATOM   5415  C34 POPEY 178      54.772  56.473 115.833  1.00  0.00           C
ATOM   5418  C35 POPEY 178      53.973  56.373 117.153  1.00  0.00           C
ATOM   5421  C36 POPEY 178      54.842  56.703 118.373  1.00  0.00           C
ATOM   5424  C37 POPEY 178      54.202  56.423 119.744  1.00  0.00           C
ATOM   5427  C38 POPEY 178      53.323  57.574 120.273  1.00  0.00           C
ATOM   5430  C39 POPEY 178      54.043  58.543 121.223  1.00  0.00           C
ATOM   5433 0C31 POPEY 178      54.253  57.933 122.613  1.00  0.00           C
ATOM   5436 1C31 POPEY 178      54.853  58.944 123.594  1.00  0.00           C
ATOM   5439 2C31 POPEY 178      55.012  58.383 125.013  1.00  0.00           C
ATOM   5442 3C31 POPEY 178      55.513  59.473 125.973  1.00  0.00           C
ATOM   5445 4C31 POPEY 178      55.472  59.053 127.453  1.00  0.00           C
ATOM   5448 5C31 POPEY 178      55.792  60.243 128.373  1.00  0.00           C
ATOM   5451 6C31 POPEY 178      55.693  59.913 129.863  1.00  0.00           C
ATOM   5455  NH3 POPEZ 179      65.693  65.113 108.833  1.00  0.00           N
ATOM   5459  C12 POPEZ 179      65.132  63.733 108.594  1.00  0.00           C
ATOM   5462  C11 POPEZ 179      66.162  62.613 108.853  1.00  0.00           C
ATOM   5465  P   POPEZ 179      66.302  60.082 108.203  1.00  0.00           P
ATOM   5466  O13 POPEZ 179      66.022  59.773 106.783  1.00  0.00           O
ATOM   5467  O14 POPEZ 179      67.733  60.233 108.583  1.00  0.00           O
ATOM   5468  O11 POPEZ 179      65.622  58.983 109.103  1.00  0.00           O
ATOM   5469  O12 POPEZ 179      65.512  61.363 108.643  1.00  0.00           O
ATOM   5470  C1  POPEZ 179      65.582  59.014 110.533  1.00  0.00           C
ATOM   5473  C2  POPEZ 179      66.582  57.983 111.143  1.00  0.00           C
ATOM   5475  O21 POPEZ 179      66.083  57.473 112.393  1.00  0.00           O
ATOM   5476  C21 POPEZ 179      66.482  57.953 113.553  1.00  0.00           C
ATOM   5477  O22 POPEZ 179      67.003  59.043 113.753  1.00  0.00           O
ATOM   5478  C22 POPEZ 179      66.173  56.924 114.663  1.00  0.00           C
ATOM   5481  C3  POPEZ 179      68.053  58.503 111.113  1.00  0.00           C
ATOM   5484  O31 POPEZ 179      68.933  57.743 111.953  1.00  0.00           O
ATOM   5485  C31 POPEZ 179      70.153  58.263 112.013  1.00  0.00           C
ATOM   5486  O32 POPEZ 179      70.542  59.222 111.363  1.00  0.00           O
ATOM   5487  C32 POPEZ 179      70.923  57.543 113.123  1.00  0.00           C
ATOM   5490  C23 POPEZ 179      67.173  57.003 115.843  1.00  0.00           C
ATOM   5493  C24 POPEZ 179      67.073  55.903 116.923  1.00  0.00           C
ATOM   5496  C25 POPEZ 179      65.663  55.523 117.414  1.00  0.00           C
ATOM   5499  C26 POPEZ 179      65.673  55.004 118.853  1.00  0.00           C
ATOM   5502  C27 POPEZ 179      64.283  54.523 119.324  1.00  0.00           C
ATOM   5505  C28 POPEZ 179      64.113  54.503 120.863  1.00  0.00           C
ATOM   5508  C29 POPEZ 179      65.262  53.853 121.593  1.00  0.00           C
ATOM   5510 0C21 POPEZ 179      65.363  52.562 121.973  1.00  0.00           C
ATOM   5512 1C21 POPEZ 179      64.363  51.464 121.753  1.00  0.00           C
ATOM   5515 2C21 POPEZ 179      64.033  50.693 123.043  1.00  0.00           C
ATOM   5518 3C21 POPEZ 179      63.213  51.483 124.083  1.00  0.00           C
ATOM   5521 4C21 POPEZ 179      62.822  50.612 125.283  1.00  0.00           C
ATOM   5524 5C21 POPEZ 179      61.943  51.332 126.313  1.00  0.00           C
ATOM   5527 6C21 POPEZ 179      62.712  52.234 127.293  1.00  0.00           C
ATOM   5530 7C21 POPEZ 179      61.803  52.733 128.423  1.00  0.00           C
ATOM   5533 8C21 POPEZ 179      62.504  53.533 129.523  1.00  0.00           C
ATOM   5537  C33 POPEZ 179      71.893  56.452 112.664  1.00  0.00           C
ATOM   5540  C34 POPEZ 179      72.322  55.513 113.813  1.00  0.00           C
ATOM   5543  C35 POPEZ 179      72.582  56.173 115.174  1.00  0.00           C
ATOM   5546  C36 POPEZ 179      73.253  55.202 116.164  1.00  0.00           C
ATOM   5549  C37 POPEZ 179      73.292  55.763 117.583  1.00  0.00           C
ATOM   5552  C38 POPEZ 179      74.062  54.893 118.583  1.00  0.00           C
ATOM   5555  C39 POPEZ 179      73.872  55.354 120.033  1.00  0.00           C
ATOM   5558 0C31 POPEZ 179      74.913  54.763 120.983  1.00  0.00           C
ATOM   5561 1C31 POPEZ 179      74.652  55.163 122.443  1.00  0.00           C
ATOM   5564 2C31 POPEZ 179      75.862  54.893 123.354  1.00  0.00           C
ATOM   5567 3C31 POPEZ 179      76.283  53.413 123.373  1.00  0.00           C
ATOM   5570 4C31 POPEZ 179      77.363  53.104 124.414  1.00  0.00           C
ATOM   5573 5C31 POPEZ 179      77.703  51.604 124.453  1.00  0.00           C
ATOM   5576 6C31 POPEZ 179      78.703  51.233 125.543  1.00  0.00           C
ATOM   5580  NH3 POPEa 180      29.032 100.063 150.283  1.00  0.00           N
ATOM   5584  C12 POPEa 180      28.322  99.934 148.964  1.00  0.00           C
ATOM   5587  C11 POPEa 180      29.263  99.812 147.753  1.00  0.00           C
ATOM   5590  P   POPEa 180      31.432  98.483 148.233  1.00  0.00           P
ATOM   5591  O13 POPEa 180      31.572  99.464 149.333  1.00  0.00           O
ATOM   5592  O14 POPEa 180      31.853  97.093 148.503  1.00  0.00           O
ATOM   5593  O11 POPEa 180      32.162  99.044 146.943  1.00  0.00           O
ATOM   5594  O12 POPEa 180      29.932  98.544 147.763  1.00  0.00           O
ATOM   5595  C1  POPEa 180      32.443  98.143 145.863  1.00  0.00           C
ATOM   5598  C2  POPEa 180      31.182  97.753 145.063  1.00  0.00           C
ATOM   5600  O21 POPEa 180      31.553  96.753 144.103  1.00  0.00           O
ATOM   5601  C21 POPEa 180      31.353  95.523 144.513  1.00  0.00           C
ATOM   5602  O22 POPEa 180      31.012  95.162 145.634  1.00  0.00           O
ATOM   5603  C22 POPEa 180      31.512  94.572 143.343  1.00  0.00           C
ATOM   5606  C3  POPEa 180      30.542  98.942 144.313  1.00  0.00           C
ATOM   5609  O31 POPEa 180      29.382  98.462 143.594  1.00  0.00           O
ATOM   5610  C31 POPEa 180      29.093  99.184 142.513  1.00  0.00           C
ATOM   5611  O32 POPEa 180      29.602 100.253 142.244  1.00  0.00           O
ATOM   5612  C32 POPEa 180      27.983  98.493 141.723  1.00  0.00           C
ATOM   5615  C23 POPEa 180      32.903  93.924 143.253  1.00  0.00           C
ATOM   5618  C24 POPEa 180      32.923  93.023 142.023  1.00  0.00           C
ATOM   5621  C25 POPEa 180      34.153  92.123 141.863  1.00  0.00           C
ATOM   5624  C26 POPEa 180      33.853  91.114 140.763  1.00  0.00           C
ATOM   5627  C27 POPEa 180      35.062  90.313 140.283  1.00  0.00           C
ATOM   5630  C28 POPEa 180      34.732  89.453 139.053  1.00  0.00           C
ATOM   5633  C29 POPEa 180      33.702  88.392 139.344  1.00  0.00           C
ATOM   5635 0C21 POPEa 180      33.882  87.062 139.233  1.00  0.00           C
ATOM   5637 1C21 POPEa 180      35.143  86.412 138.734  1.00  0.00           C
ATOM   5640 2C21 POPEa 180      34.882  85.013 138.173  1.00  0.00           C
ATOM   5643 3C21 POPEa 180      34.062  85.034 136.883  1.00  0.00           C
ATOM   5646 4C21 POPEa 180      34.033  83.673 136.183  1.00  0.00           C
ATOM   5649 5C21 POPEa 180      33.083  83.673 134.973  1.00  0.00           C
ATOM   5652 6C21 POPEa 180      33.122  82.352 134.213  1.00  0.00           C
ATOM   5655 7C21 POPEa 180      32.053  82.282 133.113  1.00  0.00           C
ATOM   5658 8C21 POPEa 180      32.143  80.993 132.303  1.00  0.00           C
ATOM   5662  C33 POPEa 180      28.493  97.162 141.123  1.00  0.00           C
ATOM   5665  C34 POPEa 180      27.532  96.512 140.113  1.00  0.00           C
ATOM   5668  C35 POPEa 180      27.202  97.364 138.873  1.00  0.00           C
ATOM   5671  C36 POPEa 180      28.452  97.893 138.164  1.00  0.00           C
ATOM   5674  C37 POPEa 180      28.202  98.433 136.753  1.00  0.00           C
ATOM   5677  C38 POPEa 180      28.763  99.852 136.523  1.00  0.00           C
ATOM   5680  C39 POPEa 180      28.972 100.192 135.033  1.00  0.00           C
ATOM   5683 0C31 POPEa 180      27.662 100.354 134.253  1.00  0.00           C
ATOM   5686 1C31 POPEa 180      27.873 100.284 132.733  1.00  0.00           C
ATOM   5689 2C31 POPEa 180      26.572 100.074 131.933  1.00  0.00           C
ATOM   5692 3C31 POPEa 180      25.632 101.293 131.903  1.00  0.00           C
ATOM   5695 4C31 POPEa 180      26.182 102.443 131.053  1.00  0.00           C
ATOM   5698 5C31 POPEa 180      25.232 103.653 130.994  1.00  0.00           C
ATOM   5701 6C31 POPEa 180      25.812 104.823 130.203  1.00  0.00           C
ATOM   5705  NH3 POPEb 181      47.832  97.272 149.353  1.00  0.00           N
ATOM   5709  C12 POPEb 181      48.513  97.263 150.693  1.00  0.00           C
ATOM   5712  C11 POPEb 181      47.533  97.762 151.764  1.00  0.00           C
ATOM   5715  P   POPEb 181      46.182  95.663 152.583  1.00  0.00           P
ATOM   5716  O13 POPEb 181      47.022  95.743 153.803  1.00  0.00           O
ATOM   5717  O14 POPEb 181      44.743  95.372 152.793  1.00  0.00           O
ATOM   5718  O11 POPEb 181      46.782  94.584 151.594  1.00  0.00           O
ATOM   5719  O12 POPEb 181      46.312  97.002 151.753  1.00  0.00           O
ATOM   5720  C1  POPEb 181      46.022  94.273 150.403  1.00  0.00           C
ATOM   5723  C2  POPEb 181      46.833  93.412 149.384  1.00  0.00           C
ATOM   5725  O21 POPEb 181      47.952  94.192 148.873  1.00  0.00           O
ATOM   5726  C21 POPEb 181      48.932  93.423 148.373  1.00  0.00           C
ATOM   5727  O22 POPEb 181      48.973  92.202 148.443  1.00  0.00           O
ATOM   5728  C22 POPEb 181      49.993  94.324 147.723  1.00  0.00           C
ATOM   5731  C3  POPEb 181      45.853  92.924 148.253  1.00  0.00           C
ATOM   5734  O31 POPEb 181      46.362  92.934 146.904  1.00  0.00           O
ATOM   5735  C31 POPEb 181      46.423  94.133 146.333  1.00  0.00           C
ATOM   5736  O32 POPEb 181      46.162  95.192 146.874  1.00  0.00           O
ATOM   5737  C32 POPEb 181      47.052  93.993 144.953  1.00  0.00           C
ATOM   5740  C23 POPEb 181      50.912  93.532 146.753  1.00  0.00           C
ATOM   5743  C24 POPEb 181      52.243  94.233 146.413  1.00  0.00           C
ATOM   5746  C25 POPEb 181      52.243  94.982 145.073  1.00  0.00           C
ATOM   5749  C26 POPEb 181      53.592  94.893 144.344  1.00  0.00           C
ATOM   5752  C27 POPEb 181      53.673  95.703 143.033  1.00  0.00           C
ATOM   5755  C28 POPEb 181      54.912  95.363 142.183  1.00  0.00           C
ATOM   5758  C29 POPEb 181      56.192  95.974 142.733  1.00  0.00           C
ATOM   5760 0C21 POPEb 181      57.092  96.674 142.023  1.00  0.00           C
ATOM   5762 1C21 POPEb 181      56.972  97.014 140.553  1.00  0.00           C
ATOM   5765 2C21 POPEb 181      57.832  98.203 140.103  1.00  0.00           C
ATOM   5768 3C21 POPEb 181      57.423  98.723 138.713  1.00  0.00           C
ATOM   5771 4C21 POPEb 181      58.382  99.782 138.164  1.00  0.00           C
ATOM   5774 5C21 POPEb 181      57.952 100.383 136.824  1.00  0.00           C
ATOM   5777 6C21 POPEb 181      58.993 101.363 136.263  1.00  0.00           C
ATOM   5780 7C21 POPEb 181      58.472 102.243 135.123  1.00  0.00           C
ATOM   5783 8C21 POPEb 181      59.513 103.203 134.553  1.00  0.00           C
ATOM   5787  C33 POPEb 181      46.042  93.854 143.793  1.00  0.00           C
ATOM   5790  C34 POPEb 181      45.423  92.452 143.673  1.00  0.00           C
ATOM   5793  C35 POPEb 181      44.583  92.212 142.393  1.00  0.00           C
ATOM   5796  C36 POPEb 181      45.343  92.403 141.073  1.00  0.00           C
ATOM   5799  C37 POPEb 181      44.413  92.714 139.893  1.00  0.00           C
ATOM   5802  C38 POPEb 181      45.132  93.462 138.763  1.00  0.00           C
ATOM   5805  C39 POPEb 181      46.332  92.723 138.153  1.00  0.00           C
ATOM   5808 0C31 POPEb 181      45.932  91.473 137.363  1.00  0.00           C
ATOM   5811 1C31 POPEb 181      47.162  90.783 136.763  1.00  0.00           C
ATOM   5814 2C31 POPEb 181      46.863  89.483 136.013  1.00  0.00           C
ATOM   5817 3C31 POPEb 181      46.112  89.654 134.693  1.00  0.00           C
ATOM   5820 4C31 POPEb 181      46.062  88.334 133.924  1.00  0.00           C
ATOM   5823 5C31 POPEb 181      45.203  88.392 132.653  1.00  0.00           C
ATOM   5826 6C31 POPEb 181      45.192  87.072 131.873  1.00  0.00           C
ATOM   5830  NH3 POPEc 182      77.882  30.983 107.344  1.00  0.00           N
ATOM   5834  C12 POPEc 182      76.692  31.813 107.664  1.00  0.00           C
ATOM   5837  C11 POPEc 182      75.812  31.153 108.723  1.00  0.00           C
ATOM   5840  P   POPEc 182      73.563  32.354 108.193  1.00  0.00           P
ATOM   5841  O13 POPEc 182      73.552  33.803 107.873  1.00  0.00           O
ATOM   5842  O14 POPEc 182      73.663  31.423 107.063  1.00  0.00           O
ATOM   5843  O11 POPEc 182      72.313  31.963 109.083  1.00  0.00           O
ATOM   5844  O12 POPEc 182      74.813  32.093 109.134  1.00  0.00           O
ATOM   5845  C1  POPEc 182      72.243  32.223 110.483  1.00  0.00           C
ATOM   5848  C2  POPEc 182      72.773  31.023 111.343  1.00  0.00           C
ATOM   5850  O21 POPEc 182      71.812  30.593 112.333  1.00  0.00           O
ATOM   5851  C21 POPEc 182      71.413  31.493 113.214  1.00  0.00           C
ATOM   5852  O22 POPEc 182      71.722  32.663 113.263  1.00  0.00           O
ATOM   5853  C22 POPEc 182      70.503  30.803 114.223  1.00  0.00           C
ATOM   5856  C3  POPEc 182      74.202  31.264 111.943  1.00  0.00           C
ATOM   5859  O31 POPEc 182      74.292  31.273 113.383  1.00  0.00           O
ATOM   5860  C31 POPEc 182      74.423  30.103 113.983  1.00  0.00           C
ATOM   5861  O32 POPEc 182      74.354  29.003 113.473  1.00  0.00           O
ATOM   5862  C32 POPEc 182      74.662  30.353 115.473  1.00  0.00           C
ATOM   5865  C23 POPEc 182      69.953  31.753 115.323  1.00  0.00           C
ATOM   5868  C24 POPEc 182      70.323  31.363 116.763  1.00  0.00           C
ATOM   5871  C25 POPEc 182      69.542  30.123 117.203  1.00  0.00           C
ATOM   5874  C26 POPEc 182      69.963  29.493 118.533  1.00  0.00           C
ATOM   5877  C27 POPEc 182      69.382  28.073 118.653  1.00  0.00           C
ATOM   5880  C28 POPEc 182      69.993  27.243 119.793  1.00  0.00           C
ATOM   5883  C29 POPEc 182      69.682  27.832 121.143  1.00  0.00           C
ATOM   5885 0C21 POPEc 182      69.073  27.243 122.193  1.00  0.00           C
ATOM   5887 1C21 POPEc 182      68.603  25.813 122.283  1.00  0.00           C
ATOM   5890 2C21 POPEc 182      69.272  25.083 123.463  1.00  0.00           C
ATOM   5893 3C21 POPEc 182      68.743  25.543 124.833  1.00  0.00           C
ATOM   5896 4C21 POPEc 182      69.452  24.893 126.033  1.00  0.00           C
ATOM   5899 5C21 POPEc 182      70.963  25.203 126.143  1.00  0.00           C
ATOM   5902 6C21 POPEc 182      71.293  26.703 126.103  1.00  0.00           C
ATOM   5905 7C21 POPEc 182      72.773  26.983 126.373  1.00  0.00           C
ATOM   5908 8C21 POPEc 182      73.152  28.453 126.183  1.00  0.00           C
ATOM   5912  C33 POPEc 182      75.023  29.103 116.293  1.00  0.00           C
ATOM   5915  C34 POPEc 182      75.663  29.493 117.633  1.00  0.00           C
ATOM   5918  C35 POPEc 182      75.713  28.363 118.664  1.00  0.00           C
ATOM   5921  C36 POPEc 182      74.483  28.313 119.573  1.00  0.00           C
ATOM   5924  C37 POPEc 182      74.662  27.283 120.703  1.00  0.00           C
ATOM   5927  C38 POPEc 182      73.502  27.263 121.704  1.00  0.00           C
ATOM   5930  C39 POPEc 182      73.583  26.133 122.733  1.00  0.00           C
ATOM   5933 0C31 POPEc 182      73.552  24.733 122.093  1.00  0.00           C
ATOM   5936 1C31 POPEc 182      73.152  23.603 123.053  1.00  0.00           C
ATOM   5939 2C31 POPEc 182      73.132  22.223 122.373  1.00  0.00           C
ATOM   5942 3C31 POPEc 182      74.062  21.183 123.024  1.00  0.00           C
ATOM   5945 4C31 POPEc 182      73.622  20.773 124.443  1.00  0.00           C
ATOM   5948 5C31 POPEc 182      74.472  19.623 125.003  1.00  0.00           C
ATOM   5951 6C31 POPEc 182      74.052  19.163 126.403  1.00  0.00           C
ATOM   5955  NH3 POPEd 183     102.482  76.354 107.353  1.00  0.00           N
ATOM   5959  C12 POPEd 183     101.263  76.202 106.473  1.00  0.00           C
ATOM   5962  C11 POPEd 183     101.342  77.074 105.203  1.00  0.00           C
ATOM   5965  P   POPEd 183      99.972  79.363 105.113  1.00  0.00           P
ATOM   5966  O13 POPEd 183     100.423  80.504 104.274  1.00  0.00           O
ATOM   5967  O14 POPEd 183      98.842  78.513 104.663  1.00  0.00           O
ATOM   5968  O11 POPEd 183      99.603  80.023 106.513  1.00  0.00           O
ATOM   5969  O12 POPEd 183     101.232  78.464 105.503  1.00  0.00           O
ATOM   5970  C1  POPEd 183      99.932  79.342 107.723  1.00  0.00           C
ATOM   5973  C2  POPEd 183      99.622  80.183 108.983  1.00  0.00           C
ATOM   5975  O21 POPEd 183      99.622  79.424 110.203  1.00  0.00           O
ATOM   5976  C21 POPEd 183     100.503  78.504 110.483  1.00  0.00           C
ATOM   5977  O22 POPEd 183     101.272  77.924 109.723  1.00  0.00           O
ATOM   5978  C22 POPEd 183     100.542  78.364 112.003  1.00  0.00           C
ATOM   5981  C3  POPEd 183      98.262  80.943 108.873  1.00  0.00           C
ATOM   5984  O31 POPEd 183      97.592  81.092 110.143  1.00  0.00           O
ATOM   5985  C31 POPEd 183      98.143  81.932 111.003  1.00  0.00           C
ATOM   5986  O32 POPEd 183      99.012  82.753 110.734  1.00  0.00           O
ATOM   5987  C32 POPEd 183      97.563  81.674 112.393  1.00  0.00           C
ATOM   5990  C23 POPEd 183     101.512  79.424 112.593  1.00  0.00           C
ATOM   5993  C24 POPEd 183     101.903  79.183 114.064  1.00  0.00           C
ATOM   5996  C25 POPEd 183     100.822  79.552 115.093  1.00  0.00           C
ATOM   5999  C26 POPEd 183     101.403  79.522 116.513  1.00  0.00           C
ATOM   6002  C27 POPEd 183     100.352  79.294 117.613  1.00  0.00           C
ATOM   6005  C28 POPEd 183     100.902  79.363 119.043  1.00  0.00           C
ATOM   6008  C29 POPEd 183     102.002  78.364 119.283  1.00  0.00           C
ATOM   6010 0C21 POPEd 183     102.023  77.333 120.153  1.00  0.00           C
ATOM   6012 1C21 POPEd 183     100.933  76.904 121.103  1.00  0.00           C
ATOM   6015 2C21 POPEd 183     101.283  77.214 122.573  1.00  0.00           C
ATOM   6018 3C21 POPEd 183     100.332  76.553 123.573  1.00  0.00           C
ATOM   6021 4C21 POPEd 183     100.713  76.842 125.033  1.00  0.00           C
ATOM   6024 5C21 POPEd 183      99.812  76.144 126.053  1.00  0.00           C
ATOM   6027 6C21 POPEd 183     100.183  74.662 126.253  1.00  0.00           C
ATOM   6030 7C21 POPEd 183      99.234  73.913 127.213  1.00  0.00           C
ATOM   6033 8C21 POPEd 183      99.583  72.434 127.333  1.00  0.00           C
ATOM   6037  C33 POPEd 183      97.942  82.743 113.453  1.00  0.00           C
ATOM   6040  C34 POPEd 183      97.043  82.674 114.703  1.00  0.00           C
ATOM   6043  C35 POPEd 183      97.083  83.964 115.553  1.00  0.00           C
ATOM   6046  C36 POPEd 183      95.843  84.133 116.443  1.00  0.00           C
ATOM   6049  C37 POPEd 183      95.793  85.492 117.163  1.00  0.00           C
ATOM   6052  C38 POPEd 183      96.823  85.632 118.303  1.00  0.00           C
ATOM   6055  C39 POPEd 183      96.353  85.063 119.643  1.00  0.00           C
ATOM   6058 0C31 POPEd 183      97.503  85.043 120.664  1.00  0.00           C
ATOM   6061 1C31 POPEd 183      97.052  84.794 122.113  1.00  0.00           C
ATOM   6064 2C31 POPEd 183      98.153  85.122 123.133  1.00  0.00           C
ATOM   6067 3C31 POPEd 183      99.423  84.253 123.003  1.00  0.00           C
ATOM   6070 4C31 POPEd 183     100.682  84.952 123.533  1.00  0.00           C
ATOM   6073 5C31 POPEd 183     101.963  84.163 123.243  1.00  0.00           C
ATOM   6076 6C31 POPEd 183     103.243  84.934 123.573  1.00  0.00           C
ATOM   6080  NH3 POPEe 184      15.682  93.973 112.373  1.00  0.00           N
ATOM   6084  C12 POPEe 184      16.352  94.604 111.183  1.00  0.00           C
ATOM   6087  C11 POPEe 184      15.452  94.613 109.933  1.00  0.00           C
ATOM   6090  P   POPEe 184      14.152  96.223 108.363  1.00  0.00           P
ATOM   6091  O13 POPEe 184      14.503  97.434 107.593  1.00  0.00           O
ATOM   6092  O14 POPEe 184      13.812  94.993 107.613  1.00  0.00           O
ATOM   6093  O11 POPEe 184      12.863  96.633 109.153  1.00  0.00           O
ATOM   6094  O12 POPEe 184      15.252  95.952 109.464  1.00  0.00           O
ATOM   6095  C1  POPEe 184      12.802  96.722 110.574  1.00  0.00           C
ATOM   6098  C2  POPEe 184      11.532  95.993 111.083  1.00  0.00           C
ATOM   6100  O21 POPEe 184      11.423  96.143 112.513  1.00  0.00           O
ATOM   6101  C21 POPEe 184      12.273  95.503 113.283  1.00  0.00           C
ATOM   6102  O22 POPEe 184      13.152  94.733 112.923  1.00  0.00           O
ATOM   6103  C22 POPEe 184      12.023  95.863 114.744  1.00  0.00           C
ATOM   6106  C3  POPEe 184      11.403  94.533 110.543  1.00  0.00           C
ATOM   6109  O31 POPEe 184      10.062  94.283 110.083  1.00  0.00           O
ATOM   6110  C31 POPEe 184       9.212  94.012 111.073  1.00  0.00           C
ATOM   6111  O32 POPEe 184       9.523  93.754 112.223  1.00  0.00           O
ATOM   6112  C32 POPEe 184       7.792  94.133 110.513  1.00  0.00           C
ATOM   6115  C23 POPEe 184      10.532  95.952 115.123  1.00  0.00           C
ATOM   6118  C24 POPEe 184      10.243  97.002 116.193  1.00  0.00           C
ATOM   6121  C25 POPEe 184      10.622  96.563 117.603  1.00  0.00           C
ATOM   6124  C26 POPEe 184      10.142  97.583 118.643  1.00  0.00           C
ATOM   6127  C27 POPEe 184      10.462  97.173 120.073  1.00  0.00           C
ATOM   6130  C28 POPEe 184      10.062  98.264 121.073  1.00  0.00           C
ATOM   6133  C29 POPEe 184      10.132  97.723 122.484  1.00  0.00           C
ATOM   6135 0C21 POPEe 184      11.042  98.023 123.423  1.00  0.00           C
ATOM   6137 1C21 POPEe 184      12.222  98.953 123.273  1.00  0.00           C
ATOM   6140 2C21 POPEe 184      12.012 100.313 123.963  1.00  0.00           C
ATOM   6143 3C21 POPEe 184      11.602 100.192 125.443  1.00  0.00           C
ATOM   6146 4C21 POPEe 184      11.812 101.493 126.223  1.00  0.00           C
ATOM   6149 5C21 POPEe 184      11.242 101.453 127.653  1.00  0.00           C
ATOM   6152 6C21 POPEe 184      11.742 100.284 128.503  1.00  0.00           C
ATOM   6155 7C21 POPEe 184      11.322 100.424 129.973  1.00  0.00           C
ATOM   6158 8C21 POPEe 184      11.572  99.174 130.813  1.00  0.00           C
ATOM   6162  C33 POPEe 184       6.682  93.813 111.543  1.00  0.00           C
ATOM   6165  C34 POPEe 184       5.582  94.882 111.573  1.00  0.00           C
ATOM   6168  C35 POPEe 184       4.812  95.104 110.263  1.00  0.00           C
ATOM   6171  C36 POPEe 184       3.682  96.123 110.473  1.00  0.00           C
ATOM   6174  C37 POPEe 184       2.505  95.892 109.513  1.00  0.00           C
ATOM   6177  C38 POPEe 184       1.125  95.882 110.193  1.00  0.00           C
ATOM   6180  C39 POPEe 184       0.935  94.753 111.223  1.00  0.00           C
ATOM   6183 0C31 POPEe 184      -0.555  94.493 111.483  1.00  0.00           C
ATOM   6186 1C31 POPEe 184      -0.825  93.503 112.623  1.00  0.00           C
ATOM   6189 2C31 POPEe 184      -2.335  93.264 112.823  1.00  0.00           C
ATOM   6192 3C31 POPEe 184      -2.915  92.253 111.824  1.00  0.00           C
ATOM   6195 4C31 POPEe 184      -3.024  90.843 112.414  1.00  0.00           C
ATOM   6198 5C31 POPEe 184      -3.155  89.724 111.383  1.00  0.00           C
ATOM   6201 6C31 POPEe 184      -3.245  88.322 112.013  1.00  0.00           C
ATOM   6205  NH3 POPEf 185      88.573  33.113 106.533  1.00  0.00           N
ATOM   6209  C12 POPEf 185      89.812  33.953 106.313  1.00  0.00           C
ATOM   6212  C11 POPEf 185      91.012  33.464 107.133  1.00  0.00           C
ATOM   6215  P   POPEf 185      93.333  34.543 107.823  1.00  0.00           P
ATOM   6216  O13 POPEf 185      94.292  33.413 107.703  1.00  0.00           O
ATOM   6217  O14 POPEf 185      93.903  35.883 107.593  1.00  0.00           O
ATOM   6218  O11 POPEf 185      92.683  34.513 109.263  1.00  0.00           O
ATOM   6219  O12 POPEf 185      92.103  34.343 106.883  1.00  0.00           O
ATOM   6220  C1  POPEf 185      93.493  34.714 110.423  1.00  0.00           C
ATOM   6223  C2  POPEf 185      92.802  34.143 111.704  1.00  0.00           C
ATOM   6225  O21 POPEf 185      93.663  34.503 112.803  1.00  0.00           O
ATOM   6226  C21 POPEf 185      93.273  34.863 114.033  1.00  0.00           C
ATOM   6227  O22 POPEf 185      93.993  35.514 114.783  1.00  0.00           O
ATOM   6228  C22 POPEf 185      91.903  34.363 114.484  1.00  0.00           C
ATOM   6231  C3  POPEf 185      92.662  32.613 111.503  1.00  0.00           C
ATOM   6234  O31 POPEf 185      91.533  32.053 112.213  1.00  0.00           O
ATOM   6235  C31 POPEf 185      91.753  30.873 112.763  1.00  0.00           C
ATOM   6236  O32 POPEf 185      92.823  30.293 112.823  1.00  0.00           O
ATOM   6237  C32 POPEf 185      90.452  30.293 113.293  1.00  0.00           C
ATOM   6240  C23 POPEf 185      91.893  33.882 115.963  1.00  0.00           C
ATOM   6243  C24 POPEf 185      92.893  32.743 116.263  1.00  0.00           C
ATOM   6246  C25 POPEf 185      92.533  31.963 117.543  1.00  0.00           C
ATOM   6249  C26 POPEf 185      93.743  31.493 118.363  1.00  0.00           C
ATOM   6252  C27 POPEf 185      93.302  30.803 119.663  1.00  0.00           C
ATOM   6255  C28 POPEf 185      94.393  30.843 120.753  1.00  0.00           C
ATOM   6258  C29 POPEf 185      93.903  30.223 122.043  1.00  0.00           C
ATOM   6260 0C21 POPEf 185      93.562  30.873 123.173  1.00  0.00           C
ATOM   6262 1C21 POPEf 185      93.613  32.363 123.403  1.00  0.00           C
ATOM   6265 2C21 POPEf 185      93.732  32.733 124.893  1.00  0.00           C
ATOM   6268 3C21 POPEf 185      95.083  32.354 125.533  1.00  0.00           C
ATOM   6271 4C21 POPEf 185      95.083  32.653 127.043  1.00  0.00           C
ATOM   6274 5C21 POPEf 185      96.433  32.483 127.744  1.00  0.00           C
ATOM   6277 6C21 POPEf 185      97.043  31.083 127.603  1.00  0.00           C
ATOM   6280 7C21 POPEf 185      97.972  30.723 128.774  1.00  0.00           C
ATOM   6283 8C21 POPEf 185      98.632  29.354 128.634  1.00  0.00           C
ATOM   6287  C33 POPEf 185      90.732  29.183 114.333  1.00  0.00           C
ATOM   6290  C34 POPEf 185      89.512  28.303 114.613  1.00  0.00           C
ATOM   6293  C35 POPEf 185      89.643  27.433 115.873  1.00  0.00           C
ATOM   6296  C36 POPEf 185      90.913  26.563 115.913  1.00  0.00           C
ATOM   6299  C37 POPEf 185      91.092  25.893 117.283  1.00  0.00           C
ATOM   6302  C38 POPEf 185      92.283  24.923 117.303  1.00  0.00           C
ATOM   6305  C39 POPEf 185      93.673  25.593 117.244  1.00  0.00           C
ATOM   6308 0C31 POPEf 185      94.102  26.213 118.583  1.00  0.00           C
ATOM   6311 1C31 POPEf 185      95.583  26.633 118.583  1.00  0.00           C
ATOM   6314 2C31 POPEf 185      96.283  26.353 119.923  1.00  0.00           C
ATOM   6317 3C31 POPEf 185      95.783  27.183 121.103  1.00  0.00           C
ATOM   6320 4C31 POPEf 185      96.493  26.813 122.414  1.00  0.00           C
ATOM   6323 5C31 POPEf 185      96.073  27.683 123.603  1.00  0.00           C
ATOM   6326 6C31 POPEf 185      96.664  27.223 124.933  1.00  0.00           C
ATOM   6330  NH3 POPEg 186     112.342  93.243 151.563  1.00  0.00           N
ATOM   6334  C12 POPEg 186     111.213  92.942 152.523  1.00  0.00           C
ATOM   6337  C11 POPEg 186     109.902  92.604 151.803  1.00  0.00           C
ATOM   6340  P   POPEg 186     107.382  92.154 152.553  1.00  0.00           P
ATOM   6341  O13 POPEg 186     106.813  91.132 153.473  1.00  0.00           O
ATOM   6342  O14 POPEg 186     106.982  93.562 152.753  1.00  0.00           O
ATOM   6343  O11 POPEg 186     107.103  91.692 151.074  1.00  0.00           O
ATOM   6344  O12 POPEg 186     108.953  92.062 152.723  1.00  0.00           O
ATOM   6345  C1  POPEg 186     106.772  92.613 150.033  1.00  0.00           C
ATOM   6348  C2  POPEg 186     107.882  92.563 148.964  1.00  0.00           C
ATOM   6350  O21 POPEg 186     107.723  93.423 147.833  1.00  0.00           O
ATOM   6351  C21 POPEg 186     106.594  93.483 147.184  1.00  0.00           C
ATOM   6352  O22 POPEg 186     105.492  93.793 147.634  1.00  0.00           O
ATOM   6353  C22 POPEg 186     106.893  93.214 145.714  1.00  0.00           C
ATOM   6356  C3  POPEg 186     108.104  91.102 148.513  1.00  0.00           C
ATOM   6359  O31 POPEg 186     108.973  91.013 147.373  1.00  0.00           O
ATOM   6360  C31 POPEg 186     110.262  91.214 147.593  1.00  0.00           C
ATOM   6361  O32 POPEg 186     110.812  91.394 148.663  1.00  0.00           O
ATOM   6362  C32 POPEg 186     110.923  91.193 146.213  1.00  0.00           C
ATOM   6365  C23 POPEg 186     106.313  94.283 144.763  1.00  0.00           C
ATOM   6368  C24 POPEg 186     106.543  93.912 143.293  1.00  0.00           C
ATOM   6371  C25 POPEg 186     106.182  95.043 142.333  1.00  0.00           C
ATOM   6374  C26 POPEg 186     106.453  94.642 140.873  1.00  0.00           C
ATOM   6377  C27 POPEg 186     106.082  95.743 139.873  1.00  0.00           C
ATOM   6380  C28 POPEg 186     106.272  95.273 138.413  1.00  0.00           C
ATOM   6383  C29 POPEg 186     105.732  96.272 137.423  1.00  0.00           C
ATOM   6385 0C21 POPEg 186     106.362  96.792 136.353  1.00  0.00           C
ATOM   6387 1C21 POPEg 186     107.774  96.482 135.903  1.00  0.00           C
ATOM   6390 2C21 POPEg 186     107.802  95.453 134.763  1.00  0.00           C
ATOM   6393 3C21 POPEg 186     107.243  95.993 133.433  1.00  0.00           C
ATOM   6396 4C21 POPEg 186     107.342  94.952 132.303  1.00  0.00           C
ATOM   6399 5C21 POPEg 186     106.813  95.472 130.953  1.00  0.00           C
ATOM   6402 6C21 POPEg 186     107.662  96.604 130.373  1.00  0.00           C
ATOM   6405 7C21 POPEg 186     107.173  97.084 129.013  1.00  0.00           C
ATOM   6408 8C21 POPEg 186     107.952  98.303 128.513  1.00  0.00           C
ATOM   6412  C33 POPEg 186     112.262  91.953 146.143  1.00  0.00           C
ATOM   6415  C34 POPEg 186     112.692  92.093 144.673  1.00  0.00           C
ATOM   6418  C35 POPEg 186     113.903  92.992 144.443  1.00  0.00           C
ATOM   6421  C36 POPEg 186     115.223  92.352 144.884  1.00  0.00           C
ATOM   6424  C37 POPEg 186     116.453  93.003 144.213  1.00  0.00           C
ATOM   6427  C38 POPEg 186     117.753  92.243 144.503  1.00  0.00           C
ATOM   6430  C39 POPEg 186     119.003  92.902 143.903  1.00  0.00           C
ATOM   6433 0C31 POPEg 186     118.953  93.023 142.373  1.00  0.00           C
ATOM   6436 1C31 POPEg 186     120.233  93.614 141.743  1.00  0.00           C
ATOM   6439 2C31 POPEg 186     120.112  93.754 140.223  1.00  0.00           C
ATOM   6442 3C31 POPEg 186     121.283  94.533 139.593  1.00  0.00           C
ATOM   6445 4C31 POPEg 186     121.193  94.593 138.063  1.00  0.00           C
ATOM   6448 5C31 POPEg 186     122.493  95.092 137.414  1.00  0.00           C
ATOM   6451 6C31 POPEg 186     122.393  95.203 135.893  1.00  0.00           C
ATOM   6455  NH3 POPEh 187      26.173 118.743 148.414  1.00  0.00           N
ATOM   6459  C12 POPEh 187      24.783 119.313 148.464  1.00  0.00           C
ATOM   6462  C11 POPEh 187      23.763 118.203 148.773  1.00  0.00           C
ATOM   6465  P   POPEh 187      21.213 117.653 148.383  1.00  0.00           P
ATOM   6466  O13 POPEh 187      20.992 117.302 149.803  1.00  0.00           O
ATOM   6467  O14 POPEh 187      20.163 118.423 147.693  1.00  0.00           O
ATOM   6468  O11 POPEh 187      21.532 116.293 147.613  1.00  0.00           O
ATOM   6469  O12 POPEh 187      22.513 118.532 148.213  1.00  0.00           O
ATOM   6470  C1  POPEh 187      22.232 115.223 148.264  1.00  0.00           C
ATOM   6473  C2  POPEh 187      23.482 114.763 147.453  1.00  0.00           C
ATOM   6475  O21 POPEh 187      23.142 113.552 146.734  1.00  0.00           O
ATOM   6476  C21 POPEh 187      23.153 113.673 145.413  1.00  0.00           C
ATOM   6477  O22 POPEh 187      23.433 114.683 144.783  1.00  0.00           O
ATOM   6478  C22 POPEh 187      22.843 112.323 144.773  1.00  0.00           C
ATOM   6481  C3  POPEh 187      24.683 114.464 148.393  1.00  0.00           C
ATOM   6484  O31 POPEh 187      25.872 114.113 147.663  1.00  0.00           O
ATOM   6485  C31 POPEh 187      26.572 115.113 147.143  1.00  0.00           C
ATOM   6486  O32 POPEh 187      26.243 116.293 147.154  1.00  0.00           O
ATOM   6487  C32 POPEh 187      27.832 114.522 146.513  1.00  0.00           C
ATOM   6490  C23 POPEh 187      22.463 112.464 143.273  1.00  0.00           C
ATOM   6493  C24 POPEh 187      22.792 111.184 142.503  1.00  0.00           C
ATOM   6496  C25 POPEh 187      22.242 111.132 141.073  1.00  0.00           C
ATOM   6499  C26 POPEh 187      22.822 112.193 140.113  1.00  0.00           C
ATOM   6502  C27 POPEh 187      22.562 111.813 138.653  1.00  0.00           C
ATOM   6505  C28 POPEh 187      23.062 112.854 137.633  1.00  0.00           C
ATOM   6508  C29 POPEh 187      23.033 112.243 136.253  1.00  0.00           C
ATOM   6510 0C21 POPEh 187      22.653 112.823 135.103  1.00  0.00           C
ATOM   6512 1C21 POPEh 187      22.232 114.253 134.893  1.00  0.00           C
ATOM   6515 2C21 POPEh 187      22.253 114.584 133.383  1.00  0.00           C
ATOM   6518 3C21 POPEh 187      23.673 114.562 132.773  1.00  0.00           C
ATOM   6521 4C21 POPEh 187      23.712 114.203 131.274  1.00  0.00           C
ATOM   6524 5C21 POPEh 187      22.903 115.162 130.393  1.00  0.00           C
ATOM   6527 6C21 POPEh 187      23.263 115.034 128.914  1.00  0.00           C
ATOM   6530 7C21 POPEh 187      22.583 116.092 128.043  1.00  0.00           C
ATOM   6533 8C21 POPEh 187      23.083 116.143 126.603  1.00  0.00           C
ATOM   6537  C33 POPEh 187      28.612 115.512 145.613  1.00  0.00           C
ATOM   6540  C34 POPEh 187      27.962 115.803 144.253  1.00  0.00           C
ATOM   6543  C35 POPEh 187      27.852 114.562 143.354  1.00  0.00           C
ATOM   6546  C36 POPEh 187      27.732 114.912 141.863  1.00  0.00           C
ATOM   6549  C37 POPEh 187      27.682 113.653 140.994  1.00  0.00           C
ATOM   6552  C38 POPEh 187      27.462 113.883 139.484  1.00  0.00           C
ATOM   6555  C39 POPEh 187      27.493 112.522 138.783  1.00  0.00           C
ATOM   6558 0C31 POPEh 187      27.462 112.513 137.244  1.00  0.00           C
ATOM   6561 1C31 POPEh 187      27.832 111.102 136.723  1.00  0.00           C
ATOM   6564 2C31 POPEh 187      27.832 110.943 135.203  1.00  0.00           C
ATOM   6567 3C31 POPEh 187      26.442 111.052 134.573  1.00  0.00           C
ATOM   6570 4C31 POPEh 187      26.403 110.503 133.143  1.00  0.00           C
ATOM   6573 5C31 POPEh 187      25.052 110.752 132.453  1.00  0.00           C
ATOM   6576 6C31 POPEh 187      24.972 110.174 131.043  1.00  0.00           C
ATOM   6580  NH3 POPEi 188      48.832 106.272 110.633  1.00  0.00           N
ATOM   6584  C12 POPEi 188      49.722 105.133 111.023  1.00  0.00           C
ATOM   6587  C11 POPEi 188      51.143 105.214 110.393  1.00  0.00           C
ATOM   6590  P   POPEi 188      52.272 105.892 108.123  1.00  0.00           P
ATOM   6591  O13 POPEi 188      52.442 104.453 107.833  1.00  0.00           O
ATOM   6592  O14 POPEi 188      52.052 106.804 106.973  1.00  0.00           O
ATOM   6593  O11 POPEi 188      53.583 106.394 108.843  1.00  0.00           O
ATOM   6594  O12 POPEi 188      51.173 106.062 109.243  1.00  0.00           O
ATOM   6595  C1  POPEi 188      53.853 107.794 109.013  1.00  0.00           C
ATOM   6598  C2  POPEi 188      54.193 108.112 110.483  1.00  0.00           C
ATOM   6600  O21 POPEi 188      54.842 109.413 110.543  1.00  0.00           O
ATOM   6601  C21 POPEi 188      54.463 110.133 111.603  1.00  0.00           C
ATOM   6602  O22 POPEi 188      53.533 109.882 112.344  1.00  0.00           O
ATOM   6603  C22 POPEi 188      55.382 111.342 111.743  1.00  0.00           C
ATOM   6606  C3  POPEi 188      55.122 107.033 111.094  1.00  0.00           C
ATOM   6609  O31 POPEi 188      55.583 107.302 112.433  1.00  0.00           O
ATOM   6610  C31 POPEi 188      54.682 107.062 113.393  1.00  0.00           C
ATOM   6611  O32 POPEi 188      53.493 106.874 113.203  1.00  0.00           O
ATOM   6612  C32 POPEi 188      55.423 107.014 114.733  1.00  0.00           C
ATOM   6615  C23 POPEi 188      55.702 111.622 113.234  1.00  0.00           C
ATOM   6618  C24 POPEi 188      56.933 112.513 113.373  1.00  0.00           C
ATOM   6621  C25 POPEi 188      57.292 112.794 114.844  1.00  0.00           C
ATOM   6624  C26 POPEi 188      56.512 113.964 115.433  1.00  0.00           C
ATOM   6627  C27 POPEi 188      56.952 114.283 116.863  1.00  0.00           C
ATOM   6630  C28 POPEi 188      56.512 115.673 117.344  1.00  0.00           C
ATOM   6633  C29 POPEi 188      55.023 115.863 117.173  1.00  0.00           C
ATOM   6635 0C21 POPEi 188      54.082 115.822 118.133  1.00  0.00           C
ATOM   6637 1C21 POPEi 188      54.303 115.583 119.604  1.00  0.00           C
ATOM   6640 2C21 POPEi 188      53.242 114.642 120.213  1.00  0.00           C
ATOM   6643 3C21 POPEi 188      53.092 114.864 121.733  1.00  0.00           C
ATOM   6646 4C21 POPEi 188      51.913 114.073 122.344  1.00  0.00           C
ATOM   6649 5C21 POPEi 188      51.532 114.572 123.743  1.00  0.00           C
ATOM   6652 6C21 POPEi 188      52.642 114.362 124.783  1.00  0.00           C
ATOM   6655 7C21 POPEi 188      52.263 114.882 126.173  1.00  0.00           C
ATOM   6658 8C21 POPEi 188      53.353 114.632 127.223  1.00  0.00           C
ATOM   6662  C33 POPEi 188      54.503 107.282 115.943  1.00  0.00           C
ATOM   6665  C34 POPEi 188      54.173 108.772 116.103  1.00  0.00           C
ATOM   6668  C35 POPEi 188      55.243 109.584 116.853  1.00  0.00           C
ATOM   6671  C36 POPEi 188      55.303 109.242 118.354  1.00  0.00           C
ATOM   6674  C37 POPEi 188      55.663 110.434 119.263  1.00  0.00           C
ATOM   6677  C38 POPEi 188      55.443 110.113 120.743  1.00  0.00           C
ATOM   6680  C39 POPEi 188      55.753 111.284 121.693  1.00  0.00           C
ATOM   6683 0C31 POPEi 188      55.443 110.912 123.153  1.00  0.00           C
ATOM   6686 1C31 POPEi 188      55.963 111.923 124.193  1.00  0.00           C
ATOM   6689 2C31 POPEi 188      55.663 111.433 125.623  1.00  0.00           C
ATOM   6692 3C31 POPEi 188      56.262 112.272 126.753  1.00  0.00           C
ATOM   6695 4C31 POPEi 188      57.793 112.173 126.824  1.00  0.00           C
ATOM   6698 5C31 POPEi 188      58.393 112.773 128.103  1.00  0.00           C
ATOM   6701 6C31 POPEi 188      59.912 112.662 128.164  1.00  0.00           C
ATOM   6705  NH3 POPEj 189      27.302 112.224 107.473  1.00  0.00           N
ATOM   6709  C12 POPEj 189      27.703 110.933 106.813  1.00  0.00           C
ATOM   6712  C11 POPEj 189      26.532 109.943 106.783  1.00  0.00           C
ATOM   6715  P   POPEj 189      27.762 107.653 106.543  1.00  0.00           P
ATOM   6716  O13 POPEj 189      27.972 106.563 105.553  1.00  0.00           O
ATOM   6717  O14 POPEj 189      28.972 108.203 107.173  1.00  0.00           O
ATOM   6718  O11 POPEj 189      26.882 107.062 107.713  1.00  0.00           O
ATOM   6719  O12 POPEj 189      26.853 108.813 105.983  1.00  0.00           O
ATOM   6720  C1  POPEj 189      25.472 106.862 107.524  1.00  0.00           C
ATOM   6723  C2  POPEj 189      24.892 105.873 108.563  1.00  0.00           C
ATOM   6725  O21 POPEj 189      25.373 106.173 109.884  1.00  0.00           O
ATOM   6726  C21 POPEj 189      24.583 106.804 110.703  1.00  0.00           C
ATOM   6727  O22 POPEj 189      23.482 107.282 110.423  1.00  0.00           O
ATOM   6728  C22 POPEj 189      25.192 106.703 112.104  1.00  0.00           C
ATOM   6731  C3  POPEj 189      25.312 104.413 108.243  1.00  0.00           C
ATOM   6734  O31 POPEj 189      24.442 103.544 108.983  1.00  0.00           O
ATOM   6735  C31 POPEj 189      24.943 103.083 110.133  1.00  0.00           C
ATOM   6736  O32 POPEj 189      26.112 102.934 110.384  1.00  0.00           O
ATOM   6737  C32 POPEj 189      23.782 102.832 111.113  1.00  0.00           C
ATOM   6740  C23 POPEj 189      24.272 107.183 113.253  1.00  0.00           C
ATOM   6743  C24 POPEj 189      25.032 107.233 114.583  1.00  0.00           C
ATOM   6746  C25 POPEj 189      24.183 107.703 115.773  1.00  0.00           C
ATOM   6749  C26 POPEj 189      23.673 109.152 115.643  1.00  0.00           C
ATOM   6752  C27 POPEj 189      22.933 109.654 116.893  1.00  0.00           C
ATOM   6755  C28 POPEj 189      22.222 111.003 116.704  1.00  0.00           C
ATOM   6758  C29 POPEj 189      23.192 112.154 116.583  1.00  0.00           C
ATOM   6760 0C21 POPEj 189      23.182 113.283 117.313  1.00  0.00           C
ATOM   6762 1C21 POPEj 189      22.143 113.653 118.333  1.00  0.00           C
ATOM   6765 2C21 POPEj 189      22.073 115.162 118.613  1.00  0.00           C
ATOM   6768 3C21 POPEj 189      20.992 115.483 119.643  1.00  0.00           C
ATOM   6771 4C21 POPEj 189      21.213 116.813 120.363  1.00  0.00           C
ATOM   6774 5C21 POPEj 189      20.282 116.964 121.583  1.00  0.00           C
ATOM   6777 6C21 POPEj 189      20.673 118.163 122.463  1.00  0.00           C
ATOM   6780 7C21 POPEj 189      19.933 118.143 123.803  1.00  0.00           C
ATOM   6783 8C21 POPEj 189      20.363 119.292 124.733  1.00  0.00           C
ATOM   6787  C33 POPEj 189      24.183 102.924 112.603  1.00  0.00           C
ATOM   6790  C34 POPEj 189      23.153 102.224 113.513  1.00  0.00           C
ATOM   6793  C35 POPEj 189      23.612 102.154 114.973  1.00  0.00           C
ATOM   6796  C36 POPEj 189      23.503 103.443 115.803  1.00  0.00           C
ATOM   6799  C37 POPEj 189      24.112 103.233 117.203  1.00  0.00           C
ATOM   6802  C38 POPEj 189      23.282 103.772 118.373  1.00  0.00           C
ATOM   6805  C39 POPEj 189      23.302 105.302 118.483  1.00  0.00           C
ATOM   6808 0C31 POPEj 189      22.692 105.803 119.803  1.00  0.00           C
ATOM   6811 1C31 POPEj 189      22.903 107.312 119.984  1.00  0.00           C
ATOM   6814 2C31 POPEj 189      22.242 107.913 121.234  1.00  0.00           C
ATOM   6817 3C31 POPEj 189      22.353 109.444 121.243  1.00  0.00           C
ATOM   6820 4C31 POPEj 189      21.693 110.104 122.453  1.00  0.00           C
ATOM   6823 5C31 POPEj 189      21.582 111.633 122.293  1.00  0.00           C
ATOM   6826 6C31 POPEj 189      20.903 112.342 123.463  1.00  0.00           C
ATOM   6830  NH3 POPEk 190      36.302  14.403 149.274  1.00  0.00           N
ATOM   6834  C12 POPEk 190      35.963  14.603 150.723  1.00  0.00           C
ATOM   6837  C11 POPEk 190      35.632  16.083 150.953  1.00  0.00           C
ATOM   6840  P   POPEk 190      34.802  17.803 152.733  1.00  0.00           P
ATOM   6841  O13 POPEk 190      33.482  17.703 153.383  1.00  0.00           O
ATOM   6842  O14 POPEk 190      35.842  18.513 153.503  1.00  0.00           O
ATOM   6843  O11 POPEk 190      34.533  18.573 151.373  1.00  0.00           O
ATOM   6844  O12 POPEk 190      35.272  16.343 152.303  1.00  0.00           O
ATOM   6845  C1  POPEk 190      35.513  19.303 150.634  1.00  0.00           C
ATOM   6848  C2  POPEk 190      35.552  18.863 149.143  1.00  0.00           C
ATOM   6850  O21 POPEk 190      36.232  19.853 148.353  1.00  0.00           O
ATOM   6851  C21 POPEk 190      37.312  19.443 147.683  1.00  0.00           C
ATOM   6852  O22 POPEk 190      37.822  18.333 147.744  1.00  0.00           O
ATOM   6853  C22 POPEk 190      37.783  20.623 146.803  1.00  0.00           C
ATOM   6856  C3  POPEk 190      34.112  18.713 148.604  1.00  0.00           C
ATOM   6859  O31 POPEk 190      34.112  18.213 147.253  1.00  0.00           O
ATOM   6860  C31 POPEk 190      32.873  18.173 146.764  1.00  0.00           C
ATOM   6861  O32 POPEk 190      31.862  18.403 147.403  1.00  0.00           O
ATOM   6862  C32 POPEk 190      32.952  17.943 145.253  1.00  0.00           C
ATOM   6865  C23 POPEk 190      38.872  20.273 145.753  1.00  0.00           C
ATOM   6868  C24 POPEk 190      38.952  21.283 144.583  1.00  0.00           C
ATOM   6871  C25 POPEk 190      39.592  22.653 144.893  1.00  0.00           C
ATOM   6874  C26 POPEk 190      39.542  23.613 143.683  1.00  0.00           C
ATOM   6877  C27 POPEk 190      40.112  25.003 143.983  1.00  0.00           C
ATOM   6880  C28 POPEk 190      40.052  26.003 142.814  1.00  0.00           C
ATOM   6883  C29 POPEk 190      40.503  27.373 143.243  1.00  0.00           C
ATOM   6885 0C21 POPEk 190      41.473  28.143 142.703  1.00  0.00           C
ATOM   6887 1C21 POPEk 190      42.332  27.832 141.503  1.00  0.00           C
ATOM   6890 2C21 POPEk 190      42.793  29.103 140.743  1.00  0.00           C
ATOM   6893 3C21 POPEk 190      43.773  28.773 139.604  1.00  0.00           C
ATOM   6896 4C21 POPEk 190      44.603  29.973 139.123  1.00  0.00           C
ATOM   6899 5C21 POPEk 190      43.903  30.913 138.133  1.00  0.00           C
ATOM   6902 6C21 POPEk 190      44.722  32.193 137.884  1.00  0.00           C
ATOM   6905 7C21 POPEk 190      44.183  33.062 136.743  1.00  0.00           C
ATOM   6908 8C21 POPEk 190      44.963  34.373 136.573  1.00  0.00           C
ATOM   6912  C33 POPEk 190      31.623  18.143 144.493  1.00  0.00           C
ATOM   6915  C34 POPEk 190      31.733  17.733 143.013  1.00  0.00           C
ATOM   6918  C35 POPEk 190      32.923  18.363 142.283  1.00  0.00           C
ATOM   6921  C36 POPEk 190      32.873  18.083 140.783  1.00  0.00           C
ATOM   6924  C37 POPEk 190      34.072  18.633 139.993  1.00  0.00           C
ATOM   6927  C38 POPEk 190      33.932  18.323 138.503  1.00  0.00           C
ATOM   6930  C39 POPEk 190      34.232  19.493 137.553  1.00  0.00           C
ATOM   6933 0C31 POPEk 190      33.513  19.293 136.213  1.00  0.00           C
ATOM   6936 1C31 POPEk 190      34.022  20.213 135.093  1.00  0.00           C
ATOM   6939 2C31 POPEk 190      33.062  20.263 133.893  1.00  0.00           C
ATOM   6942 3C31 POPEk 190      33.653  20.973 132.674  1.00  0.00           C
ATOM   6945 4C31 POPEk 190      34.643  20.083 131.893  1.00  0.00           C
ATOM   6948 5C31 POPEk 190      35.262  20.803 130.693  1.00  0.00           C
ATOM   6951 6C31 POPEk 190      36.142  19.883 129.844  1.00  0.00           C
ATOM   6955  NH3 POPEl 191     113.582  56.992 108.803  1.00  0.00           N
ATOM   6959  C12 POPEl 191     112.223  56.363 108.664  1.00  0.00           C
ATOM   6962  C11 POPEl 191     111.193  57.413 108.263  1.00  0.00           C
ATOM   6965  P   POPEl 191     108.702  58.053 108.583  1.00  0.00           P
ATOM   6966  O13 POPEl 191     109.192  59.333 108.003  1.00  0.00           O
ATOM   6967  O14 POPEl 191     107.633  57.312 107.903  1.00  0.00           O
ATOM   6968  O11 POPEl 191     108.193  58.333 110.043  1.00  0.00           O
ATOM   6969  O12 POPEl 191     109.932  57.093 108.833  1.00  0.00           O
ATOM   6970  C1  POPEl 191     109.043  58.473 111.173  1.00  0.00           C
ATOM   6973  C2  POPEl 191     108.893  57.273 112.173  1.00  0.00           C
ATOM   6975  O21 POPEl 191     109.033  57.733 113.523  1.00  0.00           O
ATOM   6976  C21 POPEl 191     110.192  58.233 113.883  1.00  0.00           C
ATOM   6977  O22 POPEl 191     111.173  58.403 113.173  1.00  0.00           O
ATOM   6978  C22 POPEl 191     110.122  58.583 115.373  1.00  0.00           C
ATOM   6981  C3  POPEl 191     109.832  56.073 111.853  1.00  0.00           C
ATOM   6984  O31 POPEl 191     110.533  55.523 112.993  1.00  0.00           O
ATOM   6985  C31 POPEl 191     109.982  54.573 113.703  1.00  0.00           C
ATOM   6986  O32 POPEl 191     108.833  54.183 113.643  1.00  0.00           O
ATOM   6987  C32 POPEl 191     111.053  53.993 114.633  1.00  0.00           C
ATOM   6990  C23 POPEl 191     111.092  57.743 116.223  1.00  0.00           C
ATOM   6993  C24 POPEl 191     111.042  58.143 117.703  1.00  0.00           C
ATOM   6996  C25 POPEl 191     111.943  57.293 118.603  1.00  0.00           C
ATOM   6999  C26 POPEl 191     111.803  57.663 120.083  1.00  0.00           C
ATOM   7002  C27 POPEl 191     112.832  57.003 121.013  1.00  0.00           C
ATOM   7005  C28 POPEl 191     112.633  57.423 122.473  1.00  0.00           C
ATOM   7008  C29 POPEl 191     113.604  56.743 123.423  1.00  0.00           C
ATOM   7010 0C21 POPEl 191     113.262  56.033 124.513  1.00  0.00           C
ATOM   7012 1C21 POPEl 191     111.862  55.784 125.003  1.00  0.00           C
ATOM   7015 2C21 POPEl 191     111.762  55.214 126.443  1.00  0.00           C
ATOM   7018 3C21 POPEl 191     112.273  53.773 126.564  1.00  0.00           C
ATOM   7021 4C21 POPEl 191     112.113  53.163 127.954  1.00  0.00           C
ATOM   7024 5C21 POPEl 191     112.753  51.763 128.043  1.00  0.00           C
ATOM   7027 6C21 POPEl 191     112.723  51.132 129.443  1.00  0.00           C
ATOM   7030 7C21 POPEl 191     113.632  49.903 129.513  1.00  0.00           C
ATOM   7033 8C21 POPEl 191     113.702  49.263 130.903  1.00  0.00           C
ATOM   7037  C33 POPEl 191     110.442  53.363 115.903  1.00  0.00           C
ATOM   7040  C34 POPEl 191     111.524  53.034 116.943  1.00  0.00           C
ATOM   7043  C35 POPEl 191     111.182  51.813 117.814  1.00  0.00           C
ATOM   7046  C36 POPEl 191     112.052  50.604 117.453  1.00  0.00           C
ATOM   7049  C37 POPEl 191     111.903  49.443 118.443  1.00  0.00           C
ATOM   7052  C38 POPEl 191     112.774  48.233 118.063  1.00  0.00           C
ATOM   7055  C39 POPEl 191     112.872  47.183 119.183  1.00  0.00           C
ATOM   7058 0C31 POPEl 191     111.543  46.473 119.493  1.00  0.00           C
ATOM   7061 1C31 POPEl 191     111.643  45.563 120.723  1.00  0.00           C
ATOM   7064 2C31 POPEl 191     110.332  44.843 121.043  1.00  0.00           C
ATOM   7067 3C31 POPEl 191     110.382  44.133 122.403  1.00  0.00           C
ATOM   7070 4C31 POPEl 191     109.132  43.293 122.683  1.00  0.00           C
ATOM   7073 5C31 POPEl 191     109.183  42.644 124.073  1.00  0.00           C
ATOM   7076 6C31 POPEl 191     108.033  41.662 124.333  1.00  0.00           C
ATOM   7080  NH3 POPEm 192     119.882 100.993 149.053  1.00  0.00           N
ATOM   7084  C12 POPEm 192     118.912 101.593 150.043  1.00  0.00           C
ATOM   7087  C11 POPEm 192     117.622 100.752 150.183  1.00  0.00           C
ATOM   7090  P   POPEm 192     116.943  98.754 148.613  1.00  0.00           P
ATOM   7091  O13 POPEm 192     118.273  98.132 148.383  1.00  0.00           O
ATOM   7092  O14 POPEm 192     116.042  98.143 149.623  1.00  0.00           O
ATOM   7093  O11 POPEm 192     116.182  98.924 147.233  1.00  0.00           O
ATOM   7094  O12 POPEm 192     117.152 100.284 148.913  1.00  0.00           O
ATOM   7095  C1  POPEm 192     116.912  98.833 146.003  1.00  0.00           C
ATOM   7098  C2  POPEm 192     116.143  99.543 144.873  1.00  0.00           C
ATOM   7100  O21 POPEm 192     116.813  99.273 143.634  1.00  0.00           O
ATOM   7101  C21 POPEm 192     116.123  98.544 142.773  1.00  0.00           C
ATOM   7102  O22 POPEm 192     114.972  98.173 142.913  1.00  0.00           O
ATOM   7103  C22 POPEm 192     117.023  98.153 141.603  1.00  0.00           C
ATOM   7106  C3  POPEm 192     116.073 101.083 145.103  1.00  0.00           C
ATOM   7109  O31 POPEm 192     115.143 101.742 144.213  1.00  0.00           O
ATOM   7110  C31 POPEm 192     113.883 101.742 144.643  1.00  0.00           C
ATOM   7111  O32 POPEm 192     113.473 101.092 145.593  1.00  0.00           O
ATOM   7112  C32 POPEm 192     113.003 102.653 143.803  1.00  0.00           C
ATOM   7115  C23 POPEm 192     116.322  97.113 140.703  1.00  0.00           C
ATOM   7118  C24 POPEm 192     117.262  96.593 139.613  1.00  0.00           C
ATOM   7121  C25 POPEm 192     116.613  95.453 138.803  1.00  0.00           C
ATOM   7124  C26 POPEm 192     116.023  95.923 137.463  1.00  0.00           C
ATOM   7127  C27 POPEm 192     116.973  95.682 136.274  1.00  0.00           C
ATOM   7130  C28 POPEm 192     116.742  94.353 135.533  1.00  0.00           C
ATOM   7133  C29 POPEm 192     117.062  93.103 136.323  1.00  0.00           C
ATOM   7135 0C21 POPEm 192     117.683  91.993 135.873  1.00  0.00           C
ATOM   7137 1C21 POPEm 192     118.133  91.762 134.453  1.00  0.00           C
ATOM   7140 2C21 POPEm 192     119.643  91.964 134.253  1.00  0.00           C
ATOM   7143 3C21 POPEm 192     119.993  92.093 132.763  1.00  0.00           C
ATOM   7146 4C21 POPEm 192     121.483  92.312 132.503  1.00  0.00           C
ATOM   7149 5C21 POPEm 192     121.742  92.662 131.033  1.00  0.00           C
ATOM   7152 6C21 POPEm 192     123.223  92.893 130.714  1.00  0.00           C
ATOM   7155 7C21 POPEm 192     123.402  93.513 129.324  1.00  0.00           C
ATOM   7158 8C21 POPEm 192     124.854  93.813 128.963  1.00  0.00           C
ATOM   7162  C33 POPEm 192     113.143 102.464 142.293  1.00  0.00           C
ATOM   7165  C34 POPEm 192     112.774 101.044 141.863  1.00  0.00           C
ATOM   7168  C35 POPEm 192     112.662 100.882 140.343  1.00  0.00           C
ATOM   7171  C36 POPEm 192     112.522  99.413 139.933  1.00  0.00           C
ATOM   7174  C37 POPEm 192     112.363  99.233 138.413  1.00  0.00           C
ATOM   7177  C38 POPEm 192     111.943  97.794 138.083  1.00  0.00           C
ATOM   7180  C39 POPEm 192     111.353  97.622 136.683  1.00  0.00           C
ATOM   7183 0C31 POPEm 192     112.402  97.592 135.563  1.00  0.00           C
ATOM   7186 1C31 POPEm 192     111.813  96.993 134.274  1.00  0.00           C
ATOM   7189 2C31 POPEm 192     112.762  97.043 133.074  1.00  0.00           C
ATOM   7192 3C31 POPEm 192     114.113  96.363 133.293  1.00  0.00           C
ATOM   7195 4C31 POPEm 192     115.003  96.482 132.063  1.00  0.00           C
ATOM   7198 5C31 POPEm 192     116.433  95.983 132.283  1.00  0.00           C
ATOM   7201 6C31 POPEm 192     117.354  96.263 131.094  1.00  0.00           C
ATOM   7205  NH3 POPEn 193      30.073  96.493 107.683  1.00  0.00           N
ATOM   7209  C12 POPEn 193      29.153  97.062 106.653  1.00  0.00           C
ATOM   7212  C11 POPEn 193      29.913  97.854 105.583  1.00  0.00           C
ATOM   7215  P   POPEn 193      30.182 100.453 105.493  1.00  0.00           P
ATOM   7216  O13 POPEn 193      31.342 100.393 104.583  1.00  0.00           O
ATOM   7217  O14 POPEn 193      29.353 101.674 105.443  1.00  0.00           O
ATOM   7218  O11 POPEn 193      30.682 100.343 106.984  1.00  0.00           O
ATOM   7219  O12 POPEn 193      29.292  99.133 105.393  1.00  0.00           O
ATOM   7220  C1  POPEn 193      29.732 100.343 108.053  1.00  0.00           C
ATOM   7223  C2  POPEn 193      30.322  99.502 109.193  1.00  0.00           C
ATOM   7225  O21 POPEn 193      29.342  98.632 109.763  1.00  0.00           O
ATOM   7226  C21 POPEn 193      28.552  99.192 110.664  1.00  0.00           C
ATOM   7227  O22 POPEn 193      28.263 100.363 110.753  1.00  0.00           O
ATOM   7228  C22 POPEn 193      28.142  98.132 111.704  1.00  0.00           C
ATOM   7231  C3  POPEn 193      31.142 100.302 110.233  1.00  0.00           C
ATOM   7234  O31 POPEn 193      31.423  99.473 111.373  1.00  0.00           O
ATOM   7235  C31 POPEn 193      32.583  98.833 111.343  1.00  0.00           C
ATOM   7236  O32 POPEn 193      33.373  98.813 110.403  1.00  0.00           O
ATOM   7237  C32 POPEn 193      32.803  98.124 112.674  1.00  0.00           C
ATOM   7240  C23 POPEn 193      28.433  98.643 113.133  1.00  0.00           C
ATOM   7243  C24 POPEn 193      28.112  97.613 114.223  1.00  0.00           C
ATOM   7246  C25 POPEn 193      28.393  98.153 115.643  1.00  0.00           C
ATOM   7249  C26 POPEn 193      28.052  97.113 116.713  1.00  0.00           C
ATOM   7252  C27 POPEn 193      28.433  97.493 118.164  1.00  0.00           C
ATOM   7255  C28 POPEn 193      28.603  96.254 119.083  1.00  0.00           C
ATOM   7258  C29 POPEn 193      27.493  95.232 118.943  1.00  0.00           C
ATOM   7260 0C21 POPEn 193      26.702  94.743 119.914  1.00  0.00           C
ATOM   7262 1C21 POPEn 193      26.733  95.092 121.373  1.00  0.00           C
ATOM   7265 2C21 POPEn 193      25.642  96.114 121.733  1.00  0.00           C
ATOM   7268 3C21 POPEn 193      25.603  96.403 123.243  1.00  0.00           C
ATOM   7271 4C21 POPEn 193      24.862  97.703 123.573  1.00  0.00           C
ATOM   7274 5C21 POPEn 193      24.823  97.992 125.073  1.00  0.00           C
ATOM   7277 6C21 POPEn 193      24.202  99.362 125.373  1.00  0.00           C
ATOM   7280 7C21 POPEn 193      24.102  99.654 126.883  1.00  0.00           C
ATOM   7283 8C21 POPEn 193      23.512 101.032 127.193  1.00  0.00           C
ATOM   7287  C33 POPEn 193      34.283  97.692 112.823  1.00  0.00           C
ATOM   7290  C34 POPEn 193      34.592  97.132 114.204  1.00  0.00           C
ATOM   7293  C35 POPEn 193      34.592  98.163 115.353  1.00  0.00           C
ATOM   7296  C36 POPEn 193      34.713  97.443 116.704  1.00  0.00           C
ATOM   7299  C37 POPEn 193      34.643  98.264 117.993  1.00  0.00           C
ATOM   7302  C38 POPEn 193      34.833  97.342 119.213  1.00  0.00           C
ATOM   7305  C39 POPEn 193      34.592  98.012 120.574  1.00  0.00           C
ATOM   7308 0C31 POPEn 193      34.592  96.993 121.733  1.00  0.00           C
ATOM   7311 1C31 POPEn 193      34.092  97.622 123.043  1.00  0.00           C
ATOM   7314 2C31 POPEn 193      34.153  96.713 124.274  1.00  0.00           C
ATOM   7317 3C31 POPEn 193      33.412  95.372 124.143  1.00  0.00           C
ATOM   7320 4C31 POPEn 193      31.923  95.542 123.813  1.00  0.00           C
ATOM   7323 5C31 POPEn 193      31.132  94.242 123.924  1.00  0.00           C
ATOM   7326 6C31 POPEn 193      29.702  94.374 123.403  1.00  0.00           C
ATOM   7330  NH3 POPEo 194     106.342 103.334 103.283  1.00  0.00           N
ATOM   7334  C12 POPEo 194     107.062 104.632 103.033  1.00  0.00           C
ATOM   7337  C11 POPEo 194     106.982 105.593 104.243  1.00  0.00           C
ATOM   7340  P   POPEo 194     104.792 107.002 104.053  1.00  0.00           P
ATOM   7341  O13 POPEo 194     104.502 107.534 105.403  1.00  0.00           O
ATOM   7342  O14 POPEo 194     104.183 107.714 102.913  1.00  0.00           O
ATOM   7343  O11 POPEo 194     104.262 105.512 104.003  1.00  0.00           O
ATOM   7344  O12 POPEo 194     106.342 106.824 103.893  1.00  0.00           O
ATOM   7345  C1  POPEo 194     102.844 105.323 103.924  1.00  0.00           C
ATOM   7348  C2  POPEo 194     102.402 104.174 104.863  1.00  0.00           C
ATOM   7350  O21 POPEo 194     101.003 104.324 105.193  1.00  0.00           O
ATOM   7351  C21 POPEo 194     100.713 105.034 106.263  1.00  0.00           C
ATOM   7352  O22 POPEo 194     101.342 105.993 106.673  1.00  0.00           O
ATOM   7353  C22 POPEo 194      99.512 104.413 106.984  1.00  0.00           C
ATOM   7356  C3  POPEo 194     103.372 104.023 106.103  1.00  0.00           C
ATOM   7359  O31 POPEo 194     102.832 103.063 107.023  1.00  0.00           O
ATOM   7360  C31 POPEo 194     102.733 103.264 108.343  1.00  0.00           C
ATOM   7361  O32 POPEo 194     101.963 102.644 109.053  1.00  0.00           O
ATOM   7362  C32 POPEo 194     103.732 104.253 108.924  1.00  0.00           C
ATOM   7365  C23 POPEo 194      99.533 104.763 108.494  1.00  0.00           C
ATOM   7368  C24 POPEo 194      99.024 103.643 109.393  1.00  0.00           C
ATOM   7371  C25 POPEo 194      97.503 103.662 109.604  1.00  0.00           C
ATOM   7374  C26 POPEo 194      97.062 102.893 110.854  1.00  0.00           C
ATOM   7377  C27 POPEo 194      95.573 103.112 111.183  1.00  0.00           C
ATOM   7380  C28 POPEo 194      95.162 102.613 112.583  1.00  0.00           C
ATOM   7383  C29 POPEo 194      95.752 103.493 113.664  1.00  0.00           C
ATOM   7385 0C21 POPEo 194      95.112 104.192 114.623  1.00  0.00           C
ATOM   7387 1C21 POPEo 194      93.632 104.242 114.923  1.00  0.00           C
ATOM   7390 2C21 POPEo 194      93.293 103.714 116.333  1.00  0.00           C
ATOM   7393 3C21 POPEo 194      93.872 104.572 117.484  1.00  0.00           C
ATOM   7396 4C21 POPEo 194      93.842 103.872 118.853  1.00  0.00           C
ATOM   7399 5C21 POPEo 194      92.443 103.772 119.473  1.00  0.00           C
ATOM   7402 6C21 POPEo 194      92.432 103.083 120.843  1.00  0.00           C
ATOM   7405 7C21 POPEo 194      93.372 103.702 121.883  1.00  0.00           C
ATOM   7408 8C21 POPEo 194      93.153 103.153 123.303  1.00  0.00           C
ATOM   7412  C33 POPEo 194     103.604 104.253 110.473  1.00  0.00           C
ATOM   7415  C34 POPEo 194     104.783 104.903 111.203  1.00  0.00           C
ATOM   7418  C35 POPEo 194     104.952 106.372 110.823  1.00  0.00           C
ATOM   7421  C36 POPEo 194     106.113 107.033 111.573  1.00  0.00           C
ATOM   7424  C37 POPEo 194     106.322 108.493 111.134  1.00  0.00           C
ATOM   7427  C38 POPEo 194     107.513 109.163 111.833  1.00  0.00           C
ATOM   7430  C39 POPEo 194     108.862 108.503 111.543  1.00  0.00           C
ATOM   7433 0C31 POPEo 194     110.013 109.174 112.293  1.00  0.00           C
ATOM   7436 1C31 POPEo 194     111.263 108.283 112.303  1.00  0.00           C
ATOM   7439 2C31 POPEo 194     112.413 108.863 113.133  1.00  0.00           C
ATOM   7442 3C31 POPEo 194     113.302 107.762 113.743  1.00  0.00           C
ATOM   7445 4C31 POPEo 194     114.094 106.944 112.713  1.00  0.00           C
ATOM   7448 5C31 POPEo 194     114.823 105.764 113.363  1.00  0.00           C
ATOM   7451 6C31 POPEo 194     115.822 105.083 112.433  1.00  0.00           C
ATOM   7455  NH3 POPEp 195      70.393  60.674 108.573  1.00  0.00           N
ATOM   7459  C12 POPEp 195      71.743  60.272 108.033  1.00  0.00           C
ATOM   7462  C11 POPEp 195      72.703  61.483 108.094  1.00  0.00           C
ATOM   7465  P   POPEp 195      74.913  61.983 106.733  1.00  0.00           P
ATOM   7466  O13 POPEp 195      74.693  61.452 105.373  1.00  0.00           O
ATOM   7467  O14 POPEp 195      74.622  63.413 106.973  1.00  0.00           O
ATOM   7468  O11 POPEp 195      76.403  61.683 107.203  1.00  0.00           O
ATOM   7469  O12 POPEp 195      74.023  61.103 107.713  1.00  0.00           O
ATOM   7470  C1  POPEp 195      76.832  60.472 107.823  1.00  0.00           C
ATOM   7473  C2  POPEp 195      77.062  60.633 109.344  1.00  0.00           C
ATOM   7475  O21 POPEp 195      75.762  60.763 109.933  1.00  0.00           O
ATOM   7476  C21 POPEp 195      75.652  60.433 111.193  1.00  0.00           C
ATOM   7477  O22 POPEp 195      76.523  59.934 111.893  1.00  0.00           O
ATOM   7478  C22 POPEp 195      74.233  60.733 111.653  1.00  0.00           C
ATOM   7481  C3  POPEp 195      77.972  61.873 109.673  1.00  0.00           C
ATOM   7484  O31 POPEp 195      78.713  61.763 110.913  1.00  0.00           O
ATOM   7485  C31 POPEp 195      78.202  62.382 111.993  1.00  0.00           C
ATOM   7486  O32 POPEp 195      77.143  62.993 112.013  1.00  0.00           O
ATOM   7487  C32 POPEp 195      79.183  62.273 113.153  1.00  0.00           C
ATOM   7490  C23 POPEp 195      74.152  60.854 113.183  1.00  0.00           C
ATOM   7493  C24 POPEp 195      72.843  61.514 113.623  1.00  0.00           C
ATOM   7496  C25 POPEp 195      72.712  61.652 115.143  1.00  0.00           C
ATOM   7499  C26 POPEp 195      72.683  60.303 115.863  1.00  0.00           C
ATOM   7502  C27 POPEp 195      71.913  60.354 117.183  1.00  0.00           C
ATOM   7505  C28 POPEp 195      71.573  58.944 117.693  1.00  0.00           C
ATOM   7508  C29 POPEp 195      70.452  58.983 118.693  1.00  0.00           C
ATOM   7510 0C21 POPEp 195      70.512  58.614 119.984  1.00  0.00           C
ATOM   7512 1C21 POPEp 195      71.733  58.104 120.703  1.00  0.00           C
ATOM   7515 2C21 POPEp 195      71.933  58.723 122.093  1.00  0.00           C
ATOM   7518 3C21 POPEp 195      72.353  60.202 122.053  1.00  0.00           C
ATOM   7521 4C21 POPEp 195      72.712  60.763 123.433  1.00  0.00           C
ATOM   7524 5C21 POPEp 195      71.512  60.803 124.393  1.00  0.00           C
ATOM   7527 6C21 POPEp 195      71.882  61.343 125.773  1.00  0.00           C
ATOM   7530 7C21 POPEp 195      70.683  61.343 126.733  1.00  0.00           C
ATOM   7533 8C21 POPEp 195      70.993  61.933 128.103  1.00  0.00           C
ATOM   7537  C33 POPEp 195      78.713  62.924 114.484  1.00  0.00           C
ATOM   7540  C34 POPEp 195      79.802  62.943 115.563  1.00  0.00           C
ATOM   7543  C35 POPEp 195      80.212  61.534 116.023  1.00  0.00           C
ATOM   7546  C36 POPEp 195      80.783  61.503 117.453  1.00  0.00           C
ATOM   7549  C37 POPEp 195      81.152  60.082 117.884  1.00  0.00           C
ATOM   7552  C38 POPEp 195      81.702  59.983 119.313  1.00  0.00           C
ATOM   7555  C39 POPEp 195      80.643  60.194 120.393  1.00  0.00           C
ATOM   7558 0C31 POPEp 195      81.213  60.132 121.824  1.00  0.00           C
ATOM   7561 1C31 POPEp 195      80.103  60.243 122.863  1.00  0.00           C
ATOM   7564 2C31 POPEp 195      80.583  60.402 124.313  1.00  0.00           C
ATOM   7567 3C31 POPEp 195      81.302  61.733 124.553  1.00  0.00           C
ATOM   7570 4C31 POPEp 195      81.343  62.193 126.023  1.00  0.00           C
ATOM   7573 5C31 POPEp 195      79.953  62.444 126.613  1.00  0.00           C
ATOM   7576 6C31 POPEp 195      79.973  63.263 127.913  1.00  0.00           C
ATOM   7580  NH3 POPEq 196     130.533 102.953 105.893  1.00  0.00           N
ATOM   7584  C12 POPEq 196     129.923 103.124 104.533  1.00  0.00           C
ATOM   7587  C11 POPEq 196     129.052 104.393 104.493  1.00  0.00           C
ATOM   7590  P   POPEq 196     127.592 104.073 102.333  1.00  0.00           P
ATOM   7591  O13 POPEq 196     127.863 104.393 100.913  1.00  0.00           O
ATOM   7592  O14 POPEq 196     127.472 102.644 102.693  1.00  0.00           O
ATOM   7593  O11 POPEq 196     126.313 104.842 102.873  1.00  0.00           O
ATOM   7594  O12 POPEq 196     128.783 104.724 103.133  1.00  0.00           O
ATOM   7595  C1  POPEq 196     125.092 104.163 103.193  1.00  0.00           C
ATOM   7598  C2  POPEq 196     124.652 104.493 104.643  1.00  0.00           C
ATOM   7600  O21 POPEq 196     124.003 103.392 105.283  1.00  0.00           O
ATOM   7601  C21 POPEq 196     122.852 102.913 104.833  1.00  0.00           C
ATOM   7602  O22 POPEq 196     122.262 103.303 103.833  1.00  0.00           O
ATOM   7603  C22 POPEq 196     122.332 101.824 105.793  1.00  0.00           C
ATOM   7606  C3  POPEq 196     123.853 105.834 104.733  1.00  0.00           C
ATOM   7609  O31 POPEq 196     123.623 106.162 106.113  1.00  0.00           O
ATOM   7610  C31 POPEq 196     124.622 106.853 106.683  1.00  0.00           C
ATOM   7611  O32 POPEq 196     125.022 107.953 106.313  1.00  0.00           O
ATOM   7612  C32 POPEq 196     125.253 105.983 107.763  1.00  0.00           C
ATOM   7615  C23 POPEq 196     120.812 101.523 105.673  1.00  0.00           C
ATOM   7618  C24 POPEq 196     120.372 100.183 106.323  1.00  0.00           C
ATOM   7621  C25 POPEq 196     120.283 100.174 107.863  1.00  0.00           C
ATOM   7624  C26 POPEq 196     118.973 100.783 108.423  1.00  0.00           C
ATOM   7627  C27 POPEq 196     118.903 100.743 109.963  1.00  0.00           C
ATOM   7630  C28 POPEq 196     117.774 101.593 110.583  1.00  0.00           C
ATOM   7633  C29 POPEq 196     116.383 101.184 110.153  1.00  0.00           C
ATOM   7635 0C21 POPEq 196     115.433 100.593 110.913  1.00  0.00           C
ATOM   7637 1C21 POPEq 196     115.583 100.162 112.353  1.00  0.00           C
ATOM   7640 2C21 POPEq 196     114.873 101.073 113.373  1.00  0.00           C
ATOM   7643 3C21 POPEq 196     113.372 100.783 113.513  1.00  0.00           C
ATOM   7646 4C21 POPEq 196     112.662 101.663 114.563  1.00  0.00           C
ATOM   7649 5C21 POPEq 196     113.293 101.582 115.953  1.00  0.00           C
ATOM   7652 6C21 POPEq 196     112.393 102.173 117.053  1.00  0.00           C
ATOM   7655 7C21 POPEq 196     113.133 102.352 118.383  1.00  0.00           C
ATOM   7658 8C21 POPEq 196     112.214 102.302 119.593  1.00  0.00           C
ATOM   7662  C33 POPEq 196     125.752 106.733 109.013  1.00  0.00           C
ATOM   7665  C34 POPEq 196     126.232 105.723 110.053  1.00  0.00           C
ATOM   7668  C35 POPEq 196     126.462 106.324 111.443  1.00  0.00           C
ATOM   7671  C36 POPEq 196     126.433 105.253 112.543  1.00  0.00           C
ATOM   7674  C37 POPEq 196     125.312 105.453 113.573  1.00  0.00           C
ATOM   7677  C38 POPEq 196     125.162 104.203 114.453  1.00  0.00           C
ATOM   7680  C39 POPEq 196     123.973 104.253 115.423  1.00  0.00           C
ATOM   7683 0C31 POPEq 196     124.222 105.104 116.673  1.00  0.00           C
ATOM   7686 1C31 POPEq 196     123.173 104.802 117.753  1.00  0.00           C
ATOM   7689 2C31 POPEq 196     123.243 105.733 118.973  1.00  0.00           C
ATOM   7692 3C31 POPEq 196     122.603 105.122 120.233  1.00  0.00           C
ATOM   7695 4C31 POPEq 196     121.132 104.693 120.053  1.00  0.00           C
ATOM   7698 5C31 POPEq 196     120.563 104.034 121.313  1.00  0.00           C
ATOM   7701 6C31 POPEq 196     119.082 103.662 121.193  1.00  0.00           C
ATOM   7705  NH3 POPEr 197      59.483  55.753 108.494  1.00  0.00           N
ATOM   7709  C12 POPEr 197      60.972  55.733 108.363  1.00  0.00           C
ATOM   7712  C11 POPEr 197      61.403  54.543 107.503  1.00  0.00           C
ATOM   7715  P   POPEr 197      59.792  52.444 107.373  1.00  0.00           P
ATOM   7716  O13 POPEr 197      59.853  52.473 105.893  1.00  0.00           O
ATOM   7717  O14 POPEr 197      59.752  51.124 108.024  1.00  0.00           O
ATOM   7718  O11 POPEr 197      58.533  53.313 107.773  1.00  0.00           O
ATOM   7719  O12 POPEr 197      60.882  53.343 108.043  1.00  0.00           O
ATOM   7720  C1  POPEr 197      57.372  52.753 108.373  1.00  0.00           C
ATOM   7723  C2  POPEr 197      57.482  52.784 109.914  1.00  0.00           C
ATOM   7725  O21 POPEr 197      58.272  51.662 110.323  1.00  0.00           O
ATOM   7726  C21 POPEr 197      59.043  51.903 111.363  1.00  0.00           C
ATOM   7727  O22 POPEr 197      59.002  52.902 112.063  1.00  0.00           O
ATOM   7728  C22 POPEr 197      60.042  50.793 111.613  1.00  0.00           C
ATOM   7731  C3  POPEr 197      56.072  52.793 110.553  1.00  0.00           C
ATOM   7734  O31 POPEr 197      56.083  53.112 111.964  1.00  0.00           O
ATOM   7735  C31 POPEr 197      55.972  52.073 112.773  1.00  0.00           C
ATOM   7736  O32 POPEr 197      55.963  50.903 112.433  1.00  0.00           O
ATOM   7737  C32 POPEr 197      55.982  52.562 114.223  1.00  0.00           C
ATOM   7740  C23 POPEr 197      59.552  49.903 112.773  1.00  0.00           C
ATOM   7743  C24 POPEr 197      60.683  49.123 113.443  1.00  0.00           C
ATOM   7746  C25 POPEr 197      60.402  48.824 114.914  1.00  0.00           C
ATOM   7749  C26 POPEr 197      60.483  50.043 115.833  1.00  0.00           C
ATOM   7752  C27 POPEr 197      61.202  49.723 117.143  1.00  0.00           C
ATOM   7755  C28 POPEr 197      61.663  50.973 117.893  1.00  0.00           C
ATOM   7758  C29 POPEr 197      60.483  51.823 118.303  1.00  0.00           C
ATOM   7760 0C21 POPEr 197      59.982  51.933 119.543  1.00  0.00           C
ATOM   7762 1C21 POPEr 197      60.483  51.223 120.773  1.00  0.00           C
ATOM   7765 2C21 POPEr 197      59.363  50.703 121.683  1.00  0.00           C
ATOM   7768 3C21 POPEr 197      58.482  51.813 122.283  1.00  0.00           C
ATOM   7771 4C21 POPEr 197      57.603  51.324 123.433  1.00  0.00           C
ATOM   7774 5C21 POPEr 197      56.812  52.452 124.103  1.00  0.00           C
ATOM   7777 6C21 POPEr 197      55.542  52.854 123.333  1.00  0.00           C
ATOM   7780 7C21 POPEr 197      54.822  54.053 123.963  1.00  0.00           C
ATOM   7783 8C21 POPEr 197      53.513  54.413 123.263  1.00  0.00           C
ATOM   7787  C33 POPEr 197      56.572  51.522 115.203  1.00  0.00           C
ATOM   7790  C34 POPEr 197      57.263  52.153 116.424  1.00  0.00           C
ATOM   7793  C35 POPEr 197      56.324  52.902 117.384  1.00  0.00           C
ATOM   7796  C36 POPEr 197      55.293  51.973 118.033  1.00  0.00           C
ATOM   7799  C37 POPEr 197      54.552  52.673 119.173  1.00  0.00           C
ATOM   7802  C38 POPEr 197      53.513  51.784 119.873  1.00  0.00           C
ATOM   7805  C39 POPEr 197      54.103  50.612 120.664  1.00  0.00           C
ATOM   7808 0C31 POPEr 197      53.092  50.074 121.693  1.00  0.00           C
ATOM   7811 1C31 POPEr 197      53.643  48.923 122.553  1.00  0.00           C
ATOM   7814 2C31 POPEr 197      52.622  48.433 123.594  1.00  0.00           C
ATOM   7817 3C31 POPEr 197      52.482  49.362 124.813  1.00  0.00           C
ATOM   7820 4C31 POPEr 197      53.692  49.323 125.743  1.00  0.00           C
ATOM   7823 5C31 POPEr 197      53.603  50.332 126.893  1.00  0.00           C
ATOM   7826 6C31 POPEr 197      54.743  50.183 127.893  1.00  0.00           C
ATOM   7830  NH3 POPEs 198      40.153  38.853 149.533  1.00  0.00           N
ATOM   7834  C12 POPEs 198      41.182  39.663 150.283  1.00  0.00           C
ATOM   7837  C11 POPEs 198      41.423  39.073 151.683  1.00  0.00           C
ATOM   7840  P   POPEs 198      40.833  36.563 151.993  1.00  0.00           P
ATOM   7841  O13 POPEs 198      40.842  36.483 153.453  1.00  0.00           O
ATOM   7842  O14 POPEs 198      39.553  36.854 151.293  1.00  0.00           O
ATOM   7843  O11 POPEs 198      41.532  35.313 151.333  1.00  0.00           O
ATOM   7844  O12 POPEs 198      41.842  37.714 151.583  1.00  0.00           O
ATOM   7845  C1  POPEs 198      42.353  35.363 150.163  1.00  0.00           C
ATOM   7848  C2  POPEs 198      41.812  34.424 149.053  1.00  0.00           C
ATOM   7850  O21 POPEs 198      42.183  34.883 147.733  1.00  0.00           O
ATOM   7851  C21 POPEs 198      41.753  36.063 147.354  1.00  0.00           C
ATOM   7852  O22 POPEs 198      40.942  36.773 147.933  1.00  0.00           O
ATOM   7853  C22 POPEs 198      42.432  36.433 146.044  1.00  0.00           C
ATOM   7856  C3  POPEs 198      40.282  34.113 149.164  1.00  0.00           C
ATOM   7859  O31 POPEs 198      39.943  33.123 148.164  1.00  0.00           O
ATOM   7860  C31 POPEs 198      38.923  33.413 147.363  1.00  0.00           C
ATOM   7861  O32 POPEs 198      38.132  34.333 147.513  1.00  0.00           O
ATOM   7862  C32 POPEs 198      38.923  32.393 146.223  1.00  0.00           C
ATOM   7865  C23 POPEs 198      42.033  37.874 145.643  1.00  0.00           C
ATOM   7868  C24 POPEs 198      42.382  38.253 144.204  1.00  0.00           C
ATOM   7871  C25 POPEs 198      41.613  39.513 143.774  1.00  0.00           C
ATOM   7874  C26 POPEs 198      41.052  39.443 142.353  1.00  0.00           C
ATOM   7877  C27 POPEs 198      40.382  40.763 141.943  1.00  0.00           C
ATOM   7880  C28 POPEs 198      40.373  40.993 140.423  1.00  0.00           C
ATOM   7883  C29 POPEs 198      39.612  42.243 140.083  1.00  0.00           C
ATOM   7885 0C21 POPEs 198      40.062  43.503 140.244  1.00  0.00           C
ATOM   7887 1C21 POPEs 198      41.412  43.933 140.763  1.00  0.00           C
ATOM   7890 2C21 POPEs 198      42.132  44.853 139.763  1.00  0.00           C
ATOM   7893 3C21 POPEs 198      42.712  44.113 138.543  1.00  0.00           C
ATOM   7896 4C21 POPEs 198      43.102  45.043 137.384  1.00  0.00           C
ATOM   7899 5C21 POPEs 198      43.953  46.243 137.814  1.00  0.00           C
ATOM   7902 6C21 POPEs 198      44.393  47.104 136.623  1.00  0.00           C
ATOM   7905 7C21 POPEs 198      44.952  48.463 137.033  1.00  0.00           C
ATOM   7908 8C21 POPEs 198      45.522  49.263 135.863  1.00  0.00           C
ATOM   7912  C33 POPEs 198      38.993  33.014 144.813  1.00  0.00           C
ATOM   7915  C34 POPEs 198      37.702  33.733 144.464  1.00  0.00           C
ATOM   7918  C35 POPEs 198      37.573  34.023 142.963  1.00  0.00           C
ATOM   7921  C36 POPEs 198      36.222  34.663 142.664  1.00  0.00           C
ATOM   7924  C37 POPEs 198      35.932  34.823 141.164  1.00  0.00           C
ATOM   7927  C38 POPEs 198      34.662  35.643 140.923  1.00  0.00           C
ATOM   7930  C39 POPEs 198      34.212  35.633 139.464  1.00  0.00           C
ATOM   7933 0C31 POPEs 198      33.403  34.373 139.103  1.00  0.00           C
ATOM   7936 1C31 POPEs 198      31.882  34.603 139.204  1.00  0.00           C
ATOM   7939 2C31 POPEs 198      31.003  33.473 138.634  1.00  0.00           C
ATOM   7942 3C31 POPEs 198      31.382  33.014 137.213  1.00  0.00           C
ATOM   7945 4C31 POPEs 198      31.372  34.133 136.164  1.00  0.00           C
ATOM   7948 5C31 POPEs 198      31.952  33.663 134.823  1.00  0.00           C
ATOM   7951 6C31 POPEs 198      32.072  34.793 133.793  1.00  0.00           C
ATOM   7955  NH3 POPEt 199     100.162 121.652 108.853  1.00  0.00           N
ATOM   7959  C12 POPEt 199     100.423 121.114 107.484  1.00  0.00           C
ATOM   7962  C11 POPEt 199     101.664 120.214 107.463  1.00  0.00           C
ATOM   7965  P   POPEt 199     102.774 118.513 105.863  1.00  0.00           P
ATOM   7966  O13 POPEt 199     102.323 117.202 105.384  1.00  0.00           O
ATOM   7967  O14 POPEt 199     103.562 119.343 104.923  1.00  0.00           O
ATOM   7968  O11 POPEt 199     103.613 118.303 107.183  1.00  0.00           O
ATOM   7969  O12 POPEt 199     101.503 119.304 106.383  1.00  0.00           O
ATOM   7970  C1  POPEt 199     104.993 117.913 107.163  1.00  0.00           C
ATOM   7973  C2  POPEt 199     105.752 118.303 108.483  1.00  0.00           C
ATOM   7975  O21 POPEt 199     106.113 117.272 109.403  1.00  0.00           O
ATOM   7976  C21 POPEt 199     105.522 116.102 109.503  1.00  0.00           C
ATOM   7977  O22 POPEt 199     104.473 115.752 109.003  1.00  0.00           O
ATOM   7978  C22 POPEt 199     106.342 115.262 110.503  1.00  0.00           C
ATOM   7981  C3  POPEt 199     105.162 119.533 109.233  1.00  0.00           C
ATOM   7984  O31 POPEt 199     103.973 119.242 109.993  1.00  0.00           O
ATOM   7985  C31 POPEt 199     104.073 119.242 111.303  1.00  0.00           C
ATOM   7986  O32 POPEt 199     105.103 119.403 111.953  1.00  0.00           O
ATOM   7987  C32 POPEt 199     102.662 119.093 111.893  1.00  0.00           C
ATOM   7990  C23 POPEt 199     105.452 114.593 111.564  1.00  0.00           C
ATOM   7993  C24 POPEt 199     104.913 115.593 112.593  1.00  0.00           C
ATOM   7996  C25 POPEt 199     105.883 115.952 113.723  1.00  0.00           C
ATOM   7999  C26 POPEt 199     105.332 117.043 114.643  1.00  0.00           C
ATOM   8002  C27 POPEt 199     106.302 117.382 115.783  1.00  0.00           C
ATOM   8005  C28 POPEt 199     105.703 118.252 116.903  1.00  0.00           C
ATOM   8008  C29 POPEt 199     105.243 119.604 116.414  1.00  0.00           C
ATOM   8010 0C21 POPEt 199     104.702 120.542 117.213  1.00  0.00           C
ATOM   8012 1C21 POPEt 199     104.512 120.393 118.693  1.00  0.00           C
ATOM   8015 2C21 POPEt 199     103.962 121.674 119.353  1.00  0.00           C
ATOM   8018 3C21 POPEt 199     102.533 122.043 118.914  1.00  0.00           C
ATOM   8021 4C21 POPEt 199     101.982 123.233 119.693  1.00  0.00           C
ATOM   8024 5C21 POPEt 199     100.933 124.034 118.914  1.00  0.00           C
ATOM   8027 6C21 POPEt 199     100.503 125.313 119.633  1.00  0.00           C
ATOM   8030 7C21 POPEt 199      99.803 126.293 118.693  1.00  0.00           C
ATOM   8033 8C21 POPEt 199      99.443 127.633 119.344  1.00  0.00           C
ATOM   8037  C33 POPEt 199     102.363 117.633 112.293  1.00  0.00           C
ATOM   8040  C34 POPEt 199     100.893 117.364 112.613  1.00  0.00           C
ATOM   8043  C35 POPEt 199     100.372 118.103 113.853  1.00  0.00           C
ATOM   8046  C36 POPEt 199     100.964 117.613 115.183  1.00  0.00           C
ATOM   8049  C37 POPEt 199     100.302 118.322 116.373  1.00  0.00           C
ATOM   8052  C38 POPEt 199     100.542 117.644 117.723  1.00  0.00           C
ATOM   8055  C39 POPEt 199      99.643 118.252 118.813  1.00  0.00           C
ATOM   8058 0C31 POPEt 199      99.702 117.504 120.164  1.00  0.00           C
ATOM   8061 1C31 POPEt 199     100.833 117.972 121.083  1.00  0.00           C
ATOM   8064 2C31 POPEt 199     100.762 117.302 122.463  1.00  0.00           C
ATOM   8067 3C31 POPEt 199     101.842 117.773 123.453  1.00  0.00           C
ATOM   8070 4C31 POPEt 199     101.713 119.253 123.853  1.00  0.00           C
ATOM   8073 5C31 POPEt 199     102.633 119.632 125.013  1.00  0.00           C
ATOM   8076 6C31 POPEt 199     102.572 121.114 125.393  1.00  0.00           C
ATOM   8080  NH3 POPEu 200      12.552  99.304 107.233  1.00  0.00           N
ATOM   8084  C12 POPEu 200      13.073 100.624 107.713  1.00  0.00           C
ATOM   8087  C11 POPEu 200      14.072 101.153 106.663  1.00  0.00           C
ATOM   8090  P   POPEu 200      13.993 103.693 107.373  1.00  0.00           P
ATOM   8091  O13 POPEu 200      12.733 103.673 106.603  1.00  0.00           O
ATOM   8092  O14 POPEu 200      14.952 104.794 107.113  1.00  0.00           O
ATOM   8093  O11 POPEu 200      13.733 103.562 108.924  1.00  0.00           O
ATOM   8094  O12 POPEu 200      14.753 102.323 107.083  1.00  0.00           O
ATOM   8095  C1  POPEu 200      14.852 103.522 109.823  1.00  0.00           C
ATOM   8098  C2  POPEu 200      15.322 102.062 110.143  1.00  0.00           C
ATOM   8100  O21 POPEu 200      14.362 101.232 110.823  1.00  0.00           O
ATOM   8101  C21 POPEu 200      13.972 101.604 112.043  1.00  0.00           C
ATOM   8102  O22 POPEu 200      14.012 102.714 112.513  1.00  0.00           O
ATOM   8103  C22 POPEu 200      13.562 100.343 112.823  1.00  0.00           C
ATOM   8106  C3  POPEu 200      16.702 102.033 110.854  1.00  0.00           C
ATOM   8109  O31 POPEu 200      17.122 100.663 111.063  1.00  0.00           O
ATOM   8110  C31 POPEu 200      17.452 100.363 112.303  1.00  0.00           C
ATOM   8111  O32 POPEu 200      17.222 101.052 113.283  1.00  0.00           O
ATOM   8112  C32 POPEu 200      18.173  99.023 112.363  1.00  0.00           C
ATOM   8115  C23 POPEu 200      13.763 100.563 114.333  1.00  0.00           C
ATOM   8118  C24 POPEu 200      13.372  99.343 115.174  1.00  0.00           C
ATOM   8121  C25 POPEu 200      13.682  99.493 116.673  1.00  0.00           C
ATOM   8124  C26 POPEu 200      12.802 100.542 117.373  1.00  0.00           C
ATOM   8127  C27 POPEu 200      13.132 100.663 118.873  1.00  0.00           C
ATOM   8130  C28 POPEu 200      12.102 101.473 119.673  1.00  0.00           C
ATOM   8133  C29 POPEu 200      12.042 102.924 119.274  1.00  0.00           C
ATOM   8135 0C21 POPEu 200      11.012 103.763 119.503  1.00  0.00           C
ATOM   8137 1C21 POPEu 200       9.722 103.452 120.223  1.00  0.00           C
ATOM   8140 2C21 POPEu 200       9.682 104.104 121.613  1.00  0.00           C
ATOM   8143 3C21 POPEu 200       8.283 104.122 122.244  1.00  0.00           C
ATOM   8146 4C21 POPEu 200       8.283 104.753 123.643  1.00  0.00           C
ATOM   8149 5C21 POPEu 200       8.562 103.743 124.763  1.00  0.00           C
ATOM   8152 6C21 POPEu 200       7.312 102.963 125.174  1.00  0.00           C
ATOM   8155 7C21 POPEu 200       7.582 101.913 126.263  1.00  0.00           C
ATOM   8158 8C21 POPEu 200       6.322 101.202 126.753  1.00  0.00           C
ATOM   8162  C33 POPEu 200      18.122  98.503 113.803  1.00  0.00           C
ATOM   8165  C34 POPEu 200      18.692  97.104 114.023  1.00  0.00           C
ATOM   8168  C35 POPEu 200      18.972  96.833 115.503  1.00  0.00           C
ATOM   8171  C36 POPEu 200      17.752  97.022 116.433  1.00  0.00           C
ATOM   8174  C37 POPEu 200      18.192  97.333 117.863  1.00  0.00           C
ATOM   8177  C38 POPEu 200      17.052  97.743 118.803  1.00  0.00           C
ATOM   8180  C39 POPEu 200      16.122  96.582 119.153  1.00  0.00           C
ATOM   8183 0C31 POPEu 200      15.262  96.862 120.393  1.00  0.00           C
ATOM   8186 1C31 POPEu 200      14.562  95.593 120.873  1.00  0.00           C
ATOM   8189 2C31 POPEu 200      13.913  95.694 122.263  1.00  0.00           C
ATOM   8192 3C31 POPEu 200      14.932  96.013 123.373  1.00  0.00           C
ATOM   8195 4C31 POPEu 200      14.382  95.703 124.773  1.00  0.00           C
ATOM   8198 5C31 POPEu 200      15.413  96.022 125.873  1.00  0.00           C
ATOM   8201 6C31 POPEu 200      14.922  95.714 127.283  1.00  0.00           C
ATOM   8205  NH3 POPEv 201     119.803 110.783 150.624  1.00  0.00           N
ATOM   8209  C12 POPEv 201     120.052 109.743 151.683  1.00  0.00           C
ATOM   8212  C11 POPEv 201     118.883 108.763 151.833  1.00  0.00           C
ATOM   8215  P   POPEv 201     119.803 106.333 152.294  1.00  0.00           P
ATOM   8216  O13 POPEv 201     120.964 105.943 153.134  1.00  0.00           O
ATOM   8217  O14 POPEv 201     118.632 105.434 152.273  1.00  0.00           O
ATOM   8218  O11 POPEv 201     120.302 106.582 150.823  1.00  0.00           O
ATOM   8219  O12 POPEv 201     119.262 107.753 152.763  1.00  0.00           O
ATOM   8220  C1  POPEv 201     120.274 105.512 149.873  1.00  0.00           C
ATOM   8223  C2  POPEv 201     119.792 106.052 148.513  1.00  0.00           C
ATOM   8225  O21 POPEv 201     120.344 105.253 147.473  1.00  0.00           O
ATOM   8226  C21 POPEv 201     119.543 104.362 146.943  1.00  0.00           C
ATOM   8227  O22 POPEv 201     118.652 103.754 147.503  1.00  0.00           O
ATOM   8228  C22 POPEv 201     119.873 104.353 145.453  1.00  0.00           C
ATOM   8231  C3  POPEv 201     120.332 107.493 148.253  1.00  0.00           C
ATOM   8234  O31 POPEv 201     120.283 107.802 146.843  1.00  0.00           O
ATOM   8235  C31 POPEv 201     121.193 108.693 146.464  1.00  0.00           C
ATOM   8236  O32 POPEv 201     121.792 109.432 147.223  1.00  0.00           O
ATOM   8237  C32 POPEv 201     121.353 108.673 144.943  1.00  0.00           C
ATOM   8240  C23 POPEv 201     118.872 103.552 144.613  1.00  0.00           C
ATOM   8243  C24 POPEv 201     119.164 103.693 143.113  1.00  0.00           C
ATOM   8246  C25 POPEv 201     117.923 103.423 142.263  1.00  0.00           C
ATOM   8249  C26 POPEv 201     118.223 103.562 140.763  1.00  0.00           C
ATOM   8252  C27 POPEv 201     117.323 104.572 140.053  1.00  0.00           C
ATOM   8255  C28 POPEv 201     117.612 104.673 138.543  1.00  0.00           C
ATOM   8258  C29 POPEv 201     116.823 105.772 137.873  1.00  0.00           C
ATOM   8260 0C21 POPEv 201     116.442 105.834 136.583  1.00  0.00           C
ATOM   8262 1C21 POPEv 201     116.734 104.812 135.503  1.00  0.00           C
ATOM   8265 2C21 POPEv 201     115.452 104.292 134.823  1.00  0.00           C
ATOM   8268 3C21 POPEv 201     114.622 103.354 135.703  1.00  0.00           C
ATOM   8271 4C21 POPEv 201     113.312 102.863 135.063  1.00  0.00           C
ATOM   8274 5C21 POPEv 201     113.483 102.043 133.774  1.00  0.00           C
ATOM   8277 6C21 POPEv 201     112.133 101.582 133.214  1.00  0.00           C
ATOM   8280 7C21 POPEv 201     112.262 100.892 131.844  1.00  0.00           C
ATOM   8283 8C21 POPEv 201     110.923 100.393 131.293  1.00  0.00           C
ATOM   8287  C33 POPEv 201     122.072 107.423 144.373  1.00  0.00           C
ATOM   8290  C34 POPEv 201     121.893 107.302 142.843  1.00  0.00           C
ATOM   8293  C35 POPEv 201     122.583 106.073 142.233  1.00  0.00           C
ATOM   8296  C36 POPEv 201     122.443 105.952 140.703  1.00  0.00           C
ATOM   8299  C37 POPEv 201     123.213 104.753 140.083  1.00  0.00           C
ATOM   8302  C38 POPEv 201     122.373 103.483 139.844  1.00  0.00           C
ATOM   8305  C39 POPEv 201     121.263 103.623 138.783  1.00  0.00           C
ATOM   8308 0C31 POPEv 201     121.582 103.042 137.393  1.00  0.00           C
ATOM   8311 1C31 POPEv 201     120.382 102.992 136.443  1.00  0.00           C
ATOM   8314 2C31 POPEv 201     120.682 102.294 135.093  1.00  0.00           C
ATOM   8317 3C31 POPEv 201     121.762 102.983 134.253  1.00  0.00           C
ATOM   8320 4C31 POPEv 201     121.632 102.683 132.753  1.00  0.00           C
ATOM   8323 5C31 POPEv 201     122.612 103.493 131.893  1.00  0.00           C
ATOM   8326 6C31 POPEv 201     122.323 103.404 130.393  1.00  0.00           C
ATOM   8330  NH3 POPEw 202       3.242  94.152 147.753  1.00  0.00           N
ATOM   8334  C12 POPEw 202       3.432  93.552 149.113  1.00  0.00           C
ATOM   8337  C11 POPEw 202       2.165  92.802 149.573  1.00  0.00           C
ATOM   8340  P   POPEw 202       2.825  90.632 150.904  1.00  0.00           P
ATOM   8341  O13 POPEw 202       3.762  90.453 152.033  1.00  0.00           O
ATOM   8342  O14 POPEw 202       1.655  89.733 150.823  1.00  0.00           O
ATOM   8343  O11 POPEw 202       3.692  90.453 149.593  1.00  0.00           O
ATOM   8344  O12 POPEw 202       2.385  92.142 150.823  1.00  0.00           O
ATOM   8345  C1  POPEw 202       3.232  89.702 148.473  1.00  0.00           C
ATOM   8348  C2  POPEw 202       4.392  89.662 147.453  1.00  0.00           C
ATOM   8350  O21 POPEw 202       3.902  89.453 146.103  1.00  0.00           O
ATOM   8351  C21 POPEw 202       3.732  90.593 145.453  1.00  0.00           C
ATOM   8352  O22 POPEw 202       3.522  91.663 145.983  1.00  0.00           O
ATOM   8353  C22 POPEw 202       4.102  90.332 143.983  1.00  0.00           C
ATOM   8356  C3  POPEw 202       5.432  88.573 147.753  1.00  0.00           C
ATOM   8359  O31 POPEw 202       6.283  88.373 146.594  1.00  0.00           O
ATOM   8360  C31 POPEw 202       5.962  87.312 145.843  1.00  0.00           C
ATOM   8361  O32 POPEw 202       5.163  86.464 146.173  1.00  0.00           O
ATOM   8362  C32 POPEw 202       6.812  87.302 144.563  1.00  0.00           C
ATOM   8365  C23 POPEw 202       4.432  91.604 143.164  1.00  0.00           C
ATOM   8368  C24 POPEw 202       4.812  91.363 141.683  1.00  0.00           C
ATOM   8371  C25 POPEw 202       6.202  90.743 141.463  1.00  0.00           C
ATOM   8374  C26 POPEw 202       6.592  90.673 139.973  1.00  0.00           C
ATOM   8377  C27 POPEw 202       7.903  89.893 139.744  1.00  0.00           C
ATOM   8380  C28 POPEw 202       8.052  89.262 138.343  1.00  0.00           C
ATOM   8383  C29 POPEw 202       8.323  90.273 137.253  1.00  0.00           C
ATOM   8385 0C21 POPEw 202       8.082  90.113 135.943  1.00  0.00           C
ATOM   8387 1C21 POPEw 202       7.462  88.903 135.263  1.00  0.00           C
ATOM   8390 2C21 POPEw 202       6.272  89.353 134.403  1.00  0.00           C
ATOM   8393 3C21 POPEw 202       5.543  88.203 133.693  1.00  0.00           C
ATOM   8396 4C21 POPEw 202       4.232  88.673 133.013  1.00  0.00           C
ATOM   8399 5C21 POPEw 202       4.472  89.522 131.763  1.00  0.00           C
ATOM   8402 6C21 POPEw 202       3.252  90.354 131.343  1.00  0.00           C
ATOM   8405 7C21 POPEw 202       3.582  91.372 130.233  1.00  0.00           C
ATOM   8408 8C21 POPEw 202       2.675  92.604 130.213  1.00  0.00           C
ATOM   8412  C33 POPEw 202       6.023  86.973 143.273  1.00  0.00           C
ATOM   8415  C34 POPEw 202       6.962  86.663 142.093  1.00  0.00           C
ATOM   8418  C35 POPEw 202       6.252  86.173 140.823  1.00  0.00           C
ATOM   8421  C36 POPEw 202       5.282  87.193 140.213  1.00  0.00           C
ATOM   8424  C37 POPEw 202       4.592  86.713 138.924  1.00  0.00           C
ATOM   8427  C38 POPEw 202       3.522  87.714 138.443  1.00  0.00           C
ATOM   8430  C39 POPEw 202       3.115  87.493 136.973  1.00  0.00           C
ATOM   8433 0C31 POPEw 202       2.245  86.254 136.753  1.00  0.00           C
ATOM   8436 1C31 POPEw 202       2.105  85.912 135.263  1.00  0.00           C
ATOM   8439 2C31 POPEw 202       1.125  84.753 135.043  1.00  0.00           C
ATOM   8442 3C31 POPEw 202       1.315  84.034 133.693  1.00  0.00           C
ATOM   8445 4C31 POPEw 202       0.695  84.753 132.493  1.00  0.00           C
ATOM   8448 5C31 POPEw 202       0.825  83.883 131.234  1.00  0.00           C
ATOM   8451 6C31 POPEw 202       0.145  84.483 130.003  1.00  0.00           C
ATOM   8455  NH3 POPEx 203      51.983  15.093 146.914  1.00  0.00           N
ATOM   8459  C12 POPEx 203      52.902  16.203 147.333  1.00  0.00           C
ATOM   8462  C11 POPEx 203      54.352  15.873 146.953  1.00  0.00           C
ATOM   8465  P   POPEx 203      55.963  16.863 148.783  1.00  0.00           P
ATOM   8466  O13 POPEx 203      55.192  17.633 149.794  1.00  0.00           O
ATOM   8467  O14 POPEx 203      56.332  15.453 149.063  1.00  0.00           O
ATOM   8468  O11 POPEx 203      57.322  17.593 148.473  1.00  0.00           O
ATOM   8469  O12 POPEx 203      55.212  16.923 147.383  1.00  0.00           O
ATOM   8470  C1  POPEx 203      57.752  17.863 147.133  1.00  0.00           C
ATOM   8473  C2  POPEx 203      57.153  19.193 146.613  1.00  0.00           C
ATOM   8475  O21 POPEx 203      57.182  19.273 145.174  1.00  0.00           O
ATOM   8476  C21 POPEx 203      58.342  19.303 144.563  1.00  0.00           C
ATOM   8477  O22 POPEx 203      59.443  19.213 145.093  1.00  0.00           O
ATOM   8478  C22 POPEx 203      58.102  19.563 143.074  1.00  0.00           C
ATOM   8481  C3  POPEx 203      57.773  20.453 147.284  1.00  0.00           C
ATOM   8484  O31 POPEx 203      57.222  21.663 146.703  1.00  0.00           O
ATOM   8485  C31 POPEx 203      58.132  22.403 146.083  1.00  0.00           C
ATOM   8486  O32 POPEx 203      59.323  22.413 146.324  1.00  0.00           O
ATOM   8487  C32 POPEx 203      57.482  23.113 144.893  1.00  0.00           C
ATOM   8490  C23 POPEx 203      59.403  19.543 142.244  1.00  0.00           C
ATOM   8493  C24 POPEx 203      59.132  19.773 140.743  1.00  0.00           C
ATOM   8496  C25 POPEx 203      59.023  21.253 140.363  1.00  0.00           C
ATOM   8499  C26 POPEx 203      58.993  21.473 138.843  1.00  0.00           C
ATOM   8502  C27 POPEx 203      59.243  22.933 138.443  1.00  0.00           C
ATOM   8505  C28 POPEx 203      59.103  23.203 136.933  1.00  0.00           C
ATOM   8508  C29 POPEx 203      60.203  22.583 136.103  1.00  0.00           C
ATOM   8510 0C21 POPEx 203      60.893  23.163 135.093  1.00  0.00           C
ATOM   8512 1C21 POPEx 203      60.722  24.563 134.553  1.00  0.00           C
ATOM   8515 2C21 POPEx 203      60.033  24.553 133.173  1.00  0.00           C
ATOM   8518 3C21 POPEx 203      59.872  25.963 132.593  1.00  0.00           C
ATOM   8521 4C21 POPEx 203      59.272  25.963 131.173  1.00  0.00           C
ATOM   8524 5C21 POPEx 203      58.372  27.183 130.933  1.00  0.00           C
ATOM   8527 6C21 POPEx 203      57.892  27.323 129.484  1.00  0.00           C
ATOM   8530 7C21 POPEx 203      58.962  27.853 128.523  1.00  0.00           C
ATOM   8533 8C21 POPEx 203      58.362  28.263 127.173  1.00  0.00           C
ATOM   8537  C33 POPEx 203      58.382  24.203 144.283  1.00  0.00           C
ATOM   8540  C34 POPEx 203      58.452  24.123 142.753  1.00  0.00           C
ATOM   8543  C35 POPEx 203      59.422  25.153 142.163  1.00  0.00           C
ATOM   8546  C36 POPEx 203      60.812  24.573 141.853  1.00  0.00           C
ATOM   8549  C37 POPEx 203      61.852  25.683 141.653  1.00  0.00           C
ATOM   8552  C38 POPEx 203      63.092  25.253 140.863  1.00  0.00           C
ATOM   8555  C39 POPEx 203      62.873  25.323 139.333  1.00  0.00           C
ATOM   8558 0C31 POPEx 203      64.202  25.413 138.563  1.00  0.00           C
ATOM   8561 1C31 POPEx 203      64.003  25.783 137.083  1.00  0.00           C
ATOM   8564 2C31 POPEx 203      65.312  26.133 136.353  1.00  0.00           C
ATOM   8567 3C31 POPEx 203      66.042  27.363 136.923  1.00  0.00           C
ATOM   8570 4C31 POPEx 203      67.173  27.863 136.023  1.00  0.00           C
ATOM   8573 5C31 POPEx 203      67.882  29.093 136.603  1.00  0.00           C
ATOM   8576 6C31 POPEx 203      68.983  29.653 135.693  1.00  0.00           C
ATOM   8580  NH3 POPEy 204      83.022  99.584 147.923  1.00  0.00           N
ATOM   8584  C12 POPEy 204      82.533 100.682 148.824  1.00  0.00           C
ATOM   8587  C11 POPEy 204      82.493 102.053 148.124  1.00  0.00           C
ATOM   8590  P   POPEy 204      84.102 102.243 146.083  1.00  0.00           P
ATOM   8591  O13 POPEy 204      83.452 100.983 145.664  1.00  0.00           O
ATOM   8592  O14 POPEy 204      83.682 103.474 145.363  1.00  0.00           O
ATOM   8593  O11 POPEy 204      85.662 102.043 146.083  1.00  0.00           O
ATOM   8594  O12 POPEy 204      83.793 102.423 147.623  1.00  0.00           O
ATOM   8595  C1  POPEy 204      86.613 103.093 146.023  1.00  0.00           C
ATOM   8598  C2  POPEy 204      87.633 102.883 144.873  1.00  0.00           C
ATOM   8600  O21 POPEy 204      86.943 103.012 143.613  1.00  0.00           O
ATOM   8601  C21 POPEy 204      86.253 102.002 143.113  1.00  0.00           C
ATOM   8602  O22 POPEy 204      86.453 100.812 143.243  1.00  0.00           O
ATOM   8603  C22 POPEy 204      85.063 102.583 142.344  1.00  0.00           C
ATOM   8606  C3  POPEy 204      88.483 101.582 145.063  1.00  0.00           C
ATOM   8609  O31 POPEy 204      89.234 101.243 143.873  1.00  0.00           O
ATOM   8610  C31 POPEy 204      90.382 100.603 144.053  1.00  0.00           C
ATOM   8611  O32 POPEy 204      91.062 100.632 145.053  1.00  0.00           O
ATOM   8612  C32 POPEy 204      90.723  99.833 142.783  1.00  0.00           C
ATOM   8615  C23 POPEy 204      84.633 101.663 141.183  1.00  0.00           C
ATOM   8618  C24 POPEy 204      85.492 101.882 139.933  1.00  0.00           C
ATOM   8621  C25 POPEy 204      85.153 103.214 139.243  1.00  0.00           C
ATOM   8624  C26 POPEy 204      85.452 103.203 137.733  1.00  0.00           C
ATOM   8627  C27 POPEy 204      84.762 104.362 137.003  1.00  0.00           C
ATOM   8630  C28 POPEy 204      84.552 104.073 135.503  1.00  0.00           C
ATOM   8633  C29 POPEy 204      85.843 104.113 134.713  1.00  0.00           C
ATOM   8635 0C21 POPEy 204      86.033 104.812 133.583  1.00  0.00           C
ATOM   8637 1C21 POPEy 204      84.963 105.624 132.893  1.00  0.00           C
ATOM   8640 2C21 POPEy 204      85.253 105.952 131.424  1.00  0.00           C
ATOM   8643 3C21 POPEy 204      86.412 106.932 131.223  1.00  0.00           C
ATOM   8646 4C21 POPEy 204      86.602 107.323 129.753  1.00  0.00           C
ATOM   8649 5C21 POPEy 204      87.863 108.163 129.513  1.00  0.00           C
ATOM   8652 6C21 POPEy 204      88.083 108.503 128.033  1.00  0.00           C
ATOM   8655 7C21 POPEy 204      89.473 109.082 127.753  1.00  0.00           C
ATOM   8658 8C21 POPEy 204      89.714 109.393 126.274  1.00  0.00           C
ATOM   8662  C33 POPEy 204      91.473 100.714 141.763  1.00  0.00           C
ATOM   8665  C34 POPEy 204      91.562 100.004 140.413  1.00  0.00           C
ATOM   8668  C35 POPEy 204      92.503  98.793 140.384  1.00  0.00           C
ATOM   8671  C36 POPEy 204      93.162  98.623 139.013  1.00  0.00           C
ATOM   8674  C37 POPEy 204      94.412  99.502 138.873  1.00  0.00           C
ATOM   8677  C38 POPEy 204      95.212  99.222 137.593  1.00  0.00           C
ATOM   8680  C39 POPEy 204      96.023  97.924 137.664  1.00  0.00           C
ATOM   8683 0C31 POPEy 204      96.053  97.154 136.343  1.00  0.00           C
ATOM   8686 1C31 POPEy 204      96.943  95.912 136.433  1.00  0.00           C
ATOM   8689 2C31 POPEy 204      96.993  95.122 135.123  1.00  0.00           C
ATOM   8692 3C31 POPEy 204      98.053  94.012 135.153  1.00  0.00           C
ATOM   8695 4C31 POPEy 204      98.182  93.303 133.803  1.00  0.00           C
ATOM   8698 5C31 POPEy 204      99.292  92.243 133.793  1.00  0.00           C
ATOM   8701 6C31 POPEy 204      99.443  91.552 132.433  1.00  0.00           C
ATOM   8705  NH3 POPEz 205      22.803  57.764 152.943  1.00  0.00           N
ATOM   8709  C12 POPEz 205      23.552  58.964 152.383  1.00  0.00           C
ATOM   8712  C11 POPEz 205      24.732  59.424 153.283  1.00  0.00           C
ATOM   8715  P   POPEz 205      26.372  61.534 153.313  1.00  0.00           P
ATOM   8716  O13 POPEz 205      25.792  61.883 154.623  1.00  0.00           O
ATOM   8717  O14 POPEz 205      27.812  61.163 153.223  1.00  0.00           O
ATOM   8718  O11 POPEz 205      26.142  62.723 152.303  1.00  0.00           O
ATOM   8719  O12 POPEz 205      25.552  60.363 152.613  1.00  0.00           O
ATOM   8720  C1  POPEz 205      25.802  62.393 150.953  1.00  0.00           C
ATOM   8723  C2  POPEz 205      26.222  63.554 150.033  1.00  0.00           C
ATOM   8725  O21 POPEz 205      26.163  63.233 148.633  1.00  0.00           O
ATOM   8726  C21 POPEz 205      27.143  62.463 148.173  1.00  0.00           C
ATOM   8727  O22 POPEz 205      27.822  61.683 148.843  1.00  0.00           O
ATOM   8728  C22 POPEz 205      27.292  62.694 146.693  1.00  0.00           C
ATOM   8731  C3  POPEz 205      27.612  64.113 150.433  1.00  0.00           C
ATOM   8734  O31 POPEz 205      28.052  65.023 149.404  1.00  0.00           O
ATOM   8735  C31 POPEz 205      28.782  66.013 149.873  1.00  0.00           C
ATOM   8736  O32 POPEz 205      29.062  66.202 151.044  1.00  0.00           O
ATOM   8737  C32 POPEz 205      29.163  66.963 148.733  1.00  0.00           C
ATOM   8740  C23 POPEz 205      28.582  62.073 146.113  1.00  0.00           C
ATOM   8743  C24 POPEz 205      28.442  61.883 144.604  1.00  0.00           C
ATOM   8746  C25 POPEz 205      28.352  63.223 143.873  1.00  0.00           C
ATOM   8749  C26 POPEz 205      28.083  63.063 142.384  1.00  0.00           C
ATOM   8752  C27 POPEz 205      28.073  64.413 141.663  1.00  0.00           C
ATOM   8755  C28 POPEz 205      27.373  64.303 140.303  1.00  0.00           C
ATOM   8758  C29 POPEz 205      27.592  65.513 139.423  1.00  0.00           C
ATOM   8760 0C21 POPEz 205      28.272  65.544 138.263  1.00  0.00           C
ATOM   8762 1C21 POPEz 205      28.953  64.373 137.593  1.00  0.00           C
ATOM   8765 2C21 POPEz 205      28.552  64.222 136.113  1.00  0.00           C
ATOM   8768 3C21 POPEz 205      29.202  65.284 135.213  1.00  0.00           C
ATOM   8771 4C21 POPEz 205      29.012  64.993 133.713  1.00  0.00           C
ATOM   8774 5C21 POPEz 205      29.843  63.803 133.214  1.00  0.00           C
ATOM   8777 6C21 POPEz 205      29.353  63.343 131.844  1.00  0.00           C
ATOM   8780 7C21 POPEz 205      30.162  62.174 131.283  1.00  0.00           C
ATOM   8783 8C21 POPEz 205      29.643  61.753 129.914  1.00  0.00           C
ATOM   8787  C33 POPEz 205      30.222  66.443 147.723  1.00  0.00           C
ATOM   8790  C34 POPEz 205      31.082  67.604 147.203  1.00  0.00           C
ATOM   8793  C35 POPEz 205      31.892  67.324 145.923  1.00  0.00           C
ATOM   8796  C36 POPEz 205      31.003  67.003 144.713  1.00  0.00           C
ATOM   8799  C37 POPEz 205      31.532  67.574 143.393  1.00  0.00           C
ATOM   8802  C38 POPEz 205      30.492  67.423 142.273  1.00  0.00           C
ATOM   8805  C39 POPEz 205      30.743  68.324 141.063  1.00  0.00           C
ATOM   8808 0C31 POPEz 205      31.632  67.693 139.993  1.00  0.00           C
ATOM   8811 1C31 POPEz 205      31.812  68.653 138.803  1.00  0.00           C
ATOM   8814 2C31 POPEz 205      32.862  68.193 137.783  1.00  0.00           C
ATOM   8817 3C31 POPEz 205      32.392  67.083 136.853  1.00  0.00           C
ATOM   8820 4C31 POPEz 205      33.513  66.644 135.903  1.00  0.00           C
ATOM   8823 5C31 POPEz 205      33.033  65.684 134.823  1.00  0.00           C
ATOM   8826 6C31 POPEz 205      34.153  65.284 133.873  1.00  0.00           C
ATOM   8830  NH3 POPE0 206     126.683  57.873 112.023  1.00  0.00           N
ATOM   8834  C12 POPE0 206     127.253  57.784 110.633  1.00  0.00           C
ATOM   8837  C11 POPE0 206     126.842  58.973 109.744  1.00  0.00           C
ATOM   8840  P   POPE0 206     127.463  61.433 109.113  1.00  0.00           P
ATOM   8841  O13 POPE0 206     128.152  61.293 107.814  1.00  0.00           O
ATOM   8842  O14 POPE0 206     126.053  61.893 109.163  1.00  0.00           O
ATOM   8843  O11 POPE0 206     128.333  62.434 109.984  1.00  0.00           O
ATOM   8844  O12 POPE0 206     127.653  60.123 110.013  1.00  0.00           O
ATOM   8845  C1  POPE0 206     127.743  63.213 111.023  1.00  0.00           C
ATOM   8848  C2  POPE0 206     127.793  62.493 112.393  1.00  0.00           C
ATOM   8850  O21 POPE0 206     127.472  63.393 113.473  1.00  0.00           O
ATOM   8851  C21 POPE0 206     128.343  64.333 113.823  1.00  0.00           C
ATOM   8852  O22 POPE0 206     129.383  64.593 113.253  1.00  0.00           O
ATOM   8853  C22 POPE0 206     127.774  65.183 114.973  1.00  0.00           C
ATOM   8856  C3  POPE0 206     129.143  61.743 112.563  1.00  0.00           C
ATOM   8859  O31 POPE0 206     129.393  61.403 113.933  1.00  0.00           O
ATOM   8860  C31 POPE0 206     128.953  60.253 114.383  1.00  0.00           C
ATOM   8861  O32 POPE0 206     128.483  59.343 113.723  1.00  0.00           O
ATOM   8862  C32 POPE0 206     129.383  60.214 115.843  1.00  0.00           C
ATOM   8865  C23 POPE0 206     127.103  64.383 116.103  1.00  0.00           C
ATOM   8868  C24 POPE0 206     128.033  64.074 117.293  1.00  0.00           C
ATOM   8871  C25 POPE0 206     127.312  63.183 118.313  1.00  0.00           C
ATOM   8874  C26 POPE0 206     127.992  63.133 119.683  1.00  0.00           C
ATOM   8877  C27 POPE0 206     127.202  62.234 120.643  1.00  0.00           C
ATOM   8880  C28 POPE0 206     127.653  62.263 122.113  1.00  0.00           C
ATOM   8883  C29 POPE0 206     128.983  61.582 122.333  1.00  0.00           C
ATOM   8885 0C21 POPE0 206     129.363  60.933 123.453  1.00  0.00           C
ATOM   8887 1C21 POPE0 206     128.573  60.784 124.723  1.00  0.00           C
ATOM   8890 2C21 POPE0 206     128.262  59.313 125.083  1.00  0.00           C
ATOM   8893 3C21 POPE0 206     129.533  58.484 125.323  1.00  0.00           C
ATOM   8896 4C21 POPE0 206     129.303  57.143 126.023  1.00  0.00           C
ATOM   8899 5C21 POPE0 206     130.622  56.394 126.243  1.00  0.00           C
ATOM   8902 6C21 POPE0 206     130.503  55.093 127.043  1.00  0.00           C
ATOM   8905 7C21 POPE0 206     131.854  54.383 127.183  1.00  0.00           C
ATOM   8908 8C21 POPE0 206     131.803  53.073 127.973  1.00  0.00           C
ATOM   8912  C33 POPE0 206     128.423  59.413 116.733  1.00  0.00           C
ATOM   8915  C34 POPE0 206     129.113  59.022 118.043  1.00  0.00           C
ATOM   8918  C35 POPE0 206     128.113  58.443 119.033  1.00  0.00           C
ATOM   8921  C36 POPE0 206     128.772  57.714 120.203  1.00  0.00           C
ATOM   8924  C37 POPE0 206     127.774  57.452 121.343  1.00  0.00           C
ATOM   8927  C38 POPE0 206     128.173  56.312 122.273  1.00  0.00           C
ATOM   8930  C39 POPE0 206     128.053  54.923 121.623  1.00  0.00           C
ATOM   8933 0C31 POPE0 206     128.732  53.793 122.414  1.00  0.00           C
ATOM   8936 1C31 POPE0 206     128.092  53.513 123.783  1.00  0.00           C
ATOM   8939 2C31 POPE0 206     128.842  52.444 124.583  1.00  0.00           C
ATOM   8942 3C31 POPE0 206     129.012  51.103 123.853  1.00  0.00           C
ATOM   8945 4C31 POPE0 206     129.773  50.074 124.693  1.00  0.00           C
ATOM   8948 5C31 POPE0 206     130.193  48.843 123.893  1.00  0.00           C
ATOM   8951 6C31 POPE0 206     130.913  47.793 124.733  1.00  0.00           C
ATOM   8955  NH3 POPE1 207      60.672  85.682 113.033  1.00  0.00           N
ATOM   8959  C12 POPE1 207      60.103  85.004 111.833  1.00  0.00           C
ATOM   8962  C11 POPE1 207      61.243  84.673 110.863  1.00  0.00           C
ATOM   8965  P   POPE1 207      60.423  82.473 109.713  1.00  0.00           P
ATOM   8966  O13 POPE1 207      58.953  82.282 109.673  1.00  0.00           O
ATOM   8967  O14 POPE1 207      61.213  81.893 108.623  1.00  0.00           O
ATOM   8968  O11 POPE1 207      60.923  81.953 111.113  1.00  0.00           O
ATOM   8969  O12 POPE1 207      60.713  84.023 109.723  1.00  0.00           O
ATOM   8970  C1  POPE1 207      61.562  80.684 111.253  1.00  0.00           C
ATOM   8973  C2  POPE1 207      61.143  79.964 112.563  1.00  0.00           C
ATOM   8975  O21 POPE1 207      61.852  80.434 113.713  1.00  0.00           O
ATOM   8976  C21 POPE1 207      61.623  81.592 114.274  1.00  0.00           C
ATOM   8977  O22 POPE1 207      61.083  82.574 113.813  1.00  0.00           O
ATOM   8978  C22 POPE1 207      62.022  81.464 115.753  1.00  0.00           C
ATOM   8981  C3  POPE1 207      61.423  78.424 112.463  1.00  0.00           C
ATOM   8984  O31 POPE1 207      61.413  77.803 113.774  1.00  0.00           O
ATOM   8985  C31 POPE1 207      60.322  77.174 114.153  1.00  0.00           C
ATOM   8986  O32 POPE1 207      59.393  76.833 113.453  1.00  0.00           O
ATOM   8987  C32 POPE1 207      60.363  77.034 115.683  1.00  0.00           C
ATOM   8990  C23 POPE1 207      63.463  80.943 116.023  1.00  0.00           C
ATOM   8993  C24 POPE1 207      63.482  79.773 117.023  1.00  0.00           C
ATOM   8996  C25 POPE1 207      62.923  80.103 118.423  1.00  0.00           C
ATOM   8999  C26 POPE1 207      63.932  80.814 119.333  1.00  0.00           C
ATOM   9002  C27 POPE1 207      63.253  81.413 120.574  1.00  0.00           C
ATOM   9005  C28 POPE1 207      64.262  81.874 121.643  1.00  0.00           C
ATOM   9008  C29 POPE1 207      63.872  82.902 122.674  1.00  0.00           C
ATOM   9010 0C21 POPE1 207      62.663  83.322 123.123  1.00  0.00           C
ATOM   9012 1C21 POPE1 207      61.273  82.832 122.793  1.00  0.00           C
ATOM   9015 2C21 POPE1 207      60.513  82.443 124.073  1.00  0.00           C
ATOM   9018 3C21 POPE1 207      61.173  81.273 124.823  1.00  0.00           C
ATOM   9021 4C21 POPE1 207      60.332  80.763 126.003  1.00  0.00           C
ATOM   9024 5C21 POPE1 207      60.972  79.544 126.663  1.00  0.00           C
ATOM   9027 6C21 POPE1 207      60.082  78.964 127.773  1.00  0.00           C
ATOM   9030 7C21 POPE1 207      60.722  77.733 128.423  1.00  0.00           C
ATOM   9033 8C21 POPE1 207      59.833  77.133 129.503  1.00  0.00           C
ATOM   9037  C33 POPE1 207      61.523  76.163 116.203  1.00  0.00           C
ATOM   9040  C34 POPE1 207      61.683  76.254 117.733  1.00  0.00           C
ATOM   9043  C35 POPE1 207      60.623  75.452 118.503  1.00  0.00           C
ATOM   9046  C36 POPE1 207      60.562  75.843 119.984  1.00  0.00           C
ATOM   9049  C37 POPE1 207      59.702  74.882 120.813  1.00  0.00           C
ATOM   9052  C38 POPE1 207      60.462  73.604 121.203  1.00  0.00           C
ATOM   9055  C39 POPE1 207      59.562  72.534 121.833  1.00  0.00           C
ATOM   9058 0C31 POPE1 207      58.843  72.992 123.103  1.00  0.00           C
ATOM   9061 1C31 POPE1 207      58.003  71.863 123.734  1.00  0.00           C
ATOM   9064 2C31 POPE1 207      57.302  72.263 125.033  1.00  0.00           C
ATOM   9067 3C31 POPE1 207      58.083  71.882 126.303  1.00  0.00           C
ATOM   9070 4C31 POPE1 207      59.472  72.543 126.424  1.00  0.00           C
ATOM   9073 5C31 POPE1 207      60.093  72.373 127.814  1.00  0.00           C
ATOM   9076 6C31 POPE1 207      61.413  73.113 127.993  1.00  0.00           C
ATOM   9080  NH3 POPE2 208      77.413  94.393 146.953  1.00  0.00           N
ATOM   9084  C12 POPE2 208      78.173  95.533 147.533  1.00  0.00           C
ATOM   9087  C11 POPE2 208      79.354  95.043 148.373  1.00  0.00           C
ATOM   9090  P   POPE2 208      80.713  97.202 148.833  1.00  0.00           P
ATOM   9091  O13 POPE2 208      82.022  96.563 148.583  1.00  0.00           O
ATOM   9092  O14 POPE2 208      80.672  98.303 149.813  1.00  0.00           O
ATOM   9093  O11 POPE2 208      80.163  97.762 147.453  1.00  0.00           O
ATOM   9094  O12 POPE2 208      79.713  96.062 149.283  1.00  0.00           O
ATOM   9095  C1  POPE2 208      79.533  99.063 147.313  1.00  0.00           C
ATOM   9098  C2  POPE2 208      78.412  99.104 146.203  1.00  0.00           C
ATOM   9100  O21 POPE2 208      78.993  98.854 144.914  1.00  0.00           O
ATOM   9101  C21 POPE2 208      78.542  99.333 143.763  1.00  0.00           C
ATOM   9102  O22 POPE2 208      78.092 100.434 143.513  1.00  0.00           O
ATOM   9103  C22 POPE2 208      78.473  98.132 142.793  1.00  0.00           C
ATOM   9106  C3  POPE2 208      77.463 100.332 146.324  1.00  0.00           C
ATOM   9109  O31 POPE2 208      76.253 100.203 145.533  1.00  0.00           O
ATOM   9110  C31 POPE2 208      75.382  99.242 145.783  1.00  0.00           C
ATOM   9111  O32 POPE2 208      75.382  98.483 146.734  1.00  0.00           O
ATOM   9112  C32 POPE2 208      74.382  99.233 144.613  1.00  0.00           C
ATOM   9115  C23 POPE2 208      78.513  98.452 141.283  1.00  0.00           C
ATOM   9118  C24 POPE2 208      78.302  97.154 140.473  1.00  0.00           C
ATOM   9121  C25 POPE2 208      78.283  97.333 138.953  1.00  0.00           C
ATOM   9124  C26 POPE2 208      77.012  98.054 138.453  1.00  0.00           C
ATOM   9127  C27 POPE2 208      76.983  98.243 136.923  1.00  0.00           C
ATOM   9130  C28 POPE2 208      75.823  99.122 136.424  1.00  0.00           C
ATOM   9133  C29 POPE2 208      75.952 100.542 136.923  1.00  0.00           C
ATOM   9135 0C21 POPE2 208      75.982 101.684 136.203  1.00  0.00           C
ATOM   9137 1C21 POPE2 208      75.812 101.833 134.713  1.00  0.00           C
ATOM   9140 2C21 POPE2 208      74.903 103.033 134.373  1.00  0.00           C
ATOM   9143 3C21 POPE2 208      75.604 104.393 134.503  1.00  0.00           C
ATOM   9146 4C21 POPE2 208      74.662 105.593 134.344  1.00  0.00           C
ATOM   9149 5C21 POPE2 208      75.382 106.953 134.353  1.00  0.00           C
ATOM   9152 6C21 POPE2 208      75.923 107.333 135.734  1.00  0.00           C
ATOM   9155 7C21 POPE2 208      76.462 108.763 135.813  1.00  0.00           C
ATOM   9158 8C21 POPE2 208      77.003 109.113 137.203  1.00  0.00           C
ATOM   9162  C33 POPE2 208      74.152  97.813 144.053  1.00  0.00           C
ATOM   9165  C34 POPE2 208      73.113  97.753 142.923  1.00  0.00           C
ATOM   9168  C35 POPE2 208      73.502  98.552 141.683  1.00  0.00           C
ATOM   9171  C36 POPE2 208      72.463  98.443 140.553  1.00  0.00           C
ATOM   9174  C37 POPE2 208      72.923  99.174 139.283  1.00  0.00           C
ATOM   9177  C38 POPE2 208      71.882  99.203 138.153  1.00  0.00           C
ATOM   9180  C39 POPE2 208      71.363  97.832 137.713  1.00  0.00           C
ATOM   9183 0C31 POPE2 208      70.632  97.893 136.373  1.00  0.00           C
ATOM   9186 1C31 POPE2 208      69.982  96.563 135.973  1.00  0.00           C
ATOM   9189 2C31 POPE2 208      69.192  96.674 134.673  1.00  0.00           C
ATOM   9192 3C31 POPE2 208      68.673  95.323 134.153  1.00  0.00           C
ATOM   9195 4C31 POPE2 208      69.673  94.642 133.203  1.00  0.00           C
ATOM   9198 5C31 POPE2 208      69.183  93.264 132.723  1.00  0.00           C
ATOM   9201 6C31 POPE2 208      70.113  92.622 131.693  1.00  0.00           C
ATOM   9205  NH3 POPE3 209      70.072 118.813 149.753  1.00  0.00           N
ATOM   9209  C12 POPE3 209      69.463 120.043 149.104  1.00  0.00           C
ATOM   9212  C11 POPE3 209      68.092 120.413 149.723  1.00  0.00           C
ATOM   9215  P   POPE3 209      66.302 121.944 148.483  1.00  0.00           P
ATOM   9216  O13 POPE3 209      65.143 121.953 149.404  1.00  0.00           O
ATOM   9217  O14 POPE3 209      66.353 123.112 147.564  1.00  0.00           O
ATOM   9218  O11 POPE3 209      66.103 120.663 147.583  1.00  0.00           O
ATOM   9219  O12 POPE3 209      67.663 121.684 149.244  1.00  0.00           O
ATOM   9220  C1  POPE3 209      66.812 120.463 146.363  1.00  0.00           C
ATOM   9223  C2  POPE3 209      65.823 120.232 145.203  1.00  0.00           C
ATOM   9225  O21 POPE3 209      66.582 119.982 144.003  1.00  0.00           O
ATOM   9226  C21 POPE3 209      65.982 119.242 143.094  1.00  0.00           C
ATOM   9227  O22 POPE3 209      64.923 118.653 143.223  1.00  0.00           O
ATOM   9228  C22 POPE3 209      66.842 119.222 141.824  1.00  0.00           C
ATOM   9231  C3  POPE3 209      64.882 121.464 145.043  1.00  0.00           C
ATOM   9234  O31 POPE3 209      63.773 121.184 144.163  1.00  0.00           O
ATOM   9235  C31 POPE3 209      62.642 121.833 144.403  1.00  0.00           C
ATOM   9236  O32 POPE3 209      62.523 122.714 145.244  1.00  0.00           O
ATOM   9237  C32 POPE3 209      61.562 121.302 143.473  1.00  0.00           C
ATOM   9240  C23 POPE3 209      66.132 118.443 140.683  1.00  0.00           C
ATOM   9243  C24 POPE3 209      66.943 118.404 139.383  1.00  0.00           C
ATOM   9246  C25 POPE3 209      66.223 117.692 138.214  1.00  0.00           C
ATOM   9249  C26 POPE3 209      65.722 116.254 138.473  1.00  0.00           C
ATOM   9252  C27 POPE3 209      64.682 115.812 137.423  1.00  0.00           C
ATOM   9255  C28 POPE3 209      64.052 114.432 137.723  1.00  0.00           C
ATOM   9258  C29 POPE3 209      64.542 113.343 136.813  1.00  0.00           C
ATOM   9260 0C21 POPE3 209      63.792 112.563 136.013  1.00  0.00           C
ATOM   9262 1C21 POPE3 209      62.283 112.583 135.883  1.00  0.00           C
ATOM   9265 2C21 POPE3 209      61.733 113.763 135.053  1.00  0.00           C
ATOM   9268 3C21 POPE3 209      62.372 113.912 133.673  1.00  0.00           C
ATOM   9271 4C21 POPE3 209      61.712 115.004 132.823  1.00  0.00           C
ATOM   9274 5C21 POPE3 209      62.653 115.533 131.723  1.00  0.00           C
ATOM   9277 6C21 POPE3 209      63.132 114.483 130.714  1.00  0.00           C
ATOM   9280 7C21 POPE3 209      64.312 115.004 129.884  1.00  0.00           C
ATOM   9283 8C21 POPE3 209      64.632 114.174 128.634  1.00  0.00           C
ATOM   9287  C33 POPE3 209      60.182 121.923 143.763  1.00  0.00           C
ATOM   9290  C34 POPE3 209      59.113 121.453 142.763  1.00  0.00           C
ATOM   9293  C35 POPE3 209      58.183 122.583 142.333  1.00  0.00           C
ATOM   9296  C36 POPE3 209      57.103 122.113 141.353  1.00  0.00           C
ATOM   9299  C37 POPE3 209      56.523 123.264 140.524  1.00  0.00           C
ATOM   9302  C38 POPE3 209      55.733 122.794 139.293  1.00  0.00           C
ATOM   9305  C39 POPE3 209      55.433 123.933 138.323  1.00  0.00           C
ATOM   9308 0C31 POPE3 209      54.603 123.513 137.104  1.00  0.00           C
ATOM   9311 1C31 POPE3 209      54.533 124.654 136.083  1.00  0.00           C
ATOM   9314 2C31 POPE3 209      53.853 124.273 134.773  1.00  0.00           C
ATOM   9317 3C31 POPE3 209      54.032 125.363 133.703  1.00  0.00           C
ATOM   9320 4C31 POPE3 209      53.312 124.993 132.393  1.00  0.00           C
ATOM   9323 5C31 POPE3 209      53.632 125.933 131.223  1.00  0.00           C
ATOM   9326 6C31 POPE3 209      52.962 125.492 129.923  1.00  0.00           C
ATOM   9330  NH3 POPE4 210      92.703  32.323 146.113  1.00  0.00           N
ATOM   9334  C12 POPE4 210      92.643  33.653 146.803  1.00  0.00           C
ATOM   9337  C11 POPE4 210      91.182  33.964 147.073  1.00  0.00           C
ATOM   9340  P   POPE4 210      91.053  36.534 147.634  1.00  0.00           P
ATOM   9341  O13 POPE4 210      90.452  37.263 148.753  1.00  0.00           O
ATOM   9342  O14 POPE4 210      92.393  36.933 147.154  1.00  0.00           O
ATOM   9343  O11 POPE4 210      89.993  36.624 146.454  1.00  0.00           O
ATOM   9344  O12 POPE4 210      91.062  35.014 148.024  1.00  0.00           O
ATOM   9345  C1  POPE4 210      90.492  36.674 145.123  1.00  0.00           C
ATOM   9348  C2  POPE4 210      89.323  36.633 144.113  1.00  0.00           C
ATOM   9350  O21 POPE4 210      89.854  36.153 142.873  1.00  0.00           O
ATOM   9351  C21 POPE4 210      90.752  36.933 142.293  1.00  0.00           C
ATOM   9352  O22 POPE4 210      91.073  38.053 142.643  1.00  0.00           O
ATOM   9353  C22 POPE4 210      91.313  36.203 141.094  1.00  0.00           C
ATOM   9356  C3  POPE4 210      88.512  37.973 144.013  1.00  0.00           C
ATOM   9359  O31 POPE4 210      87.163  37.823 143.533  1.00  0.00           O
ATOM   9360  C31 POPE4 210      86.803  38.093 142.273  1.00  0.00           C
ATOM   9361  O32 POPE4 210      85.713  38.503 141.943  1.00  0.00           O
ATOM   9362  C32 POPE4 210      87.872  37.753 141.253  1.00  0.00           C
ATOM   9365  C23 POPE4 210      92.183  37.143 140.233  1.00  0.00           C
ATOM   9368  C24 POPE4 210      92.902  36.382 139.113  1.00  0.00           C
ATOM   9371  C25 POPE4 210      93.673  37.354 138.223  1.00  0.00           C
ATOM   9374  C26 POPE4 210      94.423  36.633 137.093  1.00  0.00           C
ATOM   9377  C27 POPE4 210      95.133  37.623 136.164  1.00  0.00           C
ATOM   9380  C28 POPE4 210      95.913  36.933 135.033  1.00  0.00           C
ATOM   9383  C29 POPE4 210      97.122  36.193 135.553  1.00  0.00           C
ATOM   9385 0C21 POPE4 210      97.872  35.332 134.833  1.00  0.00           C
ATOM   9387 1C21 POPE4 210      97.643  34.953 133.393  1.00  0.00           C
ATOM   9390 2C21 POPE4 210      98.503  35.823 132.453  1.00  0.00           C
ATOM   9393 3C21 POPE4 210      98.293  35.493 130.973  1.00  0.00           C
ATOM   9396 4C21 POPE4 210      99.062  36.453 130.053  1.00  0.00           C
ATOM   9399 5C21 POPE4 210      98.833  36.203 128.553  1.00  0.00           C
ATOM   9402 6C21 POPE4 210      99.502  34.924 128.043  1.00  0.00           C
ATOM   9405 7C21 POPE4 210      99.463  34.813 126.513  1.00  0.00           C
ATOM   9408 8C21 POPE4 210     100.262  33.633 125.943  1.00  0.00           C
ATOM   9412  C33 POPE4 210      87.443  37.863 139.773  1.00  0.00           C
ATOM   9415  C34 POPE4 210      88.673  37.593 138.903  1.00  0.00           C
ATOM   9418  C35 POPE4 210      88.464  37.723 137.393  1.00  0.00           C
ATOM   9421  C36 POPE4 210      89.823  37.533 136.704  1.00  0.00           C
ATOM   9424  C37 POPE4 210      89.842  37.854 135.203  1.00  0.00           C
ATOM   9427  C38 POPE4 210      91.293  37.793 134.703  1.00  0.00           C
ATOM   9430  C39 POPE4 210      91.473  38.143 133.223  1.00  0.00           C
ATOM   9433 0C31 POPE4 210      92.952  38.093 132.843  1.00  0.00           C
ATOM   9436 1C31 POPE4 210      93.232  38.513 131.393  1.00  0.00           C
ATOM   9439 2C31 POPE4 210      94.743  38.573 131.113  1.00  0.00           C
ATOM   9442 3C31 POPE4 210      95.072  38.773 129.623  1.00  0.00           C
ATOM   9445 4C31 POPE4 210      94.854  37.514 128.783  1.00  0.00           C
ATOM   9448 5C31 POPE4 210      94.963  37.784 127.273  1.00  0.00           C
ATOM   9451 6C31 POPE4 210      94.812  36.523 126.424  1.00  0.00           C
ATOM   9455  NH3 POPE5 211      40.863   2.683 148.323  1.00  0.00           N
ATOM   9459  C12 POPE5 211      39.912   1.683 147.733  1.00  0.00           C
ATOM   9462  C11 POPE5 211      38.452   2.113 147.994  1.00  0.00           C
ATOM   9465  P   POPE5 211      36.842   4.153 147.943  1.00  0.00           P
ATOM   9466  O13 POPE5 211      35.803   3.603 147.063  1.00  0.00           O
ATOM   9467  O14 POPE5 211      36.632   4.073 149.404  1.00  0.00           O
ATOM   9468  O11 POPE5 211      37.162   5.653 147.574  1.00  0.00           O
ATOM   9469  O12 POPE5 211      38.222   3.463 147.564  1.00  0.00           O
ATOM   9470  C1  POPE5 211      37.562   6.063 146.263  1.00  0.00           C
ATOM   9473  C2  POPE5 211      36.372   6.633 145.423  1.00  0.00           C
ATOM   9475  O21 POPE5 211      35.952   5.733 144.363  1.00  0.00           O
ATOM   9476  C21 POPE5 211      36.792   5.573 143.363  1.00  0.00           C
ATOM   9477  O22 POPE5 211      37.962   5.933 143.323  1.00  0.00           O
ATOM   9478  C22 POPE5 211      36.103   4.913 142.183  1.00  0.00           C
ATOM   9481  C3  POPE5 211      36.632   8.093 144.903  1.00  0.00           C
ATOM   9484  O31 POPE5 211      35.443   8.653 144.303  1.00  0.00           O
ATOM   9485  C31 POPE5 211      34.853   9.643 144.963  1.00  0.00           C
ATOM   9486  O32 POPE5 211      35.292  10.203 145.953  1.00  0.00           O
ATOM   9487  C32 POPE5 211      33.502   9.983 144.344  1.00  0.00           C
ATOM   9490  C23 POPE5 211      35.533   5.913 141.143  1.00  0.00           C
ATOM   9493  C24 POPE5 211      35.222   5.183 139.823  1.00  0.00           C
ATOM   9496  C25 POPE5 211      34.542   6.013 138.723  1.00  0.00           C
ATOM   9499  C26 POPE5 211      34.483   5.213 137.414  1.00  0.00           C
ATOM   9502  C27 POPE5 211      33.823   5.983 136.263  1.00  0.00           C
ATOM   9505  C28 POPE5 211      33.932   5.233 134.923  1.00  0.00           C
ATOM   9508  C29 POPE5 211      33.103   5.913 133.863  1.00  0.00           C
ATOM   9510 0C21 POPE5 211      33.522   6.383 132.683  1.00  0.00           C
ATOM   9512 1C21 POPE5 211      34.923   6.353 132.123  1.00  0.00           C
ATOM   9515 2C21 POPE5 211      35.013   7.283 130.903  1.00  0.00           C
ATOM   9518 3C21 POPE5 211      36.243   7.063 130.013  1.00  0.00           C
ATOM   9521 4C21 POPE5 211      36.282   8.113 128.893  1.00  0.00           C
ATOM   9524 5C21 POPE5 211      37.292   7.803 127.783  1.00  0.00           C
ATOM   9527 6C21 POPE5 211      37.263   8.883 126.693  1.00  0.00           C
ATOM   9530 7C21 POPE5 211      38.192   8.593 125.513  1.00  0.00           C
ATOM   9533 8C21 POPE5 211      37.933   9.533 124.333  1.00  0.00           C
ATOM   9537  C33 POPE5 211      33.603  10.803 143.033  1.00  0.00           C
ATOM   9540  C34 POPE5 211      33.673   9.923 141.774  1.00  0.00           C
ATOM   9543  C35 POPE5 211      33.572  10.773 140.503  1.00  0.00           C
ATOM   9546  C36 POPE5 211      33.812   9.963 139.223  1.00  0.00           C
ATOM   9549  C37 POPE5 211      33.912  10.883 138.003  1.00  0.00           C
ATOM   9552  C38 POPE5 211      34.393  10.193 136.713  1.00  0.00           C
ATOM   9555  C39 POPE5 211      35.833   9.663 136.813  1.00  0.00           C
ATOM   9558 0C31 POPE5 211      36.452   9.333 135.454  1.00  0.00           C
ATOM   9561 1C31 POPE5 211      37.862   8.733 135.603  1.00  0.00           C
ATOM   9564 2C31 POPE5 211      38.502   8.303 134.274  1.00  0.00           C
ATOM   9567 3C31 POPE5 211      38.932   9.493 133.393  1.00  0.00           C
ATOM   9570 4C31 POPE5 211      39.362   9.073 131.984  1.00  0.00           C
ATOM   9573 5C31 POPE5 211      39.693  10.293 131.113  1.00  0.00           C
ATOM   9576 6C31 POPE5 211      39.972   9.953 129.643  1.00  0.00           C
ATOM   9580  NH3 POPE6 212     114.923   6.523 108.723  1.00  0.00           N
ATOM   9584  C12 POPE6 212     115.833   7.723 108.873  1.00  0.00           C
ATOM   9587  C11 POPE6 212     115.622   8.823 107.814  1.00  0.00           C
ATOM   9590  P   POPE6 212     113.104   9.263 107.423  1.00  0.00           P
ATOM   9591  O13 POPE6 212     113.073   9.623 105.994  1.00  0.00           O
ATOM   9592  O14 POPE6 212     112.823   7.853 107.733  1.00  0.00           O
ATOM   9593  O11 POPE6 212     112.133  10.223 108.193  1.00  0.00           O
ATOM   9594  O12 POPE6 212     114.473   9.633 108.074  1.00  0.00           O
ATOM   9595  C1  POPE6 212     111.813  10.093 109.593  1.00  0.00           C
ATOM   9598  C2  POPE6 212     110.274   9.923 109.793  1.00  0.00           C
ATOM   9600  O21 POPE6 212     109.913   9.973 111.193  1.00  0.00           O
ATOM   9601  C21 POPE6 212     109.812  11.153 111.774  1.00  0.00           C
ATOM   9602  O22 POPE6 212     110.103  12.223 111.274  1.00  0.00           O
ATOM   9603  C22 POPE6 212     109.192  10.923 113.164  1.00  0.00           C
ATOM   9606  C3  POPE6 212     109.753   8.573 109.183  1.00  0.00           C
ATOM   9609  O31 POPE6 212     109.173   7.683 110.164  1.00  0.00           O
ATOM   9610  C31 POPE6 212     110.052   7.113 110.973  1.00  0.00           C
ATOM   9611  O32 POPE6 212     111.263   7.113 110.843  1.00  0.00           O
ATOM   9612  C32 POPE6 212     109.292   6.503 112.153  1.00  0.00           C
ATOM   9615  C23 POPE6 212     109.313  12.113 114.143  1.00  0.00           C
ATOM   9618  C24 POPE6 212     108.872  11.713 115.563  1.00  0.00           C
ATOM   9621  C25 POPE6 212     109.242  12.713 116.663  1.00  0.00           C
ATOM   9624  C26 POPE6 212     109.024  12.123 118.063  1.00  0.00           C
ATOM   9627  C27 POPE6 212     109.823  12.863 119.143  1.00  0.00           C
ATOM   9630  C28 POPE6 212     109.753  12.163 120.524  1.00  0.00           C
ATOM   9633  C29 POPE6 212     108.483  12.463 121.283  1.00  0.00           C
ATOM   9635 0C21 POPE6 212     108.393  12.843 122.573  1.00  0.00           C
ATOM   9637 1C21 POPE6 212     109.523  13.013 123.543  1.00  0.00           C
ATOM   9640 2C21 POPE6 212     109.603  11.853 124.553  1.00  0.00           C
ATOM   9643 3C21 POPE6 212     108.582  11.973 125.693  1.00  0.00           C
ATOM   9646 4C21 POPE6 212     108.632  10.803 126.683  1.00  0.00           C
ATOM   9649 5C21 POPE6 212     107.743  11.063 127.913  1.00  0.00           C
ATOM   9652 6C21 POPE6 212     107.622   9.883 128.883  1.00  0.00           C
ATOM   9655 7C21 POPE6 212     106.943   8.653 128.293  1.00  0.00           C
ATOM   9658 8C21 POPE6 212     106.573   7.603 129.344  1.00  0.00           C
ATOM   9662  C33 POPE6 212     110.203   6.283 113.383  1.00  0.00           C
ATOM   9665  C34 POPE6 212     109.583   5.443 114.503  1.00  0.00           C
ATOM   9668  C35 POPE6 212     110.563   5.213 115.664  1.00  0.00           C
ATOM   9671  C36 POPE6 212     109.972   4.303 116.753  1.00  0.00           C
ATOM   9674  C37 POPE6 212     110.983   3.933 117.833  1.00  0.00           C
ATOM   9677  C38 POPE6 212     110.433   2.953 118.883  1.00  0.00           C
ATOM   9680  C39 POPE6 212     109.943   3.603 120.183  1.00  0.00           C
ATOM   9683 0C31 POPE6 212     108.893   4.703 119.984  1.00  0.00           C
ATOM   9686 1C31 POPE6 212     108.243   5.113 121.313  1.00  0.00           C
ATOM   9689 2C31 POPE6 212     107.152   6.173 121.134  1.00  0.00           C
ATOM   9692 3C31 POPE6 212     106.023   6.053 122.163  1.00  0.00           C
ATOM   9695 4C31 POPE6 212     106.462   6.203 123.623  1.00  0.00           C
ATOM   9698 5C31 POPE6 212     105.293   5.953 124.573  1.00  0.00           C
ATOM   9701 6C31 POPE6 212     105.633   6.113 126.053  1.00  0.00           C
ATOM   9705  NH3 POPE7 213      38.132  65.544 153.313  1.00  0.00           N
ATOM   9709  C12 POPE7 213      38.303  65.924 154.763  1.00  0.00           C
ATOM   9712  C11 POPE7 213      38.322  64.674 155.664  1.00  0.00           C
ATOM   9715  P   POPE7 213      40.722  64.003 156.454  1.00  0.00           P
ATOM   9716  O13 POPE7 213      41.702  64.493 157.453  1.00  0.00           O
ATOM   9717  O14 POPE7 213      40.483  62.533 156.373  1.00  0.00           O
ATOM   9718  O11 POPE7 213      41.193  64.493 155.023  1.00  0.00           O
ATOM   9719  O12 POPE7 213      39.342  64.763 156.664  1.00  0.00           O
ATOM   9720  C1  POPE7 213      42.593  64.754 154.873  1.00  0.00           C
ATOM   9723  C2  POPE7 213      42.993  65.104 153.423  1.00  0.00           C
ATOM   9725  O21 POPE7 213      42.692  64.034 152.503  1.00  0.00           O
ATOM   9726  C21 POPE7 213      41.523  64.113 151.884  1.00  0.00           C
ATOM   9727  O22 POPE7 213      40.513  64.674 152.273  1.00  0.00           O
ATOM   9728  C22 POPE7 213      41.663  63.513 150.484  1.00  0.00           C
ATOM   9731  C3  POPE7 213      44.522  65.412 153.373  1.00  0.00           C
ATOM   9734  O31 POPE7 213      45.112  65.342 152.063  1.00  0.00           O
ATOM   9735  C31 POPE7 213      44.893  66.394 151.293  1.00  0.00           C
ATOM   9736  O32 POPE7 213      44.072  67.273 151.513  1.00  0.00           O
ATOM   9737  C32 POPE7 213      45.833  66.343 150.093  1.00  0.00           C
ATOM   9740  C23 POPE7 213      40.312  63.042 149.883  1.00  0.00           C
ATOM   9743  C24 POPE7 213      40.273  63.213 148.363  1.00  0.00           C
ATOM   9746  C25 POPE7 213      38.963  62.702 147.763  1.00  0.00           C
ATOM   9749  C26 POPE7 213      39.012  61.223 147.343  1.00  0.00           C
ATOM   9752  C27 POPE7 213      37.662  60.713 146.823  1.00  0.00           C
ATOM   9755  C28 POPE7 213      37.743  59.253 146.343  1.00  0.00           C
ATOM   9758  C29 POPE7 213      36.412  58.673 145.933  1.00  0.00           C
ATOM   9760 0C21 POPE7 213      36.112  58.083 144.753  1.00  0.00           C
ATOM   9762 1C21 POPE7 213      37.022  57.873 143.573  1.00  0.00           C
ATOM   9765 2C21 POPE7 213      36.662  58.723 142.344  1.00  0.00           C
ATOM   9768 3C21 POPE7 213      35.403  58.242 141.603  1.00  0.00           C
ATOM   9771 4C21 POPE7 213      35.182  58.894 140.233  1.00  0.00           C
ATOM   9774 5C21 POPE7 213      36.263  58.543 139.193  1.00  0.00           C
ATOM   9777 6C21 POPE7 213      35.952  59.113 137.803  1.00  0.00           C
ATOM   9780 7C21 POPE7 213      37.033  58.764 136.774  1.00  0.00           C
ATOM   9783 8C21 POPE7 213      36.772  59.362 135.384  1.00  0.00           C
ATOM   9787  C33 POPE7 213      45.262  67.083 148.854  1.00  0.00           C
ATOM   9790  C34 POPE7 213      46.192  67.013 147.634  1.00  0.00           C
ATOM   9793  C35 POPE7 213      45.452  67.413 146.343  1.00  0.00           C
ATOM   9796  C36 POPE7 213      46.332  67.373 145.083  1.00  0.00           C
ATOM   9799  C37 POPE7 213      45.503  67.613 143.813  1.00  0.00           C
ATOM   9802  C38 POPE7 213      46.262  67.413 142.493  1.00  0.00           C
ATOM   9805  C39 POPE7 213      47.003  68.673 142.003  1.00  0.00           C
ATOM   9808 0C31 POPE7 213      46.122  69.633 141.173  1.00  0.00           C
ATOM   9811 1C31 POPE7 213      46.893  70.903 140.763  1.00  0.00           C
ATOM   9814 2C31 POPE7 213      46.132  71.863 139.813  1.00  0.00           C
ATOM   9817 3C31 POPE7 213      46.002  71.343 138.373  1.00  0.00           C
ATOM   9820 4C31 POPE7 213      45.562  72.452 137.403  1.00  0.00           C
ATOM   9823 5C31 POPE7 213      45.413  71.963 135.963  1.00  0.00           C
ATOM   9826 6C31 POPE7 213      44.893  73.022 134.984  1.00  0.00           C
ATOM   9830  NH3 POPE8 214      87.133 117.493 107.323  1.00  0.00           N
ATOM   9834  C12 POPE8 214      86.702 116.523 108.373  1.00  0.00           C
ATOM   9837  C11 POPE8 214      85.173 116.503 108.503  1.00  0.00           C
ATOM   9840  P   POPE8 214      83.464 116.643 106.453  1.00  0.00           P
ATOM   9841  O13 POPE8 214      84.043 117.743 105.643  1.00  0.00           O
ATOM   9842  O14 POPE8 214      82.942 115.472 105.723  1.00  0.00           O
ATOM   9843  O11 POPE8 214      82.393 117.162 107.533  1.00  0.00           O
ATOM   9844  O12 POPE8 214      84.643 116.032 107.283  1.00  0.00           O
ATOM   9845  C1  POPE8 214      81.753 116.123 108.303  1.00  0.00           C
ATOM   9848  C2  POPE8 214      80.622 116.604 109.274  1.00  0.00           C
ATOM   9850  O21 POPE8 214      80.402 115.533 110.213  1.00  0.00           O
ATOM   9851  C21 POPE8 214      81.163 115.554 111.303  1.00  0.00           C
ATOM   9852  O22 POPE8 214      81.993 116.412 111.543  1.00  0.00           O
ATOM   9853  C22 POPE8 214      80.713 114.423 112.244  1.00  0.00           C
ATOM   9856  C3  POPE8 214      79.272 116.923 108.543  1.00  0.00           C
ATOM   9859  O31 POPE8 214      78.113 116.512 109.303  1.00  0.00           O
ATOM   9860  C31 POPE8 214      77.263 117.423 109.753  1.00  0.00           C
ATOM   9861  O32 POPE8 214      77.393 118.623 109.643  1.00  0.00           O
ATOM   9862  C32 POPE8 214      76.143 116.733 110.513  1.00  0.00           C
ATOM   9865  C23 POPE8 214      81.842 113.493 112.763  1.00  0.00           C
ATOM   9868  C24 POPE8 214      81.383 112.482 113.833  1.00  0.00           C
ATOM   9871  C25 POPE8 214      80.923 113.163 115.133  1.00  0.00           C
ATOM   9874  C26 POPE8 214      80.672 112.243 116.333  1.00  0.00           C
ATOM   9877  C27 POPE8 214      79.963 112.992 117.484  1.00  0.00           C
ATOM   9880  C28 POPE8 214      80.042 112.212 118.813  1.00  0.00           C
ATOM   9883  C29 POPE8 214      79.052 112.674 119.853  1.00  0.00           C
ATOM   9885 0C21 POPE8 214      79.354 113.173 121.063  1.00  0.00           C
ATOM   9887 1C21 POPE8 214      80.743 113.382 121.613  1.00  0.00           C
ATOM   9890 2C21 POPE8 214      80.762 113.662 123.123  1.00  0.00           C
ATOM   9893 3C21 POPE8 214      80.103 114.993 123.513  1.00  0.00           C
ATOM   9896 4C21 POPE8 214      79.822 115.113 125.013  1.00  0.00           C
ATOM   9899 5C21 POPE8 214      78.692 116.092 125.333  1.00  0.00           C
ATOM   9902 6C21 POPE8 214      78.323 116.092 126.813  1.00  0.00           C
ATOM   9905 7C21 POPE8 214      76.943 116.692 127.104  1.00  0.00           C
ATOM   9908 8C21 POPE8 214      76.573 116.622 128.583  1.00  0.00           C
ATOM   9912  C33 POPE8 214      76.403 116.804 112.033  1.00  0.00           C
ATOM   9915  C34 POPE8 214      75.522 115.854 112.843  1.00  0.00           C
ATOM   9918  C35 POPE8 214      76.033 115.733 114.283  1.00  0.00           C
ATOM   9921  C36 POPE8 214      75.062 115.022 115.233  1.00  0.00           C
ATOM   9924  C37 POPE8 214      75.632 114.934 116.653  1.00  0.00           C
ATOM   9927  C38 POPE8 214      74.583 115.262 117.733  1.00  0.00           C
ATOM   9930  C39 POPE8 214      75.163 115.424 119.143  1.00  0.00           C
ATOM   9933 0C31 POPE8 214      76.063 116.663 119.303  1.00  0.00           C
ATOM   9936 1C31 POPE8 214      76.562 116.833 120.743  1.00  0.00           C
ATOM   9939 2C31 POPE8 214      75.893 117.992 121.513  1.00  0.00           C
ATOM   9942 3C31 POPE8 214      76.493 119.374 121.183  1.00  0.00           C
ATOM   9945 4C31 POPE8 214      76.173 120.424 122.253  1.00  0.00           C
ATOM   9948 5C31 POPE8 214      76.963 121.733 122.073  1.00  0.00           C
ATOM   9951 6C31 POPE8 214      76.842 122.674 123.273  1.00  0.00           C
ATOM   9955  NH3 POPE9 215       6.442  23.313 147.963  1.00  0.00           N
ATOM   9959  C12 POPE9 215       6.852  24.323 148.994  1.00  0.00           C
ATOM   9962  C11 POPE9 215       5.982  24.113 150.244  1.00  0.00           C
ATOM   9965  P   POPE9 215       3.542  25.043 149.903  1.00  0.00           P
ATOM   9966  O13 POPE9 215       3.212  25.303 151.314  1.00  0.00           O
ATOM   9967  O14 POPE9 215       4.072  26.163 149.083  1.00  0.00           O
ATOM   9968  O11 POPE9 215       2.315  24.343 149.183  1.00  0.00           O
ATOM   9969  O12 POPE9 215       4.622  23.883 149.854  1.00  0.00           O
ATOM   9970  C1  POPE9 215       1.895  24.723 147.874  1.00  0.00           C
ATOM   9973  C2  POPE9 215       2.595  23.863 146.803  1.00  0.00           C
ATOM   9975  O21 POPE9 215       2.405  24.493 145.524  1.00  0.00           O
ATOM   9976  C21 POPE9 215       3.392  24.333 144.663  1.00  0.00           C
ATOM   9977  O22 POPE9 215       4.372  23.613 144.823  1.00  0.00           O
ATOM   9978  C22 POPE9 215       3.202  25.263 143.494  1.00  0.00           C
ATOM   9981  C3  POPE9 215       2.075  22.403 146.823  1.00  0.00           C
ATOM   9984  O31 POPE9 215       2.805  21.603 145.873  1.00  0.00           O
ATOM   9985  C31 POPE9 215       2.135  21.103 144.833  1.00  0.00           C
ATOM   9986  O32 POPE9 215       0.935  21.003 144.744  1.00  0.00           O
ATOM   9987  C32 POPE9 215       3.185  20.733 143.783  1.00  0.00           C
ATOM   9990  C23 POPE9 215       4.132  24.953 142.303  1.00  0.00           C
ATOM   9993  C24 POPE9 215       3.422  24.123 141.223  1.00  0.00           C
ATOM   9996  C25 POPE9 215       4.272  23.863 139.973  1.00  0.00           C
ATOM   9999  C26 POPE9 215       4.802  25.143 139.303  1.00  0.00           C
ATOM  10002  C27 POPE9 215       5.412  24.893 137.923  1.00  0.00           C
ATOM  10005  C28 POPE9 215       6.092  26.153 137.333  1.00  0.00           C
ATOM  10008  C29 POPE9 215       6.142  26.103 135.823  1.00  0.00           C
ATOM  10010 0C21 POPE9 215       7.212  26.323 135.043  1.00  0.00           C
ATOM  10012 1C21 POPE9 215       8.602  26.683 135.503  1.00  0.00           C
ATOM  10015 2C21 POPE9 215       9.542  26.854 134.303  1.00  0.00           C
ATOM  10018 3C21 POPE9 215      10.963  27.303 134.713  1.00  0.00           C
ATOM  10021 4C21 POPE9 215      11.772  27.843 133.523  1.00  0.00           C
ATOM  10024 5C21 POPE9 215      12.052  26.803 132.433  1.00  0.00           C
ATOM  10027 6C21 POPE9 215      12.672  27.443 131.183  1.00  0.00           C
ATOM  10030 7C21 POPE9 215      12.983  26.413 130.093  1.00  0.00           C
ATOM  10033 8C21 POPE9 215      13.472  27.063 128.803  1.00  0.00           C
ATOM  10037  C33 POPE9 215       2.705  19.863 142.613  1.00  0.00           C
ATOM  10040  C34 POPE9 215       3.902  19.543 141.713  1.00  0.00           C
ATOM  10043  C35 POPE9 215       3.692  18.353 140.763  1.00  0.00           C
ATOM  10046  C36 POPE9 215       3.422  18.793 139.324  1.00  0.00           C
ATOM  10049  C37 POPE9 215       3.432  17.623 138.343  1.00  0.00           C
ATOM  10052  C38 POPE9 215       3.762  18.043 136.903  1.00  0.00           C
ATOM  10055  C39 POPE9 215       2.665  18.903 136.243  1.00  0.00           C
ATOM  10058 0C31 POPE9 215       1.535  18.063 135.623  1.00  0.00           C
ATOM  10061 1C31 POPE9 215       0.375  18.913 135.113  1.00  0.00           C
ATOM  10064 2C31 POPE9 215      -0.685  18.073 134.383  1.00  0.00           C
ATOM  10067 3C31 POPE9 215      -2.065  18.743 134.324  1.00  0.00           C
ATOM  10070 4C31 POPE9 215      -2.805  18.693 135.673  1.00  0.00           C
ATOM  10073 5C31 POPE9 215      -4.235  19.233 135.594  1.00  0.00           C
ATOM  10076 6C31 POPE9 215      -4.995  19.113 136.914  1.00  0.00           C
ATOM  10080  NH3 POPE  216      22.682  19.603 151.163  1.00  0.00           N
ATOM  10084  C12 POPE  216      24.032  19.903 151.753  1.00  0.00           C
ATOM  10087  C11 POPE  216      25.073  18.813 151.413  1.00  0.00           C
ATOM  10090  P   POPE  216      27.323  20.023 150.743  1.00  0.00           P
ATOM  10091  O13 POPE  216      28.112  21.033 151.483  1.00  0.00           O
ATOM  10092  O14 POPE  216      28.153  19.053 149.994  1.00  0.00           O
ATOM  10093  O11 POPE  216      26.323  20.793 149.813  1.00  0.00           O
ATOM  10094  O12 POPE  216      26.403  19.223 151.744  1.00  0.00           O
ATOM  10095  C1  POPE  216      25.952  20.513 148.473  1.00  0.00           C
ATOM  10098  C2  POPE  216      26.342  21.723 147.583  1.00  0.00           C
ATOM  10100  O21 POPE  216      25.682  21.663 146.303  1.00  0.00           O
ATOM  10101  C21 POPE  216      24.622  22.433 146.184  1.00  0.00           C
ATOM  10102  O22 POPE  216      24.042  23.013 147.083  1.00  0.00           O
ATOM  10103  C22 POPE  216      24.172  22.443 144.723  1.00  0.00           C
ATOM  10106  C3  POPE  216      27.882  21.713 147.383  1.00  0.00           C
ATOM  10109  O31 POPE  216      28.352  22.623 146.384  1.00  0.00           O
ATOM  10110  C31 POPE  216      28.552  22.103 145.174  1.00  0.00           C
ATOM  10111  O32 POPE  216      28.122  21.043 144.753  1.00  0.00           O
ATOM  10112  C32 POPE  216      29.342  23.143 144.373  1.00  0.00           C
ATOM  10115  C23 POPE  216      25.032  23.383 143.843  1.00  0.00           C
ATOM  10118  C24 POPE  216      24.792  23.223 142.333  1.00  0.00           C
ATOM  10121  C25 POPE  216      23.312  23.303 141.933  1.00  0.00           C
ATOM  10124  C26 POPE  216      23.083  23.343 140.413  1.00  0.00           C
ATOM  10127  C27 POPE  216      22.862  24.763 139.873  1.00  0.00           C
ATOM  10130  C28 POPE  216      22.343  24.793 138.413  1.00  0.00           C
ATOM  10133  C29 POPE  216      20.942  24.253 138.263  1.00  0.00           C
ATOM  10135 0C21 POPE  216      20.363  23.893 137.104  1.00  0.00           C
ATOM  10137 1C21 POPE  216      21.042  23.943 135.753  1.00  0.00           C
ATOM  10140 2C21 POPE  216      20.903  25.293 135.033  1.00  0.00           C
ATOM  10143 3C21 POPE  216      19.622  25.423 134.193  1.00  0.00           C
ATOM  10146 4C21 POPE  216      19.632  26.703 133.333  1.00  0.00           C
ATOM  10149 5C21 POPE  216      18.442  26.783 132.373  1.00  0.00           C
ATOM  10152 6C21 POPE  216      18.533  28.013 131.453  1.00  0.00           C
ATOM  10155 7C21 POPE  216      17.312  28.123 130.524  1.00  0.00           C
ATOM  10158 8C21 POPE  216      17.433  29.283 129.523  1.00  0.00           C
ATOM  10162  C33 POPE  216      30.182  22.643 143.193  1.00  0.00           C
ATOM  10165  C34 POPE  216      30.752  23.853 142.433  1.00  0.00           C
ATOM  10168  C35 POPE  216      31.292  23.493 141.043  1.00  0.00           C
ATOM  10171  C36 POPE  216      31.653  24.723 140.213  1.00  0.00           C
ATOM  10174  C37 POPE  216      31.882  24.354 138.743  1.00  0.00           C
ATOM  10177  C38 POPE  216      32.173  25.583 137.863  1.00  0.00           C
ATOM  10180  C39 POPE  216      32.143  25.273 136.363  1.00  0.00           C
ATOM  10183 0C31 POPE  216      30.763  24.863 135.843  1.00  0.00           C
ATOM  10186 1C31 POPE  216      30.673  25.014 134.313  1.00  0.00           C
ATOM  10189 2C31 POPE  216      29.613  24.103 133.673  1.00  0.00           C
ATOM  10192 3C31 POPE  216      29.622  24.193 132.133  1.00  0.00           C
ATOM  10195 4C31 POPE  216      30.852  23.513 131.513  1.00  0.00           C
ATOM  10198 5C31 POPE  216      30.903  23.633 129.984  1.00  0.00           C
ATOM  10201 6C31 POPE  216      32.153  22.983 129.393  1.00  0.00           C
ATOM  10205  NH3 POPE  217      98.763 104.794 102.993  1.00  0.00           N
ATOM  10209  C12 POPE  217      98.903 105.723 101.833  1.00  0.00           C
ATOM  10212  C11 POPE  217      98.613 105.034 100.483  1.00  0.00           C
ATOM  10215  P   POPE  217      96.053 105.232  99.914  1.00  0.00           P
ATOM  10216  O13 POPE  217      96.362 106.663 100.153  1.00  0.00           O
ATOM  10217  O14 POPE  217      95.762 104.852  98.513  1.00  0.00           O
ATOM  10218  O11 POPE  217      94.842 104.782 100.854  1.00  0.00           O
ATOM  10219  O12 POPE  217      97.303 104.444 100.454  1.00  0.00           O
ATOM  10220  C1  POPE  217      95.063 104.133 102.113  1.00  0.00           C
ATOM  10223  C2  POPE  217      94.303 104.912 103.203  1.00  0.00           C
ATOM  10225  O21 POPE  217      94.583 104.403 104.523  1.00  0.00           O
ATOM  10226  C21 POPE  217      95.622 104.973 105.113  1.00  0.00           C
ATOM  10227  O22 POPE  217      96.582 105.463 104.533  1.00  0.00           O
ATOM  10228  C22 POPE  217      95.402 104.973 106.634  1.00  0.00           C
ATOM  10231  C3  POPE  217      92.762 104.873 102.983  1.00  0.00           C
ATOM  10234  O31 POPE  217      92.043 105.092 104.223  1.00  0.00           O
ATOM  10235  C31 POPE  217      91.473 104.012 104.744  1.00  0.00           C
ATOM  10236  O32 POPE  217      91.232 102.972 104.143  1.00  0.00           O
ATOM  10237  C32 POPE  217      91.213 104.222 106.234  1.00  0.00           C
ATOM  10240  C23 POPE  217      95.773 106.324 107.313  1.00  0.00           C
ATOM  10243  C24 POPE  217      95.083 106.534 108.664  1.00  0.00           C
ATOM  10246  C25 POPE  217      93.592 106.944 108.573  1.00  0.00           C
ATOM  10249  C26 POPE  217      92.812 106.753 109.893  1.00  0.00           C
ATOM  10252  C27 POPE  217      91.313 107.104 109.773  1.00  0.00           C
ATOM  10255  C28 POPE  217      90.923 108.433 110.463  1.00  0.00           C
ATOM  10258  C29 POPE  217      89.552 108.973 110.113  1.00  0.00           C
ATOM  10260 0C21 POPE  217      88.383 108.743 110.763  1.00  0.00           C
ATOM  10262 1C21 POPE  217      88.153 107.854 111.953  1.00  0.00           C
ATOM  10265 2C21 POPE  217      87.503 108.583 113.164  1.00  0.00           C
ATOM  10268 3C21 POPE  217      88.433 109.632 113.793  1.00  0.00           C
ATOM  10271 4C21 POPE  217      87.933 110.262 115.103  1.00  0.00           C
ATOM  10274 5C21 POPE  217      86.543 110.912 115.024  1.00  0.00           C
ATOM  10277 6C21 POPE  217      86.123 111.663 116.293  1.00  0.00           C
ATOM  10280 7C21 POPE  217      84.803 112.434 116.113  1.00  0.00           C
ATOM  10283 8C21 POPE  217      84.323 113.173 117.373  1.00  0.00           C
ATOM  10287  C33 POPE  217      91.734 103.023 107.063  1.00  0.00           C
ATOM  10290  C34 POPE  217      91.722 103.264 108.594  1.00  0.00           C
ATOM  10293  C35 POPE  217      90.512 102.683 109.344  1.00  0.00           C
ATOM  10296  C36 POPE  217      89.183 103.303 108.903  1.00  0.00           C
ATOM  10299  C37 POPE  217      87.963 102.832 109.713  1.00  0.00           C
ATOM  10302  C38 POPE  217      86.652 103.373 109.113  1.00  0.00           C
ATOM  10305  C39 POPE  217      85.382 102.843 109.783  1.00  0.00           C
ATOM  10308 0C31 POPE  217      85.103 103.493 111.153  1.00  0.00           C
ATOM  10311 1C31 POPE  217      83.753 103.074 111.743  1.00  0.00           C
ATOM  10314 2C31 POPE  217      83.383 103.854 113.013  1.00  0.00           C
ATOM  10317 3C31 POPE  217      84.323 103.592 114.193  1.00  0.00           C
ATOM  10320 4C31 POPE  217      83.842 104.233 115.503  1.00  0.00           C
ATOM  10323 5C31 POPE  217      84.832 104.003 116.643  1.00  0.00           C
ATOM  10326 6C31 POPE  217      84.372 104.553 117.993  1.00  0.00           C
ATOM  10330  NH3 POPE  218       5.753  45.924 108.074  1.00  0.00           N
ATOM  10334  C12 POPE  218       6.122  45.313 106.763  1.00  0.00           C
ATOM  10337  C11 POPE  218       5.683  43.853 106.743  1.00  0.00           C
ATOM  10340  P   POPE  218       6.243  41.633 105.594  1.00  0.00           P
ATOM  10341  O13 POPE  218       6.452  41.243 104.193  1.00  0.00           O
ATOM  10342  O14 POPE  218       7.182  41.124 106.603  1.00  0.00           O
ATOM  10343  O11 POPE  218       4.734  41.382 106.003  1.00  0.00           O
ATOM  10344  O12 POPE  218       6.323  43.203 105.643  1.00  0.00           O
ATOM  10345  C1  POPE  218       4.333  40.183 106.653  1.00  0.00           C
ATOM  10348  C2  POPE  218       4.003  40.413 108.133  1.00  0.00           C
ATOM  10350  O21 POPE  218       3.484  39.174 108.634  1.00  0.00           O
ATOM  10351  C21 POPE  218       3.563  38.933 109.933  1.00  0.00           C
ATOM  10352  O22 POPE  218       4.132  39.633 110.753  1.00  0.00           O
ATOM  10353  C22 POPE  218       2.835  37.603 110.203  1.00  0.00           C
ATOM  10356  C3  POPE  218       2.955  41.574 108.243  1.00  0.00           C
ATOM  10359  O31 POPE  218       2.785  41.973 109.613  1.00  0.00           O
ATOM  10360  C31 POPE  218       3.303  43.153 109.923  1.00  0.00           C
ATOM  10361  O32 POPE  218       3.782  43.952 109.134  1.00  0.00           O
ATOM  10362  C32 POPE  218       3.192  43.433 111.424  1.00  0.00           C
ATOM  10365  C23 POPE  218       2.625  37.233 111.693  1.00  0.00           C
ATOM  10368  C24 POPE  218       1.795  35.943 111.803  1.00  0.00           C
ATOM  10371  C25 POPE  218       1.185  35.663 113.193  1.00  0.00           C
ATOM  10374  C26 POPE  218       2.175  35.332 114.313  1.00  0.00           C
ATOM  10377  C27 POPE  218       1.965  33.913 114.853  1.00  0.00           C
ATOM  10380  C28 POPE  218       2.785  33.623 116.123  1.00  0.00           C
ATOM  10383  C29 POPE  218       3.115  32.173 116.373  1.00  0.00           C
ATOM  10385 0C21 POPE  218       2.245  31.143 116.533  1.00  0.00           C
ATOM  10387 1C21 POPE  218       0.735  31.223 116.553  1.00  0.00           C
ATOM  10390 2C21 POPE  218       0.116  30.613 117.823  1.00  0.00           C
ATOM  10393 3C21 POPE  218       0.326  29.093 117.973  1.00  0.00           C
ATOM  10396 4C21 POPE  218      -0.504  28.483 119.113  1.00  0.00           C
ATOM  10399 5C21 POPE  218      -0.235  29.123 120.473  1.00  0.00           C
ATOM  10402 6C21 POPE  218      -1.134  28.563 121.593  1.00  0.00           C
ATOM  10405 7C21 POPE  218      -0.985  29.363 122.893  1.00  0.00           C
ATOM  10408 8C21 POPE  218      -2.045  28.993 123.933  1.00  0.00           C
ATOM  10412  C33 POPE  218       2.435  42.374 112.244  1.00  0.00           C
ATOM  10415  C34 POPE  218       2.256  42.793 113.703  1.00  0.00           C
ATOM  10418  C35 POPE  218       1.255  41.893 114.443  1.00  0.00           C
ATOM  10421  C36 POPE  218       1.836  40.553 114.923  1.00  0.00           C
ATOM  10424  C37 POPE  218       2.405  40.583 116.343  1.00  0.00           C
ATOM  10427  C38 POPE  218       2.405  39.183 116.973  1.00  0.00           C
ATOM  10430  C39 POPE  218       3.185  39.143 118.293  1.00  0.00           C
ATOM  10433 0C31 POPE  218       2.885  37.903 119.143  1.00  0.00           C
ATOM  10436 1C31 POPE  218       3.863  37.763 120.323  1.00  0.00           C
ATOM  10439 2C31 POPE  218       3.393  36.773 121.393  1.00  0.00           C
ATOM  10442 3C31 POPE  218       3.233  35.332 120.883  1.00  0.00           C
ATOM  10445 4C31 POPE  218       2.846  34.383 122.023  1.00  0.00           C
ATOM  10448 5C31 POPE  218       2.505  32.963 121.533  1.00  0.00           C
ATOM  10451 6C31 POPE  218       2.046  32.073 122.683  1.00  0.00           C
ATOM  10455  NH3 POPE  219      27.832  91.534 149.753  1.00  0.00           N
ATOM  10459  C12 POPE  219      26.462  92.053 150.064  1.00  0.00           C
ATOM  10462  C11 POPE  219      25.942  92.942 148.933  1.00  0.00           C
ATOM  10465  P   POPE  219      23.312  92.692 148.933  1.00  0.00           P
ATOM  10466  O13 POPE  219      22.743  92.053 150.143  1.00  0.00           O
ATOM  10467  O14 POPE  219      22.442  93.702 148.274  1.00  0.00           O
ATOM  10468  O11 POPE  219      23.733  91.582 147.884  1.00  0.00           O
ATOM  10469  O12 POPE  219      24.662  93.423 149.293  1.00  0.00           O
ATOM  10470  C1  POPE  219      22.752  90.752 147.253  1.00  0.00           C
ATOM  10473  C2  POPE  219      22.083  91.412 146.003  1.00  0.00           C
ATOM  10475  O21 POPE  219      21.093  90.542 145.433  1.00  0.00           O
ATOM  10476  C21 POPE  219      21.512  89.382 144.943  1.00  0.00           C
ATOM  10477  O22 POPE  219      22.662  89.034 144.783  1.00  0.00           O
ATOM  10478  C22 POPE  219      20.322  88.474 144.593  1.00  0.00           C
ATOM  10481  C3  POPE  219      23.122  91.953 144.963  1.00  0.00           C
ATOM  10484  O31 POPE  219      22.562  92.342 143.693  1.00  0.00           O
ATOM  10485  C31 POPE  219      21.882  93.483 143.664  1.00  0.00           C
ATOM  10486  O32 POPE  219      21.613  94.163 144.653  1.00  0.00           O
ATOM  10487  C32 POPE  219      21.413  93.842 142.244  1.00  0.00           C
ATOM  10490  C23 POPE  219      20.802  87.224 143.793  1.00  0.00           C
ATOM  10493  C24 POPE  219      19.653  86.412 143.173  1.00  0.00           C
ATOM  10496  C25 POPE  219      20.092  85.442 142.063  1.00  0.00           C
ATOM  10499  C26 POPE  219      20.522  86.153 140.763  1.00  0.00           C
ATOM  10502  C27 POPE  219      21.042  85.214 139.663  1.00  0.00           C
ATOM  10505  C28 POPE  219      21.252  85.962 138.333  1.00  0.00           C
ATOM  10508  C29 POPE  219      22.042  85.183 137.303  1.00  0.00           C
ATOM  10510 0C21 POPE  219      21.553  84.343 136.383  1.00  0.00           C
ATOM  10512 1C21 POPE  219      20.112  83.924 136.193  1.00  0.00           C
ATOM  10515 2C21 POPE  219      20.002  82.393 136.023  1.00  0.00           C
ATOM  10518 3C21 POPE  219      18.612  81.932 135.583  1.00  0.00           C
ATOM  10521 4C21 POPE  219      18.552  80.434 135.263  1.00  0.00           C
ATOM  10524 5C21 POPE  219      17.173  79.952 134.793  1.00  0.00           C
ATOM  10527 6C21 POPE  219      16.682  80.644 133.503  1.00  0.00           C
ATOM  10530 7C21 POPE  219      15.413  80.004 132.923  1.00  0.00           C
ATOM  10533 8C21 POPE  219      14.912  80.703 131.653  1.00  0.00           C
ATOM  10537  C33 POPE  219      21.502  92.683 141.213  1.00  0.00           C
ATOM  10540  C34 POPE  219      20.623  92.902 139.963  1.00  0.00           C
ATOM  10543  C35 POPE  219      21.052  94.044 139.033  1.00  0.00           C
ATOM  10546  C36 POPE  219      22.542  94.003 138.673  1.00  0.00           C
ATOM  10549  C37 POPE  219      22.922  94.882 137.484  1.00  0.00           C
ATOM  10552  C38 POPE  219      24.423  94.852 137.173  1.00  0.00           C
ATOM  10555  C39 POPE  219      24.772  95.812 136.023  1.00  0.00           C
ATOM  10558 0C31 POPE  219      26.093  95.453 135.333  1.00  0.00           C
ATOM  10561 1C31 POPE  219      26.412  96.453 134.213  1.00  0.00           C
ATOM  10564 2C31 POPE  219      27.662  96.073 133.383  1.00  0.00           C
ATOM  10567 3C31 POPE  219      27.323  95.332 132.083  1.00  0.00           C
ATOM  10570 4C31 POPE  219      26.663  96.243 131.033  1.00  0.00           C
ATOM  10573 5C31 POPE  219      26.272  95.492 129.753  1.00  0.00           C
ATOM  10576 6C31 POPE  219      25.503  96.372 128.763  1.00  0.00           C
ATOM  10580  NH3 POPE  220      13.722  35.653 150.593  1.00  0.00           N
ATOM  10584  C12 POPE  220      14.662  35.313 151.703  1.00  0.00           C
ATOM  10587  C11 POPE  220      16.003  34.823 151.143  1.00  0.00           C
ATOM  10590  P   POPE  220      18.282  33.903 152.003  1.00  0.00           P
ATOM  10591  O13 POPE  220      19.323  34.883 152.354  1.00  0.00           O
ATOM  10592  O14 POPE  220      18.332  32.593 152.704  1.00  0.00           O
ATOM  10593  O11 POPE  220      18.312  33.723 150.453  1.00  0.00           O
ATOM  10594  O12 POPE  220      16.862  34.553 152.243  1.00  0.00           O
ATOM  10595  C1  POPE  220      17.983  32.514 149.784  1.00  0.00           C
ATOM  10598  C2  POPE  220      19.212  31.973 149.024  1.00  0.00           C
ATOM  10600  O21 POPE  220      19.032  32.103 147.604  1.00  0.00           O
ATOM  10601  C21 POPE  220      19.022  33.333 147.123  1.00  0.00           C
ATOM  10602  O22 POPE  220      19.212  34.363 147.733  1.00  0.00           O
ATOM  10603  C22 POPE  220      18.733  33.263 145.613  1.00  0.00           C
ATOM  10606  C3  POPE  220      19.403  30.473 149.404  1.00  0.00           C
ATOM  10609  O31 POPE  220      20.452  29.813 148.674  1.00  0.00           O
ATOM  10610  C31 POPE  220      20.122  28.743 147.953  1.00  0.00           C
ATOM  10611  O32 POPE  220      20.673  27.653 148.073  1.00  0.00           O
ATOM  10612  C32 POPE  220      19.112  29.043 146.833  1.00  0.00           C
ATOM  10615  C23 POPE  220      19.833  33.964 144.773  1.00  0.00           C
ATOM  10618  C24 POPE  220      20.132  33.233 143.453  1.00  0.00           C
ATOM  10621  C25 POPE  220      19.042  33.413 142.393  1.00  0.00           C
ATOM  10624  C26 POPE  220      19.302  32.613 141.103  1.00  0.00           C
ATOM  10627  C27 POPE  220      18.173  32.793 140.073  1.00  0.00           C
ATOM  10630  C28 POPE  220      18.062  31.643 139.053  1.00  0.00           C
ATOM  10633  C29 POPE  220      19.163  31.613 138.024  1.00  0.00           C
ATOM  10635 0C21 POPE  220      19.022  31.423 136.683  1.00  0.00           C
ATOM  10637 1C21 POPE  220      17.743  31.213 135.913  1.00  0.00           C
ATOM  10640 2C21 POPE  220      17.632  32.103 134.653  1.00  0.00           C
ATOM  10643 3C21 POPE  220      16.243  32.013 134.003  1.00  0.00           C
ATOM  10646 4C21 POPE  220      16.033  32.983 132.823  1.00  0.00           C
ATOM  10649 5C21 POPE  220      16.733  32.543 131.533  1.00  0.00           C
ATOM  10652 6C21 POPE  220      16.572  33.563 130.403  1.00  0.00           C
ATOM  10655 7C21 POPE  220      17.602  33.393 129.283  1.00  0.00           C
ATOM  10658 8C21 POPE  220      17.542  34.503 128.223  1.00  0.00           C
ATOM  10662  C33 POPE  220      19.812  29.163 145.453  1.00  0.00           C
ATOM  10665  C34 POPE  220      18.862  28.953 144.253  1.00  0.00           C
ATOM  10668  C35 POPE  220      19.622  28.813 142.923  1.00  0.00           C
ATOM  10671  C36 POPE  220      18.812  28.113 141.813  1.00  0.00           C
ATOM  10674  C37 POPE  220      19.642  27.933 140.533  1.00  0.00           C
ATOM  10677  C38 POPE  220      19.002  27.053 139.453  1.00  0.00           C
ATOM  10680  C39 POPE  220      17.712  27.623 138.833  1.00  0.00           C
ATOM  10683 0C31 POPE  220      17.503  27.153 137.393  1.00  0.00           C
ATOM  10686 1C31 POPE  220      16.042  26.783 137.043  1.00  0.00           C
ATOM  10689 2C31 POPE  220      15.732  25.293 137.253  1.00  0.00           C
ATOM  10692 3C31 POPE  220      15.762  24.843 138.723  1.00  0.00           C
ATOM  10695 4C31 POPE  220      15.322  23.393 138.903  1.00  0.00           C
ATOM  10698 5C31 POPE  220      15.332  22.963 140.384  1.00  0.00           C
ATOM  10701 6C31 POPE  220      14.823  21.543 140.613  1.00  0.00           C
ATOM  10705  NH3 POPE  221     133.290 107.113 104.473  1.00  0.00           N
ATOM  10709  C12 POPE  221     132.799 108.042 103.393  1.00  0.00           C
ATOM  10712  C11 POPE  221     131.312 108.382 103.603  1.00  0.00           C
ATOM  10715  P   POPE  221     130.802 108.813 106.173  1.00  0.00           P
ATOM  10716  O13 POPE  221     131.673 109.613 107.063  1.00  0.00           O
ATOM  10717  O14 POPE  221     130.934 107.342 106.274  1.00  0.00           O
ATOM  10718  O11 POPE  221     129.322 109.324 106.293  1.00  0.00           O
ATOM  10719  O12 POPE  221     131.173 109.262 104.713  1.00  0.00           O
ATOM  10720  C1  POPE  221     128.483 108.982 107.393  1.00  0.00           C
ATOM  10723  C2  POPE  221     128.842 109.753 108.683  1.00  0.00           C
ATOM  10725  O21 POPE  221     127.942 109.353 109.733  1.00  0.00           O
ATOM  10726  C21 POPE  221     128.473 109.423 110.953  1.00  0.00           C
ATOM  10727  O22 POPE  221     129.673 109.374 111.203  1.00  0.00           O
ATOM  10728  C22 POPE  221     127.382 109.763 111.973  1.00  0.00           C
ATOM  10731  C3  POPE  221     128.743 111.293 108.513  1.00  0.00           C
ATOM  10734  O31 POPE  221     129.033 111.964 109.773  1.00  0.00           O
ATOM  10735  C31 POPE  221     130.283 112.333 109.943  1.00  0.00           C
ATOM  10736  O32 POPE  221     131.152 112.373 109.093  1.00  0.00           O
ATOM  10737  C32 POPE  221     130.533 112.674 111.414  1.00  0.00           C
ATOM  10740  C23 POPE  221     127.612 109.133 113.363  1.00  0.00           C
ATOM  10743  C24 POPE  221     127.143 110.034 114.513  1.00  0.00           C
ATOM  10746  C25 POPE  221     127.012 109.262 115.833  1.00  0.00           C
ATOM  10749  C26 POPE  221     126.602 110.153 117.013  1.00  0.00           C
ATOM  10752  C27 POPE  221     126.493 109.362 118.323  1.00  0.00           C
ATOM  10755  C28 POPE  221     125.933 110.183 119.503  1.00  0.00           C
ATOM  10758  C29 POPE  221     126.862 111.293 119.943  1.00  0.00           C
ATOM  10760 0C21 POPE  221     126.562 112.233 120.863  1.00  0.00           C
ATOM  10762 1C21 POPE  221     125.262 112.342 121.623  1.00  0.00           C
ATOM  10765 2C21 POPE  221     125.143 111.372 122.814  1.00  0.00           C
ATOM  10768 3C21 POPE  221     126.293 111.473 123.823  1.00  0.00           C
ATOM  10771 4C21 POPE  221     125.983 110.772 125.153  1.00  0.00           C
ATOM  10774 5C21 POPE  221     127.152 110.834 126.134  1.00  0.00           C
ATOM  10777 6C21 POPE  221     126.713 110.593 127.583  1.00  0.00           C
ATOM  10780 7C21 POPE  221     127.882 110.574 128.573  1.00  0.00           C
ATOM  10783 8C21 POPE  221     127.432 110.393 130.024  1.00  0.00           C
ATOM  10787  C33 POPE  221     130.442 114.192 111.673  1.00  0.00           C
ATOM  10790  C34 POPE  221     130.902 114.593 113.083  1.00  0.00           C
ATOM  10793  C35 POPE  221     130.072 113.993 114.223  1.00  0.00           C
ATOM  10796  C36 POPE  221     130.492 114.572 115.583  1.00  0.00           C
ATOM  10799  C37 POPE  221     129.753 113.942 116.774  1.00  0.00           C
ATOM  10802  C38 POPE  221     130.053 114.642 118.113  1.00  0.00           C
ATOM  10805  C39 POPE  221     129.163 115.873 118.363  1.00  0.00           C
ATOM  10808 0C31 POPE  221     127.762 115.503 118.863  1.00  0.00           C
ATOM  10811 1C31 POPE  221     126.792 116.692 118.803  1.00  0.00           C
ATOM  10814 2C31 POPE  221     125.372 116.363 119.283  1.00  0.00           C
ATOM  10817 3C31 POPE  221     125.262 116.193 120.813  1.00  0.00           C
ATOM  10820 4C31 POPE  221     123.802 116.132 121.283  1.00  0.00           C
ATOM  10823 5C31 POPE  221     123.673 116.114 122.814  1.00  0.00           C
ATOM  10826 6C31 POPE  221     122.253 116.403 123.293  1.00  0.00           C
ATOM  10830  NH3 POPE  222      16.882  52.953 153.404  1.00  0.00           N
ATOM  10834  C12 POPE  222      15.782  53.843 153.903  1.00  0.00           C
ATOM  10837  C11 POPE  222      14.983  53.153 155.023  1.00  0.00           C
ATOM  10840  P   POPE  222      12.472  52.912 154.414  1.00  0.00           P
ATOM  10841  O13 POPE  222      12.102  51.743 155.233  1.00  0.00           O
ATOM  10842  O14 POPE  222      11.442  53.923 154.083  1.00  0.00           O
ATOM  10843  O11 POPE  222      13.112  52.413 153.073  1.00  0.00           O
ATOM  10844  O12 POPE  222      13.662  53.702 155.104  1.00  0.00           O
ATOM  10845  C1  POPE  222      12.382  51.543 152.214  1.00  0.00           C
ATOM  10848  C2  POPE  222      12.812  51.792 150.753  1.00  0.00           C
ATOM  10850  O21 POPE  222      12.552  50.593 150.013  1.00  0.00           O
ATOM  10851  C21 POPE  222      12.452  50.604 148.693  1.00  0.00           C
ATOM  10852  O22 POPE  222      12.772  49.653 147.994  1.00  0.00           O
ATOM  10853  C22 POPE  222      11.902  51.903 148.093  1.00  0.00           C
ATOM  10856  C3  POPE  222      14.323  52.123 150.723  1.00  0.00           C
ATOM  10859  O31 POPE  222      14.872  52.333 149.404  1.00  0.00           O
ATOM  10860  C31 POPE  222      16.153  52.723 149.544  1.00  0.00           C
ATOM  10861  O32 POPE  222      16.672  52.902 150.634  1.00  0.00           O
ATOM  10862  C32 POPE  222      16.862  52.912 148.203  1.00  0.00           C
ATOM  10865  C23 POPE  222      11.432  51.693 146.634  1.00  0.00           C
ATOM  10868  C24 POPE  222      10.982  52.983 145.923  1.00  0.00           C
ATOM  10871  C25 POPE  222      10.072  52.673 144.723  1.00  0.00           C
ATOM  10874  C26 POPE  222       9.512  53.933 144.023  1.00  0.00           C
ATOM  10877  C27 POPE  222       8.122  53.684 143.413  1.00  0.00           C
ATOM  10880  C28 POPE  222       7.662  54.763 142.393  1.00  0.00           C
ATOM  10883  C29 POPE  222       7.602  56.153 142.983  1.00  0.00           C
ATOM  10885 0C21 POPE  222       7.863  57.312 142.333  1.00  0.00           C
ATOM  10887 1C21 POPE  222       8.212  57.473 140.873  1.00  0.00           C
ATOM  10890 2C21 POPE  222       7.332  58.554 140.213  1.00  0.00           C
ATOM  10893 3C21 POPE  222       7.592  58.733 138.713  1.00  0.00           C
ATOM  10896 4C21 POPE  222       6.732  59.843 138.083  1.00  0.00           C
ATOM  10899 5C21 POPE  222       5.282  59.424 137.814  1.00  0.00           C
ATOM  10902 6C21 POPE  222       4.402  60.593 137.344  1.00  0.00           C
ATOM  10905 7C21 POPE  222       2.975  60.163 136.973  1.00  0.00           C
ATOM  10908 8C21 POPE  222       2.065  61.343 136.634  1.00  0.00           C
ATOM  10912  C33 POPE  222      15.953  52.683 146.973  1.00  0.00           C
ATOM  10915  C34 POPE  222      16.712  52.694 145.634  1.00  0.00           C
ATOM  10918  C35 POPE  222      15.753  52.543 144.443  1.00  0.00           C
ATOM  10921  C36 POPE  222      16.432  52.393 143.074  1.00  0.00           C
ATOM  10924  C37 POPE  222      15.623  53.104 141.993  1.00  0.00           C
ATOM  10927  C38 POPE  222      16.042  52.793 140.553  1.00  0.00           C
ATOM  10930  C39 POPE  222      17.532  52.964 140.253  1.00  0.00           C
ATOM  10933 0C31 POPE  222      17.733  53.614 138.893  1.00  0.00           C
ATOM  10936 1C31 POPE  222      19.142  53.473 138.313  1.00  0.00           C
ATOM  10939 2C31 POPE  222      19.413  54.413 137.133  1.00  0.00           C
ATOM  10942 3C31 POPE  222      18.342  54.383 136.023  1.00  0.00           C
ATOM  10945 4C31 POPE  222      17.222  55.433 136.203  1.00  0.00           C
ATOM  10948 5C31 POPE  222      16.153  55.363 135.113  1.00  0.00           C
ATOM  10951 6C31 POPE  222      14.942  56.254 135.423  1.00  0.00           C
ATOM  10955  NH3 POPE  223     115.022 113.103 148.373  1.00  0.00           N
ATOM  10959  C12 POPE  223     114.523 114.522 148.283  1.00  0.00           C
ATOM  10962  C11 POPE  223     115.293 115.413 147.303  1.00  0.00           C
ATOM  10965  P   POPE  223     115.583 118.003 146.943  1.00  0.00           P
ATOM  10966  O13 POPE  223     114.743 119.222 147.093  1.00  0.00           O
ATOM  10967  O14 POPE  223     116.932 118.083 147.564  1.00  0.00           O
ATOM  10968  O11 POPE  223     115.743 117.653 145.404  1.00  0.00           O
ATOM  10969  O12 POPE  223     114.873 116.742 147.543  1.00  0.00           O
ATOM  10970  C1  POPE  223     116.503 118.573 144.593  1.00  0.00           C
ATOM  10973  C2  POPE  223     116.132 118.404 143.094  1.00  0.00           C
ATOM  10975  O21 POPE  223     117.133 119.023 142.253  1.00  0.00           O
ATOM  10976  C21 POPE  223     117.183 120.332 142.253  1.00  0.00           C
ATOM  10977  O22 POPE  223     116.503 121.092 142.913  1.00  0.00           O
ATOM  10978  C22 POPE  223     118.273 120.812 141.303  1.00  0.00           C
ATOM  10981  C3  POPE  223     114.673 118.863 142.814  1.00  0.00           C
ATOM  10984  O31 POPE  223     114.512 119.292 141.433  1.00  0.00           O
ATOM  10985  C31 POPE  223     113.713 120.354 141.313  1.00  0.00           C
ATOM  10986  O32 POPE  223     112.963 120.752 142.183  1.00  0.00           O
ATOM  10987  C32 POPE  223     113.903 121.022 139.963  1.00  0.00           C
ATOM  10990  C23 POPE  223     118.442 122.352 141.414  1.00  0.00           C
ATOM  10993  C24 POPE  223     119.652 122.883 140.633  1.00  0.00           C
ATOM  10996  C25 POPE  223     119.562 122.633 139.123  1.00  0.00           C
ATOM  10999  C26 POPE  223     120.622 123.443 138.373  1.00  0.00           C
ATOM  11002  C27 POPE  223     120.592 123.214 136.863  1.00  0.00           C
ATOM  11005  C28 POPE  223     121.683 123.982 136.094  1.00  0.00           C
ATOM  11008  C29 POPE  223     121.412 125.463 136.063  1.00  0.00           C
ATOM  11010 0C21 POPE  223     121.622 126.293 135.024  1.00  0.00           C
ATOM  11012 1C21 POPE  223     122.192 125.923 133.673  1.00  0.00           C
ATOM  11015 2C21 POPE  223     121.503 126.674 132.524  1.00  0.00           C
ATOM  11018 3C21 POPE  223     122.192 126.372 131.173  1.00  0.00           C
ATOM  11021 4C21 POPE  223     121.683 127.243 130.013  1.00  0.00           C
ATOM  11024 5C21 POPE  223     120.323 126.813 129.433  1.00  0.00           C
ATOM  11027 6C21 POPE  223     120.352 125.483 128.673  1.00  0.00           C
ATOM  11030 7C21 POPE  223     119.102 125.284 127.803  1.00  0.00           C
ATOM  11033 8C21 POPE  223     119.143 123.993 126.973  1.00  0.00           C
ATOM  11037  C33 POPE  223     114.412 122.464 140.153  1.00  0.00           C
ATOM  11040  C34 POPE  223     114.683 123.214 138.833  1.00  0.00           C
ATOM  11043  C35 POPE  223     113.433 123.894 138.263  1.00  0.00           C
ATOM  11046  C36 POPE  223     113.772 124.882 137.143  1.00  0.00           C
ATOM  11049  C37 POPE  223     112.603 125.843 136.824  1.00  0.00           C
ATOM  11052  C38 POPE  223     112.972 126.932 135.813  1.00  0.00           C
ATOM  11055  C39 POPE  223     112.683 126.534 134.363  1.00  0.00           C
ATOM  11058 0C31 POPE  223     113.203 127.543 133.313  1.00  0.00           C
ATOM  11061 1C31 POPE  223     112.712 128.973 133.543  1.00  0.00           C
ATOM  11064 2C31 POPE  223     113.122 129.923 132.414  1.00  0.00           C
ATOM  11067 3C31 POPE  223     111.932 130.383 131.564  1.00  0.00           C
ATOM  11070 4C31 POPE  223     112.363 131.331 130.433  1.00  0.00           C
ATOM  11073 5C31 POPE  223     111.193 131.760 129.543  1.00  0.00           C
ATOM  11076 6C31 POPE  223     111.594 132.671 128.383  1.00  0.00           C
ATOM  11080  NH3 POPE  224      70.632 124.093 107.563  1.00  0.00           N
ATOM  11084  C12 POPE  224      71.652 124.632 106.593  1.00  0.00           C
ATOM  11087  C11 POPE  224      71.243 126.044 106.134  1.00  0.00           C
ATOM  11090  P   POPE  224      69.043 127.123 105.174  1.00  0.00           P
ATOM  11091  O13 POPE  224      69.813 127.312 103.924  1.00  0.00           O
ATOM  11092  O14 POPE  224      67.613 126.733 105.083  1.00  0.00           O
ATOM  11093  O11 POPE  224      69.173 128.452 106.033  1.00  0.00           O
ATOM  11094  O12 POPE  224      69.822 126.153 106.143  1.00  0.00           O
ATOM  11095  C1  POPE  224      68.552 128.503 107.313  1.00  0.00           C
ATOM  11098  C2  POPE  224      69.592 128.354 108.463  1.00  0.00           C
ATOM  11100  O21 POPE  224      69.183 127.403 109.464  1.00  0.00           O
ATOM  11101  C21 POPE  224      68.104 127.753 110.133  1.00  0.00           C
ATOM  11102  O22 POPE  224      67.292 128.602 109.823  1.00  0.00           O
ATOM  11103  C22 POPE  224      68.062 127.002 111.463  1.00  0.00           C
ATOM  11106  C3  POPE  224      70.023 129.714 109.083  1.00  0.00           C
ATOM  11109  O31 POPE  224      70.833 129.473 110.263  1.00  0.00           O
ATOM  11110  C31 POPE  224      70.722 130.423 111.193  1.00  0.00           C
ATOM  11111  O32 POPE  224      70.183 131.501 111.033  1.00  0.00           O
ATOM  11112  C32 POPE  224      71.393 129.923 112.484  1.00  0.00           C
ATOM  11115  C23 POPE  224      67.003 127.644 112.393  1.00  0.00           C
ATOM  11118  C24 POPE  224      66.882 126.944 113.743  1.00  0.00           C
ATOM  11121  C25 POPE  224      68.033 127.243 114.713  1.00  0.00           C
ATOM  11124  C26 POPE  224      67.773 126.582 116.073  1.00  0.00           C
ATOM  11127  C27 POPE  224      68.973 126.613 117.013  1.00  0.00           C
ATOM  11130  C28 POPE  224      68.663 125.843 118.313  1.00  0.00           C
ATOM  11133  C29 POPE  224      69.813 125.892 119.293  1.00  0.00           C
ATOM  11135 0C21 POPE  224      70.072 126.932 120.103  1.00  0.00           C
ATOM  11137 1C21 POPE  224      69.272 128.203 120.183  1.00  0.00           C
ATOM  11140 2C21 POPE  224      69.592 129.052 121.433  1.00  0.00           C
ATOM  11143 3C21 POPE  224      70.952 129.742 121.333  1.00  0.00           C
ATOM  11146 4C21 POPE  224      71.223 130.829 122.393  1.00  0.00           C
ATOM  11149 5C21 POPE  224      71.803 130.294 123.703  1.00  0.00           C
ATOM  11152 6C21 POPE  224      72.243 131.430 124.633  1.00  0.00           C
ATOM  11155 7C21 POPE  224      72.964 130.930 125.883  1.00  0.00           C
ATOM  11158 8C21 POPE  224      73.513 132.050 126.774  1.00  0.00           C
ATOM  11162  C33 POPE  224      70.893 130.624 113.763  1.00  0.00           C
ATOM  11165  C34 POPE  224      71.312 129.863 115.024  1.00  0.00           C
ATOM  11168  C35 POPE  224      71.133 130.654 116.333  1.00  0.00           C
ATOM  11171  C36 POPE  224      69.713 131.191 116.533  1.00  0.00           C
ATOM  11174  C37 POPE  224      69.463 131.710 117.963  1.00  0.00           C
ATOM  11177  C38 POPE  224      68.012 132.190 118.143  1.00  0.00           C
ATOM  11180  C39 POPE  224      67.442 131.930 119.543  1.00  0.00           C
ATOM  11183 0C31 POPE  224      68.082 132.780 120.653  1.00  0.00           C
ATOM  11186 1C31 POPE  224      67.243 132.721 121.933  1.00  0.00           C
ATOM  11189 2C31 POPE  224      67.753 133.629 123.053  1.00  0.00           C
ATOM  11192 3C31 POPE  224      66.683 133.940 124.113  1.00  0.00           C
ATOM  11195 4C31 POPE  224      66.083 132.690 124.773  1.00  0.00           C
ATOM  11198 5C31 POPE  224      65.143 133.010 125.933  1.00  0.00           C
ATOM  11201 6C31 POPE  224      64.452 131.751 126.483  1.00  0.00           C
ATOM  11205  NH3 POPE  225      94.283  87.253 106.303  1.00  0.00           N
ATOM  11209  C12 POPE  225      92.852  87.723 106.183  1.00  0.00           C
ATOM  11212  C11 POPE  225      92.533  88.522 104.914  1.00  0.00           C
ATOM  11215  P   POPE  225      90.312  89.842 104.163  1.00  0.00           P
ATOM  11216  O13 POPE  225      90.433  91.324 104.153  1.00  0.00           O
ATOM  11217  O14 POPE  225      90.293  89.082 102.913  1.00  0.00           O
ATOM  11218  O11 POPE  225      88.993  89.453 104.953  1.00  0.00           O
ATOM  11219  O12 POPE  225      91.372  89.283 105.183  1.00  0.00           O
ATOM  11220  C1  POPE  225      88.213  90.424 105.664  1.00  0.00           C
ATOM  11223  C2  POPE  225      88.542  90.472 107.183  1.00  0.00           C
ATOM  11225  O21 POPE  225      87.592  91.284 107.893  1.00  0.00           O
ATOM  11226  C21 POPE  225      86.622  90.612 108.483  1.00  0.00           C
ATOM  11227  O22 POPE  225      86.243  89.493 108.183  1.00  0.00           O
ATOM  11228  C22 POPE  225      86.283  91.363 109.783  1.00  0.00           C
ATOM  11231  C3  POPE  225      89.932  91.044 107.543  1.00  0.00           C
ATOM  11234  O31 POPE  225      90.563  90.214 108.523  1.00  0.00           O
ATOM  11235  C31 POPE  225      90.243  90.434 109.793  1.00  0.00           C
ATOM  11236  O32 POPE  225      89.543  91.354 110.193  1.00  0.00           O
ATOM  11237  C32 POPE  225      90.942  89.382 110.643  1.00  0.00           C
ATOM  11240  C23 POPE  225      84.792  91.503 110.093  1.00  0.00           C
ATOM  11243  C24 POPE  225      84.593  92.053 111.513  1.00  0.00           C
ATOM  11246  C25 POPE  225      83.153  91.833 112.003  1.00  0.00           C
ATOM  11249  C26 POPE  225      82.963  92.183 113.483  1.00  0.00           C
ATOM  11252  C27 POPE  225      81.523  91.964 113.983  1.00  0.00           C
ATOM  11255  C28 POPE  225      81.423  90.904 115.103  1.00  0.00           C
ATOM  11258  C29 POPE  225      80.003  90.694 115.553  1.00  0.00           C
ATOM  11260 0C21 POPE  225      79.603  90.612 116.833  1.00  0.00           C
ATOM  11262 1C21 POPE  225      80.522  90.653 118.024  1.00  0.00           C
ATOM  11265 2C21 POPE  225      80.033  89.842 119.243  1.00  0.00           C
ATOM  11268 3C21 POPE  225      79.472  90.723 120.384  1.00  0.00           C
ATOM  11271 4C21 POPE  225      78.113  91.363 120.083  1.00  0.00           C
ATOM  11274 5C21 POPE  225      77.743  92.473 121.083  1.00  0.00           C
ATOM  11277 6C21 POPE  225      77.773  92.062 122.563  1.00  0.00           C
ATOM  11280 7C21 POPE  225      77.493  93.243 123.494  1.00  0.00           C
ATOM  11283 8C21 POPE  225      77.552  92.863 124.973  1.00  0.00           C
ATOM  11287  C33 POPE  225      90.013  88.863 111.753  1.00  0.00           C
ATOM  11290  C34 POPE  225      90.083  89.712 113.024  1.00  0.00           C
ATOM  11293  C35 POPE  225      88.933  89.362 113.973  1.00  0.00           C
ATOM  11296  C36 POPE  225      87.633  90.083 113.603  1.00  0.00           C
ATOM  11299  C37 POPE  225      87.643  91.573 113.953  1.00  0.00           C
ATOM  11302  C38 POPE  225      86.602  92.002 115.003  1.00  0.00           C
ATOM  11305  C39 POPE  225      86.562  91.173 116.293  1.00  0.00           C
ATOM  11308 0C31 POPE  225      85.423  91.593 117.233  1.00  0.00           C
ATOM  11311 1C31 POPE  225      85.153  90.512 118.293  1.00  0.00           C
ATOM  11314 2C31 POPE  225      84.012  90.904 119.243  1.00  0.00           C
ATOM  11317 3C31 POPE  225      84.512  91.482 120.574  1.00  0.00           C
ATOM  11320 4C31 POPE  225      83.333  91.862 121.473  1.00  0.00           C
ATOM  11323 5C31 POPE  225      83.722  92.732 122.674  1.00  0.00           C
ATOM  11326 6C31 POPE  225      82.503  93.334 123.373  1.00  0.00           C
ATOM  11330  NH3 POPE  226      13.412  10.783 109.204  1.00  0.00           N
ATOM  11334  C12 POPE  226      13.042  12.123 109.783  1.00  0.00           C
ATOM  11337  C11 POPE  226      12.822  13.193 108.703  1.00  0.00           C
ATOM  11340  P   POPE  226      12.083  15.723 109.324  1.00  0.00           P
ATOM  11341  O13 POPE  226      10.712  16.253 109.253  1.00  0.00           O
ATOM  11342  O14 POPE  226      13.092  16.233 108.354  1.00  0.00           O
ATOM  11343  O11 POPE  226      12.692  15.943 110.743  1.00  0.00           O
ATOM  11344  O12 POPE  226      11.962  14.163 109.253  1.00  0.00           O
ATOM  11345  C1  POPE  226      12.733  17.263 111.263  1.00  0.00           C
ATOM  11348  C2  POPE  226      11.953  17.273 112.583  1.00  0.00           C
ATOM  11350  O21 POPE  226      11.983  18.583 113.173  1.00  0.00           O
ATOM  11351  C21 POPE  226      11.102  19.413 112.653  1.00  0.00           C
ATOM  11352  O22 POPE  226      10.262  19.143 111.813  1.00  0.00           O
ATOM  11353  C22 POPE  226      11.252  20.803 113.293  1.00  0.00           C
ATOM  11356  C3  POPE  226      12.613  16.283 113.563  1.00  0.00           C
ATOM  11359  O31 POPE  226      11.632  15.823 114.513  1.00  0.00           O
ATOM  11360  C31 POPE  226      12.132  15.683 115.743  1.00  0.00           C
ATOM  11361  O32 POPE  226      13.262  15.983 116.094  1.00  0.00           O
ATOM  11362  C32 POPE  226      11.082  15.053 116.643  1.00  0.00           C
ATOM  11365  C23 POPE  226      10.102  21.723 112.833  1.00  0.00           C
ATOM  11368  C24 POPE  226       9.993  23.033 113.623  1.00  0.00           C
ATOM  11371  C25 POPE  226       8.642  23.723 113.363  1.00  0.00           C
ATOM  11374  C26 POPE  226       8.332  24.883 114.303  1.00  0.00           C
ATOM  11377  C27 POPE  226       6.892  25.403 114.123  1.00  0.00           C
ATOM  11380  C28 POPE  226       6.632  26.743 114.823  1.00  0.00           C
ATOM  11383  C29 POPE  226       6.992  26.673 116.293  1.00  0.00           C
ATOM  11385 0C21 POPE  226       6.122  26.663 117.313  1.00  0.00           C
ATOM  11387 1C21 POPE  226       4.622  26.713 117.213  1.00  0.00           C
ATOM  11390 2C21 POPE  226       3.922  26.433 118.553  1.00  0.00           C
ATOM  11393 3C21 POPE  226       4.172  27.543 119.593  1.00  0.00           C
ATOM  11396 4C21 POPE  226       3.342  27.393 120.873  1.00  0.00           C
ATOM  11399 5C21 POPE  226       3.742  26.193 121.753  1.00  0.00           C
ATOM  11402 6C21 POPE  226       5.132  26.343 122.393  1.00  0.00           C
ATOM  11405 7C21 POPE  226       5.493  25.183 123.333  1.00  0.00           C
ATOM  11408 8C21 POPE  226       6.873  25.353 123.953  1.00  0.00           C
ATOM  11412  C33 POPE  226      11.712  14.343 117.863  1.00  0.00           C
ATOM  11415  C34 POPE  226      10.662  13.533 118.643  1.00  0.00           C
ATOM  11418  C35 POPE  226      11.252  12.723 119.803  1.00  0.00           C
ATOM  11421  C36 POPE  226      12.062  13.593 120.783  1.00  0.00           C
ATOM  11424  C37 POPE  226      12.273  12.943 122.153  1.00  0.00           C
ATOM  11427  C38 POPE  226      13.052  13.863 123.094  1.00  0.00           C
ATOM  11430  C39 POPE  226      12.642  13.743 124.573  1.00  0.00           C
ATOM  11433 0C31 POPE  226      12.722  12.313 125.123  1.00  0.00           C
ATOM  11436 1C31 POPE  226      12.663  12.293 126.653  1.00  0.00           C
ATOM  11439 2C31 POPE  226      12.543  10.873 127.223  1.00  0.00           C
ATOM  11442 3C31 POPE  226      12.602  10.813 128.753  1.00  0.00           C
ATOM  11445 4C31 POPE  226      12.413   9.383 129.274  1.00  0.00           C
ATOM  11448 5C31 POPE  226      12.622   9.253 130.793  1.00  0.00           C
ATOM  11451 6C31 POPE  226      12.422   7.823 131.303  1.00  0.00           C
ATOM  11455  NH3 POPE  227      81.562  27.643 105.024  1.00  0.00           N
ATOM  11459  C12 POPE  227      81.763  29.053 105.483  1.00  0.00           C
ATOM  11462  C11 POPE  227      81.322  29.203 106.933  1.00  0.00           C
ATOM  11465  P   POPE  227      81.103  30.993 108.763  1.00  0.00           P
ATOM  11466  O13 POPE  227      82.152  30.363 109.553  1.00  0.00           O
ATOM  11467  O14 POPE  227      80.963  32.463 108.863  1.00  0.00           O
ATOM  11468  O11 POPE  227      79.693  30.373 109.193  1.00  0.00           O
ATOM  11469  O12 POPE  227      81.253  30.593 107.244  1.00  0.00           O
ATOM  11470  C1  POPE  227      79.533  29.963 110.574  1.00  0.00           C
ATOM  11473  C2  POPE  227      79.662  31.123 111.623  1.00  0.00           C
ATOM  11475  O21 POPE  227      79.932  30.623 112.933  1.00  0.00           O
ATOM  11476  C21 POPE  227      78.993  30.003 113.613  1.00  0.00           C
ATOM  11477  O22 POPE  227      77.863  29.763 113.253  1.00  0.00           O
ATOM  11478  C22 POPE  227      79.583  29.583 114.963  1.00  0.00           C
ATOM  11481  C3  POPE  227      78.493  32.143 111.564  1.00  0.00           C
ATOM  11484  O31 POPE  227      78.703  33.193 112.533  1.00  0.00           O
ATOM  11485  C31 POPE  227      77.593  33.764 112.983  1.00  0.00           C
ATOM  11486  O32 POPE  227      76.462  33.493 112.623  1.00  0.00           O
ATOM  11487  C32 POPE  227      77.964  34.854 113.994  1.00  0.00           C
ATOM  11490  C23 POPE  227      79.372  30.653 116.053  1.00  0.00           C
ATOM  11493  C24 POPE  227      80.143  30.283 117.333  1.00  0.00           C
ATOM  11496  C25 POPE  227      79.903  31.233 118.513  1.00  0.00           C
ATOM  11499  C26 POPE  227      78.682  30.863 119.363  1.00  0.00           C
ATOM  11502  C27 POPE  227      78.923  31.143 120.863  1.00  0.00           C
ATOM  11505  C28 POPE  227      77.762  30.683 121.763  1.00  0.00           C
ATOM  11508  C29 POPE  227      76.632  31.673 121.833  1.00  0.00           C
ATOM  11510 0C21 POPE  227      75.622  31.593 122.723  1.00  0.00           C
ATOM  11512 1C21 POPE  227      75.433  30.493 123.734  1.00  0.00           C
ATOM  11515 2C21 POPE  227      75.963  30.853 125.133  1.00  0.00           C
ATOM  11518 3C21 POPE  227      75.153  31.953 125.833  1.00  0.00           C
ATOM  11521 4C21 POPE  227      75.522  32.133 127.313  1.00  0.00           C
ATOM  11524 5C21 POPE  227      74.942  31.043 128.223  1.00  0.00           C
ATOM  11527 6C21 POPE  227      75.372  31.183 129.693  1.00  0.00           C
ATOM  11530 7C21 POPE  227      74.743  30.103 130.583  1.00  0.00           C
ATOM  11533 8C21 POPE  227      75.273  30.123 132.023  1.00  0.00           C
ATOM  11537  C33 POPE  227      77.923  34.373 115.463  1.00  0.00           C
ATOM  11540  C34 POPE  227      76.562  33.793 115.854  1.00  0.00           C
ATOM  11543  C35 POPE  227      76.243  33.733 117.353  1.00  0.00           C
ATOM  11546  C36 POPE  227      74.743  33.493 117.573  1.00  0.00           C
ATOM  11549  C37 POPE  227      74.292  33.464 119.043  1.00  0.00           C
ATOM  11552  C38 POPE  227      72.762  33.323 119.163  1.00  0.00           C
ATOM  11555  C39 POPE  227      72.232  33.503 120.594  1.00  0.00           C
ATOM  11558 0C31 POPE  227      72.103  32.193 121.393  1.00  0.00           C
ATOM  11561 1C31 POPE  227      71.652  32.483 122.833  1.00  0.00           C
ATOM  11564 2C31 POPE  227      71.133  31.253 123.603  1.00  0.00           C
ATOM  11567 3C31 POPE  227      70.433  31.663 124.903  1.00  0.00           C
ATOM  11570 4C31 POPE  227      69.622  30.533 125.543  1.00  0.00           C
ATOM  11573 5C31 POPE  227      68.542  31.053 126.494  1.00  0.00           C
ATOM  11576 6C31 POPE  227      67.562  29.963 126.933  1.00  0.00           C
ATOM  11580  NH3 POPE  228      12.932  54.233 105.443  1.00  0.00           N
ATOM  11584  C12 POPE  228      14.402  54.284 105.063  1.00  0.00           C
ATOM  11587  C11 POPE  228      15.332  54.273 106.293  1.00  0.00           C
ATOM  11590  P   POPE  228      17.752  55.293 105.783  1.00  0.00           P
ATOM  11591  O13 POPE  228      19.013  54.804 105.164  1.00  0.00           O
ATOM  11592  O14 POPE  228      17.103  56.493 105.213  1.00  0.00           O
ATOM  11593  O11 POPE  228      18.163  55.633 107.273  1.00  0.00           O
ATOM  11594  O12 POPE  228      16.712  54.104 105.923  1.00  0.00           O
ATOM  11595  C1  POPE  228      17.292  56.293 108.183  1.00  0.00           C
ATOM  11598  C2  POPE  228      16.782  55.342 109.313  1.00  0.00           C
ATOM  11600  O21 POPE  228      16.862  56.083 110.543  1.00  0.00           O
ATOM  11601  C21 POPE  228      16.833  55.424 111.683  1.00  0.00           C
ATOM  11602  O22 POPE  228      17.733  55.483 112.524  1.00  0.00           O
ATOM  11603  C22 POPE  228      15.523  54.703 111.903  1.00  0.00           C
ATOM  11606  C3  POPE  228      17.562  53.973 109.344  1.00  0.00           C
ATOM  11609  O31 POPE  228      18.942  54.152 109.744  1.00  0.00           O
ATOM  11610  C31 POPE  228      19.372  53.354 110.723  1.00  0.00           C
ATOM  11611  O32 POPE  228      18.753  52.434 111.223  1.00  0.00           O
ATOM  11612  C32 POPE  228      20.732  53.903 111.193  1.00  0.00           C
ATOM  11615  C23 POPE  228      15.432  54.292 113.393  1.00  0.00           C
ATOM  11618  C24 POPE  228      14.182  53.463 113.703  1.00  0.00           C
ATOM  11621  C25 POPE  228      14.193  52.943 115.153  1.00  0.00           C
ATOM  11624  C26 POPE  228      15.182  51.792 115.363  1.00  0.00           C
ATOM  11627  C27 POPE  228      15.363  51.433 116.833  1.00  0.00           C
ATOM  11630  C28 POPE  228      16.493  50.424 117.033  1.00  0.00           C
ATOM  11633  C29 POPE  228      17.022  50.464 118.443  1.00  0.00           C
ATOM  11635 0C21 POPE  228      16.422  49.934 119.513  1.00  0.00           C
ATOM  11637 1C21 POPE  228      15.132  49.144 119.543  1.00  0.00           C
ATOM  11640 2C21 POPE  228      15.312  47.753 120.193  1.00  0.00           C
ATOM  11643 3C21 POPE  228      15.852  47.832 121.634  1.00  0.00           C
ATOM  11646 4C21 POPE  228      15.912  46.483 122.344  1.00  0.00           C
ATOM  11649 5C21 POPE  228      14.532  45.984 122.803  1.00  0.00           C
ATOM  11652 6C21 POPE  228      14.632  44.723 123.683  1.00  0.00           C
ATOM  11655 7C21 POPE  228      13.292  44.343 124.324  1.00  0.00           C
ATOM  11658 8C21 POPE  228      13.382  43.133 125.253  1.00  0.00           C
ATOM  11662  C33 POPE  228      21.532  52.924 112.053  1.00  0.00           C
ATOM  11665  C34 POPE  228      22.622  53.562 112.923  1.00  0.00           C
ATOM  11668  C35 POPE  228      22.153  54.104 114.283  1.00  0.00           C
ATOM  11671  C36 POPE  228      23.342  54.253 115.244  1.00  0.00           C
ATOM  11674  C37 POPE  228      22.983  54.923 116.583  1.00  0.00           C
ATOM  11677  C38 POPE  228      24.183  54.973 117.533  1.00  0.00           C
ATOM  11680  C39 POPE  228      23.872  55.742 118.823  1.00  0.00           C
ATOM  11683 0C31 POPE  228      25.022  55.773 119.844  1.00  0.00           C
ATOM  11686 1C31 POPE  228      24.632  56.613 121.063  1.00  0.00           C
ATOM  11689 2C31 POPE  228      25.642  56.604 122.223  1.00  0.00           C
ATOM  11692 3C31 POPE  228      25.822  55.194 122.823  1.00  0.00           C
ATOM  11695 4C31 POPE  228      26.243  55.223 124.303  1.00  0.00           C
ATOM  11698 5C31 POPE  228      26.712  53.853 124.813  1.00  0.00           C
ATOM  11701 6C31 POPE  228      27.042  53.853 126.303  1.00  0.00           C
ATOM  11705  NH3 POPE  229      82.802  92.883 150.463  1.00  0.00           N
ATOM  11709  C12 POPE  229      83.883  92.253 151.293  1.00  0.00           C
ATOM  11712  C11 POPE  229      84.902  91.523 150.414  1.00  0.00           C
ATOM  11715  P   POPE  229      84.963  88.894 150.193  1.00  0.00           P
ATOM  11716  O13 POPE  229      86.433  88.912 150.423  1.00  0.00           O
ATOM  11717  O14 POPE  229      84.132  88.293 151.244  1.00  0.00           O
ATOM  11718  O11 POPE  229      84.714  88.163 148.803  1.00  0.00           O
ATOM  11719  O12 POPE  229      84.372  90.323 149.854  1.00  0.00           O
ATOM  11720  C1  POPE  229      85.703  87.253 148.294  1.00  0.00           C
ATOM  11723  C2  POPE  229      85.312  86.633 146.914  1.00  0.00           C
ATOM  11725  O21 POPE  229      86.453  86.363 146.094  1.00  0.00           O
ATOM  11726  C21 POPE  229      87.332  85.483 146.543  1.00  0.00           C
ATOM  11727  O22 POPE  229      87.463  85.113 147.683  1.00  0.00           O
ATOM  11728  C22 POPE  229      88.083  84.923 145.313  1.00  0.00           C
ATOM  11731  C3  POPE  229      84.323  87.522 146.113  1.00  0.00           C
ATOM  11734  O31 POPE  229      84.473  87.473 144.673  1.00  0.00           O
ATOM  11735  C31 POPE  229      85.183  88.443 144.134  1.00  0.00           C
ATOM  11736  O32 POPE  229      86.073  89.082 144.693  1.00  0.00           O
ATOM  11737  C32 POPE  229      84.702  88.714 142.713  1.00  0.00           C
ATOM  11740  C23 POPE  229      88.523  86.013 144.303  1.00  0.00           C
ATOM  11743  C24 POPE  229      89.164  85.492 143.003  1.00  0.00           C
ATOM  11746  C25 POPE  229      90.533  84.812 143.183  1.00  0.00           C
ATOM  11749  C26 POPE  229      91.362  84.802 141.893  1.00  0.00           C
ATOM  11752  C27 POPE  229      92.844  84.403 142.063  1.00  0.00           C
ATOM  11755  C28 POPE  229      93.083  82.883 142.163  1.00  0.00           C
ATOM  11758  C29 POPE  229      94.533  82.473 142.244  1.00  0.00           C
ATOM  11760 0C21 POPE  229      95.332  82.093 141.234  1.00  0.00           C
ATOM  11762 1C21 POPE  229      94.952  82.033 139.763  1.00  0.00           C
ATOM  11765 2C21 POPE  229      95.484  83.272 139.023  1.00  0.00           C
ATOM  11768 3C21 POPE  229      94.923  83.404 137.593  1.00  0.00           C
ATOM  11771 4C21 POPE  229      95.393  84.673 136.863  1.00  0.00           C
ATOM  11774 5C21 POPE  229      95.052  85.983 137.603  1.00  0.00           C
ATOM  11777 6C21 POPE  229      95.433  87.253 136.833  1.00  0.00           C
ATOM  11780 7C21 POPE  229      95.243  88.513 137.683  1.00  0.00           C
ATOM  11783 8C21 POPE  229      95.484  89.833 136.933  1.00  0.00           C
ATOM  11787  C33 POPE  229      85.693  89.613 141.953  1.00  0.00           C
ATOM  11790  C34 POPE  229      85.212  89.912 140.533  1.00  0.00           C
ATOM  11793  C35 POPE  229      86.302  90.533 139.643  1.00  0.00           C
ATOM  11796  C36 POPE  229      85.883  90.542 138.164  1.00  0.00           C
ATOM  11799  C37 POPE  229      87.023  90.943 137.213  1.00  0.00           C
ATOM  11802  C38 POPE  229      87.214  92.452 137.033  1.00  0.00           C
ATOM  11805  C39 POPE  229      85.993  93.132 136.373  1.00  0.00           C
ATOM  11808 0C31 POPE  229      86.393  94.104 135.253  1.00  0.00           C
ATOM  11811 1C31 POPE  229      85.173  94.763 134.593  1.00  0.00           C
ATOM  11814 2C31 POPE  229      85.492  95.354 133.214  1.00  0.00           C
ATOM  11817 3C31 POPE  229      86.613  96.403 133.243  1.00  0.00           C
ATOM  11820 4C31 POPE  229      86.903  97.014 131.873  1.00  0.00           C
ATOM  11823 5C31 POPE  229      87.933  98.143 131.953  1.00  0.00           C
ATOM  11826 6C31 POPE  229      88.213  98.802 130.613  1.00  0.00           C
ATOM  11830  NH3 POPE  230      70.883   5.543 148.363  1.00  0.00           N
ATOM  11834  C12 POPE  230      71.943   4.573 147.903  1.00  0.00           C
ATOM  11837  C11 POPE  230      73.323   5.193 148.143  1.00  0.00           C
ATOM  11840  P   POPE  230      75.842   4.893 147.613  1.00  0.00           P
ATOM  11841  O13 POPE  230      75.853   6.323 147.243  1.00  0.00           O
ATOM  11842  O14 POPE  230      76.453   4.513 148.913  1.00  0.00           O
ATOM  11843  O11 POPE  230      76.442   4.033 146.433  1.00  0.00           O
ATOM  11844  O12 POPE  230      74.354   4.353 147.623  1.00  0.00           O
ATOM  11845  C1  POPE  230      77.853   3.963 146.213  1.00  0.00           C
ATOM  11848  C2  POPE  230      78.333   4.753 144.953  1.00  0.00           C
ATOM  11850  O21 POPE  230      77.923   4.103 143.734  1.00  0.00           O
ATOM  11851  C21 POPE  230      78.552   3.013 143.343  1.00  0.00           C
ATOM  11852  O22 POPE  230      79.472   2.463 143.893  1.00  0.00           O
ATOM  11853  C22 POPE  230      77.972   2.543 142.003  1.00  0.00           C
ATOM  11856  C3  POPE  230      79.872   5.033 145.053  1.00  0.00           C
ATOM  11859  O31 POPE  230      80.522   5.293 143.793  1.00  0.00           O
ATOM  11860  C31 POPE  230      81.332   6.343 143.743  1.00  0.00           C
ATOM  11861  O32 POPE  230      81.273   7.333 144.443  1.00  0.00           O
ATOM  11862  C32 POPE  230      82.402   6.063 142.683  1.00  0.00           C
ATOM  11865  C23 POPE  230      79.062   2.543 140.893  1.00  0.00           C
ATOM  11868  C24 POPE  230      78.653   1.723 139.673  1.00  0.00           C
ATOM  11871  C25 POPE  230      77.872   2.503 138.613  1.00  0.00           C
ATOM  11874  C26 POPE  230      77.263   1.546 137.583  1.00  0.00           C
ATOM  11877  C27 POPE  230      76.792   2.223 136.283  1.00  0.00           C
ATOM  11880  C28 POPE  230      76.023   1.226 135.393  1.00  0.00           C
ATOM  11883  C29 POPE  230      76.023   1.556 133.924  1.00  0.00           C
ATOM  11885 0C21 POPE  230      76.192   0.666 132.923  1.00  0.00           C
ATOM  11887 1C21 POPE  230      76.353  -0.824 133.083  1.00  0.00           C
ATOM  11890 2C21 POPE  230      75.592  -1.644 132.023  1.00  0.00           C
ATOM  11893 3C21 POPE  230      75.582  -3.144 132.363  1.00  0.00           C
ATOM  11896 4C21 POPE  230      74.942  -4.004 131.274  1.00  0.00           C
ATOM  11899 5C21 POPE  230      74.702  -5.464 131.713  1.00  0.00           C
ATOM  11902 6C21 POPE  230      73.513  -5.604 132.674  1.00  0.00           C
ATOM  11905 7C21 POPE  230      73.222  -7.064 133.063  1.00  0.00           C
ATOM  11908 8C21 POPE  230      72.062  -7.194 134.053  1.00  0.00           C
ATOM  11912  C33 POPE  230      83.252   4.803 142.983  1.00  0.00           C
ATOM  11915  C34 POPE  230      83.923   4.233 141.723  1.00  0.00           C
ATOM  11918  C35 POPE  230      83.053   3.153 141.053  1.00  0.00           C
ATOM  11921  C36 POPE  230      83.613   2.633 139.723  1.00  0.00           C
ATOM  11924  C37 POPE  230      82.972   1.296 139.333  1.00  0.00           C
ATOM  11927  C38 POPE  230      83.073   0.936 137.843  1.00  0.00           C
ATOM  11930  C39 POPE  230      82.143   1.803 136.973  1.00  0.00           C
ATOM  11933 0C31 POPE  230      81.854   1.176 135.603  1.00  0.00           C
ATOM  11936 1C31 POPE  230      80.573   1.753 134.973  1.00  0.00           C
ATOM  11939 2C31 POPE  230      80.082   0.946 133.774  1.00  0.00           C
ATOM  11942 3C31 POPE  230      80.952   1.136 132.524  1.00  0.00           C
ATOM  11945 4C31 POPE  230      80.423   0.336 131.333  1.00  0.00           C
ATOM  11948 5C31 POPE  230      81.222   0.596 130.053  1.00  0.00           C
ATOM  11951 6C31 POPE  230      80.553  -0.004 128.813  1.00  0.00           C
ATOM  11955  NH3 POPE  231      35.853  35.003 148.923  1.00  0.00           N
ATOM  11959  C12 POPE  231      36.153  34.213 150.163  1.00  0.00           C
ATOM  11962  C11 POPE  231      35.682  32.763 150.003  1.00  0.00           C
ATOM  11965  P   POPE  231      37.252  30.674 149.893  1.00  0.00           P
ATOM  11966  O13 POPE  231      37.853  31.153 148.643  1.00  0.00           O
ATOM  11967  O14 POPE  231      38.213  29.983 150.794  1.00  0.00           O
ATOM  11968  O11 POPE  231      36.013  29.743 149.593  1.00  0.00           O
ATOM  11969  O12 POPE  231      36.632  31.913 150.643  1.00  0.00           O
ATOM  11970  C1  POPE  231      36.062  28.883 148.453  1.00  0.00           C
ATOM  11973  C2  POPE  231      35.583  29.573 147.143  1.00  0.00           C
ATOM  11975  O21 POPE  231      34.193  29.293 146.874  1.00  0.00           O
ATOM  11976  C21 POPE  231      33.903  28.143 146.273  1.00  0.00           C
ATOM  11977  O22 POPE  231      34.603  27.143 146.263  1.00  0.00           O
ATOM  11978  C22 POPE  231      32.573  28.283 145.543  1.00  0.00           C
ATOM  11981  C3  POPE  231      36.542  29.283 145.933  1.00  0.00           C
ATOM  11984  O31 POPE  231      36.013  29.893 144.723  1.00  0.00           O
ATOM  11985  C31 POPE  231      36.812  29.813 143.664  1.00  0.00           C
ATOM  11986  O32 POPE  231      37.962  29.424 143.664  1.00  0.00           O
ATOM  11987  C32 POPE  231      35.993  30.253 142.433  1.00  0.00           C
ATOM  11990  C23 POPE  231      32.822  28.933 144.153  1.00  0.00           C
ATOM  11993  C24 POPE  231      31.542  29.163 143.343  1.00  0.00           C
ATOM  11996  C25 POPE  231      31.802  29.943 142.043  1.00  0.00           C
ATOM  11999  C26 POPE  231      32.322  29.073 140.883  1.00  0.00           C
ATOM  12002  C27 POPE  231      32.692  29.923 139.653  1.00  0.00           C
ATOM  12005  C28 POPE  231      33.073  29.103 138.403  1.00  0.00           C
ATOM  12008  C29 POPE  231      33.662  30.003 137.344  1.00  0.00           C
ATOM  12010 0C21 POPE  231      33.312  30.123 136.053  1.00  0.00           C
ATOM  12012 1C21 POPE  231      32.252  29.343 135.314  1.00  0.00           C
ATOM  12015 2C21 POPE  231      32.392  29.543 133.793  1.00  0.00           C
ATOM  12018 3C21 POPE  231      33.693  28.993 133.173  1.00  0.00           C
ATOM  12021 4C21 POPE  231      34.272  29.913 132.073  1.00  0.00           C
ATOM  12024 5C21 POPE  231      35.162  31.033 132.633  1.00  0.00           C
ATOM  12027 6C21 POPE  231      35.603  32.033 131.553  1.00  0.00           C
ATOM  12030 7C21 POPE  231      36.853  32.832 131.923  1.00  0.00           C
ATOM  12033 8C21 POPE  231      37.213  33.894 130.873  1.00  0.00           C
ATOM  12037  C33 POPE  231      36.632  29.913 141.073  1.00  0.00           C
ATOM  12040  C34 POPE  231      37.302  31.103 140.363  1.00  0.00           C
ATOM  12043  C35 POPE  231      36.792  31.303 138.933  1.00  0.00           C
ATOM  12046  C36 POPE  231      37.462  32.493 138.234  1.00  0.00           C
ATOM  12049  C37 POPE  231      36.812  32.823 136.883  1.00  0.00           C
ATOM  12052  C38 POPE  231      37.252  34.194 136.333  1.00  0.00           C
ATOM  12055  C39 POPE  231      36.072  35.023 135.833  1.00  0.00           C
ATOM  12058 0C31 POPE  231      36.452  36.483 135.553  1.00  0.00           C
ATOM  12061 1C31 POPE  231      35.222  37.363 135.233  1.00  0.00           C
ATOM  12064 2C31 POPE  231      34.873  37.443 133.734  1.00  0.00           C
ATOM  12067 3C31 POPE  231      35.853  38.263 132.884  1.00  0.00           C
ATOM  12070 4C31 POPE  231      36.013  39.714 133.373  1.00  0.00           C
ATOM  12073 5C31 POPE  231      36.653  40.653 132.353  1.00  0.00           C
ATOM  12076 6C31 POPE  231      36.862  42.053 132.933  1.00  0.00           C
ATOM  12080  NH3 POPE  232      69.932  18.253 104.204  1.00  0.00           N
ATOM  12084  C12 POPE  232      71.083  18.443 103.243  1.00  0.00           C
ATOM  12087  C11 POPE  232      72.403  18.723 103.973  1.00  0.00           C
ATOM  12090  P   POPE  232      72.613  21.343 104.213  1.00  0.00           P
ATOM  12091  O13 POPE  232      73.853  21.903 104.773  1.00  0.00           O
ATOM  12092  O14 POPE  232      72.463  21.353 102.733  1.00  0.00           O
ATOM  12093  O11 POPE  232      71.413  22.173 104.773  1.00  0.00           O
ATOM  12094  O12 POPE  232      72.322  19.893 104.783  1.00  0.00           O
ATOM  12095  C1  POPE  232      70.693  21.854 105.963  1.00  0.00           C
ATOM  12098  C2  POPE  232      71.332  22.473 107.253  1.00  0.00           C
ATOM  12100  O21 POPE  232      71.083  21.713 108.443  1.00  0.00           O
ATOM  12101  C21 POPE  232      69.833  21.373 108.713  1.00  0.00           C
ATOM  12102  O22 POPE  232      68.832  21.653 108.063  1.00  0.00           O
ATOM  12103  C22 POPE  232      69.792  20.534 109.993  1.00  0.00           C
ATOM  12106  C3  POPE  232      71.072  24.003 107.473  1.00  0.00           C
ATOM  12109  O31 POPE  232      71.832  24.573 108.573  1.00  0.00           O
ATOM  12110  C31 POPE  232      71.182  24.653 109.744  1.00  0.00           C
ATOM  12111  O32 POPE  232      70.033  24.303 109.923  1.00  0.00           O
ATOM  12112  C32 POPE  232      72.073  25.133 110.893  1.00  0.00           C
ATOM  12115  C23 POPE  232      68.533  20.823 110.823  1.00  0.00           C
ATOM  12118  C24 POPE  232      68.143  19.663 111.763  1.00  0.00           C
ATOM  12121  C25 POPE  232      68.673  19.703 113.203  1.00  0.00           C
ATOM  12124  C26 POPE  232      67.793  18.813 114.113  1.00  0.00           C
ATOM  12127  C27 POPE  232      68.222  18.693 115.574  1.00  0.00           C
ATOM  12130  C28 POPE  232      67.243  17.833 116.403  1.00  0.00           C
ATOM  12133  C29 POPE  232      67.683  17.733 117.843  1.00  0.00           C
ATOM  12135 0C21 POPE  232      68.003  16.603 118.494  1.00  0.00           C
ATOM  12137 1C21 POPE  232      67.952  15.213 117.943  1.00  0.00           C
ATOM  12140 2C21 POPE  232      68.572  14.193 118.914  1.00  0.00           C
ATOM  12143 3C21 POPE  232      68.283  12.733 118.543  1.00  0.00           C
ATOM  12146 4C21 POPE  232      69.043  11.783 119.464  1.00  0.00           C
ATOM  12149 5C21 POPE  232      68.762  10.303 119.193  1.00  0.00           C
ATOM  12152 6C21 POPE  232      67.473   9.783 119.844  1.00  0.00           C
ATOM  12155 7C21 POPE  232      67.333   8.263 119.744  1.00  0.00           C
ATOM  12158 8C21 POPE  232      66.854   7.603 121.043  1.00  0.00           C
ATOM  12162  C33 POPE  232      71.253  25.843 112.003  1.00  0.00           C
ATOM  12165  C34 POPE  232      71.983  26.013 113.354  1.00  0.00           C
ATOM  12168  C35 POPE  232      71.983  24.723 114.193  1.00  0.00           C
ATOM  12171  C36 POPE  232      72.622  24.813 115.583  1.00  0.00           C
ATOM  12174  C37 POPE  232      72.733  23.433 116.243  1.00  0.00           C
ATOM  12177  C38 POPE  232      72.802  23.463 117.773  1.00  0.00           C
ATOM  12180  C39 POPE  232      74.122  23.993 118.333  1.00  0.00           C
ATOM  12183 0C31 POPE  232      75.283  23.003 118.223  1.00  0.00           C
ATOM  12186 1C31 POPE  232      76.533  23.533 118.953  1.00  0.00           C
ATOM  12189 2C31 POPE  232      77.703  22.543 119.023  1.00  0.00           C
ATOM  12192 3C31 POPE  232      78.233  22.083 117.664  1.00  0.00           C
ATOM  12195 4C31 POPE  232      79.682  21.582 117.763  1.00  0.00           C
ATOM  12198 5C31 POPE  232      80.312  21.303 116.393  1.00  0.00           C
ATOM  12201 6C31 POPE  232      81.823  21.083 116.433  1.00  0.00           C
ATOM  12205  NH3 POPE  233      98.973  27.403 148.983  1.00  0.00           N
ATOM  12209  C12 POPE  233      97.522  27.763 149.213  1.00  0.00           C
ATOM  12212  C11 POPE  233      96.872  28.423 147.984  1.00  0.00           C
ATOM  12215  P   POPE  233      94.613  29.213 146.993  1.00  0.00           P
ATOM  12216  O13 POPE  233      93.862  30.413 147.443  1.00  0.00           O
ATOM  12217  O14 POPE  233      95.452  29.323 145.793  1.00  0.00           O
ATOM  12218  O11 POPE  233      93.493  28.123 146.783  1.00  0.00           O
ATOM  12219  O12 POPE  233      95.484  28.663 148.223  1.00  0.00           O
ATOM  12220  C1  POPE  233      93.713  26.733 146.963  1.00  0.00           C
ATOM  12223  C2  POPE  233      92.793  25.893 146.013  1.00  0.00           C
ATOM  12225  O21 POPE  233      93.402  25.703 144.733  1.00  0.00           O
ATOM  12226  C21 POPE  233      93.452  26.693 143.853  1.00  0.00           C
ATOM  12227  O22 POPE  233      92.972  27.803 143.943  1.00  0.00           O
ATOM  12228  C22 POPE  233      94.303  26.173 142.674  1.00  0.00           C
ATOM  12231  C3  POPE  233      91.322  26.423 145.973  1.00  0.00           C
ATOM  12234  O31 POPE  233      90.503  25.763 144.984  1.00  0.00           O
ATOM  12235  C31 POPE  233      89.923  24.633 145.354  1.00  0.00           C
ATOM  12236  O32 POPE  233      90.122  24.023 146.393  1.00  0.00           O
ATOM  12237  C32 POPE  233      88.912  24.233 144.263  1.00  0.00           C
ATOM  12240  C23 POPE  233      93.833  26.673 141.283  1.00  0.00           C
[truncated: 1,738,091 more chars]
