# Supplementary material for: Characterizing Membrane Association and Periplasmic Transfer of Bacterial Lipoproteins through Molecular Dynamics Simulations
Source: Structure. 2020 Apr 7;28(4):475–487.e3. doi: 10.1016/j.str.2020.01.012 (PMC7139219; doi:10.1016/j.str.2020.01.012)
Supplement: Data S3. Final Coordinates from Simulations (M–X), Related to Figure 3 [file mmc5.zip › M-X/RLPA-5-atomistic.pdb]

TITLE     Protein
REMARK    THIS IS A SIMULATION BOX
CRYST1  129.441  129.441  286.709  90.00  90.00  90.00 P 1           1
MODEL        1
ATOM      1  N   CYSTA   1      53.865  60.965 156.160  1.00  0.00           N
ATOM      3  CA  CYSTA   1      52.416  61.156 156.139  1.00  0.00           C
ATOM      5  C   CYSTA   1      52.216  62.135 157.279  1.00  0.00           C
ATOM      6  O   CYSTA   1      52.235  63.356 157.090  1.00  0.00           O
ATOM      7  CB  CYSTA   1      51.545  59.855 156.390  1.00  0.00           C
ATOM     10  SG  CYSTA   1      52.235  58.285 155.789  1.00  0.00           S
ATOM     11  C1  CYSTA   1      51.565  58.385 154.100  1.00  0.00           C
ATOM     14  CA1 CYSTA   1      54.636  61.756 155.390  1.00  0.00           C
ATOM     15  OA1 CYSTA   1      55.346  62.605 155.919  1.00  0.00           O
ATOM     16  CA2 CYSTA   1      54.605  61.635 153.910  1.00  0.00           C
ATOM     19  C11 CYSTA   1      51.556  57.095 153.210  1.00  0.00           C
ATOM     21  O11 CYSTA   1      50.406  57.146 152.330  1.00  0.00           O
ATOM     22  CX1 CYSTA   1      49.245  56.875 152.930  1.00  0.00           C
ATOM     23  OX1 CYSTA   1      49.106  56.576 154.089  1.00  0.00           O
ATOM     24  CX2 CYSTA   1      48.096  57.106 151.969  1.00  0.00           C
ATOM     27  C12 CYSTA   1      51.905  55.667 153.820  1.00  0.00           C
ATOM     30  O12 CYSTA   1      50.886  54.655 153.880  1.00  0.00           O
ATOM     31  CD1 CYSTA   1      50.525  53.855 152.859  1.00  0.00           C
ATOM     32  OD1 CYSTA   1      49.716  52.955 152.979  1.00  0.00           O
ATOM     33  CD2 CYSTA   1      51.276  54.105 151.540  1.00  0.00           C
ATOM     36  CA3 CYSTA   1      54.436  63.006 153.249  1.00  0.00           C
ATOM     39  CA4 CYSTA   1      54.115  62.865 151.759  1.00  0.00           C
ATOM     42  CA5 CYSTA   1      52.636  63.076 151.439  1.00  0.00           C
ATOM     45  CA6 CYSTA   1      51.685  62.005 151.980  1.00  0.00           C
ATOM     48  CA7 CYSTA   1      50.286  62.066 151.339  1.00  0.00           C
ATOM     51  CA8 CYSTA   1      50.245  61.595 149.880  1.00  0.00           C
ATOM     54  CA9 CYSTA   1      48.815  61.516 149.320  1.00  0.00           C
ATOM     57 0CA1 CYSTA   1      48.696  60.725 148.009  1.00  0.00           C
ATOM     60 1CA1 CYSTA   1      48.946  61.535 146.730  1.00  0.00           C
ATOM     63 2CA1 CYSTA   1      48.935  60.646 145.480  1.00  0.00           C
ATOM     66 3CA1 CYSTA   1      48.986  61.406 144.149  1.00  0.00           C
ATOM     69 4CA1 CYSTA   1      47.646  62.035 143.710  1.00  0.00           C
ATOM     72 5CA1 CYSTA   1      46.556  61.016 143.350  1.00  0.00           C
ATOM     75 6CA1 CYSTA   1      45.276  61.665 142.840  1.00  0.00           C
ATOM     79  CD3 CYSTA   1      50.476  53.726 150.270  1.00  0.00           C
ATOM     82  CD4 CYSTA   1      50.505  52.215 149.990  1.00  0.00           C
ATOM     85  CD5 CYSTA   1      49.795  51.835 148.669  1.00  0.00           C
ATOM     88  CD6 CYSTA   1      50.746  51.675 147.469  1.00  0.00           C
ATOM     91  CD7 CYSTA   1      51.085  53.006 146.799  1.00  0.00           C
ATOM     94  CD8 CYSTA   1      51.825  52.815 145.480  1.00  0.00           C
ATOM     97  CD9 CYSTA   1      51.916  54.115 144.680  1.00  0.00           C
ATOM    100 0CD1 CYSTA   1      52.526  53.925 143.290  1.00  0.00           C
ATOM    103 1CD1 CYSTA   1      54.036  53.666 143.329  1.00  0.00           C
ATOM    106 2CD1 CYSTA   1      54.665  53.615 141.939  1.00  0.00           C
ATOM    109 3CD1 CYSTA   1      56.196  53.605 141.969  1.00  0.00           C
ATOM    112 4CD1 CYSTA   1      56.815  53.925 140.609  1.00  0.00           C
ATOM    115 5CD1 CYSTA   1      58.345  53.925 140.640  1.00  0.00           C
ATOM    118 6CD1 CYSTA   1      58.975  54.396 139.329  1.00  0.00           C
ATOM    122  CX3 CYSTA   1      48.566  57.185 150.509  1.00  0.00           C
ATOM    125  CX4 CYSTA   1      47.416  57.035 149.529  1.00  0.00           C
ATOM    128  CX5 CYSTA   1      47.916  56.945 148.079  1.00  0.00           C
ATOM    131  CX6 CYSTA   1      46.726  56.847 147.139  1.00  0.00           C
ATOM    134  CX7 CYSTA   1      47.116  56.705 145.670  1.00  0.00           C
ATOM    137  CX8 CYSTA   1      45.896  56.815 144.740  1.00  0.00           C
ATOM    140  CX9 CYSTA   1      44.886  55.725 144.969  1.00  0.00           C
ATOM    142 0CX1 CYSTA   1      44.335  54.925 144.040  1.00  0.00           C
ATOM    144 1CX1 CYSTA   1      44.626  54.976 142.559  1.00  0.00           C
ATOM    147 2CX1 CYSTA   1      43.826  56.086 141.859  1.00  0.00           C
ATOM    150 3CX1 CYSTA   1      44.005  56.035 140.329  1.00  0.00           C
ATOM    153 4CX1 CYSTA   1      43.256  57.155 139.579  1.00  0.00           C
ATOM    156 5CX1 CYSTA   1      43.776  58.556 139.930  1.00  0.00           C
ATOM    159 6CX1 CYSTA   1      43.396  59.615 138.889  1.00  0.00           C
ATOM    162 7CX1 CYSTA   1      44.156  60.935 139.069  1.00  0.00           C
ATOM    165 8CX1 CYSTA   1      43.886  61.945 137.960  1.00  0.00           C
ATOM    169  N   THR A   2      52.246  61.556 158.469  1.00  0.00           N
ATOM    171  CA  THR A   2      53.015  61.965 159.609  1.00  0.00           C
ATOM    173  CB  THR A   2      52.256  62.586 160.779  1.00  0.00           C
ATOM    175  OG1 THR A   2      50.855  62.346 160.660  1.00  0.00           O
ATOM    177  CG2 THR A   2      52.536  64.087 160.649  1.00  0.00           C
ATOM    181  C   THR A   2      53.646  60.676 160.049  1.00  0.00           C
ATOM    182  O   THR A   2      53.285  59.606 159.570  1.00  0.00           O
ATOM    183  N   SER A   3      54.636  60.755 160.929  1.00  0.00           N
ATOM    185  CA  SER A   3      55.085  59.566 161.640  1.00  0.00           C
ATOM    187  CB  SER A   3      56.516  59.225 161.130  1.00  0.00           C
ATOM    190  OG  SER A   3      57.076  58.006 161.619  1.00  0.00           O
ATOM    192  C   SER A   3      55.056  59.885 163.119  1.00  0.00           C
ATOM    193  O   SER A   3      54.966  58.995 163.969  1.00  0.00           O
ATOM    194  N   ASP A   4      55.085  61.205 163.419  1.00  0.00           N
ATOM    196  CA  ASP A   4      55.236  61.875 164.679  1.00  0.00           C
ATOM    198  CB  ASP A   4      56.486  62.836 164.550  1.00  0.00           C
ATOM    201  CG  ASP A   4      56.495  63.766 163.350  1.00  0.00           C
ATOM    202  OD1 ASP A   4      57.386  64.656 163.310  1.00  0.00           O
ATOM    203  OD2 ASP A   4      55.696  63.565 162.400  1.00  0.00           O
ATOM    204  C   ASP A   4      53.935  62.616 165.079  1.00  0.00           C
ATOM    205  O   ASP A   4      52.986  62.766 164.310  1.00  0.00           O
ATOM    206  N   ASP A   5      53.786  63.035 166.349  1.00  0.00           N
ATOM    208  CA  ASP A   5      54.826  63.245 167.350  1.00  0.00           C
ATOM    210  CB  ASP A   5      55.126  64.755 167.480  1.00  0.00           C
ATOM    213  CG  ASP A   5      53.966  65.635 167.879  1.00  0.00           C
ATOM    214  OD1 ASP A   5      54.175  66.865 167.780  1.00  0.00           O
ATOM    215  OD2 ASP A   5      52.885  65.146 168.320  1.00  0.00           O
ATOM    216  C   ASP A   5      54.616  62.546 168.679  1.00  0.00           C
ATOM    217  O   ASP A   5      55.245  62.906 169.679  1.00  0.00           O
ATOM    218  N   GLY A   6      53.806  61.486 168.689  1.00  0.00           N
ATOM    220  CA  GLY A   6      53.956  60.436 169.690  1.00  0.00           C
ATOM    223  C   GLY A   6      53.285  60.755 170.990  1.00  0.00           C
ATOM    224  O   GLY A   6      53.786  61.516 171.810  1.00  0.00           O
ATOM    225  N   GLN A   7      52.126  60.165 171.270  1.00  0.00           N
ATOM    227  CA  GLN A   7      51.545  59.035 170.590  1.00  0.00           C
ATOM    229  CB  GLN A   7      52.155  57.715 171.139  1.00  0.00           C
ATOM    232  CG  GLN A   7      51.475  57.106 172.389  1.00  0.00           C
ATOM    235  CD  GLN A   7      51.675  57.836 173.709  1.00  0.00           C
ATOM    236  OE1 GLN A   7      50.946  57.566 174.660  1.00  0.00           O
ATOM    237  NE2 GLN A   7      52.666  58.736 173.809  1.00  0.00           N
ATOM    240  C   GLN A   7      50.065  59.175 170.840  1.00  0.00           C
ATOM    241  O   GLN A   7      49.626  60.075 171.530  1.00  0.00           O
ATOM    242  N   GLN A   8      49.175  58.365 170.250  1.00  0.00           N
ATOM    244  CA  GLN A   8      49.356  56.986 169.859  1.00  0.00           C
ATOM    246  CB  GLN A   8      48.466  56.066 170.749  1.00  0.00           C
ATOM    249  CG  GLN A   8      49.226  54.776 171.160  1.00  0.00           C
ATOM    252  CD  GLN A   8      49.175  54.365 172.640  1.00  0.00           C
ATOM    253  OE1 GLN A   8      49.325  53.176 172.910  1.00  0.00           O
ATOM    254  NE2 GLN A   8      48.986  55.275 173.620  1.00  0.00           N
ATOM    257  C   GLN A   8      48.956  56.917 168.440  1.00  0.00           C
ATOM    258  O   GLN A   8      48.666  57.936 167.839  1.00  0.00           O
ATOM    259  N   GLN A   9      48.806  55.705 167.890  1.00  0.00           N
ATOM    261  CA  GLN A   9      47.606  55.515 167.139  1.00  0.00           C
ATOM    263  CB  GLN A   9      47.666  56.156 165.730  1.00  0.00           C
ATOM    266  CG  GLN A   9      46.615  57.276 165.439  1.00  0.00           C
ATOM    269  CD  GLN A   9      45.756  57.806 166.579  1.00  0.00           C
ATOM    270  OE1 GLN A   9      44.706  57.215 166.889  1.00  0.00           O
ATOM    271  NE2 GLN A   9      46.185  58.895 167.240  1.00  0.00           N
ATOM    274  C   GLN A   9      47.206  54.076 167.160  1.00  0.00           C
ATOM    275  O   GLN A   9      47.986  53.176 167.459  1.00  0.00           O
ATOM    276  N   THR A  10      45.896  53.855 166.960  1.00  0.00           N
ATOM    278  CA  THR A  10      45.255  52.556 166.829  1.00  0.00           C
ATOM    280  CB  THR A  10      44.275  52.325 168.009  1.00  0.00           C
ATOM    282  OG1 THR A  10      44.856  51.455 168.979  1.00  0.00           O
ATOM    284  CG2 THR A  10      42.935  51.686 167.660  1.00  0.00           C
ATOM    288  C   THR A  10      44.665  52.566 165.420  1.00  0.00           C
ATOM    289  O   THR A  10      43.795  51.795 165.000  1.00  0.00           O
ATOM    290  N   VAL A  11      45.175  53.516 164.620  1.00  0.00           N
ATOM    292  CA  VAL A  11      44.696  53.845 163.310  1.00  0.00           C
ATOM    294  CB  VAL A  11      44.245  55.295 163.189  1.00  0.00           C
ATOM    296  CG1 VAL A  11      43.496  55.536 161.889  1.00  0.00           C
ATOM    300  CG2 VAL A  11      43.306  55.655 164.350  1.00  0.00           C
ATOM    304  C   VAL A  11      45.886  53.635 162.429  1.00  0.00           C
ATOM    305  O   VAL A  11      46.965  54.125 162.719  1.00  0.00           O
ATOM    306  N   SER A  12      45.715  52.906 161.339  1.00  0.00           N
ATOM    308  CA  SER A  12      46.556  53.085 160.180  1.00  0.00           C
ATOM    310  CB  SER A  12      47.666  51.996 160.150  1.00  0.00           C
ATOM    313  OG  SER A  12      48.716  52.225 159.210  1.00  0.00           O
ATOM    315  C   SER A  12      45.596  53.027 159.000  1.00  0.00           C
ATOM    316  O   SER A  12      45.985  52.836 157.850  1.00  0.00           O
ATOM    317  N   VAL A  13      44.275  53.146 159.290  1.00  0.00           N
ATOM    319  CA  VAL A  13      43.166  53.076 158.350  1.00  0.00           C
ATOM    321  CB  VAL A  13      42.456  51.725 158.289  1.00  0.00           C
ATOM    323  CG1 VAL A  13      41.386  51.695 157.179  1.00  0.00           C
ATOM    327  CG2 VAL A  13      43.475  50.655 157.990  1.00  0.00           C
ATOM    331  C   VAL A  13      42.085  54.006 158.880  1.00  0.00           C
ATOM    332  O   VAL A  13      41.736  53.895 160.049  1.00  0.00           O
ATOM    333  N   PRO A  14      41.456  54.865 158.109  1.00  0.00           N
ATOM    334  CD  PRO A  14      41.796  55.196 156.740  1.00  0.00           C
ATOM    337  CA  PRO A  14      40.546  55.835 158.679  1.00  0.00           C
ATOM    339  CB  PRO A  14      39.655  56.105 157.480  1.00  0.00           C
ATOM    342  CG  PRO A  14      40.575  55.975 156.250  1.00  0.00           C
ATOM    345  C   PRO A  14      41.326  57.045 159.150  1.00  0.00           C
ATOM    346  O   PRO A  14      42.545  56.975 159.180  1.00  0.00           O
ATOM    347  N   GLN A  15      40.645  58.155 159.509  1.00  0.00           N
ATOM    349  CA  GLN A  15      41.256  59.295 160.169  1.00  0.00           C
ATOM    351  CB  GLN A  15      41.916  58.875 161.510  1.00  0.00           C
ATOM    354  CG  GLN A  15      41.716  59.865 162.680  1.00  0.00           C
ATOM    357  CD  GLN A  15      40.245  60.205 162.979  1.00  0.00           C
ATOM    358  OE1 GLN A  15      39.936  61.306 163.429  1.00  0.00           O
ATOM    359  NE2 GLN A  15      39.315  59.256 162.719  1.00  0.00           N
ATOM    362  C   GLN A  15      42.225  60.095 159.299  1.00  0.00           C
ATOM    363  O   GLN A  15      43.326  59.665 158.930  1.00  0.00           O
ATOM    364  N   PRO A  16      41.856  61.316 158.969  1.00  0.00           N
ATOM    365  CD  PRO A  16      40.655  61.495 158.149  1.00  0.00           C
ATOM    368  CA  PRO A  16      42.895  62.266 158.580  1.00  0.00           C
ATOM    370  CB  PRO A  16      42.246  63.056 157.439  1.00  0.00           C
ATOM    373  CG  PRO A  16      41.225  62.085 156.869  1.00  0.00           C
ATOM    376  C   PRO A  16      43.405  62.946 159.859  1.00  0.00           C
ATOM    377  O   PRO A  16      43.975  62.215 160.649  1.00  0.00           O
ATOM    378  N   ALA A  17      43.296  64.225 160.219  1.00  0.00           N
ATOM    380  CA  ALA A  17      42.536  65.355 159.760  1.00  0.00           C
ATOM    382  CB  ALA A  17      42.265  66.226 160.990  1.00  0.00           C
ATOM    386  C   ALA A  17      43.316  66.165 158.740  1.00  0.00           C
ATOM    387  O   ALA A  17      44.385  66.675 159.040  1.00  0.00           O
ATOM    388  N   VAL A  18      42.755  66.326 157.520  1.00  0.00           N
ATOM    390  CA  VAL A  18      43.446  66.815 156.339  1.00  0.00           C
ATOM    392  CB  VAL A  18      42.486  66.785 155.150  1.00  0.00           C
ATOM    394  CG1 VAL A  18      43.096  67.366 153.870  1.00  0.00           C
ATOM    398  CG2 VAL A  18      42.176  65.315 154.900  1.00  0.00           C
ATOM    402  C   VAL A  18      44.106  68.166 156.520  1.00  0.00           C
ATOM    403  O   VAL A  18      45.225  68.406 156.069  1.00  0.00           O
ATOM    404  N   CYS A  19      43.436  69.056 157.270  1.00  0.00           N
ATOM    406  CA  CYS A  19      44.086  70.136 157.979  1.00  0.00           C
ATOM    408  CB  CYS A  19      43.786  71.495 157.279  1.00  0.00           C
ATOM    411  SG  CYS A  19      44.385  71.565 155.560  1.00  0.00           S
ATOM    413  C   CYS A  19      43.436  70.175 159.359  1.00  0.00           C
ATOM    414  O   CYS A  19      42.276  70.516 159.469  1.00  0.00           O
ATOM    415  N   ASN A  20      44.075  69.845 160.490  1.00  0.00           N
ATOM    417  CA  ASN A  20      45.466  69.556 160.759  1.00  0.00           C
ATOM    419  CB  ASN A  20      46.236  70.775 161.410  1.00  0.00           C
ATOM    422  CG  ASN A  20      45.896  71.116 162.869  1.00  0.00           C
ATOM    423  OD1 ASN A  20      46.745  71.305 163.740  1.00  0.00           O
ATOM    424  ND2 ASN A  20      44.576  71.197 163.189  1.00  0.00           N
ATOM    427  C   ASN A  20      45.466  68.365 161.710  1.00  0.00           C
ATOM    428  O   ASN A  20      44.525  68.225 162.500  1.00  0.00           O
ATOM    429  N   GLY A  21      46.486  67.506 161.719  1.00  0.00           N
ATOM    431  CA  GLY A  21      47.696  67.646 160.910  1.00  0.00           C
ATOM    434  C   GLY A  21      48.426  66.345 160.710  1.00  0.00           C
ATOM    435  O   GLY A  21      49.315  66.116 161.530  1.00  0.00           O
ATOM    436  N   PRO A  22      48.196  65.506 159.660  1.00  0.00           N
ATOM    437  CD  PRO A  22      49.426  64.845 159.210  1.00  0.00           C
ATOM    440  CA  PRO A  22      47.506  65.986 158.460  1.00  0.00           C
ATOM    442  CB  PRO A  22      48.685  66.646 157.729  1.00  0.00           C
ATOM    445  CG  PRO A  22      49.865  65.685 157.990  1.00  0.00           C
ATOM    448  C   PRO A  22      46.905  64.915 157.529  1.00  0.00           C
ATOM    449  O   PRO A  22      46.386  65.315 156.489  1.00  0.00           O
ATOM    450  N   ILE A  23      46.975  63.605 157.799  1.00  0.00           N
ATOM    452  CA  ILE A  23      46.696  62.516 156.850  1.00  0.00           C
ATOM    454  CB  ILE A  23      47.186  62.715 155.390  1.00  0.00           C
ATOM    456  CG2 ILE A  23      48.646  63.245 155.339  1.00  0.00           C
ATOM    460  CG1 ILE A  23      47.035  61.465 154.480  1.00  0.00           C
ATOM    463  CD  ILE A  23      47.025  61.786 152.969  1.00  0.00           C
ATOM    467  C   ILE A  23      47.216  61.196 157.419  1.00  0.00           C
ATOM    468  O   ILE A  23      48.396  61.075 157.739  1.00  0.00           O
ATOM    469  N   VAL A  24      46.326  60.175 157.570  1.00  0.00           N
ATOM    471  CA  VAL A  24      46.575  58.766 157.869  1.00  0.00           C
ATOM    473  CB  VAL A  24      47.976  58.176 157.599  1.00  0.00           C
ATOM    475  CG1 VAL A  24      48.025  56.665 157.890  1.00  0.00           C
ATOM    479  CG2 VAL A  24      48.335  58.365 156.139  1.00  0.00           C
ATOM    483  C   VAL A  24      46.306  58.505 159.320  1.00  0.00           C
ATOM    484  O   VAL A  24      45.635  57.556 159.690  1.00  0.00           O
ATOM    485  N   GLU A  25      46.905  59.375 160.150  1.00  0.00           N
ATOM    487  CA  GLU A  25      46.975  59.216 161.579  1.00  0.00           C
ATOM    489  CB  GLU A  25      45.585  59.435 162.230  1.00  0.00           C
ATOM    492  CG  GLU A  25      45.556  60.455 163.399  1.00  0.00           C
ATOM    495  CD  GLU A  25      46.166  61.847 163.149  1.00  0.00           C
ATOM    496  OE1 GLU A  25      45.896  62.715 164.020  1.00  0.00           O
ATOM    497  OE2 GLU A  25      46.876  62.085 162.130  1.00  0.00           O
ATOM    498  C   GLU A  25      47.666  57.936 161.960  1.00  0.00           C
ATOM    499  O   GLU A  25      47.155  57.075 162.660  1.00  0.00           O
ATOM    500  N   ILE A  26      48.935  57.826 161.549  1.00  0.00           N
ATOM    502  CA  ILE A  26      49.916  57.095 162.309  1.00  0.00           C
ATOM    504  CB  ILE A  26      50.775  56.156 161.460  1.00  0.00           C
ATOM    506  CG2 ILE A  26      49.835  55.016 161.010  1.00  0.00           C
ATOM    510  CG1 ILE A  26      51.466  56.847 160.250  1.00  0.00           C
ATOM    513  CD  ILE A  26      52.186  55.876 159.320  1.00  0.00           C
ATOM    517  C   ILE A  26      50.686  58.135 163.109  1.00  0.00           C
ATOM    518  O   ILE A  26      51.775  58.556 162.750  1.00  0.00           O
ATOM    519  N   SER A  27      50.136  58.615 164.259  1.00  0.00           N
ATOM    521  CA  SER A  27      50.876  59.515 165.150  1.00  0.00           C
ATOM    523  CB  SER A  27      50.006  60.455 166.029  1.00  0.00           C
ATOM    526  OG  SER A  27      48.896  61.005 165.339  1.00  0.00           O
ATOM    528  C   SER A  27      51.685  58.645 166.080  1.00  0.00           C
ATOM    529  O   SER A  27      51.626  58.715 167.299  1.00  0.00           O
ATOM    530  N   GLY A  28      52.425  57.715 165.479  1.00  0.00           N
ATOM    532  CA  GLY A  28      52.646  56.415 166.049  1.00  0.00           C
ATOM    535  C   GLY A  28      53.685  55.755 165.229  1.00  0.00           C
ATOM    536  O   GLY A  28      53.386  55.295 164.129  1.00  0.00           O
ATOM    537  N   ALA A  29      54.966  55.667 165.619  1.00  0.00           N
ATOM    539  CA  ALA A  29      55.756  56.316 166.650  1.00  0.00           C
ATOM    541  CB  ALA A  29      55.216  57.586 167.350  1.00  0.00           C
ATOM    545  C   ALA A  29      56.376  55.355 167.650  1.00  0.00           C
ATOM    546  O   ALA A  29      55.905  55.105 168.750  1.00  0.00           O
ATOM    547  N   ASP A  30      57.576  54.885 167.270  1.00  0.00           N
ATOM    549  CA  ASP A  30      58.666  54.725 168.210  1.00  0.00           C
ATOM    551  CB  ASP A  30      58.935  53.195 168.380  1.00  0.00           C
ATOM    554  CG  ASP A  30      60.196  52.775 169.109  1.00  0.00           C
ATOM    555  OD1 ASP A  30      60.655  51.635 168.820  1.00  0.00           O
ATOM    556  OD2 ASP A  30      60.715  53.526 169.970  1.00  0.00           O
ATOM    557  C   ASP A  30      59.786  55.615 167.660  1.00  0.00           C
ATOM    558  O   ASP A  30      60.166  56.635 168.249  1.00  0.00           O
ATOM    559  N   PRO A  31      60.166  55.396 166.400  1.00  0.00           N
ATOM    560  CD  PRO A  31      61.115  54.305 166.160  1.00  0.00           C
ATOM    563  CA  PRO A  31      60.556  56.545 165.590  1.00  0.00           C
ATOM    565  CB  PRO A  31      62.056  56.306 165.299  1.00  0.00           C
ATOM    568  CG  PRO A  31      62.446  55.035 166.059  1.00  0.00           C
ATOM    571  C   PRO A  31      59.646  56.516 164.359  1.00  0.00           C
ATOM    572  O   PRO A  31      59.106  55.455 164.059  1.00  0.00           O
ATOM    573  N   ARG A  32      59.395  57.625 163.639  1.00  0.00           N
ATOM    575  CA  ARG A  32      59.886  58.965 163.880  1.00  0.00           C
ATOM    577  CB  ARG A  32      60.126  59.806 162.579  1.00  0.00           C
ATOM    580  CG  ARG A  32      60.975  59.175 161.439  1.00  0.00           C
ATOM    583  CD  ARG A  32      61.456  60.205 160.400  1.00  0.00           C
ATOM    586  NE  ARG A  32      60.315  60.585 159.509  1.00  0.00           N
ATOM    588  CZ  ARG A  32      60.385  61.586 158.639  1.00  0.00           C
ATOM    589  NH1 ARG A  32      59.335  61.875 157.890  1.00  0.00           N
ATOM    592  NH2 ARG A  32      61.435  62.365 158.549  1.00  0.00           N
ATOM    595  C   ARG A  32      58.865  59.766 164.700  1.00  0.00           C
ATOM    596  O   ARG A  32      57.685  59.525 164.609  1.00  0.00           O
ATOM    597  N   PHE A  33      59.255  60.806 165.469  1.00  0.00           N
ATOM    599  CA  PHE A  33      59.735  60.667 166.840  1.00  0.00           C
ATOM    601  CB  PHE A  33      59.935  62.025 167.620  1.00  0.00           C
ATOM    604  CG  PHE A  33      60.746  63.155 167.029  1.00  0.00           C
ATOM    605  CD1 PHE A  33      60.926  64.266 167.879  1.00  0.00           C
ATOM    607  CE1 PHE A  33      61.615  65.407 167.459  1.00  0.00           C
ATOM    609  CZ  PHE A  33      62.155  65.455 166.169  1.00  0.00           C
ATOM    611  CD2 PHE A  33      61.256  63.245 165.719  1.00  0.00           C
ATOM    613  CE2 PHE A  33      61.965  64.376 165.299  1.00  0.00           C
ATOM    615  C   PHE A  33      58.696  59.955 167.710  1.00  0.00           C
ATOM    616  O   PHE A  33      57.506  60.196 167.570  1.00  0.00           O
ATOM    617  N   GLU A  34      59.175  59.175 168.679  1.00  0.00           N
ATOM    619  CA  GLU A  34      58.966  59.396 170.089  1.00  0.00           C
ATOM    621  CB  GLU A  34      57.846  60.415 170.460  1.00  0.00           C
ATOM    624  CG  GLU A  34      57.786  60.755 171.960  1.00  0.00           C
ATOM    627  CD  GLU A  34      59.065  61.446 172.429  1.00  0.00           C
ATOM    628  OE1 GLU A  34      59.786  60.856 173.259  1.00  0.00           O
ATOM    629  OE2 GLU A  34      59.275  62.625 172.039  1.00  0.00           O
ATOM    630  C   GLU A  34      58.646  58.036 170.710  1.00  0.00           C
ATOM    631  O   GLU A  34      57.696  57.416 170.229  1.00  0.00           O
ATOM    632  N   PRO A  35      59.346  57.495 171.699  1.00  0.00           N
ATOM    633  CD  PRO A  35      60.626  58.015 172.210  1.00  0.00           C
ATOM    636  CA  PRO A  35      59.255  56.066 171.920  1.00  0.00           C
ATOM    638  CB  PRO A  35      60.585  55.705 172.630  1.00  0.00           C
ATOM    641  CG  PRO A  35      61.536  56.786 172.149  1.00  0.00           C
ATOM    644  C   PRO A  35      58.116  55.655 172.809  1.00  0.00           C
ATOM    645  O   PRO A  35      57.216  56.436 173.119  1.00  0.00           O
ATOM    646  N   LEU A  36      58.205  54.385 173.230  1.00  0.00           N
ATOM    648  CA  LEU A  36      57.356  53.586 174.059  1.00  0.00           C
ATOM    650  CB  LEU A  36      58.205  52.476 174.740  1.00  0.00           C
ATOM    653  CG  LEU A  36      58.536  51.245 173.860  1.00  0.00           C
ATOM    655  CD1 LEU A  36      59.356  50.245 174.679  1.00  0.00           C
ATOM    659  CD2 LEU A  36      59.275  51.576 172.559  1.00  0.00           C
ATOM    663  C   LEU A  36      56.505  54.286 175.120  1.00  0.00           C
ATOM    664  O   LEU A  36      56.926  55.196 175.829  1.00  0.00           O
ATOM    665  N   ASN A  37      55.306  53.745 175.339  1.00  0.00           N
ATOM    667  CA  ASN A  37      54.236  53.586 174.380  1.00  0.00           C
ATOM    669  CB  ASN A  37      52.966  53.205 175.169  1.00  0.00           C
ATOM    672  CG  ASN A  37      52.755  51.695 175.299  1.00  0.00           C
ATOM    673  OD1 ASN A  37      52.035  51.306 176.209  1.00  0.00           O
ATOM    674  ND2 ASN A  37      53.396  50.835 174.480  1.00  0.00           N
ATOM    677  C   ASN A  37      53.986  54.806 173.490  1.00  0.00           C
ATOM    678  O   ASN A  37      53.876  55.926 173.960  1.00  0.00           O
ATOM    679  N   ALA A  38      53.916  54.615 172.160  1.00  0.00           N
ATOM    681  CA  ALA A  38      53.606  53.356 171.510  1.00  0.00           C
ATOM    683  CB  ALA A  38      52.286  52.686 171.960  1.00  0.00           C
ATOM    687  C   ALA A  38      53.355  53.465 170.049  1.00  0.00           C
ATOM    688  O   ALA A  38      52.946  54.515 169.539  1.00  0.00           O
ATOM    689  N   THR A  39      53.405  52.255 169.480  1.00  0.00           N
ATOM    691  CA  THR A  39      52.606  51.745 168.399  1.00  0.00           C
ATOM    693  CB  THR A  39      51.256  52.446 168.119  1.00  0.00           C
ATOM    695  OG1 THR A  39      50.196  51.506 167.969  1.00  0.00           O
ATOM    697  CG2 THR A  39      51.256  53.345 166.899  1.00  0.00           C
ATOM    701  C   THR A  39      53.646  51.625 167.330  1.00  0.00           C
ATOM    702  O   THR A  39      54.026  52.605 166.680  1.00  0.00           O
ATOM    703  N   ALA A  40      54.275  50.436 167.270  1.00  0.00           N
ATOM    705  CA  ALA A  40      55.556  50.266 166.600  1.00  0.00           C
ATOM    707  CB  ALA A  40      56.606  51.316 167.039  1.00  0.00           C
ATOM    711  C   ALA A  40      56.216  48.936 166.920  1.00  0.00           C
ATOM    712  O   ALA A  40      56.905  48.775 167.920  1.00  0.00           O
ATOM    713  N   ASN A  41      56.146  47.945 166.010  1.00  0.00           N
ATOM    715  CA  ASN A  41      54.925  47.486 165.359  1.00  0.00           C
ATOM    717  CB  ASN A  41      55.076  46.856 163.930  1.00  0.00           C
ATOM    720  CG  ASN A  41      55.996  47.516 162.890  1.00  0.00           C
ATOM    721  OD1 ASN A  41      55.676  47.546 161.699  1.00  0.00           O
ATOM    722  ND2 ASN A  41      57.155  48.065 163.310  1.00  0.00           N
ATOM    725  C   ASN A  41      54.515  46.336 166.270  1.00  0.00           C
ATOM    726  O   ASN A  41      55.385  45.676 166.840  1.00  0.00           O
ATOM    727  N   GLN A  42      53.256  45.996 166.500  1.00  0.00           N
ATOM    729  CA  GLN A  42      52.006  46.595 166.109  1.00  0.00           C
ATOM    731  CB  GLN A  42      51.096  45.365 165.770  1.00  0.00           C
ATOM    734  CG  GLN A  42      50.525  45.295 164.310  1.00  0.00           C
ATOM    737  CD  GLN A  42      51.486  44.916 163.160  1.00  0.00           C
ATOM    738  OE1 GLN A  42      51.136  44.906 161.980  1.00  0.00           O
ATOM    739  NE2 GLN A  42      52.736  44.535 163.510  1.00  0.00           N
ATOM    742  C   GLN A  42      51.606  47.546 167.299  1.00  0.00           C
ATOM    743  O   GLN A  42      52.435  47.756 168.189  1.00  0.00           O
ATOM    744  N   ASP A  43      50.435  48.225 167.400  1.00  0.00           N
ATOM    746  CA  ASP A  43      49.166  47.875 166.810  1.00  0.00           C
ATOM    748  CB  ASP A  43      47.895  47.865 167.750  1.00  0.00           C
ATOM    751  CG  ASP A  43      48.075  47.556 169.229  1.00  0.00           C
ATOM    752  OD1 ASP A  43      47.306  46.675 169.719  1.00  0.00           O
ATOM    753  OD2 ASP A  43      48.886  48.225 169.910  1.00  0.00           O
ATOM    754  C   ASP A  43      48.925  48.516 165.449  1.00  0.00           C
ATOM    755  O   ASP A  43      49.795  48.465 164.600  1.00  0.00           O
ATOM    756  N   TYR A  44      47.706  48.975 165.169  1.00  0.00           N
ATOM    758  CA  TYR A  44      46.856  48.426 164.119  1.00  0.00           C
ATOM    760  CB  TYR A  44      45.536  49.225 164.030  1.00  0.00           C
ATOM    763  CG  TYR A  44      44.506  48.526 164.870  1.00  0.00           C
ATOM    764  CD1 TYR A  44      43.606  47.635 164.249  1.00  0.00           C
ATOM    766  CE1 TYR A  44      42.745  46.856 165.020  1.00  0.00           C
ATOM    768  CZ  TYR A  44      42.786  46.945 166.419  1.00  0.00           C
ATOM    769  OH  TYR A  44      41.895  46.135 167.169  1.00  0.00           O
ATOM    771  CD2 TYR A  44      44.515  48.635 166.270  1.00  0.00           C
ATOM    773  CE2 TYR A  44      43.666  47.836 167.039  1.00  0.00           C
ATOM    775  C   TYR A  44      47.346  48.055 162.710  1.00  0.00           C
ATOM    776  O   TYR A  44      46.736  47.176 162.109  1.00  0.00           O
ATOM    777  N   GLN A  45      48.386  48.656 162.120  1.00  0.00           N
ATOM    779  CA  GLN A  45      49.045  47.966 161.010  1.00  0.00           C
ATOM    781  CB  GLN A  45      48.485  48.385 159.609  1.00  0.00           C
ATOM    784  CG  GLN A  45      48.545  47.306 158.499  1.00  0.00           C
ATOM    787  CD  GLN A  45      47.995  45.946 158.930  1.00  0.00           C
ATOM    788  OE1 GLN A  45      48.566  44.895 158.630  1.00  0.00           O
ATOM    789  NE2 GLN A  45      46.856  45.946 159.649  1.00  0.00           N
ATOM    792  C   GLN A  45      50.536  48.215 161.120  1.00  0.00           C
ATOM    793  O   GLN A  45      51.115  48.045 162.190  1.00  0.00           O
ATOM    794  N   ARG A  46      51.236  48.596 160.049  1.00  0.00           N
ATOM    796  CA  ARG A  46      52.596  49.086 160.210  1.00  0.00           C
ATOM    798  CB  ARG A  46      53.545  48.635 159.059  1.00  0.00           C
ATOM    801  CG  ARG A  46      53.636  47.095 159.030  1.00  0.00           C
ATOM    804  CD  ARG A  46      54.216  46.475 157.750  1.00  0.00           C
ATOM    807  NE  ARG A  46      53.236  45.445 157.309  1.00  0.00           N
ATOM    809  CZ  ARG A  46      53.405  44.556 156.349  1.00  0.00           C
ATOM    810  NH1 ARG A  46      52.486  43.626 156.240  1.00  0.00           N
ATOM    813  NH2 ARG A  46      54.395  44.635 155.509  1.00  0.00           N
ATOM    816  C   ARG A  46      52.506  50.585 160.390  1.00  0.00           C
ATOM    817  O   ARG A  46      51.895  51.296 159.590  1.00  0.00           O
ATOM    818  N   ASP A  47      52.995  51.045 161.530  1.00  0.00           N
ATOM    820  CA  ASP A  47      52.316  51.986 162.389  1.00  0.00           C
ATOM    822  CB  ASP A  47      50.785  51.705 162.410  1.00  0.00           C
ATOM    825  CG  ASP A  47      49.946  52.365 163.499  1.00  0.00           C
ATOM    826  OD1 ASP A  47      50.255  53.526 163.890  1.00  0.00           O
ATOM    827  OD2 ASP A  47      48.886  51.765 163.799  1.00  0.00           O
ATOM    828  C   ASP A  47      52.955  51.805 163.760  1.00  0.00           C
ATOM    829  O   ASP A  47      52.456  51.086 164.620  1.00  0.00           O
ATOM    830  N   GLY A  48      54.145  52.385 164.010  1.00  0.00           N
ATOM    832  CA  GLY A  48      55.245  52.715 163.119  1.00  0.00           C
ATOM    835  C   GLY A  48      56.026  51.465 162.780  1.00  0.00           C
ATOM    836  O   GLY A  48      55.435  50.415 162.529  1.00  0.00           O
ATOM    837  N   LYS A  49      57.356  51.465 162.689  1.00  0.00           N
ATOM    839  CA  LYS A  49      58.345  52.446 163.090  1.00  0.00           C
ATOM    841  CB  LYS A  49      59.376  51.865 164.109  1.00  0.00           C
ATOM    844  CG  LYS A  49      59.546  50.345 164.100  1.00  0.00           C
ATOM    847  CD  LYS A  49      60.715  49.876 165.000  1.00  0.00           C
ATOM    850  CE  LYS A  49      61.236  48.496 164.600  1.00  0.00           C
ATOM    853  NZ  LYS A  49      62.396  48.085 165.430  1.00  0.00           N
ATOM    857  C   LYS A  49      59.016  53.076 161.859  1.00  0.00           C
ATOM    858  O   LYS A  49      58.515  52.975 160.749  1.00  0.00           O
ATOM    859  N   SER A  50      60.146  53.796 162.039  1.00  0.00           N
ATOM    861  CA  SER A  50      60.785  54.545 160.969  1.00  0.00           C
ATOM    863  CB  SER A  50      61.936  55.515 161.370  1.00  0.00           C
ATOM    866  OG  SER A  50      62.955  54.895 162.160  1.00  0.00           O
ATOM    868  C   SER A  50      61.276  53.675 159.840  1.00  0.00           C
ATOM    869  O   SER A  50      62.046  52.736 160.059  1.00  0.00           O
ATOM    870  N   TYR A  51      60.855  53.936 158.600  1.00  0.00           N
ATOM    872  CA  TYR A  51      60.015  55.016 158.090  1.00  0.00           C
ATOM    874  CB  TYR A  51      60.736  55.905 156.999  1.00  0.00           C
ATOM    877  CG  TYR A  51      62.256  56.016 157.100  1.00  0.00           C
ATOM    878  CD1 TYR A  51      62.825  57.295 157.060  1.00  0.00           C
ATOM    880  CE1 TYR A  51      64.216  57.455 157.079  1.00  0.00           C
ATOM    882  CZ  TYR A  51      65.065  56.355 157.169  1.00  0.00           C
ATOM    883  OH  TYR A  51      66.435  56.586 157.260  1.00  0.00           O
ATOM    885  CD2 TYR A  51      63.155  54.906 157.079  1.00  0.00           C
ATOM    887  CE2 TYR A  51      64.535  55.075 157.149  1.00  0.00           C
ATOM    889  C   TYR A  51      58.886  54.225 157.459  1.00  0.00           C
ATOM    890  O   TYR A  51      58.896  52.995 157.520  1.00  0.00           O
ATOM    891  N   LYS A  52      57.955  54.806 156.710  1.00  0.00           N
ATOM    893  CA  LYS A  52      57.506  54.095 155.530  1.00  0.00           C
ATOM    895  CB  LYS A  52      56.015  53.615 155.619  1.00  0.00           C
ATOM    898  CG  LYS A  52      55.036  54.525 156.390  1.00  0.00           C
ATOM    901  CD  LYS A  52      53.576  54.025 156.370  1.00  0.00           C
ATOM    904  CE  LYS A  52      53.265  52.865 157.309  1.00  0.00           C
ATOM    907  NZ  LYS A  52      51.835  52.486 157.240  1.00  0.00           N
ATOM    911  C   LYS A  52      57.825  54.995 154.359  1.00  0.00           C
ATOM    912  O   LYS A  52      57.596  56.185 154.460  1.00  0.00           O
ATOM    913  N   ILE A  53      58.376  54.626 153.180  1.00  0.00           N
ATOM    915  CA  ILE A  53      59.376  53.666 152.739  1.00  0.00           C
ATOM    917  CB  ILE A  53      60.635  54.445 152.279  1.00  0.00           C
ATOM    919  CG2 ILE A  53      62.066  54.016 152.699  1.00  0.00           C
ATOM    923  CG1 ILE A  53      60.505  54.585 150.749  1.00  0.00           C
ATOM    926  CD  ILE A  53      61.536  55.515 150.120  1.00  0.00           C
ATOM    930  C   ILE A  53      59.416  52.266 153.329  1.00  0.00           C
ATOM    931  O   ILE A  53      58.366  51.716 153.590  1.00  0.00           O
ATOM    932  N   VAL A  54      60.585  51.635 153.460  1.00  0.00           N
ATOM    934  CA  VAL A  54      60.845  50.215 153.520  1.00  0.00           C
ATOM    936  CB  VAL A  54      62.076  50.056 152.640  1.00  0.00           C
ATOM    938  CG1 VAL A  54      62.626  48.615 152.660  1.00  0.00           C
ATOM    942  CG2 VAL A  54      61.705  50.445 151.209  1.00  0.00           C
ATOM    946  C   VAL A  54      61.146  49.665 154.910  1.00  0.00           C
ATOM    947  O   VAL A  54      60.975  48.475 155.160  1.00  0.00           O
ATOM    948  N   GLN A  55      61.526  50.545 155.859  1.00  0.00           N
ATOM    950  CA  GLN A  55      61.516  50.266 157.279  1.00  0.00           C
ATOM    952  CB  GLN A  55      60.096  49.885 157.739  1.00  0.00           C
ATOM    955  CG  GLN A  55      59.935  49.755 159.269  1.00  0.00           C
ATOM    958  CD  GLN A  55      58.485  49.696 159.749  1.00  0.00           C
ATOM    959  OE1 GLN A  55      58.246  49.347 160.910  1.00  0.00           O
ATOM    960  NE2 GLN A  55      57.515  50.056 158.880  1.00  0.00           N
ATOM    963  C   GLN A  55      62.626  49.347 157.770  1.00  0.00           C
ATOM    964  O   GLN A  55      62.425  48.146 157.949  1.00  0.00           O
ATOM    965  N   ASP A  56      63.846  49.925 157.999  1.00  0.00           N
ATOM    967  CA  ASP A  56      65.146  49.277 157.869  1.00  0.00           C
ATOM    969  CB  ASP A  56      65.306  48.167 158.939  1.00  0.00           C
ATOM    972  CG  ASP A  56      65.346  48.745 160.350  1.00  0.00           C
ATOM    973  OD1 ASP A  56      65.316  47.906 161.290  1.00  0.00           O
ATOM    974  OD2 ASP A  56      65.525  49.986 160.530  1.00  0.00           O
ATOM    975  C   ASP A  56      65.446  48.875 156.400  1.00  0.00           C
ATOM    976  O   ASP A  56      64.666  49.305 155.549  1.00  0.00           O
ATOM    977  N   PRO A  57      66.475  48.176 155.889  1.00  0.00           N
ATOM    978  CD  PRO A  57      66.276  47.465 154.620  1.00  0.00           C
ATOM    981  CA  PRO A  57      67.765  47.845 156.510  1.00  0.00           C
ATOM    983  CB  PRO A  57      68.075  46.516 155.779  1.00  0.00           C
ATOM    986  CG  PRO A  57      67.596  46.756 154.359  1.00  0.00           C
ATOM    989  C   PRO A  57      68.926  48.806 156.260  1.00  0.00           C
ATOM    990  O   PRO A  57      69.986  48.345 155.859  1.00  0.00           O
ATOM    991  N   SER A  58      68.855  50.125 156.570  1.00  0.00           N
ATOM    993  CA  SER A  58      70.085  50.905 156.729  1.00  0.00           C
ATOM    995  CB  SER A  58      69.956  52.435 156.449  1.00  0.00           C
ATOM    998  OG  SER A  58      69.666  52.686 155.079  1.00  0.00           O
ATOM   1000  C   SER A  58      70.626  50.765 158.149  1.00  0.00           C
ATOM   1001  O   SER A  58      70.295  51.595 158.989  1.00  0.00           O
ATOM   1002  N   ARG A  59      71.456  49.736 158.450  1.00  0.00           N
ATOM   1004  CA  ARG A  59      71.935  49.515 159.809  1.00  0.00           C
ATOM   1006  CB  ARG A  59      72.145  48.036 160.280  1.00  0.00           C
ATOM   1009  CG  ARG A  59      70.855  47.346 160.820  1.00  0.00           C
ATOM   1012  CD  ARG A  59      70.956  45.816 160.990  1.00  0.00           C
ATOM   1015  NE  ARG A  59      69.566  45.245 161.080  1.00  0.00           N
ATOM   1017  CZ  ARG A  59      69.316  43.955 161.299  1.00  0.00           C
ATOM   1018  NH1 ARG A  59      68.136  43.426 161.029  1.00  0.00           N
ATOM   1021  NH2 ARG A  59      70.236  43.125 161.719  1.00  0.00           N
ATOM   1024  C   ARG A  59      73.096  50.406 160.189  1.00  0.00           C
ATOM   1025  O   ARG A  59      74.265  50.105 160.010  1.00  0.00           O
ATOM   1026  N   PHE A  60      72.725  51.535 160.800  1.00  0.00           N
ATOM   1028  CA  PHE A  60      73.535  52.276 161.710  1.00  0.00           C
ATOM   1030  CB  PHE A  60      73.786  53.715 161.209  1.00  0.00           C
ATOM   1033  CG  PHE A  60      74.605  53.766 159.949  1.00  0.00           C
ATOM   1034  CD1 PHE A  60      74.066  54.216 158.730  1.00  0.00           C
ATOM   1036  CE1 PHE A  60      74.896  54.545 157.650  1.00  0.00           C
ATOM   1038  CZ  PHE A  60      76.286  54.396 157.770  1.00  0.00           C
ATOM   1040  CD2 PHE A  60      75.996  53.596 160.040  1.00  0.00           C
ATOM   1042  CE2 PHE A  60      76.835  53.906 158.960  1.00  0.00           C
ATOM   1044  C   PHE A  60      72.685  52.346 162.960  1.00  0.00           C
ATOM   1045  O   PHE A  60      71.466  52.346 162.839  1.00  0.00           O
ATOM   1046  N   SER A  61      73.346  52.346 164.140  1.00  0.00           N
ATOM   1048  CA  SER A  61      72.806  51.955 165.439  1.00  0.00           C
ATOM   1050  CB  SER A  61      71.326  52.425 165.700  1.00  0.00           C
ATOM   1053  OG  SER A  61      70.306  51.446 165.449  1.00  0.00           O
ATOM   1055  C   SER A  61      73.025  50.445 165.549  1.00  0.00           C
ATOM   1056  O   SER A  61      72.745  49.696 164.620  1.00  0.00           O
ATOM   1057  N   GLN A  62      73.535  49.816 166.619  1.00  0.00           N
ATOM   1059  CA  GLN A  62      74.015  50.056 167.969  1.00  0.00           C
ATOM   1061  CB  GLN A  62      74.605  48.696 168.460  1.00  0.00           C
ATOM   1064  CG  GLN A  62      75.596  47.945 167.490  1.00  0.00           C
ATOM   1067  CD  GLN A  62      76.926  48.656 167.149  1.00  0.00           C
ATOM   1068  OE1 GLN A  62      78.005  48.255 167.579  1.00  0.00           O
ATOM   1069  NE2 GLN A  62      76.876  49.676 166.279  1.00  0.00           N
ATOM   1072  C   GLN A  62      74.925  51.205 168.429  1.00  0.00           C
ATOM   1073  O   GLN A  62      75.575  51.896 167.650  1.00  0.00           O
ATOM   1074  N   ALA A  63      75.036  51.325 169.770  1.00  0.00           N
ATOM   1076  CA  ALA A  63      76.295  51.545 170.490  1.00  0.00           C
ATOM   1078  CB  ALA A  63      77.396  50.555 170.049  1.00  0.00           C
ATOM   1082  C   ALA A  63      76.835  52.975 170.600  1.00  0.00           C
ATOM   1083  O   ALA A  63      76.155  53.965 170.369  1.00  0.00           O
ATOM   1084  N   GLY A  64      78.115  53.146 170.990  1.00  0.00           N
ATOM   1086  CA  GLY A  64      78.696  54.465 171.179  1.00  0.00           C
ATOM   1089  C   GLY A  64      78.346  55.186 172.449  1.00  0.00           C
ATOM   1090  O   GLY A  64      77.526  54.776 173.270  1.00  0.00           O
ATOM   1091  N   LEU A  65      79.015  56.316 172.660  1.00  0.00           N
ATOM   1093  CA  LEU A  65      78.935  57.115 173.860  1.00  0.00           C
ATOM   1095  CB  LEU A  65      80.265  57.045 174.639  1.00  0.00           C
ATOM   1098  CG  LEU A  65      80.225  57.495 176.120  1.00  0.00           C
ATOM   1100  CD1 LEU A  65      80.525  56.306 177.039  1.00  0.00           C
ATOM   1104  CD2 LEU A  65      81.195  58.656 176.390  1.00  0.00           C
ATOM   1108  C   LEU A  65      78.696  58.535 173.399  1.00  0.00           C
ATOM   1109  O   LEU A  65      79.115  58.906 172.299  1.00  0.00           O
ATOM   1110  N   ALA A  66      78.056  59.356 174.249  1.00  0.00           N
ATOM   1112  CA  ALA A  66      77.846  60.765 173.989  1.00  0.00           C
ATOM   1114  CB  ALA A  66      76.365  61.156 174.109  1.00  0.00           C
ATOM   1118  C   ALA A  66      78.626  61.625 174.970  1.00  0.00           C
ATOM   1119  O   ALA A  66      78.756  61.345 176.160  1.00  0.00           O
ATOM   1120  N   ALA A  67      79.145  62.736 174.430  1.00  0.00           N
ATOM   1122  CA  ALA A  67      79.795  63.766 175.169  1.00  0.00           C
ATOM   1124  CB  ALA A  67      81.306  63.705 174.900  1.00  0.00           C
ATOM   1128  C   ALA A  67      79.216  65.066 174.669  1.00  0.00           C
ATOM   1129  O   ALA A  67      78.575  65.125 173.630  1.00  0.00           O
ATOM   1130  N   ILE A  68      79.426  66.165 175.420  1.00  0.00           N
ATOM   1132  CA  ILE A  68      78.946  67.476 175.049  1.00  0.00           C
ATOM   1134  CB  ILE A  68      77.916  68.016 176.029  1.00  0.00           C
ATOM   1136  CG2 ILE A  68      76.746  67.016 175.990  1.00  0.00           C
ATOM   1140  CG1 ILE A  68      78.446  68.185 177.480  1.00  0.00           C
ATOM   1143  CD  ILE A  68      77.425  68.845 178.419  1.00  0.00           C
ATOM   1147  C   ILE A  68      80.126  68.406 174.859  1.00  0.00           C
ATOM   1148  O   ILE A  68      81.166  68.266 175.499  1.00  0.00           O
ATOM   1149  N   TYR A  69      80.015  69.376 173.930  1.00  0.00           N
ATOM   1151  CA  TYR A  69      80.926  70.506 173.870  1.00  0.00           C
ATOM   1153  CB  TYR A  69      80.815  71.355 172.570  1.00  0.00           C
ATOM   1156  CG  TYR A  69      81.335  70.615 171.370  1.00  0.00           C
ATOM   1157  CD1 TYR A  69      80.556  69.595 170.810  1.00  0.00           C
ATOM   1159  CE1 TYR A  69      80.975  68.936 169.660  1.00  0.00           C
ATOM   1161  CZ  TYR A  69      82.165  69.285 169.040  1.00  0.00           C
ATOM   1162  OH  TYR A  69      82.496  68.595 167.869  1.00  0.00           O
ATOM   1164  CD2 TYR A  69      82.545  70.965 170.740  1.00  0.00           C
ATOM   1166  CE2 TYR A  69      82.965  70.306 169.570  1.00  0.00           C
ATOM   1168  C   TYR A  69      80.765  71.456 175.040  1.00  0.00           C
ATOM   1169  O   TYR A  69      79.655  71.776 175.469  1.00  0.00           O
ATOM   1170  N   ASP A  70      81.885  71.986 175.530  1.00  0.00           N
ATOM   1172  CA  ASP A  70      81.925  73.156 176.370  1.00  0.00           C
ATOM   1174  CB  ASP A  70      83.335  73.255 176.990  1.00  0.00           C
ATOM   1177  CG  ASP A  70      83.466  72.156 178.019  1.00  0.00           C
ATOM   1178  OD1 ASP A  70      82.435  71.876 178.690  1.00  0.00           O
ATOM   1179  OD2 ASP A  70      84.606  71.657 178.210  1.00  0.00           O
ATOM   1180  C   ASP A  70      81.535  74.455 175.660  1.00  0.00           C
ATOM   1181  O   ASP A  70      81.365  74.516 174.439  1.00  0.00           O
ATOM   1182  N   ALA A  71      81.365  75.556 176.430  1.00  0.00           N
ATOM   1184  CA  ALA A  71      81.045  76.855 175.870  1.00  0.00           C
ATOM   1186  CB  ALA A  71      80.365  77.756 176.920  1.00  0.00           C
ATOM   1190  C   ALA A  71      82.256  77.595 175.309  1.00  0.00           C
ATOM   1191  O   ALA A  71      82.116  78.545 174.539  1.00  0.00           O
ATOM   1192  N   GLU A  72      83.475  77.146 175.670  1.00  0.00           N
ATOM   1194  CA  GLU A  72      84.716  77.625 175.120  1.00  0.00           C
ATOM   1196  CB  GLU A  72      85.955  76.975 175.779  1.00  0.00           C
ATOM   1199  CG  GLU A  72      86.106  77.215 177.289  1.00  0.00           C
ATOM   1202  CD  GLU A  72      87.486  76.795 177.750  1.00  0.00           C
ATOM   1203  OE1 GLU A  72      88.315  76.366 176.910  1.00  0.00           O
ATOM   1204  OE2 GLU A  72      87.745  76.925 178.970  1.00  0.00           O
ATOM   1205  C   GLU A  72      84.825  77.436 173.609  1.00  0.00           C
ATOM   1206  O   GLU A  72      85.245  78.376 172.939  1.00  0.00           O
ATOM   1207  N   PRO A  73      84.415  76.316 172.999  1.00  0.00           N
ATOM   1208  CD  PRO A  73      84.576  74.985 173.590  1.00  0.00           C
ATOM   1211  CA  PRO A  73      84.376  76.215 171.559  1.00  0.00           C
ATOM   1213  CB  PRO A  73      83.935  74.775 171.250  1.00  0.00           C
ATOM   1216  CG  PRO A  73      84.215  73.956 172.520  1.00  0.00           C
ATOM   1219  C   PRO A  73      83.466  77.236 170.889  1.00  0.00           C
ATOM   1220  O   PRO A  73      83.585  77.386 169.690  1.00  0.00           O
ATOM   1221  N   GLY A  74      82.536  77.907 171.609  1.00  0.00           N
ATOM   1223  CA  GLY A  74      81.616  78.846 170.980  1.00  0.00           C
ATOM   1226  C   GLY A  74      82.276  79.935 170.160  1.00  0.00           C
ATOM   1227  O   GLY A  74      83.006  80.766 170.689  1.00  0.00           O
ATOM   1228  N   SER A  75      81.995  79.925 168.839  1.00  0.00           N
ATOM   1230  CA  SER A  75      82.475  80.865 167.829  1.00  0.00           C
ATOM   1232  CB  SER A  75      82.696  82.337 168.279  1.00  0.00           C
ATOM   1235  OG  SER A  75      81.495  82.845 168.849  1.00  0.00           O
ATOM   1237  C   SER A  75      83.746  80.406 167.139  1.00  0.00           C
ATOM   1238  O   SER A  75      84.245  81.045 166.209  1.00  0.00           O
ATOM   1239  N   ASN A  76      84.265  79.235 167.529  1.00  0.00           N
ATOM   1241  CA  ASN A  76      85.406  78.596 166.899  1.00  0.00           C
ATOM   1243  CB  ASN A  76      86.265  77.756 167.890  1.00  0.00           C
ATOM   1246  CG  ASN A  76      86.995  78.697 168.849  1.00  0.00           C
ATOM   1247  OD1 ASN A  76      87.435  79.776 168.440  1.00  0.00           O
ATOM   1248  ND2 ASN A  76      87.155  78.296 170.130  1.00  0.00           N
ATOM   1251  C   ASN A  76      84.905  77.706 165.779  1.00  0.00           C
ATOM   1252  O   ASN A  76      83.855  77.086 165.889  1.00  0.00           O
ATOM   1253  N   LEU A  77      85.605  77.697 164.639  1.00  0.00           N
ATOM   1255  CA  LEU A  77      85.225  77.005 163.440  1.00  0.00           C
ATOM   1257  CB  LEU A  77      86.166  77.425 162.270  1.00  0.00           C
ATOM   1260  CG  LEU A  77      86.045  78.906 161.859  1.00  0.00           C
ATOM   1262  CD1 LEU A  77      86.715  79.916 162.799  1.00  0.00           C
ATOM   1266  CD2 LEU A  77      86.626  79.115 160.439  1.00  0.00           C
ATOM   1270  C   LEU A  77      85.276  75.506 163.639  1.00  0.00           C
ATOM   1271  O   LEU A  77      86.276  74.985 164.119  1.00  0.00           O
ATOM   1272  N   THR A  78      84.215  74.755 163.289  1.00  0.00           N
ATOM   1274  CA  THR A  78      84.236  73.296 163.200  1.00  0.00           C
ATOM   1276  CB  THR A  78      82.846  72.646 163.300  1.00  0.00           C
ATOM   1278  OG1 THR A  78      81.955  73.076 162.289  1.00  0.00           O
ATOM   1280  CG2 THR A  78      82.205  72.975 164.660  1.00  0.00           C
ATOM   1284  C   THR A  78      84.886  72.846 161.899  1.00  0.00           C
ATOM   1285  O   THR A  78      85.236  73.645 161.020  1.00  0.00           O
ATOM   1286  N   ALA A  79      85.075  71.517 161.729  1.00  0.00           N
ATOM   1288  CA  ALA A  79      85.616  70.915 160.519  1.00  0.00           C
ATOM   1290  CB  ALA A  79      85.675  69.396 160.700  1.00  0.00           C
ATOM   1294  C   ALA A  79      84.846  71.285 159.249  1.00  0.00           C
ATOM   1295  O   ALA A  79      85.395  71.416 158.149  1.00  0.00           O
ATOM   1296  N   SER A  80      83.526  71.535 159.369  1.00  0.00           N
ATOM   1298  CA  SER A  80      82.645  71.946 158.289  1.00  0.00           C
ATOM   1300  CB  SER A  80      81.155  71.696 158.650  1.00  0.00           C
ATOM   1303  OG  SER A  80      80.756  72.415 159.809  1.00  0.00           O
ATOM   1305  C   SER A  80      82.855  73.396 157.869  1.00  0.00           C
ATOM   1306  O   SER A  80      82.486  73.826 156.780  1.00  0.00           O
ATOM   1307  N   GLY A  81      83.526  74.196 158.730  1.00  0.00           N
ATOM   1309  CA  GLY A  81      83.746  75.626 158.539  1.00  0.00           C
ATOM   1312  C   GLY A  81      82.715  76.386 159.299  1.00  0.00           C
ATOM   1313  O   GLY A  81      82.655  77.616 159.219  1.00  0.00           O
ATOM   1314  N   GLU A  82      81.866  75.675 160.059  1.00  0.00           N
ATOM   1316  CA  GLU A  82      80.716  76.205 160.730  1.00  0.00           C
ATOM   1318  CB  GLU A  82      79.605  75.105 160.670  1.00  0.00           C
ATOM   1321  CG  GLU A  82      78.145  75.565 160.899  1.00  0.00           C
ATOM   1324  CD  GLU A  82      77.126  74.595 160.309  1.00  0.00           C
ATOM   1325  OE1 GLU A  82      77.196  73.376 160.639  1.00  0.00           O
ATOM   1326  OE2 GLU A  82      76.175  75.016 159.600  1.00  0.00           O
ATOM   1327  C   GLU A  82      81.136  76.596 162.139  1.00  0.00           C
ATOM   1328  O   GLU A  82      81.616  75.785 162.930  1.00  0.00           O
ATOM   1329  N   ALA A  83      81.055  77.885 162.520  1.00  0.00           N
ATOM   1331  CA  ALA A  83      81.465  78.316 163.839  1.00  0.00           C
ATOM   1333  CB  ALA A  83      81.566  79.855 163.910  1.00  0.00           C
ATOM   1337  C   ALA A  83      80.565  77.795 164.959  1.00  0.00           C
ATOM   1338  O   ALA A  83      79.356  78.006 164.949  1.00  0.00           O
ATOM   1339  N   PHE A  84      81.146  77.065 165.950  1.00  0.00           N
ATOM   1341  CA  PHE A  84      80.425  76.245 166.899  1.00  0.00           C
ATOM   1343  CB  PHE A  84      81.376  75.506 167.900  1.00  0.00           C
ATOM   1346  CG  PHE A  84      80.586  74.586 168.790  1.00  0.00           C
ATOM   1347  CD1 PHE A  84      80.146  73.385 168.240  1.00  0.00           C
ATOM   1349  CE1 PHE A  84      79.155  72.636 168.870  1.00  0.00           C
ATOM   1351  CZ  PHE A  84      78.655  73.026 170.110  1.00  0.00           C
ATOM   1353  CD2 PHE A  84      80.126  74.955 170.070  1.00  0.00           C
ATOM   1355  CE2 PHE A  84      79.166  74.175 170.730  1.00  0.00           C
ATOM   1357  C   PHE A  84      79.346  77.016 167.660  1.00  0.00           C
ATOM   1358  O   PHE A  84      79.626  77.975 168.380  1.00  0.00           O
ATOM   1359  N   ASP A  85      78.085  76.596 167.480  1.00  0.00           N
ATOM   1361  CA  ASP A  85      76.965  77.336 167.979  1.00  0.00           C
ATOM   1363  CB  ASP A  85      76.085  77.736 166.769  1.00  0.00           C
ATOM   1366  CG  ASP A  85      74.925  78.626 167.169  1.00  0.00           C
ATOM   1367  OD1 ASP A  85      74.585  78.685 168.380  1.00  0.00           O
ATOM   1368  OD2 ASP A  85      74.325  79.226 166.230  1.00  0.00           O
ATOM   1369  C   ASP A  85      76.276  76.486 169.040  1.00  0.00           C
ATOM   1370  O   ASP A  85      75.706  75.446 168.720  1.00  0.00           O
ATOM   1371  N   PRO A  86      76.286  76.837 170.309  1.00  0.00           N
ATOM   1372  CD  PRO A  86      77.276  77.756 170.880  1.00  0.00           C
ATOM   1375  CA  PRO A  86      75.636  76.005 171.320  1.00  0.00           C
ATOM   1377  CB  PRO A  86      76.326  76.416 172.630  1.00  0.00           C
ATOM   1380  CG  PRO A  86      76.956  77.785 172.370  1.00  0.00           C
ATOM   1383  C   PRO A  86      74.115  76.165 171.349  1.00  0.00           C
ATOM   1384  O   PRO A  86      73.506  75.446 172.149  1.00  0.00           O
ATOM   1385  N   THR A  87      73.446  77.025 170.540  1.00  0.00           N
ATOM   1387  CA  THR A  87      71.975  76.995 170.430  1.00  0.00           C
ATOM   1389  CB  THR A  87      71.265  78.356 170.309  1.00  0.00           C
ATOM   1391  OG1 THR A  87      69.886  78.236 170.630  1.00  0.00           O
ATOM   1393  CG2 THR A  87      71.335  79.006 168.910  1.00  0.00           C
ATOM   1397  C   THR A  87      71.566  76.165 169.240  1.00  0.00           C
ATOM   1398  O   THR A  87      70.456  75.626 169.180  1.00  0.00           O
ATOM   1399  N   GLN A  88      72.495  75.955 168.300  1.00  0.00           N
ATOM   1401  CA  GLN A  88      72.346  74.985 167.249  1.00  0.00           C
ATOM   1403  CB  GLN A  88      73.545  75.087 166.279  1.00  0.00           C
ATOM   1406  CG  GLN A  88      73.496  74.196 165.020  1.00  0.00           C
ATOM   1409  CD  GLN A  88      74.905  73.947 164.480  1.00  0.00           C
ATOM   1410  OE1 GLN A  88      75.645  74.876 164.140  1.00  0.00           O
ATOM   1411  NE2 GLN A  88      75.295  72.646 164.430  1.00  0.00           N
ATOM   1414  C   GLN A  88      72.236  73.586 167.850  1.00  0.00           C
ATOM   1415  O   GLN A  88      72.935  73.215 168.799  1.00  0.00           O
ATOM   1416  N   LEU A  89      71.365  72.736 167.289  1.00  0.00           N
ATOM   1418  CA  LEU A  89      71.475  71.316 167.500  1.00  0.00           C
ATOM   1420  CB  LEU A  89      70.096  70.656 167.230  1.00  0.00           C
ATOM   1423  CG  LEU A  89      68.935  71.316 168.009  1.00  0.00           C
ATOM   1425  CD1 LEU A  89      67.585  70.675 167.669  1.00  0.00           C
ATOM   1429  CD2 LEU A  89      69.176  71.245 169.520  1.00  0.00           C
ATOM   1433  C   LEU A  89      72.545  70.836 166.530  1.00  0.00           C
ATOM   1434  O   LEU A  89      72.405  71.076 165.329  1.00  0.00           O
ATOM   1435  N   THR A  90      73.636  70.186 166.999  1.00  0.00           N
ATOM   1437  CA  THR A  90      74.596  69.446 166.160  1.00  0.00           C
ATOM   1439  CB  THR A  90      73.865  68.325 165.469  1.00  0.00           C
ATOM   1441  OG1 THR A  90      73.115  68.866 164.410  1.00  0.00           O
ATOM   1443  CG2 THR A  90      74.756  67.246 164.859  1.00  0.00           C
ATOM   1447  C   THR A  90      75.755  68.816 166.939  1.00  0.00           C
ATOM   1448  O   THR A  90      75.536  68.455 168.100  1.00  0.00           O
ATOM   1449  N   ALA A  91      76.965  68.616 166.339  1.00  0.00           N
ATOM   1451  CA  ALA A  91      77.856  67.506 166.689  1.00  0.00           C
ATOM   1453  CB  ALA A  91      77.126  66.145 166.880  1.00  0.00           C
ATOM   1457  C   ALA A  91      78.966  67.115 165.710  1.00  0.00           C
ATOM   1458  O   ALA A  91      78.886  67.285 164.490  1.00  0.00           O
ATOM   1459  N   ALA A  92      80.006  66.465 166.270  1.00  0.00           N
ATOM   1461  CA  ALA A  92      80.975  65.666 165.549  1.00  0.00           C
ATOM   1463  CB  ALA A  92      82.356  65.745 166.230  1.00  0.00           C
ATOM   1467  C   ALA A  92      80.626  64.196 165.540  1.00  0.00           C
ATOM   1468  O   ALA A  92      80.376  63.605 166.589  1.00  0.00           O
ATOM   1469  N   HIS A  93      80.655  63.535 164.359  1.00  0.00           N
ATOM   1471  CA  HIS A  93      80.696  62.085 164.240  1.00  0.00           C
ATOM   1473  CB  HIS A  93      79.405  61.506 163.590  1.00  0.00           C
ATOM   1476  ND1 HIS A  93      79.916  59.375 162.410  1.00  0.00           N
ATOM   1477  CG  HIS A  93      79.365  60.005 163.510  1.00  0.00           C
ATOM   1478  CE1 HIS A  93      79.666  58.085 162.579  1.00  0.00           C
ATOM   1480  NE2 HIS A  93      78.966  57.865 163.709  1.00  0.00           N
ATOM   1482  CD2 HIS A  93      78.756  59.095 164.310  1.00  0.00           C
ATOM   1484  C   HIS A  93      81.905  61.815 163.370  1.00  0.00           C
ATOM   1485  O   HIS A  93      82.155  62.636 162.490  1.00  0.00           O
ATOM   1486  N   PRO A  94      82.706  60.785 163.569  1.00  0.00           N
ATOM   1487  CD  PRO A  94      82.655  59.916 164.749  1.00  0.00           C
ATOM   1490  CA  PRO A  94      83.765  60.385 162.650  1.00  0.00           C
ATOM   1492  CB  PRO A  94      84.795  59.806 163.630  1.00  0.00           C
ATOM   1495  CG  PRO A  94      83.986  59.146 164.749  1.00  0.00           C
ATOM   1498  C   PRO A  94      83.245  59.335 161.670  1.00  0.00           C
ATOM   1499  O   PRO A  94      82.725  58.325 162.109  1.00  0.00           O
ATOM   1500  N   THR A  95      83.385  59.545 160.329  1.00  0.00           N
ATOM   1502  CA  THR A  95      82.816  58.736 159.240  1.00  0.00           C
ATOM   1504  CB  THR A  95      82.426  57.276 159.520  1.00  0.00           C
ATOM   1506  OG1 THR A  95      81.736  56.605 158.460  1.00  0.00           O
ATOM   1508  CG2 THR A  95      83.715  56.475 159.770  1.00  0.00           C
ATOM   1512  C   THR A  95      81.696  59.475 158.549  1.00  0.00           C
ATOM   1513  O   THR A  95      81.785  59.816 157.370  1.00  0.00           O
ATOM   1514  N   LEU A  96      80.596  59.746 159.269  1.00  0.00           N
ATOM   1516  CA  LEU A  96      79.365  60.266 158.709  1.00  0.00           C
ATOM   1518  CB  LEU A  96      78.335  60.236 159.859  1.00  0.00           C
ATOM   1521  CG  LEU A  96      76.856  60.555 159.620  1.00  0.00           C
ATOM   1523  CD1 LEU A  96      76.655  62.035 159.350  1.00  0.00           C
ATOM   1527  CD2 LEU A  96      76.175  59.696 158.539  1.00  0.00           C
ATOM   1531  C   LEU A  96      79.526  61.646 158.009  1.00  0.00           C
ATOM   1532  O   LEU A  96      80.155  62.556 158.580  1.00  0.00           O
ATOM   1533  N   PRO A  97      79.015  61.835 156.780  1.00  0.00           N
ATOM   1534  CD  PRO A  97      78.725  60.725 155.859  1.00  0.00           C
ATOM   1537  CA  PRO A  97      78.935  63.126 156.059  1.00  0.00           C
ATOM   1539  CB  PRO A  97      78.145  62.756 154.789  1.00  0.00           C
ATOM   1542  CG  PRO A  97      78.615  61.345 154.469  1.00  0.00           C
ATOM   1545  C   PRO A  97      78.276  64.315 156.740  1.00  0.00           C
ATOM   1546  O   PRO A  97      77.276  64.157 157.419  1.00  0.00           O
ATOM   1547  N   ILE A  98      78.715  65.565 156.460  1.00  0.00           N
ATOM   1549  CA  ILE A  98      78.136  66.776 157.050  1.00  0.00           C
ATOM   1551  CB  ILE A  98      78.835  68.065 156.559  1.00  0.00           C
ATOM   1553  CG2 ILE A  98      78.185  69.337 157.169  1.00  0.00           C
ATOM   1557  CG1 ILE A  98      80.325  68.087 156.939  1.00  0.00           C
ATOM   1560  CD  ILE A  98      81.255  67.436 155.910  1.00  0.00           C
ATOM   1564  C   ILE A  98      76.615  66.925 156.910  1.00  0.00           C
ATOM   1565  O   ILE A  98      76.015  67.285 157.920  1.00  0.00           O
ATOM   1566  N   PRO A  99      75.825  66.725 155.870  1.00  0.00           N
ATOM   1567  CD  PRO A  99      76.166  66.136 154.579  1.00  0.00           C
ATOM   1570  CA  PRO A  99      74.395  66.986 156.010  1.00  0.00           C
ATOM   1572  CB  PRO A  99      73.926  67.035 154.579  1.00  0.00           C
ATOM   1575  CG  PRO A  99      74.825  66.035 153.839  1.00  0.00           C
ATOM   1578  C   PRO A  99      73.626  65.896 156.689  1.00  0.00           C
ATOM   1579  O   PRO A  99      72.446  66.126 156.930  1.00  0.00           O
ATOM   1580  N   SER A 100      74.176  64.686 156.920  1.00  0.00           N
ATOM   1582  CA  SER A 100      73.325  63.575 157.340  1.00  0.00           C
ATOM   1584  CB  SER A 100      74.005  62.185 157.340  1.00  0.00           C
ATOM   1587  OG  SER A 100      73.176  61.156 156.799  1.00  0.00           O
ATOM   1589  C   SER A 100      72.776  63.816 158.720  1.00  0.00           C
ATOM   1590  O   SER A 100      73.496  64.225 159.639  1.00  0.00           O
ATOM   1591  N   TYR A 101      71.486  63.545 158.900  1.00  0.00           N
ATOM   1593  CA  TYR A 101      70.866  63.656 160.199  1.00  0.00           C
ATOM   1595  CB  TYR A 101      69.435  64.276 160.199  1.00  0.00           C
ATOM   1598  CG  TYR A 101      69.346  65.725 159.760  1.00  0.00           C
ATOM   1599  CD1 TYR A 101      69.816  66.126 158.499  1.00  0.00           C
ATOM   1601  CE1 TYR A 101      69.715  67.455 158.079  1.00  0.00           C
ATOM   1603  CZ  TYR A 101      69.075  68.396 158.880  1.00  0.00           C
ATOM   1604  OH  TYR A 101      69.005  69.726 158.419  1.00  0.00           O
ATOM   1606  CD2 TYR A 101      68.666  66.686 160.540  1.00  0.00           C
ATOM   1608  CE2 TYR A 101      68.515  68.006 160.099  1.00  0.00           C
ATOM   1610  C   TYR A 101      70.886  62.306 160.880  1.00  0.00           C
ATOM   1611  O   TYR A 101      70.816  61.236 160.270  1.00  0.00           O
ATOM   1612  N   ALA A 102      70.975  62.315 162.200  1.00  0.00           N
ATOM   1614  CA  ALA A 102      70.895  61.156 163.030  1.00  0.00           C
ATOM   1616  CB  ALA A 102      72.295  60.765 163.569  1.00  0.00           C
ATOM   1620  C   ALA A 102      69.956  61.486 164.160  1.00  0.00           C
ATOM   1621  O   ALA A 102      69.556  62.636 164.359  1.00  0.00           O
ATOM   1622  N   ARG A 103      69.575  60.475 164.939  1.00  0.00           N
ATOM   1624  CA  ARG A 103      69.155  60.715 166.290  1.00  0.00           C
ATOM   1626  CB  ARG A 103      67.825  60.046 166.689  1.00  0.00           C
ATOM   1629  CG  ARG A 103      66.696  60.597 165.850  1.00  0.00           C
ATOM   1632  CD  ARG A 103      65.855  59.496 165.270  1.00  0.00           C
ATOM   1635  NE  ARG A 103      64.765  60.306 164.700  1.00  0.00           N
ATOM   1637  CZ  ARG A 103      63.615  59.755 164.420  1.00  0.00           C
ATOM   1638  NH1 ARG A 103      63.585  58.666 163.699  1.00  0.00           N
ATOM   1641  NH2 ARG A 103      62.565  60.385 164.910  1.00  0.00           N
ATOM   1644  C   ARG A 103      70.146  60.145 167.210  1.00  0.00           C
ATOM   1645  O   ARG A 103      70.816  59.156 166.899  1.00  0.00           O
ATOM   1646  N   ILE A 104      70.155  60.746 168.389  1.00  0.00           N
ATOM   1648  CA  ILE A 104      70.765  60.175 169.539  1.00  0.00           C
ATOM   1650  CB  ILE A 104      71.786  61.145 170.089  1.00  0.00           C
ATOM   1652  CG2 ILE A 104      72.256  60.635 171.460  1.00  0.00           C
ATOM   1656  CG1 ILE A 104      72.966  61.345 169.109  1.00  0.00           C
ATOM   1659  CD  ILE A 104      73.496  60.086 168.419  1.00  0.00           C
ATOM   1663  C   ILE A 104      69.626  59.906 170.490  1.00  0.00           C
ATOM   1664  O   ILE A 104      68.835  60.795 170.800  1.00  0.00           O
ATOM   1665  N   THR A 105      69.505  58.645 170.940  1.00  0.00           N
ATOM   1667  CA  THR A 105      68.605  58.285 172.009  1.00  0.00           C
ATOM   1669  CB  THR A 105      67.736  57.066 171.699  1.00  0.00           C
ATOM   1671  OG1 THR A 105      66.926  57.355 170.570  1.00  0.00           O
ATOM   1673  CG2 THR A 105      66.816  56.756 172.890  1.00  0.00           C
ATOM   1677  C   THR A 105      69.515  57.945 173.149  1.00  0.00           C
ATOM   1678  O   THR A 105      70.395  57.115 172.999  1.00  0.00           O
ATOM   1679  N   ASN A 106      69.376  58.615 174.320  1.00  0.00           N
ATOM   1681  CA  ASN A 106      70.216  58.316 175.469  1.00  0.00           C
ATOM   1683  CB  ASN A 106      70.585  59.585 176.290  1.00  0.00           C
ATOM   1686  CG  ASN A 106      69.605  59.955 177.400  1.00  0.00           C
ATOM   1687  OD1 ASN A 106      69.896  59.736 178.579  1.00  0.00           O
ATOM   1688  ND2 ASN A 106      68.426  60.495 177.039  1.00  0.00           N
ATOM   1691  C   ASN A 106      69.626  57.196 176.309  1.00  0.00           C
ATOM   1692  O   ASN A 106      68.465  57.236 176.699  1.00  0.00           O
ATOM   1693  N   LEU A 107      70.426  56.166 176.619  1.00  0.00           N
ATOM   1695  CA  LEU A 107      69.935  54.895 177.130  1.00  0.00           C
ATOM   1697  CB  LEU A 107      70.996  53.796 176.880  1.00  0.00           C
ATOM   1700  CG  LEU A 107      71.416  53.605 175.410  1.00  0.00           C
ATOM   1702  CD1 LEU A 107      72.446  52.486 175.260  1.00  0.00           C
ATOM   1706  CD2 LEU A 107      70.255  53.265 174.490  1.00  0.00           C
ATOM   1710  C   LEU A 107      69.636  54.906 178.630  1.00  0.00           C
ATOM   1711  O   LEU A 107      68.995  54.016 179.180  1.00  0.00           O
ATOM   1712  N   ALA A 108      70.136  55.926 179.340  1.00  0.00           N
ATOM   1714  CA  ALA A 108      69.935  56.016 180.770  1.00  0.00           C
ATOM   1716  CB  ALA A 108      70.996  56.955 181.369  1.00  0.00           C
ATOM   1720  C   ALA A 108      68.545  56.535 181.120  1.00  0.00           C
ATOM   1721  O   ALA A 108      67.975  56.196 182.160  1.00  0.00           O
ATOM   1722  N   ASN A 109      67.975  57.355 180.230  1.00  0.00           N
ATOM   1724  CA  ASN A 109      66.716  58.045 180.409  1.00  0.00           C
ATOM   1726  CB  ASN A 109      66.996  59.585 180.409  1.00  0.00           C
ATOM   1729  CG  ASN A 109      65.776  60.506 180.449  1.00  0.00           C
ATOM   1730  OD1 ASN A 109      64.715  60.225 179.889  1.00  0.00           O
ATOM   1731  ND2 ASN A 109      65.876  61.656 181.159  1.00  0.00           N
ATOM   1734  C   ASN A 109      65.685  57.575 179.369  1.00  0.00           C
ATOM   1735  O   ASN A 109      64.556  57.215 179.719  1.00  0.00           O
ATOM   1736  N   GLY A 110      66.056  57.516 178.070  1.00  0.00           N
ATOM   1738  CA  GLY A 110      65.155  57.146 176.980  1.00  0.00           C
ATOM   1741  C   GLY A 110      64.696  58.325 176.160  1.00  0.00           C
ATOM   1742  O   GLY A 110      63.975  58.155 175.180  1.00  0.00           O
ATOM   1743  N   ARG A 111      65.105  59.566 176.510  1.00  0.00           N
ATOM   1745  CA  ARG A 111      64.925  60.725 175.649  1.00  0.00           C
ATOM   1747  CB  ARG A 111      65.136  62.075 176.380  1.00  0.00           C
ATOM   1750  CG  ARG A 111      64.005  62.446 177.359  1.00  0.00           C
ATOM   1753  CD  ARG A 111      64.145  63.855 177.960  1.00  0.00           C
ATOM   1756  NE  ARG A 111      63.615  64.826 176.950  1.00  0.00           N
ATOM   1758  CZ  ARG A 111      63.896  66.116 176.899  1.00  0.00           C
ATOM   1759  NH1 ARG A 111      64.736  66.776 177.669  1.00  0.00           N
ATOM   1762  NH2 ARG A 111      63.296  66.846 175.990  1.00  0.00           N
ATOM   1765  C   ARG A 111      65.736  60.715 174.359  1.00  0.00           C
ATOM   1766  O   ARG A 111      66.895  60.275 174.350  1.00  0.00           O
ATOM   1767  N   MET A 112      65.185  61.245 173.249  1.00  0.00           N
ATOM   1769  CA  MET A 112      65.866  61.285 171.980  1.00  0.00           C
ATOM   1771  CB  MET A 112      65.295  60.285 170.929  1.00  0.00           C
ATOM   1774  CG  MET A 112      64.036  60.725 170.130  1.00  0.00           C
ATOM   1777  SD  MET A 112      63.666  59.725 168.639  1.00  0.00           S
ATOM   1778  CE  MET A 112      63.526  58.155 169.520  1.00  0.00           C
ATOM   1782  C   MET A 112      65.795  62.686 171.400  1.00  0.00           C
ATOM   1783  O   MET A 112      64.956  63.516 171.769  1.00  0.00           O
ATOM   1784  N   ILE A 113      66.685  62.965 170.439  1.00  0.00           N
ATOM   1786  CA  ILE A 113      66.856  64.236 169.770  1.00  0.00           C
ATOM   1788  CB  ILE A 113      68.036  65.026 170.339  1.00  0.00           C
ATOM   1790  CG2 ILE A 113      67.776  65.215 171.840  1.00  0.00           C
ATOM   1794  CG1 ILE A 113      69.405  64.337 170.130  1.00  0.00           C
ATOM   1797  CD  ILE A 113      70.575  65.215 170.570  1.00  0.00           C
ATOM   1801  C   ILE A 113      67.126  63.956 168.310  1.00  0.00           C
ATOM   1802  O   ILE A 113      67.425  62.826 167.930  1.00  0.00           O
ATOM   1803  N   VAL A 114      67.075  64.985 167.449  1.00  0.00           N
ATOM   1805  CA  VAL A 114      67.585  64.866 166.090  1.00  0.00           C
ATOM   1807  CB  VAL A 114      66.505  65.116 165.040  1.00  0.00           C
ATOM   1809  CG1 VAL A 114      67.105  65.125 163.620  1.00  0.00           C
ATOM   1813  CG2 VAL A 114      65.446  63.995 165.130  1.00  0.00           C
ATOM   1817  C   VAL A 114      68.795  65.775 165.889  1.00  0.00           C
ATOM   1818  O   VAL A 114      68.835  66.925 166.329  1.00  0.00           O
ATOM   1819  N   VAL A 115      69.846  65.267 165.219  1.00  0.00           N
ATOM   1821  CA  VAL A 115      71.136  65.915 165.079  1.00  0.00           C
ATOM   1823  CB  VAL A 115      72.145  65.295 166.059  1.00  0.00           C
ATOM   1825  CG1 VAL A 115      71.765  65.685 167.500  1.00  0.00           C
ATOM   1829  CG2 VAL A 115      72.276  63.755 165.919  1.00  0.00           C
ATOM   1833  C   VAL A 115      71.585  65.836 163.609  1.00  0.00           C
ATOM   1834  O   VAL A 115      71.566  64.775 163.009  1.00  0.00           O
ATOM   1835  N   ARG A 116      72.015  66.955 162.969  1.00  0.00           N
ATOM   1837  CA  ARG A 116      72.666  67.065 161.660  1.00  0.00           C
ATOM   1839  CB  ARG A 116      72.045  68.306 160.910  1.00  0.00           C
ATOM   1842  CG  ARG A 116      72.145  69.715 161.570  1.00  0.00           C
ATOM   1845  CD  ARG A 116      72.075  70.896 160.579  1.00  0.00           C
ATOM   1848  NE  ARG A 116      72.745  72.115 161.179  1.00  0.00           N
ATOM   1850  CZ  ARG A 116      74.026  72.415 161.020  1.00  0.00           C
ATOM   1851  NH1 ARG A 116      74.965  71.657 160.499  1.00  0.00           N
ATOM   1854  NH2 ARG A 116      74.435  73.626 161.339  1.00  0.00           N
ATOM   1857  C   ARG A 116      74.206  67.255 161.719  1.00  0.00           C
ATOM   1858  O   ARG A 116      74.696  68.315 162.100  1.00  0.00           O
ATOM   1859  N   ILE A 117      75.065  66.256 161.419  1.00  0.00           N
ATOM   1861  CA  ILE A 117      76.505  66.316 161.729  1.00  0.00           C
ATOM   1863  CB  ILE A 117      77.185  64.995 161.329  1.00  0.00           C
ATOM   1865  CG2 ILE A 117      78.736  65.046 161.329  1.00  0.00           C
ATOM   1869  CG1 ILE A 117      76.655  63.806 162.190  1.00  0.00           C
ATOM   1872  CD  ILE A 117      76.816  63.965 163.709  1.00  0.00           C
ATOM   1876  C   ILE A 117      77.246  67.546 161.189  1.00  0.00           C
ATOM   1877  O   ILE A 117      76.916  68.096 160.150  1.00  0.00           O
ATOM   1878  N   ASN A 118      78.246  68.105 161.910  1.00  0.00           N
ATOM   1880  CA  ASN A 118      78.926  69.256 161.380  1.00  0.00           C
ATOM   1882  CB  ASN A 118      78.115  70.565 161.619  1.00  0.00           C
ATOM   1885  CG  ASN A 118      78.015  71.095 163.049  1.00  0.00           C
ATOM   1886  OD1 ASN A 118      77.946  70.396 164.070  1.00  0.00           O
ATOM   1887  ND2 ASN A 118      77.986  72.447 163.139  1.00  0.00           N
ATOM   1890  C   ASN A 118      80.356  69.365 161.859  1.00  0.00           C
ATOM   1891  O   ASN A 118      80.935  70.455 161.869  1.00  0.00           O
ATOM   1892  N   ASP A 119      80.975  68.245 162.260  1.00  0.00           N
ATOM   1894  CA  ASP A 119      82.295  68.336 162.829  1.00  0.00           C
ATOM   1896  CB  ASP A 119      82.165  68.947 164.249  1.00  0.00           C
ATOM   1899  CG  ASP A 119      83.455  69.575 164.719  1.00  0.00           C
ATOM   1900  OD1 ASP A 119      84.385  69.796 163.910  1.00  0.00           O
ATOM   1901  OD2 ASP A 119      83.435  69.955 165.910  1.00  0.00           O
ATOM   1902  C   ASP A 119      83.056  67.005 162.839  1.00  0.00           C
ATOM   1903  O   ASP A 119      82.526  65.946 162.470  1.00  0.00           O
ATOM   1904  N   ARG A 120      84.336  67.035 163.279  1.00  0.00           N
ATOM   1906  CA  ARG A 120      85.206  65.896 163.469  1.00  0.00           C
ATOM   1908  CB  ARG A 120      86.486  66.016 162.620  1.00  0.00           C
ATOM   1911  CG  ARG A 120      86.295  65.785 161.120  1.00  0.00           C
ATOM   1914  CD  ARG A 120      86.276  64.315 160.689  1.00  0.00           C
ATOM   1917  NE  ARG A 120      84.865  63.785 160.810  1.00  0.00           N
ATOM   1919  CZ  ARG A 120      84.135  63.406 159.770  1.00  0.00           C
ATOM   1920  NH1 ARG A 120      84.595  63.415 158.539  1.00  0.00           N
ATOM   1923  NH2 ARG A 120      82.876  63.065 159.959  1.00  0.00           N
ATOM   1926  C   ARG A 120      85.576  65.725 164.929  1.00  0.00           C
ATOM   1927  O   ARG A 120      85.686  66.675 165.700  1.00  0.00           O
ATOM   1928  N   GLY A 121      85.705  64.465 165.390  1.00  0.00           N
ATOM   1930  CA  GLY A 121      85.905  64.115 166.790  1.00  0.00           C
ATOM   1933  C   GLY A 121      85.085  62.875 166.990  1.00  0.00           C
ATOM   1934  O   GLY A 121      84.635  62.365 165.960  1.00  0.00           O
ATOM   1935  N   PRO A 122      84.786  62.295 168.149  1.00  0.00           N
ATOM   1936  CD  PRO A 122      83.555  61.486 168.109  1.00  0.00           C
ATOM   1939  CA  PRO A 122      85.066  62.766 169.509  1.00  0.00           C
ATOM   1941  CB  PRO A 122      84.306  61.716 170.350  1.00  0.00           C
ATOM   1944  CG  PRO A 122      83.076  61.385 169.539  1.00  0.00           C
ATOM   1947  C   PRO A 122      86.475  62.686 170.089  1.00  0.00           C
ATOM   1948  O   PRO A 122      86.616  62.925 171.290  1.00  0.00           O
ATOM   1949  N   TYR A 123      87.496  62.295 169.310  1.00  0.00           N
ATOM   1951  CA  TYR A 123      88.895  62.295 169.730  1.00  0.00           C
ATOM   1953  CB  TYR A 123      89.385  63.666 170.260  1.00  0.00           C
ATOM   1956  CG  TYR A 123      89.175  64.736 169.229  1.00  0.00           C
ATOM   1957  CD1 TYR A 123      88.086  65.615 169.299  1.00  0.00           C
ATOM   1959  CE1 TYR A 123      87.936  66.646 168.370  1.00  0.00           C
ATOM   1961  CZ  TYR A 123      88.876  66.815 167.359  1.00  0.00           C
ATOM   1962  OH  TYR A 123      88.755  67.885 166.460  1.00  0.00           O
ATOM   1964  CD2 TYR A 123      90.105  64.895 168.189  1.00  0.00           C
ATOM   1966  CE2 TYR A 123      89.956  65.925 167.249  1.00  0.00           C
ATOM   1968  C   TYR A 123      89.275  61.185 170.710  1.00  0.00           C
ATOM   1969  O   TYR A 123      90.336  61.215 171.329  1.00  0.00           O
ATOM   1970  N   GLY A 124      88.435  60.145 170.880  1.00  0.00           N
ATOM   1972  CA  GLY A 124      88.755  59.125 171.869  1.00  0.00           C
ATOM   1975  C   GLY A 124      87.906  57.906 171.740  1.00  0.00           C
ATOM   1976  O   GLY A 124      86.726  57.985 171.430  1.00  0.00           O
ATOM   1977  N   ASN A 125      88.526  56.735 172.009  1.00  0.00           N
ATOM   1979  CA  ASN A 125      87.925  55.425 171.889  1.00  0.00           C
ATOM   1981  CB  ASN A 125      88.935  54.315 172.289  1.00  0.00           C
ATOM   1984  CG  ASN A 125      90.066  54.205 171.260  1.00  0.00           C
ATOM   1985  OD1 ASN A 125      89.956  54.626 170.110  1.00  0.00           O
ATOM   1986  ND2 ASN A 125      91.206  53.596 171.689  1.00  0.00           N
ATOM   1989  C   ASN A 125      86.666  55.196 172.719  1.00  0.00           C
ATOM   1990  O   ASN A 125      86.605  55.585 173.890  1.00  0.00           O
ATOM   1991  N   ASP A 126      85.665  54.556 172.079  1.00  0.00           N
ATOM   1993  CA  ASP A 126      84.355  54.135 172.549  1.00  0.00           C
ATOM   1995  CB  ASP A 126      84.275  53.645 174.020  1.00  0.00           C
ATOM   1998  CG  ASP A 126      85.036  52.355 174.240  1.00  0.00           C
ATOM   1999  OD1 ASP A 126      85.276  51.595 173.270  1.00  0.00           O
ATOM   2000  OD2 ASP A 126      85.255  52.015 175.439  1.00  0.00           O
ATOM   2001  C   ASP A 126      83.295  55.196 172.260  1.00  0.00           C
ATOM   2002  O   ASP A 126      82.106  54.865 172.109  1.00  0.00           O
ATOM   2003  N   ARG A 127      83.715  56.465 172.149  1.00  0.00           N
ATOM   2005  CA  ARG A 127      82.855  57.575 171.820  1.00  0.00           C
ATOM   2007  CB  ARG A 127      83.466  58.936 172.260  1.00  0.00           C
ATOM   2010  CG  ARG A 127      83.685  59.065 173.779  1.00  0.00           C
ATOM   2013  CD  ARG A 127      85.126  58.895 174.290  1.00  0.00           C
ATOM   2016  NE  ARG A 127      85.866  60.145 173.930  1.00  0.00           N
ATOM   2018  CZ  ARG A 127      86.806  60.736 174.649  1.00  0.00           C
ATOM   2019  NH1 ARG A 127      87.085  60.475 175.899  1.00  0.00           N
ATOM   2022  NH2 ARG A 127      87.515  61.665 174.049  1.00  0.00           N
ATOM   2025  C   ARG A 127      82.465  57.616 170.359  1.00  0.00           C
ATOM   2026  O   ARG A 127      83.286  57.465 169.469  1.00  0.00           O
ATOM   2027  N   VAL A 128      81.166  57.855 170.079  1.00  0.00           N
ATOM   2029  CA  VAL A 128      80.675  57.906 168.709  1.00  0.00           C
ATOM   2031  CB  VAL A 128      79.496  56.945 168.510  1.00  0.00           C
ATOM   2033  CG1 VAL A 128      78.196  57.465 169.150  1.00  0.00           C
ATOM   2037  CG2 VAL A 128      79.295  56.686 167.009  1.00  0.00           C
ATOM   2041  C   VAL A 128      80.325  59.335 168.340  1.00  0.00           C
ATOM   2042  O   VAL A 128      80.456  59.715 167.179  1.00  0.00           O
ATOM   2043  N   ILE A 129      79.916  60.175 169.310  1.00  0.00           N
ATOM   2045  CA  ILE A 129      79.426  61.495 168.979  1.00  0.00           C
ATOM   2047  CB  ILE A 129      77.926  61.446 168.669  1.00  0.00           C
ATOM   2049  CG2 ILE A 129      77.105  61.306 169.959  1.00  0.00           C
ATOM   2053  CG1 ILE A 129      77.486  62.645 167.799  1.00  0.00           C
ATOM   2056  CD  ILE A 129      76.115  62.455 167.149  1.00  0.00           C
ATOM   2060  C   ILE A 129      79.746  62.476 170.099  1.00  0.00           C
ATOM   2061  O   ILE A 129      79.715  62.135 171.290  1.00  0.00           O
ATOM   2062  N   SER A 130      80.085  63.726 169.740  1.00  0.00           N
ATOM   2064  CA  SER A 130      80.136  64.836 170.680  1.00  0.00           C
ATOM   2066  CB  SER A 130      81.486  65.605 170.710  1.00  0.00           C
ATOM   2069  OG  SER A 130      82.545  64.876 171.320  1.00  0.00           O
ATOM   2071  C   SER A 130      79.096  65.825 170.250  1.00  0.00           C
ATOM   2072  O   SER A 130      79.096  66.205 169.079  1.00  0.00           O
ATOM   2073  N   LEU A 131      78.185  66.245 171.150  1.00  0.00           N
ATOM   2075  CA  LEU A 131      76.926  66.925 170.859  1.00  0.00           C
ATOM   2077  CB  LEU A 131      75.746  66.116 171.449  1.00  0.00           C
ATOM   2080  CG  LEU A 131      75.356  64.746 170.880  1.00  0.00           C
ATOM   2082  CD1 LEU A 131      74.176  64.196 171.680  1.00  0.00           C
ATOM   2086  CD2 LEU A 131      74.965  64.836 169.410  1.00  0.00           C
ATOM   2090  C   LEU A 131      76.825  68.315 171.500  1.00  0.00           C
ATOM   2091  O   LEU A 131      77.556  68.697 172.410  1.00  0.00           O
ATOM   2092  N   SER A 132      75.876  69.166 171.029  1.00  0.00           N
ATOM   2094  CA  SER A 132      75.755  70.545 171.489  1.00  0.00           C
ATOM   2096  CB  SER A 132      74.865  71.416 170.570  1.00  0.00           C
ATOM   2099  OG  SER A 132      75.076  71.005 169.240  1.00  0.00           O
ATOM   2101  C   SER A 132      75.146  70.705 172.869  1.00  0.00           C
ATOM   2102  O   SER A 132      74.496  69.796 173.389  1.00  0.00           O
ATOM   2103  N   ARG A 133      75.265  71.906 173.469  1.00  0.00           N
ATOM   2105  CA  ARG A 133      74.515  72.236 174.679  1.00  0.00           C
ATOM   2107  CB  ARG A 133      74.865  73.645 175.229  1.00  0.00           C
ATOM   2110  CG  ARG A 133      74.346  73.837 176.680  1.00  0.00           C
ATOM   2113  CD  ARG A 133      73.736  75.186 177.079  1.00  0.00           C
ATOM   2116  NE  ARG A 133      72.416  75.337 176.390  1.00  0.00           N
ATOM   2118  CZ  ARG A 133      72.215  76.136 175.339  1.00  0.00           C
ATOM   2119  NH1 ARG A 133      73.225  76.675 174.700  1.00  0.00           N
ATOM   2122  NH2 ARG A 133      70.986  76.345 174.929  1.00  0.00           N
ATOM   2125  C   ARG A 133      72.996  72.186 174.490  1.00  0.00           C
ATOM   2126  O   ARG A 133      72.276  71.587 175.270  1.00  0.00           O
ATOM   2127  N   ALA A 134      72.456  72.756 173.380  1.00  0.00           N
ATOM   2129  CA  ALA A 134      71.045  72.656 173.090  1.00  0.00           C
ATOM   2131  CB  ALA A 134      70.715  73.486 171.829  1.00  0.00           C
ATOM   2135  C   ALA A 134      70.525  71.215 172.920  1.00  0.00           C
ATOM   2136  O   ALA A 134      69.446  70.856 173.389  1.00  0.00           O
ATOM   2137  N   ALA A 135      71.315  70.346 172.249  1.00  0.00           N
ATOM   2139  CA  ALA A 135      71.105  68.916 172.200  1.00  0.00           C
ATOM   2141  CB  ALA A 135      72.196  68.336 171.279  1.00  0.00           C
ATOM   2145  C   ALA A 135      71.146  68.215 173.569  1.00  0.00           C
ATOM   2146  O   ALA A 135      70.376  67.307 173.849  1.00  0.00           O
ATOM   2147  N   ALA A 136      72.056  68.656 174.460  1.00  0.00           N
ATOM   2149  CA  ALA A 136      72.276  68.126 175.789  1.00  0.00           C
ATOM   2151  CB  ALA A 136      73.526  68.785 176.380  1.00  0.00           C
ATOM   2155  C   ALA A 136      71.126  68.325 176.749  1.00  0.00           C
ATOM   2156  O   ALA A 136      70.725  67.425 177.490  1.00  0.00           O
ATOM   2157  N   ASP A 137      70.545  69.546 176.729  1.00  0.00           N
ATOM   2159  CA  ASP A 137      69.335  69.915 177.439  1.00  0.00           C
ATOM   2161  CB  ASP A 137      69.036  71.436 177.179  1.00  0.00           C
ATOM   2164  CG  ASP A 137      70.085  72.436 177.689  1.00  0.00           C
ATOM   2165  OD1 ASP A 137      70.685  72.205 178.770  1.00  0.00           O
ATOM   2166  OD2 ASP A 137      70.206  73.546 177.090  1.00  0.00           O
ATOM   2167  C   ASP A 137      68.155  68.995 177.009  1.00  0.00           C
ATOM   2168  O   ASP A 137      67.346  68.557 177.809  1.00  0.00           O
ATOM   2169  N   ARG A 138      68.085  68.665 175.700  1.00  0.00           N
ATOM   2171  CA  ARG A 138      67.096  67.767 175.110  1.00  0.00           C
ATOM   2173  CB  ARG A 138      67.026  67.916 173.569  1.00  0.00           C
ATOM   2176  CG  ARG A 138      66.556  69.266 172.999  1.00  0.00           C
ATOM   2179  CD  ARG A 138      66.666  69.306 171.460  1.00  0.00           C
ATOM   2182  NE  ARG A 138      65.965  70.545 170.980  1.00  0.00           N
ATOM   2184  CZ  ARG A 138      64.655  70.576 170.820  1.00  0.00           C
ATOM   2185  NH1 ARG A 138      63.896  69.556 171.130  1.00  0.00           N
ATOM   2188  NH2 ARG A 138      64.056  71.696 170.460  1.00  0.00           N
ATOM   2191  C   ARG A 138      67.325  66.276 175.400  1.00  0.00           C
ATOM   2192  O   ARG A 138      66.396  65.465 175.400  1.00  0.00           O
ATOM   2193  N   LEU A 139      68.566  65.836 175.680  1.00  0.00           N
ATOM   2195  CA  LEU A 139      68.806  64.455 176.090  1.00  0.00           C
ATOM   2197  CB  LEU A 139      70.196  63.936 175.649  1.00  0.00           C
ATOM   2200  CG  LEU A 139      70.346  63.645 174.150  1.00  0.00           C
ATOM   2202  CD1 LEU A 139      71.816  63.306 173.849  1.00  0.00           C
ATOM   2206  CD2 LEU A 139      69.435  62.516 173.679  1.00  0.00           C
ATOM   2210  C   LEU A 139      68.776  64.285 177.589  1.00  0.00           C
ATOM   2211  O   LEU A 139      68.675  63.167 178.090  1.00  0.00           O
ATOM   2212  N   ASN A 140      68.886  65.385 178.350  1.00  0.00           N
ATOM   2214  CA  ASN A 140      68.995  65.396 179.789  1.00  0.00           C
ATOM   2216  CB  ASN A 140      67.865  64.665 180.570  1.00  0.00           C
ATOM   2219  CG  ASN A 140      66.556  65.416 180.389  1.00  0.00           C
ATOM   2220  OD1 ASN A 140      66.446  66.465 179.770  1.00  0.00           O
ATOM   2221  ND2 ASN A 140      65.475  64.826 180.939  1.00  0.00           N
ATOM   2224  C   ASN A 140      70.376  65.035 180.280  1.00  0.00           C
ATOM   2225  O   ASN A 140      70.556  64.465 181.350  1.00  0.00           O
ATOM   2226  N   THR A 141      71.416  65.416 179.520  1.00  0.00           N
ATOM   2228  CA  THR A 141      72.795  65.006 179.750  1.00  0.00           C
ATOM   2230  CB  THR A 141      73.496  64.595 178.460  1.00  0.00           C
ATOM   2232  OG1 THR A 141      73.295  65.556 177.429  1.00  0.00           O
ATOM   2234  CG2 THR A 141      72.825  63.306 177.960  1.00  0.00           C
ATOM   2238  C   THR A 141      73.615  66.095 180.420  1.00  0.00           C
ATOM   2239  O   THR A 141      74.785  65.885 180.720  1.00  0.00           O
ATOM   2240  N   SER A 142      72.996  67.255 180.740  1.00  0.00           N
ATOM   2242  CA  SER A 142      73.675  68.365 181.400  1.00  0.00           C
ATOM   2244  CB  SER A 142      72.685  69.546 181.620  1.00  0.00           C
ATOM   2247  OG  SER A 142      73.225  70.626 182.400  1.00  0.00           O
ATOM   2249  C   SER A 142      74.306  68.026 182.749  1.00  0.00           C
ATOM   2250  O   SER A 142      75.466  68.325 183.010  1.00  0.00           O
ATOM   2251  N   ASN A 143      73.556  67.336 183.630  1.00  0.00           N
ATOM   2253  CA  ASN A 143      74.115  66.865 184.889  1.00  0.00           C
ATOM   2255  CB  ASN A 143      72.975  66.305 185.780  1.00  0.00           C
ATOM   2258  CG  ASN A 143      72.035  67.465 186.099  1.00  0.00           C
ATOM   2259  OD1 ASN A 143      72.456  68.616 186.200  1.00  0.00           O
ATOM   2260  ND2 ASN A 143      70.715  67.196 186.210  1.00  0.00           N
ATOM   2263  C   ASN A 143      75.216  65.825 184.699  1.00  0.00           C
ATOM   2264  O   ASN A 143      76.295  65.915 185.280  1.00  0.00           O
ATOM   2265  N   ASN A 144      74.946  64.807 183.850  1.00  0.00           N
ATOM   2267  CA  ASN A 144      75.776  63.615 183.750  1.00  0.00           C
ATOM   2269  CB  ASN A 144      74.916  62.526 183.049  1.00  0.00           C
ATOM   2272  CG  ASN A 144      75.346  61.096 183.389  1.00  0.00           C
ATOM   2273  OD1 ASN A 144      76.306  60.816 184.120  1.00  0.00           O
ATOM   2274  ND2 ASN A 144      74.575  60.125 182.850  1.00  0.00           N
ATOM   2277  C   ASN A 144      77.085  63.886 183.000  1.00  0.00           C
ATOM   2278  O   ASN A 144      78.126  63.295 183.280  1.00  0.00           O
ATOM   2279  N   THR A 145      77.015  64.796 182.009  1.00  0.00           N
ATOM   2281  CA  THR A 145      77.986  65.225 180.980  1.00  0.00           C
ATOM   2283  CB  THR A 145      79.206  66.025 181.449  1.00  0.00           C
ATOM   2285  OG1 THR A 145      80.236  65.256 182.059  1.00  0.00           O
ATOM   2287  CG2 THR A 145      78.725  67.056 182.469  1.00  0.00           C
ATOM   2291  C   THR A 145      78.366  64.186 179.960  1.00  0.00           C
ATOM   2292  O   THR A 145      78.605  64.495 178.789  1.00  0.00           O
ATOM   2293  N   LYS A 146      78.325  62.906 180.339  1.00  0.00           N
ATOM   2295  CA  LYS A 146      78.486  61.777 179.470  1.00  0.00           C
ATOM   2297  CB  LYS A 146      79.835  61.056 179.719  1.00  0.00           C
ATOM   2300  CG  LYS A 146      80.065  60.655 181.200  1.00  0.00           C
ATOM   2303  CD  LYS A 146      81.255  59.696 181.369  1.00  0.00           C
ATOM   2306  CE  LYS A 146      82.566  60.355 180.939  1.00  0.00           C
ATOM   2309  NZ  LYS A 146      83.725  59.435 181.039  1.00  0.00           N
ATOM   2313  C   LYS A 146      77.346  60.795 179.670  1.00  0.00           C
ATOM   2314  O   LYS A 146      76.825  60.635 180.770  1.00  0.00           O
ATOM   2315  N   VAL A 147      76.946  60.095 178.589  1.00  0.00           N
ATOM   2317  CA  VAL A 147      75.886  59.095 178.659  1.00  0.00           C
ATOM   2319  CB  VAL A 147      74.496  59.755 178.589  1.00  0.00           C
ATOM   2321  CG1 VAL A 147      74.295  60.425 177.219  1.00  0.00           C
ATOM   2325  CG2 VAL A 147      73.355  58.785 178.939  1.00  0.00           C
ATOM   2329  C   VAL A 147      76.085  58.085 177.540  1.00  0.00           C
ATOM   2330  O   VAL A 147      76.825  58.335 176.589  1.00  0.00           O
ATOM   2331  N   ARG A 148      75.466  56.896 177.620  1.00  0.00           N
ATOM   2333  CA  ARG A 148      75.515  55.935 176.540  1.00  0.00           C
ATOM   2335  CB  ARG A 148      75.676  54.515 177.109  1.00  0.00           C
ATOM   2338  CG  ARG A 148      76.056  53.446 176.069  1.00  0.00           C
ATOM   2341  CD  ARG A 148      76.795  52.225 176.640  1.00  0.00           C
ATOM   2344  NE  ARG A 148      76.155  51.935 177.960  1.00  0.00           N
ATOM   2346  CZ  ARG A 148      75.746  50.746 178.380  1.00  0.00           C
ATOM   2347  NH1 ARG A 148      75.685  49.685 177.610  1.00  0.00           N
ATOM   2350  NH2 ARG A 148      75.385  50.615 179.639  1.00  0.00           N
ATOM   2353  C   ARG A 148      74.255  56.035 175.700  1.00  0.00           C
ATOM   2354  O   ARG A 148      73.196  56.406 176.209  1.00  0.00           O
ATOM   2355  N   ILE A 149      74.376  55.775 174.380  1.00  0.00           N
ATOM   2357  CA  ILE A 149      73.395  56.196 173.399  1.00  0.00           C
ATOM   2359  CB  ILE A 149      73.786  57.525 172.760  1.00  0.00           C
ATOM   2361  CG2 ILE A 149      73.655  58.675 173.779  1.00  0.00           C
ATOM   2365  CG1 ILE A 149      75.216  57.495 172.160  1.00  0.00           C
ATOM   2368  CD  ILE A 149      75.435  58.635 171.169  1.00  0.00           C
ATOM   2372  C   ILE A 149      73.196  55.125 172.330  1.00  0.00           C
ATOM   2373  O   ILE A 149      73.975  54.175 172.240  1.00  0.00           O
ATOM   2374  N   ASP A 150      72.136  55.266 171.489  1.00  0.00           N
ATOM   2376  CA  ASP A 150      72.026  54.676 170.160  1.00  0.00           C
ATOM   2378  CB  ASP A 150      70.636  54.035 169.850  1.00  0.00           C
ATOM   2381  CG  ASP A 150      70.045  53.176 170.940  1.00  0.00           C
ATOM   2382  OD1 ASP A 150      69.015  53.626 171.510  1.00  0.00           O
ATOM   2383  OD2 ASP A 150      70.515  52.025 171.150  1.00  0.00           O
ATOM   2384  C   ASP A 150      72.155  55.795 169.089  1.00  0.00           C
ATOM   2385  O   ASP A 150      71.376  56.745 169.150  1.00  0.00           O
ATOM   2386  N   PRO A 151      73.085  55.736 168.139  1.00  0.00           N
ATOM   2387  CD  PRO A 151      74.356  55.075 168.359  1.00  0.00           C
ATOM   2390  CA  PRO A 151      73.126  56.605 166.960  1.00  0.00           C
ATOM   2392  CB  PRO A 151      74.636  56.745 166.710  1.00  0.00           C
ATOM   2395  CG  PRO A 151      75.216  55.406 167.149  1.00  0.00           C
ATOM   2398  C   PRO A 151      72.416  56.016 165.740  1.00  0.00           C
ATOM   2399  O   PRO A 151      73.025  55.326 164.929  1.00  0.00           O
ATOM   2400  N   ILE A 152      71.115  56.316 165.519  1.00  0.00           N
ATOM   2402  CA  ILE A 152      70.395  55.915 164.310  1.00  0.00           C
ATOM   2404  CB  ILE A 152      68.916  55.555 164.579  1.00  0.00           C
ATOM   2406  CG2 ILE A 152      68.306  56.595 165.540  1.00  0.00           C
ATOM   2410  CG1 ILE A 152      68.045  55.326 163.300  1.00  0.00           C
ATOM   2413  CD  ILE A 152      66.606  55.865 163.359  1.00  0.00           C
ATOM   2417  C   ILE A 152      70.525  56.986 163.230  1.00  0.00           C
ATOM   2418  O   ILE A 152      70.255  58.167 163.480  1.00  0.00           O
ATOM   2419  N   ILE A 153      70.946  56.625 161.999  1.00  0.00           N
ATOM   2421  CA  ILE A 153      71.236  57.556 160.899  1.00  0.00           C
ATOM   2423  CB  ILE A 153      72.486  57.106 160.140  1.00  0.00           C
ATOM   2425  CG2 ILE A 153      72.776  58.006 158.910  1.00  0.00           C
ATOM   2429  CG1 ILE A 153      73.736  56.945 161.049  1.00  0.00           C
ATOM   2432  CD  ILE A 153      74.505  58.215 161.380  1.00  0.00           C
ATOM   2436  C   ILE A 153      70.015  57.595 159.970  1.00  0.00           C
ATOM   2437  O   ILE A 153      69.456  56.535 159.679  1.00  0.00           O
ATOM   2438  N   VAL A 154      69.556  58.796 159.529  1.00  0.00           N
ATOM   2440  CA  VAL A 154      68.386  58.946 158.669  1.00  0.00           C
ATOM   2442  CB  VAL A 154      67.465  60.075 159.180  1.00  0.00           C
ATOM   2444  CG1 VAL A 154      67.895  61.446 158.660  1.00  0.00           C
ATOM   2448  CG2 VAL A 154      66.015  59.846 158.770  1.00  0.00           C
ATOM   2452  C   VAL A 154      68.776  59.186 157.179  1.00  0.00           C
ATOM   2453  OT1 VAL A 154      69.946  59.566 156.899  1.00  0.00           O
ATOM   2454  OT2 VAL A 154      67.895  59.025 156.290  1.00  0.00           O
ATOM   2455  NH3 POPEB 155     128.575  80.076 151.549  1.00  0.00           N
ATOM   2459  C12 POPEB 155     127.855  81.296 150.999  1.00  0.00           C
ATOM   2462  C11 POPEB 155     127.715  82.456 152.020  1.00  0.00           C
ATOM   2465  P   POPEB 155     126.066  84.206 150.800  1.00  0.00           P
ATOM   2466  O13 POPEB 155     125.515  85.355 151.549  1.00  0.00           O
ATOM   2467  O14 POPEB 155     125.185  83.035 150.600  1.00  0.00           O
ATOM   2468  O11 POPEB 155     126.575  84.735 149.399  1.00  0.00           O
ATOM   2469  O12 POPEB 155     127.435  83.726 151.439  1.00  0.00           O
ATOM   2470  C1  POPEB 155     127.866  85.355 149.219  1.00  0.00           C
ATOM   2473  C2  POPEB 155     128.536  84.966 147.859  1.00  0.00           C
ATOM   2475  O21 POPEB 155     127.795  85.505 146.740  1.00  0.00           O
ATOM   2476  C21 POPEB 155     128.545  86.096 145.799  1.00  0.00           C
ATOM   2477  O22 POPEB 155     129.695  86.455 145.959  1.00  0.00           O
ATOM   2478  C22 POPEB 155     127.766  86.185 144.490  1.00  0.00           C
ATOM   2481  C3  POPEB 155     128.585  83.415 147.770  1.00  0.00           C
ATOM   2484  O31 POPEB 155     129.805  82.915 147.189  1.00  0.00           O
ATOM   2485  C31 POPEB 155     129.825  82.766 145.880  1.00  0.00           C
ATOM   2486  O32 POPEB 155     128.905  83.026 145.119  1.00  0.00           O
ATOM   2487  C32 POPEB 155     131.146  82.126 145.500  1.00  0.00           C
ATOM   2490  C23 POPEB 155     128.666  86.136 143.240  1.00  0.00           C
ATOM   2493  C24 POPEB 155     128.046  86.805 141.990  1.00  0.00           C
ATOM   2496  C25 POPEB 155     126.885  86.026 141.369  1.00  0.00           C
ATOM   2499  C26 POPEB 155     126.575  86.465 139.930  1.00  0.00           C
ATOM   2502  C27 POPEB 155     125.336  85.785 139.340  1.00  0.00           C
ATOM   2505  C28 POPEB 155     125.155  85.996 137.819  1.00  0.00           C
ATOM   2508  C29 POPEB 155     125.996  85.046 136.999  1.00  0.00           C
ATOM   2510 0C21 POPEB 155     126.085  85.046 135.660  1.00  0.00           C
ATOM   2512 1C21 POPEB 155     125.395  86.017 134.719  1.00  0.00           C
ATOM   2515 2C21 POPEB 155     126.416  86.946 134.049  1.00  0.00           C
ATOM   2518 3C21 POPEB 155     127.095  87.915 135.030  1.00  0.00           C
ATOM   2521 4C21 POPEB 155     128.256  88.726 134.439  1.00  0.00           C
ATOM   2524 5C21 POPEB 155     129.396  87.845 133.900  1.00  0.00           C
ATOM   2527 6C21 POPEB 155     130.687  88.636 133.660  1.00  0.00           C
ATOM   2530 7C21 POPEB 155     131.777  87.796 132.969  1.00  0.00           C
ATOM   2533 8C21 POPEB 155     131.496  87.495 131.499  1.00  0.00           C
ATOM   2537  C33 POPEB 155     131.316  81.925 143.979  1.00  0.00           C
ATOM   2540  C34 POPEB 155     132.696  81.346 143.690  1.00  0.00           C
ATOM   2543  C35 POPEB 155     133.057  81.286 142.209  1.00  0.00           C
ATOM   2546  C36 POPEB 155     132.146  80.386 141.359  1.00  0.00           C
ATOM   2549  C37 POPEB 155     132.757  80.215 139.960  1.00  0.00           C
ATOM   2552  C38 POPEB 155     131.887  79.436 138.970  1.00  0.00           C
ATOM   2555  C39 POPEB 155     132.606  79.285 137.630  1.00  0.00           C
ATOM   2558 0C31 POPEB 155     131.726  78.726 136.509  1.00  0.00           C
ATOM   2561 1C31 POPEB 155     132.396  78.896 135.139  1.00  0.00           C
ATOM   2564 2C31 POPEB 155     131.607  78.285 133.970  1.00  0.00           C
ATOM   2567 3C31 POPEB 155     130.257  78.955 133.700  1.00  0.00           C
ATOM   2570 4C31 POPEB 155     129.626  78.426 132.410  1.00  0.00           C
ATOM   2573 5C31 POPEB 155     128.205  78.955 132.160  1.00  0.00           C
ATOM   2576 6C31 POPEB 155     127.636  78.505 130.810  1.00  0.00           C
ATOM   2580  NH3 POPEC 156     131.537  45.765 109.859  1.00  0.00           N
ATOM   2584  C12 POPEC 156     130.157  46.056 110.419  1.00  0.00           C
ATOM   2587  C11 POPEC 156     129.435  44.736 110.740  1.00  0.00           C
ATOM   2590  P   POPEC 156     126.925  44.065 110.959  1.00  0.00           P
ATOM   2591  O13 POPEC 156     127.065  42.665 111.420  1.00  0.00           O
ATOM   2592  O14 POPEC 156     126.666  44.216 109.510  1.00  0.00           O
ATOM   2593  O11 POPEC 156     125.745  44.795 111.719  1.00  0.00           O
ATOM   2594  O12 POPEC 156     128.165  44.965 111.359  1.00  0.00           O
ATOM   2595  C1  POPEC 156     125.136  44.195 112.880  1.00  0.00           C
ATOM   2598  C2  POPEC 156     125.215  45.105 114.130  1.00  0.00           C
ATOM   2600  O21 POPEC 156     124.306  44.556 115.100  1.00  0.00           O
ATOM   2601  C21 POPEC 156     124.366  44.876 116.410  1.00  0.00           C
ATOM   2602  O22 POPEC 156     123.385  44.836 117.130  1.00  0.00           O
ATOM   2603  C22 POPEC 156     125.765  45.236 116.939  1.00  0.00           C
ATOM   2606  C3  POPEC 156     124.805  46.556 113.780  1.00  0.00           C
ATOM   2609  O31 POPEC 156     124.385  47.276 114.950  1.00  0.00           O
ATOM   2610  C31 POPEC 156     125.136  48.255 115.399  1.00  0.00           C
ATOM   2611  O32 POPEC 156     126.155  48.696 114.899  1.00  0.00           O
ATOM   2612  C32 POPEC 156     124.536  48.696 116.719  1.00  0.00           C
ATOM   2615  C23 POPEC 156     125.786  45.365 118.490  1.00  0.00           C
ATOM   2618  C24 POPEC 156     127.205  45.606 119.020  1.00  0.00           C
ATOM   2621  C25 POPEC 156     127.286  45.865 120.539  1.00  0.00           C
ATOM   2624  C26 POPEC 156     126.946  44.635 121.389  1.00  0.00           C
ATOM   2627  C27 POPEC 156     127.305  44.846 122.880  1.00  0.00           C
ATOM   2630  C28 POPEC 156     126.905  43.656 123.789  1.00  0.00           C
ATOM   2633  C29 POPEC 156     127.725  42.406 123.570  1.00  0.00           C
ATOM   2635 0C21 POPEC 156     127.895  41.425 124.479  1.00  0.00           C
ATOM   2637 1C21 POPEC 156     127.256  41.406 125.850  1.00  0.00           C
ATOM   2640 2C21 POPEC 156     127.536  40.116 126.649  1.00  0.00           C
ATOM   2643 3C21 POPEC 156     128.946  40.086 127.259  1.00  0.00           C
ATOM   2646 4C21 POPEC 156     129.215  38.825 128.100  1.00  0.00           C
ATOM   2649 5C21 POPEC 156     130.546  38.936 128.869  1.00  0.00           C
ATOM   2652 6C21 POPEC 156     131.017  37.605 129.479  1.00  0.00           C
ATOM   2655 7C21 POPEC 156     132.356  37.756 130.210  1.00  0.00           C
ATOM   2658 8C21 POPEC 156     133.006  36.415 130.570  1.00  0.00           C
ATOM   2662  C33 POPEC 156     125.596  49.056 117.779  1.00  0.00           C
ATOM   2665  C34 POPEC 156     124.935  49.435 119.110  1.00  0.00           C
ATOM   2668  C35 POPEC 156     125.955  49.505 120.249  1.00  0.00           C
ATOM   2671  C36 POPEC 156     125.285  49.235 121.600  1.00  0.00           C
ATOM   2674  C37 POPEC 156     126.295  49.265 122.749  1.00  0.00           C
ATOM   2677  C38 POPEC 156     125.646  48.995 124.100  1.00  0.00           C
ATOM   2680  C39 POPEC 156     126.596  49.305 125.259  1.00  0.00           C
ATOM   2683 0C31 POPEC 156     125.975  49.056 126.630  1.00  0.00           C
ATOM   2686 1C31 POPEC 156     126.806  49.655 127.759  1.00  0.00           C
ATOM   2689 2C31 POPEC 156     126.136  49.535 129.130  1.00  0.00           C
ATOM   2692 3C31 POPEC 156     126.896  50.266 130.240  1.00  0.00           C
ATOM   2695 4C31 POPEC 156     128.105  49.475 130.740  1.00  0.00           C
ATOM   2698 5C31 POPEC 156     128.886  50.186 131.859  1.00  0.00           C
ATOM   2701 6C31 POPEC 156     129.515  51.516 131.439  1.00  0.00           C
ATOM   2705  NH3 POPED 157      67.605 101.605 109.370  1.00  0.00           N
ATOM   2709  C12 POPED 157      67.405 100.736 108.149  1.00  0.00           C
ATOM   2712  C11 POPED 157      66.056  99.986 108.210  1.00  0.00           C
ATOM   2715  P   POPED 157      64.356  98.936 106.479  1.00  0.00           P
ATOM   2716  O13 POPED 157      63.415  99.837 107.180  1.00  0.00           O
ATOM   2717  O14 POPED 157      64.416  99.057 105.010  1.00  0.00           O
ATOM   2718  O11 POPED 157      64.156  97.435 106.960  1.00  0.00           O
ATOM   2719  O12 POPED 157      65.825  99.266 106.999  1.00  0.00           O
ATOM   2720  C1  POPED 157      63.225  97.106 108.009  1.00  0.00           C
ATOM   2723  C2  POPED 157      63.865  97.106 109.439  1.00  0.00           C
ATOM   2725  O21 POPED 157      63.475  95.965 110.220  1.00  0.00           O
ATOM   2726  C21 POPED 157      62.206  95.836 110.579  1.00  0.00           C
ATOM   2727  O22 POPED 157      61.265  96.525 110.229  1.00  0.00           O
ATOM   2728  C22 POPED 157      62.095  94.586 111.460  1.00  0.00           C
ATOM   2731  C3  POPED 157      63.666  98.426 110.249  1.00  0.00           C
ATOM   2734  O31 POPED 157      64.566  98.396 111.380  1.00  0.00           O
ATOM   2735  C31 POPED 157      64.086  98.266 112.619  1.00  0.00           C
ATOM   2736  O32 POPED 157      64.645  97.606 113.490  1.00  0.00           O
ATOM   2737  C32 POPED 157      62.865  99.136 112.889  1.00  0.00           C
ATOM   2740  C23 POPED 157      61.115  94.697 112.660  1.00  0.00           C
ATOM   2743  C24 POPED 157      61.146  93.426 113.520  1.00  0.00           C
ATOM   2746  C25 POPED 157      62.396  93.266 114.410  1.00  0.00           C
ATOM   2749  C26 POPED 157      62.365  94.165 115.649  1.00  0.00           C
ATOM   2752  C27 POPED 157      63.475  93.926 116.689  1.00  0.00           C
ATOM   2755  C28 POPED 157      63.036  93.087 117.919  1.00  0.00           C
ATOM   2758  C29 POPED 157      62.776  91.636 117.580  1.00  0.00           C
ATOM   2760 0C21 POPED 157      63.196  90.546 118.260  1.00  0.00           C
ATOM   2762 1C21 POPED 157      64.005  90.505 119.520  1.00  0.00           C
ATOM   2765 2C21 POPED 157      63.225  90.865 120.799  1.00  0.00           C
ATOM   2768 3C21 POPED 157      64.016  90.505 122.069  1.00  0.00           C
ATOM   2771 4C21 POPED 157      63.285  90.936 123.350  1.00  0.00           C
ATOM   2774 5C21 POPED 157      64.196  91.076 124.579  1.00  0.00           C
ATOM   2777 6C21 POPED 157      64.405  89.795 125.399  1.00  0.00           C
ATOM   2780 7C21 POPED 157      63.116  89.206 125.969  1.00  0.00           C
ATOM   2783 8C21 POPED 157      63.326  88.385 127.250  1.00  0.00           C
ATOM   2787  C33 POPED 157      62.655  99.366 114.410  1.00  0.00           C
ATOM   2790  C34 POPED 157      61.615 100.456 114.689  1.00  0.00           C
ATOM   2793  C35 POPED 157      60.616 100.085 115.799  1.00  0.00           C
ATOM   2796  C36 POPED 157      61.236  99.715 117.150  1.00  0.00           C
ATOM   2799  C37 POPED 157      60.155  99.525 118.229  1.00  0.00           C
ATOM   2802  C38 POPED 157      60.686  99.025 119.579  1.00  0.00           C
ATOM   2805  C39 POPED 157      61.006  97.536 119.549  1.00  0.00           C
ATOM   2808 0C31 POPED 157      61.755  97.056 120.790  1.00  0.00           C
ATOM   2811 1C31 POPED 157      61.825  95.535 120.920  1.00  0.00           C
ATOM   2814 2C31 POPED 157      62.556  95.076 122.189  1.00  0.00           C
ATOM   2817 3C31 POPED 157      61.806  95.465 123.469  1.00  0.00           C
ATOM   2820 4C31 POPED 157      62.515  95.076 124.759  1.00  0.00           C
ATOM   2823 5C31 POPED 157      61.726  95.535 125.990  1.00  0.00           C
ATOM   2826 6C31 POPED 157      62.386  95.155 127.320  1.00  0.00           C
ATOM   2830  NH3 POPEE 158      79.255  40.186 113.529  1.00  0.00           N
ATOM   2834  C12 POPEE 158      78.285  40.475 112.430  1.00  0.00           C
ATOM   2837  C11 POPEE 158      77.075  39.545 112.570  1.00  0.00           C
ATOM   2840  P   POPEE 158      74.696  39.105 111.600  1.00  0.00           P
ATOM   2841  O13 POPEE 158      73.626  40.116 111.700  1.00  0.00           O
ATOM   2842  O14 POPEE 158      74.636  38.286 110.380  1.00  0.00           O
ATOM   2843  O11 POPEE 158      74.715  38.246 112.910  1.00  0.00           O
ATOM   2844  O12 POPEE 158      76.066  39.906 111.630  1.00  0.00           O
ATOM   2845  C1  POPEE 158      73.636  38.275 113.850  1.00  0.00           C
ATOM   2848  C2  POPEE 158      74.185  38.016 115.259  1.00  0.00           C
ATOM   2850  O21 POPEE 158      73.306  37.315 116.160  1.00  0.00           O
ATOM   2851  C21 POPEE 158      72.005  37.455 116.140  1.00  0.00           C
ATOM   2852  O22 POPEE 158      71.335  38.095 115.340  1.00  0.00           O
ATOM   2853  C22 POPEE 158      71.466  36.825 117.410  1.00  0.00           C
ATOM   2856  C3  POPEE 158      74.706  39.335 115.889  1.00  0.00           C
ATOM   2859  O31 POPEE 158      75.696  39.086 116.910  1.00  0.00           O
ATOM   2860  C31 POPEE 158      75.196  38.906 118.130  1.00  0.00           C
ATOM   2861  O32 POPEE 158      74.026  39.086 118.450  1.00  0.00           O
ATOM   2862  C32 POPEE 158      76.315  38.496 119.090  1.00  0.00           C
ATOM   2865  C23 POPEE 158      71.645  35.295 117.520  1.00  0.00           C
ATOM   2868  C24 POPEE 158      72.136  34.926 118.929  1.00  0.00           C
ATOM   2871  C25 POPEE 158      72.435  33.435 119.130  1.00  0.00           C
ATOM   2874  C26 POPEE 158      72.986  33.176 120.539  1.00  0.00           C
ATOM   2877  C27 POPEE 158      73.486  31.745 120.780  1.00  0.00           C
ATOM   2880  C28 POPEE 158      73.655  31.425 122.270  1.00  0.00           C
ATOM   2883  C29 POPEE 158      74.026  29.986 122.549  1.00  0.00           C
ATOM   2885 0C21 POPEE 158      73.506  29.225 123.529  1.00  0.00           C
ATOM   2887 1C21 POPEE 158      72.475  29.685 124.530  1.00  0.00           C
ATOM   2890 2C21 POPEE 158      73.075  30.605 125.609  1.00  0.00           C
ATOM   2893 3C21 POPEE 158      71.996  31.316 126.439  1.00  0.00           C
ATOM   2896 4C21 POPEE 158      72.596  32.235 127.520  1.00  0.00           C
ATOM   2899 5C21 POPEE 158      71.536  33.115 128.179  1.00  0.00           C
ATOM   2902 6C21 POPEE 158      72.126  34.225 129.069  1.00  0.00           C
ATOM   2905 7C21 POPEE 158      71.026  35.066 129.740  1.00  0.00           C
ATOM   2908 8C21 POPEE 158      71.146  35.165 131.260  1.00  0.00           C
ATOM   2912  C33 POPEE 158      75.806  38.345 120.539  1.00  0.00           C
ATOM   2915  C34 POPEE 158      76.645  37.396 121.410  1.00  0.00           C
ATOM   2918  C35 POPEE 158      76.475  35.915 121.040  1.00  0.00           C
ATOM   2921  C36 POPEE 158      77.276  34.975 121.969  1.00  0.00           C
ATOM   2924  C37 POPEE 158      76.956  33.485 121.719  1.00  0.00           C
ATOM   2927  C38 POPEE 158      77.545  32.516 122.770  1.00  0.00           C
ATOM   2930  C39 POPEE 158      76.986  32.746 124.180  1.00  0.00           C
ATOM   2933 0C31 POPEE 158      77.536  31.815 125.259  1.00  0.00           C
ATOM   2936 1C31 POPEE 158      76.895  32.145 126.619  1.00  0.00           C
ATOM   2939 2C31 POPEE 158      77.585  31.515 127.840  1.00  0.00           C
ATOM   2942 3C31 POPEE 158      76.775  31.795 129.119  1.00  0.00           C
ATOM   2945 4C31 POPEE 158      77.565  31.605 130.419  1.00  0.00           C
ATOM   2948 5C31 POPEE 158      76.786  32.126 131.639  1.00  0.00           C
ATOM   2951 6C31 POPEE 158      76.456  31.055 132.679  1.00  0.00           C
ATOM   2955  NH3 POPEF 159       9.006  75.076 107.919  1.00  0.00           N
ATOM   2959  C12 POPEF 159       9.635  73.816 108.479  1.00  0.00           C
ATOM   2962  C11 POPEF 159       9.226  72.546 107.679  1.00  0.00           C
ATOM   2965  P   POPEF 159      11.016  70.836 108.620  1.00  0.00           P
ATOM   2966  O13 POPEF 159      11.946  71.745 107.910  1.00  0.00           O
ATOM   2967  O14 POPEF 159      11.146  69.396 108.299  1.00  0.00           O
ATOM   2968  O11 POPEF 159      11.146  71.086 110.160  1.00  0.00           O
ATOM   2969  O12 POPEF 159       9.546  71.316 108.329  1.00  0.00           O
ATOM   2970  C1  POPEF 159      12.306  70.626 110.860  1.00  0.00           C
ATOM   2973  C2  POPEF 159      12.746  71.675 111.910  1.00  0.00           C
ATOM   2975  O21 POPEF 159      11.856  71.626 113.049  1.00  0.00           O
ATOM   2976  C21 POPEF 159      12.475  71.495 114.210  1.00  0.00           C
ATOM   2977  O22 POPEF 159      13.666  71.245 114.329  1.00  0.00           O
ATOM   2978  C22 POPEF 159      11.585  71.785 115.410  1.00  0.00           C
ATOM   2981  C3  POPEF 159      12.786  73.135 111.359  1.00  0.00           C
ATOM   2984  O31 POPEF 159      12.916  74.065 112.460  1.00  0.00           O
ATOM   2985  C31 POPEF 159      13.836  74.995 112.390  1.00  0.00           C
ATOM   2986  O32 POPEF 159      14.436  75.355 111.400  1.00  0.00           O
ATOM   2987  C32 POPEF 159      14.055  75.556 113.799  1.00  0.00           C
ATOM   2990  C23 POPEF 159      12.106  73.006 116.210  1.00  0.00           C
ATOM   2993  C24 POPEF 159      11.895  72.916 117.729  1.00  0.00           C
ATOM   2996  C25 POPEF 159      10.466  73.205 118.219  1.00  0.00           C
ATOM   2999  C26 POPEF 159      10.206  74.675 118.590  1.00  0.00           C
ATOM   3002  C27 POPEF 159       8.966  74.826 119.490  1.00  0.00           C
ATOM   3005  C28 POPEF 159       8.986  76.076 120.399  1.00  0.00           C
ATOM   3008  C29 POPEF 159       8.526  77.315 119.709  1.00  0.00           C
ATOM   3010 0C21 POPEF 159       7.266  77.785 119.689  1.00  0.00           C
ATOM   3012 1C21 POPEF 159       6.046  77.156 120.319  1.00  0.00           C
ATOM   3015 2C21 POPEF 159       5.546  77.936 121.540  1.00  0.00           C
ATOM   3018 3C21 POPEF 159       6.346  77.656 122.819  1.00  0.00           C
ATOM   3021 4C21 POPEF 159       5.676  78.245 124.079  1.00  0.00           C
ATOM   3024 5C21 POPEF 159       5.866  79.767 124.240  1.00  0.00           C
ATOM   3027 6C21 POPEF 159       7.296  80.155 124.630  1.00  0.00           C
ATOM   3030 7C21 POPEF 159       7.446  81.626 125.010  1.00  0.00           C
ATOM   3033 8C21 POPEF 159       8.886  82.025 125.350  1.00  0.00           C
ATOM   3037  C33 POPEF 159      15.136  76.666 113.889  1.00  0.00           C
ATOM   3040  C34 POPEF 159      15.406  77.095 115.350  1.00  0.00           C
ATOM   3043  C35 POPEF 159      14.556  78.285 115.829  1.00  0.00           C
ATOM   3046  C36 POPEF 159      14.426  78.296 117.359  1.00  0.00           C
ATOM   3049  C37 POPEF 159      13.425  79.315 117.930  1.00  0.00           C
ATOM   3052  C38 POPEF 159      13.066  78.946 119.390  1.00  0.00           C
ATOM   3055  C39 POPEF 159      12.796  80.155 120.290  1.00  0.00           C
ATOM   3058 0C31 POPEF 159      14.076  80.906 120.679  1.00  0.00           C
ATOM   3061 1C31 POPEF 159      13.876  81.855 121.870  1.00  0.00           C
ATOM   3064 2C31 POPEF 159      15.206  82.476 122.340  1.00  0.00           C
ATOM   3067 3C31 POPEF 159      15.096  83.096 123.729  1.00  0.00           C
ATOM   3070 4C31 POPEF 159      16.466  83.426 124.340  1.00  0.00           C
ATOM   3073 5C31 POPEF 159      16.346  83.815 125.819  1.00  0.00           C
ATOM   3076 6C31 POPEF 159      17.685  83.926 126.560  1.00  0.00           C
ATOM   3080  NH3 POPEG 160     109.695  12.025 109.230  1.00  0.00           N
ATOM   3084  C12 POPEG 160     109.655  13.195 108.290  1.00  0.00           C
ATOM   3087  C11 POPEG 160     110.266  14.425 108.960  1.00  0.00           C
ATOM   3090  P   POPEG 160     110.395  16.915 108.179  1.00  0.00           P
ATOM   3091  O13 POPEG 160     110.726  16.845 106.750  1.00  0.00           O
ATOM   3092  O14 POPEG 160     109.515  18.035 108.599  1.00  0.00           O
ATOM   3093  O11 POPEG 160     111.696  16.805 109.069  1.00  0.00           O
ATOM   3094  O12 POPEG 160     109.576  15.605 108.529  1.00  0.00           O
ATOM   3095  C1  POPEG 160     111.866  17.435 110.340  1.00  0.00           C
ATOM   3098  C2  POPEG 160     112.475  16.475 111.389  1.00  0.00           C
ATOM   3100  O21 POPEG 160     112.885  17.245 112.539  1.00  0.00           O
ATOM   3101  C21 POPEG 160     112.276  16.945 113.669  1.00  0.00           C
ATOM   3102  O22 POPEG 160     111.255  16.285 113.770  1.00  0.00           O
ATOM   3103  C22 POPEG 160     113.096  17.485 114.840  1.00  0.00           C
ATOM   3106  C3  POPEG 160     113.736  15.725 110.839  1.00  0.00           C
ATOM   3109  O31 POPEG 160     114.226  14.715 111.740  1.00  0.00           O
ATOM   3110  C31 POPEG 160     115.145  15.105 112.619  1.00  0.00           C
ATOM   3111  O32 POPEG 160     115.446  16.255 112.869  1.00  0.00           O
ATOM   3112  C32 POPEG 160     115.696  13.885 113.380  1.00  0.00           C
ATOM   3115  C23 POPEG 160     112.456  17.235 116.229  1.00  0.00           C
ATOM   3118  C24 POPEG 160     113.345  17.565 117.450  1.00  0.00           C
ATOM   3121  C25 POPEG 160     114.275  16.415 117.899  1.00  0.00           C
ATOM   3124  C26 POPEG 160     114.886  16.605 119.309  1.00  0.00           C
ATOM   3127  C27 POPEG 160     115.765  15.415 119.719  1.00  0.00           C
ATOM   3130  C28 POPEG 160     116.605  15.575 121.009  1.00  0.00           C
ATOM   3133  C29 POPEG 160     115.915  15.205 122.300  1.00  0.00           C
ATOM   3135 0C21 POPEG 160     116.236  14.185 123.140  1.00  0.00           C
ATOM   3137 1C21 POPEG 160     117.346  13.155 122.969  1.00  0.00           C
ATOM   3140 2C21 POPEG 160     118.315  13.035 124.169  1.00  0.00           C
ATOM   3143 3C21 POPEG 160     117.676  12.435 125.439  1.00  0.00           C
ATOM   3146 4C21 POPEG 160     118.715  12.065 126.509  1.00  0.00           C
ATOM   3149 5C21 POPEG 160     119.296  13.275 127.250  1.00  0.00           C
ATOM   3152 6C21 POPEG 160     120.105  12.845 128.479  1.00  0.00           C
ATOM   3155 7C21 POPEG 160     120.696  14.015 129.280  1.00  0.00           C
ATOM   3158 8C21 POPEG 160     121.876  13.575 130.139  1.00  0.00           C
ATOM   3162  C33 POPEG 160     115.565  13.995 114.930  1.00  0.00           C
ATOM   3165  C34 POPEG 160     116.045  12.715 115.640  1.00  0.00           C
ATOM   3168  C35 POPEG 160     115.885  12.735 117.170  1.00  0.00           C
ATOM   3171  C36 POPEG 160     116.365  11.445 117.869  1.00  0.00           C
ATOM   3174  C37 POPEG 160     115.856  11.335 119.320  1.00  0.00           C
ATOM   3177  C38 POPEG 160     115.765   9.905 119.880  1.00  0.00           C
ATOM   3180  C39 POPEG 160     117.076   9.105 119.899  1.00  0.00           C
ATOM   3183 0C31 POPEG 160     116.925   7.775 120.649  1.00  0.00           C
ATOM   3186 1C31 POPEG 160     118.135   6.845 120.500  1.00  0.00           C
ATOM   3189 2C31 POPEG 160     117.895   5.425 121.029  1.00  0.00           C
ATOM   3192 3C31 POPEG 160     117.515   5.375 122.520  1.00  0.00           C
ATOM   3195 4C31 POPEG 160     117.256   3.945 123.000  1.00  0.00           C
ATOM   3198 5C31 POPEG 160     116.656   3.895 124.410  1.00  0.00           C
ATOM   3201 6C31 POPEG 160     116.295   2.475 124.849  1.00  0.00           C
ATOM   3205  NH3 POPEH 161      87.465 118.745 111.890  1.00  0.00           N
ATOM   3209  C12 POPEH 161      86.355 118.986 112.889  1.00  0.00           C
ATOM   3212  C11 POPEH 161      86.136 117.746 113.770  1.00  0.00           C
ATOM   3215  P   POPEH 161      84.525 116.615 115.399  1.00  0.00           P
ATOM   3216  O13 POPEH 161      85.745 115.796 115.590  1.00  0.00           O
ATOM   3217  O14 POPEH 161      83.275 115.876 115.160  1.00  0.00           O
ATOM   3218  O11 POPEH 161      84.346 117.556 116.639  1.00  0.00           O
ATOM   3219  O12 POPEH 161      84.795 117.676 114.259  1.00  0.00           O
ATOM   3220  C1  POPEH 161      84.956 117.267 117.889  1.00  0.00           C
ATOM   3223  C2  POPEH 161      85.896 118.406 118.360  1.00  0.00           C
ATOM   3225  O21 POPEH 161      85.775 118.576 119.779  1.00  0.00           O
ATOM   3226  C21 POPEH 161      85.926 117.546 120.630  1.00  0.00           C
ATOM   3227  O22 POPEH 161      85.376 117.515 121.719  1.00  0.00           O
ATOM   3228  C22 POPEH 161      86.885 116.436 120.160  1.00  0.00           C
ATOM   3231  C3  POPEH 161      85.586 119.767 117.630  1.00  0.00           C
ATOM   3234  O31 POPEH 161      85.795 120.975 118.400  1.00  0.00           O
ATOM   3235  C31 POPEH 161      86.966 121.166 118.970  1.00  0.00           C
ATOM   3236  O32 POPEH 161      87.986 120.526 118.789  1.00  0.00           O
ATOM   3237  C32 POPEH 161      86.836 122.337 119.960  1.00  0.00           C
ATOM   3240  C23 POPEH 161      87.575 115.686 121.320  1.00  0.00           C
ATOM   3243  C24 POPEH 161      86.675 114.656 122.010  1.00  0.00           C
ATOM   3246  C25 POPEH 161      87.235 114.235 123.369  1.00  0.00           C
ATOM   3249  C26 POPEH 161      86.355 113.196 124.069  1.00  0.00           C
ATOM   3252  C27 POPEH 161      86.715 113.065 125.549  1.00  0.00           C
ATOM   3255  C28 POPEH 161      85.885 111.995 126.280  1.00  0.00           C
ATOM   3258  C29 POPEH 161      85.686 112.346 127.729  1.00  0.00           C
ATOM   3260 0C21 POPEH 161      84.825 111.766 128.570  1.00  0.00           C
ATOM   3262 1C21 POPEH 161      83.935 110.576 128.280  1.00  0.00           C
ATOM   3265 2C21 POPEH 161      84.045 109.546 129.420  1.00  0.00           C
ATOM   3268 3C21 POPEH 161      83.065 108.376 129.270  1.00  0.00           C
ATOM   3271 4C21 POPEH 161      83.345 107.276 130.310  1.00  0.00           C
ATOM   3274 5C21 POPEH 161      82.346 106.115 130.270  1.00  0.00           C
ATOM   3277 6C21 POPEH 161      82.685 105.056 131.330  1.00  0.00           C
ATOM   3280 7C21 POPEH 161      81.635 103.946 131.450  1.00  0.00           C
ATOM   3283 8C21 POPEH 161      81.915 103.016 132.639  1.00  0.00           C
ATOM   3287  C33 POPEH 161      87.615 122.065 121.280  1.00  0.00           C
ATOM   3290  C34 POPEH 161      87.676 123.306 122.180  1.00  0.00           C
ATOM   3293  C35 POPEH 161      88.396 123.046 123.509  1.00  0.00           C
ATOM   3296  C36 POPEH 161      87.545 122.285 124.540  1.00  0.00           C
ATOM   3299  C37 POPEH 161      88.295 121.995 125.860  1.00  0.00           C
ATOM   3302  C38 POPEH 161      87.465 121.105 126.799  1.00  0.00           C
ATOM   3305  C39 POPEH 161      88.236 120.587 128.030  1.00  0.00           C
ATOM   3308 0C31 POPEH 161      88.396 121.626 129.149  1.00  0.00           C
ATOM   3311 1C31 POPEH 161      89.056 121.045 130.410  1.00  0.00           C
ATOM   3314 2C31 POPEH 161      88.986 122.016 131.600  1.00  0.00           C
ATOM   3317 3C31 POPEH 161      89.616 121.506 132.899  1.00  0.00           C
ATOM   3320 4C31 POPEH 161      91.125 121.216 132.860  1.00  0.00           C
ATOM   3323 5C31 POPEH 161      91.706 121.045 134.270  1.00  0.00           C
ATOM   3326 6C31 POPEH 161      93.196 120.705 134.289  1.00  0.00           C
ATOM   3330  NH3 POPEI 162      58.355 123.695 110.760  1.00  0.00           N
ATOM   3334  C12 POPEI 162      58.496 122.785 109.560  1.00  0.00           C
ATOM   3337  C11 POPEI 162      58.046 121.366 109.899  1.00  0.00           C
ATOM   3340  P   POPEI 162      59.725 119.697 108.770  1.00  0.00           P
ATOM   3341  O13 POPEI 162      60.196 119.686 107.359  1.00  0.00           O
ATOM   3342  O14 POPEI 162      60.666 120.236 109.770  1.00  0.00           O
ATOM   3343  O11 POPEI 162      59.455 118.196 109.210  1.00  0.00           O
ATOM   3344  O12 POPEI 162      58.335 120.425 108.859  1.00  0.00           O
ATOM   3345  C1  POPEI 162      58.285 117.915 109.989  1.00  0.00           C
ATOM   3348  C2  POPEI 162      58.396 118.365 111.479  1.00  0.00           C
ATOM   3350  O21 POPEI 162      58.905 117.255 112.209  1.00  0.00           O
ATOM   3351  C21 POPEI 162      59.566 117.536 113.329  1.00  0.00           C
ATOM   3352  O22 POPEI 162      60.166 118.566 113.570  1.00  0.00           O
ATOM   3353  C22 POPEI 162      59.446 116.265 114.169  1.00  0.00           C
ATOM   3356  C3  POPEI 162      56.975 118.777 112.020  1.00  0.00           C
ATOM   3359  O31 POPEI 162      56.885 119.186 113.410  1.00  0.00           O
ATOM   3360  C31 POPEI 162      57.085 120.485 113.660  1.00  0.00           C
ATOM   3361  O32 POPEI 162      57.795 121.226 113.020  1.00  0.00           O
ATOM   3362  C32 POPEI 162      56.166 120.965 114.790  1.00  0.00           C
ATOM   3365  C23 POPEI 162      59.636 116.356 115.710  1.00  0.00           C
ATOM   3368  C24 POPEI 162      58.585 115.526 116.479  1.00  0.00           C
ATOM   3371  C25 POPEI 162      59.135 114.506 117.489  1.00  0.00           C
ATOM   3374  C26 POPEI 162      57.986 113.736 118.160  1.00  0.00           C
ATOM   3377  C27 POPEI 162      58.415 112.676 119.189  1.00  0.00           C
ATOM   3380  C28 POPEI 162      57.235 111.855 119.740  1.00  0.00           C
ATOM   3383  C29 POPEI 162      56.276 112.746 120.500  1.00  0.00           C
ATOM   3385 0C21 POPEI 162      55.905 112.635 121.780  1.00  0.00           C
ATOM   3387 1C21 POPEI 162      56.256 111.546 122.759  1.00  0.00           C
ATOM   3390 2C21 POPEI 162      55.166 111.525 123.840  1.00  0.00           C
ATOM   3393 3C21 POPEI 162      55.306 110.396 124.859  1.00  0.00           C
ATOM   3396 4C21 POPEI 162      54.405 110.635 126.079  1.00  0.00           C
ATOM   3399 5C21 POPEI 162      54.216 109.416 126.979  1.00  0.00           C
ATOM   3402 6C21 POPEI 162      53.275 108.376 126.369  1.00  0.00           C
ATOM   3405 7C21 POPEI 162      52.836 107.326 127.390  1.00  0.00           C
ATOM   3408 8C21 POPEI 162      51.765 106.366 126.870  1.00  0.00           C
ATOM   3412  C33 POPEI 162      56.446 120.415 116.200  1.00  0.00           C
ATOM   3415  C34 POPEI 162      55.446 120.985 117.209  1.00  0.00           C
ATOM   3418  C35 POPEI 162      55.616 120.447 118.640  1.00  0.00           C
ATOM   3421  C36 POPEI 162      54.576 121.035 119.610  1.00  0.00           C
ATOM   3424  C37 POPEI 162      54.486 120.326 120.969  1.00  0.00           C
ATOM   3427  C38 POPEI 162      53.145 120.565 121.689  1.00  0.00           C
ATOM   3430  C39 POPEI 162      53.145 121.735 122.679  1.00  0.00           C
ATOM   3433 0C31 POPEI 162      51.876 121.776 123.550  1.00  0.00           C
ATOM   3436 1C31 POPEI 162      52.015 122.715 124.759  1.00  0.00           C
ATOM   3439 2C31 POPEI 162      50.845 122.635 125.749  1.00  0.00           C
ATOM   3442 3C31 POPEI 162      51.175 123.225 127.119  1.00  0.00           C
ATOM   3445 4C31 POPEI 162      51.396 124.746 127.110  1.00  0.00           C
ATOM   3448 5C31 POPEI 162      51.885 125.285 128.459  1.00  0.00           C
ATOM   3451 6C31 POPEI 162      51.926 126.815 128.529  1.00  0.00           C
ATOM   3455  NH3 POPEJ 163      34.646  88.296 153.160  1.00  0.00           N
ATOM   3459  C12 POPEJ 163      34.745  88.385 151.660  1.00  0.00           C
ATOM   3462  C11 POPEJ 163      33.376  88.116 150.990  1.00  0.00           C
ATOM   3465  P   POPEJ 163      32.376  90.526 151.199  1.00  0.00           P
ATOM   3466  O13 POPEJ 163      30.976  90.985 151.100  1.00  0.00           O
ATOM   3467  O14 POPEJ 163      33.265  91.066 152.249  1.00  0.00           O
ATOM   3468  O11 POPEJ 163      33.056  90.576 149.759  1.00  0.00           O
ATOM   3469  O12 POPEJ 163      32.326  88.965 151.439  1.00  0.00           O
ATOM   3470  C1  POPEJ 163      33.175  91.837 149.090  1.00  0.00           C
ATOM   3473  C2  POPEJ 163      34.405  91.855 148.139  1.00  0.00           C
ATOM   3475  O21 POPEJ 163      33.975  91.675 146.770  1.00  0.00           O
ATOM   3476  C21 POPEJ 163      34.545  92.476 145.880  1.00  0.00           C
ATOM   3477  O22 POPEJ 163      35.245  93.447 146.140  1.00  0.00           O
ATOM   3478  C22 POPEJ 163      34.206  91.975 144.469  1.00  0.00           C
ATOM   3481  C3  POPEJ 163      35.495  90.826 148.509  1.00  0.00           C
ATOM   3484  O31 POPEJ 163      36.706  91.136 147.790  1.00  0.00           O
ATOM   3485  C31 POPEJ 163      37.596  90.146 147.770  1.00  0.00           C
ATOM   3486  O32 POPEJ 163      37.475  89.086 148.359  1.00  0.00           O
ATOM   3487  C32 POPEJ 163      38.776  90.555 146.910  1.00  0.00           C
ATOM   3490  C23 POPEJ 163      35.446  91.496 143.700  1.00  0.00           C
ATOM   3493  C24 POPEJ 163      35.155  91.045 142.270  1.00  0.00           C
ATOM   3496  C25 POPEJ 163      34.356  92.025 141.400  1.00  0.00           C
ATOM   3499  C26 POPEJ 163      34.486  91.697 139.910  1.00  0.00           C
ATOM   3502  C27 POPEJ 163      33.306  92.206 139.090  1.00  0.00           C
ATOM   3505  C28 POPEJ 163      33.435  91.906 137.590  1.00  0.00           C
ATOM   3508  C29 POPEJ 163      32.196  92.276 136.840  1.00  0.00           C
ATOM   3510 0C21 POPEJ 163      31.915  93.485 136.309  1.00  0.00           C
ATOM   3512 1C21 POPEJ 163      32.795  94.706 136.410  1.00  0.00           C
ATOM   3515 2C21 POPEJ 163      31.985  95.996 136.669  1.00  0.00           C
ATOM   3518 3C21 POPEJ 163      31.026  96.366 135.530  1.00  0.00           C
ATOM   3521 4C21 POPEJ 163      30.435  97.775 135.660  1.00  0.00           C
ATOM   3524 5C21 POPEJ 163      31.386  98.866 135.160  1.00  0.00           C
ATOM   3527 6C21 POPEJ 163      30.716 100.246 135.070  1.00  0.00           C
ATOM   3530 7C21 POPEJ 163      31.606 101.265 134.350  1.00  0.00           C
ATOM   3533 8C21 POPEJ 163      30.956 102.646 134.200  1.00  0.00           C
ATOM   3537  C33 POPEJ 163      38.365  90.605 145.419  1.00  0.00           C
ATOM   3540  C34 POPEJ 163      39.496  90.885 144.420  1.00  0.00           C
ATOM   3543  C35 POPEJ 163      38.946  90.756 143.000  1.00  0.00           C
ATOM   3546  C36 POPEJ 163      39.866  91.195 141.859  1.00  0.00           C
ATOM   3549  C37 POPEJ 163      39.175  90.965 140.500  1.00  0.00           C
ATOM   3552  C38 POPEJ 163      39.835  91.675 139.320  1.00  0.00           C
ATOM   3555  C39 POPEJ 163      41.306  91.286 139.100  1.00  0.00           C
ATOM   3558 0C31 POPEJ 163      41.846  91.815 137.770  1.00  0.00           C
ATOM   3561 1C31 POPEJ 163      43.355  91.586 137.650  1.00  0.00           C
ATOM   3564 2C31 POPEJ 163      43.995  92.176 136.380  1.00  0.00           C
ATOM   3567 3C31 POPEJ 163      43.456  91.626 135.049  1.00  0.00           C
ATOM   3570 4C31 POPEJ 163      43.585  90.096 134.899  1.00  0.00           C
ATOM   3573 5C31 POPEJ 163      43.186  89.626 133.500  1.00  0.00           C
ATOM   3576 6C31 POPEJ 163      43.316  88.116 133.310  1.00  0.00           C
ATOM   3580  NH3 POPEK 164     100.406 130.917 109.020  1.00  0.00           N
ATOM   3584  C12 POPEK 164     101.896 130.807 109.020  1.00  0.00           C
ATOM   3587  C11 POPEK 164     102.386 130.296 107.670  1.00  0.00           C
ATOM   3590  P   POPEK 164     104.396 128.727 108.199  1.00  0.00           P
ATOM   3591  O13 POPEK 164     105.856 128.927 108.219  1.00  0.00           O
ATOM   3592  O14 POPEK 164     103.865 127.616 107.380  1.00  0.00           O
ATOM   3593  O11 POPEK 164     103.895 128.566 109.680  1.00  0.00           O
ATOM   3594  O12 POPEK 164     103.795 130.117 107.740  1.00  0.00           O
ATOM   3595  C1  POPEK 164     104.606 127.756 110.630  1.00  0.00           C
ATOM   3598  C2  POPEK 164     104.166 128.165 112.060  1.00  0.00           C
ATOM   3600  O21 POPEK 164     105.105 127.746 113.070  1.00  0.00           O
ATOM   3601  C21 POPEK 164     106.295 128.296 113.020  1.00  0.00           C
ATOM   3602  O22 POPEK 164     106.666 129.157 112.240  1.00  0.00           O
ATOM   3603  C22 POPEK 164     107.216 127.726 114.090  1.00  0.00           C
ATOM   3606  C3  POPEK 164     102.766 127.556 112.359  1.00  0.00           C
ATOM   3609  O31 POPEK 164     102.076 128.096 113.520  1.00  0.00           O
ATOM   3610  C31 POPEK 164     101.335 129.167 113.270  1.00  0.00           C
ATOM   3611  O32 POPEK 164     101.395 129.847 112.250  1.00  0.00           O
ATOM   3612  C32 POPEK 164     100.306 129.376 114.359  1.00  0.00           C
ATOM   3615  C23 POPEK 164     108.345 126.885 113.469  1.00  0.00           C
ATOM   3618  C24 POPEK 164     107.936 125.445 113.120  1.00  0.00           C
ATOM   3621  C25 POPEK 164     107.445 124.615 114.320  1.00  0.00           C
ATOM   3624  C26 POPEK 164     108.286 124.745 115.600  1.00  0.00           C
ATOM   3627  C27 POPEK 164     108.056 123.586 116.579  1.00  0.00           C
ATOM   3630  C28 POPEK 164     109.056 123.596 117.759  1.00  0.00           C
ATOM   3633  C29 POPEK 164     108.445 124.046 119.060  1.00  0.00           C
ATOM   3635 0C21 POPEK 164     108.606 123.456 120.270  1.00  0.00           C
ATOM   3637 1C21 POPEK 164     109.466 122.255 120.590  1.00  0.00           C
ATOM   3640 2C21 POPEK 164     110.376 122.476 121.809  1.00  0.00           C
ATOM   3643 3C21 POPEK 164     109.635 122.626 123.140  1.00  0.00           C
ATOM   3646 4C21 POPEK 164     110.596 122.606 124.340  1.00  0.00           C
ATOM   3649 5C21 POPEK 164     109.875 122.546 125.689  1.00  0.00           C
ATOM   3652 6C21 POPEK 164     110.845 122.626 126.870  1.00  0.00           C
ATOM   3655 7C21 POPEK 164     110.166 122.466 128.229  1.00  0.00           C
ATOM   3658 8C21 POPEK 164     111.096 122.726 129.410  1.00  0.00           C
ATOM   3662  C33 POPEK 164     100.775 130.236 115.549  1.00  0.00           C
ATOM   3665  C34 POPEK 164      99.576 130.527 116.460  1.00  0.00           C
ATOM   3668  C35 POPEK 164      99.805 131.637 117.489  1.00  0.00           C
ATOM   3671  C36 POPEK 164     100.896 131.297 118.520  1.00  0.00           C
ATOM   3674  C37 POPEK 164     100.596 131.926 119.890  1.00  0.00           C
ATOM   3677  C38 POPEK 164     101.596 131.517 120.979  1.00  0.00           C
ATOM   3680  C39 POPEK 164     101.106 131.827 122.399  1.00  0.00           C
ATOM   3683 0C31 POPEK 164      99.846 131.036 122.790  1.00  0.00           C
ATOM   3686 1C31 POPEK 164      99.525 131.137 124.289  1.00  0.00           C
ATOM   3689 2C31 POPEK 164      98.396 130.197 124.700  1.00  0.00           C
ATOM   3692 3C31 POPEK 164      98.035 130.257 126.190  1.00  0.00           C
ATOM   3695 4C31 POPEK 164      99.215 129.896 127.110  1.00  0.00           C
ATOM   3698 5C31 POPEK 164      98.795 129.657 128.560  1.00  0.00           C
ATOM   3701 6C31 POPEK 164      99.975 129.327 129.469  1.00  0.00           C
ATOM   3705  NH3 POPEL 165     102.696 125.256 107.720  1.00  0.00           N
ATOM   3709  C12 POPEL 165     102.755 123.777 107.980  1.00  0.00           C
ATOM   3712  C11 POPEL 165     103.926 123.126 107.229  1.00  0.00           C
ATOM   3715  P   POPEL 165     106.516 123.266 107.340  1.00  0.00           P
ATOM   3716  O13 POPEL 165     106.855 121.866 107.049  1.00  0.00           O
ATOM   3717  O14 POPEL 165     106.475 124.226 106.210  1.00  0.00           O
ATOM   3718  O11 POPEL 165     107.456 123.736 108.529  1.00  0.00           O
ATOM   3719  O12 POPEL 165     105.096 123.296 108.030  1.00  0.00           O
ATOM   3720  C1  POPEL 165     107.386 123.087 109.810  1.00  0.00           C
ATOM   3723  C2  POPEL 165     108.555 122.095 110.070  1.00  0.00           C
ATOM   3725  O21 POPEL 165     108.646 121.837 111.490  1.00  0.00           O
ATOM   3726  C21 POPEL 165     108.916 120.576 111.829  1.00  0.00           C
ATOM   3727  O22 POPEL 165     108.986 119.635 111.060  1.00  0.00           O
ATOM   3728  C22 POPEL 165     109.306 120.495 113.310  1.00  0.00           C
ATOM   3731  C3  POPEL 165     109.926 122.626 109.549  1.00  0.00           C
ATOM   3734  O31 POPEL 165     110.996 121.715 109.859  1.00  0.00           O
ATOM   3735  C31 POPEL 165     111.666 121.766 111.020  1.00  0.00           C
ATOM   3736  O32 POPEL 165     112.265 120.796 111.460  1.00  0.00           O
ATOM   3737  C32 POPEL 165     111.626 123.105 111.750  1.00  0.00           C
ATOM   3740  C23 POPEL 165     109.685 119.035 113.700  1.00  0.00           C
ATOM   3743  C24 POPEL 165     109.986 118.806 115.200  1.00  0.00           C
ATOM   3746  C25 POPEL 165     111.376 119.276 115.640  1.00  0.00           C
ATOM   3749  C26 POPEL 165     111.866 118.605 116.939  1.00  0.00           C
ATOM   3752  C27 POPEL 165     113.305 119.035 117.290  1.00  0.00           C
ATOM   3755  C28 POPEL 165     114.016 118.156 118.350  1.00  0.00           C
ATOM   3758  C29 POPEL 165     114.455 116.815 117.819  1.00  0.00           C
ATOM   3760 0C21 POPEL 165     114.135 115.605 118.310  1.00  0.00           C
ATOM   3762 1C21 POPEL 165     113.216 115.355 119.479  1.00  0.00           C
ATOM   3765 2C21 POPEL 165     112.396 114.057 119.350  1.00  0.00           C
ATOM   3768 3C21 POPEL 165     113.175 112.807 119.800  1.00  0.00           C
ATOM   3771 4C21 POPEL 165     112.276 111.576 119.969  1.00  0.00           C
ATOM   3774 5C21 POPEL 165     112.216 110.686 118.729  1.00  0.00           C
ATOM   3777 6C21 POPEL 165     111.286 109.486 118.920  1.00  0.00           C
ATOM   3780 7C21 POPEL 165     111.696 108.285 118.059  1.00  0.00           C
ATOM   3783 8C21 POPEL 165     110.675 107.156 118.109  1.00  0.00           C
ATOM   3787  C33 POPEL 165     112.416 123.145 113.079  1.00  0.00           C
ATOM   3790  C34 POPEL 165     112.036 124.395 113.880  1.00  0.00           C
ATOM   3793  C35 POPEL 165     112.816 124.595 115.189  1.00  0.00           C
ATOM   3796  C36 POPEL 165     112.566 123.517 116.249  1.00  0.00           C
ATOM   3799  C37 POPEL 165     113.015 123.975 117.650  1.00  0.00           C
ATOM   3802  C38 POPEL 165     113.265 122.826 118.620  1.00  0.00           C
ATOM   3805  C39 POPEL 165     113.545 123.285 120.059  1.00  0.00           C
ATOM   3808 0C31 POPEL 165     114.916 123.975 120.229  1.00  0.00           C
ATOM   3811 1C31 POPEL 165     115.196 124.446 121.669  1.00  0.00           C
ATOM   3814 2C31 POPEL 165     115.155 123.306 122.700  1.00  0.00           C
ATOM   3817 3C31 POPEL 165     115.756 123.726 124.049  1.00  0.00           C
ATOM   3820 4C31 POPEL 165     114.926 124.785 124.790  1.00  0.00           C
ATOM   3823 5C31 POPEL 165     115.616 125.256 126.070  1.00  0.00           C
ATOM   3826 6C31 POPEL 165     114.725 126.125 126.960  1.00  0.00           C
ATOM   3830  NH3 POPEM 166      38.405 118.475 110.419  1.00  0.00           N
ATOM   3834  C12 POPEM 166      37.835 117.326 109.650  1.00  0.00           C
ATOM   3837  C11 POPEM 166      36.335 117.536 109.469  1.00  0.00           C
ATOM   3840  P   POPEM 166      34.626 115.605 109.759  1.00  0.00           P
ATOM   3841  O13 POPEM 166      33.576 116.586 110.119  1.00  0.00           O
ATOM   3842  O14 POPEM 166      34.216 114.385 109.040  1.00  0.00           O
ATOM   3843  O11 POPEM 166      35.495 115.215 111.009  1.00  0.00           O
ATOM   3844  O12 POPEM 166      35.736 116.366 108.920  1.00  0.00           O
ATOM   3845  C1  POPEM 166      35.225 115.635 112.340  1.00  0.00           C
ATOM   3848  C2  POPEM 166      34.556 114.495 113.149  1.00  0.00           C
ATOM   3850  O21 POPEM 166      35.295 114.156 114.329  1.00  0.00           O
ATOM   3851  C21 POPEM 166      35.556 115.056 115.240  1.00  0.00           C
ATOM   3852  O22 POPEM 166      35.326 116.245 115.179  1.00  0.00           O
ATOM   3853  C22 POPEM 166      36.245 114.346 116.420  1.00  0.00           C
ATOM   3856  C3  POPEM 166      34.385 113.186 112.320  1.00  0.00           C
ATOM   3859  O31 POPEM 166      33.635 112.176 113.030  1.00  0.00           O
ATOM   3860  C31 POPEM 166      34.175 111.697 114.160  1.00  0.00           C
ATOM   3861  O32 POPEM 166      33.585 111.656 115.229  1.00  0.00           O
ATOM   3862  C32 POPEM 166      35.596 111.157 113.990  1.00  0.00           C
ATOM   3865  C23 POPEM 166      35.515 114.455 117.779  1.00  0.00           C
ATOM   3868  C24 POPEM 166      35.786 113.205 118.630  1.00  0.00           C
ATOM   3871  C25 POPEM 166      35.486 113.385 120.130  1.00  0.00           C
ATOM   3874  C26 POPEM 166      36.595 114.156 120.869  1.00  0.00           C
ATOM   3877  C27 POPEM 166      36.436 114.066 122.390  1.00  0.00           C
ATOM   3880  C28 POPEM 166      37.576 114.725 123.170  1.00  0.00           C
ATOM   3883  C29 POPEM 166      37.425 114.595 124.670  1.00  0.00           C
ATOM   3885 0C21 POPEM 166      38.376 114.935 125.559  1.00  0.00           C
ATOM   3887 1C21 POPEM 166      39.726 115.516 125.229  1.00  0.00           C
ATOM   3890 2C21 POPEM 166      40.536 115.896 126.490  1.00  0.00           C
ATOM   3893 3C21 POPEM 166      39.876 117.006 127.310  1.00  0.00           C
ATOM   3896 4C21 POPEM 166      39.526 116.586 128.749  1.00  0.00           C
ATOM   3899 5C21 POPEM 166      38.365 117.407 129.350  1.00  0.00           C
ATOM   3902 6C21 POPEM 166      38.546 118.926 129.250  1.00  0.00           C
ATOM   3905 7C21 POPEM 166      39.786 119.455 129.979  1.00  0.00           C
ATOM   3908 8C21 POPEM 166      39.885 120.975 129.950  1.00  0.00           C
ATOM   3912  C33 POPEM 166      35.905 110.116 115.090  1.00  0.00           C
ATOM   3915  C34 POPEM 166      37.356 109.615 115.090  1.00  0.00           C
ATOM   3918  C35 POPEM 166      37.686 108.745 116.320  1.00  0.00           C
ATOM   3921  C36 POPEM 166      38.085 109.556 117.559  1.00  0.00           C
ATOM   3924  C37 POPEM 166      38.565 108.666 118.710  1.00  0.00           C
ATOM   3927  C38 POPEM 166      37.446 108.135 119.619  1.00  0.00           C
ATOM   3930  C39 POPEM 166      37.066 109.105 120.749  1.00  0.00           C
ATOM   3933 0C31 POPEM 166      36.585 108.376 122.010  1.00  0.00           C
ATOM   3936 1C31 POPEM 166      36.245 109.305 123.170  1.00  0.00           C
ATOM   3939 2C31 POPEM 166      35.856 108.545 124.439  1.00  0.00           C
ATOM   3942 3C31 POPEM 166      35.316 109.466 125.539  1.00  0.00           C
ATOM   3945 4C31 POPEM 166      34.666 108.706 126.710  1.00  0.00           C
ATOM   3948 5C31 POPEM 166      33.936 109.646 127.670  1.00  0.00           C
ATOM   3951 6C31 POPEM 166      33.265 108.917 128.840  1.00  0.00           C
ATOM   3955  NH3 POPEN 167     112.745  84.565 149.040  1.00  0.00           N
ATOM   3959  C12 POPEN 167     111.785  83.905 149.999  1.00  0.00           C
ATOM   3962  C11 POPEN 167     112.475  82.796 150.810  1.00  0.00           C
ATOM   3965  P   POPEN 167     113.226  80.336 150.350  1.00  0.00           P
ATOM   3966  O13 POPEN 167     113.926  80.196 151.640  1.00  0.00           O
ATOM   3967  O14 POPEN 167     111.896  79.697 150.219  1.00  0.00           O
ATOM   3968  O11 POPEN 167     114.166  79.776 149.219  1.00  0.00           O
ATOM   3969  O12 POPEN 167     113.086  81.866 149.919  1.00  0.00           O
ATOM   3970  C1  POPEN 167     113.946  80.126 147.859  1.00  0.00           C
ATOM   3973  C2  POPEN 167     114.875  81.277 147.430  1.00  0.00           C
ATOM   3975  O21 POPEN 167     114.746  81.436 146.009  1.00  0.00           O
ATOM   3976  C21 POPEN 167     113.916  82.395 145.609  1.00  0.00           C
ATOM   3977  O22 POPEN 167     113.236  83.096 146.340  1.00  0.00           O
ATOM   3978  C22 POPEN 167     113.926  82.375 144.069  1.00  0.00           C
ATOM   3981  C3  POPEN 167     116.355  80.975 147.819  1.00  0.00           C
ATOM   3984  O31 POPEN 167     117.346  81.697 147.070  1.00  0.00           O
ATOM   3985  C31 POPEN 167     117.286  83.026 147.079  1.00  0.00           C
ATOM   3986  O32 POPEN 167     116.435  83.695 147.639  1.00  0.00           O
ATOM   3987  C32 POPEN 167     118.485  83.555 146.299  1.00  0.00           C
ATOM   3990  C23 POPEN 167     113.496  83.695 143.400  1.00  0.00           C
ATOM   3993  C24 POPEN 167     113.715  83.675 141.890  1.00  0.00           C
ATOM   3996  C25 POPEN 167     113.305  84.995 141.210  1.00  0.00           C
ATOM   3999  C26 POPEN 167     113.946  85.135 139.829  1.00  0.00           C
ATOM   4002  C27 POPEN 167     113.376  86.286 138.990  1.00  0.00           C
ATOM   4005  C28 POPEN 167     114.105  86.396 137.639  1.00  0.00           C
ATOM   4008  C29 POPEN 167     113.445  87.337 136.660  1.00  0.00           C
ATOM   4010 0C21 POPEN 167     113.886  87.527 135.399  1.00  0.00           C
ATOM   4012 1C21 POPEN 167     115.096  86.876 134.790  1.00  0.00           C
ATOM   4015 2C21 POPEN 167     114.746  85.836 133.710  1.00  0.00           C
ATOM   4018 3C21 POPEN 167     115.985  85.085 133.199  1.00  0.00           C
ATOM   4021 4C21 POPEN 167     115.705  84.276 131.929  1.00  0.00           C
ATOM   4024 5C21 POPEN 167     116.955  83.576 131.369  1.00  0.00           C
ATOM   4027 6C21 POPEN 167     116.855  83.306 129.859  1.00  0.00           C
ATOM   4030 7C21 POPEN 167     118.165  82.836 129.240  1.00  0.00           C
ATOM   4033 8C21 POPEN 167     118.076  82.686 127.720  1.00  0.00           C
ATOM   4037  C33 POPEN 167     118.515  83.105 144.820  1.00  0.00           C
ATOM   4040  C34 POPEN 167     119.875  83.406 144.169  1.00  0.00           C
ATOM   4043  C35 POPEN 167     119.975  82.896 142.720  1.00  0.00           C
ATOM   4046  C36 POPEN 167     121.355  83.105 142.079  1.00  0.00           C
ATOM   4049  C37 POPEN 167     121.435  82.395 140.719  1.00  0.00           C
ATOM   4052  C38 POPEN 167     122.816  82.445 140.059  1.00  0.00           C
ATOM   4055  C39 POPEN 167     122.745  82.135 138.550  1.00  0.00           C
ATOM   4058 0C31 POPEN 167     122.235  80.725 138.210  1.00  0.00           C
ATOM   4061 1C31 POPEN 167     122.135  80.535 136.689  1.00  0.00           C
ATOM   4064 2C31 POPEN 167     121.796  79.115 136.229  1.00  0.00           C
ATOM   4067 3C31 POPEN 167     121.566  79.076 134.709  1.00  0.00           C
ATOM   4070 4C31 POPEN 167     121.325  77.675 134.119  1.00  0.00           C
ATOM   4073 5C31 POPEN 167     121.185  77.725 132.590  1.00  0.00           C
ATOM   4076 6C31 POPEN 167     121.066  76.355 131.929  1.00  0.00           C
ATOM   4080  NH3 POPEO 168      81.365  48.345 162.050  1.00  0.00           N
ATOM   4084  C12 POPEO 168      82.116  49.606 162.370  1.00  0.00           C
ATOM   4087  C11 POPEO 168      82.076  50.545 161.160  1.00  0.00           C
ATOM   4090  P   POPEO 168      83.965  52.306 161.589  1.00  0.00           P
ATOM   4091  O13 POPEO 168      83.946  53.775 161.530  1.00  0.00           O
ATOM   4092  O14 POPEO 168      84.565  51.695 162.790  1.00  0.00           O
ATOM   4093  O11 POPEO 168      84.695  51.716 160.320  1.00  0.00           O
ATOM   4094  O12 POPEO 168      82.456  51.856 161.500  1.00  0.00           O
ATOM   4095  C1  POPEO 168      84.285  51.955 158.989  1.00  0.00           C
ATOM   4098  C2  POPEO 168      84.816  53.306 158.450  1.00  0.00           C
ATOM   4100  O21 POPEO 168      83.736  53.836 157.680  1.00  0.00           O
ATOM   4101  C21 POPEO 168      83.825  54.365 156.500  1.00  0.00           C
ATOM   4102  O22 POPEO 168      84.825  54.795 155.940  1.00  0.00           O
ATOM   4103  C22 POPEO 168      82.396  54.235 155.940  1.00  0.00           C
ATOM   4106  C3  POPEO 168      86.236  53.185 157.790  1.00  0.00           C
ATOM   4109  O31 POPEO 168      86.236  52.465 156.530  1.00  0.00           O
ATOM   4110  C31 POPEO 168      87.295  52.795 155.789  1.00  0.00           C
ATOM   4111  O32 POPEO 168      88.286  53.365 156.220  1.00  0.00           O
ATOM   4112  C32 POPEO 168      87.095  52.446 154.320  1.00  0.00           C
ATOM   4115  C23 POPEO 168      82.146  54.715 154.499  1.00  0.00           C
ATOM   4118  C24 POPEO 168      80.835  54.125 153.930  1.00  0.00           C
ATOM   4121  C25 POPEO 168      79.526  54.486 154.669  1.00  0.00           C
ATOM   4124  C26 POPEO 168      78.896  55.806 154.180  1.00  0.00           C
ATOM   4127  C27 POPEO 168      77.365  55.896 154.299  1.00  0.00           C
ATOM   4130  C28 POPEO 168      76.786  57.115 153.549  1.00  0.00           C
ATOM   4133  C29 POPEO 168      75.295  56.965 153.359  1.00  0.00           C
ATOM   4135 0C21 POPEO 168      74.316  57.836 153.679  1.00  0.00           C
ATOM   4137 1C21 POPEO 168      74.456  59.225 154.249  1.00  0.00           C
ATOM   4140 2C21 POPEO 168      73.395  60.186 153.669  1.00  0.00           C
ATOM   4143 3C21 POPEO 168      73.636  60.676 152.230  1.00  0.00           C
ATOM   4146 4C21 POPEO 168      73.066  59.755 151.139  1.00  0.00           C
ATOM   4149 5C21 POPEO 168      73.325  60.295 149.729  1.00  0.00           C
ATOM   4152 6C21 POPEO 168      73.036  59.286 148.609  1.00  0.00           C
ATOM   4155 7C21 POPEO 168      71.585  59.335 148.120  1.00  0.00           C
ATOM   4158 8C21 POPEO 168      71.256  58.236 147.100  1.00  0.00           C
ATOM   4162  C33 POPEO 168      87.135  53.715 153.440  1.00  0.00           C
ATOM   4165  C34 POPEO 168      86.276  53.596 152.169  1.00  0.00           C
ATOM   4168  C35 POPEO 168      86.666  52.435 151.250  1.00  0.00           C
ATOM   4171  C36 POPEO 168      85.826  52.365 149.980  1.00  0.00           C
ATOM   4174  C37 POPEO 168      86.276  51.236 149.060  1.00  0.00           C
ATOM   4177  C38 POPEO 168      85.416  51.066 147.810  1.00  0.00           C
ATOM   4180  C39 POPEO 168      85.945  49.925 146.920  1.00  0.00           C
ATOM   4183 0C31 POPEO 168      85.306  49.916 145.530  1.00  0.00           C
ATOM   4186 1C31 POPEO 168      85.795  48.745 144.670  1.00  0.00           C
ATOM   4189 2C31 POPEO 168      85.155  48.755 143.280  1.00  0.00           C
ATOM   4192 3C31 POPEO 168      85.635  47.595 142.390  1.00  0.00           C
ATOM   4195 4C31 POPEO 168      84.825  47.495 141.090  1.00  0.00           C
ATOM   4198 5C31 POPEO 168      85.255  46.316 140.210  1.00  0.00           C
ATOM   4201 6C31 POPEO 168      85.885  46.745 138.880  1.00  0.00           C
ATOM   4205  NH3 POPEP 169     116.316  64.947 109.600  1.00  0.00           N
ATOM   4209  C12 POPEP 169     115.236  63.936 109.350  1.00  0.00           C
ATOM   4212  C11 POPEP 169     115.616  62.575 109.969  1.00  0.00           C
ATOM   4215  P   POPEP 169     113.356  61.716 111.020  1.00  0.00           P
ATOM   4216  O13 POPEP 169     112.626  62.986 110.920  1.00  0.00           O
ATOM   4217  O14 POPEP 169     112.575  60.466 110.920  1.00  0.00           O
ATOM   4218  O11 POPEP 169     114.245  61.656 112.340  1.00  0.00           O
ATOM   4219  O12 POPEP 169     114.506  61.686 109.940  1.00  0.00           O
ATOM   4220  C1  POPEP 169     113.865  60.986 113.550  1.00  0.00           C
ATOM   4223  C2  POPEP 169     113.625  62.015 114.689  1.00  0.00           C
ATOM   4225  O21 POPEP 169     112.916  61.366 115.780  1.00  0.00           O
ATOM   4226  C21 POPEP 169     113.155  61.926 116.969  1.00  0.00           C
ATOM   4227  O22 POPEP 169     113.926  62.865 117.160  1.00  0.00           O
ATOM   4228  C22 POPEP 169     112.496  61.126 118.090  1.00  0.00           C
ATOM   4231  C3  POPEP 169     112.846  63.225 114.090  1.00  0.00           C
ATOM   4234  O31 POPEP 169     112.216  64.115 115.039  1.00  0.00           O
ATOM   4235  C31 POPEP 169     111.696  65.166 114.390  1.00  0.00           C
ATOM   4236  O32 POPEP 169     111.955  65.446 113.240  1.00  0.00           O
ATOM   4237  C32 POPEP 169     110.705  65.925 115.240  1.00  0.00           C
ATOM   4240  C23 POPEP 169     111.675  61.975 119.100  1.00  0.00           C
ATOM   4243  C24 POPEP 169     110.155  61.996 118.880  1.00  0.00           C
ATOM   4246  C25 POPEP 169     109.506  60.606 118.999  1.00  0.00           C
ATOM   4249  C26 POPEP 169     108.076  60.565 119.569  1.00  0.00           C
ATOM   4252  C27 POPEP 169     107.545  59.115 119.660  1.00  0.00           C
ATOM   4255  C28 POPEP 169     106.435  58.895 120.719  1.00  0.00           C
ATOM   4258  C29 POPEP 169     105.166  59.685 120.509  1.00  0.00           C
ATOM   4260 0C21 POPEP 169     104.236  59.906 121.460  1.00  0.00           C
ATOM   4262 1C21 POPEP 169     104.275  59.385 122.869  1.00  0.00           C
ATOM   4265 2C21 POPEP 169     104.226  60.475 123.960  1.00  0.00           C
ATOM   4268 3C21 POPEP 169     102.836  61.105 124.110  1.00  0.00           C
ATOM   4271 4C21 POPEP 169     102.566  61.635 125.520  1.00  0.00           C
ATOM   4274 5C21 POPEP 169     103.526  62.756 125.959  1.00  0.00           C
ATOM   4277 6C21 POPEP 169     103.076  63.415 127.270  1.00  0.00           C
ATOM   4280 7C21 POPEP 169     103.995  64.546 127.759  1.00  0.00           C
ATOM   4283 8C21 POPEP 169     103.396  65.355 128.910  1.00  0.00           C
ATOM   4287  C33 POPEP 169     109.515  66.416 114.390  1.00  0.00           C
ATOM   4290  C34 POPEP 169     108.256  66.696 115.220  1.00  0.00           C
ATOM   4293  C35 POPEP 169     108.376  67.907 116.149  1.00  0.00           C
ATOM   4296  C36 POPEP 169     107.256  67.907 117.189  1.00  0.00           C
ATOM   4299  C37 POPEP 169     107.496  68.866 118.360  1.00  0.00           C
ATOM   4302  C38 POPEP 169     106.386  68.735 119.410  1.00  0.00           C
ATOM   4305  C39 POPEP 169     106.426  69.855 120.450  1.00  0.00           C
ATOM   4308 0C31 POPEP 169     105.185  69.855 121.350  1.00  0.00           C
ATOM   4311 1C31 POPEP 169     105.115  71.126 122.209  1.00  0.00           C
ATOM   4314 2C31 POPEP 169     103.755  71.316 122.899  1.00  0.00           C
ATOM   4317 3C31 POPEP 169     103.435  70.267 123.970  1.00  0.00           C
ATOM   4320 4C31 POPEP 169     104.415  70.236 125.150  1.00  0.00           C
ATOM   4323 5C31 POPEP 169     103.825  69.516 126.369  1.00  0.00           C
ATOM   4326 6C31 POPEP 169     104.825  69.306 127.499  1.00  0.00           C
ATOM   4330  NH3 POPEQ 170     116.535  89.255 153.130  1.00  0.00           N
ATOM   4334  C12 POPEQ 170     115.535  88.975 154.229  1.00  0.00           C
ATOM   4337  C11 POPEQ 170     114.156  88.485 153.709  1.00  0.00           C
ATOM   4340  P   POPEQ 170     114.555  87.115 151.530  1.00  0.00           P
ATOM   4341  O13 POPEQ 170     114.186  88.376 150.870  1.00  0.00           O
ATOM   4342  O14 POPEQ 170     114.126  85.826 150.929  1.00  0.00           O
ATOM   4343  O11 POPEQ 170     116.106  87.115 151.740  1.00  0.00           O
ATOM   4344  O12 POPEQ 170     114.166  87.186 153.079  1.00  0.00           O
ATOM   4345  C1  POPEQ 170     117.015  86.087 151.390  1.00  0.00           C
ATOM   4348  C2  POPEQ 170     117.816  86.475 150.130  1.00  0.00           C
ATOM   4350  O21 POPEQ 170     116.925  86.385 148.999  1.00  0.00           O
ATOM   4351  C21 POPEQ 170     116.435  87.536 148.559  1.00  0.00           C
ATOM   4352  O22 POPEQ 170     116.635  88.636 149.040  1.00  0.00           O
ATOM   4353  C22 POPEQ 170     115.646  87.276 147.290  1.00  0.00           C
ATOM   4356  C3  POPEQ 170     119.016  85.516 149.889  1.00  0.00           C
ATOM   4359  O31 POPEQ 170     119.555  85.645 148.559  1.00  0.00           O
ATOM   4360  C31 POPEQ 170     120.436  86.626 148.380  1.00  0.00           C
ATOM   4361  O32 POPEQ 170     121.006  87.255 149.249  1.00  0.00           O
ATOM   4362  C32 POPEQ 170     120.535  86.885 146.870  1.00  0.00           C
ATOM   4365  C23 POPEQ 170     116.645  87.126 146.130  1.00  0.00           C
ATOM   4368  C24 POPEQ 170     116.066  86.646 144.800  1.00  0.00           C
ATOM   4371  C25 POPEQ 170     117.195  86.586 143.770  1.00  0.00           C
ATOM   4374  C26 POPEQ 170     116.815  85.996 142.410  1.00  0.00           C
ATOM   4377  C27 POPEQ 170     118.046  86.045 141.499  1.00  0.00           C
ATOM   4380  C28 POPEQ 170     117.906  85.316 140.150  1.00  0.00           C
ATOM   4383  C29 POPEQ 170     119.265  85.246 139.510  1.00  0.00           C
ATOM   4385 0C21 POPEQ 170     119.555  84.995 138.219  1.00  0.00           C
ATOM   4387 1C21 POPEQ 170     118.615  84.665 137.100  1.00  0.00           C
ATOM   4390 2C21 POPEQ 170     119.315  83.777 136.050  1.00  0.00           C
ATOM   4393 3C21 POPEQ 170     120.436  84.486 135.259  1.00  0.00           C
ATOM   4396 4C21 POPEQ 170     120.985  83.645 134.100  1.00  0.00           C
ATOM   4399 5C21 POPEQ 170     120.775  84.305 132.729  1.00  0.00           C
ATOM   4402 6C21 POPEQ 170     121.785  85.415 132.419  1.00  0.00           C
ATOM   4405 7C21 POPEQ 170     121.465  86.185 131.130  1.00  0.00           C
ATOM   4408 8C21 POPEQ 170     122.526  87.215 130.760  1.00  0.00           C
ATOM   4412  C33 POPEQ 170     121.876  87.515 146.439  1.00  0.00           C
ATOM   4415  C34 POPEQ 170     121.726  88.356 145.170  1.00  0.00           C
ATOM   4418  C35 POPEQ 170     121.486  87.527 143.900  1.00  0.00           C
ATOM   4421  C36 POPEQ 170     121.545  88.406 142.639  1.00  0.00           C
ATOM   4424  C37 POPEQ 170     121.976  87.626 141.389  1.00  0.00           C
ATOM   4427  C38 POPEQ 170     121.605  88.345 140.080  1.00  0.00           C
ATOM   4430  C39 POPEQ 170     122.265  87.676 138.859  1.00  0.00           C
ATOM   4433 0C31 POPEQ 170     121.465  87.736 137.559  1.00  0.00           C
ATOM   4436 1C31 POPEQ 170     121.745  88.905 136.610  1.00  0.00           C
ATOM   4439 2C31 POPEQ 170     121.015  88.675 135.279  1.00  0.00           C
ATOM   4442 3C31 POPEQ 170     121.236  89.755 134.219  1.00  0.00           C
ATOM   4445 4C31 POPEQ 170     120.366  89.495 132.980  1.00  0.00           C
ATOM   4448 5C31 POPEQ 170     120.586  90.516 131.859  1.00  0.00           C
ATOM   4451 6C31 POPEQ 170     119.446  90.516 130.829  1.00  0.00           C
ATOM   4455  NH3 POPER 171     109.056  36.615 156.059  1.00  0.00           N
ATOM   4459  C12 POPER 171     109.026  35.105 155.950  1.00  0.00           C
ATOM   4462  C11 POPER 171     107.995  34.426 156.869  1.00  0.00           C
ATOM   4465  P   POPER 171     106.195  33.595 155.180  1.00  0.00           P
ATOM   4466  O13 POPER 171     104.986  32.896 155.680  1.00  0.00           O
ATOM   4467  O14 POPER 171     106.066  35.066 155.040  1.00  0.00           O
ATOM   4468  O11 POPER 171     106.675  32.975 153.809  1.00  0.00           O
ATOM   4469  O12 POPER 171     107.416  33.316 156.179  1.00  0.00           O
ATOM   4470  C1  POPER 171     105.736  32.735 152.739  1.00  0.00           C
ATOM   4473  C2  POPER 171     106.475  32.566 151.370  1.00  0.00           C
ATOM   4475  O21 POPER 171     105.675  32.916 150.219  1.00  0.00           O
ATOM   4476  C21 POPER 171     104.576  32.196 149.990  1.00  0.00           C
ATOM   4477  O22 POPER 171     104.056  31.395 150.730  1.00  0.00           O
ATOM   4478  C22 POPER 171     104.026  32.575 148.620  1.00  0.00           C
ATOM   4481  C3  POPER 171     107.126  31.156 151.220  1.00  0.00           C
ATOM   4484  O31 POPER 171     108.165  31.135 150.200  1.00  0.00           O
ATOM   4485  C31 POPER 171     107.925  30.355 149.150  1.00  0.00           C
ATOM   4486  O32 POPER 171     106.896  29.735 148.950  1.00  0.00           O
ATOM   4487  C32 POPER 171     109.166  30.295 148.260  1.00  0.00           C
ATOM   4490  C23 POPER 171     104.585  31.635 147.530  1.00  0.00           C
ATOM   4493  C24 POPER 171     104.296  32.126 146.109  1.00  0.00           C
ATOM   4496  C25 POPER 171     103.046  31.545 145.460  1.00  0.00           C
ATOM   4499  C26 POPER 171     103.165  30.045 145.150  1.00  0.00           C
ATOM   4502  C27 POPER 171     102.426  29.585 143.880  1.00  0.00           C
ATOM   4505  C28 POPER 171     103.245  29.685 142.570  1.00  0.00           C
ATOM   4508  C29 POPER 171     103.256  31.065 141.949  1.00  0.00           C
ATOM   4510 0C21 POPER 171     102.465  31.496 140.939  1.00  0.00           C
ATOM   4512 1C21 POPER 171     101.405  30.705 140.229  1.00  0.00           C
ATOM   4515 2C21 POPER 171     101.535  30.746 138.700  1.00  0.00           C
ATOM   4518 3C21 POPER 171     100.626  29.685 138.039  1.00  0.00           C
ATOM   4521 4C21 POPER 171     100.346  29.925 136.540  1.00  0.00           C
ATOM   4524 5C21 POPER 171     101.596  29.915 135.649  1.00  0.00           C
ATOM   4527 6C21 POPER 171     102.106  31.325 135.299  1.00  0.00           C
ATOM   4530 7C21 POPER 171     103.415  31.295 134.510  1.00  0.00           C
ATOM   4533 8C21 POPER 171     103.855  32.675 134.029  1.00  0.00           C
ATOM   4537  C33 POPER 171     108.865  29.695 146.859  1.00  0.00           C
ATOM   4540  C34 POPER 171     110.155  29.485 146.060  1.00  0.00           C
ATOM   4543  C35 POPER 171     110.005  28.705 144.740  1.00  0.00           C
ATOM   4546  C36 POPER 171     109.816  29.595 143.509  1.00  0.00           C
ATOM   4549  C37 POPER 171     109.756  28.785 142.209  1.00  0.00           C
ATOM   4552  C38 POPER 171     109.665  29.685 140.959  1.00  0.00           C
ATOM   4555  C39 POPER 171     109.975  28.925 139.670  1.00  0.00           C
ATOM   4558 0C31 POPER 171     109.986  29.815 138.420  1.00  0.00           C
ATOM   4561 1C31 POPER 171     110.325  29.005 137.160  1.00  0.00           C
ATOM   4564 2C31 POPER 171     110.436  29.825 135.869  1.00  0.00           C
ATOM   4567 3C31 POPER 171     111.106  28.996 134.759  1.00  0.00           C
ATOM   4570 4C31 POPER 171     110.945  29.535 133.339  1.00  0.00           C
ATOM   4573 5C31 POPER 171     111.715  28.665 132.329  1.00  0.00           C
ATOM   4576 6C31 POPER 171     111.416  28.996 130.869  1.00  0.00           C
ATOM   4580  NH3 POPES 172      99.595 100.076 110.770  1.00  0.00           N
ATOM   4584  C12 POPES 172      99.506  99.976 109.270  1.00  0.00           C
ATOM   4587  C11 POPES 172      99.425  98.517 108.780  1.00  0.00           C
ATOM   4590  P   POPES 172      97.176  97.886 110.039  1.00  0.00           P
ATOM   4591  O13 POPES 172      96.416  96.636 109.810  1.00  0.00           O
ATOM   4592  O14 POPES 172      96.626  99.126 109.460  1.00  0.00           O
ATOM   4593  O11 POPES 172      97.456  98.126 111.579  1.00  0.00           O
ATOM   4594  O12 POPES 172      98.636  97.635 109.569  1.00  0.00           O
ATOM   4595  C1  POPES 172      96.946  97.285 112.619  1.00  0.00           C
ATOM   4598  C2  POPES 172      98.025  96.335 113.219  1.00  0.00           C
ATOM   4600  O21 POPES 172      98.606  96.866 114.439  1.00  0.00           O
ATOM   4601  C21 POPES 172      97.876  96.546 115.520  1.00  0.00           C
ATOM   4602  O22 POPES 172      96.826  95.936 115.480  1.00  0.00           O
ATOM   4603  C22 POPES 172      98.606  96.895 116.809  1.00  0.00           C
ATOM   4606  C3  POPES 172      99.175  95.965 112.250  1.00  0.00           C
ATOM   4609  O31 POPES 172      99.926  94.846 112.749  1.00  0.00           O
ATOM   4610  C31 POPES 172      99.396  93.657 112.479  1.00  0.00           C
ATOM   4611  O32 POPES 172      98.335  93.485 111.890  1.00  0.00           O
ATOM   4612  C32 POPES 172     100.306  92.546 113.000  1.00  0.00           C
ATOM   4615  C23 POPES 172      97.715  96.826 118.079  1.00  0.00           C
ATOM   4618  C24 POPES 172      98.506  96.646 119.399  1.00  0.00           C
ATOM   4621  C25 POPES 172      99.446  97.807 119.750  1.00  0.00           C
ATOM   4624  C26 POPES 172      99.975  97.746 121.200  1.00  0.00           C
ATOM   4627  C27 POPES 172     101.085  98.777 121.460  1.00  0.00           C
ATOM   4630  C28 POPES 172     102.085  98.336 122.549  1.00  0.00           C
ATOM   4633  C29 POPES 172     101.575  98.426 123.960  1.00  0.00           C
ATOM   4635 0C21 POPES 172     102.325  98.675 125.049  1.00  0.00           C
ATOM   4637 1C21 POPES 172     103.825  98.846 125.100  1.00  0.00           C
ATOM   4640 2C21 POPES 172     104.315 100.135 125.790  1.00  0.00           C
ATOM   4643 3C21 POPES 172     105.835 100.106 126.000  1.00  0.00           C
ATOM   4646 4C21 POPES 172     106.435 101.385 126.619  1.00  0.00           C
ATOM   4649 5C21 POPES 172     105.905 101.675 128.039  1.00  0.00           C
ATOM   4652 6C21 POPES 172     107.006 102.186 128.979  1.00  0.00           C
ATOM   4655 7C21 POPES 172     106.446 102.646 130.329  1.00  0.00           C
ATOM   4658 8C21 POPES 172     107.505 102.896 131.400  1.00  0.00           C
ATOM   4662  C33 POPES 172      99.705  91.755 114.189  1.00  0.00           C
ATOM   4665  C34 POPES 172      99.676  92.506 115.539  1.00  0.00           C
ATOM   4668  C35 POPES 172     101.015  93.135 115.950  1.00  0.00           C
ATOM   4671  C36 POPES 172     101.155  93.396 117.460  1.00  0.00           C
ATOM   4674  C37 POPES 172     102.505  92.925 118.030  1.00  0.00           C
ATOM   4677  C38 POPES 172     102.715  93.285 119.510  1.00  0.00           C
ATOM   4680  C39 POPES 172     101.866  92.527 120.539  1.00  0.00           C
ATOM   4683 0C31 POPES 172     102.095  93.087 121.949  1.00  0.00           C
ATOM   4686 1C31 POPES 172     101.246  92.386 123.009  1.00  0.00           C
ATOM   4689 2C31 POPES 172     100.726  93.345 124.079  1.00  0.00           C
ATOM   4692 3C31 POPES 172     101.846  94.006 124.899  1.00  0.00           C
ATOM   4695 4C31 POPES 172     101.306  94.935 126.000  1.00  0.00           C
ATOM   4698 5C31 POPES 172     102.135  94.907 127.290  1.00  0.00           C
ATOM   4701 6C31 POPES 172     101.915  93.625 128.109  1.00  0.00           C
ATOM   4705  NH3 POPET 173       3.766 128.076 153.750  1.00  0.00           N
ATOM   4709  C12 POPET 173       3.596 127.675 155.199  1.00  0.00           C
ATOM   4712  C11 POPET 173       2.116 127.616 155.649  1.00  0.00           C
ATOM   4715  P   POPET 173      -0.155 126.356 155.199  1.00  0.00           P
ATOM   4716  O13 POPET 173      -0.535 126.256 156.619  1.00  0.00           O
ATOM   4717  O14 POPET 173      -0.915 127.355 154.420  1.00  0.00           O
ATOM   4718  O11 POPET 173      -0.395 124.945 154.490  1.00  0.00           O
ATOM   4719  O12 POPET 173       1.396 126.615 154.959  1.00  0.00           O
ATOM   4720  C1  POPET 173       0.646 123.955 154.420  1.00  0.00           C
ATOM   4723  C2  POPET 173       0.916 123.385 152.979  1.00  0.00           C
ATOM   4725  O21 POPET 173       2.356 123.306 152.770  1.00  0.00           O
ATOM   4726  C21 POPET 173       2.916 122.285 153.429  1.00  0.00           C
ATOM   4727  O22 POPET 173       2.286 121.385 153.969  1.00  0.00           O
ATOM   4728  C22 POPET 173       4.446 122.337 153.460  1.00  0.00           C
ATOM   4731  C3  POPET 173       0.225 124.115 151.790  1.00  0.00           C
ATOM   4734  O31 POPET 173       0.035 123.225 150.660  1.00  0.00           O
ATOM   4735  C31 POPET 173       0.626 123.535 149.510  1.00  0.00           C
ATOM   4736  O32 POPET 173       1.256 124.556 149.280  1.00  0.00           O
ATOM   4737  C32 POPET 173       0.345 122.416 148.520  1.00  0.00           C
ATOM   4740  C23 POPET 173       5.116 122.766 152.149  1.00  0.00           C
ATOM   4743  C24 POPET 173       6.636 122.536 152.160  1.00  0.00           C
ATOM   4746  C25 POPET 173       7.146 121.975 150.840  1.00  0.00           C
ATOM   4749  C26 POPET 173       8.616 122.295 150.540  1.00  0.00           C
ATOM   4752  C27 POPET 173       9.006 121.785 149.150  1.00  0.00           C
ATOM   4755  C28 POPET 173      10.416 122.225 148.719  1.00  0.00           C
ATOM   4758  C29 POPET 173      10.776 121.557 147.410  1.00  0.00           C
ATOM   4760 0C21 POPET 173      11.466 122.076 146.389  1.00  0.00           C
ATOM   4762 1C21 POPET 173      12.106 123.436 146.299  1.00  0.00           C
ATOM   4765 2C21 POPET 173      12.336 123.866 144.840  1.00  0.00           C
ATOM   4768 3C21 POPET 173      13.486 123.145 144.130  1.00  0.00           C
ATOM   4771 4C21 POPET 173      13.656 123.576 142.660  1.00  0.00           C
ATOM   4774 5C21 POPET 173      14.886 122.915 142.010  1.00  0.00           C
ATOM   4777 6C21 POPET 173      14.966 123.126 140.490  1.00  0.00           C
ATOM   4780 7C21 POPET 173      16.206 122.466 139.880  1.00  0.00           C
ATOM   4783 8C21 POPET 173      16.296 122.635 138.360  1.00  0.00           C
ATOM   4787  C33 POPET 173       1.496 122.095 147.539  1.00  0.00           C
ATOM   4790  C34 POPET 173       1.426 122.865 146.219  1.00  0.00           C
ATOM   4793  C35 POPET 173       1.986 122.056 145.039  1.00  0.00           C
ATOM   4796  C36 POPET 173       1.906 122.807 143.700  1.00  0.00           C
ATOM   4799  C37 POPET 173       2.456 121.966 142.539  1.00  0.00           C
ATOM   4802  C38 POPET 173       2.516 122.725 141.200  1.00  0.00           C
ATOM   4805  C39 POPET 173       1.136 123.175 140.699  1.00  0.00           C
ATOM   4808 0C31 POPET 173       1.156 123.815 139.299  1.00  0.00           C
ATOM   4811 1C31 POPET 173      -0.225 124.355 138.910  1.00  0.00           C
ATOM   4814 2C31 POPET 173      -0.305 124.855 137.469  1.00  0.00           C
ATOM   4817 3C31 POPET 173      -1.765 125.056 137.010  1.00  0.00           C
ATOM   4820 4C31 POPET 173      -1.905 125.246 135.490  1.00  0.00           C
ATOM   4823 5C31 POPET 173      -3.275 124.776 134.969  1.00  0.00           C
ATOM   4826 6C31 POPET 173      -3.355 124.735 133.439  1.00  0.00           C
ATOM   4830  NH3 POPEU 174       9.836  24.945 111.669  1.00  0.00           N
ATOM   4834  C12 POPEU 174      10.276  23.935 110.649  1.00  0.00           C
ATOM   4837  C11 POPEU 174       9.175  23.675 109.610  1.00  0.00           C
ATOM   4840  P   POPEU 174       9.076  21.165 108.920  1.00  0.00           P
ATOM   4841  O13 POPEU 174       7.616  21.205 109.149  1.00  0.00           O
ATOM   4842  O14 POPEU 174       9.596  20.295 107.860  1.00  0.00           O
ATOM   4843  O11 POPEU 174       9.776  20.795 110.310  1.00  0.00           O
ATOM   4844  O12 POPEU 174       9.606  22.656 108.700  1.00  0.00           O
ATOM   4845  C1  POPEU 174       9.416  19.575 110.969  1.00  0.00           C
ATOM   4848  C2  POPEU 174       9.326  19.755 112.520  1.00  0.00           C
ATOM   4850  O21 POPEU 174       8.126  19.125 113.020  1.00  0.00           O
ATOM   4851  C21 POPEU 174       7.116  19.745 113.590  1.00  0.00           C
ATOM   4852  O22 POPEU 174       6.906  20.935 113.630  1.00  0.00           O
ATOM   4853  C22 POPEU 174       6.186  18.696 114.219  1.00  0.00           C
ATOM   4856  C3  POPEU 174       9.606  21.236 112.930  1.00  0.00           C
ATOM   4859  O31 POPEU 174       9.556  21.445 114.359  1.00  0.00           O
ATOM   4860  C31 POPEU 174       9.166  22.665 114.719  1.00  0.00           C
ATOM   4861  O32 POPEU 174       9.316  23.675 114.040  1.00  0.00           O
ATOM   4862  C32 POPEU 174       8.416  22.575 116.050  1.00  0.00           C
ATOM   4865  C23 POPEU 174       5.916  18.985 115.710  1.00  0.00           C
ATOM   4868  C24 POPEU 174       4.786  18.145 116.320  1.00  0.00           C
ATOM   4871  C25 POPEU 174       4.716  18.255 117.860  1.00  0.00           C
ATOM   4874  C26 POPEU 174       3.436  17.665 118.459  1.00  0.00           C
ATOM   4877  C27 POPEU 174       3.196  18.135 119.910  1.00  0.00           C
ATOM   4880  C28 POPEU 174       4.056  17.415 120.969  1.00  0.00           C
ATOM   4883  C29 POPEU 174       3.486  16.065 121.320  1.00  0.00           C
ATOM   4885 0C21 POPEU 174       3.516  15.425 122.499  1.00  0.00           C
ATOM   4887 1C21 POPEU 174       4.146  15.885 123.789  1.00  0.00           C
ATOM   4890 2C21 POPEU 174       3.456  15.195 124.979  1.00  0.00           C
ATOM   4893 3C21 POPEU 174       3.976  15.705 126.340  1.00  0.00           C
ATOM   4896 4C21 POPEU 174       3.386  14.955 127.539  1.00  0.00           C
ATOM   4899 5C21 POPEU 174       1.896  15.235 127.819  1.00  0.00           C
ATOM   4902 6C21 POPEU 174       1.396  14.455 129.040  1.00  0.00           C
ATOM   4905 7C21 POPEU 174       0.015  14.905 129.540  1.00  0.00           C
ATOM   4908 8C21 POPEU 174      -0.485  14.115 130.749  1.00  0.00           C
ATOM   4912  C33 POPEU 174       9.305  22.335 117.300  1.00  0.00           C
ATOM   4915  C34 POPEU 174       8.446  22.066 118.550  1.00  0.00           C
ATOM   4918  C35 POPEU 174       9.106  22.455 119.890  1.00  0.00           C
ATOM   4921  C36 POPEU 174       8.346  23.585 120.600  1.00  0.00           C
ATOM   4924  C37 POPEU 174       8.456  24.925 119.859  1.00  0.00           C
ATOM   4927  C38 POPEU 174       7.415  25.975 120.279  1.00  0.00           C
ATOM   4930  C39 POPEU 174       7.746  26.675 121.610  1.00  0.00           C
ATOM   4933 0C31 POPEU 174       6.696  27.735 121.960  1.00  0.00           C
ATOM   4936 1C31 POPEU 174       7.296  28.955 122.670  1.00  0.00           C
ATOM   4939 2C31 POPEU 174       6.236  29.986 123.070  1.00  0.00           C
ATOM   4942 3C31 POPEU 174       5.466  29.595 124.340  1.00  0.00           C
ATOM   4945 4C31 POPEU 174       6.206  29.975 125.630  1.00  0.00           C
ATOM   4948 5C31 POPEU 174       5.446  29.545 126.880  1.00  0.00           C
ATOM   4951 6C31 POPEU 174       5.966  30.215 128.160  1.00  0.00           C
ATOM   4955  NH3 POPEV 175     122.936  72.656 149.779  1.00  0.00           N
ATOM   4959  C12 POPEV 175     123.986  73.385 150.540  1.00  0.00           C
ATOM   4962  C11 POPEV 175     123.855  74.876 150.240  1.00  0.00           C
ATOM   4965  P   POPEV 175     126.306  75.715 150.700  1.00  0.00           P
ATOM   4966  O13 POPEV 175     126.815  76.846 151.500  1.00  0.00           O
ATOM   4967  O14 POPEV 175     126.876  74.365 150.929  1.00  0.00           O
ATOM   4968  O11 POPEV 175     126.316  76.016 149.150  1.00  0.00           O
ATOM   4969  O12 POPEV 175     124.756  75.635 151.029  1.00  0.00           O
ATOM   4970  C1  POPEV 175     126.115  77.336 148.650  1.00  0.00           C
ATOM   4973  C2  POPEV 175     126.236  77.386 147.100  1.00  0.00           C
ATOM   4975  O21 POPEV 175     125.015  77.955 146.579  1.00  0.00           O
ATOM   4976  C21 POPEV 175     125.026  78.316 145.290  1.00  0.00           C
ATOM   4977  O22 POPEV 175     124.355  77.785 144.420  1.00  0.00           O
ATOM   4978  C22 POPEV 175     126.006  79.475 145.030  1.00  0.00           C
ATOM   4981  C3  POPEV 175     126.566  75.986 146.470  1.00  0.00           C
ATOM   4984  O31 POPEV 175     126.645  75.946 145.020  1.00  0.00           O
ATOM   4985  C31 POPEV 175     127.715  76.576 144.540  1.00  0.00           C
ATOM   4986  O32 POPEV 175     128.615  77.065 145.200  1.00  0.00           O
ATOM   4987  C32 POPEV 175     127.605  76.686 143.020  1.00  0.00           C
ATOM   4990  C23 POPEV 175     125.815  80.146 143.649  1.00  0.00           C
ATOM   4993  C24 POPEV 175     126.846  81.265 143.450  1.00  0.00           C
ATOM   4996  C25 POPEV 175     126.635  82.095 142.180  1.00  0.00           C
ATOM   4999  C26 POPEV 175     127.025  81.335 140.900  1.00  0.00           C
ATOM   5002  C27 POPEV 175     126.855  82.197 139.639  1.00  0.00           C
ATOM   5005  C28 POPEV 175     127.505  81.566 138.380  1.00  0.00           C
ATOM   5008  C29 POPEV 175     126.885  80.266 137.950  1.00  0.00           C
ATOM   5010 0C21 POPEV 175     126.545  79.916 136.700  1.00  0.00           C
ATOM   5012 1C21 POPEV 175     126.675  80.766 135.460  1.00  0.00           C
ATOM   5015 2C21 POPEV 175     125.616  80.386 134.410  1.00  0.00           C
ATOM   5018 3C21 POPEV 175     125.495  81.426 133.280  1.00  0.00           C
ATOM   5021 4C21 POPEV 175     124.515  80.985 132.189  1.00  0.00           C
ATOM   5024 5C21 POPEV 175     124.045  82.146 131.309  1.00  0.00           C
ATOM   5027 6C21 POPEV 175     123.205  81.706 130.109  1.00  0.00           C
ATOM   5030 7C21 POPEV 175     122.655  82.896 129.309  1.00  0.00           C
ATOM   5033 8C21 POPEV 175     121.915  82.495 128.030  1.00  0.00           C
ATOM   5037  C33 POPEV 175     128.596  77.745 142.460  1.00  0.00           C
ATOM   5040  C34 POPEV 175     128.555  77.946 140.939  1.00  0.00           C
ATOM   5043  C35 POPEV 175     128.526  76.666 140.090  1.00  0.00           C
ATOM   5046  C36 POPEV 175     128.965  76.955 138.649  1.00  0.00           C
ATOM   5049  C37 POPEV 175     128.435  75.965 137.600  1.00  0.00           C
ATOM   5052  C38 POPEV 175     128.846  76.396 136.180  1.00  0.00           C
ATOM   5055  C39 POPEV 175     128.295  75.516 135.059  1.00  0.00           C
ATOM   5058 0C31 POPEV 175     126.806  75.715 134.779  1.00  0.00           C
ATOM   5061 1C31 POPEV 175     126.355  74.915 133.550  1.00  0.00           C
ATOM   5064 2C31 POPEV 175     124.835  74.955 133.290  1.00  0.00           C
ATOM   5067 3C31 POPEV 175     124.415  74.295 131.969  1.00  0.00           C
ATOM   5070 4C31 POPEV 175     125.176  73.006 131.610  1.00  0.00           C
ATOM   5073 5C31 POPEV 175     124.555  72.266 130.430  1.00  0.00           C
ATOM   5076 6C31 POPEV 175     125.336  71.016 130.030  1.00  0.00           C
ATOM   5080  NH3 POPEW 176      88.006  68.546 153.699  1.00  0.00           N
ATOM   5084  C12 POPEW 176      87.155  68.837 154.900  1.00  0.00           C
ATOM   5087  C11 POPEW 176      87.036  67.576 155.770  1.00  0.00           C
ATOM   5090  P   POPEW 176      85.316  66.615 157.520  1.00  0.00           P
ATOM   5091  O13 POPEW 176      86.215  65.446 157.599  1.00  0.00           O
ATOM   5092  O14 POPEW 176      84.795  67.146 158.779  1.00  0.00           O
ATOM   5093  O11 POPEW 176      84.075  66.215 156.640  1.00  0.00           O
ATOM   5094  O12 POPEW 176      85.955  67.776 156.670  1.00  0.00           O
ATOM   5095  C1  POPEW 176      83.886  64.936 156.039  1.00  0.00           C
ATOM   5098  C2  POPEW 176      83.466  65.087 154.570  1.00  0.00           C
ATOM   5100  O21 POPEW 176      83.445  63.796 153.930  1.00  0.00           O
ATOM   5101  C21 POPEW 176      84.606  63.167 153.809  1.00  0.00           C
ATOM   5102  O22 POPEW 176      85.716  63.626 153.969  1.00  0.00           O
ATOM   5103  C22 POPEW 176      84.336  61.725 153.429  1.00  0.00           C
ATOM   5106  C3  POPEW 176      84.275  66.165 153.820  1.00  0.00           C
ATOM   5109  O31 POPEW 176      83.776  66.266 152.480  1.00  0.00           O
ATOM   5110  C31 POPEW 176      84.405  67.156 151.749  1.00  0.00           C
ATOM   5111  O32 POPEW 176      85.355  67.837 152.100  1.00  0.00           O
ATOM   5112  C32 POPEW 176      83.765  67.236 150.359  1.00  0.00           C
ATOM   5115  C23 POPEW 176      83.205  60.996 154.199  1.00  0.00           C
ATOM   5118  C24 POPEW 176      82.346  60.225 153.200  1.00  0.00           C
ATOM   5121  C25 POPEW 176      81.796  58.906 153.730  1.00  0.00           C
ATOM   5124  C26 POPEW 176      81.125  58.076 152.630  1.00  0.00           C
ATOM   5127  C27 POPEW 176      82.085  57.575 151.540  1.00  0.00           C
ATOM   5130  C28 POPEW 176      81.435  56.545 150.600  1.00  0.00           C
ATOM   5133  C29 POPEW 176      82.445  55.536 150.109  1.00  0.00           C
ATOM   5135 0C21 POPEW 176      83.035  55.506 148.900  1.00  0.00           C
ATOM   5137 1C21 POPEW 176      82.806  56.495 147.790  1.00  0.00           C
ATOM   5140 2C21 POPEW 176      83.545  56.156 146.470  1.00  0.00           C
ATOM   5143 3C21 POPEW 176      83.376  54.696 146.050  1.00  0.00           C
ATOM   5146 4C21 POPEW 176      83.666  54.435 144.569  1.00  0.00           C
ATOM   5149 5C21 POPEW 176      83.275  53.006 144.189  1.00  0.00           C
ATOM   5152 6C21 POPEW 176      83.475  52.686 142.710  1.00  0.00           C
ATOM   5155 7C21 POPEW 176      82.676  51.455 142.279  1.00  0.00           C
ATOM   5158 8C21 POPEW 176      82.885  51.075 140.819  1.00  0.00           C
ATOM   5162  C33 POPEW 176      82.745  66.116 150.020  1.00  0.00           C
ATOM   5165  C34 POPEW 176      81.416  66.235 150.779  1.00  0.00           C
ATOM   5168  C35 POPEW 176      80.176  66.086 149.900  1.00  0.00           C
ATOM   5171  C36 POPEW 176      80.126  64.766 149.109  1.00  0.00           C
ATOM   5174  C37 POPEW 176      79.746  64.955 147.639  1.00  0.00           C
ATOM   5177  C38 POPEW 176      80.146  63.766 146.759  1.00  0.00           C
ATOM   5180  C39 POPEW 176      79.816  63.965 145.279  1.00  0.00           C
ATOM   5183 0C31 POPEW 176      78.335  63.696 144.960  1.00  0.00           C
ATOM   5186 1C31 POPEW 176      77.816  64.646 143.880  1.00  0.00           C
ATOM   5189 2C31 POPEW 176      76.626  64.065 143.100  1.00  0.00           C
ATOM   5192 3C31 POPEW 176      75.645  65.146 142.600  1.00  0.00           C
ATOM   5195 4C31 POPEW 176      76.315  66.355 141.929  1.00  0.00           C
ATOM   5198 5C31 POPEW 176      75.286  67.336 141.359  1.00  0.00           C
ATOM   5201 6C31 POPEW 176      75.905  68.636 140.829  1.00  0.00           C
ATOM   5205  NH3 POPEX 177      68.916  77.255 153.820  1.00  0.00           N
ATOM   5209  C12 POPEX 177      67.636  76.855 154.499  1.00  0.00           C
ATOM   5212  C11 POPEX 177      66.466  77.767 154.070  1.00  0.00           C
ATOM   5215  P   POPEX 177      65.866  80.345 154.100  1.00  0.00           P
ATOM   5216  O13 POPEX 177      64.725  80.596 155.020  1.00  0.00           O
ATOM   5217  O14 POPEX 177      66.806  81.475 153.919  1.00  0.00           O
ATOM   5218  O11 POPEX 177      65.376  79.875 152.669  1.00  0.00           O
ATOM   5219  O12 POPEX 177      66.635  79.065 154.630  1.00  0.00           O
ATOM   5220  C1  POPEX 177      64.005  79.735 152.299  1.00  0.00           C
ATOM   5223  C2  POPEX 177      63.696  80.546 151.010  1.00  0.00           C
ATOM   5225  O21 POPEX 177      62.435  80.036 150.540  1.00  0.00           O
ATOM   5226  C21 POPEX 177      61.615  80.906 149.990  1.00  0.00           C
ATOM   5227  O22 POPEX 177      61.666  82.115 150.049  1.00  0.00           O
ATOM   5228  C22 POPEX 177      60.565  80.085 149.219  1.00  0.00           C
ATOM   5231  C3  POPEX 177      64.776  80.345 149.910  1.00  0.00           C
ATOM   5234  O31 POPEX 177      64.416  81.005 148.669  1.00  0.00           O
ATOM   5235  C31 POPEX 177      65.276  81.906 148.210  1.00  0.00           C
ATOM   5236  O32 POPEX 177      66.396  82.106 148.660  1.00  0.00           O
ATOM   5237  C32 POPEX 177      64.685  82.667 147.020  1.00  0.00           C
ATOM   5240  C23 POPEX 177      59.655  80.915 148.290  1.00  0.00           C
ATOM   5243  C24 POPEX 177      58.835  80.036 147.329  1.00  0.00           C
ATOM   5246  C25 POPEX 177      57.346  79.886 147.669  1.00  0.00           C
ATOM   5249  C26 POPEX 177      56.416  80.926 147.020  1.00  0.00           C
ATOM   5252  C27 POPEX 177      54.975  80.406 146.889  1.00  0.00           C
ATOM   5255  C28 POPEX 177      53.925  81.446 146.450  1.00  0.00           C
ATOM   5258  C29 POPEX 177      54.115  81.955 145.039  1.00  0.00           C
ATOM   5260 0C21 POPEX 177      53.446  81.535 143.950  1.00  0.00           C
ATOM   5262 1C21 POPEX 177      52.376  80.465 143.929  1.00  0.00           C
ATOM   5265 2C21 POPEX 177      51.635  80.345 142.580  1.00  0.00           C
ATOM   5268 3C21 POPEX 177      52.456  79.676 141.460  1.00  0.00           C
ATOM   5271 4C21 POPEX 177      51.615  79.475 140.189  1.00  0.00           C
ATOM   5274 5C21 POPEX 177      52.326  78.706 139.060  1.00  0.00           C
ATOM   5277 6C21 POPEX 177      53.506  79.466 138.450  1.00  0.00           C
ATOM   5280 7C21 POPEX 177      54.106  78.756 137.219  1.00  0.00           C
ATOM   5283 8C21 POPEX 177      55.085  79.635 136.450  1.00  0.00           C
ATOM   5287  C33 POPEX 177      63.876  81.785 146.040  1.00  0.00           C
ATOM   5290  C34 POPEX 177      63.155  82.596 144.940  1.00  0.00           C
ATOM   5293  C35 POPEX 177      64.075  83.256 143.889  1.00  0.00           C
ATOM   5296  C36 POPEX 177      64.956  82.255 143.130  1.00  0.00           C
ATOM   5299  C37 POPEX 177      65.416  82.756 141.750  1.00  0.00           C
ATOM   5302  C38 POPEX 177      66.166  81.675 140.959  1.00  0.00           C
ATOM   5305  C39 POPEX 177      66.515  82.095 139.520  1.00  0.00           C
ATOM   5308 0C31 POPEX 177      65.325  81.966 138.540  1.00  0.00           C
ATOM   5311 1C31 POPEX 177      65.696  82.395 137.119  1.00  0.00           C
ATOM   5314 2C31 POPEX 177      64.566  82.165 136.099  1.00  0.00           C
ATOM   5317 3C31 POPEX 177      64.876  82.816 134.740  1.00  0.00           C
ATOM   5320 4C31 POPEX 177      63.815  82.527 133.669  1.00  0.00           C
ATOM   5323 5C31 POPEX 177      64.005  83.436 132.440  1.00  0.00           C
ATOM   5326 6C31 POPEX 177      63.015  83.145 131.309  1.00  0.00           C
ATOM   5330  NH3 POPEY 178      36.725  60.755 115.249  1.00  0.00           N
ATOM   5334  C12 POPEY 178      35.976  60.996 113.979  1.00  0.00           C
ATOM   5337  C11 POPEY 178      35.316  62.365 114.040  1.00  0.00           C
ATOM   5340  P   POPEY 178      33.696  63.946 112.860  1.00  0.00           P
ATOM   5341  O13 POPEY 178      34.736  64.995 112.749  1.00  0.00           O
ATOM   5342  O14 POPEY 178      32.736  63.875 111.750  1.00  0.00           O
ATOM   5343  O11 POPEY 178      32.966  63.975 114.259  1.00  0.00           O
ATOM   5344  O12 POPEY 178      34.436  62.535 112.930  1.00  0.00           O
ATOM   5345  C1  POPEY 178      32.986  65.087 115.170  1.00  0.00           C
ATOM   5348  C2  POPEY 178      33.946  64.785 116.369  1.00  0.00           C
ATOM   5350  O21 POPEY 178      33.435  65.407 117.580  1.00  0.00           O
ATOM   5351  C21 POPEY 178      33.925  64.886 118.690  1.00  0.00           C
ATOM   5352  O22 POPEY 178      34.706  63.956 118.749  1.00  0.00           O
ATOM   5353  C22 POPEY 178      33.466  65.675 119.910  1.00  0.00           C
ATOM   5356  C3  POPEY 178      35.416  65.186 116.060  1.00  0.00           C
ATOM   5359  O31 POPEY 178      36.335  64.087 116.280  1.00  0.00           O
ATOM   5360  C31 POPEY 178      37.495  64.166 116.949  1.00  0.00           C
ATOM   5361  O32 POPEY 178      38.335  63.266 116.929  1.00  0.00           O
ATOM   5362  C32 POPEY 178      37.675  65.475 117.710  1.00  0.00           C
ATOM   5365  C23 POPEY 178      33.256  64.785 121.149  1.00  0.00           C
ATOM   5368  C24 POPEY 178      33.186  65.615 122.430  1.00  0.00           C
ATOM   5371  C25 POPEY 178      33.036  64.766 123.700  1.00  0.00           C
ATOM   5374  C26 POPEY 178      33.396  65.556 124.960  1.00  0.00           C
ATOM   5377  C27 POPEY 178      33.196  64.736 126.249  1.00  0.00           C
ATOM   5380  C28 POPEY 178      33.526  65.545 127.510  1.00  0.00           C
ATOM   5383  C29 POPEY 178      33.506  64.656 128.739  1.00  0.00           C
ATOM   5385 0C21 POPEY 178      32.436  64.416 129.520  1.00  0.00           C
ATOM   5387 1C21 POPEY 178      31.036  64.955 129.340  1.00  0.00           C
ATOM   5390 2C21 POPEY 178      30.646  65.976 130.430  1.00  0.00           C
ATOM   5393 3C21 POPEY 178      30.646  65.385 131.850  1.00  0.00           C
ATOM   5396 4C21 POPEY 178      30.166  66.366 132.930  1.00  0.00           C
ATOM   5399 5C21 POPEY 178      30.976  67.666 132.980  1.00  0.00           C
ATOM   5402 6C21 POPEY 178      30.826  68.385 134.320  1.00  0.00           C
ATOM   5405 7C21 POPEY 178      31.595  69.715 134.410  1.00  0.00           C
ATOM   5408 8C21 POPEY 178      31.465  70.385 135.780  1.00  0.00           C
ATOM   5412  C33 POPEY 178      38.995  65.596 118.509  1.00  0.00           C
ATOM   5415  C34 POPEY 178      38.966  64.965 119.899  1.00  0.00           C
ATOM   5418  C35 POPEY 178      39.366  63.486 119.919  1.00  0.00           C
ATOM   5421  C36 POPEY 178      40.006  63.056 121.249  1.00  0.00           C
ATOM   5424  C37 POPEY 178      40.585  61.635 121.169  1.00  0.00           C
ATOM   5427  C38 POPEY 178      41.505  61.275 122.349  1.00  0.00           C
ATOM   5430  C39 POPEY 178      40.765  60.896 123.630  1.00  0.00           C
ATOM   5433 0C31 POPEY 178      41.765  60.406 124.689  1.00  0.00           C
ATOM   5436 1C31 POPEY 178      41.126  59.895 125.990  1.00  0.00           C
ATOM   5439 2C31 POPEY 178      42.206  59.396 126.949  1.00  0.00           C
ATOM   5442 3C31 POPEY 178      41.645  58.785 128.240  1.00  0.00           C
ATOM   5445 4C31 POPEY 178      42.725  58.055 129.060  1.00  0.00           C
ATOM   5448 5C31 POPEY 178      42.176  57.376 130.310  1.00  0.00           C
ATOM   5451 6C31 POPEY 178      43.166  56.425 130.979  1.00  0.00           C
ATOM   5455  NH3 POPEZ 179       3.466  82.667 106.560  1.00  0.00           N
ATOM   5459  C12 POPEZ 179       3.066  81.646 105.530  1.00  0.00           C
ATOM   5462  C11 POPEZ 179       3.486  80.186 105.869  1.00  0.00           C
ATOM   5465  P   POPEZ 179       3.936  79.935 108.410  1.00  0.00           P
ATOM   5466  O13 POPEZ 179       5.356  79.755 108.059  1.00  0.00           O
ATOM   5467  O14 POPEZ 179       3.546  81.245 108.979  1.00  0.00           O
ATOM   5468  O11 POPEZ 179       3.476  78.736 109.309  1.00  0.00           O
ATOM   5469  O12 POPEZ 179       3.036  79.746 107.139  1.00  0.00           O
ATOM   5470  C1  POPEZ 179       2.106  78.657 109.719  1.00  0.00           C
ATOM   5473  C2  POPEZ 179       1.826  77.495 110.719  1.00  0.00           C
ATOM   5475  O21 POPEZ 179       2.706  77.555 111.870  1.00  0.00           O
ATOM   5476  C21 POPEZ 179       3.706  76.715 112.060  1.00  0.00           C
ATOM   5477  O22 POPEZ 179       4.256  76.025 111.229  1.00  0.00           O
ATOM   5478  C22 POPEZ 179       4.026  76.605 113.560  1.00  0.00           C
ATOM   5481  C3  POPEZ 179       1.656  76.105 110.049  1.00  0.00           C
ATOM   5484  O31 POPEZ 179       1.386  75.125 111.070  1.00  0.00           O
ATOM   5485  C31 POPEZ 179       1.346  73.866 110.620  1.00  0.00           C
ATOM   5486  O32 POPEZ 179       1.216  73.535 109.460  1.00  0.00           O
ATOM   5487  C32 POPEZ 179       1.506  72.946 111.829  1.00  0.00           C
ATOM   5490  C23 POPEZ 179       3.766  77.837 114.469  1.00  0.00           C
ATOM   5493  C24 POPEZ 179       3.316  77.406 115.880  1.00  0.00           C
ATOM   5496  C25 POPEZ 179       3.686  78.396 116.999  1.00  0.00           C
ATOM   5499  C26 POPEZ 179       2.796  78.255 118.240  1.00  0.00           C
ATOM   5502  C27 POPEZ 179       3.046  79.376 119.250  1.00  0.00           C
ATOM   5505  C28 POPEZ 179       2.216  79.215 120.539  1.00  0.00           C
ATOM   5508  C29 POPEZ 179       2.576  80.307 121.520  1.00  0.00           C
ATOM   5510 0C21 POPEZ 179       1.916  81.465 121.700  1.00  0.00           C
ATOM   5512 1C21 POPEZ 179       0.636  81.885 121.009  1.00  0.00           C
ATOM   5515 2C21 POPEZ 179      -0.245  82.775 121.910  1.00  0.00           C
ATOM   5518 3C21 POPEZ 179      -0.725  82.095 123.199  1.00  0.00           C
ATOM   5521 4C21 POPEZ 179      -1.345  83.096 124.189  1.00  0.00           C
ATOM   5524 5C21 POPEZ 179      -1.615  82.476 125.570  1.00  0.00           C
ATOM   5527 6C21 POPEZ 179      -2.835  81.546 125.590  1.00  0.00           C
ATOM   5530 7C21 POPEZ 179      -3.155  81.026 126.999  1.00  0.00           C
ATOM   5533 8C21 POPEZ 179      -4.325  80.046 127.030  1.00  0.00           C
ATOM   5537  C33 POPEZ 179       0.255  72.135 112.180  1.00  0.00           C
ATOM   5540  C34 POPEZ 179      -0.915  72.946 112.740  1.00  0.00           C
ATOM   5543  C35 POPEZ 179      -1.015  72.907 114.270  1.00  0.00           C
ATOM   5546  C36 POPEZ 179      -2.025  73.947 114.779  1.00  0.00           C
ATOM   5549  C37 POPEZ 179      -2.375  73.796 116.270  1.00  0.00           C
ATOM   5552  C38 POPEZ 179      -3.215  74.976 116.770  1.00  0.00           C
ATOM   5555  C39 POPEZ 179      -2.385  76.035 117.510  1.00  0.00           C
ATOM   5558 0C31 POPEZ 179      -2.125  75.646 118.970  1.00  0.00           C
ATOM   5561 1C31 POPEZ 179      -1.355  76.696 119.770  1.00  0.00           C
ATOM   5564 2C31 POPEZ 179      -1.605  76.506 121.270  1.00  0.00           C
ATOM   5567 3C31 POPEZ 179      -0.855  77.485 122.189  1.00  0.00           C
ATOM   5570 4C31 POPEZ 179      -1.265  77.275 123.649  1.00  0.00           C
ATOM   5573 5C31 POPEZ 179      -0.435  78.087 124.639  1.00  0.00           C
ATOM   5576 6C31 POPEZ 179      -0.925  77.925 126.090  1.00  0.00           C
ATOM   5580  NH3 POPEa 180      89.306  77.035 154.490  1.00  0.00           N
ATOM   5584  C12 POPEa 180      90.185  76.065 153.760  1.00  0.00           C
ATOM   5587  C11 POPEa 180      90.596  74.925 154.700  1.00  0.00           C
ATOM   5590  P   POPEa 180      88.506  73.345 154.499  1.00  0.00           P
ATOM   5591  O13 POPEa 180      87.346  74.096 153.949  1.00  0.00           O
ATOM   5592  O14 POPEa 180      88.245  72.135 155.299  1.00  0.00           O
ATOM   5593  O11 POPEa 180      89.415  72.907 153.270  1.00  0.00           O
ATOM   5594  O12 POPEa 180      89.455  74.337 155.290  1.00  0.00           O
ATOM   5595  C1  POPEa 180      88.965  71.826 152.429  1.00  0.00           C
ATOM   5598  C2  POPEa 180      90.155  70.976 151.899  1.00  0.00           C
ATOM   5600  O21 POPEa 180      89.756  69.595 151.710  1.00  0.00           O
ATOM   5601  C21 POPEa 180      89.186  69.365 150.540  1.00  0.00           C
ATOM   5602  O22 POPEa 180      88.065  69.736 150.240  1.00  0.00           O
ATOM   5603  C22 POPEa 180      90.145  68.626 149.630  1.00  0.00           C
ATOM   5606  C3  POPEa 180      91.386  70.965 152.859  1.00  0.00           C
ATOM   5609  O31 POPEa 180      92.526  70.276 152.299  1.00  0.00           O
ATOM   5610  C31 POPEa 180      93.636  70.896 151.889  1.00  0.00           C
ATOM   5611  O32 POPEa 180      94.746  70.376 151.880  1.00  0.00           O
ATOM   5612  C32 POPEa 180      93.405  72.315 151.360  1.00  0.00           C
ATOM   5615  C23 POPEa 180      89.756  68.785 148.149  1.00  0.00           C
ATOM   5618  C24 POPEa 180      90.745  68.056 147.240  1.00  0.00           C
ATOM   5621  C25 POPEa 180      90.605  68.436 145.760  1.00  0.00           C
ATOM   5624  C26 POPEa 180      89.196  68.225 145.179  1.00  0.00           C
ATOM   5627  C27 POPEa 180      89.175  68.535 143.680  1.00  0.00           C
ATOM   5630  C28 POPEa 180      87.776  68.656 143.059  1.00  0.00           C
ATOM   5633  C29 POPEa 180      87.025  67.355 142.889  1.00  0.00           C
ATOM   5635 0C21 POPEa 180      86.765  66.725 141.719  1.00  0.00           C
ATOM   5637 1C21 POPEa 180      87.216  67.175 140.350  1.00  0.00           C
ATOM   5640 2C21 POPEa 180      86.566  68.455 139.790  1.00  0.00           C
ATOM   5643 3C21 POPEa 180      85.166  68.255 139.189  1.00  0.00           C
ATOM   5646 4C21 POPEa 180      84.486  69.586 138.850  1.00  0.00           C
ATOM   5649 5C21 POPEa 180      85.255  70.506 137.880  1.00  0.00           C
ATOM   5652 6C21 POPEa 180      85.465  69.886 136.490  1.00  0.00           C
ATOM   5655 7C21 POPEa 180      85.975  70.906 135.460  1.00  0.00           C
ATOM   5658 8C21 POPEa 180      86.075  70.337 134.049  1.00  0.00           C
ATOM   5662  C33 POPEa 180      94.166  72.587 150.039  1.00  0.00           C
ATOM   5665  C34 POPEa 180      93.765  71.657 148.870  1.00  0.00           C
ATOM   5668  C35 POPEa 180      94.045  72.285 147.490  1.00  0.00           C
ATOM   5671  C36 POPEa 180      93.116  71.815 146.350  1.00  0.00           C
ATOM   5674  C37 POPEa 180      93.555  72.386 144.989  1.00  0.00           C
ATOM   5677  C38 POPEa 180      92.465  72.436 143.910  1.00  0.00           C
ATOM   5680  C39 POPEa 180      92.895  73.087 142.570  1.00  0.00           C
ATOM   5683 0C31 POPEa 180      93.286  74.575 142.689  1.00  0.00           C
ATOM   5686 1C31 POPEa 180      93.965  75.197 141.450  1.00  0.00           C
ATOM   5689 2C31 POPEa 180      93.706  76.705 141.420  1.00  0.00           C
ATOM   5692 3C31 POPEa 180      94.545  77.555 140.460  1.00  0.00           C
ATOM   5695 4C31 POPEa 180      94.635  79.006 140.969  1.00  0.00           C
ATOM   5698 5C31 POPEa 180      95.176  80.027 139.969  1.00  0.00           C
ATOM   5701 6C31 POPEa 180      95.486  81.356 140.640  1.00  0.00           C
ATOM   5705  NH3 POPEb 181      24.675  -1.376 152.109  1.00  0.00           N
ATOM   5709  C12 POPEb 181      24.396  -0.926 153.510  1.00  0.00           C
ATOM   5712  C11 POPEb 181      23.196   0.035 153.510  1.00  0.00           C
ATOM   5715  P   POPEb 181      20.705  -0.515 154.049  1.00  0.00           P
ATOM   5716  O13 POPEb 181      20.705  -1.606 155.049  1.00  0.00           O
ATOM   5717  O14 POPEb 181      20.606   0.885 154.509  1.00  0.00           O
ATOM   5718  O11 POPEb 181      19.556  -0.805 152.999  1.00  0.00           O
ATOM   5719  O12 POPEb 181      21.996  -0.655 153.149  1.00  0.00           O
ATOM   5720  C1  POPEb 181      19.685  -1.796 151.980  1.00  0.00           C
ATOM   5723  C2  POPEb 181      19.975  -1.186 150.570  1.00  0.00           C
ATOM   5725  O21 POPEb 181      21.135  -1.846 150.049  1.00  0.00           O
ATOM   5726  C21 POPEb 181      21.356  -1.896 148.740  1.00  0.00           C
ATOM   5727  O22 POPEb 181      22.485  -1.836 148.260  1.00  0.00           O
ATOM   5728  C22 POPEb 181      20.126  -2.286 147.910  1.00  0.00           C
ATOM   5731  C3  POPEb 181      20.246   0.345 150.600  1.00  0.00           C
ATOM   5734  O31 POPEb 181      20.486   0.935 149.299  1.00  0.00           O
ATOM   5735  C31 POPEb 181      19.366   1.165 148.630  1.00  0.00           C
ATOM   5736  O32 POPEb 181      18.265   0.715 148.910  1.00  0.00           O
ATOM   5737  C32 POPEb 181      19.666   2.105 147.460  1.00  0.00           C
ATOM   5740  C23 POPEb 181      20.495  -3.236 146.740  1.00  0.00           C
ATOM   5743  C24 POPEb 181      19.345  -3.436 145.740  1.00  0.00           C
ATOM   5746  C25 POPEb 181      19.226  -2.336 144.660  1.00  0.00           C
ATOM   5749  C26 POPEb 181      18.175  -2.726 143.609  1.00  0.00           C
ATOM   5752  C27 POPEb 181      18.175  -1.866 142.329  1.00  0.00           C
ATOM   5755  C28 POPEb 181      17.786  -2.716 141.099  1.00  0.00           C
ATOM   5758  C29 POPEb 181      17.456  -1.926 139.870  1.00  0.00           C
ATOM   5760 0C21 POPEb 181      18.265  -1.696 138.809  1.00  0.00           C
ATOM   5762 1C21 POPEb 181      19.706  -2.126 138.649  1.00  0.00           C
ATOM   5765 2C21 POPEb 181      19.916  -3.576 138.160  1.00  0.00           C
ATOM   5768 3C21 POPEb 181      19.185  -3.926 136.859  1.00  0.00           C
ATOM   5771 4C21 POPEb 181      19.515  -5.356 136.380  1.00  0.00           C
ATOM   5774 5C21 POPEb 181      18.546  -5.886 135.319  1.00  0.00           C
ATOM   5777 6C21 POPEb 181      18.806  -7.346 134.950  1.00  0.00           C
ATOM   5780 7C21 POPEb 181      17.835  -7.856 133.869  1.00  0.00           C
ATOM   5783 8C21 POPEb 181      18.095  -9.296 133.439  1.00  0.00           C
ATOM   5787  C33 POPEb 181      18.376   2.425 146.680  1.00  0.00           C
ATOM   5790  C34 POPEb 181      18.416   3.745 145.900  1.00  0.00           C
ATOM   5793  C35 POPEb 181      19.136   3.735 144.549  1.00  0.00           C
ATOM   5796  C36 POPEb 181      18.476   4.775 143.630  1.00  0.00           C
ATOM   5799  C37 POPEb 181      19.106   5.015 142.259  1.00  0.00           C
ATOM   5802  C38 POPEb 181      20.516   5.625 142.340  1.00  0.00           C
ATOM   5805  C39 POPEb 181      21.106   5.985 140.969  1.00  0.00           C
ATOM   5808 0C31 POPEb 181      20.646   7.345 140.419  1.00  0.00           C
ATOM   5811 1C31 POPEb 181      21.556   7.815 139.280  1.00  0.00           C
ATOM   5814 2C31 POPEb 181      21.135   9.155 138.649  1.00  0.00           C
ATOM   5817 3C31 POPEb 181      22.185   9.665 137.639  1.00  0.00           C
ATOM   5820 4C31 POPEb 181      21.616  10.725 136.689  1.00  0.00           C
ATOM   5823 5C31 POPEb 181      22.675  11.315 135.740  1.00  0.00           C
ATOM   5826 6C31 POPEb 181      22.076  12.185 134.630  1.00  0.00           C
ATOM   5830  NH3 POPEc 182      76.596  57.906 117.969  1.00  0.00           N
ATOM   5834  C12 POPEc 182      76.795  58.535 116.630  1.00  0.00           C
ATOM   5837  C11 POPEc 182      77.005  60.046 116.789  1.00  0.00           C
ATOM   5840  P   POPEc 182      76.696  62.266 115.460  1.00  0.00           P
ATOM   5841  O13 POPEc 182      75.486  62.666 114.729  1.00  0.00           O
ATOM   5842  O14 POPEc 182      77.996  62.625 114.859  1.00  0.00           O
ATOM   5843  O11 POPEc 182      76.685  62.855 116.920  1.00  0.00           O
ATOM   5844  O12 POPEc 182      76.585  60.705 115.609  1.00  0.00           O
ATOM   5845  C1  POPEc 182      75.585  63.575 117.489  1.00  0.00           C
ATOM   5848  C2  POPEc 182      75.185  62.925 118.840  1.00  0.00           C
ATOM   5850  O21 POPEc 182      74.306  63.796 119.579  1.00  0.00           O
ATOM   5851  C21 POPEc 182      73.196  63.225 120.020  1.00  0.00           C
ATOM   5852  O22 POPEc 182      72.676  62.225 119.530  1.00  0.00           O
ATOM   5853  C22 POPEc 182      72.666  63.916 121.280  1.00  0.00           C
ATOM   5856  C3  POPEc 182      76.435  62.696 119.719  1.00  0.00           C
ATOM   5859  O31 POPEc 182      76.035  62.075 120.950  1.00  0.00           O
ATOM   5860  C31 POPEc 182      76.846  61.965 122.010  1.00  0.00           C
ATOM   5861  O32 POPEc 182      76.486  61.486 123.070  1.00  0.00           O
ATOM   5862  C32 POPEc 182      78.276  62.495 121.809  1.00  0.00           C
ATOM   5865  C23 POPEc 182      73.395  65.197 121.780  1.00  0.00           C
ATOM   5868  C24 POPEc 182      74.446  65.006 122.899  1.00  0.00           C
ATOM   5871  C25 POPEc 182      73.995  64.045 124.009  1.00  0.00           C
ATOM   5874  C26 POPEc 182      74.706  64.205 125.360  1.00  0.00           C
ATOM   5877  C27 POPEc 182      74.395  63.006 126.270  1.00  0.00           C
ATOM   5880  C28 POPEc 182      74.645  63.236 127.770  1.00  0.00           C
ATOM   5883  C29 POPEc 182      76.105  63.356 128.100  1.00  0.00           C
ATOM   5885 0C21 POPEc 182      76.626  63.196 129.329  1.00  0.00           C
ATOM   5887 1C21 POPEc 182      75.846  62.916 130.590  1.00  0.00           C
ATOM   5890 2C21 POPEc 182      76.015  61.475 131.090  1.00  0.00           C
ATOM   5893 3C21 POPEc 182      75.566  61.316 132.549  1.00  0.00           C
ATOM   5896 4C21 POPEc 182      75.926  59.955 133.160  1.00  0.00           C
ATOM   5899 5C21 POPEc 182      76.056  60.025 134.680  1.00  0.00           C
ATOM   5902 6C21 POPEc 182      76.526  58.705 135.290  1.00  0.00           C
ATOM   5905 7C21 POPEc 182      76.905  58.866 136.770  1.00  0.00           C
ATOM   5908 8C21 POPEc 182      77.556  57.616 137.359  1.00  0.00           C
ATOM   5912  C33 POPEc 182      78.475  63.866 122.499  1.00  0.00           C
ATOM   5915  C34 POPEc 182      79.956  64.245 122.600  1.00  0.00           C
ATOM   5918  C35 POPEc 182      80.236  65.446 123.520  1.00  0.00           C
ATOM   5921  C36 POPEc 182      79.896  65.156 124.989  1.00  0.00           C
ATOM   5924  C37 POPEc 182      80.255  66.305 125.930  1.00  0.00           C
ATOM   5927  C38 POPEc 182      79.865  66.016 127.380  1.00  0.00           C
ATOM   5930  C39 POPEc 182      80.176  67.196 128.299  1.00  0.00           C
ATOM   5933 0C31 POPEc 182      79.756  66.955 129.750  1.00  0.00           C
ATOM   5936 1C31 POPEc 182      80.126  68.135 130.660  1.00  0.00           C
ATOM   5939 2C31 POPEc 182      79.446  68.076 132.030  1.00  0.00           C
ATOM   5942 3C31 POPEc 182      79.946  66.965 132.969  1.00  0.00           C
ATOM   5945 4C31 POPEc 182      81.355  67.205 133.529  1.00  0.00           C
ATOM   5948 5C31 POPEc 182      81.745  66.235 134.650  1.00  0.00           C
ATOM   5951 6C31 POPEc 182      83.056  66.605 135.340  1.00  0.00           C
ATOM   5955  NH3 POPEd 183      29.606  82.515 107.829  1.00  0.00           N
ATOM   5959  C12 POPEd 183      28.386  82.445 106.960  1.00  0.00           C
ATOM   5962  C11 POPEd 183      28.335  83.615 105.959  1.00  0.00           C
ATOM   5965  P   POPEd 183      28.925  85.725 107.399  1.00  0.00           P
ATOM   5966  O13 POPEd 183      30.326  85.296 107.139  1.00  0.00           O
ATOM   5967  O14 POPEd 183      28.606  87.135 107.130  1.00  0.00           O
ATOM   5968  O11 POPEd 183      28.606  85.326 108.889  1.00  0.00           O
ATOM   5969  O12 POPEd 183      27.925  84.826 106.590  1.00  0.00           O
ATOM   5970  C1  POPEd 183      28.106  86.296 109.820  1.00  0.00           C
ATOM   5973  C2  POPEd 183      27.136  85.686 110.889  1.00  0.00           C
ATOM   5975  O21 POPEd 183      27.826  85.146 112.040  1.00  0.00           O
ATOM   5976  C21 POPEd 183      28.235  86.055 112.910  1.00  0.00           C
ATOM   5977  O22 POPEd 183      28.396  87.235 112.660  1.00  0.00           O
ATOM   5978  C22 POPEd 183      28.416  85.406 114.270  1.00  0.00           C
ATOM   5981  C3  POPEd 183      26.176  84.615 110.299  1.00  0.00           C
ATOM   5984  O31 POPEd 183      25.575  83.706 111.239  1.00  0.00           O
ATOM   5985  C31 POPEd 183      24.716  83.986 112.219  1.00  0.00           C
ATOM   5986  O32 POPEd 183      24.336  83.156 113.039  1.00  0.00           O
ATOM   5987  C32 POPEd 183      24.185  85.415 112.290  1.00  0.00           C
ATOM   5990  C23 POPEd 183      28.165  86.376 115.450  1.00  0.00           C
ATOM   5993  C24 POPEd 183      28.665  85.766 116.770  1.00  0.00           C
ATOM   5996  C25 POPEd 183      28.776  86.776 117.919  1.00  0.00           C
ATOM   5999  C26 POPEd 183      27.426  87.006 118.609  1.00  0.00           C
ATOM   6002  C27 POPEd 183      27.536  87.836 119.890  1.00  0.00           C
ATOM   6005  C28 POPEd 183      26.176  87.956 120.600  1.00  0.00           C
ATOM   6008  C29 POPEd 183      26.246  88.605 121.960  1.00  0.00           C
ATOM   6010 0C21 POPEd 183      25.835  89.855 122.270  1.00  0.00           C
ATOM   6012 1C21 POPEd 183      25.306  90.896 121.309  1.00  0.00           C
ATOM   6015 2C21 POPEd 183      25.896  92.295 121.579  1.00  0.00           C
ATOM   6018 3C21 POPEd 183      26.325  93.005 120.290  1.00  0.00           C
ATOM   6021 4C21 POPEd 183      26.716  94.475 120.509  1.00  0.00           C
ATOM   6024 5C21 POPEd 183      27.796  94.966 119.540  1.00  0.00           C
ATOM   6027 6C21 POPEd 183      27.385  94.966 118.059  1.00  0.00           C
ATOM   6030 7C21 POPEd 183      28.565  95.365 117.170  1.00  0.00           C
ATOM   6033 8C21 POPEd 183      28.256  95.406 115.679  1.00  0.00           C
ATOM   6037  C33 POPEd 183      24.596  86.087 113.609  1.00  0.00           C
ATOM   6040  C34 POPEd 183      23.846  87.395 113.889  1.00  0.00           C
ATOM   6043  C35 POPEd 183      24.606  88.315 114.870  1.00  0.00           C
ATOM   6046  C36 POPEd 183      25.776  89.035 114.180  1.00  0.00           C
ATOM   6049  C37 POPEd 183      26.685  89.826 115.119  1.00  0.00           C
ATOM   6052  C38 POPEd 183      27.796  90.576 114.340  1.00  0.00           C
ATOM   6055  C39 POPEd 183      28.626  91.506 115.229  1.00  0.00           C
ATOM   6058 0C31 POPEd 183      29.585  90.756 116.160  1.00  0.00           C
ATOM   6061 1C31 POPEd 183      29.946  91.566 117.410  1.00  0.00           C
ATOM   6064 2C31 POPEd 183      30.696  90.736 118.459  1.00  0.00           C
ATOM   6067 3C31 POPEd 183      30.256  91.096 119.880  1.00  0.00           C
ATOM   6070 4C31 POPEd 183      30.916  90.246 120.979  1.00  0.00           C
ATOM   6073 5C31 POPEd 183      30.556  90.766 122.370  1.00  0.00           C
ATOM   6076 6C31 POPEd 183      31.155  89.966 123.529  1.00  0.00           C
ATOM   6080  NH3 POPEe 184      10.756 110.146 112.969  1.00  0.00           N
ATOM   6084  C12 POPEe 184      10.435 108.675 113.039  1.00  0.00           C
ATOM   6087  C11 POPEe 184      10.326 108.087 111.639  1.00  0.00           C
ATOM   6090  P   POPEe 184       9.305 105.705 111.479  1.00  0.00           P
ATOM   6091  O13 POPEe 184       9.586 104.436 112.170  1.00  0.00           O
ATOM   6092  O14 POPEe 184       8.975 105.626 110.039  1.00  0.00           O
ATOM   6093  O11 POPEe 184       8.196 106.496 112.259  1.00  0.00           O
ATOM   6094  O12 POPEe 184      10.546 106.665 111.660  1.00  0.00           O
ATOM   6095  C1  POPEe 184       6.806 106.306 112.049  1.00  0.00           C
ATOM   6098  C2  POPEe 184       5.975 106.785 113.280  1.00  0.00           C
ATOM   6100  O21 POPEe 184       6.366 106.017 114.429  1.00  0.00           O
ATOM   6101  C21 POPEe 184       7.336 106.546 115.150  1.00  0.00           C
ATOM   6102  O22 POPEe 184       7.706 107.705 115.119  1.00  0.00           O
ATOM   6103  C22 POPEe 184       7.966 105.436 115.990  1.00  0.00           C
ATOM   6106  C3  POPEe 184       4.456 106.595 113.030  1.00  0.00           C
ATOM   6109  O31 POPEe 184       3.706 106.906 114.230  1.00  0.00           O
ATOM   6110  C31 POPEe 184       2.416 107.176 114.020  1.00  0.00           C
ATOM   6111  O32 POPEe 184       1.876 107.146 112.919  1.00  0.00           O
ATOM   6112  C32 POPEe 184       1.806 107.696 115.310  1.00  0.00           C
ATOM   6115  C23 POPEe 184       7.236 105.126 117.329  1.00  0.00           C
ATOM   6118  C24 POPEe 184       8.076 104.315 118.339  1.00  0.00           C
ATOM   6121  C25 POPEe 184       7.236 103.765 119.510  1.00  0.00           C
ATOM   6124  C26 POPEe 184       8.036 103.016 120.570  1.00  0.00           C
ATOM   6127  C27 POPEe 184       7.186 102.255 121.600  1.00  0.00           C
ATOM   6130  C28 POPEe 184       7.826 102.186 123.000  1.00  0.00           C
ATOM   6133  C29 POPEe 184       9.246 101.686 123.049  1.00  0.00           C
ATOM   6135 0C21 POPEe 184      10.086 101.846 124.090  1.00  0.00           C
ATOM   6137 1C21 POPEe 184       9.765 102.506 125.410  1.00  0.00           C
ATOM   6140 2C21 POPEe 184       9.935 101.557 126.610  1.00  0.00           C
ATOM   6143 3C21 POPEe 184       9.476 102.206 127.910  1.00  0.00           C
ATOM   6146 4C21 POPEe 184      10.176 101.665 129.160  1.00  0.00           C
ATOM   6149 5C21 POPEe 184      11.325 102.576 129.639  1.00  0.00           C
ATOM   6152 6C21 POPEe 184      12.026 102.006 130.880  1.00  0.00           C
ATOM   6155 7C21 POPEe 184      12.776 103.076 131.689  1.00  0.00           C
ATOM   6158 8C21 POPEe 184      13.395 102.527 132.980  1.00  0.00           C
ATOM   6162  C33 POPEe 184       0.445 107.035 115.620  1.00  0.00           C
ATOM   6165  C34 POPEe 184       0.485 105.856 116.610  1.00  0.00           C
ATOM   6168  C35 POPEe 184       0.566 106.306 118.079  1.00  0.00           C
ATOM   6171  C36 POPEe 184      -0.005 105.246 119.029  1.00  0.00           C
ATOM   6174  C37 POPEe 184      -0.195 105.716 120.480  1.00  0.00           C
ATOM   6177  C38 POPEe 184      -0.325 104.506 121.429  1.00  0.00           C
ATOM   6180  C39 POPEe 184      -0.535 104.907 122.899  1.00  0.00           C
ATOM   6183 0C31 POPEe 184       0.165 103.965 123.900  1.00  0.00           C
ATOM   6186 1C31 POPEe 184      -0.535 103.965 125.270  1.00  0.00           C
ATOM   6189 2C31 POPEe 184       0.365 103.496 126.420  1.00  0.00           C
ATOM   6192 3C31 POPEe 184       1.226 104.635 126.979  1.00  0.00           C
ATOM   6195 4C31 POPEe 184       2.046 104.245 128.219  1.00  0.00           C
ATOM   6198 5C31 POPEe 184       2.786 105.447 128.809  1.00  0.00           C
ATOM   6201 6C31 POPEe 184       3.676 105.116 130.010  1.00  0.00           C
ATOM   6205  NH3 POPEf 185      68.306  50.965 117.030  1.00  0.00           N
ATOM   6209  C12 POPEf 185      67.306  52.075 117.110  1.00  0.00           C
ATOM   6212  C11 POPEf 185      65.905  51.486 117.180  1.00  0.00           C
ATOM   6215  P   POPEf 185      63.536  52.276 117.850  1.00  0.00           P
ATOM   6216  O13 POPEf 185      62.795  53.566 117.829  1.00  0.00           O
ATOM   6217  O14 POPEf 185      62.986  51.156 117.060  1.00  0.00           O
ATOM   6218  O11 POPEf 185      63.826  51.805 119.329  1.00  0.00           O
ATOM   6219  O12 POPEf 185      64.995  52.566 117.349  1.00  0.00           O
ATOM   6220  C1  POPEf 185      64.526  52.705 120.200  1.00  0.00           C
ATOM   6223  C2  POPEf 185      65.126  52.005 121.439  1.00  0.00           C
ATOM   6225  O21 POPEf 185      66.006  52.955 122.069  1.00  0.00           O
ATOM   6226  C21 POPEf 185      65.505  53.566 123.109  1.00  0.00           C
ATOM   6227  O22 POPEf 185      64.366  53.455 123.540  1.00  0.00           O
ATOM   6228  C22 POPEf 185      66.626  54.295 123.850  1.00  0.00           C
ATOM   6231  C3  POPEf 185      65.956  50.746 121.099  1.00  0.00           C
ATOM   6234  O31 POPEf 185      66.635  50.256 122.290  1.00  0.00           O
ATOM   6235  C31 POPEf 185      67.905  49.895 122.160  1.00  0.00           C
ATOM   6236  O32 POPEf 185      68.526  49.865 121.099  1.00  0.00           O
ATOM   6237  C32 POPEf 185      68.506  49.465 123.500  1.00  0.00           C
ATOM   6240  C23 POPEf 185      66.335  54.186 125.360  1.00  0.00           C
ATOM   6243  C24 POPEf 185      67.526  54.435 126.280  1.00  0.00           C
ATOM   6246  C25 POPEf 185      67.166  54.125 127.740  1.00  0.00           C
ATOM   6249  C26 POPEf 185      66.066  55.025 128.319  1.00  0.00           C
ATOM   6252  C27 POPEf 185      65.596  54.515 129.689  1.00  0.00           C
ATOM   6255  C28 POPEf 185      64.825  55.545 130.539  1.00  0.00           C
ATOM   6258  C29 POPEf 185      65.715  56.675 131.000  1.00  0.00           C
ATOM   6260 0C21 POPEf 185      65.606  57.376 132.139  1.00  0.00           C
ATOM   6262 1C21 POPEf 185      64.545  57.215 133.210  1.00  0.00           C
ATOM   6265 2C21 POPEf 185      65.155  56.826 134.569  1.00  0.00           C
ATOM   6268 3C21 POPEf 185      65.935  57.966 135.240  1.00  0.00           C
ATOM   6271 4C21 POPEf 185      66.856  57.505 136.389  1.00  0.00           C
ATOM   6274 5C21 POPEf 185      68.066  56.695 135.889  1.00  0.00           C
ATOM   6277 6C21 POPEf 185      69.185  56.595 136.939  1.00  0.00           C
ATOM   6280 7C21 POPEf 185      70.456  55.926 136.389  1.00  0.00           C
ATOM   6283 8C21 POPEf 185      71.566  55.795 137.430  1.00  0.00           C
ATOM   6287  C33 POPEf 185      67.865  50.125 124.750  1.00  0.00           C
ATOM   6290  C34 POPEf 185      68.486  49.575 126.050  1.00  0.00           C
ATOM   6293  C35 POPEf 185      67.825  50.095 127.329  1.00  0.00           C
ATOM   6296  C36 POPEf 185      68.535  49.566 128.590  1.00  0.00           C
ATOM   6299  C37 POPEf 185      67.816  49.855 129.910  1.00  0.00           C
ATOM   6302  C38 POPEf 185      68.715  49.556 131.120  1.00  0.00           C
ATOM   6305  C39 POPEf 185      67.956  49.435 132.450  1.00  0.00           C
ATOM   6308 0C31 POPEf 185      68.905  49.385 133.660  1.00  0.00           C
ATOM   6311 1C31 POPEf 185      68.166  49.305 134.999  1.00  0.00           C
ATOM   6314 2C31 POPEf 185      68.085  47.896 135.609  1.00  0.00           C
ATOM   6317 3C31 POPEf 185      69.386  47.455 136.299  1.00  0.00           C
ATOM   6320 4C31 POPEf 185      69.145  46.525 137.499  1.00  0.00           C
ATOM   6323 5C31 POPEf 185      70.446  46.075 138.170  1.00  0.00           C
ATOM   6326 6C31 POPEf 185      70.245  45.385 139.520  1.00  0.00           C
ATOM   6330  NH3 POPEg 186      86.286  -3.946 153.620  1.00  0.00           N
ATOM   6334  C12 POPEg 186      84.926  -4.186 154.229  1.00  0.00           C
ATOM   6337  C11 POPEg 186      83.786  -3.506 153.450  1.00  0.00           C
ATOM   6340  P   POPEg 186      81.986  -2.506 155.150  1.00  0.00           P
ATOM   6341  O13 POPEg 186      81.335  -3.136 156.320  1.00  0.00           O
ATOM   6342  O14 POPEg 186      83.086  -1.556 155.439  1.00  0.00           O
ATOM   6343  O11 POPEg 186      80.915  -1.816 154.199  1.00  0.00           O
ATOM   6344  O12 POPEg 186      82.556  -3.646 154.189  1.00  0.00           O
ATOM   6345  C1  POPEg 186      81.416  -1.116 153.070  1.00  0.00           C
ATOM   6348  C2  POPEg 186      80.236  -0.535 152.260  1.00  0.00           C
ATOM   6350  O21 POPEg 186      80.586  -0.485 150.870  1.00  0.00           O
ATOM   6351  C21 POPEg 186      80.576  -1.656 150.260  1.00  0.00           C
ATOM   6352  O22 POPEg 186      80.346  -2.736 150.770  1.00  0.00           O
ATOM   6353  C22 POPEg 186      80.996  -1.406 148.820  1.00  0.00           C
ATOM   6356  C3  POPEg 186      79.806   0.875 152.780  1.00  0.00           C
ATOM   6359  O31 POPEg 186      79.776   1.875 151.749  1.00  0.00           O
ATOM   6360  C31 POPEg 186      78.806   1.685 150.850  1.00  0.00           C
ATOM   6361  O32 POPEg 186      77.846   0.945 150.990  1.00  0.00           O
ATOM   6362  C32 POPEg 186      79.155   2.465 149.589  1.00  0.00           C
ATOM   6365  C23 POPEg 186      81.036  -2.646 147.910  1.00  0.00           C
ATOM   6368  C24 POPEg 186      81.435  -2.206 146.499  1.00  0.00           C
ATOM   6371  C25 POPEg 186      80.236  -1.706 145.679  1.00  0.00           C
ATOM   6374  C26 POPEg 186      80.646  -1.256 144.280  1.00  0.00           C
ATOM   6377  C27 POPEg 186      79.446  -1.126 143.339  1.00  0.00           C
ATOM   6380  C28 POPEg 186      79.886  -0.755 141.920  1.00  0.00           C
ATOM   6383  C29 POPEg 186      78.696  -0.655 141.000  1.00  0.00           C
ATOM   6385 0C21 POPEg 186      78.435   0.335 140.130  1.00  0.00           C
ATOM   6387 1C21 POPEg 186      79.316   1.515 139.810  1.00  0.00           C
ATOM   6390 2C21 POPEg 186      79.465   1.605 138.280  1.00  0.00           C
ATOM   6393 3C21 POPEg 186      80.605   2.535 137.829  1.00  0.00           C
ATOM   6396 4C21 POPEg 186      80.876   2.335 136.340  1.00  0.00           C
ATOM   6399 5C21 POPEg 186      82.106   3.095 135.819  1.00  0.00           C
ATOM   6402 6C21 POPEg 186      82.386   2.765 134.350  1.00  0.00           C
ATOM   6405 7C21 POPEg 186      83.555   3.565 133.760  1.00  0.00           C
ATOM   6408 8C21 POPEg 186      83.886   3.115 132.340  1.00  0.00           C
ATOM   6412  C33 POPEg 186      78.386   1.965 148.350  1.00  0.00           C
ATOM   6415  C34 POPEg 186      78.706   2.765 147.089  1.00  0.00           C
ATOM   6418  C35 POPEg 186      78.005   2.165 145.860  1.00  0.00           C
ATOM   6421  C36 POPEg 186      77.536   3.195 144.829  1.00  0.00           C
ATOM   6424  C37 POPEg 186      76.655   2.545 143.760  1.00  0.00           C
ATOM   6427  C38 POPEg 186      75.765   3.535 143.000  1.00  0.00           C
ATOM   6430  C39 POPEg 186      74.655   2.835 142.180  1.00  0.00           C
ATOM   6433 0C31 POPEg 186      75.216   1.885 141.120  1.00  0.00           C
ATOM   6436 1C31 POPEg 186      74.115   1.245 140.249  1.00  0.00           C
ATOM   6439 2C31 POPEg 186      74.715   0.235 139.270  1.00  0.00           C
ATOM   6442 3C31 POPEg 186      73.666  -0.465 138.389  1.00  0.00           C
ATOM   6445 4C31 POPEg 186      73.015   0.475 137.359  1.00  0.00           C
ATOM   6448 5C31 POPEg 186      72.246  -0.295 136.280  1.00  0.00           C
ATOM   6451 6C31 POPEg 186      71.676   0.615 135.179  1.00  0.00           C
ATOM   6455  NH3 POPEh 187       8.226  30.586 153.689  1.00  0.00           N
ATOM   6459  C12 POPEh 187       9.476  31.395 153.870  1.00  0.00           C
ATOM   6462  C11 POPEh 187      10.566  31.115 152.820  1.00  0.00           C
ATOM   6465  P   POPEh 187      12.976  30.676 153.669  1.00  0.00           P
ATOM   6466  O13 POPEh 187      14.116  31.475 154.170  1.00  0.00           O
ATOM   6467  O14 POPEh 187      12.396  29.695 154.609  1.00  0.00           O
ATOM   6468  O11 POPEh 187      13.336  30.016 152.299  1.00  0.00           O
ATOM   6469  O12 POPEh 187      11.826  31.675 153.249  1.00  0.00           O
ATOM   6470  C1  POPEh 187      14.546  30.325 151.609  1.00  0.00           C
ATOM   6473  C2  POPEh 187      14.756  31.815 151.150  1.00  0.00           C
ATOM   6475  O21 POPEh 187      14.055  32.126 149.919  1.00  0.00           O
ATOM   6476  C21 POPEh 187      14.426  31.515 148.809  1.00  0.00           C
ATOM   6477  O22 POPEh 187      15.326  30.685 148.710  1.00  0.00           O
ATOM   6478  C22 POPEh 187      13.586  32.015 147.630  1.00  0.00           C
ATOM   6481  C3  POPEh 187      16.286  32.165 151.109  1.00  0.00           C
ATOM   6484  O31 POPEh 187      16.585  33.586 151.120  1.00  0.00           O
ATOM   6485  C31 POPEh 187      16.726  34.135 149.919  1.00  0.00           C
ATOM   6486  O32 POPEh 187      15.856  34.215 149.069  1.00  0.00           O
ATOM   6487  C32 POPEh 187      18.186  34.515 149.710  1.00  0.00           C
ATOM   6490  C23 POPEh 187      12.086  31.635 147.620  1.00  0.00           C
ATOM   6493  C24 POPEh 187      11.386  32.035 146.309  1.00  0.00           C
ATOM   6496  C25 POPEh 187      11.856  31.255 145.070  1.00  0.00           C
ATOM   6499  C26 POPEh 187      12.555  32.165 144.049  1.00  0.00           C
ATOM   6502  C27 POPEh 187      13.196  31.406 142.880  1.00  0.00           C
ATOM   6505  C28 POPEh 187      14.005  32.336 141.960  1.00  0.00           C
ATOM   6508  C29 POPEh 187      14.656  31.575 140.829  1.00  0.00           C
ATOM   6510 0C21 POPEh 187      14.156  31.406 139.600  1.00  0.00           C
ATOM   6512 1C21 POPEh 187      12.846  31.915 139.060  1.00  0.00           C
ATOM   6515 2C21 POPEh 187      13.095  32.905 137.919  1.00  0.00           C
ATOM   6518 3C21 POPEh 187      11.816  33.265 137.150  1.00  0.00           C
ATOM   6521 4C21 POPEh 187      12.086  34.325 136.079  1.00  0.00           C
ATOM   6524 5C21 POPEh 187      10.906  34.505 135.109  1.00  0.00           C
ATOM   6527 6C21 POPEh 187      11.095  35.685 134.139  1.00  0.00           C
ATOM   6530 7C21 POPEh 187      12.326  35.535 133.229  1.00  0.00           C
ATOM   6533 8C21 POPEh 187      12.486  36.685 132.240  1.00  0.00           C
ATOM   6537  C33 POPEh 187      18.566  34.355 148.219  1.00  0.00           C
ATOM   6540  C34 POPEh 187      18.476  32.905 147.700  1.00  0.00           C
ATOM   6543  C35 POPEh 187      18.646  32.845 146.169  1.00  0.00           C
ATOM   6546  C36 POPEh 187      18.156  31.515 145.570  1.00  0.00           C
ATOM   6549  C37 POPEh 187      17.946  31.615 144.049  1.00  0.00           C
ATOM   6552  C38 POPEh 187      17.306  30.335 143.469  1.00  0.00           C
ATOM   6555  C39 POPEh 187      18.286  29.445 142.700  1.00  0.00           C
ATOM   6558 0C31 POPEh 187      18.776  29.995 141.350  1.00  0.00           C
ATOM   6561 1C31 POPEh 187      19.685  28.975 140.649  1.00  0.00           C
ATOM   6564 2C31 POPEh 187      20.646  29.625 139.650  1.00  0.00           C
ATOM   6567 3C31 POPEh 187      21.796  28.695 139.219  1.00  0.00           C
ATOM   6570 4C31 POPEh 187      21.365  27.605 138.229  1.00  0.00           C
ATOM   6573 5C31 POPEh 187      22.505  27.285 137.250  1.00  0.00           C
ATOM   6576 6C31 POPEh 187      22.155  26.225 136.210  1.00  0.00           C
ATOM   6580  NH3 POPEi 188      60.255  69.595 119.040  1.00  0.00           N
ATOM   6584  C12 POPEi 188      60.056  70.175 117.670  1.00  0.00           C
ATOM   6587  C11 POPEi 188      59.356  69.186 116.730  1.00  0.00           C
ATOM   6590  P   POPEi 188      59.135  66.675 117.469  1.00  0.00           P
ATOM   6591  O13 POPEi 188      57.836  66.465 116.809  1.00  0.00           O
ATOM   6592  O14 POPEi 188      60.015  65.495 117.639  1.00  0.00           O
ATOM   6593  O11 POPEi 188      58.846  67.255 118.920  1.00  0.00           O
ATOM   6594  O12 POPEi 188      59.925  67.876 116.809  1.00  0.00           O
ATOM   6595  C1  POPEi 188      58.205  66.366 119.849  1.00  0.00           C
ATOM   6598  C2  POPEi 188      56.905  66.986 120.450  1.00  0.00           C
ATOM   6600  O21 POPEi 188      57.286  68.006 121.400  1.00  0.00           O
ATOM   6601  C21 POPEi 188      56.996  69.225 120.979  1.00  0.00           C
ATOM   6602  O22 POPEi 188      57.736  69.947 120.299  1.00  0.00           O
ATOM   6603  C22 POPEi 188      55.596  69.595 121.429  1.00  0.00           C
ATOM   6606  C3  POPEi 188      56.085  65.865 121.169  1.00  0.00           C
ATOM   6609  O31 POPEi 188      56.965  64.785 121.509  1.00  0.00           O
ATOM   6610  C31 POPEi 188      56.936  64.256 122.700  1.00  0.00           C
ATOM   6611  O32 POPEi 188      56.126  64.495 123.590  1.00  0.00           O
ATOM   6612  C32 POPEi 188      58.155  63.315 122.779  1.00  0.00           C
ATOM   6615  C23 POPEi 188      55.486  69.656 122.969  1.00  0.00           C
ATOM   6618  C24 POPEi 188      54.045  69.965 123.389  1.00  0.00           C
ATOM   6621  C25 POPEi 188      53.925  70.516 124.820  1.00  0.00           C
ATOM   6624  C26 POPEi 188      54.145  69.475 125.930  1.00  0.00           C
ATOM   6627  C27 POPEi 188      53.606  69.995 127.270  1.00  0.00           C
ATOM   6630  C28 POPEi 188      53.666  68.995 128.439  1.00  0.00           C
ATOM   6633  C29 POPEi 188      52.935  69.606 129.610  1.00  0.00           C
ATOM   6635 0C21 POPEi 188      53.065  69.315 130.920  1.00  0.00           C
ATOM   6637 1C21 POPEi 188      53.935  68.255 131.549  1.00  0.00           C
ATOM   6640 2C21 POPEi 188      53.765  68.306 133.079  1.00  0.00           C
ATOM   6643 3C21 POPEi 188      54.236  67.046 133.830  1.00  0.00           C
ATOM   6646 4C21 POPEi 188      54.075  67.236 135.340  1.00  0.00           C
ATOM   6649 5C21 POPEi 188      54.395  65.996 136.190  1.00  0.00           C
ATOM   6652 6C21 POPEi 188      53.176  65.095 136.450  1.00  0.00           C
ATOM   6655 7C21 POPEi 188      53.456  64.035 137.520  1.00  0.00           C
ATOM   6658 8C21 POPEi 188      52.256  63.146 137.860  1.00  0.00           C
ATOM   6662  C33 POPEi 188      58.675  63.035 124.210  1.00  0.00           C
ATOM   6665  C34 POPEi 188      60.155  62.616 124.240  1.00  0.00           C
ATOM   6668  C35 POPEi 188      60.626  62.236 125.660  1.00  0.00           C
ATOM   6671  C36 POPEi 188      60.705  63.415 126.639  1.00  0.00           C
ATOM   6674  C37 POPEi 188      60.756  62.946 128.109  1.00  0.00           C
ATOM   6677  C38 POPEi 188      60.666  64.105 129.110  1.00  0.00           C
ATOM   6680  C39 POPEi 188      60.495  63.636 130.570  1.00  0.00           C
ATOM   6683 0C31 POPEi 188      61.736  62.916 131.130  1.00  0.00           C
ATOM   6686 1C31 POPEi 188      61.575  62.495 132.600  1.00  0.00           C
ATOM   6689 2C31 POPEi 188      62.776  61.675 133.090  1.00  0.00           C
ATOM   6692 3C31 POPEi 188      62.755  61.406 134.610  1.00  0.00           C
ATOM   6695 4C31 POPEi 188      61.645  60.445 135.059  1.00  0.00           C
ATOM   6698 5C31 POPEi 188      61.675  60.225 136.579  1.00  0.00           C
ATOM   6701 6C31 POPEi 188      60.616  59.245 137.089  1.00  0.00           C
ATOM   6705  NH3 POPEj 189     107.536   0.635 109.829  1.00  0.00           N
ATOM   6709  C12 POPEj 189     108.946   0.495 109.359  1.00  0.00           C
ATOM   6712  C11 POPEj 189     109.315  -0.986 109.380  1.00  0.00           C
ATOM   6715  P   POPEj 189     111.885  -1.116 108.960  1.00  0.00           P
ATOM   6716  O13 POPEj 189     112.816  -2.026 108.249  1.00  0.00           O
ATOM   6717  O14 POPEj 189     112.165   0.325 108.799  1.00  0.00           O
ATOM   6718  O11 POPEj 189     111.855  -1.426 110.500  1.00  0.00           O
ATOM   6719  O12 POPEj 189     110.395  -1.296 108.479  1.00  0.00           O
ATOM   6720  C1  POPEj 189     113.015  -1.336 111.320  1.00  0.00           C
ATOM   6723  C2  POPEj 189     112.946  -0.175 112.359  1.00  0.00           C
ATOM   6725  O21 POPEj 189     111.836  -0.425 113.249  1.00  0.00           O
ATOM   6726  C21 POPEj 189     112.135  -0.275 114.530  1.00  0.00           C
ATOM   6727  O22 POPEj 189     113.245  -0.115 114.979  1.00  0.00           O
ATOM   6728  C22 POPEj 189     110.856  -0.215 115.369  1.00  0.00           C
ATOM   6731  C3  POPEj 189     112.785   1.225 111.700  1.00  0.00           C
ATOM   6734  O31 POPEj 189     113.096   2.325 112.609  1.00  0.00           O
ATOM   6735  C31 POPEj 189     112.055   2.895 113.219  1.00  0.00           C
ATOM   6736  O32 POPEj 189     110.885   2.605 113.039  1.00  0.00           O
ATOM   6737  C32 POPEj 189     112.575   3.965 114.180  1.00  0.00           C
ATOM   6740  C23 POPEj 189     111.085  -0.685 116.820  1.00  0.00           C
ATOM   6743  C24 POPEj 189     109.886  -0.415 117.740  1.00  0.00           C
ATOM   6746  C25 POPEj 189     108.765  -1.436 117.600  1.00  0.00           C
ATOM   6749  C26 POPEj 189     107.605  -1.196 118.579  1.00  0.00           C
ATOM   6752  C27 POPEj 189     106.365  -1.956 118.100  1.00  0.00           C
ATOM   6755  C28 POPEj 189     105.166  -1.906 119.060  1.00  0.00           C
ATOM   6758  C29 POPEj 189     104.075  -2.716 118.410  1.00  0.00           C
ATOM   6760 0C21 POPEj 189     102.766  -2.756 118.710  1.00  0.00           C
ATOM   6762 1C21 POPEj 189     102.085  -1.986 119.800  1.00  0.00           C
ATOM   6765 2C21 POPEj 189     101.936  -2.836 121.070  1.00  0.00           C
ATOM   6768 3C21 POPEj 189     101.346  -2.016 122.229  1.00  0.00           C
ATOM   6771 4C21 POPEj 189     101.596  -2.646 123.599  1.00  0.00           C
ATOM   6774 5C21 POPEj 189     101.106  -4.096 123.710  1.00  0.00           C
ATOM   6777 6C21 POPEj 189     101.125  -4.586 125.160  1.00  0.00           C
ATOM   6780 7C21 POPEj 189     100.945  -6.096 125.329  1.00  0.00           C
ATOM   6783 8C21 POPEj 189     101.055  -6.536 126.799  1.00  0.00           C
ATOM   6787  C33 POPEj 189     111.545   4.435 115.240  1.00  0.00           C
ATOM   6790  C34 POPEj 189     111.925   5.745 115.959  1.00  0.00           C
ATOM   6793  C35 POPEj 189     113.126   5.705 116.929  1.00  0.00           C
ATOM   6796  C36 POPEj 189     112.895   4.795 118.149  1.00  0.00           C
ATOM   6799  C37 POPEj 189     113.916   4.965 119.299  1.00  0.00           C
ATOM   6802  C38 POPEj 189     113.846   3.815 120.329  1.00  0.00           C
ATOM   6805  C39 POPEj 189     112.685   3.895 121.330  1.00  0.00           C
ATOM   6808 0C31 POPEj 189     112.836   2.855 122.450  1.00  0.00           C
ATOM   6811 1C31 POPEj 189     111.745   2.905 123.529  1.00  0.00           C
ATOM   6814 2C31 POPEj 189     112.076   1.995 124.719  1.00  0.00           C
ATOM   6817 3C31 POPEj 189     110.966   1.885 125.780  1.00  0.00           C
ATOM   6820 4C31 POPEj 189     110.535   3.245 126.369  1.00  0.00           C
ATOM   6823 5C31 POPEj 189     109.525   3.115 127.510  1.00  0.00           C
ATOM   6826 6C31 POPEj 189     108.216   3.855 127.259  1.00  0.00           C
ATOM   6830  NH3 POPEk 190     105.285  14.765 151.329  1.00  0.00           N
ATOM   6834  C12 POPEk 190     106.526  13.915 151.290  1.00  0.00           C
ATOM   6837  C11 POPEk 190     106.346  12.595 150.509  1.00  0.00           C
ATOM   6840  P   POPEk 190     104.856  11.265 152.249  1.00  0.00           P
ATOM   6841  O13 POPEk 190     105.856  10.245 152.599  1.00  0.00           O
ATOM   6842  O14 POPEk 190     104.565  12.385 153.180  1.00  0.00           O
ATOM   6843  O11 POPEk 190     103.496  10.515 151.910  1.00  0.00           O
ATOM   6844  O12 POPEk 190     105.136  11.925 150.850  1.00  0.00           O
ATOM   6845  C1  POPEk 190     103.345   9.825 150.660  1.00  0.00           C
ATOM   6848  C2  POPEk 190     102.335  10.535 149.710  1.00  0.00           C
ATOM   6850  O21 POPEk 190     101.806   9.605 148.749  1.00  0.00           O
ATOM   6851  C21 POPEk 190     102.545   9.335 147.700  1.00  0.00           C
ATOM   6852  O22 POPEk 190     103.636   9.775 147.430  1.00  0.00           O
ATOM   6853  C22 POPEk 190     101.785   8.345 146.809  1.00  0.00           C
ATOM   6856  C3  POPEk 190     102.846  11.895 149.109  1.00  0.00           C
ATOM   6859  O31 POPEk 190     101.936  12.465 148.130  1.00  0.00           O
ATOM   6860  C31 POPEk 190     102.496  13.335 147.290  1.00  0.00           C
ATOM   6861  O32 POPEk 190     103.676  13.625 147.259  1.00  0.00           O
ATOM   6862  C32 POPEk 190     101.486  13.885 146.309  1.00  0.00           C
ATOM   6865  C23 POPEk 190     102.496   8.095 145.460  1.00  0.00           C
ATOM   6868  C24 POPEk 190     101.925   6.845 144.759  1.00  0.00           C
ATOM   6871  C25 POPEk 190     102.365   6.635 143.299  1.00  0.00           C
ATOM   6874  C26 POPEk 190     103.846   6.965 143.000  1.00  0.00           C
ATOM   6877  C27 POPEk 190     104.186   6.815 141.509  1.00  0.00           C
ATOM   6880  C28 POPEk 190     105.155   5.665 141.210  1.00  0.00           C
ATOM   6883  C29 POPEk 190     105.325   5.495 139.709  1.00  0.00           C
ATOM   6885 0C21 POPEk 190     106.395   5.775 138.950  1.00  0.00           C
ATOM   6887 1C21 POPEk 190     107.736   6.345 139.380  1.00  0.00           C
ATOM   6890 2C21 POPEk 190     108.086   7.645 138.630  1.00  0.00           C
ATOM   6893 3C21 POPEk 190     108.236   7.455 137.110  1.00  0.00           C
ATOM   6896 4C21 POPEk 190     108.865   8.655 136.389  1.00  0.00           C
ATOM   6899 5C21 POPEk 190     109.075   8.415 134.880  1.00  0.00           C
ATOM   6902 6C21 POPEk 190     110.225   7.445 134.569  1.00  0.00           C
ATOM   6905 7C21 POPEk 190     110.416   7.225 133.070  1.00  0.00           C
ATOM   6908 8C21 POPEk 190     111.596   6.315 132.720  1.00  0.00           C
ATOM   6912  C33 POPEk 190     101.666  15.415 146.130  1.00  0.00           C
ATOM   6915  C34 POPEk 190     101.036  15.955 144.840  1.00  0.00           C
ATOM   6918  C35 POPEk 190     101.686  15.345 143.599  1.00  0.00           C
ATOM   6921  C36 POPEk 190     101.115  15.835 142.279  1.00  0.00           C
ATOM   6924  C37 POPEk 190     101.626  14.955 141.140  1.00  0.00           C
ATOM   6927  C38 POPEk 190     100.935  15.235 139.800  1.00  0.00           C
ATOM   6930  C39 POPEk 190     100.975  16.705 139.399  1.00  0.00           C
ATOM   6933 0C31 POPEk 190     100.355  16.915 138.020  1.00  0.00           C
ATOM   6936 1C31 POPEk 190     100.506  18.365 137.549  1.00  0.00           C
ATOM   6939 2C31 POPEk 190     100.206  18.515 136.060  1.00  0.00           C
ATOM   6942 3C31 POPEk 190     100.486  19.945 135.570  1.00  0.00           C
ATOM   6945 4C31 POPEk 190     100.705  20.035 134.060  1.00  0.00           C
ATOM   6948 5C31 POPEk 190     101.306  21.385 133.669  1.00  0.00           C
ATOM   6951 6C31 POPEk 190     101.726  21.465 132.209  1.00  0.00           C
ATOM   6955  NH3 POPEl 191     118.475   6.795 111.450  1.00  0.00           N
ATOM   6959  C12 POPEl 191     116.976   6.945 111.470  1.00  0.00           C
ATOM   6962  C11 POPEl 191     116.556   8.405 111.270  1.00  0.00           C
ATOM   6965  P   POPEl 191     118.445  10.175 111.439  1.00  0.00           P
ATOM   6966  O13 POPEl 191     117.825  11.345 110.780  1.00  0.00           O
ATOM   6967  O14 POPEl 191     119.215   9.245 110.579  1.00  0.00           O
ATOM   6968  O11 POPEl 191     119.376  10.595 112.660  1.00  0.00           O
ATOM   6969  O12 POPEl 191     117.305   9.305 112.100  1.00  0.00           O
ATOM   6970  C1  POPEl 191     118.956  11.235 113.859  1.00  0.00           C
ATOM   6973  C2  POPEl 191     119.315  10.405 115.150  1.00  0.00           C
ATOM   6975  O21 POPEl 191     120.646  10.725 115.590  1.00  0.00           O
ATOM   6976  C21 POPEl 191     121.096  10.135 116.700  1.00  0.00           C
ATOM   6977  O22 POPEl 191     122.116   9.475 116.780  1.00  0.00           O
ATOM   6978  C22 POPEl 191     120.276  10.565 117.930  1.00  0.00           C
ATOM   6981  C3  POPEl 191     119.156   8.905 114.829  1.00  0.00           C
ATOM   6984  O31 POPEl 191     119.256   8.025 115.979  1.00  0.00           O
ATOM   6985  C31 POPEl 191     119.126   6.765 115.579  1.00  0.00           C
ATOM   6986  O32 POPEl 191     118.786   6.445 114.439  1.00  0.00           O
ATOM   6987  C32 POPEl 191     119.515   5.785 116.680  1.00  0.00           C
ATOM   6990  C23 POPEl 191     120.985  10.235 119.280  1.00  0.00           C
ATOM   6993  C24 POPEl 191     120.515  11.115 120.450  1.00  0.00           C
ATOM   6996  C25 POPEl 191     121.125  10.715 121.809  1.00  0.00           C
ATOM   6999  C26 POPEl 191     120.556   9.415 122.390  1.00  0.00           C
ATOM   7002  C27 POPEl 191     121.505   8.725 123.380  1.00  0.00           C
ATOM   7005  C28 POPEl 191     120.945   7.375 123.880  1.00  0.00           C
ATOM   7008  C29 POPEl 191     121.986   6.585 124.630  1.00  0.00           C
ATOM   7010 0C21 POPEl 191     122.055   6.355 125.950  1.00  0.00           C
ATOM   7012 1C21 POPEl 191     121.085   6.815 127.010  1.00  0.00           C
ATOM   7015 2C21 POPEl 191     120.716   5.675 127.990  1.00  0.00           C
ATOM   7018 3C21 POPEl 191     119.835   4.595 127.359  1.00  0.00           C
ATOM   7021 4C21 POPEl 191     119.646   3.385 128.280  1.00  0.00           C
ATOM   7024 5C21 POPEl 191     118.886   2.255 127.580  1.00  0.00           C
ATOM   7027 6C21 POPEl 191     118.865   0.955 128.400  1.00  0.00           C
ATOM   7030 7C21 POPEl 191     118.186  -0.185 127.630  1.00  0.00           C
ATOM   7033 8C21 POPEl 191     117.836  -1.376 128.520  1.00  0.00           C
ATOM   7037  C33 POPEl 191     120.616   6.275 117.650  1.00  0.00           C
ATOM   7040  C34 POPEl 191     121.085   5.115 118.540  1.00  0.00           C
ATOM   7043  C35 POPEl 191     122.205   5.495 119.510  1.00  0.00           C
ATOM   7046  C36 POPEl 191     122.566   4.325 120.439  1.00  0.00           C
ATOM   7049  C37 POPEl 191     123.776   4.635 121.320  1.00  0.00           C
ATOM   7052  C38 POPEl 191     124.086   3.535 122.340  1.00  0.00           C
ATOM   7055  C39 POPEl 191     125.395   3.765 123.109  1.00  0.00           C
ATOM   7058 0C31 POPEl 191     125.355   5.045 123.960  1.00  0.00           C
ATOM   7061 1C31 POPEl 191     126.696   5.465 124.569  1.00  0.00           C
ATOM   7064 2C31 POPEl 191     126.526   6.815 125.279  1.00  0.00           C
ATOM   7067 3C31 POPEl 191     127.846   7.475 125.689  1.00  0.00           C
ATOM   7070 4C31 POPEl 191     128.476   6.845 126.929  1.00  0.00           C
ATOM   7073 5C31 POPEl 191     129.506   7.765 127.559  1.00  0.00           C
ATOM   7076 6C31 POPEl 191     130.086   7.265 128.880  1.00  0.00           C
ATOM   7080  NH3 POPEm 192      21.806  18.145 153.760  1.00  0.00           N
ATOM   7084  C12 POPEm 192      22.066  17.415 155.049  1.00  0.00           C
ATOM   7087  C11 POPEm 192      23.565  17.175 155.270  1.00  0.00           C
ATOM   7090  P   POPEm 192      25.096  15.375 154.070  1.00  0.00           P
ATOM   7091  O13 POPEm 192      26.306  15.595 154.919  1.00  0.00           O
ATOM   7092  O14 POPEm 192      24.306  14.135 154.219  1.00  0.00           O
ATOM   7093  O11 POPEm 192      25.606  15.415 152.570  1.00  0.00           O
ATOM   7094  O12 POPEm 192      24.146  16.615 154.100  1.00  0.00           O
ATOM   7095  C1  POPEm 192      24.596  15.445 151.549  1.00  0.00           C
ATOM   7098  C2  POPEm 192      25.186  15.915 150.189  1.00  0.00           C
ATOM   7100  O21 POPEm 192      24.166  15.835 149.160  1.00  0.00           O
ATOM   7101  C21 POPEm 192      23.305  16.845 149.180  1.00  0.00           C
ATOM   7102  O22 POPEm 192      23.246  17.685 150.070  1.00  0.00           O
ATOM   7103  C22 POPEm 192      22.466  16.845 147.919  1.00  0.00           C
ATOM   7106  C3  POPEm 192      26.416  15.055 149.750  1.00  0.00           C
ATOM   7109  O31 POPEm 192      27.126  15.675 148.650  1.00  0.00           O
ATOM   7110  C31 POPEm 192      26.845  15.215 147.439  1.00  0.00           C
ATOM   7111  O32 POPEm 192      26.146  14.245 147.189  1.00  0.00           O
ATOM   7112  C32 POPEm 192      27.515  16.105 146.389  1.00  0.00           C
ATOM   7115  C23 POPEm 192      23.335  16.795 146.639  1.00  0.00           C
ATOM   7118  C24 POPEm 192      22.575  17.195 145.360  1.00  0.00           C
ATOM   7121  C25 POPEm 192      23.495  17.066 144.149  1.00  0.00           C
ATOM   7124  C26 POPEm 192      22.856  17.465 142.810  1.00  0.00           C
ATOM   7127  C27 POPEm 192      23.746  17.035 141.630  1.00  0.00           C
ATOM   7130  C28 POPEm 192      23.165  17.415 140.259  1.00  0.00           C
ATOM   7133  C29 POPEm 192      23.865  16.675 139.149  1.00  0.00           C
ATOM   7135 0C21 POPEm 192      23.476  15.505 138.620  1.00  0.00           C
ATOM   7137 1C21 POPEm 192      22.256  14.715 139.040  1.00  0.00           C
ATOM   7140 2C21 POPEm 192      21.085  14.935 138.070  1.00  0.00           C
ATOM   7143 3C21 POPEm 192      19.786  14.275 138.520  1.00  0.00           C
ATOM   7146 4C21 POPEm 192      18.546  14.945 137.919  1.00  0.00           C
ATOM   7149 5C21 POPEm 192      18.435  14.805 136.400  1.00  0.00           C
ATOM   7152 6C21 POPEm 192      17.386  15.775 135.850  1.00  0.00           C
ATOM   7155 7C21 POPEm 192      17.175  15.675 134.340  1.00  0.00           C
ATOM   7158 8C21 POPEm 192      16.216  16.755 133.830  1.00  0.00           C
ATOM   7162  C33 POPEm 192      27.066  15.745 144.950  1.00  0.00           C
ATOM   7165  C34 POPEm 192      27.315  16.845 143.920  1.00  0.00           C
ATOM   7168  C35 POPEm 192      28.786  17.195 143.620  1.00  0.00           C
ATOM   7171  C36 POPEm 192      28.876  18.405 142.670  1.00  0.00           C
ATOM   7174  C37 POPEm 192      30.286  18.745 142.180  1.00  0.00           C
ATOM   7177  C38 POPEm 192      30.876  17.715 141.200  1.00  0.00           C
ATOM   7180  C39 POPEm 192      32.216  18.115 140.579  1.00  0.00           C
ATOM   7183 0C31 POPEm 192      32.185  19.455 139.820  1.00  0.00           C
ATOM   7186 1C31 POPEm 192      33.386  19.625 138.869  1.00  0.00           C
ATOM   7189 2C31 POPEm 192      33.606  21.085 138.450  1.00  0.00           C
ATOM   7192 3C31 POPEm 192      34.526  21.215 137.219  1.00  0.00           C
ATOM   7195 4C31 POPEm 192      33.756  21.255 135.900  1.00  0.00           C
ATOM   7198 5C31 POPEm 192      34.675  21.266 134.670  1.00  0.00           C
ATOM   7201 6C31 POPEm 192      33.946  21.545 133.350  1.00  0.00           C
ATOM   7205  NH3 POPEn 193      38.365  15.455 113.999  1.00  0.00           N
ATOM   7209  C12 POPEn 193      39.806  15.255 114.429  1.00  0.00           C
ATOM   7212  C11 POPEn 193      40.785  15.515 113.280  1.00  0.00           C
ATOM   7215  P   POPEn 193      43.335  15.605 112.779  1.00  0.00           P
ATOM   7216  O13 POPEn 193      43.536  17.075 112.819  1.00  0.00           O
ATOM   7217  O14 POPEn 193      43.126  14.985 111.450  1.00  0.00           O
ATOM   7218  O11 POPEn 193      44.496  14.885 113.590  1.00  0.00           O
ATOM   7219  O12 POPEn 193      42.116  15.225 113.700  1.00  0.00           O
ATOM   7220  C1  POPEn 193      45.096  15.535 114.729  1.00  0.00           C
ATOM   7223  C2  POPEn 193      44.185  15.515 116.009  1.00  0.00           C
ATOM   7225  O21 POPEn 193      44.585  16.455 117.020  1.00  0.00           O
ATOM   7226  C21 POPEn 193      45.736  16.295 117.630  1.00  0.00           C
ATOM   7227  O22 POPEn 193      46.645  15.555 117.300  1.00  0.00           O
ATOM   7228  C22 POPEn 193      45.645  17.105 118.939  1.00  0.00           C
ATOM   7231  C3  POPEn 193      43.956  14.085 116.579  1.00  0.00           C
ATOM   7234  O31 POPEn 193      42.825  14.065 117.499  1.00  0.00           O
ATOM   7235  C31 POPEn 193      43.155  14.185 118.789  1.00  0.00           C
ATOM   7236  O32 POPEn 193      44.286  14.085 119.230  1.00  0.00           O
ATOM   7237  C32 POPEn 193      41.936  14.515 119.660  1.00  0.00           C
ATOM   7240  C23 POPEn 193      46.645  16.625 120.020  1.00  0.00           C
ATOM   7243  C24 POPEn 193      46.106  16.605 121.460  1.00  0.00           C
ATOM   7246  C25 POPEn 193      46.126  17.975 122.139  1.00  0.00           C
ATOM   7249  C26 POPEn 193      45.365  18.025 123.469  1.00  0.00           C
ATOM   7252  C27 POPEn 193      45.876  17.035 124.530  1.00  0.00           C
ATOM   7255  C28 POPEn 193      45.155  17.185 125.880  1.00  0.00           C
ATOM   7258  C29 POPEn 193      43.795  16.535 125.920  1.00  0.00           C
ATOM   7260 0C21 POPEn 193      43.015  16.455 127.020  1.00  0.00           C
ATOM   7262 1C21 POPEn 193      43.316  17.055 128.369  1.00  0.00           C
ATOM   7265 2C21 POPEn 193      43.475  16.015 129.490  1.00  0.00           C
ATOM   7268 3C21 POPEn 193      44.876  15.375 129.510  1.00  0.00           C
ATOM   7271 4C21 POPEn 193      45.146  14.655 130.839  1.00  0.00           C
ATOM   7274 5C21 POPEn 193      46.626  14.635 131.239  1.00  0.00           C
ATOM   7277 6C21 POPEn 193      47.425  13.475 130.630  1.00  0.00           C
ATOM   7280 7C21 POPEn 193      48.745  13.245 131.380  1.00  0.00           C
ATOM   7283 8C21 POPEn 193      49.566  12.085 130.829  1.00  0.00           C
ATOM   7287  C33 POPEn 193      42.405  14.775 121.120  1.00  0.00           C
ATOM   7290  C34 POPEn 193      41.286  14.985 122.150  1.00  0.00           C
ATOM   7293  C35 POPEn 193      40.946  16.455 122.440  1.00  0.00           C
ATOM   7296  C36 POPEn 193      40.425  16.655 123.880  1.00  0.00           C
ATOM   7299  C37 POPEn 193      40.186  18.135 124.230  1.00  0.00           C
ATOM   7302  C38 POPEn 193      40.186  18.445 125.740  1.00  0.00           C
ATOM   7305  C39 POPEn 193      39.225  17.635 126.610  1.00  0.00           C
ATOM   7308 0C31 POPEn 193      39.325  18.066 128.079  1.00  0.00           C
ATOM   7311 1C31 POPEn 193      38.506  17.205 129.060  1.00  0.00           C
ATOM   7314 2C31 POPEn 193      38.765  17.575 130.530  1.00  0.00           C
ATOM   7317 3C31 POPEn 193      40.056  16.965 131.099  1.00  0.00           C
ATOM   7320 4C31 POPEn 193      39.776  15.765 132.010  1.00  0.00           C
ATOM   7323 5C31 POPEn 193      41.036  15.156 132.639  1.00  0.00           C
ATOM   7326 6C31 POPEn 193      40.715  14.015 133.609  1.00  0.00           C
ATOM   7330  NH3 POPEo 194     107.055  15.835 110.039  1.00  0.00           N
ATOM   7334  C12 POPEo 194     106.325  14.515 109.840  1.00  0.00           C
ATOM   7337  C11 POPEo 194     105.586  14.025 111.109  1.00  0.00           C
ATOM   7340  P   POPEo 194     106.096  11.435 111.229  1.00  0.00           P
ATOM   7341  O13 POPEo 194     105.336  10.175 111.120  1.00  0.00           O
ATOM   7342  O14 POPEo 194     107.316  11.585 110.399  1.00  0.00           O
ATOM   7343  O11 POPEo 194     106.596  11.685 112.700  1.00  0.00           O
ATOM   7344  O12 POPEo 194     105.126  12.675 110.969  1.00  0.00           O
ATOM   7345  C1  POPEo 194     106.055  11.145 113.889  1.00  0.00           C
ATOM   7348  C2  POPEo 194     105.446  12.275 114.759  1.00  0.00           C
ATOM   7350  O21 POPEo 194     105.596  12.025 116.169  1.00  0.00           O
ATOM   7351  C21 POPEo 194     105.015  10.945 116.689  1.00  0.00           C
ATOM   7352  O22 POPEo 194     104.536  10.025 116.060  1.00  0.00           O
ATOM   7353  C22 POPEo 194     105.005  11.035 118.219  1.00  0.00           C
ATOM   7356  C3  POPEo 194     103.975  12.585 114.340  1.00  0.00           C
ATOM   7359  O31 POPEo 194     103.455  13.895 114.689  1.00  0.00           O
ATOM   7360  C31 POPEo 194     103.056  14.045 115.950  1.00  0.00           C
ATOM   7361  O32 POPEo 194     103.575  13.555 116.929  1.00  0.00           O
ATOM   7362  C32 POPEo 194     101.686  14.725 115.979  1.00  0.00           C
ATOM   7365  C23 POPEo 194     103.596  10.835 118.830  1.00  0.00           C
ATOM   7368  C24 POPEo 194     103.536  11.225 120.319  1.00  0.00           C
ATOM   7371  C25 POPEo 194     104.635  10.545 121.130  1.00  0.00           C
ATOM   7374  C26 POPEo 194     104.315  10.435 122.630  1.00  0.00           C
ATOM   7377  C27 POPEo 194     105.406   9.635 123.350  1.00  0.00           C
ATOM   7380  C28 POPEo 194     105.056   9.275 124.800  1.00  0.00           C
ATOM   7383  C29 POPEo 194     105.955   8.165 125.279  1.00  0.00           C
ATOM   7385 0C21 POPEo 194     107.265   8.295 125.579  1.00  0.00           C
ATOM   7387 1C21 POPEo 194     108.046   9.575 125.620  1.00  0.00           C
ATOM   7390 2C21 POPEo 194     108.566   9.835 127.049  1.00  0.00           C
ATOM   7393 3C21 POPEo 194     107.445   9.955 128.090  1.00  0.00           C
ATOM   7396 4C21 POPEo 194     107.995  10.105 129.510  1.00  0.00           C
ATOM   7399 5C21 POPEo 194     106.905  10.055 130.590  1.00  0.00           C
ATOM   7402 6C21 POPEo 194     106.365  11.435 130.979  1.00  0.00           C
ATOM   7405 7C21 POPEo 194     105.276  11.345 132.049  1.00  0.00           C
ATOM   7408 8C21 POPEo 194     105.045  12.655 132.799  1.00  0.00           C
ATOM   7412  C33 POPEo 194     101.015  14.845 117.380  1.00  0.00           C
ATOM   7415  C34 POPEo 194      99.646  14.135 117.430  1.00  0.00           C
ATOM   7418  C35 POPEo 194      98.786  14.535 118.640  1.00  0.00           C
ATOM   7421  C36 POPEo 194      98.895  13.615 119.859  1.00  0.00           C
ATOM   7424  C37 POPEo 194     100.166  13.805 120.699  1.00  0.00           C
ATOM   7427  C38 POPEo 194     100.136  12.925 121.960  1.00  0.00           C
ATOM   7430  C39 POPEo 194     101.166  13.315 123.030  1.00  0.00           C
ATOM   7433 0C31 POPEo 194     101.045  12.415 124.270  1.00  0.00           C
ATOM   7436 1C31 POPEo 194     102.076  12.725 125.369  1.00  0.00           C
ATOM   7439 2C31 POPEo 194     102.126  11.655 126.470  1.00  0.00           C
ATOM   7442 3C31 POPEo 194     100.805  11.505 127.229  1.00  0.00           C
ATOM   7445 4C31 POPEo 194     100.896  10.505 128.389  1.00  0.00           C
ATOM   7448 5C31 POPEo 194      99.626  10.525 129.250  1.00  0.00           C
ATOM   7451 6C31 POPEo 194      99.415   9.265 130.100  1.00  0.00           C
ATOM   7455  NH3 POPEp 195      82.745  83.765 114.499  1.00  0.00           N
ATOM   7459  C12 POPEp 195      81.426  83.955 113.799  1.00  0.00           C
ATOM   7462  C11 POPEp 195      80.446  82.775 114.009  1.00  0.00           C
ATOM   7465  P   POPEp 195      77.885  82.876 113.210  1.00  0.00           P
ATOM   7466  O13 POPEp 195      77.325  84.046 112.489  1.00  0.00           O
ATOM   7467  O14 POPEp 195      77.376  81.535 112.829  1.00  0.00           O
ATOM   7468  O11 POPEp 195      77.685  83.076 114.750  1.00  0.00           O
ATOM   7469  O12 POPEp 195      79.446  82.807 112.990  1.00  0.00           O
ATOM   7470  C1  POPEp 195      76.446  83.545 115.270  1.00  0.00           C
ATOM   7473  C2  POPEp 195      76.716  84.175 116.649  1.00  0.00           C
ATOM   7475  O21 POPEp 195      75.456  84.656 117.150  1.00  0.00           O
ATOM   7476  C21 POPEp 195      75.286  84.455 118.459  1.00  0.00           C
ATOM   7477  O22 POPEp 195      76.066  83.885 119.189  1.00  0.00           O
ATOM   7478  C22 POPEp 195      73.995  85.126 118.929  1.00  0.00           C
ATOM   7481  C3  POPEp 195      77.786  85.307 116.520  1.00  0.00           C
ATOM   7484  O31 POPEp 195      78.056  86.026 117.740  1.00  0.00           O
ATOM   7485  C31 POPEp 195      77.225  87.016 118.009  1.00  0.00           C
ATOM   7486  O32 POPEp 195      76.215  87.305 117.370  1.00  0.00           O
ATOM   7487  C32 POPEp 195      77.685  87.775 119.250  1.00  0.00           C
ATOM   7490  C23 POPEp 195      73.765  84.895 120.450  1.00  0.00           C
ATOM   7493  C24 POPEp 195      72.666  85.785 121.040  1.00  0.00           C
ATOM   7496  C25 POPEp 195      72.335  85.447 122.499  1.00  0.00           C
ATOM   7499  C26 POPEp 195      73.435  85.856 123.479  1.00  0.00           C
ATOM   7502  C27 POPEp 195      73.036  85.605 124.950  1.00  0.00           C
ATOM   7505  C28 POPEp 195      74.026  86.226 125.959  1.00  0.00           C
ATOM   7508  C29 POPEp 195      73.956  87.736 125.969  1.00  0.00           C
ATOM   7510 0C21 POPEp 195      73.225  88.475 126.809  1.00  0.00           C
ATOM   7512 1C21 POPEp 195      72.335  87.965 127.919  1.00  0.00           C
ATOM   7515 2C21 POPEp 195      72.795  88.485 129.299  1.00  0.00           C
ATOM   7518 3C21 POPEp 195      72.045  87.816 130.460  1.00  0.00           C
ATOM   7521 4C21 POPEp 195      72.435  88.385 131.829  1.00  0.00           C
ATOM   7524 5C21 POPEp 195      71.696  89.676 132.229  1.00  0.00           C
ATOM   7527 6C21 POPEp 195      70.176  89.495 132.270  1.00  0.00           C
ATOM   7530 7C21 POPEp 195      69.456  90.465 133.219  1.00  0.00           C
ATOM   7533 8C21 POPEp 195      67.986  90.116 133.389  1.00  0.00           C
ATOM   7537  C33 POPEp 195      77.515  86.946 120.539  1.00  0.00           C
ATOM   7540  C34 POPEp 195      77.825  87.746 121.820  1.00  0.00           C
ATOM   7543  C35 POPEp 195      77.736  86.846 123.049  1.00  0.00           C
ATOM   7546  C36 POPEp 195      77.946  87.576 124.390  1.00  0.00           C
ATOM   7549  C37 POPEp 195      77.946  86.576 125.549  1.00  0.00           C
ATOM   7552  C38 POPEp 195      77.865  87.206 126.939  1.00  0.00           C
ATOM   7555  C39 POPEp 195      79.176  87.886 127.349  1.00  0.00           C
ATOM   7558 0C31 POPEp 195      79.176  88.245 128.840  1.00  0.00           C
ATOM   7561 1C31 POPEp 195      80.476  88.936 129.270  1.00  0.00           C
ATOM   7564 2C31 POPEp 195      80.416  89.376 130.729  1.00  0.00           C
ATOM   7567 3C31 POPEp 195      81.386  90.526 131.040  1.00  0.00           C
ATOM   7570 4C31 POPEp 195      81.286  90.956 132.510  1.00  0.00           C
ATOM   7573 5C31 POPEp 195      82.435  91.876 132.930  1.00  0.00           C
ATOM   7576 6C31 POPEp 195      82.265  92.425 134.350  1.00  0.00           C
ATOM   7580  NH3 POPEq 196      26.026 114.686 113.830  1.00  0.00           N
ATOM   7584  C12 POPEq 196      26.556 114.846 112.430  1.00  0.00           C
ATOM   7587  C11 POPEq 196      25.396 114.855 111.429  1.00  0.00           C
ATOM   7590  P   POPEq 196      23.016 113.866 111.939  1.00  0.00           P
ATOM   7591  O13 POPEq 196      22.415 114.706 110.880  1.00  0.00           O
ATOM   7592  O14 POPEq 196      22.415 112.527 112.189  1.00  0.00           O
ATOM   7593  O11 POPEq 196      23.116 114.715 113.299  1.00  0.00           O
ATOM   7594  O12 POPEq 196      24.546 113.716 111.630  1.00  0.00           O
ATOM   7595  C1  POPEq 196      22.675 114.156 114.549  1.00  0.00           C
ATOM   7598  C2  POPEq 196      23.196 114.875 115.850  1.00  0.00           C
ATOM   7600  O21 POPEq 196      23.106 113.866 116.870  1.00  0.00           O
ATOM   7601  C21 POPEq 196      23.936 113.936 117.910  1.00  0.00           C
ATOM   7602  O22 POPEq 196      24.845 114.715 118.049  1.00  0.00           O
ATOM   7603  C22 POPEq 196      23.606 112.705 118.760  1.00  0.00           C
ATOM   7606  C3  POPEq 196      22.376 116.157 116.239  1.00  0.00           C
ATOM   7609  O31 POPEq 196      22.596 116.496 117.619  1.00  0.00           O
ATOM   7610  C31 POPEq 196      21.566 116.646 118.469  1.00  0.00           C
ATOM   7611  O32 POPEq 196      21.595 116.296 119.639  1.00  0.00           O
ATOM   7612  C32 POPEq 196      20.396 117.407 117.850  1.00  0.00           C
ATOM   7615  C23 POPEq 196      24.036 112.616 120.249  1.00  0.00           C
ATOM   7618  C24 POPEq 196      23.486 111.265 120.749  1.00  0.00           C
ATOM   7621  C25 POPEq 196      23.556 110.865 122.229  1.00  0.00           C
ATOM   7624  C26 POPEq 196      23.655 111.975 123.280  1.00  0.00           C
ATOM   7627  C27 POPEq 196      23.305 111.405 124.660  1.00  0.00           C
ATOM   7630  C28 POPEq 196      23.286 112.435 125.810  1.00  0.00           C
ATOM   7633  C29 POPEq 196      22.366 111.925 126.899  1.00  0.00           C
ATOM   7635 0C21 POPEq 196      22.715 111.496 128.130  1.00  0.00           C
ATOM   7637 1C21 POPEq 196      24.095 111.465 128.729  1.00  0.00           C
ATOM   7640 2C21 POPEq 196      24.935 110.256 128.299  1.00  0.00           C
ATOM   7643 3C21 POPEq 196      26.206 110.076 129.160  1.00  0.00           C
ATOM   7646 4C21 POPEq 196      27.166 109.057 128.550  1.00  0.00           C
ATOM   7649 5C21 POPEq 196      28.005 108.306 129.600  1.00  0.00           C
ATOM   7652 6C21 POPEq 196      28.906 107.246 128.939  1.00  0.00           C
ATOM   7655 7C21 POPEq 196      29.576 106.296 129.940  1.00  0.00           C
ATOM   7658 8C21 POPEq 196      30.166 105.056 129.270  1.00  0.00           C
ATOM   7662  C33 POPEq 196      19.515 118.055 118.960  1.00  0.00           C
ATOM   7665  C34 POPEq 196      18.196 118.625 118.420  1.00  0.00           C
ATOM   7668  C35 POPEq 196      17.335 119.296 119.510  1.00  0.00           C
ATOM   7671  C36 POPEq 196      17.146 118.456 120.780  1.00  0.00           C
ATOM   7674  C37 POPEq 196      16.175 119.095 121.759  1.00  0.00           C
ATOM   7677  C38 POPEq 196      16.016 118.266 123.039  1.00  0.00           C
ATOM   7680  C39 POPEq 196      15.036 118.885 124.040  1.00  0.00           C
ATOM   7683 0C31 POPEq 196      15.626 120.085 124.790  1.00  0.00           C
ATOM   7686 1C31 POPEq 196      14.566 120.876 125.579  1.00  0.00           C
ATOM   7689 2C31 POPEq 196      15.156 122.115 126.260  1.00  0.00           C
ATOM   7692 3C31 POPEq 196      15.995 121.826 127.510  1.00  0.00           C
ATOM   7695 4C31 POPEq 196      15.126 121.546 128.739  1.00  0.00           C
ATOM   7698 5C31 POPEq 196      15.906 121.726 130.049  1.00  0.00           C
ATOM   7701 6C31 POPEq 196      15.026 121.595 131.280  1.00  0.00           C
ATOM   7705  NH3 POPEr 197      86.265 124.466 111.520  1.00  0.00           N
ATOM   7709  C12 POPEr 197      87.176 123.256 111.479  1.00  0.00           C
ATOM   7712  C11 POPEr 197      88.286 123.436 110.450  1.00  0.00           C
ATOM   7715  P   POPEr 197      90.616 122.215 110.719  1.00  0.00           P
ATOM   7716  O13 POPEr 197      91.246 123.545 110.530  1.00  0.00           O
ATOM   7717  O14 POPEr 197      91.236 121.076 109.999  1.00  0.00           O
ATOM   7718  O11 POPEr 197      90.616 121.855 112.259  1.00  0.00           O
ATOM   7719  O12 POPEr 197      89.086 122.255 110.380  1.00  0.00           O
ATOM   7720  C1  POPEr 197      90.395 120.516 112.720  1.00  0.00           C
ATOM   7723  C2  POPEr 197      91.616 120.006 113.550  1.00  0.00           C
ATOM   7725  O21 POPEr 197      91.376 120.436 114.899  1.00  0.00           O
ATOM   7726  C21 POPEr 197      92.256 121.005 115.679  1.00  0.00           C
ATOM   7727  O22 POPEr 197      93.435 121.226 115.460  1.00  0.00           O
ATOM   7728  C22 POPEr 197      91.545 121.426 116.960  1.00  0.00           C
ATOM   7731  C3  POPEr 197      92.965 120.376 112.810  1.00  0.00           C
ATOM   7734  O31 POPEr 197      94.245 119.925 113.310  1.00  0.00           O
ATOM   7735  C31 POPEr 197      94.385 118.866 114.079  1.00  0.00           C
ATOM   7736  O32 POPEr 197      93.536 118.065 114.390  1.00  0.00           O
ATOM   7737  C32 POPEr 197      95.866 118.745 114.499  1.00  0.00           C
ATOM   7740  C23 POPEr 197      92.545 121.697 118.100  1.00  0.00           C
ATOM   7743  C24 POPEr 197      92.025 121.236 119.460  1.00  0.00           C
ATOM   7746  C25 POPEr 197      93.135 121.136 120.509  1.00  0.00           C
ATOM   7749  C26 POPEr 197      92.666 120.386 121.759  1.00  0.00           C
ATOM   7752  C27 POPEr 197      93.695 120.485 122.889  1.00  0.00           C
ATOM   7755  C28 POPEr 197      93.385 119.506 124.029  1.00  0.00           C
ATOM   7758  C29 POPEr 197      94.275 119.785 125.210  1.00  0.00           C
ATOM   7760 0C21 POPEr 197      93.865 119.935 126.479  1.00  0.00           C
ATOM   7762 1C21 POPEr 197      92.445 119.776 126.939  1.00  0.00           C
ATOM   7765 2C21 POPEr 197      92.325 119.746 128.479  1.00  0.00           C
ATOM   7768 3C21 POPEr 197      93.105 118.587 129.110  1.00  0.00           C
ATOM   7771 4C21 POPEr 197      92.876 118.465 130.620  1.00  0.00           C
ATOM   7774 5C21 POPEr 197      93.506 117.206 131.239  1.00  0.00           C
ATOM   7777 6C21 POPEr 197      94.945 116.955 130.740  1.00  0.00           C
ATOM   7780 7C21 POPEr 197      95.705 115.906 131.560  1.00  0.00           C
ATOM   7783 8C21 POPEr 197      96.836 115.246 130.760  1.00  0.00           C
ATOM   7787  C33 POPEr 197      96.516 117.495 113.869  1.00  0.00           C
ATOM   7790  C34 POPEr 197      98.015 117.316 114.149  1.00  0.00           C
ATOM   7793  C35 POPEr 197      98.326 116.496 115.410  1.00  0.00           C
ATOM   7796  C36 POPEr 197      99.825 116.206 115.559  1.00  0.00           C
ATOM   7799  C37 POPEr 197     100.255 115.896 116.999  1.00  0.00           C
ATOM   7802  C38 POPEr 197     101.736 115.516 117.049  1.00  0.00           C
ATOM   7805  C39 POPEr 197     102.356 115.495 118.459  1.00  0.00           C
ATOM   7808 0C31 POPEr 197     101.866 114.326 119.320  1.00  0.00           C
ATOM   7811 1C31 POPEr 197     102.696 114.115 120.600  1.00  0.00           C
ATOM   7814 2C31 POPEr 197     104.096 113.545 120.329  1.00  0.00           C
ATOM   7817 3C31 POPEr 197     104.786 113.076 121.619  1.00  0.00           C
ATOM   7820 4C31 POPEr 197     105.546 114.186 122.359  1.00  0.00           C
ATOM   7823 5C31 POPEr 197     105.775 113.826 123.830  1.00  0.00           C
ATOM   7826 6C31 POPEr 197     106.815 114.706 124.510  1.00  0.00           C
ATOM   7830  NH3 POPEs 198     123.426  47.106 153.740  1.00  0.00           N
ATOM   7834  C12 POPEs 198     122.505  47.586 154.830  1.00  0.00           C
ATOM   7837  C11 POPEs 198     122.216  46.425 155.789  1.00  0.00           C
ATOM   7840  P   POPEs 198     122.146  43.946 154.830  1.00  0.00           P
ATOM   7841  O13 POPEs 198     122.806  43.465 156.049  1.00  0.00           O
ATOM   7842  O14 POPEs 198     121.066  43.097 154.269  1.00  0.00           O
ATOM   7843  O11 POPEs 198     123.236  44.315 153.730  1.00  0.00           O
ATOM   7844  O12 POPEs 198     121.526  45.365 155.130  1.00  0.00           O
ATOM   7845  C1  POPEs 198     124.215  43.335 153.320  1.00  0.00           C
ATOM   7848  C2  POPEs 198     123.946  42.806 151.880  1.00  0.00           C
ATOM   7850  O21 POPEs 198     125.085  43.015 151.010  1.00  0.00           O
ATOM   7851  C21 POPEs 198     125.716  41.905 150.649  1.00  0.00           C
ATOM   7852  O22 POPEs 198     125.856  40.896 151.329  1.00  0.00           O
ATOM   7853  C22 POPEs 198     126.225  42.005 149.210  1.00  0.00           C
ATOM   7856  C3  POPEs 198     122.745  43.535 151.230  1.00  0.00           C
ATOM   7859  O31 POPEs 198     122.225  42.815 150.109  1.00  0.00           O
ATOM   7860  C31 POPEs 198     122.645  43.146 148.910  1.00  0.00           C
ATOM   7861  O32 POPEs 198     123.506  43.965 148.630  1.00  0.00           O
ATOM   7862  C32 POPEs 198     121.775  42.346 147.949  1.00  0.00           C
ATOM   7865  C23 POPEs 198     125.576  40.915 148.320  1.00  0.00           C
ATOM   7868  C24 POPEs 198     126.346  40.597 147.029  1.00  0.00           C
ATOM   7871  C25 POPEs 198     125.626  39.566 146.140  1.00  0.00           C
ATOM   7874  C26 POPEs 198     126.405  39.225 144.870  1.00  0.00           C
ATOM   7877  C27 POPEs 198     125.626  38.306 143.920  1.00  0.00           C
ATOM   7880  C28 POPEs 198     126.435  37.925 142.670  1.00  0.00           C
ATOM   7883  C29 POPEs 198     125.635  37.095 141.700  1.00  0.00           C
ATOM   7885 0C21 POPEs 198     125.576  37.266 140.369  1.00  0.00           C
ATOM   7887 1C21 POPEs 198     126.346  38.275 139.560  1.00  0.00           C
ATOM   7890 2C21 POPEs 198     126.736  37.756 138.170  1.00  0.00           C
ATOM   7893 3C21 POPEs 198     127.536  38.796 137.380  1.00  0.00           C
ATOM   7896 4C21 POPEs 198     127.866  38.385 135.950  1.00  0.00           C
ATOM   7899 5C21 POPEs 198     126.635  38.385 135.030  1.00  0.00           C
ATOM   7902 6C21 POPEs 198     127.006  37.916 133.620  1.00  0.00           C
ATOM   7905 7C21 POPEs 198     125.786  37.785 132.720  1.00  0.00           C
ATOM   7908 8C21 POPEs 198     126.125  37.005 131.450  1.00  0.00           C
ATOM   7912  C33 POPEs 198     122.106  42.346 146.450  1.00  0.00           C
ATOM   7915  C34 POPEs 198     121.115  41.395 145.760  1.00  0.00           C
ATOM   7918  C35 POPEs 198     121.096  41.486 144.240  1.00  0.00           C
ATOM   7921  C36 POPEs 198     122.265  40.755 143.560  1.00  0.00           C
ATOM   7924  C37 POPEs 198     122.235  40.965 142.049  1.00  0.00           C
ATOM   7927  C38 POPEs 198     123.426  40.336 141.330  1.00  0.00           C
ATOM   7930  C39 POPEs 198     123.646  40.905 139.919  1.00  0.00           C
ATOM   7933 0C31 POPEs 198     123.146  40.016 138.780  1.00  0.00           C
ATOM   7936 1C31 POPEs 198     123.725  40.475 137.430  1.00  0.00           C
ATOM   7939 2C31 POPEs 198     122.696  40.527 136.289  1.00  0.00           C
ATOM   7942 3C31 POPEs 198     122.246  39.146 135.819  1.00  0.00           C
ATOM   7945 4C31 POPEs 198     121.195  39.245 134.700  1.00  0.00           C
ATOM   7948 5C31 POPEs 198     120.915  37.885 134.040  1.00  0.00           C
ATOM   7951 6C31 POPEs 198     119.975  37.986 132.829  1.00  0.00           C
ATOM   7955  NH3 POPEt 199      59.535  63.065 116.700  1.00  0.00           N
ATOM   7959  C12 POPEt 199      60.556  62.146 116.079  1.00  0.00           C
ATOM   7962  C11 POPEt 199      59.876  60.795 115.810  1.00  0.00           C
ATOM   7965  P   POPEt 199      58.316  59.056 116.920  1.00  0.00           P
ATOM   7966  O13 POPEt 199      57.295  59.286 115.889  1.00  0.00           O
ATOM   7967  O14 POPEt 199      59.216  57.896 116.730  1.00  0.00           O
ATOM   7968  O11 POPEt 199      57.646  58.995 118.350  1.00  0.00           O
ATOM   7969  O12 POPEt 199      59.205  60.365 116.999  1.00  0.00           O
ATOM   7970  C1  POPEt 199      56.876  60.075 118.889  1.00  0.00           C
ATOM   7973  C2  POPEt 199      55.446  59.595 119.280  1.00  0.00           C
ATOM   7975  O21 POPEt 199      54.655  60.635 119.899  1.00  0.00           O
ATOM   7976  C21 POPEt 199      54.946  61.035 121.120  1.00  0.00           C
ATOM   7977  O22 POPEt 199      55.975  60.785 121.730  1.00  0.00           O
ATOM   7978  C22 POPEt 199      53.776  61.805 121.730  1.00  0.00           C
ATOM   7981  C3  POPEt 199      55.476  58.275 120.119  1.00  0.00           C
ATOM   7984  O31 POPEt 199      54.196  57.966 120.719  1.00  0.00           O
ATOM   7985  C31 POPEt 199      54.226  57.205 121.809  1.00  0.00           C
ATOM   7986  O32 POPEt 199      55.225  56.695 122.290  1.00  0.00           O
ATOM   7987  C32 POPEt 199      52.825  57.095 122.410  1.00  0.00           C
ATOM   7990  C23 POPEt 199      53.756  61.675 123.270  1.00  0.00           C
ATOM   7993  C24 POPEt 199      52.576  62.386 123.939  1.00  0.00           C
ATOM   7996  C25 POPEt 199      52.405  61.996 125.410  1.00  0.00           C
ATOM   7999  C26 POPEt 199      51.446  62.936 126.160  1.00  0.00           C
ATOM   8002  C27 POPEt 199      51.175  62.486 127.609  1.00  0.00           C
ATOM   8005  C28 POPEt 199      50.146  63.356 128.360  1.00  0.00           C
ATOM   8008  C29 POPEt 199      50.616  64.766 128.620  1.00  0.00           C
ATOM   8010 0C21 POPEt 199      50.365  65.526 129.709  1.00  0.00           C
ATOM   8012 1C21 POPEt 199      49.535  65.125 130.920  1.00  0.00           C
ATOM   8015 2C21 POPEt 199      50.356  65.087 132.219  1.00  0.00           C
ATOM   8018 3C21 POPEt 199      49.756  64.135 133.280  1.00  0.00           C
ATOM   8021 4C21 POPEt 199      48.335  64.486 133.739  1.00  0.00           C
ATOM   8024 5C21 POPEt 199      48.285  65.666 134.729  1.00  0.00           C
ATOM   8027 6C21 POPEt 199      46.885  65.865 135.329  1.00  0.00           C
ATOM   8030 7C21 POPEt 199      46.876  66.865 136.490  1.00  0.00           C
ATOM   8033 8C21 POPEt 199      45.495  67.005 137.150  1.00  0.00           C
ATOM   8037  C33 POPEt 199      52.725  57.495 123.900  1.00  0.00           C
ATOM   8040  C34 POPEt 199      51.346  57.155 124.479  1.00  0.00           C
ATOM   8043  C35 POPEt 199      51.155  57.566 125.950  1.00  0.00           C
ATOM   8046  C36 POPEt 199      51.425  56.406 126.920  1.00  0.00           C
ATOM   8049  C37 POPEt 199      51.335  56.835 128.389  1.00  0.00           C
ATOM   8052  C38 POPEt 199      51.405  55.646 129.359  1.00  0.00           C
ATOM   8055  C39 POPEt 199      51.335  56.075 130.829  1.00  0.00           C
ATOM   8058 0C31 POPEt 199      51.405  54.885 131.799  1.00  0.00           C
ATOM   8061 1C31 POPEt 199      51.175  55.306 133.260  1.00  0.00           C
ATOM   8064 2C31 POPEt 199      51.565  54.195 134.240  1.00  0.00           C
ATOM   8067 3C31 POPEt 199      51.456  54.615 135.710  1.00  0.00           C
ATOM   8070 4C31 POPEt 199      52.126  53.605 136.639  1.00  0.00           C
ATOM   8073 5C31 POPEt 199      52.066  54.035 138.109  1.00  0.00           C
ATOM   8076 6C31 POPEt 199      52.755  53.036 139.040  1.00  0.00           C
ATOM   8080  NH3 POPEu 200      89.145  89.446 110.570  1.00  0.00           N
ATOM   8084  C12 POPEu 200      88.926  88.016 110.109  1.00  0.00           C
ATOM   8087  C11 POPEu 200      89.886  87.016 110.790  1.00  0.00           C
ATOM   8090  P   POPEu 200      89.145  84.475 110.799  1.00  0.00           P
ATOM   8091  O13 POPEu 200      87.685  84.606 110.689  1.00  0.00           O
ATOM   8092  O14 POPEu 200      89.725  83.196 110.340  1.00  0.00           O
ATOM   8093  O11 POPEu 200      89.506  84.646 112.329  1.00  0.00           O
ATOM   8094  O12 POPEu 200      89.865  85.736 110.150  1.00  0.00           O
ATOM   8095  C1  POPEu 200      90.856  84.486 112.779  1.00  0.00           C
ATOM   8098  C2  POPEu 200      90.905  83.415 113.900  1.00  0.00           C
ATOM   8100  O21 POPEu 200      92.276  83.196 114.259  1.00  0.00           O
ATOM   8101  C21 POPEu 200      92.946  83.936 115.150  1.00  0.00           C
ATOM   8102  O22 POPEu 200      94.156  83.917 115.259  1.00  0.00           O
ATOM   8103  C22 POPEu 200      92.015  84.785 116.050  1.00  0.00           C
ATOM   8106  C3  POPEu 200      90.255  82.076 113.439  1.00  0.00           C
ATOM   8109  O31 POPEu 200      90.376  80.936 114.329  1.00  0.00           O
ATOM   8110  C31 POPEu 200      90.115  81.035 115.620  1.00  0.00           C
ATOM   8111  O32 POPEu 200      89.935  82.065 116.260  1.00  0.00           O
ATOM   8112  C32 POPEu 200      90.005  79.635 116.219  1.00  0.00           C
ATOM   8115  C23 POPEu 200      92.685  85.406 117.310  1.00  0.00           C
ATOM   8118  C24 POPEu 200      91.616  85.845 118.329  1.00  0.00           C
ATOM   8121  C25 POPEu 200      92.135  85.906 119.770  1.00  0.00           C
ATOM   8124  C26 POPEu 200      92.806  87.225 120.139  1.00  0.00           C
ATOM   8127  C27 POPEu 200      91.796  88.275 120.600  1.00  0.00           C
ATOM   8130  C28 POPEu 200      92.526  89.586 120.860  1.00  0.00           C
ATOM   8133  C29 POPEu 200      91.745  90.605 121.639  1.00  0.00           C
ATOM   8135 0C21 POPEu 200      91.785  90.785 122.969  1.00  0.00           C
ATOM   8137 1C21 POPEu 200      92.575  89.935 123.929  1.00  0.00           C
ATOM   8140 2C21 POPEu 200      92.155  90.186 125.389  1.00  0.00           C
ATOM   8143 3C21 POPEu 200      90.775  89.595 125.719  1.00  0.00           C
ATOM   8146 4C21 POPEu 200      90.535  89.416 127.229  1.00  0.00           C
ATOM   8149 5C21 POPEu 200      90.696  90.716 128.030  1.00  0.00           C
ATOM   8152 6C21 POPEu 200      90.295  90.546 129.499  1.00  0.00           C
ATOM   8155 7C21 POPEu 200      90.716  91.735 130.369  1.00  0.00           C
ATOM   8158 8C21 POPEu 200      90.215  91.665 131.820  1.00  0.00           C
ATOM   8162  C33 POPEu 200      90.385  79.586 117.720  1.00  0.00           C
ATOM   8165  C34 POPEu 200      90.316  78.156 118.240  1.00  0.00           C
ATOM   8168  C35 POPEu 200      90.316  77.975 119.770  1.00  0.00           C
ATOM   8171  C36 POPEu 200      91.715  77.745 120.369  1.00  0.00           C
ATOM   8174  C37 POPEu 200      91.635  76.986 121.700  1.00  0.00           C
ATOM   8177  C38 POPEu 200      93.006  76.785 122.380  1.00  0.00           C
ATOM   8180  C39 POPEu 200      93.286  77.776 123.529  1.00  0.00           C
ATOM   8183 0C31 POPEu 200      92.325  77.566 124.709  1.00  0.00           C
ATOM   8186 1C31 POPEu 200      92.655  78.396 125.950  1.00  0.00           C
ATOM   8189 2C31 POPEu 200      91.545  78.255 126.999  1.00  0.00           C
ATOM   8192 3C31 POPEu 200      91.866  78.885 128.360  1.00  0.00           C
ATOM   8195 4C31 POPEu 200      93.006  78.175 129.119  1.00  0.00           C
ATOM   8198 5C31 POPEu 200      93.126  78.645 130.579  1.00  0.00           C
ATOM   8201 6C31 POPEu 200      94.236  77.925 131.350  1.00  0.00           C
ATOM   8205  NH3 POPEv 201      -1.235   3.335 153.559  1.00  0.00           N
ATOM   8209  C12 POPEv 201      -0.275   3.745 154.609  1.00  0.00           C
ATOM   8212  C11 POPEv 201       0.465   5.005 154.170  1.00  0.00           C
ATOM   8215  P   POPEv 201       2.526   6.205 155.199  1.00  0.00           P
ATOM   8216  O13 POPEv 201       1.916   6.535 156.500  1.00  0.00           O
ATOM   8217  O14 POPEv 201       3.976   5.935 155.229  1.00  0.00           O
ATOM   8218  O11 POPEv 201       2.176   7.325 154.109  1.00  0.00           O
ATOM   8219  O12 POPEv 201       1.796   4.935 154.649  1.00  0.00           O
ATOM   8220  C1  POPEv 201       3.176   7.715 153.149  1.00  0.00           C
ATOM   8223  C2  POPEv 201       2.586   7.955 151.729  1.00  0.00           C
ATOM   8225  O21 POPEv 201       2.816   9.305 151.290  1.00  0.00           O
ATOM   8226  C21 POPEv 201       4.036   9.515 150.800  1.00  0.00           C
ATOM   8227  O22 POPEv 201       4.956   8.725 150.859  1.00  0.00           O
ATOM   8228  C22 POPEv 201       4.076  10.875 150.089  1.00  0.00           C
ATOM   8231  C3  POPEv 201       1.066   7.645 151.619  1.00  0.00           C
ATOM   8234  O31 POPEv 201       0.475   8.135 150.400  1.00  0.00           O
ATOM   8235  C31 POPEv 201       0.836   7.495 149.290  1.00  0.00           C
ATOM   8236  O32 POPEv 201       1.526   6.495 149.240  1.00  0.00           O
ATOM   8237  C32 POPEv 201       0.275   8.235 148.070  1.00  0.00           C
ATOM   8240  C23 POPEv 201       2.706  11.525 149.759  1.00  0.00           C
ATOM   8243  C24 POPEv 201       2.826  12.855 148.990  1.00  0.00           C
ATOM   8246  C25 POPEv 201       2.986  12.695 147.469  1.00  0.00           C
ATOM   8249  C26 POPEv 201       1.666  12.415 146.759  1.00  0.00           C
ATOM   8252  C27 POPEv 201       1.776  12.445 145.229  1.00  0.00           C
ATOM   8255  C28 POPEv 201       0.395  12.355 144.560  1.00  0.00           C
ATOM   8258  C29 POPEv 201       0.465  12.415 143.059  1.00  0.00           C
ATOM   8260 0C21 POPEv 201       0.546  13.545 142.320  1.00  0.00           C
ATOM   8262 1C21 POPEv 201       0.616  14.955 142.869  1.00  0.00           C
ATOM   8265 2C21 POPEv 201       1.766  15.785 142.250  1.00  0.00           C
ATOM   8268 3C21 POPEv 201       1.456  16.295 140.829  1.00  0.00           C
ATOM   8271 4C21 POPEv 201       2.616  16.055 139.859  1.00  0.00           C
ATOM   8274 5C21 POPEv 201       2.346  16.555 138.430  1.00  0.00           C
ATOM   8277 6C21 POPEv 201       2.236  18.085 138.319  1.00  0.00           C
ATOM   8280 7C21 POPEv 201       2.096  18.566 136.859  1.00  0.00           C
ATOM   8283 8C21 POPEv 201       1.796  20.056 136.750  1.00  0.00           C
ATOM   8287  C33 POPEv 201       0.706   7.585 146.740  1.00  0.00           C
ATOM   8290  C34 POPEv 201       0.275   8.435 145.530  1.00  0.00           C
ATOM   8293  C35 POPEv 201       0.065   7.645 144.230  1.00  0.00           C
ATOM   8296  C36 POPEv 201       1.266   6.765 143.859  1.00  0.00           C
ATOM   8299  C37 POPEv 201       1.266   6.315 142.390  1.00  0.00           C
ATOM   8302  C38 POPEv 201       2.506   5.465 142.130  1.00  0.00           C
ATOM   8305  C39 POPEv 201       2.956   5.385 140.670  1.00  0.00           C
ATOM   8308 0C31 POPEv 201       4.436   4.975 140.570  1.00  0.00           C
ATOM   8311 1C31 POPEv 201       4.906   4.785 139.130  1.00  0.00           C
ATOM   8314 2C31 POPEv 201       6.416   4.545 139.040  1.00  0.00           C
ATOM   8317 3C31 POPEv 201       6.916   4.365 137.600  1.00  0.00           C
ATOM   8320 4C31 POPEv 201       6.526   3.005 137.010  1.00  0.00           C
ATOM   8323 5C31 POPEv 201       6.866   2.875 135.520  1.00  0.00           C
ATOM   8326 6C31 POPEv 201       6.476   1.525 134.940  1.00  0.00           C
ATOM   8330  NH3 POPEw 202      79.715  39.056 158.160  1.00  0.00           N
ATOM   8334  C12 POPEw 202      80.306  39.195 159.539  1.00  0.00           C
ATOM   8337  C11 POPEw 202      81.745  38.635 159.609  1.00  0.00           C
ATOM   8340  P   POPEw 202      83.065  39.396 157.459  1.00  0.00           P
ATOM   8341  O13 POPEw 202      81.826  39.685 156.710  1.00  0.00           O
ATOM   8342  O14 POPEw 202      84.245  40.256 157.210  1.00  0.00           O
ATOM   8343  O11 POPEw 202      83.396  37.845 157.299  1.00  0.00           O
ATOM   8344  O12 POPEw 202      82.696  39.515 158.989  1.00  0.00           O
ATOM   8345  C1  POPEw 202      84.376  37.396 156.370  1.00  0.00           C
ATOM   8348  C2  POPEw 202      83.725  36.655 155.180  1.00  0.00           C
ATOM   8350  O21 POPEw 202      84.725  36.515 154.150  1.00  0.00           O
ATOM   8351  C21 POPEw 202      84.846  35.316 153.639  1.00  0.00           C
ATOM   8352  O22 POPEw 202      84.265  34.306 154.020  1.00  0.00           O
ATOM   8353  C22 POPEw 202      85.756  35.375 152.419  1.00  0.00           C
ATOM   8356  C3  POPEw 202      82.486  37.415 154.630  1.00  0.00           C
ATOM   8359  O31 POPEw 202      81.915  36.836 153.429  1.00  0.00           O
ATOM   8360  C31 POPEw 202      82.165  37.516 152.309  1.00  0.00           C
ATOM   8361  O32 POPEw 202      82.906  38.475 152.210  1.00  0.00           O
ATOM   8362  C32 POPEw 202      81.416  36.875 151.150  1.00  0.00           C
ATOM   8365  C23 POPEw 202      86.416  34.015 152.120  1.00  0.00           C
ATOM   8368  C24 POPEw 202      87.195  34.006 150.789  1.00  0.00           C
ATOM   8371  C25 POPEw 202      86.426  34.496 149.560  1.00  0.00           C
ATOM   8374  C26 POPEw 202      87.185  34.205 148.260  1.00  0.00           C
ATOM   8377  C27 POPEw 202      86.405  34.595 146.999  1.00  0.00           C
ATOM   8380  C28 POPEw 202      87.085  34.125 145.689  1.00  0.00           C
ATOM   8383  C29 POPEw 202      88.405  34.795 145.389  1.00  0.00           C
ATOM   8385 0C21 POPEw 202      89.135  34.535 144.289  1.00  0.00           C
ATOM   8387 1C21 POPEw 202      88.746  33.545 143.219  1.00  0.00           C
ATOM   8390 2C21 POPEw 202      87.755  34.155 142.200  1.00  0.00           C
ATOM   8393 3C21 POPEw 202      88.435  35.016 141.120  1.00  0.00           C
ATOM   8396 4C21 POPEw 202      87.536  36.165 140.649  1.00  0.00           C
ATOM   8399 5C21 POPEw 202      87.995  36.836 139.350  1.00  0.00           C
ATOM   8402 6C21 POPEw 202      89.495  37.145 139.280  1.00  0.00           C
ATOM   8405 7C21 POPEw 202      89.846  38.005 138.059  1.00  0.00           C
ATOM   8408 8C21 POPEw 202      91.335  38.325 137.950  1.00  0.00           C
ATOM   8412  C33 POPEw 202      82.195  36.985 149.820  1.00  0.00           C
ATOM   8415  C34 POPEw 202      81.745  35.935 148.799  1.00  0.00           C
ATOM   8418  C35 POPEw 202      80.286  36.076 148.339  1.00  0.00           C
ATOM   8421  C36 POPEw 202      80.006  37.415 147.660  1.00  0.00           C
ATOM   8424  C37 POPEw 202      78.736  37.396 146.809  1.00  0.00           C
ATOM   8427  C38 POPEw 202      78.646  38.625 145.910  1.00  0.00           C
ATOM   8430  C39 POPEw 202      79.236  38.295 144.540  1.00  0.00           C
ATOM   8433 0C31 POPEw 202      79.446  39.475 143.590  1.00  0.00           C
ATOM   8436 1C31 POPEw 202      79.666  38.955 142.170  1.00  0.00           C
ATOM   8439 2C31 POPEw 202      80.115  39.995 141.140  1.00  0.00           C
ATOM   8442 3C31 POPEw 202      79.155  41.185 140.959  1.00  0.00           C
ATOM   8445 4C31 POPEw 202      77.706  40.795 140.649  1.00  0.00           C
ATOM   8448 5C31 POPEw 202      76.856  42.005 140.259  1.00  0.00           C
ATOM   8451 6C31 POPEw 202      75.356  41.786 140.469  1.00  0.00           C
ATOM   8455  NH3 POPEx 203      71.006   3.795 154.889  1.00  0.00           N
ATOM   8459  C12 POPEx 203      70.566   5.115 154.350  1.00  0.00           C
ATOM   8462  C11 POPEx 203      69.835   5.865 155.469  1.00  0.00           C
ATOM   8465  P   POPEx 203      71.416   7.865 156.039  1.00  0.00           P
ATOM   8466  O13 POPEx 203      71.185   8.725 157.210  1.00  0.00           O
ATOM   8467  O14 POPEx 203      72.816   7.665 155.600  1.00  0.00           O
ATOM   8468  O11 POPEx 203      70.536   8.355 154.830  1.00  0.00           O
ATOM   8469  O12 POPEx 203      70.795   6.445 156.329  1.00  0.00           O
ATOM   8470  C1  POPEx 203      71.175   8.775 153.630  1.00  0.00           C
ATOM   8473  C2  POPEx 203      70.166   9.535 152.739  1.00  0.00           C
ATOM   8475  O21 POPEx 203      70.725   9.585 151.430  1.00  0.00           O
ATOM   8476  C21 POPEx 203      70.225   8.775 150.519  1.00  0.00           C
ATOM   8477  O22 POPEx 203      69.265   8.025 150.670  1.00  0.00           O
ATOM   8478  C22 POPEx 203      71.085   8.945 149.259  1.00  0.00           C
ATOM   8481  C3  POPEx 203      69.925  10.985 153.240  1.00  0.00           C
ATOM   8484  O31 POPEx 203      69.216  11.745 152.230  1.00  0.00           O
ATOM   8485  C31 POPEx 203      67.895  11.575 152.260  1.00  0.00           C
ATOM   8486  O32 POPEx 203      67.236  11.265 153.240  1.00  0.00           O
ATOM   8487  C32 POPEx 203      67.386  11.625 150.820  1.00  0.00           C
ATOM   8490  C23 POPEx 203      70.316   9.175 147.949  1.00  0.00           C
ATOM   8493  C24 POPEx 203      71.265   9.365 146.749  1.00  0.00           C
ATOM   8496  C25 POPEx 203      71.515   8.095 145.910  1.00  0.00           C
ATOM   8499  C26 POPEx 203      72.045   6.895 146.719  1.00  0.00           C
ATOM   8502  C27 POPEx 203      72.486   5.705 145.839  1.00  0.00           C
ATOM   8505  C28 POPEx 203      72.825   4.415 146.609  1.00  0.00           C
ATOM   8508  C29 POPEx 203      73.966   4.545 147.600  1.00  0.00           C
ATOM   8510 0C21 POPEx 203      74.206   3.725 148.650  1.00  0.00           C
ATOM   8512 1C21 POPEx 203      73.376   2.525 149.029  1.00  0.00           C
ATOM   8515 2C21 POPEx 203      73.975   1.185 148.549  1.00  0.00           C
ATOM   8518 3C21 POPEx 203      73.935   1.015 147.029  1.00  0.00           C
ATOM   8521 4C21 POPEx 203      74.416  -0.365 146.560  1.00  0.00           C
ATOM   8524 5C21 POPEx 203      74.126  -0.585 145.070  1.00  0.00           C
ATOM   8527 6C21 POPEx 203      74.956  -1.716 144.449  1.00  0.00           C
ATOM   8530 7C21 POPEx 203      74.545  -1.986 142.990  1.00  0.00           C
ATOM   8533 8C21 POPEx 203      75.446  -2.996 142.290  1.00  0.00           C
ATOM   8537  C33 POPEx 203      66.136  12.505 150.549  1.00  0.00           C
ATOM   8540  C34 POPEx 203      64.946  11.745 149.919  1.00  0.00           C
ATOM   8543  C35 POPEx 203      65.255  10.815 148.730  1.00  0.00           C
ATOM   8546  C36 POPEx 203      65.746  11.475 147.430  1.00  0.00           C
ATOM   8549  C37 POPEx 203      66.615  10.515 146.600  1.00  0.00           C
ATOM   8552  C38 POPEx 203      66.486  10.655 145.070  1.00  0.00           C
ATOM   8555  C39 POPEx 203      67.716  10.095 144.350  1.00  0.00           C
ATOM   8558 0C31 POPEx 203      67.565   9.985 142.829  1.00  0.00           C
ATOM   8561 1C31 POPEx 203      68.905   9.645 142.139  1.00  0.00           C
ATOM   8564 2C31 POPEx 203      68.736   9.115 140.710  1.00  0.00           C
ATOM   8567 3C31 POPEx 203      68.446  10.175 139.639  1.00  0.00           C
ATOM   8570 4C31 POPEx 203      69.696  10.995 139.259  1.00  0.00           C
ATOM   8573 5C31 POPEx 203      69.496  11.875 138.020  1.00  0.00           C
ATOM   8576 6C31 POPEx 203      70.776  12.615 137.609  1.00  0.00           C
ATOM   8580  NH3 POPEy 204      35.946 104.606 152.260  1.00  0.00           N
ATOM   8584  C12 POPEy 204      35.236 105.815 151.729  1.00  0.00           C
ATOM   8587  C11 POPEy 204      35.806 107.056 152.419  1.00  0.00           C
ATOM   8590  P   POPEy 204      35.265 109.326 151.209  1.00  0.00           P
ATOM   8591  O13 POPEy 204      34.045 110.126 150.950  1.00  0.00           O
ATOM   8592  O14 POPEy 204      36.455 110.126 151.559  1.00  0.00           O
ATOM   8593  O11 POPEy 204      35.585 108.505 149.889  1.00  0.00           O
ATOM   8594  O12 POPEy 204      34.975 108.205 152.279  1.00  0.00           O
ATOM   8595  C1  POPEy 204      36.385 109.066 148.839  1.00  0.00           C
ATOM   8598  C2  POPEy 204      35.565 109.416 147.559  1.00  0.00           C
ATOM   8600  O21 POPEy 204      34.856 108.245 147.160  1.00  0.00           O
ATOM   8601  C21 POPEy 204      33.576 108.456 146.850  1.00  0.00           C
ATOM   8602  O22 POPEy 204      33.046 109.535 146.710  1.00  0.00           O
ATOM   8603  C22 POPEy 204      32.966 107.095 146.549  1.00  0.00           C
ATOM   8606  C3  POPEy 204      36.486 109.925 146.389  1.00  0.00           C
ATOM   8609  O31 POPEy 204      35.816 109.895 145.109  1.00  0.00           O
ATOM   8610  C31 POPEy 204      35.995 108.926 144.189  1.00  0.00           C
ATOM   8611  O32 POPEy 204      35.265 108.826 143.210  1.00  0.00           O
ATOM   8612  C32 POPEy 204      37.115 107.925 144.479  1.00  0.00           C
ATOM   8615  C23 POPEy 204      31.446 107.115 146.299  1.00  0.00           C
ATOM   8618  C24 POPEy 204      30.935 105.686 146.160  1.00  0.00           C
ATOM   8621  C25 POPEy 204      29.436 105.576 145.900  1.00  0.00           C
ATOM   8624  C26 POPEy 204      28.895 106.216 144.610  1.00  0.00           C
ATOM   8627  C27 POPEy 204      27.385 105.956 144.560  1.00  0.00           C
ATOM   8630  C28 POPEy 204      26.556 106.916 143.690  1.00  0.00           C
ATOM   8633  C29 POPEy 204      26.786 106.766 142.209  1.00  0.00           C
ATOM   8635 0C21 POPEy 204      26.286 107.596 141.289  1.00  0.00           C
ATOM   8637 1C21 POPEy 204      25.376 108.777 141.560  1.00  0.00           C
ATOM   8640 2C21 POPEy 204      24.286 108.946 140.490  1.00  0.00           C
ATOM   8643 3C21 POPEy 204      24.856 109.266 139.090  1.00  0.00           C
ATOM   8646 4C21 POPEy 204      24.415 108.266 138.020  1.00  0.00           C
ATOM   8649 5C21 POPEy 204      25.425 108.116 136.870  1.00  0.00           C
ATOM   8652 6C21 POPEy 204      25.565 109.376 136.000  1.00  0.00           C
ATOM   8655 7C21 POPEy 204      26.595 109.175 134.880  1.00  0.00           C
ATOM   8658 8C21 POPEy 204      26.685 110.345 133.900  1.00  0.00           C
ATOM   8662  C33 POPEy 204      37.136 106.735 143.500  1.00  0.00           C
ATOM   8665  C34 POPEy 204      38.166 105.666 143.900  1.00  0.00           C
ATOM   8668  C35 POPEy 204      39.636 105.926 143.520  1.00  0.00           C
ATOM   8671  C36 POPEy 204      39.826 106.496 142.110  1.00  0.00           C
ATOM   8674  C37 POPEy 204      41.265 106.446 141.590  1.00  0.00           C
ATOM   8677  C38 POPEy 204      41.365 106.145 140.080  1.00  0.00           C
ATOM   8680  C39 POPEy 204      41.026 104.686 139.740  1.00  0.00           C
ATOM   8683 0C31 POPEy 204      41.575 104.235 138.380  1.00  0.00           C
ATOM   8686 1C31 POPEy 204      41.096 102.826 138.000  1.00  0.00           C
ATOM   8689 2C31 POPEy 204      41.955 102.165 136.920  1.00  0.00           C
ATOM   8692 3C31 POPEy 204      41.696 100.656 136.789  1.00  0.00           C
ATOM   8695 4C31 POPEy 204      42.416  99.986 135.600  1.00  0.00           C
ATOM   8698 5C31 POPEy 204      43.935 100.176 135.620  1.00  0.00           C
ATOM   8701 6C31 POPEy 204      44.665  99.446 134.469  1.00  0.00           C
ATOM   8705  NH3 POPEz 205     117.445  64.385 152.400  1.00  0.00           N
ATOM   8709  C12 POPEz 205     118.496  65.295 152.999  1.00  0.00           C
ATOM   8712  C11 POPEz 205     117.976  66.745 153.060  1.00  0.00           C
ATOM   8715  P   POPEz 205     119.156  69.096 152.920  1.00  0.00           P
ATOM   8716  O13 POPEz 205     117.906  69.455 152.230  1.00  0.00           O
ATOM   8717  O14 POPEz 205     119.676  70.035 153.939  1.00  0.00           O
ATOM   8718  O11 POPEz 205     120.316  68.796 151.869  1.00  0.00           O
ATOM   8719  O12 POPEz 205     118.975  67.646 153.549  1.00  0.00           O
ATOM   8720  C1  POPEz 205     120.225  69.236 150.509  1.00  0.00           C
ATOM   8723  C2  POPEz 205     120.845  68.166 149.560  1.00  0.00           C
ATOM   8725  O21 POPEz 205     120.775  68.576 148.170  1.00  0.00           O
ATOM   8726  C21 POPEz 205     119.606  68.565 147.559  1.00  0.00           C
ATOM   8727  O22 POPEz 205     118.536  68.266 148.059  1.00  0.00           O
ATOM   8728  C22 POPEz 205     119.776  69.006 146.099  1.00  0.00           C
ATOM   8731  C3  POPEz 205     120.276  66.736 149.840  1.00  0.00           C
ATOM   8734  O31 POPEz 205     120.885  65.755 148.979  1.00  0.00           O
ATOM   8735  C31 POPEz 205     120.325  64.565 149.040  1.00  0.00           C
ATOM   8736  O32 POPEz 205     119.336  64.276 149.710  1.00  0.00           O
ATOM   8737  C32 POPEz 205     121.106  63.596 148.149  1.00  0.00           C
ATOM   8740  C23 POPEz 205     118.526  69.726 145.520  1.00  0.00           C
ATOM   8743  C24 POPEz 205     118.566  69.906 143.990  1.00  0.00           C
ATOM   8746  C25 POPEz 205     117.176  70.236 143.420  1.00  0.00           C
ATOM   8749  C26 POPEz 205     117.116  70.425 141.890  1.00  0.00           C
ATOM   8752  C27 POPEz 205     115.705  70.896 141.460  1.00  0.00           C
ATOM   8755  C28 POPEz 205     115.576  71.355 139.989  1.00  0.00           C
ATOM   8758  C29 POPEz 205     115.325  70.236 139.009  1.00  0.00           C
ATOM   8760 0C21 POPEz 205     114.635  70.337 137.850  1.00  0.00           C
ATOM   8762 1C21 POPEz 205     114.026  71.576 137.240  1.00  0.00           C
ATOM   8765 2C21 POPEz 205     112.486  71.545 137.150  1.00  0.00           C
ATOM   8768 3C21 POPEz 205     111.925  70.526 136.140  1.00  0.00           C
ATOM   8771 4C21 POPEz 205     110.446  70.785 135.810  1.00  0.00           C
ATOM   8774 5C21 POPEz 205     109.786  69.746 134.890  1.00  0.00           C
ATOM   8777 6C21 POPEz 205     110.406  69.615 133.500  1.00  0.00           C
ATOM   8780 7C21 POPEz 205     109.716  68.546 132.650  1.00  0.00           C
ATOM   8783 8C21 POPEz 205     110.255  68.396 131.229  1.00  0.00           C
ATOM   8787  C33 POPEz 205     122.645  63.626 148.329  1.00  0.00           C
ATOM   8790  C34 POPEz 205     123.335  62.865 147.189  1.00  0.00           C
ATOM   8793  C35 POPEz 205     124.825  62.586 147.419  1.00  0.00           C
ATOM   8796  C36 POPEz 205     125.436  61.905 146.190  1.00  0.00           C
ATOM   8799  C37 POPEz 205     126.915  61.565 146.369  1.00  0.00           C
ATOM   8802  C38 POPEz 205     127.515  60.785 145.200  1.00  0.00           C
ATOM   8805  C39 POPEz 205     127.736  61.615 143.929  1.00  0.00           C
ATOM   8808 0C31 POPEz 205     129.166  61.436 143.430  1.00  0.00           C
ATOM   8811 1C31 POPEz 205     129.515  62.146 142.119  1.00  0.00           C
ATOM   8814 2C31 POPEz 205     130.947  61.777 141.700  1.00  0.00           C
ATOM   8817 3C31 POPEz 205     131.476  62.505 140.460  1.00  0.00           C
ATOM   8820 4C31 POPEz 205     130.646  62.285 139.189  1.00  0.00           C
ATOM   8823 5C31 POPEz 205     131.366  62.846 137.960  1.00  0.00           C
ATOM   8826 6C31 POPEz 205     130.516  62.836 136.689  1.00  0.00           C
ATOM   8830  NH3 POPE0 206      65.986  20.925 115.500  1.00  0.00           N
ATOM   8834  C12 POPE0 206      66.946  22.025 115.170  1.00  0.00           C
ATOM   8837  C11 POPE0 206      67.946  21.595 114.090  1.00  0.00           C
ATOM   8840  P   POPE0 206      70.385  20.785 114.009  1.00  0.00           P
ATOM   8841  O13 POPE0 206      70.306  21.155 112.570  1.00  0.00           O
ATOM   8842  O14 POPE0 206      71.206  21.675 114.849  1.00  0.00           O
ATOM   8843  O11 POPE0 206      70.886  19.295 114.090  1.00  0.00           O
ATOM   8844  O12 POPE0 206      68.926  20.695 114.639  1.00  0.00           O
ATOM   8845  C1  POPE0 206      71.876  18.865 115.020  1.00  0.00           C
ATOM   8848  C2  POPE0 206      71.196  18.405 116.320  1.00  0.00           C
ATOM   8850  O21 POPE0 206      72.126  18.605 117.390  1.00  0.00           O
ATOM   8851  C21 POPE0 206      71.635  19.195 118.459  1.00  0.00           C
ATOM   8852  O22 POPE0 206      70.525  19.685 118.579  1.00  0.00           O
ATOM   8853  C22 POPE0 206      72.646  19.065 119.600  1.00  0.00           C
ATOM   8856  C3  POPE0 206      70.746  16.915 116.229  1.00  0.00           C
ATOM   8859  O31 POPE0 206      69.855  16.555 117.290  1.00  0.00           O
ATOM   8860  C31 POPE0 206      70.405  16.145 118.410  1.00  0.00           C
ATOM   8861  O32 POPE0 206      71.596  15.945 118.599  1.00  0.00           O
ATOM   8862  C32 POPE0 206      69.325  16.015 119.479  1.00  0.00           C
ATOM   8865  C23 POPE0 206      72.116  19.715 120.889  1.00  0.00           C
ATOM   8868  C24 POPE0 206      73.096  19.535 122.049  1.00  0.00           C
ATOM   8871  C25 POPE0 206      72.605  20.235 123.329  1.00  0.00           C
ATOM   8874  C26 POPE0 206      71.505  19.485 124.079  1.00  0.00           C
ATOM   8877  C27 POPE0 206      71.326  20.075 125.480  1.00  0.00           C
ATOM   8880  C28 POPE0 206      70.416  19.255 126.410  1.00  0.00           C
ATOM   8883  C29 POPE0 206      71.015  17.915 126.759  1.00  0.00           C
ATOM   8885 0C21 POPE0 206      71.755  17.615 127.840  1.00  0.00           C
ATOM   8887 1C21 POPE0 206      72.126  18.545 128.979  1.00  0.00           C
ATOM   8890 2C21 POPE0 206      72.236  17.795 130.319  1.00  0.00           C
ATOM   8893 3C21 POPE0 206      72.856  18.665 131.429  1.00  0.00           C
ATOM   8896 4C21 POPE0 206      73.015  17.945 132.770  1.00  0.00           C
ATOM   8899 5C21 POPE0 206      74.135  16.885 132.779  1.00  0.00           C
ATOM   8902 6C21 POPE0 206      74.236  16.155 134.119  1.00  0.00           C
ATOM   8905 7C21 POPE0 206      75.446  15.205 134.200  1.00  0.00           C
ATOM   8908 8C21 POPE0 206      75.456  14.355 135.469  1.00  0.00           C
ATOM   8912  C33 POPE0 206      69.535  16.985 120.670  1.00  0.00           C
ATOM   8915  C34 POPE0 206      68.905  16.485 121.979  1.00  0.00           C
ATOM   8918  C35 POPE0 206      69.725  15.335 122.570  1.00  0.00           C
ATOM   8921  C36 POPE0 206      69.335  14.895 123.979  1.00  0.00           C
ATOM   8924  C37 POPE0 206      70.216  13.725 124.429  1.00  0.00           C
ATOM   8927  C38 POPE0 206      69.946  13.235 125.860  1.00  0.00           C
ATOM   8930  C39 POPE0 206      70.515  14.165 126.939  1.00  0.00           C
ATOM   8933 0C31 POPE0 206      70.416  13.535 128.339  1.00  0.00           C
ATOM   8936 1C31 POPE0 206      71.085  14.375 129.429  1.00  0.00           C
ATOM   8939 2C31 POPE0 206      71.215  13.615 130.770  1.00  0.00           C
ATOM   8942 3C31 POPE0 206      69.865  13.185 131.380  1.00  0.00           C
ATOM   8945 4C31 POPE0 206      69.005  14.365 131.840  1.00  0.00           C
ATOM   8948 5C31 POPE0 206      67.615  13.925 132.310  1.00  0.00           C
ATOM   8951 6C31 POPE0 206      66.916  14.975 133.179  1.00  0.00           C
ATOM   8955  NH3 POPE1 207      71.666  93.406 110.880  1.00  0.00           N
ATOM   8959  C12 POPE1 207      71.615  92.826 109.499  1.00  0.00           C
ATOM   8962  C11 POPE1 207      71.905  91.306 109.490  1.00  0.00           C
ATOM   8965  P   POPE1 207      73.416  90.355 111.460  1.00  0.00           P
ATOM   8966  O13 POPE1 207      74.045  89.025 111.389  1.00  0.00           O
ATOM   8967  O14 POPE1 207      74.115  91.366 112.270  1.00  0.00           O
ATOM   8968  O11 POPE1 207      71.956  90.225 112.040  1.00  0.00           O
ATOM   8969  O12 POPE1 207      73.185  90.985 110.030  1.00  0.00           O
ATOM   8970  C1  POPE1 207      71.536  90.815 113.270  1.00  0.00           C
ATOM   8973  C2  POPE1 207      71.706  89.816 114.429  1.00  0.00           C
ATOM   8975  O21 POPE1 207      70.755  90.167 115.450  1.00  0.00           O
ATOM   8976  C21 POPE1 207      70.416  89.156 116.239  1.00  0.00           C
ATOM   8977  O22 POPE1 207      70.636  87.976 116.029  1.00  0.00           O
ATOM   8978  C22 POPE1 207      69.806  89.706 117.520  1.00  0.00           C
ATOM   8981  C3  POPE1 207      73.176  89.795 114.960  1.00  0.00           C
ATOM   8984  O31 POPE1 207      73.265  89.266 116.309  1.00  0.00           O
ATOM   8985  C31 POPE1 207      73.765  90.065 117.240  1.00  0.00           C
ATOM   8986  O32 POPE1 207      74.236  91.185 117.060  1.00  0.00           O
ATOM   8987  C32 POPE1 207      73.675  89.376 118.590  1.00  0.00           C
ATOM   8990  C23 POPE1 207      69.545  88.576 118.540  1.00  0.00           C
ATOM   8993  C24 POPE1 207      68.986  89.066 119.880  1.00  0.00           C
ATOM   8996  C25 POPE1 207      70.065  89.425 120.910  1.00  0.00           C
ATOM   8999  C26 POPE1 207      69.475  90.085 122.170  1.00  0.00           C
ATOM   9002  C27 POPE1 207      70.536  90.516 123.189  1.00  0.00           C
ATOM   9005  C28 POPE1 207      69.935  91.326 124.350  1.00  0.00           C
ATOM   9008  C29 POPE1 207      70.916  91.535 125.469  1.00  0.00           C
ATOM   9010 0C21 POPE1 207      70.736  91.175 126.759  1.00  0.00           C
ATOM   9012 1C21 POPE1 207      69.515  90.456 127.290  1.00  0.00           C
ATOM   9015 2C21 POPE1 207      68.316  91.385 127.570  1.00  0.00           C
ATOM   9018 3C21 POPE1 207      68.435  92.115 128.920  1.00  0.00           C
ATOM   9021 4C21 POPE1 207      67.256  93.065 129.189  1.00  0.00           C
ATOM   9024 5C21 POPE1 207      65.916  92.346 129.410  1.00  0.00           C
ATOM   9027 6C21 POPE1 207      64.816  93.296 129.910  1.00  0.00           C
ATOM   9030 7C21 POPE1 207      63.646  92.565 130.570  1.00  0.00           C
ATOM   9033 8C21 POPE1 207      62.606  93.526 131.160  1.00  0.00           C
ATOM   9037  C33 POPE1 207      74.275  90.256 119.709  1.00  0.00           C
ATOM   9040  C34 POPE1 207      73.975  89.725 121.120  1.00  0.00           C
ATOM   9043  C35 POPE1 207      73.946  90.826 122.189  1.00  0.00           C
ATOM   9046  C36 POPE1 207      75.316  91.306 122.679  1.00  0.00           C
ATOM   9049  C37 POPE1 207      75.166  92.476 123.680  1.00  0.00           C
ATOM   9052  C38 POPE1 207      76.315  92.565 124.689  1.00  0.00           C
ATOM   9055  C39 POPE1 207      76.245  91.496 125.790  1.00  0.00           C
ATOM   9058 0C31 POPE1 207      75.585  91.946 127.100  1.00  0.00           C
ATOM   9061 1C31 POPE1 207      75.876  90.947 128.219  1.00  0.00           C
ATOM   9064 2C31 POPE1 207      75.466  91.376 129.630  1.00  0.00           C
ATOM   9067 3C31 POPE1 207      76.006  90.365 130.660  1.00  0.00           C
ATOM   9070 4C31 POPE1 207      75.685  90.696 132.119  1.00  0.00           C
ATOM   9073 5C31 POPE1 207      76.276  89.656 133.090  1.00  0.00           C
ATOM   9076 6C31 POPE1 207      75.946  89.925 134.560  1.00  0.00           C
ATOM   9080  NH3 POPE2 208     119.786 117.626 150.299  1.00  0.00           N
ATOM   9084  C12 POPE2 208     119.236 116.646 151.279  1.00  0.00           C
ATOM   9087  C11 POPE2 208     120.215 116.496 152.449  1.00  0.00           C
ATOM   9090  P   POPE2 208     121.836 118.415 153.240  1.00  0.00           P
ATOM   9091  O13 POPE2 208     121.686 119.826 153.669  1.00  0.00           O
ATOM   9092  O14 POPE2 208     122.645 117.515 154.070  1.00  0.00           O
ATOM   9093  O11 POPE2 208     122.335 118.365 151.719  1.00  0.00           O
ATOM   9094  O12 POPE2 208     120.416 117.766 153.079  1.00  0.00           O
ATOM   9095  C1  POPE2 208     123.746 118.135 151.510  1.00  0.00           C
ATOM   9098  C2  POPE2 208     124.315 118.866 150.240  1.00  0.00           C
ATOM   9100  O21 POPE2 208     123.385 118.876 149.150  1.00  0.00           O
ATOM   9101  C21 POPE2 208     123.146 117.746 148.540  1.00  0.00           C
ATOM   9102  O22 POPE2 208     123.376 116.615 148.950  1.00  0.00           O
ATOM   9103  C22 POPE2 208     122.515 118.087 147.200  1.00  0.00           C
ATOM   9106  C3  POPE2 208     125.736 118.356 149.809  1.00  0.00           C
ATOM   9109  O31 POPE2 208     126.075 118.815 148.469  1.00  0.00           O
ATOM   9110  C31 POPE2 208     127.256 119.395 148.270  1.00  0.00           C
ATOM   9111  O32 POPE2 208     128.135 119.535 149.100  1.00  0.00           O
ATOM   9112  C32 POPE2 208     127.276 120.015 146.870  1.00  0.00           C
ATOM   9115  C23 POPE2 208     123.165 117.337 146.040  1.00  0.00           C
ATOM   9118  C24 POPE2 208     122.725 117.976 144.729  1.00  0.00           C
ATOM   9121  C25 POPE2 208     123.356 117.337 143.500  1.00  0.00           C
ATOM   9124  C26 POPE2 208     122.946 118.076 142.219  1.00  0.00           C
ATOM   9127  C27 POPE2 208     123.135 117.235 140.959  1.00  0.00           C
ATOM   9130  C28 POPE2 208     122.496 117.855 139.709  1.00  0.00           C
ATOM   9133  C29 POPE2 208     120.985 117.725 139.709  1.00  0.00           C
ATOM   9135 0C21 POPE2 208     120.295 116.776 139.060  1.00  0.00           C
ATOM   9137 1C21 POPE2 208     120.926 115.686 138.229  1.00  0.00           C
ATOM   9140 2C21 POPE2 208     119.945 114.586 137.790  1.00  0.00           C
ATOM   9143 3C21 POPE2 208     120.646 113.576 136.859  1.00  0.00           C
ATOM   9146 4C21 POPE2 208     119.846 112.295 136.630  1.00  0.00           C
ATOM   9149 5C21 POPE2 208     120.525 111.326 135.649  1.00  0.00           C
ATOM   9152 6C21 POPE2 208     121.915 110.856 136.130  1.00  0.00           C
ATOM   9155 7C21 POPE2 208     122.545 109.776 135.240  1.00  0.00           C
ATOM   9158 8C21 POPE2 208     123.886 109.276 135.780  1.00  0.00           C
ATOM   9162  C33 POPE2 208     127.795 119.105 145.740  1.00  0.00           C
ATOM   9165  C34 POPE2 208     127.356 119.665 144.380  1.00  0.00           C
ATOM   9168  C35 POPE2 208     127.475 118.657 143.219  1.00  0.00           C
ATOM   9171  C36 POPE2 208     126.626 119.046 141.999  1.00  0.00           C
ATOM   9174  C37 POPE2 208     127.405 119.686 140.839  1.00  0.00           C
ATOM   9177  C38 POPE2 208     126.475 120.196 139.729  1.00  0.00           C
ATOM   9180  C39 POPE2 208     127.185 120.396 138.389  1.00  0.00           C
ATOM   9183 0C31 POPE2 208     127.146 119.126 137.520  1.00  0.00           C
ATOM   9186 1C31 POPE2 208     128.056 119.186 136.280  1.00  0.00           C
ATOM   9189 2C31 POPE2 208     127.925 117.906 135.450  1.00  0.00           C
ATOM   9192 3C31 POPE2 208     128.895 117.796 134.270  1.00  0.00           C
ATOM   9195 4C31 POPE2 208     130.376 117.696 134.660  1.00  0.00           C
ATOM   9198 5C31 POPE2 208     131.257 117.316 133.459  1.00  0.00           C
ATOM   9201 6C31 POPE2 208     132.746 117.255 133.780  1.00  0.00           C
ATOM   9205  NH3 POPE3 209     123.356  12.895 151.250  1.00  0.00           N
ATOM   9209  C12 POPE3 209     121.936  12.755 150.749  1.00  0.00           C
ATOM   9212  C11 POPE3 209     121.136  14.055 150.990  1.00  0.00           C
ATOM   9215  P   POPE3 209     118.986  15.305 150.210  1.00  0.00           P
ATOM   9216  O13 POPE3 209     117.575  15.025 150.549  1.00  0.00           O
ATOM   9217  O14 POPE3 209     119.606  16.415 150.950  1.00  0.00           O
ATOM   9218  O11 POPE3 209     119.075  15.695 148.680  1.00  0.00           O
ATOM   9219  O12 POPE3 209     119.865  13.995 150.320  1.00  0.00           O
ATOM   9220  C1  POPE3 209     118.256  15.125 147.669  1.00  0.00           C
ATOM   9223  C2  POPE3 209     118.965  13.995 146.859  1.00  0.00           C
ATOM   9225  O21 POPE3 209     118.606  12.685 147.320  1.00  0.00           O
ATOM   9226  C21 POPE3 209     117.435  12.245 146.850  1.00  0.00           C
ATOM   9227  O22 POPE3 209     116.586  12.955 146.330  1.00  0.00           O
ATOM   9228  C22 POPE3 209     117.375  10.725 146.979  1.00  0.00           C
ATOM   9231  C3  POPE3 209     120.525  14.155 146.899  1.00  0.00           C
ATOM   9234  O31 POPE3 209     121.286  13.215 146.109  1.00  0.00           O
ATOM   9235  C31 POPE3 209     120.845  13.035 144.870  1.00  0.00           C
ATOM   9236  O32 POPE3 209     119.975  12.255 144.530  1.00  0.00           O
ATOM   9237  C32 POPE3 209     121.505  14.065 143.939  1.00  0.00           C
ATOM   9240  C23 POPE3 209     116.995  10.025 145.660  1.00  0.00           C
ATOM   9243  C24 POPE3 209     118.015   8.995 145.150  1.00  0.00           C
ATOM   9246  C25 POPE3 209     117.605   8.515 143.749  1.00  0.00           C
ATOM   9249  C26 POPE3 209     118.265   7.225 143.240  1.00  0.00           C
ATOM   9252  C27 POPE3 209     117.885   6.985 141.759  1.00  0.00           C
ATOM   9255  C28 POPE3 209     117.956   5.525 141.289  1.00  0.00           C
ATOM   9258  C29 POPE3 209     119.376   5.025 141.130  1.00  0.00           C
ATOM   9260 0C21 POPE3 209     120.005   4.725 139.969  1.00  0.00           C
ATOM   9262 1C21 POPE3 209     119.476   4.845 138.560  1.00  0.00           C
ATOM   9265 2C21 POPE3 209     120.465   5.605 137.650  1.00  0.00           C
ATOM   9268 3C21 POPE3 209     120.586   7.095 137.990  1.00  0.00           C
ATOM   9271 4C21 POPE3 209     121.855   7.755 137.399  1.00  0.00           C
ATOM   9274 5C21 POPE3 209     121.986   7.595 135.889  1.00  0.00           C
ATOM   9277 6C21 POPE3 209     123.236   8.285 135.329  1.00  0.00           C
ATOM   9280 7C21 POPE3 209     123.396   8.095 133.820  1.00  0.00           C
ATOM   9283 8C21 POPE3 209     124.665   8.735 133.280  1.00  0.00           C
ATOM   9287  C33 POPE3 209     120.436  15.015 143.350  1.00  0.00           C
ATOM   9290  C34 POPE3 209     121.066  16.255 142.689  1.00  0.00           C
ATOM   9293  C35 POPE3 209     121.115  16.155 141.160  1.00  0.00           C
ATOM   9296  C36 POPE3 209     119.816  16.575 140.469  1.00  0.00           C
ATOM   9299  C37 POPE3 209     119.896  16.406 138.939  1.00  0.00           C
ATOM   9302  C38 POPE3 209     119.056  17.425 138.140  1.00  0.00           C
ATOM   9305  C39 POPE3 209     117.545  17.355 138.369  1.00  0.00           C
ATOM   9308 0C31 POPE3 209     116.855  16.185 137.639  1.00  0.00           C
ATOM   9311 1C31 POPE3 209     115.336  16.385 137.539  1.00  0.00           C
ATOM   9314 2C31 POPE3 209     114.606  15.255 136.809  1.00  0.00           C
ATOM   9317 3C31 POPE3 209     114.446  13.995 137.670  1.00  0.00           C
ATOM   9320 4C31 POPE3 209     113.515  12.945 137.040  1.00  0.00           C
ATOM   9323 5C31 POPE3 209     113.295  11.725 137.939  1.00  0.00           C
ATOM   9326 6C31 POPE3 209     112.386  10.665 137.310  1.00  0.00           C
ATOM   9330  NH3 POPE4 210      61.295 122.375 153.930  1.00  0.00           N
ATOM   9334  C12 POPE4 210      61.745 120.956 154.089  1.00  0.00           C
ATOM   9337  C11 POPE4 210      62.806 120.876 155.189  1.00  0.00           C
ATOM   9340  P   POPE4 210      63.725 118.415 155.099  1.00  0.00           P
ATOM   9341  O13 POPE4 210      65.115 118.426 155.619  1.00  0.00           O
ATOM   9342  O14 POPE4 210      62.946 117.165 155.120  1.00  0.00           O
ATOM   9343  O11 POPE4 210      63.806 118.846 153.580  1.00  0.00           O
ATOM   9344  O12 POPE4 210      62.876 119.565 155.749  1.00  0.00           O
ATOM   9345  C1  POPE4 210      64.135 117.796 152.669  1.00  0.00           C
ATOM   9348  C2  POPE4 210      64.816 118.396 151.430  1.00  0.00           C
ATOM   9350  O21 POPE4 210      63.786 118.675 150.460  1.00  0.00           O
ATOM   9351  C21 POPE4 210      64.145 119.656 149.630  1.00  0.00           C
ATOM   9352  O22 POPE4 210      64.925 120.555 149.889  1.00  0.00           O
ATOM   9353  C22 POPE4 210      63.576 119.385 148.240  1.00  0.00           C
ATOM   9356  C3  POPE4 210      65.876 117.407 150.850  1.00  0.00           C
ATOM   9359  O31 POPE4 210      66.166 117.686 149.469  1.00  0.00           O
ATOM   9360  C31 POPE4 210      67.405 117.506 149.049  1.00  0.00           C
ATOM   9361  O32 POPE4 210      68.405 117.346 149.719  1.00  0.00           O
ATOM   9362  C32 POPE4 210      67.405 117.766 147.549  1.00  0.00           C
ATOM   9365  C23 POPE4 210      64.296 120.167 147.120  1.00  0.00           C
ATOM   9368  C24 POPE4 210      64.045 119.646 145.689  1.00  0.00           C
ATOM   9371  C25 POPE4 210      65.096 120.085 144.650  1.00  0.00           C
ATOM   9374  C26 POPE4 210      65.056 121.566 144.180  1.00  0.00           C
ATOM   9377  C27 POPE4 210      66.315 121.955 143.360  1.00  0.00           C
ATOM   9380  C28 POPE4 210      66.155 123.186 142.430  1.00  0.00           C
ATOM   9383  C29 POPE4 210      67.465 123.456 141.719  1.00  0.00           C
ATOM   9385 0C21 POPE4 210      67.916 124.626 141.210  1.00  0.00           C
ATOM   9387 1C21 POPE4 210      67.206 125.947 141.149  1.00  0.00           C
ATOM   9390 2C21 POPE4 210      67.736 126.866 140.010  1.00  0.00           C
ATOM   9393 3C21 POPE4 210      67.475 126.346 138.590  1.00  0.00           C
ATOM   9396 4C21 POPE4 210      67.975 127.296 137.489  1.00  0.00           C
ATOM   9399 5C21 POPE4 210      67.666 126.766 136.079  1.00  0.00           C
ATOM   9402 6C21 POPE4 210      67.585 127.845 134.989  1.00  0.00           C
ATOM   9405 7C21 POPE4 210      67.066 127.255 133.669  1.00  0.00           C
ATOM   9408 8C21 POPE4 210      66.886 128.255 132.520  1.00  0.00           C
ATOM   9412  C33 POPE4 210      68.806 117.715 146.870  1.00  0.00           C
ATOM   9415  C34 POPE4 210      68.795 118.596 145.609  1.00  0.00           C
ATOM   9418  C35 POPE4 210      70.155 119.197 145.200  1.00  0.00           C
ATOM   9421  C36 POPE4 210      69.916 120.256 144.119  1.00  0.00           C
ATOM   9424  C37 POPE4 210      71.175 120.956 143.579  1.00  0.00           C
ATOM   9427  C38 POPE4 210      70.765 121.916 142.460  1.00  0.00           C
ATOM   9430  C39 POPE4 210      71.926 122.565 141.680  1.00  0.00           C
ATOM   9433 0C31 POPE4 210      71.556 122.686 140.200  1.00  0.00           C
ATOM   9436 1C31 POPE4 210      72.526 123.517 139.359  1.00  0.00           C
ATOM   9439 2C31 POPE4 210      72.576 123.096 137.880  1.00  0.00           C
ATOM   9442 3C31 POPE4 210      71.196 122.836 137.250  1.00  0.00           C
ATOM   9445 4C31 POPE4 210      71.276 122.476 135.760  1.00  0.00           C
ATOM   9448 5C31 POPE4 210      69.946 121.955 135.200  1.00  0.00           C
ATOM   9451 6C31 POPE4 210      69.986 121.697 133.690  1.00  0.00           C
ATOM   9455  NH3 POPE5 211      42.216  42.395 154.970  1.00  0.00           N
ATOM   9459  C12 POPE5 211      41.856  43.435 155.980  1.00  0.00           C
ATOM   9462  C11 POPE5 211      42.675  43.167 157.249  1.00  0.00           C
ATOM   9465  P   POPE5 211      42.405  45.105 158.949  1.00  0.00           P
ATOM   9466  O13 POPE5 211      43.846  45.135 159.280  1.00  0.00           O
ATOM   9467  O14 POPE5 211      41.435  45.536 159.980  1.00  0.00           O
ATOM   9468  O11 POPE5 211      42.136  45.935 157.630  1.00  0.00           O
ATOM   9469  O12 POPE5 211      42.035  43.666 158.419  1.00  0.00           O
ATOM   9470  C1  POPE5 211      42.576  47.295 157.540  1.00  0.00           C
ATOM   9473  C2  POPE5 211      43.496  47.516 156.309  1.00  0.00           C
ATOM   9475  O21 POPE5 211      42.716  47.425 155.110  1.00  0.00           O
ATOM   9476  C21 POPE5 211      42.365  48.586 154.560  1.00  0.00           C
ATOM   9477  O22 POPE5 211      42.495  49.676 155.070  1.00  0.00           O
ATOM   9478  C22 POPE5 211      41.806  48.285 153.160  1.00  0.00           C
ATOM   9481  C3  POPE5 211      44.616  46.436 156.270  1.00  0.00           C
ATOM   9484  O31 POPE5 211      45.886  46.905 155.810  1.00  0.00           O
ATOM   9485  C31 POPE5 211      46.036  47.255 154.539  1.00  0.00           C
ATOM   9486  O32 POPE5 211      45.136  47.406 153.720  1.00  0.00           O
ATOM   9487  C32 POPE5 211      47.526  47.325 154.280  1.00  0.00           C
ATOM   9490  C23 POPE5 211      41.745  49.475 152.160  1.00  0.00           C
ATOM   9493  C24 POPE5 211      43.015  50.355 152.029  1.00  0.00           C
ATOM   9496  C25 POPE5 211      42.786  51.765 152.599  1.00  0.00           C
ATOM   9499  C26 POPE5 211      43.666  52.936 152.100  1.00  0.00           C
ATOM   9502  C27 POPE5 211      42.995  54.277 152.470  1.00  0.00           C
ATOM   9505  C28 POPE5 211      43.815  55.576 152.380  1.00  0.00           C
ATOM   9508  C29 POPE5 211      44.306  55.905 151.010  1.00  0.00           C
ATOM   9510 0C21 POPE5 211      43.795  56.805 150.150  1.00  0.00           C
ATOM   9512 1C21 POPE5 211      42.606  57.696 150.390  1.00  0.00           C
ATOM   9515 2C21 POPE5 211      42.675  58.995 149.570  1.00  0.00           C
ATOM   9518 3C21 POPE5 211      43.745  59.986 150.049  1.00  0.00           C
ATOM   9521 4C21 POPE5 211      43.745  61.255 149.199  1.00  0.00           C
ATOM   9524 5C21 POPE5 211      44.665  62.355 149.750  1.00  0.00           C
ATOM   9527 6C21 POPE5 211      44.556  63.696 149.010  1.00  0.00           C
ATOM   9530 7C21 POPE5 211      44.896  63.605 147.520  1.00  0.00           C
ATOM   9533 8C21 POPE5 211      45.136  64.965 146.859  1.00  0.00           C
ATOM   9537  C33 POPE5 211      47.906  47.395 152.790  1.00  0.00           C
ATOM   9540  C34 POPE5 211      48.046  48.825 152.270  1.00  0.00           C
ATOM   9543  C35 POPE5 211      48.655  48.866 150.859  1.00  0.00           C
ATOM   9546  C36 POPE5 211      50.155  48.545 150.859  1.00  0.00           C
ATOM   9549  C37 POPE5 211      50.756  48.275 149.479  1.00  0.00           C
ATOM   9552  C38 POPE5 211      52.276  48.076 149.529  1.00  0.00           C
ATOM   9555  C39 POPE5 211      52.846  47.505 148.229  1.00  0.00           C
ATOM   9558 0C31 POPE5 211      52.526  48.365 146.999  1.00  0.00           C
ATOM   9561 1C31 POPE5 211      53.256  47.865 145.760  1.00  0.00           C
ATOM   9564 2C31 POPE5 211      52.895  48.645 144.479  1.00  0.00           C
ATOM   9567 3C31 POPE5 211      53.946  48.496 143.380  1.00  0.00           C
ATOM   9570 4C31 POPE5 211      54.366  47.035 143.109  1.00  0.00           C
ATOM   9573 5C31 POPE5 211      55.356  46.896 141.949  1.00  0.00           C
ATOM   9576 6C31 POPE5 211      55.845  45.466 141.750  1.00  0.00           C
ATOM   9580  NH3 POPE6 212       6.966 124.745 109.689  1.00  0.00           N
ATOM   9584  C12 POPE6 212       6.216 126.055 109.619  1.00  0.00           C
ATOM   9587  C11 POPE6 212       4.726 125.806 109.340  1.00  0.00           C
ATOM   9590  P   POPE6 212       2.506 126.996 109.770  1.00  0.00           P
ATOM   9591  O13 POPE6 212       1.766 128.225 109.420  1.00  0.00           O
ATOM   9592  O14 POPE6 212       1.906 125.696 109.390  1.00  0.00           O
ATOM   9593  O11 POPE6 212       2.896 126.996 111.289  1.00  0.00           O
ATOM   9594  O12 POPE6 212       3.986 127.025 109.169  1.00  0.00           O
ATOM   9595  C1  POPE6 212       1.966 127.336 112.310  1.00  0.00           C
ATOM   9598  C2  POPE6 212       2.606 127.115 113.710  1.00  0.00           C
ATOM   9600  O21 POPE6 212       1.556 127.056 114.680  1.00  0.00           O
ATOM   9601  C21 POPE6 212       1.776 126.306 115.740  1.00  0.00           C
ATOM   9602  O22 POPE6 212       2.846 125.836 116.079  1.00  0.00           O
ATOM   9603  C22 POPE6 212       0.455 126.086 116.460  1.00  0.00           C
ATOM   9606  C3  POPE6 212       3.646 128.246 113.999  1.00  0.00           C
ATOM   9609  O31 POPE6 212       4.276 128.215 115.299  1.00  0.00           O
ATOM   9610  C31 POPE6 212       3.606 128.877 116.239  1.00  0.00           C
ATOM   9611  O32 POPE6 212       2.506 129.367 116.109  1.00  0.00           O
ATOM   9612  C32 POPE6 212       4.436 128.917 117.539  1.00  0.00           C
ATOM   9615  C23 POPE6 212       0.606 125.845 117.960  1.00  0.00           C
ATOM   9618  C24 POPE6 212      -0.685 126.076 118.749  1.00  0.00           C
ATOM   9621  C25 POPE6 212      -0.435 126.916 119.999  1.00  0.00           C
ATOM   9624  C26 POPE6 212      -1.525 126.776 121.050  1.00  0.00           C
ATOM   9627  C27 POPE6 212      -1.325 127.775 122.200  1.00  0.00           C
ATOM   9630  C28 POPE6 212      -2.335 127.586 123.339  1.00  0.00           C
ATOM   9633  C29 POPE6 212      -2.785 128.917 123.880  1.00  0.00           C
ATOM   9635 0C21 POPE6 212      -2.395 129.487 125.030  1.00  0.00           C
ATOM   9637 1C21 POPE6 212      -1.435 128.906 126.040  1.00  0.00           C
ATOM   9640 2C21 POPE6 212      -2.065 127.866 126.999  1.00  0.00           C
ATOM   9643 3C21 POPE6 212      -3.415 128.316 127.580  1.00  0.00           C
ATOM   9646 4C21 POPE6 212      -3.915 127.425 128.719  1.00  0.00           C
ATOM   9649 5C21 POPE6 212      -5.305 127.876 129.200  1.00  0.00           C
ATOM   9652 6C21 POPE6 212      -5.815 127.105 130.419  1.00  0.00           C
ATOM   9655 7C21 POPE6 212      -7.205 127.586 130.860  1.00  0.00           C
ATOM   9658 8C21 POPE6 212      -7.685 126.986 132.180  1.00  0.00           C
ATOM   9662  C33 POPE6 212       3.686 128.336 118.749  1.00  0.00           C
ATOM   9665  C34 POPE6 212       4.556 128.165 120.010  1.00  0.00           C
ATOM   9668  C35 POPE6 212       5.156 129.467 120.539  1.00  0.00           C
ATOM   9671  C36 POPE6 212       5.736 129.346 121.960  1.00  0.00           C
ATOM   9674  C37 POPE6 212       6.256 130.697 122.469  1.00  0.00           C
ATOM   9677  C38 POPE6 212       6.546 130.777 123.970  1.00  0.00           C
ATOM   9680  C39 POPE6 212       7.756 129.956 124.449  1.00  0.00           C
ATOM   9683 0C31 POPE6 212       8.096 130.247 125.920  1.00  0.00           C
ATOM   9686 1C31 POPE6 212       9.326 129.477 126.420  1.00  0.00           C
ATOM   9689 2C31 POPE6 212       9.516 129.607 127.939  1.00  0.00           C
ATOM   9692 3C31 POPE6 212       8.656 128.605 128.729  1.00  0.00           C
ATOM   9695 4C31 POPE6 212       8.556 128.927 130.229  1.00  0.00           C
ATOM   9698 5C31 POPE6 212       7.626 127.965 130.969  1.00  0.00           C
ATOM   9701 6C31 POPE6 212       7.326 128.396 132.410  1.00  0.00           C
ATOM   9705  NH3 POPE7 213     104.646  42.236 155.359  1.00  0.00           N
ATOM   9709  C12 POPE7 213     104.105  43.566 154.870  1.00  0.00           C
ATOM   9712  C11 POPE7 213     104.945  44.725 155.410  1.00  0.00           C
ATOM   9715  P   POPE7 213     105.416  47.246 155.010  1.00  0.00           P
ATOM   9716  O13 POPE7 213     104.536  48.435 155.000  1.00  0.00           O
ATOM   9717  O14 POPE7 213     106.276  47.035 156.199  1.00  0.00           O
ATOM   9718  O11 POPE7 213     106.306  47.255 153.699  1.00  0.00           O
ATOM   9719  O12 POPE7 213     104.506  45.955 154.840  1.00  0.00           O
ATOM   9720  C1  POPE7 213     105.905  46.535 152.529  1.00  0.00           C
ATOM   9723  C2  POPE7 213     104.996  47.355 151.570  1.00  0.00           C
ATOM   9725  O21 POPE7 213     105.056  46.777 150.249  1.00  0.00           O
ATOM   9726  C21 POPE7 213     104.245  45.755 150.049  1.00  0.00           C
ATOM   9727  O22 POPE7 213     103.385  45.365 150.810  1.00  0.00           O
ATOM   9728  C22 POPE7 213     104.646  45.075 148.730  1.00  0.00           C
ATOM   9731  C3  POPE7 213     105.436  48.836 151.469  1.00  0.00           C
ATOM   9734  O31 POPE7 213     104.635  49.566 150.509  1.00  0.00           O
ATOM   9735  C31 POPE7 213     105.136  49.646 149.280  1.00  0.00           C
ATOM   9736  O32 POPE7 213     106.215  49.205 148.939  1.00  0.00           O
ATOM   9737  C32 POPE7 213     104.156  50.406 148.380  1.00  0.00           C
ATOM   9740  C23 POPE7 213     104.215  45.806 147.430  1.00  0.00           C
ATOM   9743  C24 POPE7 213     105.376  46.436 146.650  1.00  0.00           C
ATOM   9746  C25 POPE7 213     104.986  46.905 145.229  1.00  0.00           C
ATOM   9749  C26 POPE7 213     104.835  45.755 144.219  1.00  0.00           C
ATOM   9752  C27 POPE7 213     104.515  46.226 142.790  1.00  0.00           C
ATOM   9755  C28 POPE7 213     104.396  45.046 141.799  1.00  0.00           C
ATOM   9758  C29 POPE7 213     103.975  45.485 140.410  1.00  0.00           C
ATOM   9760 0C21 POPE7 213     104.495  45.086 139.230  1.00  0.00           C
ATOM   9762 1C21 POPE7 213     105.635  44.125 139.009  1.00  0.00           C
ATOM   9765 2C21 POPE7 213     106.696  44.635 138.000  1.00  0.00           C
ATOM   9768 3C21 POPE7 213     107.356  45.955 138.420  1.00  0.00           C
ATOM   9771 4C21 POPE7 213     108.736  46.175 137.759  1.00  0.00           C
ATOM   9774 5C21 POPE7 213     109.875  45.576 138.590  1.00  0.00           C
ATOM   9777 6C21 POPE7 213     111.265  45.785 137.969  1.00  0.00           C
ATOM   9780 7C21 POPE7 213     112.396  45.385 138.939  1.00  0.00           C
ATOM   9783 8C21 POPE7 213     113.816  45.806 138.529  1.00  0.00           C
ATOM   9787  C33 POPE7 213     104.506  50.406 146.870  1.00  0.00           C
ATOM   9790  C34 POPE7 213     103.786  51.565 146.169  1.00  0.00           C
ATOM   9793  C35 POPE7 213     104.086  51.765 144.680  1.00  0.00           C
ATOM   9796  C36 POPE7 213     103.466  53.076 144.180  1.00  0.00           C
ATOM   9799  C37 POPE7 213     103.816  53.465 142.740  1.00  0.00           C
ATOM   9802  C38 POPE7 213     103.345  54.895 142.390  1.00  0.00           C
ATOM   9805  C39 POPE7 213     103.636  55.275 140.930  1.00  0.00           C
ATOM   9808 0C31 POPE7 213     103.706  56.786 140.689  1.00  0.00           C
ATOM   9811 1C31 POPE7 213     103.876  57.135 139.200  1.00  0.00           C
ATOM   9814 2C31 POPE7 213     104.296  58.596 138.970  1.00  0.00           C
ATOM   9817 3C31 POPE7 213     103.736  59.216 137.670  1.00  0.00           C
ATOM   9820 4C31 POPE7 213     104.016  58.415 136.389  1.00  0.00           C
ATOM   9823 5C31 POPE7 213     103.405  59.086 135.150  1.00  0.00           C
ATOM   9826 6C31 POPE7 213     103.265  58.135 133.950  1.00  0.00           C
ATOM   9830  NH3 POPE8 214      89.595  94.425 111.979  1.00  0.00           N
ATOM   9834  C12 POPE8 214      89.156  95.376 110.910  1.00  0.00           C
ATOM   9837  C11 POPE8 214      89.086  96.796 111.470  1.00  0.00           C
ATOM   9840  P   POPE8 214      87.325  98.736 111.229  1.00  0.00           P
ATOM   9841  O13 POPE8 214      87.925 100.015 110.770  1.00  0.00           O
ATOM   9842  O14 POPE8 214      85.905  98.496 110.920  1.00  0.00           O
ATOM   9843  O11 POPE8 214      87.475  98.645 112.779  1.00  0.00           O
ATOM   9844  O12 POPE8 214      88.205  97.556 110.660  1.00  0.00           O
ATOM   9845  C1  POPE8 214      86.465  99.165 113.640  1.00  0.00           C
ATOM   9848  C2  POPE8 214      87.085 100.106 114.689  1.00  0.00           C
ATOM   9850  O21 POPE8 214      86.325 101.326 114.670  1.00  0.00           O
ATOM   9851  C21 POPE8 214      85.535 101.455 115.740  1.00  0.00           C
ATOM   9852  O22 POPE8 214      85.316 100.605 116.579  1.00  0.00           O
ATOM   9853  C22 POPE8 214      85.026 102.876 115.799  1.00  0.00           C
ATOM   9856  C3  POPE8 214      88.575 100.465 114.439  1.00  0.00           C
ATOM   9859  O31 POPE8 214      88.935 101.506 115.389  1.00  0.00           O
ATOM   9860  C31 POPE8 214      90.015 101.315 116.120  1.00  0.00           C
ATOM   9861  O32 POPE8 214      90.756 100.355 116.079  1.00  0.00           O
ATOM   9862  C32 POPE8 214      90.155 102.456 117.130  1.00  0.00           C
ATOM   9865  C23 POPE8 214      83.506 102.976 116.070  1.00  0.00           C
ATOM   9868  C24 POPE8 214      83.146 103.365 117.510  1.00  0.00           C
ATOM   9871  C25 POPE8 214      83.625 102.365 118.560  1.00  0.00           C
ATOM   9874  C26 POPE8 214      83.065 102.686 119.950  1.00  0.00           C
ATOM   9877  C27 POPE8 214      83.646 101.755 121.020  1.00  0.00           C
ATOM   9880  C28 POPE8 214      83.135 102.035 122.450  1.00  0.00           C
ATOM   9883  C29 POPE8 214      83.506 103.406 122.960  1.00  0.00           C
ATOM   9885 0C21 POPE8 214      82.715 104.175 123.729  1.00  0.00           C
ATOM   9887 1C21 POPE8 214      81.365 103.777 124.259  1.00  0.00           C
ATOM   9890 2C21 POPE8 214      81.066 104.376 125.649  1.00  0.00           C
ATOM   9893 3C21 POPE8 214      79.746 103.856 126.219  1.00  0.00           C
ATOM   9896 4C21 POPE8 214      79.446 104.326 127.650  1.00  0.00           C
ATOM   9899 5C21 POPE8 214      79.365 105.856 127.799  1.00  0.00           C
ATOM   9902 6C21 POPE8 214      78.685 106.286 129.100  1.00  0.00           C
ATOM   9905 7C21 POPE8 214      78.745 107.796 129.329  1.00  0.00           C
ATOM   9908 8C21 POPE8 214      77.986 108.256 130.579  1.00  0.00           C
ATOM   9912  C33 POPE8 214      90.616 101.895 118.490  1.00  0.00           C
ATOM   9915  C34 POPE8 214      89.495 101.236 119.289  1.00  0.00           C
ATOM   9918  C35 POPE8 214      90.005 100.256 120.360  1.00  0.00           C
ATOM   9921  C36 POPE8 214      91.066 100.806 121.330  1.00  0.00           C
ATOM   9924  C37 POPE8 214      91.696  99.706 122.200  1.00  0.00           C
ATOM   9927  C38 POPE8 214      92.816 100.186 123.130  1.00  0.00           C
ATOM   9930  C39 POPE8 214      93.636  99.035 123.739  1.00  0.00           C
ATOM   9933 0C31 POPE8 214      93.135  98.545 125.100  1.00  0.00           C
ATOM   9936 1C31 POPE8 214      94.016  97.407 125.640  1.00  0.00           C
ATOM   9939 2C31 POPE8 214      93.926  97.225 127.160  1.00  0.00           C
ATOM   9942 3C31 POPE8 214      94.905  98.096 127.960  1.00  0.00           C
ATOM   9945 4C31 POPE8 214      96.386  97.715 127.749  1.00  0.00           C
ATOM   9948 5C31 POPE8 214      97.295  98.156 128.910  1.00  0.00           C
ATOM   9951 6C31 POPE8 214      98.765  97.766 128.719  1.00  0.00           C
ATOM   9955  NH3 POPE9 215      79.295  80.555 154.329  1.00  0.00           N
ATOM   9959  C12 POPE9 215      78.855  79.126 154.439  1.00  0.00           C
ATOM   9962  C11 POPE9 215      77.306  78.975 154.380  1.00  0.00           C
ATOM   9965  P   POPE9 215      77.185  79.795 151.850  1.00  0.00           P
ATOM   9966  O13 POPE9 215      77.556  81.125 152.400  1.00  0.00           O
ATOM   9967  O14 POPE9 215      78.215  79.065 151.109  1.00  0.00           O
ATOM   9968  O11 POPE9 215      75.866  79.925 150.990  1.00  0.00           O
ATOM   9969  O12 POPE9 215      76.706  78.896 153.070  1.00  0.00           O
ATOM   9970  C1  POPE9 215      75.876  79.767 149.579  1.00  0.00           C
ATOM   9973  C2  POPE9 215      74.916  80.785 148.910  1.00  0.00           C
ATOM   9975  O21 POPE9 215      74.816  80.436 147.530  1.00  0.00           O
ATOM   9976  C21 POPE9 215      73.745  80.826 146.870  1.00  0.00           C
ATOM   9977  O22 POPE9 215      72.835  81.506 147.309  1.00  0.00           O
ATOM   9978  C22 POPE9 215      73.756  80.167 145.480  1.00  0.00           C
ATOM   9981  C3  POPE9 215      75.466  82.235 149.130  1.00  0.00           C
ATOM   9984  O31 POPE9 215      74.486  83.266 148.809  1.00  0.00           O
ATOM   9985  C31 POPE9 215      74.685  83.885 147.639  1.00  0.00           C
ATOM   9986  O32 POPE9 215      75.645  83.706 146.920  1.00  0.00           O
ATOM   9987  C32 POPE9 215      73.545  84.855 147.329  1.00  0.00           C
ATOM   9990  C23 POPE9 215      74.106  81.087 144.289  1.00  0.00           C
ATOM   9993  C24 POPE9 215      74.306  80.275 142.990  1.00  0.00           C
ATOM   9996  C25 POPE9 215      72.986  79.676 142.469  1.00  0.00           C
ATOM   9999  C26 POPE9 215      73.145  78.517 141.460  1.00  0.00           C
ATOM  10002  C27 POPE9 215      71.765  77.896 141.169  1.00  0.00           C
ATOM  10005  C28 POPE9 215      71.765  76.605 140.329  1.00  0.00           C
ATOM  10008  C29 POPE9 215      70.325  76.136 140.240  1.00  0.00           C
ATOM  10010 0C21 POPE9 215      69.765  75.326 139.329  1.00  0.00           C
ATOM  10012 1C21 POPE9 215      70.456  74.606 138.199  1.00  0.00           C
ATOM  10015 2C21 POPE9 215      70.346  73.076 138.380  1.00  0.00           C
ATOM  10018 3C21 POPE9 215      68.986  72.495 137.960  1.00  0.00           C
ATOM  10021 4C21 POPE9 215      68.745  71.065 138.479  1.00  0.00           C
ATOM  10024 5C21 POPE9 215      69.876  70.087 138.199  1.00  0.00           C
ATOM  10027 6C21 POPE9 215      69.526  68.645 138.609  1.00  0.00           C
ATOM  10030 7C21 POPE9 215      70.566  67.625 138.140  1.00  0.00           C
ATOM  10033 8C21 POPE9 215      70.255  66.186 138.550  1.00  0.00           C
ATOM  10037  C33 POPE9 215      73.145  84.826 145.839  1.00  0.00           C
ATOM  10040  C34 POPE9 215      72.475  86.125 145.380  1.00  0.00           C
ATOM  10043  C35 POPE9 215      72.565  86.346 143.869  1.00  0.00           C
ATOM  10046  C36 POPE9 215      71.755  87.565 143.389  1.00  0.00           C
ATOM  10049  C37 POPE9 215      71.806  87.715 141.870  1.00  0.00           C
ATOM  10052  C38 POPE9 215      71.365  89.105 141.359  1.00  0.00           C
ATOM  10055  C39 POPE9 215      71.545  89.245 139.840  1.00  0.00           C
ATOM  10058 0C31 POPE9 215      71.245  90.656 139.320  1.00  0.00           C
ATOM  10061 1C31 POPE9 215      71.615  90.826 137.840  1.00  0.00           C
ATOM  10064 2C31 POPE9 215      71.416  92.255 137.310  1.00  0.00           C
ATOM  10067 3C31 POPE9 215      71.946  92.416 135.880  1.00  0.00           C
ATOM  10070 4C31 POPE9 215      71.786  93.826 135.310  1.00  0.00           C
ATOM  10073 5C31 POPE9 215      71.876  93.856 133.780  1.00  0.00           C
ATOM  10076 6C31 POPE9 215      71.986  95.256 133.189  1.00  0.00           C
ATOM  10080  NH3 POPE  216      36.545  80.196 152.689  1.00  0.00           N
ATOM  10084  C12 POPE  216      35.646  81.206 153.359  1.00  0.00           C
ATOM  10087  C11 POPE  216      36.416  82.486 153.699  1.00  0.00           C
ATOM  10090  P   POPE  216      35.316  84.626 152.689  1.00  0.00           P
ATOM  10091  O13 POPE  216      34.245  85.576 153.070  1.00  0.00           O
ATOM  10092  O14 POPE  216      36.585  85.225 152.240  1.00  0.00           O
ATOM  10093  O11 POPE  216      34.745  83.685 151.570  1.00  0.00           O
ATOM  10094  O12 POPE  216      35.536  83.596 153.870  1.00  0.00           O
ATOM  10095  C1  POPE  216      35.515  83.175 150.479  1.00  0.00           C
ATOM  10098  C2  POPE  216      35.106  83.866 149.139  1.00  0.00           C
ATOM  10100  O21 POPE  216      36.006  83.645 148.049  1.00  0.00           O
ATOM  10101  C21 POPE  216      36.335  82.407 147.719  1.00  0.00           C
ATOM  10102  O22 POPE  216      36.276  81.405 148.419  1.00  0.00           O
ATOM  10103  C22 POPE  216      36.675  82.375 146.239  1.00  0.00           C
ATOM  10106  C3  POPE  216      34.925  85.396 149.370  1.00  0.00           C
ATOM  10109  O31 POPE  216      34.606  86.145 148.180  1.00  0.00           O
ATOM  10110  C31 POPE  216      33.306  86.185 147.889  1.00  0.00           C
ATOM  10111  O32 POPE  216      32.415  85.645 148.520  1.00  0.00           O
ATOM  10112  C32 POPE  216      33.075  87.126 146.719  1.00  0.00           C
ATOM  10115  C23 POPE  216      37.675  83.456 145.780  1.00  0.00           C
ATOM  10118  C24 POPE  216      38.166  83.166 144.359  1.00  0.00           C
ATOM  10121  C25 POPE  216      39.366  82.225 144.340  1.00  0.00           C
ATOM  10124  C26 POPE  216      40.026  82.186 142.950  1.00  0.00           C
ATOM  10127  C27 POPE  216      41.276  81.315 142.930  1.00  0.00           C
ATOM  10130  C28 POPE  216      42.035  81.315 141.590  1.00  0.00           C
ATOM  10133  C29 POPE  216      42.365  82.715 141.120  1.00  0.00           C
ATOM  10135 0C21 POPE  216      43.436  83.447 141.460  1.00  0.00           C
ATOM  10137 1C21 POPE  216      44.546  83.026 142.390  1.00  0.00           C
ATOM  10140 2C21 POPE  216      45.816  82.635 141.610  1.00  0.00           C
ATOM  10143 3C21 POPE  216      46.456  83.777 140.799  1.00  0.00           C
ATOM  10146 4C21 POPE  216      47.576  83.245 139.890  1.00  0.00           C
ATOM  10149 5C21 POPE  216      48.376  84.337 139.160  1.00  0.00           C
ATOM  10152 6C21 POPE  216      47.545  85.225 138.219  1.00  0.00           C
ATOM  10155 7C21 POPE  216      48.426  86.216 137.440  1.00  0.00           C
ATOM  10158 8C21 POPE  216      47.626  87.126 136.499  1.00  0.00           C
ATOM  10162  C33 POPE  216      33.515  86.535 145.369  1.00  0.00           C
ATOM  10165  C34 POPE  216      35.045  86.516 145.220  1.00  0.00           C
ATOM  10168  C35 POPE  216      35.495  86.145 143.799  1.00  0.00           C
ATOM  10171  C36 POPE  216      35.456  87.337 142.840  1.00  0.00           C
ATOM  10174  C37 POPE  216      35.585  86.885 141.380  1.00  0.00           C
ATOM  10177  C38 POPE  216      36.146  87.985 140.469  1.00  0.00           C
ATOM  10180  C39 POPE  216      35.756  87.845 138.990  1.00  0.00           C
ATOM  10183 0C31 POPE  216      36.085  86.465 138.410  1.00  0.00           C
ATOM  10186 1C31 POPE  216      36.636  86.525 136.979  1.00  0.00           C
ATOM  10189 2C31 POPE  216      36.966  85.135 136.439  1.00  0.00           C
ATOM  10192 3C31 POPE  216      37.635  85.167 135.070  1.00  0.00           C
ATOM  10195 4C31 POPE  216      38.036  83.777 134.579  1.00  0.00           C
ATOM  10198 5C31 POPE  216      38.786  83.815 133.249  1.00  0.00           C
ATOM  10201 6C31 POPE  216      39.425  82.476 132.910  1.00  0.00           C
ATOM  10205  NH3 POPE  217      30.215  12.905 112.969  1.00  0.00           N
ATOM  10209  C12 POPE  217      31.576  13.315 113.479  1.00  0.00           C
ATOM  10212  C11 POPE  217      32.705  13.075 112.460  1.00  0.00           C
ATOM  10215  P   POPE  217      35.335  12.885 112.689  1.00  0.00           P
ATOM  10216  O13 POPE  217      35.295  12.155 111.400  1.00  0.00           O
ATOM  10217  O14 POPE  217      36.436  13.865 112.810  1.00  0.00           O
ATOM  10218  O11 POPE  217      35.505  11.845 113.869  1.00  0.00           O
ATOM  10219  O12 POPE  217      33.946  13.585 112.980  1.00  0.00           O
ATOM  10220  C1  POPE  217      34.876  12.015 115.139  1.00  0.00           C
ATOM  10223  C2  POPE  217      35.345  13.295 115.889  1.00  0.00           C
ATOM  10225  O21 POPE  217      36.196  12.935 116.999  1.00  0.00           O
ATOM  10226  C21 POPE  217      37.136  13.815 117.279  1.00  0.00           C
ATOM  10227  O22 POPE  217      37.515  14.705 116.540  1.00  0.00           O
ATOM  10228  C22 POPE  217      37.675  13.505 118.660  1.00  0.00           C
ATOM  10231  C3  POPE  217      34.166  14.155 116.400  1.00  0.00           C
ATOM  10234  O31 POPE  217      33.576  13.585 117.590  1.00  0.00           O
ATOM  10235  C31 POPE  217      32.315  13.195 117.520  1.00  0.00           C
ATOM  10236  O32 POPE  217      31.585  13.295 116.549  1.00  0.00           O
ATOM  10237  C32 POPE  217      31.876  12.655 118.880  1.00  0.00           C
ATOM  10240  C23 POPE  217      36.996  14.365 119.740  1.00  0.00           C
ATOM  10243  C24 POPE  217      37.256  13.775 121.130  1.00  0.00           C
ATOM  10246  C25 POPE  217      36.825  14.715 122.250  1.00  0.00           C
ATOM  10249  C26 POPE  217      36.955  14.045 123.609  1.00  0.00           C
ATOM  10252  C27 POPE  217      36.536  14.955 124.770  1.00  0.00           C
ATOM  10255  C28 POPE  217      36.576  14.205 126.109  1.00  0.00           C
ATOM  10258  C29 POPE  217      36.026  15.065 127.209  1.00  0.00           C
ATOM  10260 0C21 POPE  217      35.495  14.605 128.350  1.00  0.00           C
ATOM  10262 1C21 POPE  217      35.386  13.155 128.729  1.00  0.00           C
ATOM  10265 2C21 POPE  217      34.606  12.975 130.039  1.00  0.00           C
ATOM  10268 3C21 POPE  217      35.356  13.525 131.260  1.00  0.00           C
ATOM  10271 4C21 POPE  217      34.455  13.695 132.499  1.00  0.00           C
ATOM  10274 5C21 POPE  217      35.175  14.295 133.710  1.00  0.00           C
ATOM  10277 6C21 POPE  217      35.846  15.645 133.410  1.00  0.00           C
ATOM  10280 7C21 POPE  217      36.256  16.415 134.670  1.00  0.00           C
ATOM  10283 8C21 POPE  217      36.885  17.775 134.359  1.00  0.00           C
ATOM  10287  C33 POPE  217      32.806  11.565 119.479  1.00  0.00           C
ATOM  10290  C34 POPE  217      32.506  11.365 120.969  1.00  0.00           C
ATOM  10293  C35 POPE  217      33.186  12.405 121.880  1.00  0.00           C
ATOM  10296  C36 POPE  217      32.335  12.705 123.120  1.00  0.00           C
ATOM  10299  C37 POPE  217      33.146  13.255 124.309  1.00  0.00           C
ATOM  10302  C38 POPE  217      32.495  13.025 125.679  1.00  0.00           C
ATOM  10305  C39 POPE  217      31.476  14.095 126.109  1.00  0.00           C
ATOM  10308 0C31 POPE  217      30.156  14.055 125.340  1.00  0.00           C
ATOM  10311 1C31 POPE  217      29.095  15.005 125.910  1.00  0.00           C
ATOM  10314 2C31 POPE  217      27.715  14.745 125.290  1.00  0.00           C
ATOM  10317 3C31 POPE  217      26.725  15.895 125.509  1.00  0.00           C
ATOM  10320 4C31 POPE  217      26.486  16.235 126.979  1.00  0.00           C
ATOM  10323 5C31 POPE  217      25.265  17.145 127.189  1.00  0.00           C
ATOM  10326 6C31 POPE  217      25.036  17.525 128.649  1.00  0.00           C
ATOM  10330  NH3 POPE  218      37.786   4.005 113.889  1.00  0.00           N
ATOM  10334  C12 POPE  218      37.385   3.815 115.319  1.00  0.00           C
ATOM  10337  C11 POPE  218      38.606   3.835 116.219  1.00  0.00           C
ATOM  10340  P   POPE  218      39.455   6.275 116.529  1.00  0.00           P
ATOM  10341  O13 POPE  218      40.886   5.955 116.649  1.00  0.00           O
ATOM  10342  O14 POPE  218      39.006   6.675 115.189  1.00  0.00           O
ATOM  10343  O11 POPE  218      39.095   7.355 117.619  1.00  0.00           O
ATOM  10344  O12 POPE  218      38.606   5.035 116.990  1.00  0.00           O
ATOM  10345  C1  POPE  218      39.376   8.735 117.419  1.00  0.00           C
ATOM  10348  C2  POPE  218      39.025   9.525 118.700  1.00  0.00           C
ATOM  10350  O21 POPE  218      39.925   9.155 119.770  1.00  0.00           O
ATOM  10351  C21 POPE  218      40.715  10.135 120.179  1.00  0.00           C
ATOM  10352  O22 POPE  218      41.045  11.105 119.530  1.00  0.00           O
ATOM  10353  C22 POPE  218      41.045   9.925 121.660  1.00  0.00           C
ATOM  10356  C3  POPE  218      37.565   9.235 119.180  1.00  0.00           C
ATOM  10359  O31 POPE  218      37.385   9.495 120.579  1.00  0.00           O
ATOM  10360  C31 POPE  218      37.576   8.555 121.529  1.00  0.00           C
ATOM  10361  O32 POPE  218      37.675   8.835 122.720  1.00  0.00           O
ATOM  10362  C32 POPE  218      37.606   7.105 121.020  1.00  0.00           C
ATOM  10365  C23 POPE  218      40.956  11.255 122.430  1.00  0.00           C
ATOM  10368  C24 POPE  218      40.806  11.045 123.939  1.00  0.00           C
ATOM  10371  C25 POPE  218      40.806  12.355 124.719  1.00  0.00           C
ATOM  10374  C26 POPE  218      40.466  12.175 126.200  1.00  0.00           C
ATOM  10377  C27 POPE  218      40.536  13.495 126.969  1.00  0.00           C
ATOM  10380  C28 POPE  218      40.146  13.395 128.459  1.00  0.00           C
ATOM  10383  C29 POPE  218      41.126  12.555 129.240  1.00  0.00           C
ATOM  10385 0C21 POPE  218      40.826  11.575 130.119  1.00  0.00           C
ATOM  10387 1C21 POPE  218      39.446  11.115 130.520  1.00  0.00           C
ATOM  10390 2C21 POPE  218      39.446   9.635 130.939  1.00  0.00           C
ATOM  10393 3C21 POPE  218      38.075   9.215 131.499  1.00  0.00           C
ATOM  10396 4C21 POPE  218      38.056   7.835 132.180  1.00  0.00           C
ATOM  10399 5C21 POPE  218      36.755   7.635 132.969  1.00  0.00           C
ATOM  10402 6C21 POPE  218      36.696   6.285 133.710  1.00  0.00           C
ATOM  10405 7C21 POPE  218      35.376   6.105 134.479  1.00  0.00           C
ATOM  10408 8C21 POPE  218      35.245   4.735 135.150  1.00  0.00           C
ATOM  10412  C33 POPE  218      37.826   6.075 122.150  1.00  0.00           C
ATOM  10415  C34 POPE  218      37.506   4.625 121.719  1.00  0.00           C
ATOM  10418  C35 POPE  218      38.495   3.595 122.290  1.00  0.00           C
ATOM  10421  C36 POPE  218      37.886   2.205 122.520  1.00  0.00           C
ATOM  10424  C37 POPE  218      37.366   1.505 121.260  1.00  0.00           C
ATOM  10427  C38 POPE  218      36.346   0.395 121.540  1.00  0.00           C
ATOM  10430  C39 POPE  218      36.806  -0.685 122.520  1.00  0.00           C
ATOM  10433 0C31 POPE  218      37.916  -1.586 121.969  1.00  0.00           C
ATOM  10436 1C31 POPE  218      38.365  -2.666 122.969  1.00  0.00           C
ATOM  10439 2C31 POPE  218      39.626  -3.426 122.549  1.00  0.00           C
ATOM  10442 3C31 POPE  218      39.596  -3.926 121.099  1.00  0.00           C
ATOM  10445 4C31 POPE  218      40.765  -4.856 120.790  1.00  0.00           C
ATOM  10448 5C31 POPE  218      40.725  -5.436 119.370  1.00  0.00           C
ATOM  10451 6C31 POPE  218      41.846  -6.426 119.060  1.00  0.00           C
ATOM  10455  NH3 POPE  219      49.185 100.885 151.540  1.00  0.00           N
ATOM  10459  C12 POPE  219      50.666 100.906 151.370  1.00  0.00           C
ATOM  10462  C11 POPE  219      51.096  99.455 151.169  1.00  0.00           C
ATOM  10465  P   POPE  219      50.705  97.056 152.130  1.00  0.00           P
ATOM  10466  O13 POPE  219      52.126  96.745 152.389  1.00  0.00           O
ATOM  10467  O14 POPE  219      49.665  96.396 152.960  1.00  0.00           O
ATOM  10468  O11 POPE  219      50.395  96.686 150.630  1.00  0.00           O
ATOM  10469  O12 POPE  219      50.495  98.625 152.169  1.00  0.00           O
ATOM  10470  C1  POPE  219      50.575  95.316 150.249  1.00  0.00           C
ATOM  10473  C2  POPE  219      50.126  95.106 148.770  1.00  0.00           C
ATOM  10475  O21 POPE  219      50.196  93.726 148.350  1.00  0.00           O
ATOM  10476  C21 POPE  219      51.416  93.266 148.100  1.00  0.00           C
ATOM  10477  O22 POPE  219      52.416  93.517 148.749  1.00  0.00           O
ATOM  10478  C22 POPE  219      51.396  92.386 146.850  1.00  0.00           C
ATOM  10481  C3  POPE  219      50.886  96.045 147.790  1.00  0.00           C
ATOM  10484  O31 POPE  219      50.546  95.756 146.410  1.00  0.00           O
ATOM  10485  C31 POPE  219      51.526  95.956 145.549  1.00  0.00           C
ATOM  10486  O32 POPE  219      52.666  96.315 145.799  1.00  0.00           O
ATOM  10487  C32 POPE  219      51.006  95.626 144.149  1.00  0.00           C
ATOM  10490  C23 POPE  219      52.836  92.285 146.289  1.00  0.00           C
ATOM  10493  C24 POPE  219      52.976  91.626 144.910  1.00  0.00           C
ATOM  10496  C25 POPE  219      54.465  91.557 144.520  1.00  0.00           C
ATOM  10499  C26 POPE  219      54.786  91.895 143.059  1.00  0.00           C
ATOM  10502  C27 POPE  219      54.455  90.766 142.069  1.00  0.00           C
ATOM  10505  C28 POPE  219      55.175  90.915 140.710  1.00  0.00           C
ATOM  10508  C29 POPE  219      56.666  90.656 140.780  1.00  0.00           C
ATOM  10510 0C21 POPE  219      57.396  89.875 139.960  1.00  0.00           C
ATOM  10512 1C21 POPE  219      56.905  89.115 138.760  1.00  0.00           C
ATOM  10515 2C21 POPE  219      56.885  87.585 138.960  1.00  0.00           C
ATOM  10518 3C21 POPE  219      56.556  86.866 137.639  1.00  0.00           C
ATOM  10521 4C21 POPE  219      56.446  85.336 137.770  1.00  0.00           C
ATOM  10524 5C21 POPE  219      57.655  84.686 138.450  1.00  0.00           C
ATOM  10527 6C21 POPE  219      57.865  83.216 138.039  1.00  0.00           C
ATOM  10530 7C21 POPE  219      59.166  82.646 138.630  1.00  0.00           C
ATOM  10533 8C21 POPE  219      59.465  81.206 138.210  1.00  0.00           C
ATOM  10537  C33 POPE  219      52.126  95.266 143.149  1.00  0.00           C
ATOM  10540  C34 POPE  219      51.565  94.746 141.820  1.00  0.00           C
ATOM  10543  C35 POPE  219      52.626  94.586 140.710  1.00  0.00           C
ATOM  10546  C36 POPE  219      53.275  95.896 140.249  1.00  0.00           C
ATOM  10549  C37 POPE  219      52.316  96.846 139.530  1.00  0.00           C
ATOM  10552  C38 POPE  219      52.885  98.256 139.309  1.00  0.00           C
ATOM  10555  C39 POPE  219      54.236  98.326 138.579  1.00  0.00           C
ATOM  10558 0C31 POPE  219      54.236  97.705 137.180  1.00  0.00           C
ATOM  10561 1C31 POPE  219      55.406  98.236 136.340  1.00  0.00           C
ATOM  10564 2C31 POPE  219      55.676  97.456 135.039  1.00  0.00           C
ATOM  10567 3C31 POPE  219      56.796  96.426 135.220  1.00  0.00           C
ATOM  10570 4C31 POPE  219      57.196  95.696 133.929  1.00  0.00           C
ATOM  10573 5C31 POPE  219      58.386  94.755 134.149  1.00  0.00           C
ATOM  10576 6C31 POPE  219      59.016  94.245 132.850  1.00  0.00           C
ATOM  10580  NH3 POPE  220      15.925  67.215 155.649  1.00  0.00           N
ATOM  10584  C12 POPE  220      17.386  66.995 155.379  1.00  0.00           C
ATOM  10587  C11 POPE  220      17.575  66.416 153.979  1.00  0.00           C
ATOM  10590  P   POPE  220      20.106  65.656 154.109  1.00  0.00           P
ATOM  10591  O13 POPE  220      19.975  64.256 153.660  1.00  0.00           O
ATOM  10592  O14 POPE  220      20.326  65.885 155.549  1.00  0.00           O
ATOM  10593  O11 POPE  220      21.316  66.285 153.279  1.00  0.00           O
ATOM  10594  O12 POPE  220      18.926  66.545 153.600  1.00  0.00           O
ATOM  10595  C1  POPE  220      21.056  67.246 152.230  1.00  0.00           C
ATOM  10598  C2  POPE  220      20.286  66.725 150.969  1.00  0.00           C
ATOM  10600  O21 POPE  220      20.925  65.545 150.460  1.00  0.00           O
ATOM  10601  C21 POPE  220      20.386  65.026 149.359  1.00  0.00           C
ATOM  10602  O22 POPE  220      19.335  65.346 148.839  1.00  0.00           O
ATOM  10603  C22 POPE  220      21.395  64.026 148.789  1.00  0.00           C
ATOM  10606  C3  POPE  220      20.155  67.855 149.900  1.00  0.00           C
ATOM  10609  O31 POPE  220      21.295  67.907 149.010  1.00  0.00           O
ATOM  10610  C31 POPE  220      22.036  68.995 149.040  1.00  0.00           C
ATOM  10611  O32 POPE  220      21.966  69.876 149.900  1.00  0.00           O
ATOM  10612  C32 POPE  220      22.916  69.056 147.790  1.00  0.00           C
ATOM  10615  C23 POPE  220      20.776  63.076 147.740  1.00  0.00           C
ATOM  10618  C24 POPE  220      21.716  62.756 146.560  1.00  0.00           C
ATOM  10621  C25 POPE  220      22.126  64.026 145.790  1.00  0.00           C
ATOM  10624  C26 POPE  220      22.536  63.816 144.329  1.00  0.00           C
ATOM  10627  C27 POPE  220      23.725  62.885 144.100  1.00  0.00           C
ATOM  10630  C28 POPE  220      24.036  62.815 142.590  1.00  0.00           C
ATOM  10633  C29 POPE  220      25.376  62.225 142.229  1.00  0.00           C
ATOM  10635 0C21 POPE  220      25.595  61.185 141.400  1.00  0.00           C
ATOM  10637 1C21 POPE  220      24.526  60.385 140.710  1.00  0.00           C
ATOM  10640 2C21 POPE  220      23.976  61.056 139.429  1.00  0.00           C
ATOM  10643 3C21 POPE  220      24.835  60.806 138.179  1.00  0.00           C
ATOM  10646 4C21 POPE  220      24.325  61.605 136.979  1.00  0.00           C
ATOM  10649 5C21 POPE  220      24.815  61.066 135.630  1.00  0.00           C
ATOM  10652 6C21 POPE  220      24.655  62.095 134.499  1.00  0.00           C
ATOM  10655 7C21 POPE  220      25.136  61.565 133.140  1.00  0.00           C
ATOM  10658 8C21 POPE  220      25.136  62.645 132.049  1.00  0.00           C
ATOM  10662  C33 POPE  220      23.305  70.506 147.380  1.00  0.00           C
ATOM  10665  C34 POPE  220      23.936  70.605 145.979  1.00  0.00           C
ATOM  10668  C35 POPE  220      25.356  71.186 145.990  1.00  0.00           C
ATOM  10671  C36 POPE  220      25.846  71.626 144.600  1.00  0.00           C
ATOM  10674  C37 POPE  220      27.206  72.345 144.650  1.00  0.00           C
ATOM  10677  C38 POPE  220      27.606  72.995 143.319  1.00  0.00           C
ATOM  10680  C39 POPE  220      28.965  72.516 142.790  1.00  0.00           C
ATOM  10683 0C31 POPE  220      29.296  73.115 141.420  1.00  0.00           C
ATOM  10686 1C31 POPE  220      30.586  72.576 140.780  1.00  0.00           C
ATOM  10689 2C31 POPE  220      31.065  73.446 139.610  1.00  0.00           C
ATOM  10692 3C31 POPE  220      31.966  74.595 140.080  1.00  0.00           C
ATOM  10695 4C31 POPE  220      32.356  75.587 138.970  1.00  0.00           C
ATOM  10698 5C31 POPE  220      33.256  76.715 139.490  1.00  0.00           C
ATOM  10701 6C31 POPE  220      33.626  77.736 138.410  1.00  0.00           C
ATOM  10705  NH3 POPE  221      35.135  43.845 114.800  1.00  0.00           N
ATOM  10709  C12 POPE  221      35.216  44.715 113.579  1.00  0.00           C
ATOM  10712  C11 POPE  221      35.256  43.915 112.270  1.00  0.00           C
ATOM  10715  P   POPE  221      33.536  41.945 112.489  1.00  0.00           P
ATOM  10716  O13 POPE  221      32.396  41.436 111.700  1.00  0.00           O
ATOM  10717  O14 POPE  221      34.756  41.115 112.549  1.00  0.00           O
ATOM  10718  O11 POPE  221      33.065  42.346 113.979  1.00  0.00           O
ATOM  10719  O12 POPE  221      33.986  43.356 111.929  1.00  0.00           O
ATOM  10720  C1  POPE  221      31.906  43.185 114.180  1.00  0.00           C
ATOM  10723  C2  POPE  221      31.736  43.675 115.670  1.00  0.00           C
ATOM  10725  O21 POPE  221      31.646  42.546 116.549  1.00  0.00           O
ATOM  10726  C21 POPE  221      32.736  42.246 117.240  1.00  0.00           C
ATOM  10727  O22 POPE  221      33.815  42.815 117.119  1.00  0.00           O
ATOM  10728  C22 POPE  221      32.475  41.096 118.210  1.00  0.00           C
ATOM  10731  C3  POPE  221      30.505  44.606 115.910  1.00  0.00           C
ATOM  10734  O31 POPE  221      30.735  45.485 117.030  1.00  0.00           O
ATOM  10735  C31 POPE  221      29.765  45.736 117.899  1.00  0.00           C
ATOM  10736  O32 POPE  221      28.655  45.225 117.899  1.00  0.00           O
ATOM  10737  C32 POPE  221      30.226  46.847 118.869  1.00  0.00           C
ATOM  10740  C23 POPE  221      32.905  41.436 119.660  1.00  0.00           C
ATOM  10743  C24 POPE  221      31.976  42.446 120.340  1.00  0.00           C
ATOM  10746  C25 POPE  221      32.425  42.925 121.730  1.00  0.00           C
ATOM  10749  C26 POPE  221      32.286  41.875 122.850  1.00  0.00           C
ATOM  10752  C27 POPE  221      32.626  42.465 124.230  1.00  0.00           C
ATOM  10755  C28 POPE  221      32.136  41.565 125.380  1.00  0.00           C
ATOM  10758  C29 POPE  221      32.576  42.056 126.740  1.00  0.00           C
ATOM  10760 0C21 POPE  221      33.216  41.345 127.689  1.00  0.00           C
ATOM  10762 1C21 POPE  221      33.616  39.895 127.590  1.00  0.00           C
ATOM  10765 2C21 POPE  221      33.565  39.137 128.929  1.00  0.00           C
ATOM  10768 3C21 POPE  221      32.166  38.996 129.540  1.00  0.00           C
ATOM  10771 4C21 POPE  221      32.026  37.746 130.419  1.00  0.00           C
ATOM  10774 5C21 POPE  221      30.586  37.485 130.910  1.00  0.00           C
ATOM  10777 6C21 POPE  221      30.475  36.235 131.789  1.00  0.00           C
ATOM  10780 7C21 POPE  221      29.076  36.055 132.399  1.00  0.00           C
ATOM  10783 8C21 POPE  221      28.886  34.696 133.079  1.00  0.00           C
ATOM  10787  C33 POPE  221      30.846  46.316 120.189  1.00  0.00           C
ATOM  10790  C34 POPE  221      30.935  47.406 121.270  1.00  0.00           C
ATOM  10793  C35 POPE  221      30.746  46.875 122.710  1.00  0.00           C
ATOM  10796  C36 POPE  221      30.816  47.995 123.760  1.00  0.00           C
ATOM  10799  C37 POPE  221      30.526  47.546 125.189  1.00  0.00           C
ATOM  10802  C38 POPE  221      30.316  48.736 126.149  1.00  0.00           C
ATOM  10805  C39 POPE  221      30.245  48.356 127.639  1.00  0.00           C
ATOM  10808 0C31 POPE  221      29.325  47.165 127.950  1.00  0.00           C
ATOM  10811 1C31 POPE  221      29.446  46.675 129.399  1.00  0.00           C
ATOM  10814 2C31 POPE  221      28.755  45.315 129.560  1.00  0.00           C
ATOM  10817 3C31 POPE  221      28.886  44.685 130.959  1.00  0.00           C
ATOM  10820 4C31 POPE  221      28.086  43.376 131.040  1.00  0.00           C
ATOM  10823 5C31 POPE  221      27.935  42.836 132.469  1.00  0.00           C
ATOM  10826 6C31 POPE  221      26.936  41.675 132.549  1.00  0.00           C
ATOM  10830  NH3 POPE  222      70.245  99.235 154.480  1.00  0.00           N
ATOM  10834  C12 POPE  222      70.816  98.926 155.829  1.00  0.00           C
ATOM  10837  C11 POPE  222      71.365  97.476 155.940  1.00  0.00           C
ATOM  10840  P   POPE  222      69.216  95.975 156.419  1.00  0.00           P
ATOM  10841  O13 POPE  222      69.465  94.546 156.100  1.00  0.00           O
ATOM  10842  O14 POPE  222      68.166  96.277 157.410  1.00  0.00           O
ATOM  10843  O11 POPE  222      68.905  96.745 155.070  1.00  0.00           O
ATOM  10844  O12 POPE  222      70.575  96.697 156.840  1.00  0.00           O
ATOM  10845  C1  POPE  222      67.946  96.265 154.129  1.00  0.00           C
ATOM  10848  C2  POPE  222      68.646  95.775 152.839  1.00  0.00           C
ATOM  10850  O21 POPE  222      67.905  96.216 151.689  1.00  0.00           O
ATOM  10851  C21 POPE  222      66.865  95.565 151.220  1.00  0.00           C
ATOM  10852  O22 POPE  222      66.446  94.486 151.600  1.00  0.00           O
ATOM  10853  C22 POPE  222      66.185  96.426 150.139  1.00  0.00           C
ATOM  10856  C3  POPE  222      69.056  94.266 152.839  1.00  0.00           C
ATOM  10859  O31 POPE  222      69.535  93.835 151.540  1.00  0.00           O
ATOM  10860  C31 POPE  222      70.806  94.126 151.279  1.00  0.00           C
ATOM  10861  O32 POPE  222      71.645  94.455 152.090  1.00  0.00           O
ATOM  10862  C32 POPE  222      71.035  93.946 149.779  1.00  0.00           C
ATOM  10865  C23 POPE  222      66.136  95.836 148.710  1.00  0.00           C
ATOM  10868  C24 POPE  222      67.256  96.306 147.749  1.00  0.00           C
ATOM  10871  C25 POPE  222      66.696  96.826 146.410  1.00  0.00           C
ATOM  10874  C26 POPE  222      67.736  97.076 145.299  1.00  0.00           C
ATOM  10877  C27 POPE  222      67.096  97.816 144.110  1.00  0.00           C
ATOM  10880  C28 POPE  222      67.956  97.906 142.819  1.00  0.00           C
ATOM  10883  C29 POPE  222      67.276  98.765 141.770  1.00  0.00           C
ATOM  10885 0C21 POPE  222      67.806  99.215 140.609  1.00  0.00           C
ATOM  10887 1C21 POPE  222      69.206  98.946 140.080  1.00  0.00           C
ATOM  10890 2C21 POPE  222      69.255  98.505 138.609  1.00  0.00           C
ATOM  10893 3C21 POPE  222      68.745  99.556 137.609  1.00  0.00           C
ATOM  10896 4C21 POPE  222      68.966  99.126 136.149  1.00  0.00           C
ATOM  10899 5C21 POPE  222      68.005  98.026 135.689  1.00  0.00           C
ATOM  10902 6C21 POPE  222      68.446  97.416 134.350  1.00  0.00           C
ATOM  10905 7C21 POPE  222      67.365  96.546 133.690  1.00  0.00           C
ATOM  10908 8C21 POPE  222      67.935  95.666 132.580  1.00  0.00           C
ATOM  10912  C33 POPE  222      71.376  95.307 149.160  1.00  0.00           C
ATOM  10915  C34 POPE  222      71.575  95.296 147.650  1.00  0.00           C
ATOM  10918  C35 POPE  222      71.456  96.715 147.070  1.00  0.00           C
ATOM  10921  C36 POPE  222      72.615  97.126 146.160  1.00  0.00           C
ATOM  10924  C37 POPE  222      72.526  96.586 144.729  1.00  0.00           C
ATOM  10927  C38 POPE  222      73.685  97.146 143.900  1.00  0.00           C
ATOM  10930  C39 POPE  222      73.675  96.796 142.410  1.00  0.00           C
ATOM  10933 0C31 POPE  222      73.815  95.296 142.139  1.00  0.00           C
ATOM  10936 1C31 POPE  222      74.486  95.036 140.780  1.00  0.00           C
ATOM  10939 2C31 POPE  222      74.605  93.545 140.419  1.00  0.00           C
ATOM  10942 3C31 POPE  222      75.696  93.275 139.370  1.00  0.00           C
ATOM  10945 4C31 POPE  222      75.655  94.235 138.179  1.00  0.00           C
ATOM  10948 5C31 POPE  222      76.786  94.016 137.180  1.00  0.00           C
ATOM  10951 6C31 POPE  222      76.876  95.146 136.160  1.00  0.00           C
ATOM  10955  NH3 POPE  223      36.725 112.495 150.369  1.00  0.00           N
ATOM  10959  C12 POPE  223      35.565 112.746 149.449  1.00  0.00           C
ATOM  10962  C11 POPE  223      35.236 114.235 149.280  1.00  0.00           C
ATOM  10965  P   POPE  223      33.655 116.066 150.309  1.00  0.00           P
ATOM  10966  O13 POPE  223      32.376 115.876 150.999  1.00  0.00           O
ATOM  10967  O14 POPE  223      34.566 117.156 150.749  1.00  0.00           O
ATOM  10968  O11 POPE  223      33.376 116.236 148.760  1.00  0.00           O
ATOM  10969  O12 POPE  223      34.405 114.665 150.359  1.00  0.00           O
ATOM  10970  C1  POPE  223      32.055 115.965 148.279  1.00  0.00           C
ATOM  10973  C2  POPE  223      31.966 116.105 146.740  1.00  0.00           C
ATOM  10975  O21 POPE  223      30.756 115.456 146.299  1.00  0.00           O
ATOM  10976  C21 POPE  223      29.806 116.256 145.829  1.00  0.00           C
ATOM  10977  O22 POPE  223      29.915 117.456 145.689  1.00  0.00           O
ATOM  10978  C22 POPE  223      28.565 115.436 145.530  1.00  0.00           C
ATOM  10981  C3  POPE  223      33.175 115.425 146.029  1.00  0.00           C
ATOM  10984  O31 POPE  223      33.085 115.656 144.610  1.00  0.00           O
ATOM  10985  C31 POPE  223      34.095 115.106 143.920  1.00  0.00           C
ATOM  10986  O32 POPE  223      34.975 114.425 144.420  1.00  0.00           O
ATOM  10987  C32 POPE  223      33.846 115.316 142.419  1.00  0.00           C
ATOM  10990  C23 POPE  223      27.485 116.226 144.740  1.00  0.00           C
ATOM  10993  C24 POPE  223      26.116 115.555 144.840  1.00  0.00           C
ATOM  10996  C25 POPE  223      25.995 114.226 144.060  1.00  0.00           C
ATOM  10999  C26 POPE  223      25.335 114.385 142.689  1.00  0.00           C
ATOM  11002  C27 POPE  223      25.335 113.076 141.890  1.00  0.00           C
ATOM  11005  C28 POPE  223      24.546 113.166 140.570  1.00  0.00           C
ATOM  11008  C29 POPE  223      23.046 113.245 140.790  1.00  0.00           C
ATOM  11010 0C21 POPE  223      22.136 113.535 139.840  1.00  0.00           C
ATOM  11012 1C21 POPE  223      22.415 113.826 138.389  1.00  0.00           C
ATOM  11015 2C21 POPE  223      22.185 112.585 137.510  1.00  0.00           C
ATOM  11018 3C21 POPE  223      22.286 112.896 136.009  1.00  0.00           C
ATOM  11021 4C21 POPE  223      22.136 111.626 135.170  1.00  0.00           C
ATOM  11024 5C21 POPE  223      21.856 111.885 133.680  1.00  0.00           C
ATOM  11027 6C21 POPE  223      21.936 110.587 132.869  1.00  0.00           C
ATOM  11030 7C21 POPE  223      21.046 110.565 131.630  1.00  0.00           C
ATOM  11033 8C21 POPE  223      21.126 109.235 130.869  1.00  0.00           C
ATOM  11037  C33 POPE  223      33.495 116.755 142.010  1.00  0.00           C
ATOM  11040  C34 POPE  223      32.765 116.815 140.670  1.00  0.00           C
ATOM  11043  C35 POPE  223      32.136 118.186 140.460  1.00  0.00           C
ATOM  11046  C36 POPE  223      30.835 118.135 139.670  1.00  0.00           C
ATOM  11049  C37 POPE  223      29.935 119.337 139.979  1.00  0.00           C
ATOM  11052  C38 POPE  223      28.706 119.296 139.069  1.00  0.00           C
ATOM  11055  C39 POPE  223      27.626 120.307 139.460  1.00  0.00           C
ATOM  11058 0C31 POPE  223      26.406 120.196 138.550  1.00  0.00           C
ATOM  11061 1C31 POPE  223      25.705 118.826 138.640  1.00  0.00           C
ATOM  11064 2C31 POPE  223      24.415 118.756 137.799  1.00  0.00           C
ATOM  11067 3C31 POPE  223      24.675 118.856 136.289  1.00  0.00           C
ATOM  11070 4C31 POPE  223      23.376 119.095 135.530  1.00  0.00           C
ATOM  11073 5C31 POPE  223      23.585 119.525 134.079  1.00  0.00           C
ATOM  11076 6C31 POPE  223      22.306 120.015 133.389  1.00  0.00           C
ATOM  11080  NH3 POPE  224     114.405  44.465 111.820  1.00  0.00           N
ATOM  11084  C12 POPE  224     113.226  43.666 111.320  1.00  0.00           C
ATOM  11087  C11 POPE  224     112.146  43.605 112.410  1.00  0.00           C
ATOM  11090  P   POPE  224     109.756  42.686 111.700  1.00  0.00           P
ATOM  11091  O13 POPE  224     109.795  43.065 110.270  1.00  0.00           O
ATOM  11092  O14 POPE  224     108.965  41.475 112.030  1.00  0.00           O
ATOM  11093  O11 POPE  224     109.126  43.895 112.520  1.00  0.00           O
ATOM  11094  O12 POPE  224     111.246  42.525 112.189  1.00  0.00           O
ATOM  11095  C1  POPE  224     108.846  43.785 113.920  1.00  0.00           C
ATOM  11098  C2  POPE  224     109.935  44.455 114.810  1.00  0.00           C
ATOM  11100  O21 POPE  224     110.966  43.526 115.170  1.00  0.00           O
ATOM  11101  C21 POPE  224     110.696  42.525 115.979  1.00  0.00           C
ATOM  11102  O22 POPE  224     109.676  42.365 116.630  1.00  0.00           O
ATOM  11103  C22 POPE  224     111.836  41.506 115.900  1.00  0.00           C
ATOM  11106  C3  POPE  224     109.296  45.225 116.020  1.00  0.00           C
ATOM  11109  O31 POPE  224     110.266  45.816 116.920  1.00  0.00           O
ATOM  11110  C31 POPE  224     110.835  46.917 116.410  1.00  0.00           C
ATOM  11111  O32 POPE  224     110.705  47.285 115.259  1.00  0.00           O
ATOM  11112  C32 POPE  224     111.675  47.656 117.440  1.00  0.00           C
ATOM  11115  C23 POPE  224     112.596  41.296 117.219  1.00  0.00           C
ATOM  11118  C24 POPE  224     113.526  42.455 117.600  1.00  0.00           C
ATOM  11121  C25 POPE  224     113.256  42.915 119.029  1.00  0.00           C
ATOM  11124  C26 POPE  224     114.226  43.965 119.589  1.00  0.00           C
ATOM  11127  C27 POPE  224     115.525  43.385 120.170  1.00  0.00           C
ATOM  11130  C28 POPE  224     116.146  44.265 121.280  1.00  0.00           C
ATOM  11133  C29 POPE  224     115.355  44.195 122.570  1.00  0.00           C
ATOM  11135 0C21 POPE  224     115.565  43.365 123.609  1.00  0.00           C
ATOM  11137 1C21 POPE  224     116.645  42.316 123.719  1.00  0.00           C
ATOM  11140 2C21 POPE  224     117.465  42.455 125.010  1.00  0.00           C
ATOM  11143 3C21 POPE  224     118.536  41.366 125.130  1.00  0.00           C
ATOM  11146 4C21 POPE  224     119.495  41.586 126.299  1.00  0.00           C
ATOM  11149 5C21 POPE  224     120.605  40.527 126.359  1.00  0.00           C
ATOM  11152 6C21 POPE  224     121.325  40.475 127.720  1.00  0.00           C
ATOM  11155 7C21 POPE  224     121.846  41.835 128.189  1.00  0.00           C
ATOM  11158 8C21 POPE  224     122.596  41.745 129.520  1.00  0.00           C
ATOM  11162  C33 POPE  224     110.945  48.955 117.810  1.00  0.00           C
ATOM  11165  C34 POPE  224     111.846  50.025 118.439  1.00  0.00           C
ATOM  11168  C35 POPE  224     111.446  50.326 119.890  1.00  0.00           C
ATOM  11171  C36 POPE  224     111.796  49.175 120.850  1.00  0.00           C
ATOM  11174  C37 POPE  224     111.225  49.396 122.259  1.00  0.00           C
ATOM  11177  C38 POPE  224     111.986  48.635 123.350  1.00  0.00           C
ATOM  11180  C39 POPE  224     113.356  49.256 123.640  1.00  0.00           C
ATOM  11183 0C31 POPE  224     114.035  48.715 124.899  1.00  0.00           C
ATOM  11186 1C31 POPE  224     114.655  47.316 124.719  1.00  0.00           C
ATOM  11189 2C31 POPE  224     115.385  46.826 125.990  1.00  0.00           C
ATOM  11192 3C31 POPE  224     116.656  47.635 126.320  1.00  0.00           C
ATOM  11195 4C31 POPE  224     117.185  47.395 127.740  1.00  0.00           C
ATOM  11198 5C31 POPE  224     117.946  48.615 128.270  1.00  0.00           C
ATOM  11201 6C31 POPE  224     118.515  48.426 129.680  1.00  0.00           C
ATOM  11205  NH3 POPE  225      23.116  35.405 108.199  1.00  0.00           N
ATOM  11209  C12 POPE  225      22.116  35.615 107.119  1.00  0.00           C
ATOM  11212  C11 POPE  225      20.776  35.915 107.759  1.00  0.00           C
ATOM  11215  P   POPE  225      19.076  35.025 109.449  1.00  0.00           P
ATOM  11216  O13 POPE  225      18.276  33.806 109.280  1.00  0.00           O
ATOM  11217  O14 POPE  225      18.456  36.255 108.920  1.00  0.00           O
ATOM  11218  O11 POPE  225      19.425  35.275 110.939  1.00  0.00           O
ATOM  11219  O12 POPE  225      20.476  34.875 108.710  1.00  0.00           O
ATOM  11220  C1  POPE  225      19.345  34.285 111.939  1.00  0.00           C
ATOM  11223  C2  POPE  225      20.286  34.766 113.070  1.00  0.00           C
ATOM  11225  O21 POPE  225      20.746  33.695 113.889  1.00  0.00           O
ATOM  11226  C21 POPE  225      19.816  33.056 114.569  1.00  0.00           C
ATOM  11227  O22 POPE  225      18.646  33.385 114.689  1.00  0.00           O
ATOM  11228  C22 POPE  225      20.396  31.745 115.100  1.00  0.00           C
ATOM  11231  C3  POPE  225      19.726  36.025 113.809  1.00  0.00           C
ATOM  11234  O31 POPE  225      20.816  36.815 114.320  1.00  0.00           O
ATOM  11235  C31 POPE  225      21.276  36.436 115.500  1.00  0.00           C
ATOM  11236  O32 POPE  225      20.746  35.665 116.270  1.00  0.00           O
ATOM  11237  C32 POPE  225      22.626  37.115 115.710  1.00  0.00           C
ATOM  11240  C23 POPE  225      20.406  31.625 116.639  1.00  0.00           C
ATOM  11243  C24 POPE  225      20.686  30.175 117.030  1.00  0.00           C
ATOM  11246  C25 POPE  225      21.216  29.955 118.450  1.00  0.00           C
ATOM  11249  C26 POPE  225      20.196  30.235 119.549  1.00  0.00           C
ATOM  11252  C27 POPE  225      20.705  29.765 120.920  1.00  0.00           C
ATOM  11255  C28 POPE  225      19.786  30.175 122.089  1.00  0.00           C
ATOM  11258  C29 POPE  225      20.185  29.496 123.369  1.00  0.00           C
ATOM  11260 0C21 POPE  225      19.446  29.475 124.499  1.00  0.00           C
ATOM  11262 1C21 POPE  225      18.116  30.175 124.700  1.00  0.00           C
ATOM  11265 2C21 POPE  225      17.925  30.775 126.109  1.00  0.00           C
ATOM  11268 3C21 POPE  225      18.056  29.775 127.270  1.00  0.00           C
ATOM  11271 4C21 POPE  225      17.106  28.565 127.189  1.00  0.00           C
ATOM  11274 5C21 POPE  225      15.645  28.965 127.440  1.00  0.00           C
ATOM  11277 6C21 POPE  225      14.696  27.765 127.549  1.00  0.00           C
ATOM  11280 7C21 POPE  225      13.446  28.105 128.369  1.00  0.00           C
ATOM  11283 8C21 POPE  225      12.425  26.965 128.459  1.00  0.00           C
ATOM  11287  C33 POPE  225      23.156  36.926 117.150  1.00  0.00           C
ATOM  11290  C34 POPE  225      24.306  37.905 117.419  1.00  0.00           C
ATOM  11293  C35 POPE  225      24.736  37.975 118.889  1.00  0.00           C
ATOM  11296  C36 POPE  225      23.646  38.526 119.820  1.00  0.00           C
ATOM  11299  C37 POPE  225      24.255  39.016 121.140  1.00  0.00           C
ATOM  11302  C38 POPE  225      23.305  38.925 122.349  1.00  0.00           C
ATOM  11305  C39 POPE  225      23.956  39.525 123.599  1.00  0.00           C
ATOM  11308 0C31 POPE  225      23.246  39.195 124.919  1.00  0.00           C
ATOM  11311 1C31 POPE  225      23.846  39.965 126.109  1.00  0.00           C
ATOM  11314 2C31 POPE  225      24.546  39.076 127.150  1.00  0.00           C
ATOM  11317 3C31 POPE  225      23.565  38.316 128.059  1.00  0.00           C
ATOM  11320 4C31 POPE  225      24.255  37.795 129.320  1.00  0.00           C
ATOM  11323 5C31 POPE  225      23.276  37.215 130.350  1.00  0.00           C
ATOM  11326 6C31 POPE  225      23.946  36.865 131.680  1.00  0.00           C
ATOM  11330  NH3 POPE  226      58.756  44.935 116.090  1.00  0.00           N
ATOM  11334  C12 POPE  226      57.515  45.765 116.270  1.00  0.00           C
ATOM  11337  C11 POPE  226      56.326  44.885 115.860  1.00  0.00           C
ATOM  11340  P   POPE  226      54.465  46.786 115.910  1.00  0.00           P
ATOM  11341  O13 POPE  226      55.505  47.826 115.790  1.00  0.00           O
ATOM  11342  O14 POPE  226      53.506  46.735 114.779  1.00  0.00           O
ATOM  11343  O11 POPE  226      53.696  47.115 117.219  1.00  0.00           O
ATOM  11344  O12 POPE  226      55.056  45.375 116.210  1.00  0.00           O
ATOM  11345  C1  POPE  226      53.786  46.375 118.430  1.00  0.00           C
ATOM  11348  C2  POPE  226      54.676  47.115 119.469  1.00  0.00           C
ATOM  11350  O21 POPE  226      53.995  46.945 120.719  1.00  0.00           O
ATOM  11351  C21 POPE  226      54.725  46.615 121.759  1.00  0.00           C
ATOM  11352  O22 POPE  226      55.926  46.465 121.789  1.00  0.00           O
ATOM  11353  C22 POPE  226      53.786  46.385 122.939  1.00  0.00           C
ATOM  11356  C3  POPE  226      54.795  48.626 119.110  1.00  0.00           C
ATOM  11359  O31 POPE  226      55.266  49.445 120.210  1.00  0.00           O
ATOM  11360  C31 POPE  226      54.306  50.016 120.939  1.00  0.00           C
ATOM  11361  O32 POPE  226      53.116  49.865 120.749  1.00  0.00           O
ATOM  11362  C32 POPE  226      54.916  50.845 122.060  1.00  0.00           C
ATOM  11365  C23 POPE  226      54.106  45.086 123.719  1.00  0.00           C
ATOM  11368  C24 POPE  226      52.935  44.715 124.639  1.00  0.00           C
ATOM  11371  C25 POPE  226      53.075  43.365 125.340  1.00  0.00           C
ATOM  11374  C26 POPE  226      53.615  43.455 126.770  1.00  0.00           C
ATOM  11377  C27 POPE  226      53.396  42.146 127.559  1.00  0.00           C
ATOM  11380  C28 POPE  226      53.655  42.336 129.060  1.00  0.00           C
ATOM  11383  C29 POPE  226      53.456  41.045 129.820  1.00  0.00           C
ATOM  11385 0C21 POPE  226      52.846  40.915 131.009  1.00  0.00           C
ATOM  11387 1C21 POPE  226      52.295  42.056 131.829  1.00  0.00           C
ATOM  11390 2C21 POPE  226      51.856  41.605 133.249  1.00  0.00           C
ATOM  11393 3C21 POPE  226      53.015  41.126 134.130  1.00  0.00           C
ATOM  11396 4C21 POPE  226      52.565  40.545 135.480  1.00  0.00           C
ATOM  11399 5C21 POPE  226      51.975  41.565 136.470  1.00  0.00           C
ATOM  11402 6C21 POPE  226      53.005  42.605 136.960  1.00  0.00           C
ATOM  11405 7C21 POPE  226      52.526  43.356 138.210  1.00  0.00           C
ATOM  11408 8C21 POPE  226      53.536  44.396 138.729  1.00  0.00           C
ATOM  11412  C33 POPE  226      54.065  50.816 123.360  1.00  0.00           C
ATOM  11415  C34 POPE  226      54.496  51.935 124.320  1.00  0.00           C
ATOM  11418  C35 POPE  226      53.456  52.276 125.399  1.00  0.00           C
ATOM  11421  C36 POPE  226      53.716  51.625 126.780  1.00  0.00           C
ATOM  11424  C37 POPE  226      52.716  52.155 127.819  1.00  0.00           C
ATOM  11427  C38 POPE  226      53.186  52.015 129.280  1.00  0.00           C
ATOM  11430  C39 POPE  226      53.085  50.597 129.870  1.00  0.00           C
ATOM  11433 0C31 POPE  226      53.576  50.545 131.330  1.00  0.00           C
ATOM  11436 1C31 POPE  226      53.736  49.115 131.870  1.00  0.00           C
ATOM  11439 2C31 POPE  226      54.506  49.025 133.199  1.00  0.00           C
ATOM  11442 3C31 POPE  226      53.706  49.375 134.460  1.00  0.00           C
ATOM  11445 4C31 POPE  226      52.755  48.255 134.910  1.00  0.00           C
ATOM  11448 5C31 POPE  226      52.216  48.455 136.330  1.00  0.00           C
ATOM  11451 6C31 POPE  226      51.356  47.285 136.809  1.00  0.00           C
ATOM  11455  NH3 POPE  227      61.056  55.475 117.359  1.00  0.00           N
ATOM  11459  C12 POPE  227      59.795  54.816 116.870  1.00  0.00           C
ATOM  11462  C11 POPE  227      59.716  53.316 117.259  1.00  0.00           C
ATOM  11465  P   POPE  227      57.576  52.766 118.680  1.00  0.00           P
ATOM  11466  O13 POPE  227      56.146  52.985 118.410  1.00  0.00           O
ATOM  11467  O14 POPE  227      57.966  51.506 119.340  1.00  0.00           O
ATOM  11468  O11 POPE  227      58.145  54.035 119.439  1.00  0.00           O
ATOM  11469  O12 POPE  227      58.366  52.865 117.310  1.00  0.00           O
ATOM  11470  C1  POPE  227      58.475  54.035 120.819  1.00  0.00           C
ATOM  11473  C2  POPE  227      59.595  55.075 121.040  1.00  0.00           C
ATOM  11475  O21 POPE  227      59.995  54.965 122.419  1.00  0.00           O
ATOM  11476  C21 POPE  227      61.265  55.245 122.639  1.00  0.00           C
ATOM  11477  O22 POPE  227      62.056  55.655 121.809  1.00  0.00           O
ATOM  11478  C22 POPE  227      61.565  55.025 124.119  1.00  0.00           C
ATOM  11481  C3  POPE  227      59.096  56.516 120.670  1.00  0.00           C
ATOM  11484  O31 POPE  227      60.166  57.455 120.439  1.00  0.00           O
ATOM  11485  C31 POPE  227      60.556  58.396 121.309  1.00  0.00           C
ATOM  11486  O32 POPE  227      61.466  59.186 121.079  1.00  0.00           O
ATOM  11487  C32 POPE  227      59.826  58.415 122.670  1.00  0.00           C
ATOM  11490  C23 POPE  227      62.736  55.876 124.689  1.00  0.00           C
ATOM  11493  C24 POPE  227      62.365  57.306 125.130  1.00  0.00           C
ATOM  11496  C25 POPE  227      61.206  57.395 126.140  1.00  0.00           C
ATOM  11499  C26 POPE  227      61.466  58.486 127.180  1.00  0.00           C
ATOM  11502  C27 POPE  227      60.295  58.715 128.149  1.00  0.00           C
ATOM  11505  C28 POPE  227      60.715  59.417 129.460  1.00  0.00           C
ATOM  11508  C29 POPE  227      61.575  58.535 130.319  1.00  0.00           C
ATOM  11510 0C21 POPE  227      61.136  57.566 131.149  1.00  0.00           C
ATOM  11512 1C21 POPE  227      59.696  57.215 131.439  1.00  0.00           C
ATOM  11515 2C21 POPE  227      59.465  56.986 132.939  1.00  0.00           C
ATOM  11518 3C21 POPE  227      60.015  55.655 133.459  1.00  0.00           C
ATOM  11521 4C21 POPE  227      59.776  55.485 134.960  1.00  0.00           C
ATOM  11524 5C21 POPE  227      60.136  54.105 135.520  1.00  0.00           C
ATOM  11527 6C21 POPE  227      61.645  53.836 135.620  1.00  0.00           C
ATOM  11530 7C21 POPE  227      61.946  52.675 136.579  1.00  0.00           C
ATOM  11533 8C21 POPE  227      63.436  52.465 136.870  1.00  0.00           C
ATOM  11537  C33 POPE  227      58.545  59.295 122.710  1.00  0.00           C
ATOM  11540  C34 POPE  227      57.935  59.385 124.119  1.00  0.00           C
ATOM  11543  C35 POPE  227      57.056  58.176 124.499  1.00  0.00           C
ATOM  11546  C36 POPE  227      56.786  58.076 126.009  1.00  0.00           C
ATOM  11549  C37 POPE  227      55.796  56.955 126.380  1.00  0.00           C
ATOM  11552  C38 POPE  227      55.835  56.586 127.880  1.00  0.00           C
ATOM  11555  C39 POPE  227      57.095  55.795 128.280  1.00  0.00           C
ATOM  11558 0C31 POPE  227      57.076  54.347 127.779  1.00  0.00           C
ATOM  11561 1C31 POPE  227      58.475  53.736 127.590  1.00  0.00           C
ATOM  11564 2C31 POPE  227      58.386  52.246 127.219  1.00  0.00           C
ATOM  11567 3C31 POPE  227      59.746  51.556 127.030  1.00  0.00           C
ATOM  11570 4C31 POPE  227      60.325  51.745 125.620  1.00  0.00           C
ATOM  11573 5C31 POPE  227      61.495  50.785 125.329  1.00  0.00           C
ATOM  11576 6C31 POPE  227      62.056  50.865 123.910  1.00  0.00           C
ATOM  11580  NH3 POPE  228     120.495  23.685 110.649  1.00  0.00           N
ATOM  11584  C12 POPE  228     120.945  22.355 111.160  1.00  0.00           C
ATOM  11587  C11 POPE  228     120.985  21.365 109.989  1.00  0.00           C
ATOM  11590  P   POPE  228     118.655  20.415 109.299  1.00  0.00           P
ATOM  11591  O13 POPE  228     117.505  20.735 108.430  1.00  0.00           O
ATOM  11592  O14 POPE  228     119.196  19.055 109.169  1.00  0.00           O
ATOM  11593  O11 POPE  228     118.186  20.635 110.799  1.00  0.00           O
ATOM  11594  O12 POPE  228     119.805  21.475 109.169  1.00  0.00           O
ATOM  11595  C1  POPE  228     116.855  21.145 110.939  1.00  0.00           C
ATOM  11598  C2  POPE  228     116.316  21.135 112.390  1.00  0.00           C
ATOM  11600  O21 POPE  228     116.946  20.105 113.160  1.00  0.00           O
ATOM  11601  C21 POPE  228     118.096  20.455 113.739  1.00  0.00           C
ATOM  11602  O22 POPE  228     118.596  21.566 113.680  1.00  0.00           O
ATOM  11603  C22 POPE  228     118.646  19.315 114.600  1.00  0.00           C
ATOM  11606  C3  POPE  228     114.795  20.875 112.320  1.00  0.00           C
ATOM  11609  O31 POPE  228     114.126  21.215 113.550  1.00  0.00           O
ATOM  11610  C31 POPE  228     112.806  21.005 113.430  1.00  0.00           C
ATOM  11611  O32 POPE  228     112.246  20.605 112.430  1.00  0.00           O
ATOM  11612  C32 POPE  228     112.106  21.365 114.740  1.00  0.00           C
ATOM  11615  C23 POPE  228     119.275  19.835 115.920  1.00  0.00           C
ATOM  11618  C24 POPE  228     118.256  20.275 116.999  1.00  0.00           C
ATOM  11621  C25 POPE  228     118.905  21.065 118.140  1.00  0.00           C
ATOM  11624  C26 POPE  228     117.976  21.315 119.340  1.00  0.00           C
ATOM  11627  C27 POPE  228     118.575  22.305 120.360  1.00  0.00           C
ATOM  11630  C28 POPE  228     117.715  22.525 121.619  1.00  0.00           C
ATOM  11633  C29 POPE  228     117.736  21.325 122.539  1.00  0.00           C
ATOM  11635 0C21 POPE  228     117.295  21.266 123.809  1.00  0.00           C
ATOM  11637 1C21 POPE  228     116.596  22.315 124.639  1.00  0.00           C
ATOM  11640 2C21 POPE  228     115.565  23.235 123.939  1.00  0.00           C
ATOM  11643 3C21 POPE  228     114.616  23.885 124.969  1.00  0.00           C
ATOM  11646 4C21 POPE  228     113.555  24.805 124.359  1.00  0.00           C
ATOM  11649 5C21 POPE  228     112.706  25.465 125.450  1.00  0.00           C
ATOM  11652 6C21 POPE  228     111.946  26.725 124.999  1.00  0.00           C
ATOM  11655 7C21 POPE  228     111.405  27.525 126.190  1.00  0.00           C
ATOM  11658 8C21 POPE  228     110.705  28.836 125.799  1.00  0.00           C
ATOM  11662  C33 POPE  228     110.665  20.816 114.810  1.00  0.00           C
ATOM  11665  C34 POPE  228     109.986  21.236 116.120  1.00  0.00           C
ATOM  11668  C35 POPE  228     108.585  20.635 116.260  1.00  0.00           C
ATOM  11671  C36 POPE  228     107.486  21.306 115.439  1.00  0.00           C
ATOM  11674  C37 POPE  228     107.036  22.675 115.979  1.00  0.00           C
ATOM  11677  C38 POPE  228     105.716  23.176 115.380  1.00  0.00           C
ATOM  11680  C39 POPE  228     104.476  22.405 115.880  1.00  0.00           C
ATOM  11683 0C31 POPE  228     103.186  22.695 115.090  1.00  0.00           C
ATOM  11686 1C31 POPE  228     102.195  21.525 115.059  1.00  0.00           C
ATOM  11689 2C31 POPE  228     101.306  21.336 116.299  1.00  0.00           C
ATOM  11692 3C31 POPE  228     102.065  21.236 117.630  1.00  0.00           C
ATOM  11695 4C31 POPE  228     101.246  20.605 118.760  1.00  0.00           C
ATOM  11698 5C31 POPE  228     101.976  20.635 120.109  1.00  0.00           C
ATOM  11701 6C31 POPE  228     101.185  19.955 121.219  1.00  0.00           C
ATOM  11705  NH3 POPE  229      28.786  61.385 154.889  1.00  0.00           N
ATOM  11709  C12 POPE  229      29.885  60.856 154.020  1.00  0.00           C
ATOM  11712  C11 POPE  229      31.246  61.056 154.710  1.00  0.00           C
ATOM  11715  P   POPE  229      33.765  61.166 154.049  1.00  0.00           P
ATOM  11716  O13 POPE  229      33.876  61.865 155.350  1.00  0.00           O
ATOM  11717  O14 POPE  229      34.706  60.035 153.880  1.00  0.00           O
ATOM  11718  O11 POPE  229      34.066  62.236 152.920  1.00  0.00           O
ATOM  11719  O12 POPE  229      32.296  60.646 153.829  1.00  0.00           O
ATOM  11720  C1  POPE  229      33.126  62.636 151.920  1.00  0.00           C
ATOM  11723  C2  POPE  229      33.795  62.936 150.540  1.00  0.00           C
ATOM  11725  O21 POPE  229      33.225  62.066 149.560  1.00  0.00           O
ATOM  11726  C21 POPE  229      33.696  60.865 149.359  1.00  0.00           C
ATOM  11727  O22 POPE  229      34.545  60.266 149.999  1.00  0.00           O
ATOM  11728  C22 POPE  229      33.026  60.425 148.049  1.00  0.00           C
ATOM  11731  C3  POPE  229      35.356  62.965 150.540  1.00  0.00           C
ATOM  11734  O31 POPE  229      35.956  62.715 149.249  1.00  0.00           O
ATOM  11735  C31 POPE  229      35.925  63.736 148.400  1.00  0.00           C
ATOM  11736  O32 POPE  229      35.505  64.845 148.660  1.00  0.00           O
ATOM  11737  C32 POPE  229      36.365  63.236 147.020  1.00  0.00           C
ATOM  11740  C23 POPE  229      33.556  59.115 147.449  1.00  0.00           C
ATOM  11743  C24 POPE  229      33.135  58.925 145.990  1.00  0.00           C
ATOM  11746  C25 POPE  229      33.856  59.885 145.010  1.00  0.00           C
ATOM  11749  C26 POPE  229      33.995  59.315 143.590  1.00  0.00           C
ATOM  11752  C27 POPE  229      34.826  60.215 142.650  1.00  0.00           C
ATOM  11755  C28 POPE  229      35.265  59.445 141.389  1.00  0.00           C
ATOM  11758  C29 POPE  229      35.946  60.306 140.350  1.00  0.00           C
ATOM  11760 0C21 POPE  229      37.256  60.285 140.039  1.00  0.00           C
ATOM  11762 1C21 POPE  229      38.326  59.465 140.719  1.00  0.00           C
ATOM  11765 2C21 POPE  229      39.726  60.116 140.609  1.00  0.00           C
ATOM  11768 3C21 POPE  229      39.806  61.535 141.190  1.00  0.00           C
ATOM  11771 4C21 POPE  229      41.206  62.155 141.079  1.00  0.00           C
ATOM  11774 5C21 POPE  229      41.256  63.605 141.579  1.00  0.00           C
ATOM  11777 6C21 POPE  229      42.655  64.215 141.450  1.00  0.00           C
ATOM  11780 7C21 POPE  229      42.736  65.666 141.949  1.00  0.00           C
ATOM  11783 8C21 POPE  229      44.145  66.266 141.809  1.00  0.00           C
ATOM  11787  C33 POPE  229      36.936  64.355 146.109  1.00  0.00           C
ATOM  11790  C34 POPE  229      35.846  65.105 145.329  1.00  0.00           C
ATOM  11793  C35 POPE  229      35.396  64.376 144.049  1.00  0.00           C
ATOM  11796  C36 POPE  229      35.935  65.006 142.749  1.00  0.00           C
ATOM  11799  C37 POPE  229      36.866  64.065 141.969  1.00  0.00           C
ATOM  11802  C38 POPE  229      37.486  64.696 140.710  1.00  0.00           C
ATOM  11805  C39 POPE  229      36.475  65.385 139.779  1.00  0.00           C
ATOM  11808 0C31 POPE  229      37.026  65.646 138.369  1.00  0.00           C
ATOM  11811 1C31 POPE  229      36.096  66.587 137.580  1.00  0.00           C
ATOM  11814 2C31 POPE  229      36.425  66.696 136.090  1.00  0.00           C
ATOM  11817 3C31 POPE  229      35.536  67.756 135.410  1.00  0.00           C
ATOM  11820 4C31 POPE  229      35.565  67.736 133.869  1.00  0.00           C
ATOM  11823 5C31 POPE  229      36.936  68.045 133.270  1.00  0.00           C
ATOM  11826 6C31 POPE  229      36.866  68.306 131.759  1.00  0.00           C
ATOM  11830  NH3 POPE  230       8.186   5.285 153.060  1.00  0.00           N
ATOM  11834  C12 POPE  230       9.506   5.515 153.750  1.00  0.00           C
ATOM  11837  C11 POPE  230      10.526   6.295 152.890  1.00  0.00           C
ATOM  11840  P   POPE  230      13.136   5.895 152.839  1.00  0.00           P
ATOM  11841  O13 POPE  230      14.306   6.375 153.630  1.00  0.00           O
ATOM  11842  O14 POPE  230      13.085   4.495 152.370  1.00  0.00           O
ATOM  11843  O11 POPE  230      13.106   6.845 151.579  1.00  0.00           O
ATOM  11844  O12 POPE  230      11.796   6.325 153.549  1.00  0.00           O
ATOM  11845  C1  POPE  230      13.776   6.285 150.439  1.00  0.00           C
ATOM  11848  C2  POPE  230      13.966   7.375 149.359  1.00  0.00           C
ATOM  11850  O21 POPE  230      14.806   6.915 148.290  1.00  0.00           O
ATOM  11851  C21 POPE  230      14.286   5.995 147.510  1.00  0.00           C
ATOM  11852  O22 POPE  230      13.296   5.325 147.719  1.00  0.00           O
ATOM  11853  C22 POPE  230      15.096   5.915 146.229  1.00  0.00           C
ATOM  11856  C3  POPE  230      14.595   8.635 149.980  1.00  0.00           C
ATOM  11859  O31 POPE  230      15.116   9.515 148.950  1.00  0.00           O
ATOM  11860  C31 POPE  230      16.366   9.885 149.150  1.00  0.00           C
ATOM  11861  O32 POPE  230      16.976   9.755 150.200  1.00  0.00           O
ATOM  11862  C32 POPE  230      16.995  10.525 147.910  1.00  0.00           C
ATOM  11865  C23 POPE  230      14.196   5.545 145.030  1.00  0.00           C
ATOM  11868  C24 POPE  230      14.736   6.135 143.729  1.00  0.00           C
ATOM  11871  C25 POPE  230      14.096   5.555 142.460  1.00  0.00           C
ATOM  11874  C26 POPE  230      15.005   5.785 141.249  1.00  0.00           C
ATOM  11877  C27 POPE  230      14.386   6.615 140.109  1.00  0.00           C
ATOM  11880  C28 POPE  230      15.426   7.025 139.049  1.00  0.00           C
ATOM  11883  C29 POPE  230      16.196   5.855 138.490  1.00  0.00           C
ATOM  11885 0C21 POPE  230      17.296   5.945 137.729  1.00  0.00           C
ATOM  11887 1C21 POPE  230      17.946   7.215 137.240  1.00  0.00           C
ATOM  11890 2C21 POPE  230      17.876   7.345 135.699  1.00  0.00           C
ATOM  11893 3C21 POPE  230      18.626   6.245 134.930  1.00  0.00           C
ATOM  11896 4C21 POPE  230      20.075   6.075 135.410  1.00  0.00           C
ATOM  11899 5C21 POPE  230      20.956   5.235 134.469  1.00  0.00           C
ATOM  11902 6C21 POPE  230      22.315   4.955 135.109  1.00  0.00           C
ATOM  11905 7C21 POPE  230      23.316   4.315 134.139  1.00  0.00           C
ATOM  11908 8C21 POPE  230      24.596   3.845 134.829  1.00  0.00           C
ATOM  11912  C33 POPE  230      16.206  10.315 146.600  1.00  0.00           C
ATOM  11915  C34 POPE  230      16.956  10.835 145.369  1.00  0.00           C
ATOM  11918  C35 POPE  230      16.066  10.775 144.130  1.00  0.00           C
ATOM  11921  C36 POPE  230      16.786  11.145 142.829  1.00  0.00           C
ATOM  11924  C37 POPE  230      15.796  11.395 141.689  1.00  0.00           C
ATOM  11927  C38 POPE  230      16.446  11.885 140.389  1.00  0.00           C
ATOM  11930  C39 POPE  230      15.426  12.395 139.359  1.00  0.00           C
ATOM  11933 0C31 POPE  230      14.406  11.345 138.920  1.00  0.00           C
ATOM  11936 1C31 POPE  230      13.395  11.905 137.899  1.00  0.00           C
ATOM  11939 2C31 POPE  230      12.306  10.895 137.489  1.00  0.00           C
ATOM  11942 3C31 POPE  230      12.866   9.615 136.850  1.00  0.00           C
ATOM  11945 4C31 POPE  230      11.776   8.665 136.320  1.00  0.00           C
ATOM  11948 5C31 POPE  230      12.136   7.185 136.499  1.00  0.00           C
ATOM  11951 6C31 POPE  230      11.126   6.235 135.860  1.00  0.00           C
ATOM  11955  NH3 POPE  231      90.935  53.715 156.349  1.00  0.00           N
ATOM  11959  C12 POPE  231      91.066  53.085 157.710  1.00  0.00           C
ATOM  11962  C11 POPE  231      92.195  52.045 157.790  1.00  0.00           C
ATOM  11965  P   POPE  231      92.676  49.556 158.480  1.00  0.00           P
ATOM  11966  O13 POPE  231      93.946  50.145 158.960  1.00  0.00           O
ATOM  11967  O14 POPE  231      91.955  48.596 159.350  1.00  0.00           O
ATOM  11968  O11 POPE  231      92.925  48.845 157.090  1.00  0.00           O
ATOM  11969  O12 POPE  231      91.686  50.725 158.070  1.00  0.00           O
ATOM  11970  C1  POPE  231      93.676  49.445 156.039  1.00  0.00           C
ATOM  11973  C2  POPE  231      92.785  49.776 154.799  1.00  0.00           C
ATOM  11975  O21 POPE  231      92.575  48.656 153.910  1.00  0.00           O
ATOM  11976  C21 POPE  231      93.615  48.265 153.189  1.00  0.00           C
ATOM  11977  O22 POPE  231      94.786  48.316 153.520  1.00  0.00           O
ATOM  11978  C22 POPE  231      93.135  47.806 151.810  1.00  0.00           C
ATOM  11981  C3  POPE  231      93.315  51.035 154.040  1.00  0.00           C
ATOM  11984  O31 POPE  231      92.536  51.316 152.859  1.00  0.00           O
ATOM  11985  C31 POPE  231      91.335  51.835 153.079  1.00  0.00           C
ATOM  11986  O32 POPE  231      90.856  52.075 154.170  1.00  0.00           O
ATOM  11987  C32 POPE  231      90.655  52.095 151.740  1.00  0.00           C
ATOM  11990  C23 POPE  231      94.245  47.215 150.899  1.00  0.00           C
ATOM  11993  C24 POPE  231      94.296  47.896 149.529  1.00  0.00           C
ATOM  11996  C25 POPE  231      95.295  47.255 148.549  1.00  0.00           C
ATOM  11999  C26 POPE  231      95.736  48.215 147.430  1.00  0.00           C
ATOM  12002  C27 POPE  231      96.456  47.505 146.260  1.00  0.00           C
ATOM  12005  C28 POPE  231      96.976  48.455 145.160  1.00  0.00           C
ATOM  12008  C29 POPE  231      98.146  49.286 145.620  1.00  0.00           C
ATOM  12010 0C21 POPE  231      99.126  49.825 144.870  1.00  0.00           C
ATOM  12012 1C21 POPE  231      99.306  49.746 143.369  1.00  0.00           C
ATOM  12015 2C21 POPE  231      99.045  51.086 142.650  1.00  0.00           C
ATOM  12018 3C21 POPE  231      99.926  51.266 141.400  1.00  0.00           C
ATOM  12021 4C21 POPE  231      99.525  52.446 140.490  1.00  0.00           C
ATOM  12024 5C21 POPE  231      99.525  53.806 141.200  1.00  0.00           C
ATOM  12027 6C21 POPE  231      99.355  54.995 140.229  1.00  0.00           C
ATOM  12030 7C21 POPE  231      99.486  56.355 140.950  1.00  0.00           C
ATOM  12033 8C21 POPE  231      99.315  57.566 140.030  1.00  0.00           C
ATOM  12037  C33 POPE  231      90.436  50.825 150.889  1.00  0.00           C
ATOM  12040  C34 POPE  231      89.935  51.156 149.469  1.00  0.00           C
ATOM  12043  C35 POPE  231      91.055  51.385 148.439  1.00  0.00           C
ATOM  12046  C36 POPE  231      91.306  50.165 147.539  1.00  0.00           C
ATOM  12049  C37 POPE  231      92.486  50.385 146.590  1.00  0.00           C
ATOM  12052  C38 POPE  231      92.706  49.256 145.570  1.00  0.00           C
ATOM  12055  C39 POPE  231      91.715  49.245 144.390  1.00  0.00           C
ATOM  12058 0C31 POPE  231      92.295  48.446 143.219  1.00  0.00           C
ATOM  12061 1C31 POPE  231      91.446  48.465 141.949  1.00  0.00           C
ATOM  12064 2C31 POPE  231      90.316  47.425 141.910  1.00  0.00           C
ATOM  12067 3C31 POPE  231      89.455  47.505 140.630  1.00  0.00           C
ATOM  12070 4C31 POPE  231      90.276  47.556 139.329  1.00  0.00           C
ATOM  12073 5C31 POPE  231      89.436  47.766 138.070  1.00  0.00           C
ATOM  12076 6C31 POPE  231      90.285  48.225 136.880  1.00  0.00           C
ATOM  12080  NH3 POPE  232      -2.515  40.896 109.429  1.00  0.00           N
ATOM  12084  C12 POPE  232      -2.965  39.556 109.910  1.00  0.00           C
ATOM  12087  C11 POPE  232      -1.815  38.535 109.910  1.00  0.00           C
ATOM  12090  P   POPE  232      -1.315  36.436 111.380  1.00  0.00           P
ATOM  12091  O13 POPE  232      -1.735  35.005 111.389  1.00  0.00           O
ATOM  12092  O14 POPE  232       0.085  36.745 111.020  1.00  0.00           O
ATOM  12093  O11 POPE  232      -1.575  37.045 112.819  1.00  0.00           O
ATOM  12094  O12 POPE  232      -2.265  37.305 110.480  1.00  0.00           O
ATOM  12095  C1  POPE  232      -1.635  36.195 113.970  1.00  0.00           C
ATOM  12098  C2  POPE  232      -0.215  35.765 114.439  1.00  0.00           C
ATOM  12100  O21 POPE  232      -0.255  35.215 115.770  1.00  0.00           O
ATOM  12101  C21 POPE  232      -0.715  33.985 115.860  1.00  0.00           C
ATOM  12102  O22 POPE  232      -1.185  33.316 114.950  1.00  0.00           O
ATOM  12103  C22 POPE  232      -0.475  33.425 117.270  1.00  0.00           C
ATOM  12106  C3  POPE  232       0.706  37.015 114.460  1.00  0.00           C
ATOM  12109  O31 POPE  232       1.996  36.745 115.039  1.00  0.00           O
ATOM  12110  C31 POPE  232       3.026  37.445 114.520  1.00  0.00           C
ATOM  12111  O32 POPE  232       2.986  38.115 113.500  1.00  0.00           O
ATOM  12112  C32 POPE  232       4.236  37.336 115.419  1.00  0.00           C
ATOM  12115  C23 POPE  232      -1.745  33.205 118.120  1.00  0.00           C
ATOM  12118  C24 POPE  232      -2.315  34.496 118.739  1.00  0.00           C
ATOM  12121  C25 POPE  232      -1.485  35.086 119.899  1.00  0.00           C
ATOM  12124  C26 POPE  232      -1.415  34.166 121.130  1.00  0.00           C
ATOM  12127  C27 POPE  232      -0.895  34.915 122.380  1.00  0.00           C
ATOM  12130  C28 POPE  232      -0.305  33.975 123.450  1.00  0.00           C
ATOM  12133  C29 POPE  232      -1.365  33.056 123.999  1.00  0.00           C
ATOM  12135 0C21 POPE  232      -1.805  33.005 125.270  1.00  0.00           C
ATOM  12137 1C21 POPE  232      -1.315  33.855 126.410  1.00  0.00           C
ATOM  12140 2C21 POPE  232      -0.295  33.125 127.290  1.00  0.00           C
ATOM  12143 3C21 POPE  232       0.425  34.085 128.260  1.00  0.00           C
ATOM  12146 4C21 POPE  232       1.416  33.376 129.189  1.00  0.00           C
ATOM  12149 5C21 POPE  232       0.736  32.586 130.319  1.00  0.00           C
ATOM  12152 6C21 POPE  232      -0.005  33.485 131.309  1.00  0.00           C
ATOM  12155 7C21 POPE  232      -0.305  32.785 132.639  1.00  0.00           C
ATOM  12158 8C21 POPE  232      -1.105  33.665 133.599  1.00  0.00           C
ATOM  12162  C33 POPE  232       4.976  38.685 115.590  1.00  0.00           C
ATOM  12165  C34 POPE  232       6.226  38.535 116.479  1.00  0.00           C
ATOM  12168  C35 POPE  232       5.906  38.246 117.950  1.00  0.00           C
ATOM  12171  C36 POPE  232       7.046  37.525 118.680  1.00  0.00           C
ATOM  12174  C37 POPE  232       6.765  37.345 120.170  1.00  0.00           C
ATOM  12177  C38 POPE  232       7.816  36.485 120.889  1.00  0.00           C
ATOM  12180  C39 POPE  232       7.446  36.246 122.359  1.00  0.00           C
ATOM  12183 0C31 POPE  232       8.406  35.295 123.059  1.00  0.00           C
ATOM  12186 1C31 POPE  232       7.866  34.815 124.420  1.00  0.00           C
ATOM  12189 2C31 POPE  232       8.796  33.785 125.070  1.00  0.00           C
ATOM  12192 3C31 POPE  232       8.226  33.125 126.330  1.00  0.00           C
ATOM  12195 4C31 POPE  232       8.506  33.875 127.639  1.00  0.00           C
ATOM  12198 5C31 POPE  232       8.196  33.025 128.880  1.00  0.00           C
ATOM  12201 6C31 POPE  232       8.596  33.685 130.210  1.00  0.00           C
ATOM  12205  NH3 POPE  233      56.586 118.576 152.969  1.00  0.00           N
ATOM  12209  C12 POPE  233      57.935 119.175 152.719  1.00  0.00           C
ATOM  12212  C11 POPE  233      57.846 120.705 152.640  1.00  0.00           C
ATOM  12215  P   POPE  233      57.396 122.865 153.949  1.00  0.00           P
ATOM  12216  O13 POPE  233      56.216 123.406 154.660  1.00  0.00           O
ATOM  12217  O14 POPE  233      58.765 123.175 154.439  1.00  0.00           O
ATOM  12218  O11 POPE  233      57.356 123.356 152.439  1.00  0.00           O
ATOM  12219  O12 POPE  233      57.256 121.277 153.809  1.00  0.00           O
ATOM  12220  C1  POPE  233      56.155 123.615 151.729  1.00  0.00           C
ATOM  12223  C2  POPE  233      56.126 125.056 151.130  1.00  0.00           C
ATOM  12225  O21 POPE  233      57.126 125.225 150.100  1.00  0.00           O
ATOM  12226  C21 POPE  233      56.755 124.795 148.910  1.00  0.00           C
ATOM  12227  O22 POPE  233      55.696 124.266 148.630  1.00  0.00           O
ATOM  12228  C22 POPE  233      57.825 125.215 147.900  1.00  0.00           C
ATOM  12231  C3  POPE  233      56.306 126.145 152.230  1.00  0.00           C
ATOM  12234  O31 POPE  233      56.396 127.496 151.719  1.00  0.00           O
ATOM  12235  C31 POPE  233      55.276 127.955 151.139  1.00  0.00           C
ATOM  12236  O32 POPE  233      54.205 127.365 151.100  1.00  0.00           O
ATOM  12237  C32 POPE  233      55.616 129.257 150.410  1.00  0.00           C
ATOM  12240  C23 POPE  233      57.356 126.455 147.109  1.00  0.00           C
[truncated: 1,738,091 more chars]
