# Supplementary material for: Characterizing Membrane Association and Periplasmic Transfer of Bacterial Lipoproteins through Molecular Dynamics Simulations
Source: Structure. 2020 Apr 7;28(4):475–487.e3. doi: 10.1016/j.str.2020.01.012 (PMC7139219; doi:10.1016/j.str.2020.01.012)
Supplement: Data S3. Final Coordinates from Simulations (M–X), Related to Figure 3 [file mmc5.zip › M-X/SLP-1-atomistic.pdb]

TITLE     Protein
REMARK    THIS IS A SIMULATION BOX
CRYST1  129.228  129.228  125.245  90.00  90.00  90.00 P 1           1
MODEL        1
ATOM      1  N   CYSTA   1      49.839  69.339  75.493  1.00  0.00           N
ATOM      3  CA  CYSTA   1      50.629  68.799  76.583  1.00  0.00           C
ATOM      5  C   CYSTA   1      50.179  69.319  77.973  1.00  0.00           C
ATOM      6  O   CYSTA   1      49.999  68.549  78.922  1.00  0.00           O
ATOM      7  CB  CYSTA   1      50.919  67.249  76.483  1.00  0.00           C
ATOM     10  SG  CYSTA   1      52.279  66.729  75.312  1.00  0.00           S
ATOM     11  C1  CYSTA   1      52.979  65.109  75.952  1.00  0.00           C
ATOM     14  CA1 CYSTA   1      48.499  69.479  75.563  1.00  0.00           C
ATOM     15  OA1 CYSTA   1      47.819  68.699  76.222  1.00  0.00           O
ATOM     16  CA2 CYSTA   1      47.879  70.679  74.982  1.00  0.00           C
ATOM     19  C11 CYSTA   1      54.529  64.839  76.113  1.00  0.00           C
ATOM     21  O11 CYSTA   1      55.299  65.519  75.112  1.00  0.00           O
ATOM     22  CX1 CYSTA   1      56.509  65.899  75.523  1.00  0.00           C
ATOM     23  OX1 CYSTA   1      56.989  65.699  76.623  1.00  0.00           O
ATOM     24  CX2 CYSTA   1      57.149  66.729  74.422  1.00  0.00           C
ATOM     27  C12 CYSTA   1      54.929  63.319  76.263  1.00  0.00           C
ATOM     30  O12 CYSTA   1      55.279  62.549  75.093  1.00  0.00           O
ATOM     31  CD1 CYSTA   1      56.579  62.249  74.982  1.00  0.00           C
ATOM     32  OD1 CYSTA   1      57.499  63.019  75.233  1.00  0.00           O
ATOM     33  CD2 CYSTA   1      56.729  60.779  74.593  1.00  0.00           C
ATOM     36  CA3 CYSTA   1      48.129  70.809  73.472  1.00  0.00           C
ATOM     39  CA4 CYSTA   1      48.619  72.209  73.063  1.00  0.00           C
ATOM     42  CA5 CYSTA   1      50.069  72.289  72.542  1.00  0.00           C
ATOM     45  CA6 CYSTA   1      50.539  71.099  71.703  1.00  0.00           C
ATOM     48  CA7 CYSTA   1      51.499  71.439  70.563  1.00  0.00           C
ATOM     51  CA8 CYSTA   1      50.769  71.949  69.302  1.00  0.00           C
ATOM     54  CA9 CYSTA   1      50.739  73.469  69.103  1.00  0.00           C
ATOM     57 0CA1 CYSTA   1      52.129  74.059  68.862  1.00  0.00           C
ATOM     60 1CA1 CYSTA   1      52.089  75.509  68.382  1.00  0.00           C
ATOM     63 2CA1 CYSTA   1      53.489  76.009  68.053  1.00  0.00           C
ATOM     66 3CA1 CYSTA   1      53.509  77.249  67.152  1.00  0.00           C
ATOM     69 4CA1 CYSTA   1      53.369  76.939  65.652  1.00  0.00           C
ATOM     72 5CA1 CYSTA   1      53.949  78.069  64.773  1.00  0.00           C
ATOM     75 6CA1 CYSTA   1      54.299  77.649  63.343  1.00  0.00           C
ATOM     79  CD3 CYSTA   1      57.569  60.569  73.323  1.00  0.00           C
ATOM     82  CD4 CYSTA   1      56.789  60.849  72.042  1.00  0.00           C
ATOM     85  CD5 CYSTA   1      57.519  60.309  70.803  1.00  0.00           C
ATOM     88  CD6 CYSTA   1      57.049  58.909  70.383  1.00  0.00           C
ATOM     91  CD7 CYSTA   1      55.989  59.039  69.293  1.00  0.00           C
ATOM     94  CD8 CYSTA   1      55.439  57.719  68.712  1.00  0.00           C
ATOM     97  CD9 CYSTA   1      54.329  57.969  67.682  1.00  0.00           C
ATOM    100 0CD1 CYSTA   1      54.719  59.049  66.652  1.00  0.00           C
ATOM    103 1CD1 CYSTA   1      53.649  59.399  65.623  1.00  0.00           C
ATOM    106 2CD1 CYSTA   1      54.149  60.529  64.703  1.00  0.00           C
ATOM    109 3CD1 CYSTA   1      53.089  61.019  63.713  1.00  0.00           C
ATOM    112 4CD1 CYSTA   1      52.899  62.549  63.733  1.00  0.00           C
ATOM    115 5CD1 CYSTA   1      52.269  63.059  65.042  1.00  0.00           C
ATOM    118 6CD1 CYSTA   1      51.629  64.449  64.902  1.00  0.00           C
ATOM    122  CX3 CYSTA   1      57.649  65.879  73.222  1.00  0.00           C
ATOM    125  CX4 CYSTA   1      57.099  66.429  71.902  1.00  0.00           C
ATOM    128  CX5 CYSTA   1      57.769  65.889  70.622  1.00  0.00           C
ATOM    131  CX6 CYSTA   1      58.839  66.839  70.083  1.00  0.00           C
ATOM    134  CX7 CYSTA   1      59.219  66.649  68.603  1.00  0.00           C
ATOM    137  CX8 CYSTA   1      60.049  67.849  68.102  1.00  0.00           C
ATOM    140  CX9 CYSTA   1      60.169  67.909  66.603  1.00  0.00           C
ATOM    142 0CX1 CYSTA   1      59.489  68.729  65.783  1.00  0.00           C
ATOM    144 1CX1 CYSTA   1      58.419  69.709  66.182  1.00  0.00           C
ATOM    147 2CX1 CYSTA   1      58.879  71.189  66.143  1.00  0.00           C
ATOM    150 3CX1 CYSTA   1      57.679  72.099  66.432  1.00  0.00           C
ATOM    153 4CX1 CYSTA   1      57.949  73.349  67.273  1.00  0.00           C
ATOM    156 5CX1 CYSTA   1      56.749  73.609  68.193  1.00  0.00           C
ATOM    159 6CX1 CYSTA   1      56.889  74.799  69.133  1.00  0.00           C
ATOM    162 7CX1 CYSTA   1      55.959  74.649  70.333  1.00  0.00           C
ATOM    165 8CX1 CYSTA   1      55.999  75.879  71.222  1.00  0.00           C
ATOM    169  N   SER A   2      50.049  70.679  78.093  1.00  0.00           N
ATOM    171  CA  SER A   2      50.329  71.369  79.352  1.00  0.00           C
ATOM    173  CB  SER A   2      51.799  71.079  79.733  1.00  0.00           C
ATOM    176  OG  SER A   2      51.879  69.949  80.593  1.00  0.00           O
ATOM    178  C   SER A   2      50.129  72.889  79.512  1.00  0.00           C
ATOM    179  O   SER A   2      49.319  73.329  80.322  1.00  0.00           O
ATOM    180  N   SER A   3      50.959  73.769  78.873  1.00  0.00           N
ATOM    182  CA  SER A   3      51.099  75.159  79.352  1.00  0.00           C
ATOM    184  CB  SER A   3      52.519  75.739  79.083  1.00  0.00           C
ATOM    187  OG  SER A   3      52.779  76.999  79.713  1.00  0.00           O
ATOM    189  C   SER A   3      50.159  76.139  78.712  1.00  0.00           C
ATOM    190  O   SER A   3      49.819  77.159  79.313  1.00  0.00           O
ATOM    191  N   ILE A   4      49.729  75.899  77.462  1.00  0.00           N
ATOM    193  CA  ILE A   4      48.969  76.889  76.743  1.00  0.00           C
ATOM    195  CB  ILE A   4      49.779  77.529  75.613  1.00  0.00           C
ATOM    197  CG2 ILE A   4      49.169  78.909  75.322  1.00  0.00           C
ATOM    201  CG1 ILE A   4      51.289  77.689  75.923  1.00  0.00           C
ATOM    204  CD  ILE A   4      52.029  78.189  74.673  1.00  0.00           C
ATOM    208  C   ILE A   4      47.589  76.269  76.432  1.00  0.00           C
ATOM    209  O   ILE A   4      46.789  76.369  77.363  1.00  0.00           O
ATOM    210  N   PRO A   5      47.139  75.599  75.342  1.00  0.00           N
ATOM    211  CD  PRO A   5      47.599  75.869  73.983  1.00  0.00           C
ATOM    214  CA  PRO A   5      45.779  75.069  75.322  1.00  0.00           C
ATOM    216  CB  PRO A   5      45.239  75.639  74.022  1.00  0.00           C
ATOM    219  CG  PRO A   5      46.409  75.629  73.052  1.00  0.00           C
ATOM    222  C   PRO A   5      45.719  73.539  75.373  1.00  0.00           C
ATOM    223  O   PRO A   5      45.219  72.879  74.463  1.00  0.00           O
ATOM    224  N   GLN A   6      46.209  72.949  76.463  1.00  0.00           N
ATOM    226  CA  GLN A   6      45.279  72.539  77.513  1.00  0.00           C
ATOM    228  CB  GLN A   6      45.199  71.029  77.883  1.00  0.00           C
ATOM    231  CG  GLN A   6      43.749  70.469  77.822  1.00  0.00           C
ATOM    234  CD  GLN A   6      43.449  69.559  76.623  1.00  0.00           C
ATOM    235  OE1 GLN A   6      42.439  68.849  76.592  1.00  0.00           O
ATOM    236  NE2 GLN A   6      44.309  69.609  75.593  1.00  0.00           N
ATOM    239  C   GLN A   6      45.929  73.269  78.642  1.00  0.00           C
ATOM    240  O   GLN A   6      47.129  73.529  78.543  1.00  0.00           O
ATOM    241  N   ASN A   7      45.199  73.639  79.702  1.00  0.00           N
ATOM    243  CA  ASN A   7      45.839  74.289  80.823  1.00  0.00           C
ATOM    245  CB  ASN A   7      45.049  75.539  81.282  1.00  0.00           C
ATOM    248  CG  ASN A   7      45.739  76.859  80.943  1.00  0.00           C
ATOM    249  OD1 ASN A   7      45.099  77.889  81.162  1.00  0.00           O
ATOM    250  ND2 ASN A   7      46.979  76.899  80.412  1.00  0.00           N
ATOM    253  C   ASN A   7      46.129  73.369  81.983  1.00  0.00           C
ATOM    254  O   ASN A   7      45.729  72.219  82.062  1.00  0.00           O
ATOM    255  N   ILE A   8      46.939  73.919  82.903  1.00  0.00           N
ATOM    257  CA  ILE A   8      47.679  73.199  83.913  1.00  0.00           C
ATOM    259  CB  ILE A   8      48.579  74.179  84.673  1.00  0.00           C
ATOM    261  CG2 ILE A   8      47.739  75.299  85.342  1.00  0.00           C
ATOM    265  CG1 ILE A   8      49.519  73.439  85.663  1.00  0.00           C
ATOM    268  CD  ILE A   8      50.089  74.339  86.763  1.00  0.00           C
ATOM    272  C   ILE A   8      46.809  72.379  84.853  1.00  0.00           C
ATOM    273  O   ILE A   8      47.109  71.239  85.172  1.00  0.00           O
ATOM    274  N   LYS A   9      45.689  72.919  85.373  1.00  0.00           N
ATOM    276  CA  LYS A   9      45.199  72.419  86.653  1.00  0.00           C
ATOM    278  CB  LYS A   9      44.749  73.599  87.523  1.00  0.00           C
ATOM    281  CG  LYS A   9      45.629  73.749  88.782  1.00  0.00           C
ATOM    284  CD  LYS A   9      45.829  75.189  89.252  1.00  0.00           C
ATOM    287  CE  LYS A   9      47.299  75.639  89.203  1.00  0.00           C
ATOM    290  NZ  LYS A   9      47.479  76.899  89.922  1.00  0.00           N
ATOM    294  C   LYS A   9      44.139  71.349  86.513  1.00  0.00           C
ATOM    295  O   LYS A   9      43.639  70.779  87.482  1.00  0.00           O
ATOM    296  N   GLY A  10      43.859  70.989  85.273  1.00  0.00           N
ATOM    298  CA  GLY A  10      43.209  69.759  84.902  1.00  0.00           C
ATOM    301  C   GLY A  10      43.199  69.759  83.413  1.00  0.00           C
ATOM    302  O   GLY A  10      42.449  70.489  82.772  1.00  0.00           O
ATOM    303  N   ASN A  11      44.029  68.949  82.733  1.00  0.00           N
ATOM    305  CA  ASN A  11      45.149  68.189  83.233  1.00  0.00           C
ATOM    307  CB  ASN A  11      46.429  68.349  82.333  1.00  0.00           C
ATOM    310  CG  ASN A  11      46.249  68.699  80.862  1.00  0.00           C
ATOM    311  OD1 ASN A  11      47.049  69.469  80.333  1.00  0.00           O
ATOM    312  ND2 ASN A  11      45.219  68.149  80.163  1.00  0.00           N
ATOM    315  C   ASN A  11      44.739  66.759  83.603  1.00  0.00           C
ATOM    316  O   ASN A  11      44.029  66.559  84.593  1.00  0.00           O
ATOM    317  N   ASN A  12      45.199  65.709  82.912  1.00  0.00           N
ATOM    319  CA  ASN A  12      45.169  64.379  83.533  1.00  0.00           C
ATOM    321  CB  ASN A  12      44.249  63.409  82.733  1.00  0.00           C
ATOM    324  CG  ASN A  12      42.779  63.379  83.183  1.00  0.00           C
ATOM    325  OD1 ASN A  12      41.989  62.569  82.682  1.00  0.00           O
ATOM    326  ND2 ASN A  12      42.369  64.199  84.173  1.00  0.00           N
ATOM    329  C   ASN A  12      46.619  63.929  83.693  1.00  0.00           C
ATOM    330  O   ASN A  12      47.309  63.559  82.752  1.00  0.00           O
ATOM    331  N   GLN A  13      47.119  64.029  84.953  1.00  0.00           N
ATOM    333  CA  GLN A  13      48.349  64.759  85.273  1.00  0.00           C
ATOM    335  CB  GLN A  13      48.489  66.009  84.313  1.00  0.00           C
ATOM    338  CG  GLN A  13      49.499  67.179  84.542  1.00  0.00           C
ATOM    341  CD  GLN A  13      48.959  68.539  85.023  1.00  0.00           C
ATOM    342  OE1 GLN A  13      49.669  69.549  85.023  1.00  0.00           O
ATOM    343  NE2 GLN A  13      47.689  68.589  85.472  1.00  0.00           N
ATOM    346  C   GLN A  13      48.619  65.039  86.793  1.00  0.00           C
ATOM    347  O   GLN A  13      49.399  65.929  87.103  1.00  0.00           O
ATOM    348  N   PRO A  14      48.079  64.369  87.822  1.00  0.00           N
ATOM    349  CD  PRO A  14      46.639  64.159  87.953  1.00  0.00           C
ATOM    352  CA  PRO A  14      48.729  64.419  89.153  1.00  0.00           C
ATOM    354  CB  PRO A  14      47.569  64.009  90.083  1.00  0.00           C
ATOM    357  CG  PRO A  14      46.339  64.569  89.383  1.00  0.00           C
ATOM    360  C   PRO A  14      49.849  63.409  89.413  1.00  0.00           C
ATOM    361  O   PRO A  14      49.599  62.229  89.163  1.00  0.00           O
ATOM    362  N   ASP A  15      50.999  63.799  90.023  1.00  0.00           N
ATOM    364  CA  ASP A  15      51.929  62.809  90.593  1.00  0.00           C
ATOM    366  CB  ASP A  15      53.349  62.809  90.003  1.00  0.00           C
ATOM    369  CG  ASP A  15      53.409  62.499  88.522  1.00  0.00           C
ATOM    370  OD1 ASP A  15      52.419  62.659  87.763  1.00  0.00           O
ATOM    371  OD2 ASP A  15      54.539  62.099  88.142  1.00  0.00           O
ATOM    372  C   ASP A  15      52.109  62.899  92.103  1.00  0.00           C
ATOM    373  O   ASP A  15      52.609  61.979  92.733  1.00  0.00           O
ATOM    374  N   ILE A  16      51.659  63.959  92.812  1.00  0.00           N
ATOM    376  CA  ILE A  16      51.769  64.049  94.263  1.00  0.00           C
ATOM    378  CB  ILE A  16      51.439  65.419  94.853  1.00  0.00           C
ATOM    380  CG2 ILE A  16      50.089  65.929  94.303  1.00  0.00           C
ATOM    384  CG1 ILE A  16      51.449  65.429  96.393  1.00  0.00           C
ATOM    387  CD  ILE A  16      51.279  66.809  97.012  1.00  0.00           C
ATOM    391  C   ILE A  16      50.919  62.989  94.912  1.00  0.00           C
ATOM    392  O   ILE A  16      51.259  62.389  95.923  1.00  0.00           O
ATOM    393  N   GLN A  17      49.789  62.619  94.303  1.00  0.00           N
ATOM    395  CA  GLN A  17      49.009  61.539  94.842  1.00  0.00           C
ATOM    397  CB  GLN A  17      47.579  61.679  94.362  1.00  0.00           C
ATOM    400  CG  GLN A  17      46.729  60.659  95.123  1.00  0.00           C
ATOM    403  CD  GLN A  17      45.299  61.129  95.283  1.00  0.00           C
ATOM    404  OE1 GLN A  17      44.559  61.109  94.303  1.00  0.00           O
ATOM    405  NE2 GLN A  17      44.899  61.549  96.492  1.00  0.00           N
ATOM    408  C   GLN A  17      49.599  60.179  94.502  1.00  0.00           C
ATOM    409  O   GLN A  17      49.349  59.169  95.172  1.00  0.00           O
ATOM    410  N   LYS A  18      50.519  60.179  93.513  1.00  0.00           N
ATOM    412  CA  LYS A  18      51.339  59.079  93.112  1.00  0.00           C
ATOM    414  CB  LYS A  18      51.649  59.159  91.583  1.00  0.00           C
ATOM    417  CG  LYS A  18      50.429  59.459  90.683  1.00  0.00           C
ATOM    420  CD  LYS A  18      49.319  58.389  90.672  1.00  0.00           C
ATOM    423  CE  LYS A  18      49.399  57.419  89.492  1.00  0.00           C
ATOM    426  NZ  LYS A  18      48.319  56.409  89.573  1.00  0.00           N
ATOM    430  C   LYS A  18      52.639  59.159  93.932  1.00  0.00           C
ATOM    431  O   LYS A  18      53.569  58.389  93.743  1.00  0.00           O
ATOM    432  N   SER A  19      52.719  60.069  94.933  1.00  0.00           N
ATOM    434  CA  SER A  19      53.829  60.079  95.892  1.00  0.00           C
ATOM    436  CB  SER A  19      54.859  61.199  95.553  1.00  0.00           C
ATOM    439  OG  SER A  19      54.589  62.469  96.142  1.00  0.00           O
ATOM    441  C   SER A  19      53.319  60.129  97.333  1.00  0.00           C
ATOM    442  O   SER A  19      54.079  59.909  98.273  1.00  0.00           O
ATOM    443  N   PHE A  20      51.989  60.279  97.602  1.00  0.00           N
ATOM    445  CA  PHE A  20      51.529  60.479  98.972  1.00  0.00           C
ATOM    447  CB  PHE A  20      50.269  61.399  99.072  1.00  0.00           C
ATOM    450  CG  PHE A  20      49.929  61.709 100.523  1.00  0.00           C
ATOM    451  CD1 PHE A  20      50.899  62.179 101.422  1.00  0.00           C
ATOM    453  CE1 PHE A  20      50.639  62.229 102.792  1.00  0.00           C
ATOM    455  CZ  PHE A  20      49.369  61.869 103.273  1.00  0.00           C
ATOM    457  CD2 PHE A  20      48.649  61.449 101.002  1.00  0.00           C
ATOM    459  CE2 PHE A  20      48.369  61.499 102.373  1.00  0.00           C
ATOM    461  C   PHE A  20      51.349  59.169  99.743  1.00  0.00           C
ATOM    462  O   PHE A  20      51.749  59.059 100.902  1.00  0.00           O
ATOM    463  N   VAL A  21      50.809  58.129  99.083  1.00  0.00           N
ATOM    465  CA  VAL A  21      50.889  56.749  99.562  1.00  0.00           C
ATOM    467  CB  VAL A  21      49.859  56.209 100.572  1.00  0.00           C
ATOM    469  CG1 VAL A  21      48.849  57.249 101.063  1.00  0.00           C
ATOM    473  CG2 VAL A  21      50.649  55.619 101.763  1.00  0.00           C
ATOM    477  C   VAL A  21      50.869  55.849  98.362  1.00  0.00           C
ATOM    478  O   VAL A  21      51.789  55.069  98.133  1.00  0.00           O
ATOM    479  N   ALA A  22      49.799  55.909  97.552  1.00  0.00           N
ATOM    481  CA  ALA A  22      49.659  55.149  96.333  1.00  0.00           C
ATOM    483  CB  ALA A  22      48.279  55.469  95.713  1.00  0.00           C
ATOM    487  C   ALA A  22      50.769  55.379  95.303  1.00  0.00           C
ATOM    488  O   ALA A  22      51.099  56.519  94.993  1.00  0.00           O
ATOM    489  N   VAL A  23      51.389  54.279  94.803  1.00  0.00           N
ATOM    491  CA  VAL A  23      52.629  54.189  94.033  1.00  0.00           C
ATOM    493  CB  VAL A  23      52.949  55.209  92.932  1.00  0.00           C
ATOM    495  CG1 VAL A  23      54.029  54.589  92.012  1.00  0.00           C
ATOM    499  CG2 VAL A  23      51.729  55.539  92.062  1.00  0.00           C
ATOM    503  C   VAL A  23      53.829  54.079  94.943  1.00  0.00           C
ATOM    504  O   VAL A  23      54.359  52.989  95.133  1.00  0.00           O
ATOM    505  N   HIS A  24      54.309  55.179  95.543  1.00  0.00           N
ATOM    507  CA  HIS A  24      55.599  55.249  96.212  1.00  0.00           C
ATOM    509  CB  HIS A  24      55.929  56.689  96.693  1.00  0.00           C
ATOM    512  ND1 HIS A  24      57.569  56.509  98.572  1.00  0.00           N
ATOM    513  CG  HIS A  24      57.309  56.839  97.252  1.00  0.00           C
ATOM    514  CE1 HIS A  24      58.849  56.759  98.722  1.00  0.00           C
ATOM    516  NE2 HIS A  24      59.419  57.239  97.593  1.00  0.00           N
ATOM    518  CD2 HIS A  24      58.429  57.309  96.642  1.00  0.00           C
ATOM    520  C   HIS A  24      55.729  54.279  97.373  1.00  0.00           C
ATOM    521  O   HIS A  24      56.749  53.609  97.513  1.00  0.00           O
ATOM    522  N   ASN A  25      54.669  54.119  98.183  1.00  0.00           N
ATOM    524  CA  ASN A  25      54.669  53.169  99.282  1.00  0.00           C
ATOM    526  CB  ASN A  25      53.789  53.699 100.462  1.00  0.00           C
ATOM    529  CG  ASN A  25      54.219  55.009 101.152  1.00  0.00           C
ATOM    530  OD1 ASN A  25      54.299  54.999 102.383  1.00  0.00           O
ATOM    531  ND2 ASN A  25      54.429  56.129 100.443  1.00  0.00           N
ATOM    534  C   ASN A  25      54.049  51.829  98.823  1.00  0.00           C
ATOM    535  O   ASN A  25      53.929  50.869  99.593  1.00  0.00           O
ATOM    536  N   GLN A  26      53.589  51.759  97.562  1.00  0.00           N
ATOM    538  CA  GLN A  26      52.719  50.769  96.913  1.00  0.00           C
ATOM    540  CB  GLN A  26      53.569  49.659  96.203  1.00  0.00           C
ATOM    543  CG  GLN A  26      54.409  48.779  97.152  1.00  0.00           C
ATOM    546  CD  GLN A  26      55.439  47.899  96.432  1.00  0.00           C
ATOM    547  OE1 GLN A  26      55.139  47.009  95.642  1.00  0.00           O
ATOM    548  NE2 GLN A  26      56.729  48.159  96.743  1.00  0.00           N
ATOM    551  C   GLN A  26      51.449  50.199  97.612  1.00  0.00           C
ATOM    552  O   GLN A  26      51.319  48.979  97.663  1.00  0.00           O
ATOM    553  N   PRO A  27      50.469  50.939  98.183  1.00  0.00           N
ATOM    554  CD  PRO A  27      50.769  52.099  99.013  1.00  0.00           C
ATOM    557  CA  PRO A  27      49.219  50.329  98.642  1.00  0.00           C
ATOM    559  CB  PRO A  27      48.539  51.459  99.443  1.00  0.00           C
ATOM    562  CG  PRO A  27      49.709  52.139 100.112  1.00  0.00           C
ATOM    565  C   PRO A  27      48.279  49.899  97.552  1.00  0.00           C
ATOM    566  O   PRO A  27      47.789  48.769  97.623  1.00  0.00           O
ATOM    567  N   GLY A  28      47.969  50.779  96.572  1.00  0.00           N
ATOM    569  CA  GLY A  28      46.989  50.489  95.532  1.00  0.00           C
ATOM    572  C   GLY A  28      47.499  50.439  94.153  1.00  0.00           C
ATOM    573  O   GLY A  28      46.939  49.769  93.292  1.00  0.00           O
ATOM    574  N   LEU A  29      48.599  51.169  93.893  1.00  0.00           N
ATOM    576  CA  LEU A  29      49.159  51.209  92.583  1.00  0.00           C
ATOM    578  CB  LEU A  29      49.629  52.649  92.202  1.00  0.00           C
ATOM    581  CG  LEU A  29      49.629  52.989  90.693  1.00  0.00           C
ATOM    583  CD1 LEU A  29      50.669  52.149  89.943  1.00  0.00           C
ATOM    587  CD2 LEU A  29      48.229  52.919  90.073  1.00  0.00           C
ATOM    591  C   LEU A  29      50.249  50.169  92.643  1.00  0.00           C
ATOM    592  O   LEU A  29      51.329  50.369  93.203  1.00  0.00           O
ATOM    593  N   TYR A  30      49.919  48.989  92.123  1.00  0.00           N
ATOM    595  CA  TYR A  30      50.799  47.889  91.862  1.00  0.00           C
ATOM    597  CB  TYR A  30      50.019  46.669  91.312  1.00  0.00           C
ATOM    600  CG  TYR A  30      49.099  46.179  92.383  1.00  0.00           C
ATOM    601  CD1 TYR A  30      49.479  45.129  93.233  1.00  0.00           C
ATOM    603  CE1 TYR A  30      48.619  44.689  94.243  1.00  0.00           C
ATOM    605  CZ  TYR A  30      47.359  45.269  94.383  1.00  0.00           C
ATOM    606  OH  TYR A  30      46.469  44.779  95.342  1.00  0.00           O
ATOM    608  CD2 TYR A  30      47.829  46.759  92.552  1.00  0.00           C
ATOM    610  CE2 TYR A  30      46.959  46.309  93.543  1.00  0.00           C
ATOM    612  C   TYR A  30      51.869  48.249  90.873  1.00  0.00           C
ATOM    613  O   TYR A  30      51.659  49.029  89.943  1.00  0.00           O
ATOM    614  N   VAL A  31      53.069  47.669  91.022  1.00  0.00           N
ATOM    616  CA  VAL A  31      54.119  47.779  90.023  1.00  0.00           C
ATOM    618  CB  VAL A  31      55.449  47.159  90.462  1.00  0.00           C
ATOM    620  CG1 VAL A  31      55.729  47.529  91.943  1.00  0.00           C
ATOM    624  CG2 VAL A  31      55.469  45.629  90.292  1.00  0.00           C
ATOM    628  C   VAL A  31      53.659  47.209  88.683  1.00  0.00           C
ATOM    629  O   VAL A  31      52.799  46.339  88.642  1.00  0.00           O
ATOM    630  N   GLY A  32      54.189  47.699  87.552  1.00  0.00           N
ATOM    632  CA  GLY A  32      53.839  47.129  86.263  1.00  0.00           C
ATOM    635  C   GLY A  32      52.609  47.679  85.583  1.00  0.00           C
ATOM    636  O   GLY A  32      52.519  47.579  84.363  1.00  0.00           O
ATOM    637  N   GLN A  33      51.619  48.309  86.263  1.00  0.00           N
ATOM    639  CA  GLN A  33      50.509  48.899  85.513  1.00  0.00           C
ATOM    641  CB  GLN A  33      49.229  49.089  86.352  1.00  0.00           C
ATOM    644  CG  GLN A  33      49.209  50.319  87.293  1.00  0.00           C
ATOM    647  CD  GLN A  33      48.119  50.159  88.333  1.00  0.00           C
ATOM    648  OE1 GLN A  33      47.019  50.709  88.283  1.00  0.00           O
ATOM    649  NE2 GLN A  33      48.439  49.329  89.352  1.00  0.00           N
ATOM    652  C   GLN A  33      50.889  50.219  84.863  1.00  0.00           C
ATOM    653  O   GLN A  33      51.699  50.989  85.373  1.00  0.00           O
ATOM    654  N   GLN A  34      50.309  50.509  83.693  1.00  0.00           N
ATOM    656  CA  GLN A  34      50.499  51.769  83.023  1.00  0.00           C
ATOM    658  CB  GLN A  34      50.079  51.609  81.542  1.00  0.00           C
ATOM    661  CG  GLN A  34      50.979  50.569  80.843  1.00  0.00           C
ATOM    664  CD  GLN A  34      50.599  50.389  79.372  1.00  0.00           C
ATOM    665  OE1 GLN A  34      49.429  50.209  79.022  1.00  0.00           O
ATOM    666  NE2 GLN A  34      51.609  50.449  78.483  1.00  0.00           N
ATOM    669  C   GLN A  34      49.829  52.949  83.712  1.00  0.00           C
ATOM    670  O   GLN A  34      48.689  52.859  84.173  1.00  0.00           O
ATOM    671  N   ALA A  35      50.529  54.099  83.792  1.00  0.00           N
ATOM    673  CA  ALA A  35      49.929  55.319  84.282  1.00  0.00           C
ATOM    675  CB  ALA A  35      49.969  55.389  85.823  1.00  0.00           C
ATOM    679  C   ALA A  35      50.689  56.479  83.652  1.00  0.00           C
ATOM    680  O   ALA A  35      51.879  56.379  83.373  1.00  0.00           O
ATOM    681  N   ARG A  36      50.019  57.609  83.373  1.00  0.00           N
ATOM    683  CA  ARG A  36      50.689  58.739  82.763  1.00  0.00           C
ATOM    685  CB  ARG A  36      49.869  59.419  81.642  1.00  0.00           C
ATOM    688  CG  ARG A  36      48.959  58.519  80.762  1.00  0.00           C
ATOM    691  CD  ARG A  36      49.589  57.269  80.132  1.00  0.00           C
ATOM    694  NE  ARG A  36      48.719  56.869  78.972  1.00  0.00           N
ATOM    696  CZ  ARG A  36      48.629  55.639  78.472  1.00  0.00           C
ATOM    697  NH1 ARG A  36      49.429  54.679  78.862  1.00  0.00           N
ATOM    700  NH2 ARG A  36      47.729  55.369  77.542  1.00  0.00           N
ATOM    703  C   ARG A  36      50.999  59.739  83.862  1.00  0.00           C
ATOM    704  O   ARG A  36      50.179  59.999  84.743  1.00  0.00           O
ATOM    705  N   PHE A  37      52.219  60.289  83.852  1.00  0.00           N
ATOM    707  CA  PHE A  37      52.719  61.179  84.883  1.00  0.00           C
ATOM    709  CB  PHE A  37      54.099  60.699  85.383  1.00  0.00           C
ATOM    712  CG  PHE A  37      53.979  59.509  86.302  1.00  0.00           C
ATOM    713  CD1 PHE A  37      52.829  59.249  87.073  1.00  0.00           C
ATOM    715  CE1 PHE A  37      52.769  58.149  87.923  1.00  0.00           C
ATOM    717  CZ  PHE A  37      53.869  57.299  88.032  1.00  0.00           C
ATOM    719  CD2 PHE A  37      55.099  58.689  86.483  1.00  0.00           C
ATOM    721  CE2 PHE A  37      55.049  57.589  87.342  1.00  0.00           C
ATOM    723  C   PHE A  37      52.869  62.539  84.302  1.00  0.00           C
ATOM    724  O   PHE A  37      53.529  62.699  83.292  1.00  0.00           O
ATOM    725  N   GLY A  38      52.229  63.559  84.883  1.00  0.00           N
ATOM    727  CA  GLY A  38      52.209  64.859  84.252  1.00  0.00           C
ATOM    730  C   GLY A  38      52.619  65.919  85.182  1.00  0.00           C
ATOM    731  O   GLY A  38      52.499  65.799  86.393  1.00  0.00           O
ATOM    732  N   GLY A  39      53.039  67.059  84.623  1.00  0.00           N
ATOM    734  CA  GLY A  39      53.319  68.249  85.383  1.00  0.00           C
ATOM    737  C   GLY A  39      54.479  69.019  84.933  1.00  0.00           C
ATOM    738  O   GLY A  39      55.109  68.709  83.932  1.00  0.00           O
ATOM    739  N   LYS A  40      54.789  70.079  85.713  1.00  0.00           N
ATOM    741  CA  LYS A  40      55.989  70.879  85.543  1.00  0.00           C
ATOM    743  CB  LYS A  40      56.099  72.159  86.402  1.00  0.00           C
ATOM    746  CG  LYS A  40      57.239  73.099  85.943  1.00  0.00           C
ATOM    749  CD  LYS A  40      56.969  74.599  86.092  1.00  0.00           C
ATOM    752  CE  LYS A  40      57.829  75.529  85.202  1.00  0.00           C
ATOM    755  NZ  LYS A  40      59.209  75.699  85.693  1.00  0.00           N
ATOM    759  C   LYS A  40      57.179  69.989  85.773  1.00  0.00           C
ATOM    760  O   LYS A  40      57.039  68.959  86.413  1.00  0.00           O
ATOM    761  N   VAL A  41      58.339  70.339  85.182  1.00  0.00           N
ATOM    763  CA  VAL A  41      59.489  69.449  85.172  1.00  0.00           C
ATOM    765  CB  VAL A  41      59.639  68.859  83.792  1.00  0.00           C
ATOM    767  CG1 VAL A  41      60.619  67.679  83.823  1.00  0.00           C
ATOM    771  CG2 VAL A  41      58.279  68.379  83.242  1.00  0.00           C
ATOM    775  C   VAL A  41      60.769  70.209  85.513  1.00  0.00           C
ATOM    776  O   VAL A  41      60.859  71.419  85.312  1.00  0.00           O
ATOM    777  N   ILE A  42      61.789  69.479  86.032  1.00  0.00           N
ATOM    779  CA  ILE A  42      63.149  69.969  86.273  1.00  0.00           C
ATOM    781  CB  ILE A  42      64.039  69.099  87.202  1.00  0.00           C
ATOM    783  CG2 ILE A  42      64.919  70.039  88.043  1.00  0.00           C
ATOM    787  CG1 ILE A  42      63.309  68.119  88.152  1.00  0.00           C
ATOM    790  CD  ILE A  42      64.269  67.049  88.683  1.00  0.00           C
ATOM    794  C   ILE A  42      63.909  70.139  84.953  1.00  0.00           C
ATOM    795  O   ILE A  42      63.599  69.549  83.932  1.00  0.00           O
ATOM    796  N   ASN A  43      64.999  70.929  84.953  1.00  0.00           N
ATOM    798  CA  ASN A  43      66.029  70.919  83.932  1.00  0.00           C
ATOM    800  CB  ASN A  43      66.929  72.159  84.083  1.00  0.00           C
ATOM    803  CG  ASN A  43      66.079  73.379  83.782  1.00  0.00           C
ATOM    804  OD1 ASN A  43      65.679  73.659  82.652  1.00  0.00           O
ATOM    805  ND2 ASN A  43      65.779  74.199  84.813  1.00  0.00           N
ATOM    808  C   ASN A  43      66.859  69.639  83.673  1.00  0.00           C
ATOM    809  O   ASN A  43      67.799  69.689  82.903  1.00  0.00           O
ATOM    810  N   VAL A  44      66.499  68.459  84.232  1.00  0.00           N
ATOM    812  CA  VAL A  44      66.889  67.109  83.782  1.00  0.00           C
ATOM    814  CB  VAL A  44      66.139  66.659  82.513  1.00  0.00           C
ATOM    816  CG1 VAL A  44      66.699  67.259  81.212  1.00  0.00           C
ATOM    820  CG2 VAL A  44      66.089  65.119  82.363  1.00  0.00           C
ATOM    824  C   VAL A  44      68.369  66.649  83.862  1.00  0.00           C
ATOM    825  O   VAL A  44      69.319  67.429  83.792  1.00  0.00           O
ATOM    826  N   ILE A  45      68.569  65.309  84.033  1.00  0.00           N
ATOM    828  CA  ILE A  45      69.849  64.649  83.992  1.00  0.00           C
ATOM    830  CB  ILE A  45      70.229  63.999  85.322  1.00  0.00           C
ATOM    832  CG2 ILE A  45      70.389  65.139  86.343  1.00  0.00           C
ATOM    836  CG1 ILE A  45      69.229  62.929  85.833  1.00  0.00           C
ATOM    839  CD  ILE A  45      69.829  62.099  86.972  1.00  0.00           C
ATOM    843  C   ILE A  45      69.819  63.579  82.932  1.00  0.00           C
ATOM    844  O   ILE A  45      68.809  62.909  82.733  1.00  0.00           O
ATOM    845  N   ASN A  46      70.929  63.349  82.222  1.00  0.00           N
ATOM    847  CA  ASN A  46      71.059  62.279  81.273  1.00  0.00           C
ATOM    849  CB  ASN A  46      70.819  62.759  79.813  1.00  0.00           C
ATOM    852  CG  ASN A  46      71.789  63.869  79.433  1.00  0.00           C
ATOM    853  OD1 ASN A  46      72.979  63.649  79.212  1.00  0.00           O
ATOM    854  ND2 ASN A  46      71.289  65.119  79.333  1.00  0.00           N
ATOM    857  C   ASN A  46      72.429  61.659  81.463  1.00  0.00           C
ATOM    858  O   ASN A  46      73.259  62.179  82.202  1.00  0.00           O
ATOM    859  N   GLY A  47      72.679  60.489  80.832  1.00  0.00           N
ATOM    861  CA  GLY A  47      74.029  59.919  80.742  1.00  0.00           C
ATOM    864  C   GLY A  47      74.719  60.219  79.442  1.00  0.00           C
ATOM    865  O   GLY A  47      74.089  60.489  78.423  1.00  0.00           O
ATOM    866  N   LYS A  48      76.069  60.079  79.422  1.00  0.00           N
ATOM    868  CA  LYS A  48      76.919  60.339  78.262  1.00  0.00           C
ATOM    870  CB  LYS A  48      78.409  60.509  78.662  1.00  0.00           C
ATOM    873  CG  LYS A  48      78.749  61.739  79.523  1.00  0.00           C
ATOM    876  CD  LYS A  48      78.549  63.079  78.792  1.00  0.00           C
ATOM    879  CE  LYS A  48      79.129  64.259  79.593  1.00  0.00           C
ATOM    882  NZ  LYS A  48      78.989  65.539  78.873  1.00  0.00           N
ATOM    886  C   LYS A  48      76.869  59.189  77.283  1.00  0.00           C
ATOM    887  O   LYS A  48      77.379  59.259  76.162  1.00  0.00           O
ATOM    888  N   THR A  49      76.229  58.089  77.713  1.00  0.00           N
ATOM    890  CA  THR A  49      75.839  56.939  76.933  1.00  0.00           C
ATOM    892  CB  THR A  49      75.289  55.829  77.842  1.00  0.00           C
ATOM    894  OG1 THR A  49      74.229  56.309  78.693  1.00  0.00           O
ATOM    896  CG2 THR A  49      76.379  55.279  78.763  1.00  0.00           C
ATOM    900  C   THR A  49      74.709  57.279  75.993  1.00  0.00           C
ATOM    901  O   THR A  49      74.399  56.559  75.062  1.00  0.00           O
ATOM    902  N   ASP A  50      73.999  58.389  76.282  1.00  0.00           N
ATOM    904  CA  ASP A  50      72.919  58.909  75.482  1.00  0.00           C
ATOM    906  CB  ASP A  50      73.459  59.519  74.153  1.00  0.00           C
ATOM    909  CG  ASP A  50      74.369  60.739  74.322  1.00  0.00           C
ATOM    910  OD1 ASP A  50      75.239  60.809  75.222  1.00  0.00           O
ATOM    911  OD2 ASP A  50      74.399  61.499  73.323  1.00  0.00           O
ATOM    912  C   ASP A  50      71.759  57.899  75.272  1.00  0.00           C
ATOM    913  O   ASP A  50      70.919  58.049  74.392  1.00  0.00           O
ATOM    914  N   THR A  51      71.659  56.869  76.133  1.00  0.00           N
ATOM    916  CA  THR A  51      70.589  55.869  76.152  1.00  0.00           C
ATOM    918  CB  THR A  51      71.169  54.439  76.092  1.00  0.00           C
ATOM    920  OG1 THR A  51      70.239  53.359  76.232  1.00  0.00           O
ATOM    922  CG2 THR A  51      72.169  54.249  77.233  1.00  0.00           C
ATOM    926  C   THR A  51      69.679  56.039  77.363  1.00  0.00           C
ATOM    927  O   THR A  51      68.589  55.479  77.402  1.00  0.00           O
ATOM    928  N   LEU A  52      70.029  56.859  78.362  1.00  0.00           N
ATOM    930  CA  LEU A  52      69.219  56.949  79.582  1.00  0.00           C
ATOM    932  CB  LEU A  52      69.839  56.119  80.762  1.00  0.00           C
ATOM    935  CG  LEU A  52      69.349  54.659  80.983  1.00  0.00           C
ATOM    937  CD1 LEU A  52      67.829  54.539  81.123  1.00  0.00           C
ATOM    941  CD2 LEU A  52      69.799  53.639  79.933  1.00  0.00           C
ATOM    945  C   LEU A  52      69.049  58.399  80.032  1.00  0.00           C
ATOM    946  O   LEU A  52      70.019  59.159  80.102  1.00  0.00           O
ATOM    947  N   LEU A  53      67.809  58.779  80.412  1.00  0.00           N
ATOM    949  CA  LEU A  53      67.559  59.919  81.282  1.00  0.00           C
ATOM    951  CB  LEU A  53      66.659  61.079  80.753  1.00  0.00           C
ATOM    954  CG  LEU A  53      66.829  61.479  79.293  1.00  0.00           C
ATOM    956  CD1 LEU A  53      65.889  60.659  78.393  1.00  0.00           C
ATOM    960  CD2 LEU A  53      66.509  62.979  79.112  1.00  0.00           C
ATOM    964  C   LEU A  53      66.829  59.479  82.542  1.00  0.00           C
ATOM    965  O   LEU A  53      66.069  58.509  82.573  1.00  0.00           O
ATOM    966  N   GLU A  54      66.989  60.289  83.603  1.00  0.00           N
ATOM    968  CA  GLU A  54      66.089  60.259  84.733  1.00  0.00           C
ATOM    970  CB  GLU A  54      66.829  59.849  86.022  1.00  0.00           C
ATOM    973  CG  GLU A  54      67.629  58.529  85.913  1.00  0.00           C
ATOM    976  CD  GLU A  54      68.299  58.189  87.233  1.00  0.00           C
ATOM    977  OE1 GLU A  54      67.559  57.889  88.203  1.00  0.00           O
ATOM    978  OE2 GLU A  54      69.559  58.159  87.303  1.00  0.00           O
ATOM    979  C   GLU A  54      65.499  61.659  84.902  1.00  0.00           C
ATOM    980  O   GLU A  54      66.189  62.669  84.763  1.00  0.00           O
ATOM    981  N   ILE A  55      64.189  61.779  85.172  1.00  0.00           N
ATOM    983  CA  ILE A  55      63.529  63.069  85.193  1.00  0.00           C
ATOM    985  CB  ILE A  55      63.089  63.529  83.812  1.00  0.00           C
ATOM    987  CG2 ILE A  55      61.829  62.779  83.332  1.00  0.00           C
ATOM    991  CG1 ILE A  55      62.919  65.059  83.812  1.00  0.00           C
ATOM    994  CD  ILE A  55      62.699  65.609  82.412  1.00  0.00           C
ATOM    998  C   ILE A  55      62.379  62.979  86.172  1.00  0.00           C
ATOM    999  O   ILE A  55      62.049  61.899  86.633  1.00  0.00           O
ATOM   1000  N   SER A  56      61.749  64.099  86.592  1.00  0.00           N
ATOM   1002  CA  SER A  56      60.769  64.089  87.663  1.00  0.00           C
ATOM   1004  CB  SER A  56      61.409  64.389  89.042  1.00  0.00           C
ATOM   1007  OG  SER A  56      62.559  63.589  89.313  1.00  0.00           O
ATOM   1009  C   SER A  56      59.769  65.189  87.373  1.00  0.00           C
ATOM   1010  O   SER A  56      60.179  66.279  86.963  1.00  0.00           O
ATOM   1011  N   VAL A  57      58.439  64.949  87.532  1.00  0.00           N
ATOM   1013  CA  VAL A  57      57.409  65.889  87.103  1.00  0.00           C
ATOM   1015  CB  VAL A  57      56.819  65.559  85.713  1.00  0.00           C
ATOM   1017  CG1 VAL A  57      57.939  65.189  84.722  1.00  0.00           C
ATOM   1021  CG2 VAL A  57      55.789  64.409  85.733  1.00  0.00           C
ATOM   1025  C   VAL A  57      56.279  65.939  88.122  1.00  0.00           C
ATOM   1026  O   VAL A  57      56.019  64.919  88.753  1.00  0.00           O
ATOM   1027  N   LEU A  58      55.619  67.129  88.303  1.00  0.00           N
ATOM   1029  CA  LEU A  58      54.219  67.299  88.753  1.00  0.00           C
ATOM   1031  CB  LEU A  58      53.799  66.299  89.873  1.00  0.00           C
ATOM   1034  CG  LEU A  58      52.919  66.489  91.133  1.00  0.00           C
ATOM   1036  CD1 LEU A  58      53.749  66.789  92.392  1.00  0.00           C
ATOM   1040  CD2 LEU A  58      51.509  67.079  91.133  1.00  0.00           C
ATOM   1044  C   LEU A  58      53.659  68.749  88.683  1.00  0.00           C
ATOM   1045  O   LEU A  58      54.469  69.679  88.633  1.00  0.00           O
ATOM   1046  N   PRO A  59      52.339  69.059  88.563  1.00  0.00           N
ATOM   1047  CD  PRO A  59      51.359  68.079  88.093  1.00  0.00           C
ATOM   1050  CA  PRO A  59      51.779  70.389  88.303  1.00  0.00           C
ATOM   1052  CB  PRO A  59      50.299  70.169  88.693  1.00  0.00           C
ATOM   1055  CG  PRO A  59      49.989  68.699  88.392  1.00  0.00           C
ATOM   1058  C   PRO A  59      52.259  71.639  89.042  1.00  0.00           C
ATOM   1059  O   PRO A  59      51.629  72.039  90.013  1.00  0.00           O
ATOM   1060  N   LEU A  60      53.309  72.349  88.603  1.00  0.00           N
ATOM   1062  CA  LEU A  60      53.789  73.489  89.372  1.00  0.00           C
ATOM   1064  CB  LEU A  60      55.279  73.309  89.642  1.00  0.00           C
ATOM   1067  CG  LEU A  60      55.879  74.029  90.862  1.00  0.00           C
ATOM   1069  CD1 LEU A  60      57.329  74.309  90.553  1.00  0.00           C
ATOM   1073  CD2 LEU A  60      55.199  75.319  91.352  1.00  0.00           C
ATOM   1077  C   LEU A  60      53.569  74.819  88.642  1.00  0.00           C
ATOM   1078  O   LEU A  60      54.219  75.119  87.652  1.00  0.00           O
ATOM   1079  N   ASP A  61      52.659  75.679  89.133  1.00  0.00           N
ATOM   1081  CA  ASP A  61      52.189  76.859  88.432  1.00  0.00           C
ATOM   1083  CB  ASP A  61      50.789  77.309  88.952  1.00  0.00           C
ATOM   1086  CG  ASP A  61      50.669  77.519  90.462  1.00  0.00           C
ATOM   1087  OD1 ASP A  61      51.379  76.839  91.243  1.00  0.00           O
ATOM   1088  OD2 ASP A  61      49.659  78.159  90.843  1.00  0.00           O
ATOM   1089  C   ASP A  61      53.199  78.019  88.472  1.00  0.00           C
ATOM   1090  O   ASP A  61      53.079  78.999  87.742  1.00  0.00           O
ATOM   1091  N   SER A  62      54.249  77.879  89.282  1.00  0.00           N
ATOM   1093  CA  SER A  62      55.439  78.709  89.273  1.00  0.00           C
ATOM   1095  CB  SER A  62      55.509  79.569  90.563  1.00  0.00           C
ATOM   1098  OG  SER A  62      55.599  78.789  91.752  1.00  0.00           O
ATOM   1100  C   SER A  62      56.699  77.849  89.062  1.00  0.00           C
ATOM   1101  O   SER A  62      56.639  76.779  88.483  1.00  0.00           O
ATOM   1102  N   TYR A  63      57.909  78.279  89.492  1.00  0.00           N
ATOM   1104  CA  TYR A  63      59.109  77.449  89.463  1.00  0.00           C
ATOM   1106  CB  TYR A  63      60.359  78.279  89.042  1.00  0.00           C
ATOM   1109  CG  TYR A  63      60.559  79.459  89.972  1.00  0.00           C
ATOM   1110  CD1 TYR A  63      61.299  79.339  91.162  1.00  0.00           C
ATOM   1112  CE1 TYR A  63      61.349  80.399  92.083  1.00  0.00           C
ATOM   1114  CZ  TYR A  63      60.679  81.599  91.803  1.00  0.00           C
ATOM   1115  OH  TYR A  63      60.559  82.619  92.752  1.00  0.00           O
ATOM   1117  CD2 TYR A  63      59.979  80.699  89.673  1.00  0.00           C
ATOM   1119  CE2 TYR A  63      60.019  81.759  90.583  1.00  0.00           C
ATOM   1121  C   TYR A  63      59.379  76.799  90.823  1.00  0.00           C
ATOM   1122  O   TYR A  63      58.989  77.329  91.852  1.00  0.00           O
ATOM   1123  N   ALA A  64      60.109  75.669  90.853  1.00  0.00           N
ATOM   1125  CA  ALA A  64      60.569  75.039  92.083  1.00  0.00           C
ATOM   1127  CB  ALA A  64      59.869  73.699  92.433  1.00  0.00           C
ATOM   1131  C   ALA A  64      62.049  74.779  91.922  1.00  0.00           C
ATOM   1132  O   ALA A  64      62.639  74.989  90.853  1.00  0.00           O
ATOM   1133  N   LYS A  65      62.679  74.379  93.043  1.00  0.00           N
ATOM   1135  CA  LYS A  65      63.909  73.639  93.172  1.00  0.00           C
ATOM   1137  CB  LYS A  65      64.019  73.169  94.652  1.00  0.00           C
ATOM   1140  CG  LYS A  65      63.859  74.299  95.693  1.00  0.00           C
ATOM   1143  CD  LYS A  65      63.619  73.809  97.132  1.00  0.00           C
ATOM   1146  CE  LYS A  65      64.809  73.189  97.862  1.00  0.00           C
ATOM   1149  NZ  LYS A  65      65.169  71.889  97.293  1.00  0.00           N
ATOM   1153  C   LYS A  65      64.009  72.409  92.263  1.00  0.00           C
ATOM   1154  O   LYS A  65      63.019  72.009  91.663  1.00  0.00           O
ATOM   1155  N   PRO A  66      65.159  71.749  92.103  1.00  0.00           N
ATOM   1156  CD  PRO A  66      66.489  72.309  92.303  1.00  0.00           C
ATOM   1159  CA  PRO A  66      65.199  70.359  91.673  1.00  0.00           C
ATOM   1161  CB  PRO A  66      66.699  69.969  91.682  1.00  0.00           C
ATOM   1164  CG  PRO A  66      67.399  71.089  92.472  1.00  0.00           C
ATOM   1167  C   PRO A  66      64.349  69.399  92.482  1.00  0.00           C
ATOM   1168  O   PRO A  66      64.259  69.569  93.703  1.00  0.00           O
ATOM   1169  N   ASP A  67      63.769  68.429  91.773  1.00  0.00           N
ATOM   1171  CA  ASP A  67      63.149  67.179  92.193  1.00  0.00           C
ATOM   1173  CB  ASP A  67      63.339  66.759  93.672  1.00  0.00           C
ATOM   1176  CG  ASP A  67      64.759  66.259  93.862  1.00  0.00           C
ATOM   1177  OD1 ASP A  67      65.409  65.839  92.862  1.00  0.00           O
ATOM   1178  OD2 ASP A  67      65.199  66.099  95.023  1.00  0.00           O
ATOM   1179  C   ASP A  67      61.759  67.079  91.623  1.00  0.00           C
ATOM   1180  O   ASP A  67      61.199  65.999  91.483  1.00  0.00           O
ATOM   1181  N   ILE A  68      61.259  68.159  91.043  1.00  0.00           N
ATOM   1183  CA  ILE A  68      60.339  68.079  89.933  1.00  0.00           C
ATOM   1185  CB  ILE A  68      60.289  69.419  89.173  1.00  0.00           C
ATOM   1187  CG2 ILE A  68      58.969  69.669  88.452  1.00  0.00           C
ATOM   1191  CG1 ILE A  68      60.789  70.649  89.962  1.00  0.00           C
ATOM   1194  CD  ILE A  68      60.629  71.959  89.182  1.00  0.00           C
ATOM   1198  C   ILE A  68      58.999  67.609  90.403  1.00  0.00           C
ATOM   1199  O   ILE A  68      58.559  66.479  90.213  1.00  0.00           O
ATOM   1200  N   GLU A  69      58.359  68.529  91.083  1.00  0.00           N
ATOM   1202  CA  GLU A  69      57.109  68.359  91.653  1.00  0.00           C
ATOM   1204  CB  GLU A  69      57.359  67.979  93.122  1.00  0.00           C
ATOM   1207  CG  GLU A  69      58.089  69.029  94.002  1.00  0.00           C
ATOM   1210  CD  GLU A  69      59.599  69.259  93.833  1.00  0.00           C
ATOM   1211  OE1 GLU A  69      60.369  68.289  94.013  1.00  0.00           O
ATOM   1212  OE2 GLU A  69      59.979  70.449  93.633  1.00  0.00           O
ATOM   1213  C   GLU A  69      56.399  69.679  91.483  1.00  0.00           C
ATOM   1214  O   GLU A  69      56.999  70.719  91.212  1.00  0.00           O
ATOM   1215  N   ALA A  70      55.069  69.619  91.603  1.00  0.00           N
ATOM   1217  CA  ALA A  70      54.159  70.689  91.883  1.00  0.00           C
ATOM   1219  CB  ALA A  70      52.819  70.119  92.322  1.00  0.00           C
ATOM   1223  C   ALA A  70      54.559  71.659  92.953  1.00  0.00           C
ATOM   1224  O   ALA A  70      55.469  71.449  93.753  1.00  0.00           O
ATOM   1225  N   ASN A  71      53.769  72.739  93.053  1.00  0.00           N
ATOM   1227  CA  ASN A  71      53.819  73.699  94.142  1.00  0.00           C
ATOM   1229  CB  ASN A  71      52.679  74.719  93.902  1.00  0.00           C
ATOM   1232  CG  ASN A  71      52.969  76.019  94.632  1.00  0.00           C
ATOM   1233  OD1 ASN A  71      54.099  76.289  95.052  1.00  0.00           O
ATOM   1234  ND2 ASN A  71      51.939  76.859  94.803  1.00  0.00           N
ATOM   1237  C   ASN A  71      53.609  72.989  95.472  1.00  0.00           C
ATOM   1238  O   ASN A  71      54.269  73.249  96.472  1.00  0.00           O
ATOM   1239  N   TYR A  72      52.719  71.989  95.423  1.00  0.00           N
ATOM   1241  CA  TYR A  72      52.419  71.009  96.432  1.00  0.00           C
ATOM   1243  CB  TYR A  72      51.379  70.009  95.882  1.00  0.00           C
ATOM   1246  CG  TYR A  72      50.039  70.599  95.583  1.00  0.00           C
ATOM   1247  CD1 TYR A  72      49.789  71.499  94.533  1.00  0.00           C
ATOM   1249  CE1 TYR A  72      48.499  71.999  94.313  1.00  0.00           C
ATOM   1251  CZ  TYR A  72      47.459  71.599  95.152  1.00  0.00           C
ATOM   1252  OH  TYR A  72      46.159  72.099  94.972  1.00  0.00           O
ATOM   1254  CD2 TYR A  72      48.969  70.169  96.373  1.00  0.00           C
ATOM   1256  CE2 TYR A  72      47.689  70.669  96.172  1.00  0.00           C
ATOM   1258  C   TYR A  72      53.609  70.209  96.933  1.00  0.00           C
ATOM   1259  O   TYR A  72      53.679  69.859  98.102  1.00  0.00           O
ATOM   1260  N   GLN A  73      54.559  69.879  96.043  1.00  0.00           N
ATOM   1262  CA  GLN A  73      55.889  69.479  96.443  1.00  0.00           C
ATOM   1264  CB  GLN A  73      56.589  70.389  97.482  1.00  0.00           C
ATOM   1267  CG  GLN A  73      58.139  70.209  97.623  1.00  0.00           C
ATOM   1270  CD  GLN A  73      58.769  71.099  98.712  1.00  0.00           C
ATOM   1271  OE1 GLN A  73      59.899  70.919  99.173  1.00  0.00           O
ATOM   1272  NE2 GLN A  73      57.979  72.069  99.212  1.00  0.00           N
ATOM   1275  C   GLN A  73      56.039  67.979  96.703  1.00  0.00           C
ATOM   1276  O   GLN A  73      56.759  67.539  97.583  1.00  0.00           O
ATOM   1277  N   GLY A  74      55.359  67.119  95.932  1.00  0.00           N
ATOM   1279  CA  GLY A  74      55.489  65.679  96.113  1.00  0.00           C
ATOM   1282  C   GLY A  74      56.179  64.979  94.972  1.00  0.00           C
ATOM   1283  O   GLY A  74      55.469  64.319  94.232  1.00  0.00           O
ATOM   1284  N   ARG A  75      57.519  65.099  94.793  1.00  0.00           N
ATOM   1286  CA  ARG A  75      58.289  64.419  93.732  1.00  0.00           C
ATOM   1288  CB  ARG A  75      59.859  64.419  93.873  1.00  0.00           C
ATOM   1291  CG  ARG A  75      60.579  63.389  92.923  1.00  0.00           C
ATOM   1294  CD  ARG A  75      62.079  63.479  92.562  1.00  0.00           C
ATOM   1297  NE  ARG A  75      62.959  62.699  93.472  1.00  0.00           N
ATOM   1299  CZ  ARG A  75      64.199  62.419  93.122  1.00  0.00           C
ATOM   1300  NH1 ARG A  75      64.929  63.199  92.363  1.00  0.00           N
ATOM   1303  NH2 ARG A  75      64.769  61.329  93.583  1.00  0.00           N
ATOM   1306  C   ARG A  75      57.849  63.019  93.353  1.00  0.00           C
ATOM   1307  O   ARG A  75      57.779  62.119  94.203  1.00  0.00           O
ATOM   1308  N   LEU A  76      57.679  62.769  92.042  1.00  0.00           N
ATOM   1310  CA  LEU A  76      57.919  61.449  91.542  1.00  0.00           C
ATOM   1312  CB  LEU A  76      56.619  60.789  91.072  1.00  0.00           C
ATOM   1315  CG  LEU A  76      56.689  59.259  91.123  1.00  0.00           C
ATOM   1317  CD1 LEU A  76      56.799  58.719  92.562  1.00  0.00           C
ATOM   1321  CD2 LEU A  76      55.429  58.719  90.462  1.00  0.00           C
ATOM   1325  C   LEU A  76      58.979  61.459  90.462  1.00  0.00           C
ATOM   1326  O   LEU A  76      59.019  62.319  89.593  1.00  0.00           O
ATOM   1327  N   LEU A  77      59.919  60.499  90.532  1.00  0.00           N
ATOM   1329  CA  LEU A  77      61.019  60.339  89.593  1.00  0.00           C
ATOM   1331  CB  LEU A  77      62.339  59.969  90.342  1.00  0.00           C
ATOM   1334  CG  LEU A  77      63.649  59.739  89.533  1.00  0.00           C
ATOM   1336  CD1 LEU A  77      64.849  59.719  90.502  1.00  0.00           C
ATOM   1340  CD2 LEU A  77      63.729  58.429  88.722  1.00  0.00           C
ATOM   1344  C   LEU A  77      60.619  59.299  88.563  1.00  0.00           C
ATOM   1345  O   LEU A  77      60.209  58.179  88.902  1.00  0.00           O
ATOM   1346  N   ALA A  78      60.739  59.679  87.293  1.00  0.00           N
ATOM   1348  CA  ALA A  78      60.449  58.939  86.103  1.00  0.00           C
ATOM   1350  CB  ALA A  78      59.589  59.809  85.163  1.00  0.00           C
ATOM   1354  C   ALA A  78      61.769  58.599  85.432  1.00  0.00           C
ATOM   1355  O   ALA A  78      62.729  59.359  85.462  1.00  0.00           O
ATOM   1356  N   ARG A  79      61.879  57.409  84.822  1.00  0.00           N
ATOM   1358  CA  ARG A  79      63.099  56.979  84.162  1.00  0.00           C
ATOM   1360  CB  ARG A  79      63.719  55.679  84.752  1.00  0.00           C
ATOM   1363  CG  ARG A  79      64.189  55.789  86.222  1.00  0.00           C
ATOM   1366  CD  ARG A  79      64.889  54.509  86.693  1.00  0.00           C
ATOM   1369  NE  ARG A  79      65.369  54.679  88.102  1.00  0.00           N
ATOM   1371  CZ  ARG A  79      65.799  53.679  88.873  1.00  0.00           C
ATOM   1372  NH1 ARG A  79      65.739  52.429  88.472  1.00  0.00           N
ATOM   1375  NH2 ARG A  79      66.329  53.929  90.062  1.00  0.00           N
ATOM   1378  C   ARG A  79      62.719  56.769  82.713  1.00  0.00           C
ATOM   1379  O   ARG A  79      61.609  56.339  82.402  1.00  0.00           O
ATOM   1380  N   GLN A  80      63.629  57.109  81.782  1.00  0.00           N
ATOM   1382  CA  GLN A  80      63.389  56.979  80.373  1.00  0.00           C
ATOM   1384  CB  GLN A  80      63.519  58.379  79.702  1.00  0.00           C
ATOM   1387  CG  GLN A  80      62.559  58.649  78.513  1.00  0.00           C
ATOM   1390  CD  GLN A  80      61.079  58.499  78.862  1.00  0.00           C
ATOM   1391  OE1 GLN A  80      60.279  57.929  78.122  1.00  0.00           O
ATOM   1392  NE2 GLN A  80      60.659  59.019  80.032  1.00  0.00           N
ATOM   1395  C   GLN A  80      64.469  56.059  79.822  1.00  0.00           C
ATOM   1396  O   GLN A  80      65.649  56.319  80.032  1.00  0.00           O
ATOM   1397  N   SER A  81      64.079  54.979  79.112  1.00  0.00           N
ATOM   1399  CA  SER A  81      64.979  53.919  78.633  1.00  0.00           C
ATOM   1401  CB  SER A  81      64.239  52.569  78.432  1.00  0.00           C
ATOM   1404  OG  SER A  81      63.819  52.049  79.693  1.00  0.00           O
ATOM   1406  C   SER A  81      65.689  54.229  77.322  1.00  0.00           C
ATOM   1407  O   SER A  81      66.469  53.419  76.843  1.00  0.00           O
ATOM   1408  N   GLY A  82      65.439  55.409  76.723  1.00  0.00           N
ATOM   1410  CA  GLY A  82      66.229  55.969  75.633  1.00  0.00           C
ATOM   1413  C   GLY A  82      66.449  57.439  75.893  1.00  0.00           C
ATOM   1414  O   GLY A  82      65.469  58.149  76.103  1.00  0.00           O
ATOM   1415  N   PHE A  83      67.689  57.989  75.803  1.00  0.00           N
ATOM   1417  CA  PHE A  83      67.929  59.449  75.742  1.00  0.00           C
ATOM   1419  CB  PHE A  83      69.169  59.969  76.562  1.00  0.00           C
ATOM   1422  CG  PHE A  83      69.759  61.339  76.183  1.00  0.00           C
ATOM   1423  CD1 PHE A  83      69.369  62.539  76.802  1.00  0.00           C
ATOM   1425  CE1 PHE A  83      69.979  63.759  76.483  1.00  0.00           C
ATOM   1427  CZ  PHE A  83      70.989  63.799  75.523  1.00  0.00           C
ATOM   1429  CD2 PHE A  83      70.759  61.419  75.202  1.00  0.00           C
ATOM   1431  CE2 PHE A  83      71.369  62.629  74.863  1.00  0.00           C
ATOM   1433  C   PHE A  83      67.759  59.949  74.322  1.00  0.00           C
ATOM   1434  O   PHE A  83      68.559  60.619  73.673  1.00  0.00           O
ATOM   1435  N   LEU A  84      66.609  59.599  73.763  1.00  0.00           N
ATOM   1437  CA  LEU A  84      66.229  59.929  72.423  1.00  0.00           C
ATOM   1439  CB  LEU A  84      65.969  58.669  71.553  1.00  0.00           C
ATOM   1442  CG  LEU A  84      67.219  57.799  71.222  1.00  0.00           C
ATOM   1444  CD1 LEU A  84      68.429  58.629  70.783  1.00  0.00           C
ATOM   1448  CD2 LEU A  84      67.639  56.849  72.353  1.00  0.00           C
ATOM   1452  C   LEU A  84      64.999  60.799  72.552  1.00  0.00           C
ATOM   1453  O   LEU A  84      64.189  60.879  71.623  1.00  0.00           O
ATOM   1454  N   ASP A  85      64.859  61.489  73.712  1.00  0.00           N
ATOM   1456  CA  ASP A  85      63.819  62.459  73.992  1.00  0.00           C
ATOM   1458  CB  ASP A  85      64.089  63.269  75.292  1.00  0.00           C
ATOM   1461  CG  ASP A  85      63.619  62.549  76.553  1.00  0.00           C
ATOM   1462  OD1 ASP A  85      62.969  61.489  76.422  1.00  0.00           O
ATOM   1463  OD2 ASP A  85      63.759  63.129  77.652  1.00  0.00           O
ATOM   1464  C   ASP A  85      63.609  63.409  72.803  1.00  0.00           C
ATOM   1465  O   ASP A  85      64.599  63.989  72.353  1.00  0.00           O
ATOM   1466  N   PRO A  86      62.429  63.629  72.243  1.00  0.00           N
ATOM   1467  CD  PRO A  86      61.299  62.699  72.423  1.00  0.00           C
ATOM   1470  CA  PRO A  86      62.349  64.299  70.943  1.00  0.00           C
ATOM   1472  CB  PRO A  86      60.919  64.009  70.482  1.00  0.00           C
ATOM   1475  CG  PRO A  86      60.609  62.639  71.063  1.00  0.00           C
ATOM   1478  C   PRO A  86      62.669  65.789  71.013  1.00  0.00           C
ATOM   1479  O   PRO A  86      63.339  66.329  70.123  1.00  0.00           O
ATOM   1480  N   VAL A  87      62.239  66.489  72.082  1.00  0.00           N
ATOM   1482  CA  VAL A  87      62.679  67.859  72.392  1.00  0.00           C
ATOM   1484  CB  VAL A  87      61.719  68.479  73.423  1.00  0.00           C
ATOM   1486  CG1 VAL A  87      62.169  69.909  73.782  1.00  0.00           C
ATOM   1490  CG2 VAL A  87      60.299  68.529  72.853  1.00  0.00           C
ATOM   1494  C   VAL A  87      64.099  67.859  72.953  1.00  0.00           C
ATOM   1495  O   VAL A  87      64.829  68.849  72.943  1.00  0.00           O
ATOM   1496  N   ASN A  88      64.469  66.669  73.472  1.00  0.00           N
ATOM   1498  CA  ASN A  88      65.599  66.319  74.313  1.00  0.00           C
ATOM   1500  CB  ASN A  88      66.919  67.009  73.913  1.00  0.00           C
ATOM   1503  CG  ASN A  88      68.089  66.089  74.243  1.00  0.00           C
ATOM   1504  OD1 ASN A  88      67.919  64.999  74.793  1.00  0.00           O
ATOM   1505  ND2 ASN A  88      69.309  66.499  73.843  1.00  0.00           N
ATOM   1508  C   ASN A  88      65.229  66.599  75.753  1.00  0.00           C
ATOM   1509  O   ASN A  88      66.059  66.609  76.653  1.00  0.00           O
ATOM   1510  N   TYR A  89      63.929  66.839  75.923  1.00  0.00           N
ATOM   1512  CA  TYR A  89      63.309  67.599  76.963  1.00  0.00           C
ATOM   1514  CB  TYR A  89      63.189  66.759  78.273  1.00  0.00           C
ATOM   1517  CG  TYR A  89      62.149  67.409  79.112  1.00  0.00           C
ATOM   1518  CD1 TYR A  89      60.879  67.579  78.543  1.00  0.00           C
ATOM   1520  CE1 TYR A  89      59.979  68.489  79.103  1.00  0.00           C
ATOM   1522  CZ  TYR A  89      60.269  69.109  80.312  1.00  0.00           C
ATOM   1523  OH  TYR A  89      59.299  69.979  80.832  1.00  0.00           O
ATOM   1525  CD2 TYR A  89      62.459  68.059  80.312  1.00  0.00           C
ATOM   1527  CE2 TYR A  89      61.509  68.879  80.932  1.00  0.00           C
ATOM   1529  C   TYR A  89      63.789  69.059  77.173  1.00  0.00           C
ATOM   1530  O   TYR A  89      64.969  69.389  77.123  1.00  0.00           O
ATOM   1531  N   ARG A  90      62.849  69.999  77.423  1.00  0.00           N
ATOM   1533  CA  ARG A  90      63.189  71.319  77.892  1.00  0.00           C
ATOM   1535  CB  ARG A  90      63.379  72.319  76.723  1.00  0.00           C
ATOM   1538  CG  ARG A  90      63.599  73.799  77.123  1.00  0.00           C
ATOM   1541  CD  ARG A  90      63.569  74.759  75.913  1.00  0.00           C
ATOM   1544  NE  ARG A  90      63.379  76.169  76.413  1.00  0.00           N
ATOM   1546  CZ  ARG A  90      62.599  77.079  75.843  1.00  0.00           C
ATOM   1547  NH1 ARG A  90      61.939  76.869  74.733  1.00  0.00           N
ATOM   1550  NH2 ARG A  90      62.439  78.249  76.422  1.00  0.00           N
ATOM   1553  C   ARG A  90      62.079  71.769  78.812  1.00  0.00           C
ATOM   1554  O   ARG A  90      60.909  71.579  78.513  1.00  0.00           O
ATOM   1555  N   ASN A  91      62.449  72.349  79.982  1.00  0.00           N
ATOM   1557  CA  ASN A  91      61.559  72.649  81.083  1.00  0.00           C
ATOM   1559  CB  ASN A  91      62.329  73.239  82.313  1.00  0.00           C
ATOM   1562  CG  ASN A  91      62.909  74.649  82.143  1.00  0.00           C
ATOM   1563  OD1 ASN A  91      62.919  75.419  83.102  1.00  0.00           O
ATOM   1564  ND2 ASN A  91      63.359  75.009  80.923  1.00  0.00           N
ATOM   1567  C   ASN A  91      60.329  73.489  80.742  1.00  0.00           C
ATOM   1568  O   ASN A  91      60.419  74.449  79.992  1.00  0.00           O
ATOM   1569  N   HIS A  92      59.199  73.099  81.333  1.00  0.00           N
ATOM   1571  CA  HIS A  92      57.849  73.619  81.263  1.00  0.00           C
ATOM   1573  CB  HIS A  92      57.249  73.799  79.863  1.00  0.00           C
ATOM   1576  ND1 HIS A  92      57.749  76.249  79.562  1.00  0.00           N
ATOM   1577  CG  HIS A  92      57.829  74.939  79.142  1.00  0.00           C
ATOM   1578  CE1 HIS A  92      58.299  76.939  78.592  1.00  0.00           C
ATOM   1580  NE2 HIS A  92      58.699  76.149  77.593  1.00  0.00           N
ATOM   1582  CD2 HIS A  92      58.379  74.859  77.932  1.00  0.00           C
ATOM   1584  C   HIS A  92      57.079  72.519  81.953  1.00  0.00           C
ATOM   1585  O   HIS A  92      57.639  71.849  82.812  1.00  0.00           O
ATOM   1586  N   PHE A  93      55.829  72.259  81.553  1.00  0.00           N
ATOM   1588  CA  PHE A  93      55.069  71.129  82.033  1.00  0.00           C
ATOM   1590  CB  PHE A  93      53.699  71.519  82.682  1.00  0.00           C
ATOM   1593  CG  PHE A  93      53.589  72.869  83.323  1.00  0.00           C
ATOM   1594  CD1 PHE A  93      53.659  74.059  82.583  1.00  0.00           C
ATOM   1596  CE1 PHE A  93      53.449  75.309  83.203  1.00  0.00           C
ATOM   1598  CZ  PHE A  93      53.099  75.369  84.542  1.00  0.00           C
ATOM   1600  CD2 PHE A  93      53.159  72.939  84.652  1.00  0.00           C
ATOM   1602  CE2 PHE A  93      52.929  74.179  85.252  1.00  0.00           C
ATOM   1604  C   PHE A  93      54.849  70.199  80.853  1.00  0.00           C
ATOM   1605  O   PHE A  93      54.799  70.659  79.702  1.00  0.00           O
ATOM   1606  N   VAL A  94      54.729  68.879  81.113  1.00  0.00           N
ATOM   1608  CA  VAL A  94      54.459  67.839  80.132  1.00  0.00           C
ATOM   1610  CB  VAL A  94      55.739  67.189  79.582  1.00  0.00           C
ATOM   1612  CG1 VAL A  94      56.639  68.269  78.963  1.00  0.00           C
ATOM   1616  CG2 VAL A  94      56.509  66.429  80.683  1.00  0.00           C
ATOM   1620  C   VAL A  94      53.589  66.759  80.762  1.00  0.00           C
ATOM   1621  O   VAL A  94      53.259  66.829  81.942  1.00  0.00           O
ATOM   1622  N   THR A  95      53.189  65.719  80.003  1.00  0.00           N
ATOM   1624  CA  THR A  95      52.749  64.429  80.543  1.00  0.00           C
ATOM   1626  CB  THR A  95      51.279  64.049  80.272  1.00  0.00           C
ATOM   1628  OG1 THR A  95      50.979  62.699  80.613  1.00  0.00           O
ATOM   1630  CG2 THR A  95      50.949  64.199  78.792  1.00  0.00           C
ATOM   1634  C   THR A  95      53.709  63.409  80.003  1.00  0.00           C
ATOM   1635  O   THR A  95      54.189  63.569  78.893  1.00  0.00           O
ATOM   1636  N   ILE A  96      54.089  62.379  80.773  1.00  0.00           N
ATOM   1638  CA  ILE A  96      55.039  61.339  80.432  1.00  0.00           C
ATOM   1640  CB  ILE A  96      56.229  61.289  81.393  1.00  0.00           C
ATOM   1642  CG2 ILE A  96      57.159  60.089  81.063  1.00  0.00           C
ATOM   1646  CG1 ILE A  96      56.989  62.639  81.362  1.00  0.00           C
ATOM   1649  CD  ILE A  96      58.189  62.709  82.313  1.00  0.00           C
ATOM   1653  C   ILE A  96      54.299  60.019  80.502  1.00  0.00           C
ATOM   1654  O   ILE A  96      53.739  59.649  81.533  1.00  0.00           O
ATOM   1655  N   LEU A  97      54.259  59.259  79.402  1.00  0.00           N
ATOM   1657  CA  LEU A  97      53.529  58.009  79.352  1.00  0.00           C
ATOM   1659  CB  LEU A  97      52.799  57.769  78.002  1.00  0.00           C
ATOM   1662  CG  LEU A  97      52.139  59.009  77.322  1.00  0.00           C
ATOM   1664  CD1 LEU A  97      51.279  58.549  76.152  1.00  0.00           C
ATOM   1668  CD2 LEU A  97      51.289  59.919  78.233  1.00  0.00           C
ATOM   1672  C   LEU A  97      54.509  56.879  79.603  1.00  0.00           C
ATOM   1673  O   LEU A  97      55.629  56.899  79.092  1.00  0.00           O
ATOM   1674  N   GLY A  98      54.129  55.869  80.412  1.00  0.00           N
ATOM   1676  CA  GLY A  98      54.949  54.679  80.602  1.00  0.00           C
ATOM   1679  C   GLY A  98      54.419  53.849  81.732  1.00  0.00           C
ATOM   1680  O   GLY A  98      53.369  54.129  82.283  1.00  0.00           O
ATOM   1681  N   THR A  99      55.109  52.759  82.093  1.00  0.00           N
ATOM   1683  CA  THR A  99      54.709  51.919  83.222  1.00  0.00           C
ATOM   1685  CB  THR A  99      54.749  50.429  82.903  1.00  0.00           C
ATOM   1687  OG1 THR A  99      54.279  49.669  83.992  1.00  0.00           O
ATOM   1689  CG2 THR A  99      56.179  49.969  82.573  1.00  0.00           C
ATOM   1693  C   THR A  99      55.519  52.239  84.472  1.00  0.00           C
ATOM   1694  O   THR A  99      56.609  52.809  84.392  1.00  0.00           O
ATOM   1695  N   ILE A 100      55.049  51.849  85.672  1.00  0.00           N
ATOM   1697  CA  ILE A 100      55.839  51.859  86.892  1.00  0.00           C
ATOM   1699  CB  ILE A 100      54.969  51.989  88.152  1.00  0.00           C
ATOM   1701  CG2 ILE A 100      55.859  51.899  89.413  1.00  0.00           C
ATOM   1705  CG1 ILE A 100      54.189  53.339  88.222  1.00  0.00           C
ATOM   1708  CD  ILE A 100      52.999  53.499  87.263  1.00  0.00           C
ATOM   1712  C   ILE A 100      56.719  50.599  86.953  1.00  0.00           C
ATOM   1713  O   ILE A 100      56.319  49.539  87.422  1.00  0.00           O
ATOM   1714  N   GLN A 101      57.969  50.729  86.463  1.00  0.00           N
ATOM   1716  CA  GLN A 101      59.019  49.699  86.492  1.00  0.00           C
ATOM   1718  CB  GLN A 101      59.649  49.589  85.102  1.00  0.00           C
ATOM   1721  CG  GLN A 101      60.819  48.589  85.013  1.00  0.00           C
ATOM   1724  CD  GLN A 101      60.449  47.479  84.062  1.00  0.00           C
ATOM   1725  OE1 GLN A 101      60.439  47.709  82.853  1.00  0.00           O
ATOM   1726  NE2 GLN A 101      60.099  46.289  84.603  1.00  0.00           N
ATOM   1729  C   GLN A 101      60.129  49.939  87.523  1.00  0.00           C
ATOM   1730  O   GLN A 101      61.209  50.469  87.202  1.00  0.00           O
ATOM   1731  N   GLY A 102      59.859  49.519  88.782  1.00  0.00           N
ATOM   1733  CA  GLY A 102      60.709  49.769  89.953  1.00  0.00           C
ATOM   1736  C   GLY A 102      61.439  48.519  90.482  1.00  0.00           C
ATOM   1737  OT1 GLY A 102      60.759  47.459  90.593  1.00  0.00           O
ATOM   1738  OT2 GLY A 102      62.659  48.579  90.803  1.00  0.00           O
ATOM   1739  NH3 POPEB 103     101.919  19.589  69.072  1.00  0.00           N
ATOM   1743  C12 POPEB 103     102.569  19.989  70.362  1.00  0.00           C
ATOM   1746  C11 POPEB 103     104.079  19.819  70.213  1.00  0.00           C
ATOM   1749  P   POPEB 103     106.089  20.799  68.943  1.00  0.00           P
ATOM   1750  O13 POPEB 103     106.499  21.949  69.743  1.00  0.00           O
ATOM   1751  O14 POPEB 103     106.769  19.539  69.302  1.00  0.00           O
ATOM   1752  O11 POPEB 103     106.329  21.159  67.413  1.00  0.00           O
ATOM   1753  O12 POPEB 103     104.529  20.529  69.042  1.00  0.00           O
ATOM   1754  C1  POPEB 103     105.979  20.299  66.322  1.00  0.00           C
ATOM   1757  C2  POPEB 103     105.159  21.069  65.242  1.00  0.00           C
ATOM   1759  O21 POPEB 103     104.609  20.179  64.253  1.00  0.00           O
ATOM   1760  C21 POPEB 103     103.699  19.299  64.622  1.00  0.00           C
ATOM   1761  O22 POPEB 103     103.119  19.259  65.703  1.00  0.00           O
ATOM   1762  C22 POPEB 103     103.449  18.369  63.432  1.00  0.00           C
ATOM   1765  C3  POPEB 103     105.999  22.179  64.523  1.00  0.00           C
ATOM   1768  O31 POPEB 103     106.669  21.709  63.323  1.00  0.00           O
ATOM   1769  C31 POPEB 103     106.029  21.959  62.163  1.00  0.00           C
ATOM   1770  O32 POPEB 103     105.039  22.659  62.042  1.00  0.00           O
ATOM   1771  C32 POPEB 103     106.699  21.229  61.002  1.00  0.00           C
ATOM   1774  C23 POPEB 103     102.629  19.059  62.322  1.00  0.00           C
ATOM   1777  C24 POPEB 103     102.399  18.189  61.083  1.00  0.00           C
ATOM   1780  C25 POPEB 103     101.239  17.189  61.222  1.00  0.00           C
ATOM   1783  C26 POPEB 103     101.689  15.729  61.322  1.00  0.00           C
ATOM   1786  C27 POPEB 103     100.499  14.789  61.502  1.00  0.00           C
ATOM   1789  C28 POPEB 103     100.879  13.299  61.392  1.00  0.00           C
ATOM   1792  C29 POPEB 103      99.669  12.409  61.263  1.00  0.00           C
ATOM   1794 0C21 POPEB 103      99.539  11.419  60.363  1.00  0.00           C
ATOM   1796 1C21 POPEB 103      98.319  10.569  60.153  1.00  0.00           C
ATOM   1799 2C21 POPEB 103      97.729   9.869  61.403  1.00  0.00           C
ATOM   1802 3C21 POPEB 103      98.609   8.739  61.953  1.00  0.00           C
ATOM   1805 4C21 POPEB 103      97.819   7.859  62.933  1.00  0.00           C
ATOM   1808 5C21 POPEB 103      98.639   6.789  63.652  1.00  0.00           C
ATOM   1811 6C21 POPEB 103      97.729   6.049  64.643  1.00  0.00           C
ATOM   1814 7C21 POPEB 103      98.169   4.639  65.033  1.00  0.00           C
ATOM   1817 8C21 POPEB 103      97.129   3.909  65.902  1.00  0.00           C
ATOM   1821  C33 POPEB 103     105.729  20.229  60.322  1.00  0.00           C
ATOM   1824  C34 POPEB 103     106.239  19.719  58.973  1.00  0.00           C
ATOM   1827  C35 POPEB 103     105.219  18.779  58.302  1.00  0.00           C
ATOM   1830  C36 POPEB 103     105.789  18.009  57.093  1.00  0.00           C
ATOM   1833  C37 POPEB 103     104.679  17.519  56.152  1.00  0.00           C
ATOM   1836  C38 POPEB 103     105.159  16.529  55.083  1.00  0.00           C
ATOM   1839  C39 POPEB 103     104.019  16.139  54.132  1.00  0.00           C
ATOM   1842 0C31 POPEB 103     104.359  15.019  53.133  1.00  0.00           C
ATOM   1845 1C31 POPEB 103     105.379  15.419  52.052  1.00  0.00           C
ATOM   1848 2C31 POPEB 103     105.739  14.269  51.093  1.00  0.00           C
ATOM   1851 3C31 POPEB 103     104.629  13.909  50.082  1.00  0.00           C
ATOM   1854 4C31 POPEB 103     104.729  12.449  49.622  1.00  0.00           C
ATOM   1857 5C31 POPEB 103     103.759  12.099  48.472  1.00  0.00           C
ATOM   1860 6C31 POPEB 103     103.789  10.609  48.113  1.00  0.00           C
ATOM   1864  NH3 POPEC 104     126.887 122.719  26.382  1.00  0.00           N
ATOM   1868  C12 POPEC 104     127.667 122.729  25.103  1.00  0.00           C
ATOM   1871  C11 POPEC 104     129.177 122.689  25.352  1.00  0.00           C
ATOM   1874  P   POPEC 104     131.177 124.339  25.173  1.00  0.00           P
ATOM   1875  O13 POPEC 104     131.967 123.129  25.533  1.00  0.00           O
ATOM   1876  O14 POPEC 104     131.527 124.979  23.882  1.00  0.00           O
ATOM   1877  O11 POPEC 104     131.257 125.399  26.372  1.00  0.00           O
ATOM   1878  O12 POPEC 104     129.647 124.019  25.262  1.00  0.00           O
ATOM   1879  C1  POPEC 104     131.307 124.929  27.743  1.00  0.00           C
ATOM   1882  C2  POPEC 104     130.247 125.549  28.713  1.00  0.00           C
ATOM   1884  O21 POPEC 104     130.697 125.279  30.053  1.00  0.00           O
ATOM   1885  C21 POPEC 104     130.287 126.099  31.002  1.00  0.00           C
ATOM   1886  O22 POPEC 104     129.747 127.179  30.862  1.00  0.00           O
ATOM   1887  C22 POPEC 104     130.697 125.449  32.333  1.00  0.00           C
ATOM   1890  C3  POPEC 104     128.807 124.969  28.513  1.00  0.00           C
ATOM   1893  O31 POPEC 104     127.897 125.509  29.503  1.00  0.00           O
ATOM   1894  C31 POPEC 104     126.807 124.779  29.773  1.00  0.00           C
ATOM   1895  O32 POPEC 104     126.497 123.749  29.202  1.00  0.00           O
ATOM   1896  C32 POPEC 104     126.047 125.429  30.943  1.00  0.00           C
ATOM   1899  C23 POPEC 104     130.207 126.179  33.593  1.00  0.00           C
ATOM   1902  C24 POPEC 104     130.977 127.469  33.923  1.00  0.00           C
ATOM   1905  C25 POPEC 104     131.487 127.549  35.373  1.00  0.00           C
ATOM   1908  C26 POPEC 104     130.407 127.479  36.462  1.00  0.00           C
ATOM   1911  C27 POPEC 104     131.047 127.439  37.863  1.00  0.00           C
ATOM   1914  C28 POPEC 104     130.047 127.249  39.013  1.00  0.00           C
ATOM   1917  C29 POPEC 104     129.277 125.949  38.903  1.00  0.00           C
ATOM   1919 0C21 POPEC 104     129.327 124.879  39.722  1.00  0.00           C
ATOM   1921 1C21 POPEC 104     130.207 124.719  40.932  1.00  0.00           C
ATOM   1924 2C21 POPEC 104     129.457 125.039  42.242  1.00  0.00           C
ATOM   1927 3C21 POPEC 104     129.147 126.539  42.403  1.00  0.00           C
ATOM   1930 4C21 POPEC 104     128.757 126.949  43.843  1.00  0.00           C
ATOM   1933 5C21 POPEC 104     127.407 126.379  44.272  1.00  0.00           C
ATOM   1936 6C21 POPEC 104     126.947 126.839  45.672  1.00  0.00           C
ATOM   1939 7C21 POPEC 104     125.487 126.439  45.932  1.00  0.00           C
ATOM   1942 8C21 POPEC 104     125.057 126.529  47.403  1.00  0.00           C
ATOM   1946  C33 POPEC 104     126.447 124.889  32.343  1.00  0.00           C
ATOM   1949  C34 POPEC 104     125.477 125.369  33.432  1.00  0.00           C
ATOM   1952  C35 POPEC 104     125.927 125.149  34.893  1.00  0.00           C
ATOM   1955  C36 POPEC 104     125.627 123.739  35.423  1.00  0.00           C
ATOM   1958  C37 POPEC 104     126.107 123.499  36.863  1.00  0.00           C
ATOM   1961  C38 POPEC 104     125.767 122.089  37.353  1.00  0.00           C
ATOM   1964  C39 POPEC 104     126.337 121.729  38.742  1.00  0.00           C
ATOM   1967 0C31 POPEC 104     127.707 121.029  38.692  1.00  0.00           C
ATOM   1970 1C31 POPEC 104     128.107 120.459  40.053  1.00  0.00           C
ATOM   1973 2C31 POPEC 104     129.387 119.609  39.992  1.00  0.00           C
ATOM   1976 3C31 POPEC 104     129.997 119.319  41.373  1.00  0.00           C
ATOM   1979 4C31 POPEC 104     130.707 120.539  41.972  1.00  0.00           C
ATOM   1982 5C31 POPEC 104     131.397 120.259  43.302  1.00  0.00           C
ATOM   1985 6C31 POPEC 104     132.087 121.499  43.882  1.00  0.00           C
ATOM   1989  NH3 POPED 105      13.929  59.539  31.792  1.00  0.00           N
ATOM   1993  C12 POPED 105      12.869  58.549  32.223  1.00  0.00           C
ATOM   1996  C11 POPED 105      12.349  57.709  31.043  1.00  0.00           C
ATOM   1999  P   POPED 105      11.449  55.399  30.383  1.00  0.00           P
ATOM   2000  O13 POPED 105      12.509  55.399  29.352  1.00  0.00           O
ATOM   2001  O14 POPED 105      10.059  55.669  29.923  1.00  0.00           O
ATOM   2002  O11 POPED 105      11.489  53.979  31.043  1.00  0.00           O
ATOM   2003  O12 POPED 105      11.909  56.419  31.503  1.00  0.00           O
ATOM   2004  C1  POPED 105      11.639  53.779  32.452  1.00  0.00           C
ATOM   2007  C2  POPED 105      11.979  52.289  32.772  1.00  0.00           C
ATOM   2009  O21 POPED 105      12.729  52.179  33.993  1.00  0.00           O
ATOM   2010  C21 POPED 105      12.149  52.609  35.093  1.00  0.00           C
ATOM   2011  O22 POPED 105      11.029  53.049  35.212  1.00  0.00           O
ATOM   2012  C22 POPED 105      13.159  52.509  36.233  1.00  0.00           C
ATOM   2015  C3  POPED 105      12.839  51.639  31.662  1.00  0.00           C
ATOM   2018  O31 POPED 105      13.299  50.329  32.042  1.00  0.00           O
ATOM   2019  C31 POPED 105      14.529  50.219  32.533  1.00  0.00           C
ATOM   2020  O32 POPED 105      15.339  51.119  32.683  1.00  0.00           O
ATOM   2021  C32 POPED 105      14.769  48.759  32.892  1.00  0.00           C
ATOM   2024  C23 POPED 105      13.379  51.069  36.722  1.00  0.00           C
ATOM   2027  C24 POPED 105      14.569  50.989  37.683  1.00  0.00           C
ATOM   2030  C25 POPED 105      14.769  49.579  38.253  1.00  0.00           C
ATOM   2033  C26 POPED 105      13.579  49.109  39.092  1.00  0.00           C
ATOM   2036  C27 POPED 105      13.869  47.889  39.992  1.00  0.00           C
ATOM   2039  C28 POPED 105      13.919  46.539  39.233  1.00  0.00           C
ATOM   2042  C29 POPED 105      14.999  46.319  38.213  1.00  0.00           C
ATOM   2044 0C21 POPED 105      16.329  46.269  38.393  1.00  0.00           C
ATOM   2046 1C21 POPED 105      17.099  46.459  39.682  1.00  0.00           C
ATOM   2049 2C21 POPED 105      17.589  45.139  40.303  1.00  0.00           C
ATOM   2052 3C21 POPED 105      16.429  44.249  40.763  1.00  0.00           C
ATOM   2055 4C21 POPED 105      16.769  43.299  41.912  1.00  0.00           C
ATOM   2058 5C21 POPED 105      15.519  42.499  42.343  1.00  0.00           C
ATOM   2061 6C21 POPED 105      15.709  41.759  43.673  1.00  0.00           C
ATOM   2064 7C21 POPED 105      14.419  41.039  44.103  1.00  0.00           C
ATOM   2067 8C21 POPED 105      14.529  40.379  45.472  1.00  0.00           C
ATOM   2071  C33 POPED 105      16.219  48.509  33.352  1.00  0.00           C
ATOM   2074  C34 POPED 105      16.439  47.129  33.973  1.00  0.00           C
ATOM   2077  C35 POPED 105      17.839  47.039  34.602  1.00  0.00           C
ATOM   2080  C36 POPED 105      18.159  45.619  35.072  1.00  0.00           C
ATOM   2083  C37 POPED 105      19.329  45.539  36.043  1.00  0.00           C
ATOM   2086  C38 POPED 105      19.539  44.129  36.623  1.00  0.00           C
ATOM   2089  C39 POPED 105      19.969  43.099  35.573  1.00  0.00           C
ATOM   2092 0C31 POPED 105      20.219  41.739  36.233  1.00  0.00           C
ATOM   2095 1C31 POPED 105      20.619  40.659  35.233  1.00  0.00           C
ATOM   2098 2C31 POPED 105      20.719  39.289  35.912  1.00  0.00           C
ATOM   2101 3C31 POPED 105      20.759  38.149  34.893  1.00  0.00           C
ATOM   2104 4C31 POPED 105      20.729  36.759  35.532  1.00  0.00           C
ATOM   2107 5C31 POPED 105      19.369  36.399  36.143  1.00  0.00           C
ATOM   2110 6C31 POPED 105      19.389  35.069  36.893  1.00  0.00           C
ATOM   2114  NH3 POPEE 106      11.459  90.349  30.363  1.00  0.00           N
ATOM   2118  C12 POPEE 106      10.119  90.949  30.683  1.00  0.00           C
ATOM   2121  C11 POPEE 106       9.369  91.409  29.412  1.00  0.00           C
ATOM   2124  P   POPEE 106       6.779  91.029  29.903  1.00  0.00           P
ATOM   2125  O13 POPEE 106       6.379  92.419  29.563  1.00  0.00           O
ATOM   2126  O14 POPEE 106       5.819  89.949  29.573  1.00  0.00           O
ATOM   2127  O11 POPEE 106       7.119  90.939  31.442  1.00  0.00           O
ATOM   2128  O12 POPEE 106       8.159  90.689  29.212  1.00  0.00           O
ATOM   2129  C1  POPEE 106       6.069  90.659  32.393  1.00  0.00           C
ATOM   2132  C2  POPEE 106       6.179  91.679  33.543  1.00  0.00           C
ATOM   2134  O21 POPEE 106       5.369  91.349  34.693  1.00  0.00           O
ATOM   2135  C21 POPEE 106       4.079  91.619  34.693  1.00  0.00           C
ATOM   2136  O22 POPEE 106       3.359  91.749  33.723  1.00  0.00           O
ATOM   2137  C22 POPEE 106       3.649  91.749  36.173  1.00  0.00           C
ATOM   2140  C3  POPEE 106       5.989  93.119  33.003  1.00  0.00           C
ATOM   2143  O31 POPEE 106       6.289  94.129  33.993  1.00  0.00           O
ATOM   2144  C31 POPEE 106       5.239  94.779  34.463  1.00  0.00           C
ATOM   2145  O32 POPEE 106       4.069  94.519  34.253  1.00  0.00           O
ATOM   2146  C32 POPEE 106       5.729  95.929  35.322  1.00  0.00           C
ATOM   2149  C23 POPEE 106       2.339  92.539  36.413  1.00  0.00           C
ATOM   2152  C24 POPEE 106       2.239  93.179  37.812  1.00  0.00           C
ATOM   2155  C25 POPEE 106       2.429  92.189  38.973  1.00  0.00           C
ATOM   2158  C26 POPEE 106       1.229  91.959  39.913  1.00  0.00           C
ATOM   2161  C27 POPEE 106       1.559  90.919  41.002  1.00  0.00           C
ATOM   2164  C28 POPEE 106       0.429  90.709  42.042  1.00  0.00           C
ATOM   2167  C29 POPEE 106       0.729  89.579  43.003  1.00  0.00           C
ATOM   2169 0C21 POPEE 106       0.959  89.649  44.333  1.00  0.00           C
ATOM   2171 1C21 POPEE 106       1.039  90.899  45.173  1.00  0.00           C
ATOM   2174 2C21 POPEE 106      -0.231  91.189  46.002  1.00  0.00           C
ATOM   2177 3C21 POPEE 106      -0.491  90.179  47.143  1.00  0.00           C
ATOM   2180 4C21 POPEE 106      -1.571  90.649  48.143  1.00  0.00           C
ATOM   2183 5C21 POPEE 106      -2.941  90.899  47.502  1.00  0.00           C
ATOM   2186 6C21 POPEE 106      -3.991  91.399  48.513  1.00  0.00           C
ATOM   2189 7C21 POPEE 106      -5.379  91.559  47.873  1.00  0.00           C
ATOM   2192 8C21 POPEE 106      -6.439  92.119  48.822  1.00  0.00           C
ATOM   2196  C33 POPEE 106       4.559  96.609  36.052  1.00  0.00           C
ATOM   2199  C34 POPEE 106       4.999  97.879  36.772  1.00  0.00           C
ATOM   2202  C35 POPEE 106       3.829  98.629  37.403  1.00  0.00           C
ATOM   2205  C36 POPEE 106       3.089  97.839  38.492  1.00  0.00           C
ATOM   2208  C37 POPEE 106       1.869  98.599  39.013  1.00  0.00           C
ATOM   2211  C38 POPEE 106       0.949  97.729  39.893  1.00  0.00           C
ATOM   2214  C39 POPEE 106       1.509  97.459  41.293  1.00  0.00           C
ATOM   2217 0C31 POPEE 106       0.449  97.579  42.393  1.00  0.00           C
ATOM   2220 1C31 POPEE 106       0.019  99.039  42.623  1.00  0.00           C
ATOM   2223 2C31 POPEE 106      -1.061  99.219  43.692  1.00  0.00           C
ATOM   2226 3C31 POPEE 106      -1.601 100.659  43.653  1.00  0.00           C
ATOM   2229 4C31 POPEE 106      -2.481 101.029  44.853  1.00  0.00           C
ATOM   2232 5C31 POPEE 106      -3.211 102.359  44.612  1.00  0.00           C
ATOM   2235 6C31 POPEE 106      -3.951 102.879  45.843  1.00  0.00           C
ATOM   2239  NH3 POPEF 107      33.349  14.399  26.453  1.00  0.00           N
ATOM   2243  C12 POPEF 107      32.339  15.369  26.942  1.00  0.00           C
ATOM   2246  C11 POPEF 107      31.429  15.809  25.813  1.00  0.00           C
ATOM   2249  P   POPEF 107      29.389  17.469  25.903  1.00  0.00           P
ATOM   2250  O13 POPEF 107      29.559  18.359  24.723  1.00  0.00           O
ATOM   2251  O14 POPEF 107      28.449  16.329  25.752  1.00  0.00           O
ATOM   2252  O11 POPEF 107      29.059  18.319  27.202  1.00  0.00           O
ATOM   2253  O12 POPEF 107      30.819  16.989  26.263  1.00  0.00           O
ATOM   2254  C1  POPEF 107      29.619  17.909  28.482  1.00  0.00           C
ATOM   2257  C2  POPEF 107      29.469  19.029  29.552  1.00  0.00           C
ATOM   2259  O21 POPEF 107      30.349  18.889  30.693  1.00  0.00           O
ATOM   2260  C21 POPEF 107      30.319  17.779  31.403  1.00  0.00           C
ATOM   2261  O22 POPEF 107      29.479  16.899  31.312  1.00  0.00           O
ATOM   2262  C22 POPEF 107      31.519  17.749  32.382  1.00  0.00           C
ATOM   2265  C3  POPEF 107      27.969  19.269  29.932  1.00  0.00           C
ATOM   2268  O31 POPEF 107      27.779  20.439  30.742  1.00  0.00           O
ATOM   2269  C31 POPEF 107      28.019  21.579  30.122  1.00  0.00           C
ATOM   2270  O32 POPEF 107      28.189  21.719  28.923  1.00  0.00           O
ATOM   2271  C32 POPEF 107      28.159  22.669  31.173  1.00  0.00           C
ATOM   2274  C23 POPEF 107      31.599  16.409  33.162  1.00  0.00           C
ATOM   2277  C24 POPEF 107      32.869  16.209  34.003  1.00  0.00           C
ATOM   2280  C25 POPEF 107      32.929  16.919  35.373  1.00  0.00           C
ATOM   2283  C26 POPEF 107      34.109  16.429  36.233  1.00  0.00           C
ATOM   2286  C27 POPEF 107      34.149  17.019  37.653  1.00  0.00           C
ATOM   2289  C28 POPEF 107      35.199  16.339  38.542  1.00  0.00           C
ATOM   2292  C29 POPEF 107      36.059  17.319  39.313  1.00  0.00           C
ATOM   2294 0C21 POPEF 107      37.349  17.599  39.072  1.00  0.00           C
ATOM   2296 1C21 POPEF 107      38.229  17.009  37.993  1.00  0.00           C
ATOM   2299 2C21 POPEF 107      39.289  16.039  38.552  1.00  0.00           C
ATOM   2302 3C21 POPEF 107      38.689  14.709  39.032  1.00  0.00           C
ATOM   2305 4C21 POPEF 107      39.409  14.109  40.253  1.00  0.00           C
ATOM   2308 5C21 POPEF 107      39.299  14.979  41.513  1.00  0.00           C
ATOM   2311 6C21 POPEF 107      39.399  14.169  42.822  1.00  0.00           C
ATOM   2314 7C21 POPEF 107      40.529  13.149  42.863  1.00  0.00           C
ATOM   2317 8C21 POPEF 107      40.589  12.379  44.183  1.00  0.00           C
ATOM   2321  C33 POPEF 107      29.199  22.239  32.242  1.00  0.00           C
ATOM   2324  C34 POPEF 107      29.549  23.359  33.222  1.00  0.00           C
ATOM   2327  C35 POPEF 107      28.399  23.769  34.152  1.00  0.00           C
ATOM   2330  C36 POPEF 107      28.079  22.769  35.282  1.00  0.00           C
ATOM   2333  C37 POPEF 107      26.679  22.999  35.872  1.00  0.00           C
ATOM   2336  C38 POPEF 107      26.469  22.449  37.292  1.00  0.00           C
ATOM   2339  C39 POPEF 107      25.169  22.999  37.892  1.00  0.00           C
ATOM   2342 0C31 POPEF 107      24.879  22.569  39.333  1.00  0.00           C
ATOM   2345 1C31 POPEF 107      23.409  22.809  39.673  1.00  0.00           C
ATOM   2348 2C31 POPEF 107      23.049  22.539  41.143  1.00  0.00           C
ATOM   2351 3C31 POPEF 107      21.599  22.039  41.312  1.00  0.00           C
ATOM   2354 4C31 POPEF 107      20.739  22.929  42.222  1.00  0.00           C
ATOM   2357 5C31 POPEF 107      19.349  22.309  42.452  1.00  0.00           C
ATOM   2360 6C31 POPEF 107      18.419  23.149  43.333  1.00  0.00           C
ATOM   2364  NH3 POPEG 108      58.149  66.059  32.263  1.00  0.00           N
ATOM   2368  C12 POPEG 108      59.569  65.899  31.803  1.00  0.00           C
ATOM   2371  C11 POPEG 108      60.259  67.259  31.823  1.00  0.00           C
ATOM   2374  P   POPEG 108      62.539  66.839  33.013  1.00  0.00           P
ATOM   2375  O13 POPEG 108      62.219  65.489  33.492  1.00  0.00           O
ATOM   2376  O14 POPEG 108      63.959  67.219  32.813  1.00  0.00           O
ATOM   2377  O11 POPEG 108      61.899  67.839  34.053  1.00  0.00           O
ATOM   2378  O12 POPEG 108      61.689  67.149  31.712  1.00  0.00           O
ATOM   2379  C1  POPEG 108      62.349  67.939  35.402  1.00  0.00           C
ATOM   2382  C2  POPEG 108      61.519  67.069  36.392  1.00  0.00           C
ATOM   2384  O21 POPEG 108      61.359  67.749  37.653  1.00  0.00           O
ATOM   2385  C21 POPEG 108      62.329  67.739  38.533  1.00  0.00           C
ATOM   2386  O22 POPEG 108      63.429  67.219  38.402  1.00  0.00           O
ATOM   2387  C22 POPEG 108      61.919  68.609  39.732  1.00  0.00           C
ATOM   2390  C3  POPEG 108      62.019  65.609  36.522  1.00  0.00           C
ATOM   2393  O31 POPEG 108      61.499  65.039  37.742  1.00  0.00           O
ATOM   2394  C31 POPEG 108      62.199  63.989  38.133  1.00  0.00           C
ATOM   2395  O32 POPEG 108      63.049  63.419  37.463  1.00  0.00           O
ATOM   2396  C32 POPEG 108      61.759  63.599  39.533  1.00  0.00           C
ATOM   2399  C23 POPEG 108      63.089  69.439  40.322  1.00  0.00           C
ATOM   2402  C24 POPEG 108      63.609  68.969  41.693  1.00  0.00           C
ATOM   2405  C25 POPEG 108      64.759  67.969  41.623  1.00  0.00           C
ATOM   2408  C26 POPEG 108      65.509  67.959  42.952  1.00  0.00           C
ATOM   2411  C27 POPEG 108      66.589  66.879  43.092  1.00  0.00           C
ATOM   2414  C28 POPEG 108      67.659  67.199  44.162  1.00  0.00           C
ATOM   2417  C29 POPEG 108      67.079  67.719  45.462  1.00  0.00           C
ATOM   2419 0C21 POPEG 108      67.439  67.389  46.712  1.00  0.00           C
ATOM   2421 1C21 POPEG 108      68.519  66.409  47.103  1.00  0.00           C
ATOM   2424 2C21 POPEG 108      68.029  65.259  48.003  1.00  0.00           C
ATOM   2427 3C21 POPEG 108      67.729  65.669  49.453  1.00  0.00           C
ATOM   2430 4C21 POPEG 108      67.949  64.519  50.452  1.00  0.00           C
ATOM   2433 5C21 POPEG 108      67.259  63.209  50.053  1.00  0.00           C
ATOM   2436 6C21 POPEG 108      67.649  62.039  50.972  1.00  0.00           C
ATOM   2439 7C21 POPEG 108      66.989  60.719  50.563  1.00  0.00           C
ATOM   2442 8C21 POPEG 108      67.529  59.509  51.332  1.00  0.00           C
ATOM   2446  C33 POPEG 108      62.819  63.939  40.592  1.00  0.00           C
ATOM   2449  C34 POPEG 108      62.219  63.889  41.992  1.00  0.00           C
ATOM   2452  C35 POPEG 108      63.209  64.229  43.123  1.00  0.00           C
ATOM   2455  C36 POPEG 108      62.559  64.069  44.503  1.00  0.00           C
ATOM   2458  C37 POPEG 108      63.429  64.519  45.683  1.00  0.00           C
ATOM   2461  C38 POPEG 108      62.799  64.069  47.013  1.00  0.00           C
ATOM   2464  C39 POPEG 108      63.489  64.649  48.253  1.00  0.00           C
ATOM   2467 0C31 POPEG 108      63.099  63.879  49.523  1.00  0.00           C
ATOM   2470 1C31 POPEG 108      63.599  64.519  50.823  1.00  0.00           C
ATOM   2473 2C31 POPEG 108      63.519  63.549  52.013  1.00  0.00           C
ATOM   2476 3C31 POPEG 108      63.709  64.209  53.383  1.00  0.00           C
ATOM   2479 4C31 POPEG 108      65.109  64.789  53.612  1.00  0.00           C
ATOM   2482 5C31 POPEG 108      65.159  65.659  54.882  1.00  0.00           C
ATOM   2485 6C31 POPEG 108      66.529  66.269  55.153  1.00  0.00           C
ATOM   2489  NH3 POPEH 109       1.659  69.889  31.652  1.00  0.00           N
ATOM   2493  C12 POPEH 109       1.899  68.749  30.703  1.00  0.00           C
ATOM   2496  C11 POPEH 109       3.189  68.019  31.103  1.00  0.00           C
ATOM   2499  P   POPEH 109       5.179  66.959  29.732  1.00  0.00           P
ATOM   2500  O13 POPEH 109       5.499  67.239  28.313  1.00  0.00           O
ATOM   2501  O14 POPEH 109       5.519  65.609  30.253  1.00  0.00           O
ATOM   2502  O11 POPEH 109       5.879  68.049  30.623  1.00  0.00           O
ATOM   2503  O12 POPEH 109       3.639  67.199  30.023  1.00  0.00           O
ATOM   2504  C1  POPEH 109       7.049  67.829  31.392  1.00  0.00           C
ATOM   2507  C2  POPEH 109       6.719  67.219  32.782  1.00  0.00           C
ATOM   2509  O21 POPEH 109       7.129  68.169  33.783  1.00  0.00           O
ATOM   2510  C21 POPEH 109       6.429  68.199  34.893  1.00  0.00           C
ATOM   2511  O22 POPEH 109       5.439  67.509  35.132  1.00  0.00           O
ATOM   2512  C22 POPEH 109       7.029  69.269  35.802  1.00  0.00           C
ATOM   2515  C3  POPEH 109       7.449  65.859  32.952  1.00  0.00           C
ATOM   2518  O31 POPEH 109       6.859  64.989  33.942  1.00  0.00           O
ATOM   2519  C31 POPEH 109       7.499  64.839  35.103  1.00  0.00           C
ATOM   2520  O32 POPEH 109       8.619  65.239  35.353  1.00  0.00           O
ATOM   2521  C32 POPEH 109       6.669  63.959  36.033  1.00  0.00           C
ATOM   2524  C23 POPEH 109       6.239  69.529  37.103  1.00  0.00           C
ATOM   2527  C24 POPEH 109       6.589  68.559  38.222  1.00  0.00           C
ATOM   2530  C25 POPEH 109       5.659  68.679  39.443  1.00  0.00           C
ATOM   2533  C26 POPEH 109       5.519  70.119  39.942  1.00  0.00           C
ATOM   2536  C27 POPEH 109       4.989  70.239  41.382  1.00  0.00           C
ATOM   2539  C28 POPEH 109       5.369  71.579  42.042  1.00  0.00           C
ATOM   2542  C29 POPEH 109       4.719  72.759  41.363  1.00  0.00           C
ATOM   2544 0C21 POPEH 109       3.799  73.589  41.893  1.00  0.00           C
ATOM   2546 1C21 POPEH 109       3.229  73.529  43.283  1.00  0.00           C
ATOM   2549 2C21 POPEH 109       3.149  74.909  43.973  1.00  0.00           C
ATOM   2552 3C21 POPEH 109       2.229  74.849  45.202  1.00  0.00           C
ATOM   2555 4C21 POPEH 109       2.249  76.129  46.033  1.00  0.00           C
ATOM   2558 5C21 POPEH 109       1.539  75.939  47.382  1.00  0.00           C
ATOM   2561 6C21 POPEH 109       1.809  77.089  48.353  1.00  0.00           C
ATOM   2564 7C21 POPEH 109       1.409  76.739  49.792  1.00  0.00           C
ATOM   2567 8C21 POPEH 109       1.909  77.759  50.823  1.00  0.00           C
ATOM   2571  C33 POPEH 109       6.329  64.709  37.333  1.00  0.00           C
ATOM   2574  C34 POPEH 109       5.349  63.929  38.213  1.00  0.00           C
ATOM   2577  C35 POPEH 109       4.769  64.789  39.342  1.00  0.00           C
ATOM   2580  C36 POPEH 109       5.799  65.139  40.412  1.00  0.00           C
ATOM   2583  C37 POPEH 109       5.169  65.729  41.683  1.00  0.00           C
ATOM   2586  C38 POPEH 109       6.219  66.059  42.753  1.00  0.00           C
ATOM   2589  C39 POPEH 109       5.609  66.309  44.142  1.00  0.00           C
ATOM   2592 0C31 POPEH 109       4.889  65.069  44.703  1.00  0.00           C
ATOM   2595 1C31 POPEH 109       4.549  65.169  46.192  1.00  0.00           C
ATOM   2598 2C31 POPEH 109       3.869  63.899  46.712  1.00  0.00           C
ATOM   2601 3C31 POPEH 109       3.979  63.749  48.242  1.00  0.00           C
ATOM   2604 4C31 POPEH 109       3.539  62.379  48.773  1.00  0.00           C
ATOM   2607 5C31 POPEH 109       3.899  62.169  50.242  1.00  0.00           C
ATOM   2610 6C31 POPEH 109       3.419  60.849  50.843  1.00  0.00           C
ATOM   2614  NH3 POPEI 110     122.969   6.829  23.853  1.00  0.00           N
ATOM   2618  C12 POPEI 110     123.599   7.929  24.643  1.00  0.00           C
ATOM   2621  C11 POPEI 110     124.559   8.739  23.763  1.00  0.00           C
ATOM   2624  P   POPEI 110     125.267  10.609  25.492  1.00  0.00           P
ATOM   2625  O13 POPEI 110     126.367  11.569  25.253  1.00  0.00           O
ATOM   2626  O14 POPEI 110     123.879  11.079  25.303  1.00  0.00           O
ATOM   2627  O11 POPEI 110     125.457   9.939  26.923  1.00  0.00           O
ATOM   2628  O12 POPEI 110     125.547   9.359  24.563  1.00  0.00           O
ATOM   2629  C1  POPEI 110     125.077  10.689  28.092  1.00  0.00           C
ATOM   2632  C2  POPEI 110     124.977   9.799  29.383  1.00  0.00           C
ATOM   2634  O21 POPEI 110     125.647  10.449  30.472  1.00  0.00           O
ATOM   2635  C21 POPEI 110     126.967  10.419  30.493  1.00  0.00           C
ATOM   2636  O22 POPEI 110     127.697  10.039  29.593  1.00  0.00           O
ATOM   2637  C22 POPEI 110     127.417  11.009  31.833  1.00  0.00           C
ATOM   2640  C3  POPEI 110     125.387   8.299  29.253  1.00  0.00           C
ATOM   2643  O31 POPEI 110     125.527   7.649  30.542  1.00  0.00           O
ATOM   2644  C31 POPEI 110     124.389   7.269  31.112  1.00  0.00           C
ATOM   2645  O32 POPEI 110     123.289   7.319  30.592  1.00  0.00           O
ATOM   2646  C32 POPEI 110     124.609   6.839  32.572  1.00  0.00           C
ATOM   2649  C23 POPEI 110     128.507  10.189  32.562  1.00  0.00           C
ATOM   2652  C24 POPEI 110     128.617  10.649  34.022  1.00  0.00           C
ATOM   2655  C25 POPEI 110     129.657   9.899  34.862  1.00  0.00           C
ATOM   2658  C26 POPEI 110     129.707  10.469  36.293  1.00  0.00           C
ATOM   2661  C27 POPEI 110     130.337   9.519  37.312  1.00  0.00           C
ATOM   2664  C28 POPEI 110     130.067   9.949  38.773  1.00  0.00           C
ATOM   2667  C29 POPEI 110     130.837  11.159  39.222  1.00  0.00           C
ATOM   2669 0C21 POPEI 110     130.697  11.749  40.433  1.00  0.00           C
ATOM   2671 1C21 POPEI 110     129.727  11.319  41.503  1.00  0.00           C
ATOM   2674 2C21 POPEI 110     130.307  10.259  42.473  1.00  0.00           C
ATOM   2677 3C21 POPEI 110     131.307  10.829  43.492  1.00  0.00           C
ATOM   2680 4C21 POPEI 110     132.137   9.729  44.183  1.00  0.00           C
ATOM   2683 5C21 POPEI 110     131.327   8.669  44.952  1.00  0.00           C
ATOM   2686 6C21 POPEI 110     130.587   9.209  46.182  1.00  0.00           C
ATOM   2689 7C21 POPEI 110     129.887   8.099  46.982  1.00  0.00           C
ATOM   2692 8C21 POPEI 110     129.267   8.579  48.292  1.00  0.00           C
ATOM   2696  C33 POPEI 110     123.279   6.409  33.253  1.00  0.00           C
ATOM   2699  C34 POPEI 110     123.389   6.289  34.773  1.00  0.00           C
ATOM   2702  C35 POPEI 110     122.029   6.109  35.472  1.00  0.00           C
ATOM   2705  C36 POPEI 110     122.129   6.209  37.003  1.00  0.00           C
ATOM   2708  C37 POPEI 110     120.789   5.979  37.723  1.00  0.00           C
ATOM   2711  C38 POPEI 110     120.599   6.869  38.973  1.00  0.00           C
ATOM   2714  C39 POPEI 110     121.649   6.639  40.062  1.00  0.00           C
ATOM   2717 0C31 POPEI 110     121.489   7.549  41.293  1.00  0.00           C
ATOM   2720 1C31 POPEI 110     122.519   7.219  42.382  1.00  0.00           C
ATOM   2723 2C31 POPEI 110     122.659   8.249  43.513  1.00  0.00           C
ATOM   2726 3C31 POPEI 110     121.379   8.529  44.313  1.00  0.00           C
ATOM   2729 4C31 POPEI 110     121.699   9.309  45.602  1.00  0.00           C
ATOM   2732 5C31 POPEI 110     120.459   9.849  46.332  1.00  0.00           C
ATOM   2735 6C31 POPEI 110     120.799  10.619  47.613  1.00  0.00           C
ATOM   2739  NH3 POPEJ 111      55.259 128.297  73.703  1.00  0.00           N
ATOM   2743  C12 POPEJ 111      54.789 128.147  75.132  1.00  0.00           C
ATOM   2746  C11 POPEJ 111      55.089 126.749  75.692  1.00  0.00           C
ATOM   2749  P   POPEJ 111      54.489 124.779  74.053  1.00  0.00           P
ATOM   2750  O13 POPEJ 111      55.699 123.979  74.363  1.00  0.00           O
ATOM   2751  O14 POPEJ 111      53.239 124.109  73.623  1.00  0.00           O
ATOM   2752  O11 POPEJ 111      54.869 125.849  72.953  1.00  0.00           O
ATOM   2753  O12 POPEJ 111      54.149 125.769  75.233  1.00  0.00           O
ATOM   2754  C1  POPEJ 111      54.999 125.429  71.592  1.00  0.00           C
ATOM   2757  C2  POPEJ 111      56.099 126.249  70.893  1.00  0.00           C
ATOM   2759  O21 POPEJ 111      56.249 125.739  69.562  1.00  0.00           O
ATOM   2760  C21 POPEJ 111      55.799 126.509  68.592  1.00  0.00           C
ATOM   2761  O22 POPEJ 111      55.399 127.659  68.703  1.00  0.00           O
ATOM   2762  C22 POPEJ 111      55.789 125.739  67.263  1.00  0.00           C
ATOM   2765  C3  POPEJ 111      57.449 126.129  71.673  1.00  0.00           C
ATOM   2768  O31 POPEJ 111      58.159 127.379  71.693  1.00  0.00           O
ATOM   2769  C31 POPEJ 111      59.209 127.669  70.902  1.00  0.00           C
ATOM   2770  O32 POPEJ 111      59.839 128.707  70.983  1.00  0.00           O
ATOM   2771  C32 POPEJ 111      59.549 126.589  69.883  1.00  0.00           C
ATOM   2774  C23 POPEJ 111      56.949 124.739  67.033  1.00  0.00           C
ATOM   2777  C24 POPEJ 111      57.149 124.399  65.542  1.00  0.00           C
ATOM   2780  C25 POPEJ 111      55.999 123.589  64.902  1.00  0.00           C
ATOM   2783  C26 POPEJ 111      56.359 122.109  64.682  1.00  0.00           C
ATOM   2786  C27 POPEJ 111      55.179 121.209  64.272  1.00  0.00           C
ATOM   2789  C28 POPEJ 111      55.689 119.809  63.862  1.00  0.00           C
ATOM   2792  C29 POPEJ 111      54.609 118.759  63.812  1.00  0.00           C
ATOM   2794 0C21 POPEJ 111      53.969 118.309  62.723  1.00  0.00           C
ATOM   2796 1C21 POPEJ 111      54.139 118.779  61.303  1.00  0.00           C
ATOM   2799 2C21 POPEJ 111      54.499 117.639  60.322  1.00  0.00           C
ATOM   2802 3C21 POPEJ 111      55.919 117.069  60.513  1.00  0.00           C
ATOM   2805 4C21 POPEJ 111      56.329 115.999  59.482  1.00  0.00           C
ATOM   2808 5C21 POPEJ 111      56.379 116.489  58.022  1.00  0.00           C
ATOM   2811 6C21 POPEJ 111      55.029 116.379  57.283  1.00  0.00           C
ATOM   2814 7C21 POPEJ 111      54.769 117.579  56.362  1.00  0.00           C
ATOM   2817 8C21 POPEJ 111      53.289 117.789  56.013  1.00  0.00           C
ATOM   2821  C33 POPEJ 111      60.669 127.059  68.932  1.00  0.00           C
ATOM   2824  C34 POPEJ 111      60.939 126.089  67.793  1.00  0.00           C
ATOM   2827  C35 POPEJ 111      61.459 124.729  68.273  1.00  0.00           C
ATOM   2830  C36 POPEJ 111      61.139 123.589  67.303  1.00  0.00           C
ATOM   2833  C37 POPEJ 111      60.659 122.339  68.032  1.00  0.00           C
ATOM   2836  C38 POPEJ 111      60.049 121.329  67.063  1.00  0.00           C
ATOM   2839  C39 POPEJ 111      59.429 120.119  67.772  1.00  0.00           C
ATOM   2842 0C31 POPEJ 111      58.699 119.249  66.753  1.00  0.00           C
ATOM   2845 1C31 POPEJ 111      58.249 117.889  67.283  1.00  0.00           C
ATOM   2848 2C31 POPEJ 111      57.829 117.019  66.103  1.00  0.00           C
ATOM   2851 3C31 POPEJ 111      57.359 115.619  66.483  1.00  0.00           C
ATOM   2854 4C31 POPEJ 111      57.369 114.729  65.233  1.00  0.00           C
ATOM   2857 5C31 POPEJ 111      56.929 113.299  65.532  1.00  0.00           C
ATOM   2860 6C31 POPEJ 111      56.969 112.429  64.282  1.00  0.00           C
ATOM   2864  NH3 POPEK 112      40.479  42.619  32.642  1.00  0.00           N
ATOM   2868  C12 POPEK 112      39.589  43.209  31.582  1.00  0.00           C
ATOM   2871  C11 POPEK 112      38.219  42.489  31.532  1.00  0.00           C
ATOM   2874  P   POPEK 112      35.779  42.709  30.703  1.00  0.00           P
ATOM   2875  O13 POPEK 112      34.899  43.889  30.643  1.00  0.00           O
ATOM   2876  O14 POPEK 112      35.549  41.669  29.693  1.00  0.00           O
ATOM   2877  O11 POPEK 112      35.699  42.069  32.122  1.00  0.00           O
ATOM   2878  O12 POPEK 112      37.299  43.169  30.652  1.00  0.00           O
ATOM   2879  C1  POPEK 112      34.679  41.129  32.432  1.00  0.00           C
ATOM   2882  C2  POPEK 112      33.789  41.779  33.502  1.00  0.00           C
ATOM   2884  O21 POPEK 112      33.229  40.769  34.342  1.00  0.00           O
ATOM   2885  C21 POPEK 112      32.059  40.299  34.032  1.00  0.00           C
ATOM   2886  O22 POPEK 112      31.529  40.269  32.933  1.00  0.00           O
ATOM   2887  C22 POPEK 112      31.469  39.749  35.322  1.00  0.00           C
ATOM   2890  C3  POPEK 112      32.799  42.869  32.972  1.00  0.00           C
ATOM   2893  O31 POPEK 112      31.839  43.309  33.962  1.00  0.00           O
ATOM   2894  C31 POPEK 112      32.379  43.929  35.002  1.00  0.00           C
ATOM   2895  O32 POPEK 112      33.559  44.169  35.173  1.00  0.00           O
ATOM   2896  C32 POPEK 112      31.319  44.159  36.072  1.00  0.00           C
ATOM   2899  C23 POPEK 112      29.969  39.419  35.253  1.00  0.00           C
ATOM   2902  C24 POPEK 112      29.399  39.359  36.673  1.00  0.00           C
ATOM   2905  C25 POPEK 112      30.039  38.269  37.553  1.00  0.00           C
ATOM   2908  C26 POPEK 112      29.759  38.489  39.043  1.00  0.00           C
ATOM   2911  C27 POPEK 112      30.349  37.379  39.913  1.00  0.00           C
ATOM   2914  C28 POPEK 112      29.959  37.499  41.392  1.00  0.00           C
ATOM   2917  C29 POPEK 112      30.589  38.689  42.073  1.00  0.00           C
ATOM   2919 0C21 POPEK 112      30.309  39.079  43.333  1.00  0.00           C
ATOM   2921 1C21 POPEK 112      29.309  38.409  44.233  1.00  0.00           C
ATOM   2924 2C21 POPEK 112      29.919  37.329  45.132  1.00  0.00           C
ATOM   2927 3C21 POPEK 112      28.839  36.679  46.013  1.00  0.00           C
ATOM   2930 4C21 POPEK 112      29.389  35.659  47.013  1.00  0.00           C
ATOM   2933 5C21 POPEK 112      28.269  34.799  47.613  1.00  0.00           C
ATOM   2936 6C21 POPEK 112      28.669  34.089  48.913  1.00  0.00           C
ATOM   2939 7C21 POPEK 112      27.529  33.249  49.503  1.00  0.00           C
ATOM   2942 8C21 POPEK 112      27.789  32.819  50.943  1.00  0.00           C
ATOM   2946  C33 POPEK 112      31.959  44.519  37.432  1.00  0.00           C
ATOM   2949  C34 POPEK 112      30.979  44.579  38.603  1.00  0.00           C
ATOM   2952  C35 POPEK 112      30.179  43.289  38.793  1.00  0.00           C
ATOM   2955  C36 POPEK 112      29.279  43.309  40.033  1.00  0.00           C
ATOM   2958  C37 POPEK 112      28.359  42.089  40.072  1.00  0.00           C
ATOM   2961  C38 POPEK 112      27.599  41.939  41.392  1.00  0.00           C
ATOM   2964  C39 POPEK 112      26.809  40.629  41.443  1.00  0.00           C
ATOM   2967 0C31 POPEK 112      26.249  40.309  42.833  1.00  0.00           C
ATOM   2970 1C31 POPEK 112      25.629  38.919  42.863  1.00  0.00           C
ATOM   2973 2C31 POPEK 112      25.339  38.369  44.263  1.00  0.00           C
ATOM   2976 3C31 POPEK 112      25.039  36.869  44.183  1.00  0.00           C
ATOM   2979 4C31 POPEK 112      24.899  36.159  45.532  1.00  0.00           C
ATOM   2982 5C31 POPEK 112      24.699  34.649  45.342  1.00  0.00           C
ATOM   2985 6C31 POPEK 112      24.489  33.889  46.652  1.00  0.00           C
ATOM   2989  NH3 POPEL 113      28.179  81.769  29.472  1.00  0.00           N
ATOM   2993  C12 POPEL 113      29.419  82.599  29.323  1.00  0.00           C
ATOM   2996  C11 POPEL 113      29.789  83.369  30.613  1.00  0.00           C
ATOM   2999  P   POPEL 113      27.659  84.859  30.583  1.00  0.00           P
ATOM   3000  O13 POPEL 113      28.359  85.619  29.542  1.00  0.00           O
ATOM   3001  O14 POPEL 113      26.529  84.019  30.122  1.00  0.00           O
ATOM   3002  O11 POPEL 113      27.169  85.859  31.712  1.00  0.00           O
ATOM   3003  O12 POPEL 113      28.659  83.879  31.322  1.00  0.00           O
ATOM   3004  C1  POPEL 113      26.589  85.469  32.962  1.00  0.00           C
ATOM   3007  C2  POPEL 113      27.629  85.319  34.123  1.00  0.00           C
ATOM   3009  O21 POPEL 113      26.949  84.819  35.313  1.00  0.00           O
ATOM   3010  C21 POPEL 113      27.809  84.229  36.143  1.00  0.00           C
ATOM   3011  O22 POPEL 113      28.949  83.909  35.823  1.00  0.00           O
ATOM   3012  C22 POPEL 113      27.219  83.989  37.533  1.00  0.00           C
ATOM   3015  C3  POPEL 113      28.389  86.649  34.463  1.00  0.00           C
ATOM   3018  O31 POPEL 113      28.789  86.779  35.843  1.00  0.00           O
ATOM   3019  C31 POPEL 113      30.049  86.929  36.163  1.00  0.00           C
ATOM   3020  O32 POPEL 113      30.999  86.869  35.402  1.00  0.00           O
ATOM   3021  C32 POPEL 113      30.149  87.099  37.683  1.00  0.00           C
ATOM   3024  C23 POPEL 113      28.149  83.079  38.362  1.00  0.00           C
ATOM   3027  C24 POPEL 113      27.609  82.619  39.722  1.00  0.00           C
ATOM   3030  C25 POPEL 113      27.479  83.729  40.773  1.00  0.00           C
ATOM   3033  C26 POPEL 113      27.529  83.099  42.173  1.00  0.00           C
ATOM   3036  C27 POPEL 113      27.059  84.029  43.292  1.00  0.00           C
ATOM   3039  C28 POPEL 113      26.849  83.279  44.622  1.00  0.00           C
ATOM   3042  C29 POPEL 113      28.109  83.159  45.443  1.00  0.00           C
ATOM   3044 0C21 POPEL 113      28.149  82.909  46.763  1.00  0.00           C
ATOM   3046 1C21 POPEL 113      26.949  82.669  47.653  1.00  0.00           C
ATOM   3049 2C21 POPEL 113      26.919  83.559  48.903  1.00  0.00           C
ATOM   3052 3C21 POPEL 113      27.939  83.159  49.973  1.00  0.00           C
ATOM   3055 4C21 POPEL 113      27.819  83.999  51.252  1.00  0.00           C
ATOM   3058 5C21 POPEL 113      27.039  83.309  52.372  1.00  0.00           C
ATOM   3061 6C21 POPEL 113      26.949  84.199  53.623  1.00  0.00           C
ATOM   3064 7C21 POPEL 113      26.379  83.469  54.843  1.00  0.00           C
ATOM   3067 8C21 POPEL 113      26.399  84.329  56.103  1.00  0.00           C
ATOM   3071  C33 POPEL 113      31.569  87.419  38.213  1.00  0.00           C
ATOM   3074  C34 POPEL 113      31.979  86.629  39.463  1.00  0.00           C
ATOM   3077  C35 POPEL 113      30.979  86.709  40.623  1.00  0.00           C
ATOM   3080  C36 POPEL 113      31.679  86.729  41.992  1.00  0.00           C
ATOM   3083  C37 POPEL 113      30.779  86.299  43.172  1.00  0.00           C
ATOM   3086  C38 POPEL 113      31.439  86.629  44.513  1.00  0.00           C
ATOM   3089  C39 POPEL 113      30.619  86.249  45.753  1.00  0.00           C
ATOM   3092 0C31 POPEL 113      31.259  86.799  47.033  1.00  0.00           C
ATOM   3095 1C31 POPEL 113      30.449  86.489  48.302  1.00  0.00           C
ATOM   3098 2C31 POPEL 113      31.179  86.959  49.573  1.00  0.00           C
ATOM   3101 3C31 POPEL 113      31.119  85.949  50.732  1.00  0.00           C
ATOM   3104 4C31 POPEL 113      31.939  84.669  50.483  1.00  0.00           C
ATOM   3107 5C31 POPEL 113      31.809  83.639  51.613  1.00  0.00           C
ATOM   3110 6C31 POPEL 113      32.629  82.359  51.382  1.00  0.00           C
ATOM   3114  NH3 POPEM 114     125.437 100.349  26.653  1.00  0.00           N
ATOM   3118  C12 POPEM 114     125.067  99.929  25.262  1.00  0.00           C
ATOM   3121  C11 POPEM 114     123.879  98.949  25.253  1.00  0.00           C
ATOM   3124  P   POPEM 114     124.069  97.189  27.183  1.00  0.00           P
ATOM   3125  O13 POPEM 114     123.649  95.769  27.202  1.00  0.00           O
ATOM   3126  O14 POPEM 114     123.199  98.179  27.852  1.00  0.00           O
ATOM   3127  O11 POPEM 114     125.527  97.309  27.803  1.00  0.00           O
ATOM   3128  O12 POPEM 114     124.269  97.649  25.703  1.00  0.00           O
ATOM   3129  C1  POPEM 114     126.207  96.199  28.443  1.00  0.00           C
ATOM   3132  C2  POPEM 114     126.187  96.379  29.992  1.00  0.00           C
ATOM   3134  O21 POPEM 114     126.887  95.339  30.722  1.00  0.00           O
ATOM   3135  C21 POPEM 114     126.367  94.109  30.763  1.00  0.00           C
ATOM   3136  O22 POPEM 114     125.387  93.749  30.153  1.00  0.00           O
ATOM   3137  C22 POPEM 114     127.137  93.229  31.772  1.00  0.00           C
ATOM   3140  C3  POPEM 114     124.747  96.669  30.493  1.00  0.00           C
ATOM   3143  O31 POPEM 114     124.697  96.849  31.912  1.00  0.00           O
ATOM   3144  C31 POPEM 114     124.039  95.939  32.593  1.00  0.00           C
ATOM   3145  O32 POPEM 114     123.449  94.979  32.122  1.00  0.00           O
ATOM   3146  C32 POPEM 114     124.219  96.279  34.063  1.00  0.00           C
ATOM   3149  C23 POPEM 114     126.807  93.529  33.263  1.00  0.00           C
ATOM   3152  C24 POPEM 114     127.477  92.529  34.243  1.00  0.00           C
ATOM   3155  C25 POPEM 114     126.927  92.569  35.693  1.00  0.00           C
ATOM   3158  C26 POPEM 114     127.817  93.279  36.753  1.00  0.00           C
ATOM   3161  C27 POPEM 114     126.997  93.719  37.993  1.00  0.00           C
ATOM   3164  C28 POPEM 114     127.797  94.109  39.263  1.00  0.00           C
ATOM   3167  C29 POPEM 114     127.007  95.029  40.183  1.00  0.00           C
ATOM   3169 0C21 POPEM 114     126.807  94.939  41.513  1.00  0.00           C
ATOM   3171 1C21 POPEM 114     127.377  93.929  42.483  1.00  0.00           C
ATOM   3174 2C21 POPEM 114     127.517  94.489  43.923  1.00  0.00           C
ATOM   3177 3C21 POPEM 114     126.177  94.599  44.693  1.00  0.00           C
ATOM   3180 4C21 POPEM 114     126.297  95.379  46.013  1.00  0.00           C
ATOM   3183 5C21 POPEM 114     124.977  95.399  46.813  1.00  0.00           C
ATOM   3186 6C21 POPEM 114     124.927  96.509  47.882  1.00  0.00           C
ATOM   3189 7C21 POPEM 114     123.649  96.449  48.733  1.00  0.00           C
ATOM   3192 8C21 POPEM 114     123.579  97.549  49.802  1.00  0.00           C
ATOM   3196  C33 POPEM 114     123.419  95.359  35.002  1.00  0.00           C
ATOM   3199  C34 POPEM 114     123.939  95.489  36.433  1.00  0.00           C
ATOM   3202  C35 POPEM 114     122.989  94.909  37.473  1.00  0.00           C
ATOM   3205  C36 POPEM 114     123.599  94.869  38.873  1.00  0.00           C
ATOM   3208  C37 POPEM 114     122.529  94.579  39.932  1.00  0.00           C
ATOM   3211  C38 POPEM 114     123.089  94.159  41.303  1.00  0.00           C
ATOM   3214  C39 POPEM 114     123.669  92.739  41.312  1.00  0.00           C
ATOM   3217 0C31 POPEM 114     123.639  92.129  42.723  1.00  0.00           C
ATOM   3220 1C31 POPEM 114     124.209  90.709  42.803  1.00  0.00           C
ATOM   3223 2C31 POPEM 114     123.819  90.009  44.103  1.00  0.00           C
ATOM   3226 3C31 POPEM 114     124.259  88.539  44.202  1.00  0.00           C
ATOM   3229 4C31 POPEM 114     125.787  88.349  44.303  1.00  0.00           C
ATOM   3232 5C31 POPEM 114     126.177  86.899  44.612  1.00  0.00           C
ATOM   3235 6C31 POPEM 114     127.657  86.729  44.973  1.00  0.00           C
ATOM   3239  NH3 POPEN 115      14.829  60.179  70.663  1.00  0.00           N
ATOM   3243  C12 POPEN 115      15.729  59.399  71.583  1.00  0.00           C
ATOM   3246  C11 POPEN 115      17.149  59.979  71.642  1.00  0.00           C
ATOM   3249  P   POPEN 115      19.139  58.319  71.043  1.00  0.00           P
ATOM   3250  O13 POPEN 115      20.399  59.049  71.263  1.00  0.00           O
ATOM   3251  O14 POPEN 115      19.179  56.849  71.292  1.00  0.00           O
ATOM   3252  O11 POPEN 115      18.589  58.609  69.573  1.00  0.00           O
ATOM   3253  O12 POPEN 115      18.049  58.939  72.012  1.00  0.00           O
ATOM   3254  C1  POPEN 115      17.689  57.729  68.873  1.00  0.00           C
ATOM   3257  C2  POPEN 115      17.049  58.409  67.612  1.00  0.00           C
ATOM   3259  O21 POPEN 115      17.579  57.799  66.403  1.00  0.00           O
ATOM   3260  C21 POPEN 115      16.689  57.309  65.542  1.00  0.00           C
ATOM   3261  O22 POPEN 115      15.479  57.259  65.732  1.00  0.00           O
ATOM   3262  C22 POPEN 115      17.349  56.819  64.243  1.00  0.00           C
ATOM   3265  C3  POPEN 115      17.309  59.949  67.603  1.00  0.00           C
ATOM   3268  O31 POPEN 115      16.469  60.699  66.693  1.00  0.00           O
ATOM   3269  C31 POPEN 115      15.569  61.509  67.242  1.00  0.00           C
ATOM   3270  O32 POPEN 115      15.189  61.469  68.402  1.00  0.00           O
ATOM   3271  C32 POPEN 115      15.129  62.579  66.242  1.00  0.00           C
ATOM   3274  C23 POPEN 115      16.499  57.219  63.013  1.00  0.00           C
ATOM   3277  C24 POPEN 115      17.099  56.869  61.632  1.00  0.00           C
ATOM   3280  C25 POPEN 115      18.329  57.729  61.273  1.00  0.00           C
ATOM   3283  C26 POPEN 115      18.809  57.549  59.812  1.00  0.00           C
ATOM   3286  C27 POPEN 115      20.069  58.409  59.583  1.00  0.00           C
ATOM   3289  C28 POPEN 115      20.769  58.379  58.213  1.00  0.00           C
ATOM   3292  C29 POPEN 115      20.039  59.119  57.122  1.00  0.00           C
ATOM   3294 0C21 POPEN 115      20.259  60.379  56.702  1.00  0.00           C
ATOM   3296 1C21 POPEN 115      21.209  61.409  57.283  1.00  0.00           C
ATOM   3299 2C21 POPEN 115      22.539  61.629  56.543  1.00  0.00           C
ATOM   3302 3C21 POPEN 115      23.129  63.029  56.842  1.00  0.00           C
ATOM   3305 4C21 POPEN 115      24.459  63.299  56.123  1.00  0.00           C
ATOM   3308 5C21 POPEN 115      24.899  64.779  56.193  1.00  0.00           C
ATOM   3311 6C21 POPEN 115      25.789  65.189  55.013  1.00  0.00           C
ATOM   3314 7C21 POPEN 115      26.969  66.079  55.412  1.00  0.00           C
ATOM   3317 8C21 POPEN 115      27.759  66.609  54.212  1.00  0.00           C
ATOM   3321  C33 POPEN 115      13.679  63.059  66.473  1.00  0.00           C
ATOM   3324  C34 POPEN 115      13.209  64.019  65.382  1.00  0.00           C
ATOM   3327  C35 POPEN 115      11.779  64.549  65.613  1.00  0.00           C
ATOM   3330  C36 POPEN 115      11.459  65.719  64.673  1.00  0.00           C
ATOM   3333  C37 POPEN 115      10.079  66.359  64.913  1.00  0.00           C
ATOM   3336  C38 POPEN 115       9.909  67.719  64.202  1.00  0.00           C
ATOM   3339  C39 POPEN 115      10.249  67.689  62.702  1.00  0.00           C
ATOM   3342 0C31 POPEN 115      10.419  69.069  62.042  1.00  0.00           C
ATOM   3345 1C31 POPEN 115      10.849  68.889  60.583  1.00  0.00           C
ATOM   3348 2C31 POPEN 115      11.599  70.079  59.963  1.00  0.00           C
ATOM   3351 3C31 POPEN 115      12.289  69.619  58.673  1.00  0.00           C
ATOM   3354 4C31 POPEN 115      13.029  70.719  57.912  1.00  0.00           C
ATOM   3357 5C31 POPEN 115      13.889  70.129  56.782  1.00  0.00           C
ATOM   3360 6C31 POPEN 115      14.459  71.179  55.833  1.00  0.00           C
ATOM   3364  NH3 POPEO 116      34.359  31.629  70.692  1.00  0.00           N
ATOM   3368  C12 POPEO 116      33.899  30.219  70.383  1.00  0.00           C
ATOM   3371  C11 POPEO 116      32.799  29.719  71.333  1.00  0.00           C
ATOM   3374  P   POPEO 116      32.019  27.449  70.202  1.00  0.00           P
ATOM   3375  O13 POPEO 116      32.999  27.049  69.162  1.00  0.00           O
ATOM   3376  O14 POPEO 116      31.159  26.399  70.792  1.00  0.00           O
ATOM   3377  O11 POPEO 116      31.079  28.559  69.562  1.00  0.00           O
ATOM   3378  O12 POPEO 116      32.779  28.289  71.333  1.00  0.00           O
ATOM   3379  C1  POPEO 116      30.409  28.299  68.323  1.00  0.00           C
ATOM   3382  C2  POPEO 116      29.629  29.559  67.853  1.00  0.00           C
ATOM   3384  O21 POPEO 116      28.939  29.229  66.632  1.00  0.00           O
ATOM   3385  C21 POPEO 116      27.899  30.039  66.362  1.00  0.00           C
ATOM   3386  O22 POPEO 116      27.189  30.579  67.182  1.00  0.00           O
ATOM   3387  C22 POPEO 116      27.739  30.129  64.843  1.00  0.00           C
ATOM   3390  C3  POPEO 116      30.579  30.779  67.623  1.00  0.00           C
ATOM   3393  O31 POPEO 116      30.679  31.269  66.263  1.00  0.00           O
ATOM   3394  C31 POPEO 116      31.799  31.049  65.592  1.00  0.00           C
ATOM   3395  O32 POPEO 116      32.439  31.899  65.013  1.00  0.00           O
ATOM   3396  C32 POPEO 116      32.059  29.549  65.452  1.00  0.00           C
ATOM   3399  C23 POPEO 116      26.989  31.399  64.393  1.00  0.00           C
ATOM   3402  C24 POPEO 116      27.819  32.689  64.593  1.00  0.00           C
ATOM   3405  C25 POPEO 116      28.409  33.279  63.302  1.00  0.00           C
ATOM   3408  C26 POPEO 116      29.469  32.389  62.632  1.00  0.00           C
ATOM   3411  C27 POPEO 116      29.949  32.929  61.283  1.00  0.00           C
ATOM   3414  C28 POPEO 116      31.069  32.029  60.722  1.00  0.00           C
ATOM   3417  C29 POPEO 116      31.439  32.299  59.272  1.00  0.00           C
ATOM   3419 0C21 POPEO 116      31.499  31.479  58.193  1.00  0.00           C
ATOM   3421 1C21 POPEO 116      31.189  29.999  58.003  1.00  0.00           C
ATOM   3424 2C21 POPEO 116      30.649  29.229  59.212  1.00  0.00           C
ATOM   3427 3C21 POPEO 116      30.289  27.749  58.973  1.00  0.00           C
ATOM   3430 4C21 POPEO 116      30.079  27.059  60.322  1.00  0.00           C
ATOM   3433 5C21 POPEO 116      29.289  25.749  60.293  1.00  0.00           C
ATOM   3436 6C21 POPEO 116      29.189  25.179  61.712  1.00  0.00           C
ATOM   3439 7C21 POPEO 116      28.569  23.779  61.782  1.00  0.00           C
ATOM   3442 8C21 POPEO 116      28.319  23.329  63.222  1.00  0.00           C
ATOM   3446  C33 POPEO 116      32.869  29.229  64.193  1.00  0.00           C
ATOM   3449  C34 POPEO 116      32.689  27.769  63.752  1.00  0.00           C
ATOM   3452  C35 POPEO 116      33.769  27.319  62.752  1.00  0.00           C
ATOM   3455  C36 POPEO 116      34.009  28.339  61.632  1.00  0.00           C
ATOM   3458  C37 POPEO 116      34.769  27.739  60.452  1.00  0.00           C
ATOM   3461  C38 POPEO 116      35.359  28.809  59.523  1.00  0.00           C
ATOM   3464  C39 POPEO 116      36.189  28.219  58.393  1.00  0.00           C
ATOM   3467 0C31 POPEO 116      35.389  27.969  57.103  1.00  0.00           C
ATOM   3470 1C31 POPEO 116      36.199  27.199  56.062  1.00  0.00           C
ATOM   3473 2C31 POPEO 116      35.479  27.069  54.713  1.00  0.00           C
ATOM   3476 3C31 POPEO 116      35.829  28.179  53.722  1.00  0.00           C
ATOM   3479 4C31 POPEO 116      37.249  28.069  53.152  1.00  0.00           C
ATOM   3482 5C31 POPEO 116      37.539  29.149  52.103  1.00  0.00           C
ATOM   3485 6C31 POPEO 116      38.849  28.939  51.343  1.00  0.00           C
ATOM   3489  NH3 POPEP 117      51.539 109.299  32.302  1.00  0.00           N
ATOM   3493  C12 POPEP 117      51.299 110.309  31.213  1.00  0.00           C
ATOM   3496  C11 POPEP 117      49.819 110.669  31.083  1.00  0.00           C
ATOM   3499  P   POPEP 117      49.699 113.229  30.542  1.00  0.00           P
ATOM   3500  O13 POPEP 117      48.309 113.589  30.893  1.00  0.00           O
ATOM   3501  O14 POPEP 117      50.299 114.029  29.453  1.00  0.00           O
ATOM   3502  O11 POPEP 117      50.639 113.249  31.803  1.00  0.00           O
ATOM   3503  O12 POPEP 117      49.649 111.699  30.113  1.00  0.00           O
ATOM   3504  C1  POPEP 117      50.949 114.469  32.483  1.00  0.00           C
ATOM   3507  C2  POPEP 117      50.409 114.429  33.933  1.00  0.00           C
ATOM   3509  O21 POPEP 117      51.409 115.019  34.783  1.00  0.00           O
ATOM   3510  C21 POPEP 117      50.939 115.569  35.883  1.00  0.00           C
ATOM   3511  O22 POPEP 117      49.759 115.749  36.163  1.00  0.00           O
ATOM   3512  C22 POPEP 117      52.129 115.909  36.772  1.00  0.00           C
ATOM   3515  C3  POPEP 117      50.159 112.949  34.363  1.00  0.00           C
ATOM   3518  O31 POPEP 117      49.849 112.809  35.763  1.00  0.00           O
ATOM   3519  C31 POPEP 117      49.839 111.539  36.153  1.00  0.00           C
ATOM   3520  O32 POPEP 117      50.159 110.589  35.462  1.00  0.00           O
ATOM   3521  C32 POPEP 117      49.389 111.459  37.613  1.00  0.00           C
ATOM   3524  C23 POPEP 117      51.859 117.079  37.742  1.00  0.00           C
ATOM   3527  C24 POPEP 117      52.929 117.159  38.832  1.00  0.00           C
ATOM   3530  C25 POPEP 117      52.789 118.399  39.703  1.00  0.00           C
ATOM   3533  C26 POPEP 117      53.789 118.409  40.862  1.00  0.00           C
ATOM   3536  C27 POPEP 117      53.769 119.759  41.603  1.00  0.00           C
ATOM   3539  C28 POPEP 117      54.849 119.869  42.683  1.00  0.00           C
ATOM   3542  C29 POPEP 117      54.689 118.839  43.762  1.00  0.00           C
ATOM   3544 0C21 POPEP 117      54.269 119.059  45.012  1.00  0.00           C
ATOM   3546 1C21 POPEP 117      53.889 120.399  45.583  1.00  0.00           C
ATOM   3549 2C21 POPEP 117      55.039 120.939  46.452  1.00  0.00           C
ATOM   3552 3C21 POPEP 117      54.729 122.329  47.023  1.00  0.00           C
ATOM   3555 4C21 POPEP 117      55.519 122.559  48.323  1.00  0.00           C
ATOM   3558 5C21 POPEP 117      55.289 123.929  48.962  1.00  0.00           C
ATOM   3561 6C21 POPEP 117      53.819 124.319  49.103  1.00  0.00           C
ATOM   3564 7C21 POPEP 117      53.629 125.519  50.053  1.00  0.00           C
ATOM   3567 8C21 POPEP 117      52.189 126.019  50.093  1.00  0.00           C
ATOM   3571  C33 POPEP 117      50.059 110.279  38.333  1.00  0.00           C
ATOM   3574  C34 POPEP 117      49.869 110.319  39.853  1.00  0.00           C
ATOM   3577  C35 POPEP 117      50.769 111.339  40.573  1.00  0.00           C
ATOM   3580  C36 POPEP 117      50.499 111.409  42.073  1.00  0.00           C
ATOM   3583  C37 POPEP 117      51.429 112.339  42.863  1.00  0.00           C
ATOM   3586  C38 POPEP 117      51.019 112.429  44.333  1.00  0.00           C
ATOM   3589  C39 POPEP 117      51.999 113.269  45.163  1.00  0.00           C
ATOM   3592 0C31 POPEP 117      53.009 112.419  45.943  1.00  0.00           C
ATOM   3595 1C31 POPEP 117      52.459 111.969  47.302  1.00  0.00           C
ATOM   3598 2C31 POPEP 117      53.549 111.579  48.323  1.00  0.00           C
ATOM   3601 3C31 POPEP 117      54.459 112.759  48.673  1.00  0.00           C
ATOM   3604 4C31 POPEP 117      54.909 112.739  50.142  1.00  0.00           C
ATOM   3607 5C31 POPEP 117      55.899 113.859  50.472  1.00  0.00           C
ATOM   3610 6C31 POPEP 117      56.119 114.019  51.972  1.00  0.00           C
ATOM   3614  NH3 POPEQ 118      93.569  36.629  70.353  1.00  0.00           N
ATOM   3618  C12 POPEQ 118      94.869  35.979  69.982  1.00  0.00           C
ATOM   3621  C11 POPEQ 118      96.069  36.829  70.412  1.00  0.00           C
ATOM   3624  P   POPEQ 118      98.679  36.809  69.992  1.00  0.00           P
ATOM   3625  O13 POPEQ 118      98.539  38.159  70.602  1.00  0.00           O
ATOM   3626  O14 POPEQ 118      99.549  35.789  70.633  1.00  0.00           O
ATOM   3627  O11 POPEQ 118      98.979  36.929  68.452  1.00  0.00           O
ATOM   3628  O12 POPEQ 118      97.239  36.159  69.962  1.00  0.00           O
ATOM   3629  C1  POPEQ 118      98.179  37.769  67.612  1.00  0.00           C
ATOM   3632  C2  POPEQ 118      98.499  37.449  66.123  1.00  0.00           C
ATOM   3634  O21 POPEQ 118      97.739  38.259  65.212  1.00  0.00           O
ATOM   3635  C21 POPEQ 118      96.459  37.979  65.042  1.00  0.00           C
ATOM   3636  O22 POPEQ 118      95.759  37.299  65.763  1.00  0.00           O
ATOM   3637  C22 POPEQ 118      95.969  38.709  63.783  1.00  0.00           C
ATOM   3640  C3  POPEQ 118      98.399  35.919  65.833  1.00  0.00           C
ATOM   3643  O31 POPEQ 118      98.479  35.579  64.433  1.00  0.00           O
ATOM   3644  C31 POPEQ 118      99.709  35.579  63.952  1.00  0.00           C
ATOM   3645  O32 POPEQ 118     100.699  36.029  64.503  1.00  0.00           O
ATOM   3646  C32 POPEQ 118      99.729  34.789  62.632  1.00  0.00           C
ATOM   3649  C23 POPEQ 118      95.699  37.749  62.593  1.00  0.00           C
ATOM   3652  C24 POPEQ 118      95.609  38.469  61.242  1.00  0.00           C
ATOM   3655  C25 POPEQ 118      94.359  39.339  61.042  1.00  0.00           C
ATOM   3658  C26 POPEQ 118      93.159  38.529  60.522  1.00  0.00           C
ATOM   3661  C27 POPEQ 118      91.849  39.339  60.503  1.00  0.00           C
ATOM   3664  C28 POPEQ 118      90.639  38.429  60.252  1.00  0.00           C
ATOM   3667  C29 POPEQ 118      89.319  39.159  60.293  1.00  0.00           C
ATOM   3669 0C21 POPEQ 118      88.139  38.649  59.893  1.00  0.00           C
ATOM   3671 1C21 POPEQ 118      87.929  37.269  59.323  1.00  0.00           C
ATOM   3674 2C21 POPEQ 118      86.859  37.219  58.213  1.00  0.00           C
ATOM   3677 3C21 POPEQ 118      85.459  37.589  58.722  1.00  0.00           C
ATOM   3680 4C21 POPEQ 118      84.299  37.129  57.822  1.00  0.00           C
ATOM   3683 5C21 POPEQ 118      83.899  38.129  56.722  1.00  0.00           C
ATOM   3686 6C21 POPEQ 118      84.949  38.229  55.613  1.00  0.00           C
ATOM   3689 7C21 POPEQ 118      84.369  38.669  54.263  1.00  0.00           C
ATOM   3692 8C21 POPEQ 118      85.449  38.719  53.193  1.00  0.00           C
ATOM   3696  C33 POPEQ 118      98.659  35.169  61.572  1.00  0.00           C
ATOM   3699  C34 POPEQ 118      98.839  34.309  60.312  1.00  0.00           C
ATOM   3702  C35 POPEQ 118      97.779  34.509  59.212  1.00  0.00           C
ATOM   3705  C36 POPEQ 118      98.189  35.589  58.213  1.00  0.00           C
ATOM   3708  C37 POPEQ 118      97.079  36.089  57.263  1.00  0.00           C
ATOM   3711  C38 POPEQ 118      96.379  37.359  57.763  1.00  0.00           C
ATOM   3714  C39 POPEQ 118      96.439  38.549  56.772  1.00  0.00           C
ATOM   3717 0C31 POPEQ 118      97.859  39.119  56.652  1.00  0.00           C
ATOM   3720 1C31 POPEQ 118      98.009  40.249  55.623  1.00  0.00           C
ATOM   3723 2C31 POPEQ 118      99.349  41.009  55.732  1.00  0.00           C
ATOM   3726 3C31 POPEQ 118     100.509  40.389  54.932  1.00  0.00           C
ATOM   3729 4C31 POPEQ 118     101.369  39.389  55.713  1.00  0.00           C
ATOM   3732 5C31 POPEQ 118     102.609  38.949  54.932  1.00  0.00           C
ATOM   3735 6C31 POPEQ 118     103.469  37.919  55.662  1.00  0.00           C
ATOM   3739  NH3 POPER 119     100.539 111.399  68.393  1.00  0.00           N
ATOM   3743  C12 POPER 119     100.939 112.819  68.722  1.00  0.00           C
ATOM   3746  C11 POPER 119      99.919 113.749  68.053  1.00  0.00           C
ATOM   3749  P   POPER 119     101.089 116.099  67.723  1.00  0.00           P
ATOM   3750  O13 POPER 119     100.519 117.459  67.812  1.00  0.00           O
ATOM   3751  O14 POPER 119     102.429 115.809  68.273  1.00  0.00           O
ATOM   3752  O11 POPER 119     101.029 115.539  66.263  1.00  0.00           O
ATOM   3753  O12 POPER 119     100.069 115.109  68.443  1.00  0.00           O
ATOM   3754  C1  POPER 119     100.869 116.269  65.062  1.00  0.00           C
ATOM   3757  C2  POPER 119     100.329 115.279  64.013  1.00  0.00           C
ATOM   3759  O21 POPER 119     100.449 115.779  62.673  1.00  0.00           O
ATOM   3760  C21 POPER 119      99.479 116.529  62.213  1.00  0.00           C
ATOM   3761  O22 POPER 119      98.689 117.199  62.853  1.00  0.00           O
ATOM   3762  C22 POPER 119      99.479 116.409  60.683  1.00  0.00           C
ATOM   3765  C3  POPER 119      98.899 114.769  64.383  1.00  0.00           C
ATOM   3768  O31 POPER 119      98.189 114.199  63.253  1.00  0.00           O
ATOM   3769  C31 POPER 119      98.719 113.089  62.793  1.00  0.00           C
ATOM   3770  O32 POPER 119      99.659 112.489  63.273  1.00  0.00           O
ATOM   3771  C32 POPER 119      98.039 112.729  61.483  1.00  0.00           C
ATOM   3774  C23 POPER 119      98.089 116.649  60.033  1.00  0.00           C
ATOM   3777  C24 POPER 119      98.159 117.639  58.853  1.00  0.00           C
ATOM   3780  C25 POPER 119      98.639 117.019  57.533  1.00  0.00           C
ATOM   3783  C26 POPER 119      97.519 116.289  56.782  1.00  0.00           C
ATOM   3786  C27 POPER 119      97.949 115.839  55.373  1.00  0.00           C
ATOM   3789  C28 POPER 119      96.819 115.139  54.583  1.00  0.00           C
ATOM   3792  C29 POPER 119      95.729 116.089  54.132  1.00  0.00           C
ATOM   3794 0C21 POPER 119      95.639 116.619  52.902  1.00  0.00           C
ATOM   3796 1C21 POPER 119      96.629 116.409  51.782  1.00  0.00           C
ATOM   3799 2C21 POPER 119      96.319 115.169  50.912  1.00  0.00           C
ATOM   3802 3C21 POPER 119      95.019 115.279  50.093  1.00  0.00           C
ATOM   3805 4C21 POPER 119      94.739 114.049  49.212  1.00  0.00           C
ATOM   3808 5C21 POPER 119      95.879 113.749  48.222  1.00  0.00           C
ATOM   3811 6C21 POPER 119      95.539 112.669  47.193  1.00  0.00           C
ATOM   3814 7C21 POPER 119      96.789 112.019  46.603  1.00  0.00           C
ATOM   3817 8C21 POPER 119      96.489 111.039  45.462  1.00  0.00           C
ATOM   3821  C33 POPER 119      98.569 111.369  60.992  1.00  0.00           C
ATOM   3824  C34 POPER 119      98.019 110.989  59.622  1.00  0.00           C
ATOM   3827  C35 POPER 119      98.539 109.619  59.162  1.00  0.00           C
ATOM   3830  C36 POPER 119      98.699 109.509  57.642  1.00  0.00           C
ATOM   3833  C37 POPER 119     100.179 109.459  57.242  1.00  0.00           C
ATOM   3836  C38 POPER 119     100.419 109.429  55.722  1.00  0.00           C
ATOM   3839  C39 POPER 119     100.089 110.759  55.033  1.00  0.00           C
ATOM   3842 0C31 POPER 119     100.419 110.699  53.533  1.00  0.00           C
ATOM   3845 1C31 POPER 119     100.179 112.019  52.803  1.00  0.00           C
ATOM   3848 2C31 POPER 119     100.689 111.969  51.353  1.00  0.00           C
ATOM   3851 3C31 POPER 119     102.209 112.189  51.273  1.00  0.00           C
ATOM   3854 4C31 POPER 119     102.849 111.569  50.023  1.00  0.00           C
ATOM   3857 5C31 POPER 119     104.369 111.469  50.142  1.00  0.00           C
ATOM   3860 6C31 POPER 119     105.019 110.619  49.043  1.00  0.00           C
ATOM   3864  NH3 POPES 120      45.529 120.449  31.233  1.00  0.00           N
ATOM   3868  C12 POPES 120      44.939 119.539  30.202  1.00  0.00           C
ATOM   3871  C11 POPES 120      43.509 119.959  29.732  1.00  0.00           C
ATOM   3874  P   POPES 120      42.169 119.649  32.013  1.00  0.00           P
ATOM   3875  O13 POPES 120      41.009 118.789  31.712  1.00  0.00           O
ATOM   3876  O14 POPES 120      43.379 119.029  32.613  1.00  0.00           O
ATOM   3877  O11 POPES 120      41.729 120.849  32.933  1.00  0.00           O
ATOM   3878  O12 POPES 120      42.609 120.449  30.722  1.00  0.00           O
ATOM   3879  C1  POPES 120      42.719 121.849  33.282  1.00  0.00           C
ATOM   3882  C2  POPES 120      42.509 122.379  34.732  1.00  0.00           C
ATOM   3884  O21 POPES 120      42.889 121.339  35.652  1.00  0.00           O
ATOM   3885  C21 POPES 120      43.159 121.769  36.873  1.00  0.00           C
ATOM   3886  O22 POPES 120      43.289 122.919  37.232  1.00  0.00           O
ATOM   3887  C22 POPES 120      43.329 120.569  37.803  1.00  0.00           C
ATOM   3890  C3  POPES 120      41.029 122.819  34.942  1.00  0.00           C
ATOM   3893  O31 POPES 120      40.689 122.979  36.332  1.00  0.00           O
ATOM   3894  C31 POPES 120      39.549 122.449  36.753  1.00  0.00           C
ATOM   3895  O32 POPES 120      38.649 122.039  36.043  1.00  0.00           O
ATOM   3896  C32 POPES 120      39.569 122.419  38.283  1.00  0.00           C
ATOM   3899  C23 POPES 120      43.309 121.059  39.263  1.00  0.00           C
ATOM   3902  C24 POPES 120      43.539 119.959  40.303  1.00  0.00           C
ATOM   3905  C25 POPES 120      43.449 120.519  41.722  1.00  0.00           C
ATOM   3908  C26 POPES 120      44.779 120.639  42.473  1.00  0.00           C
ATOM   3911  C27 POPES 120      44.579 121.309  43.843  1.00  0.00           C
ATOM   3914  C28 POPES 120      45.479 120.719  44.942  1.00  0.00           C
ATOM   3917  C29 POPES 120      45.509 121.659  46.112  1.00  0.00           C
ATOM   3919 0C21 POPES 120      46.479 122.559  46.363  1.00  0.00           C
ATOM   3921 1C21 POPES 120      47.729 122.779  45.542  1.00  0.00           C
ATOM   3924 2C21 POPES 120      48.999 122.519  46.382  1.00  0.00           C
ATOM   3927 3C21 POPES 120      49.119 121.089  46.953  1.00  0.00           C
ATOM   3930 4C21 POPES 120      50.049 120.959  48.162  1.00  0.00           C
ATOM   3933 5C21 POPES 120      49.539 121.759  49.383  1.00  0.00           C
ATOM   3936 6C21 POPES 120      50.409 121.649  50.633  1.00  0.00           C
ATOM   3939 7C21 POPES 120      49.969 122.679  51.683  1.00  0.00           C
ATOM   3942 8C21 POPES 120      50.869 122.759  52.912  1.00  0.00           C
ATOM   3946  C33 POPES 120      39.629 120.989  38.873  1.00  0.00           C
ATOM   3949  C34 POPES 120      38.329 120.189  38.733  1.00  0.00           C
ATOM   3952  C35 POPES 120      38.319 119.179  37.572  1.00  0.00           C
ATOM   3955  C36 POPES 120      39.239 117.969  37.763  1.00  0.00           C
ATOM   3958  C37 POPES 120      39.239 117.079  36.503  1.00  0.00           C
ATOM   3961  C38 POPES 120      39.669 115.619  36.753  1.00  0.00           C
ATOM   3964  C39 POPES 120      41.159 115.349  36.512  1.00  0.00           C
ATOM   3967 0C31 POPES 120      42.109 115.879  37.582  1.00  0.00           C
ATOM   3970 1C31 POPES 120      43.559 115.479  37.252  1.00  0.00           C
ATOM   3973 2C31 POPES 120      44.619 116.459  37.772  1.00  0.00           C
ATOM   3976 3C31 POPES 120      45.189 116.129  39.152  1.00  0.00           C
ATOM   3979 4C31 POPES 120      44.129 115.879  40.223  1.00  0.00           C
ATOM   3982 5C31 POPES 120      44.729 115.789  41.632  1.00  0.00           C
ATOM   3985 6C31 POPES 120      44.199 116.879  42.572  1.00  0.00           C
ATOM   3989  NH3 POPET 121      84.799   4.109  70.383  1.00  0.00           N
ATOM   3993  C12 POPET 121      85.539   3.049  71.152  1.00  0.00           C
ATOM   3996  C11 POPET 121      86.959   2.919  70.622  1.00  0.00           C
ATOM   3999  P   POPET 121      89.259   2.629  71.852  1.00  0.00           P
ATOM   4000  O13 POPET 121      89.339   3.819  72.722  1.00  0.00           O
ATOM   4001  O14 POPET 121      89.889   1.399  72.383  1.00  0.00           O
ATOM   4002  O11 POPET 121      89.879   2.889  70.432  1.00  0.00           O
ATOM   4003  O12 POPET 121      87.749   2.259  71.603  1.00  0.00           O
ATOM   4004  C1  POPET 121      90.419   4.169  70.073  1.00  0.00           C
ATOM   4007  C2  POPET 121      90.149   4.469  68.572  1.00  0.00           C
ATOM   4009  O21 POPET 121      89.549   5.769  68.423  1.00  0.00           O
ATOM   4010  C21 POPET 121      90.399   6.779  68.533  1.00  0.00           C
ATOM   4011  O22 POPET 121      91.579   6.669  68.843  1.00  0.00           O
ATOM   4012  C22 POPET 121      89.729   8.059  68.042  1.00  0.00           C
ATOM   4015  C3  POPET 121      89.219   3.419  67.892  1.00  0.00           C
ATOM   4018  O31 POPET 121      88.609   3.929  66.693  1.00  0.00           O
ATOM   4019  C31 POPET 121      87.409   4.499  66.852  1.00  0.00           C
ATOM   4020  O32 POPET 121      86.769   4.529  67.892  1.00  0.00           O
ATOM   4021  C32 POPET 121      86.919   5.029  65.513  1.00  0.00           C
ATOM   4024  C23 POPET 121      90.089   8.369  66.572  1.00  0.00           C
ATOM   4027  C24 POPET 121      89.219   9.459  65.943  1.00  0.00           C
ATOM   4030  C25 POPET 121      89.629   9.769  64.503  1.00  0.00           C
ATOM   4033  C26 POPET 121      88.609  10.639  63.752  1.00  0.00           C
ATOM   4036  C27 POPET 121      89.019  10.919  62.303  1.00  0.00           C
ATOM   4039  C28 POPET 121      87.829  11.299  61.392  1.00  0.00           C
ATOM   4042  C29 POPET 121      87.299  12.689  61.662  1.00  0.00           C
ATOM   4044 0C21 POPET 121      87.129  13.659  60.742  1.00  0.00           C
ATOM   4046 1C21 POPET 121      87.419  13.549  59.263  1.00  0.00           C
ATOM   4049 2C21 POPET 121      86.249  12.929  58.483  1.00  0.00           C
ATOM   4052 3C21 POPET 121      84.979  13.799  58.472  1.00  0.00           C
ATOM   4055 4C21 POPET 121      83.909  13.309  57.472  1.00  0.00           C
ATOM   4058 5C21 POPET 121      83.199  12.019  57.902  1.00  0.00           C
ATOM   4061 6C21 POPET 121      82.409  11.369  56.763  1.00  0.00           C
ATOM   4064 7C21 POPET 121      81.729  10.059  57.182  1.00  0.00           C
ATOM   4067 8C21 POPET 121      81.039   9.319  56.033  1.00  0.00           C
ATOM   4071  C33 POPET 121      86.239   6.409  65.602  1.00  0.00           C
ATOM   4074  C34 POPET 121      86.019   7.029  64.212  1.00  0.00           C
ATOM   4077  C35 POPET 121      85.129   6.179  63.283  1.00  0.00           C
ATOM   4080  C36 POPET 121      85.189   6.649  61.823  1.00  0.00           C
ATOM   4083  C37 POPET 121      84.469   5.699  60.862  1.00  0.00           C
ATOM   4086  C38 POPET 121      84.779   6.019  59.393  1.00  0.00           C
ATOM   4089  C39 POPET 121      84.329   4.929  58.413  1.00  0.00           C
ATOM   4092 0C31 POPET 121      82.989   5.209  57.712  1.00  0.00           C
ATOM   4095 1C31 POPET 121      82.809   4.309  56.492  1.00  0.00           C
ATOM   4098 2C31 POPET 121      81.659   4.719  55.573  1.00  0.00           C
ATOM   4101 3C31 POPET 121      81.849   4.169  54.142  1.00  0.00           C
ATOM   4104 4C31 POPET 121      81.689   2.639  54.072  1.00  0.00           C
ATOM   4107 5C31 POPET 121      81.609   2.129  52.623  1.00  0.00           C
ATOM   4110 6C31 POPET 121      80.909   0.779  52.483  1.00  0.00           C
ATOM   4114  NH3 POPEU 122      64.539  94.759  29.552  1.00  0.00           N
ATOM   4118  C12 POPEU 122      63.439  95.649  29.072  1.00  0.00           C
ATOM   4121  C11 POPEU 122      62.849  96.379  30.282  1.00  0.00           C
ATOM   4124  P   POPEU 122      60.769  97.909  30.703  1.00  0.00           P
ATOM   4125  O13 POPEU 122      61.229  99.219  30.212  1.00  0.00           O
ATOM   4126  O14 POPEU 122      59.329  97.609  30.573  1.00  0.00           O
ATOM   4127  O11 POPEU 122      61.239  97.719  32.203  1.00  0.00           O
ATOM   4128  O12 POPEU 122      61.529  96.749  29.952  1.00  0.00           O
ATOM   4129  C1  POPEU 122      60.189  97.879  33.183  1.00  0.00           C
ATOM   4132  C2  POPEU 122      60.739  97.749  34.633  1.00  0.00           C
ATOM   4134  O21 POPEU 122      60.629  98.989  35.373  1.00  0.00           O
ATOM   4135  C21 POPEU 122      61.299 100.049  34.963  1.00  0.00           C
ATOM   4136  O22 POPEU 122      62.079 100.089  34.022  1.00  0.00           O
ATOM   4137  C22 POPEU 122      60.849 101.279  35.773  1.00  0.00           C
ATOM   4140  C3  POPEU 122      62.159  97.109  34.612  1.00  0.00           C
ATOM   4143  O31 POPEU 122      62.489  96.399  35.813  1.00  0.00           O
ATOM   4144  C31 POPEU 122      63.009  97.139  36.763  1.00  0.00           C
ATOM   4145  O32 POPEU 122      63.339  98.309  36.652  1.00  0.00           O
ATOM   4146  C32 POPEU 122      63.229  96.279  37.993  1.00  0.00           C
ATOM   4149  C23 POPEU 122      62.019 102.079  36.403  1.00  0.00           C
ATOM   4152  C24 POPEU 122      61.479 103.099  37.423  1.00  0.00           C
ATOM   4155  C25 POPEU 122      62.549 103.979  38.092  1.00  0.00           C
ATOM   4158  C26 POPEU 122      63.459 103.229  39.092  1.00  0.00           C
ATOM   4161  C27 POPEU 122      63.849 104.099  40.293  1.00  0.00           C
ATOM   4164  C28 POPEU 122      64.399 103.299  41.492  1.00  0.00           C
ATOM   4167  C29 POPEU 122      65.909 103.219  41.553  1.00  0.00           C
ATOM   4169 0C21 POPEU 122      66.689 103.389  42.642  1.00  0.00           C
ATOM   4171 1C21 POPEU 122      66.249 103.699  44.053  1.00  0.00           C
ATOM   4174 2C21 POPEU 122      66.449 102.559  45.082  1.00  0.00           C
ATOM   4177 3C21 POPEU 122      67.919 102.209  45.392  1.00  0.00           C
ATOM   4180 4C21 POPEU 122      68.459 101.039  44.552  1.00  0.00           C
ATOM   4183 5C21 POPEU 122      69.839 100.529  44.983  1.00  0.00           C
ATOM   4186 6C21 POPEU 122      70.289  99.319  44.142  1.00  0.00           C
ATOM   4189 7C21 POPEU 122      71.729  98.889  44.443  1.00  0.00           C
ATOM   4192 8C21 POPEU 122      72.249  97.799  43.492  1.00  0.00           C
ATOM   4196  C33 POPEU 122      63.879  97.009  39.183  1.00  0.00           C
ATOM   4199  C34 POPEU 122      64.139  96.039  40.333  1.00  0.00           C
ATOM   4202  C35 POPEU 122      63.239  96.269  41.562  1.00  0.00           C
ATOM   4205  C36 POPEU 122      61.799  95.809  41.343  1.00  0.00           C
ATOM   4208  C37 POPEU 122      60.919  96.029  42.572  1.00  0.00           C
ATOM   4211  C38 POPEU 122      60.879  94.839  43.552  1.00  0.00           C
ATOM   4214  C39 POPEU 122      61.949  94.859  44.662  1.00  0.00           C
ATOM   4217 0C31 POPEU 122      61.889  96.119  45.532  1.00  0.00           C
ATOM   4220 1C31 POPEU 122      62.439  95.909  46.953  1.00  0.00           C
ATOM   4223 2C31 POPEU 122      61.439  95.159  47.853  1.00  0.00           C
ATOM   4226 3C31 POPEU 122      61.829  95.129  49.342  1.00  0.00           C
ATOM   4229 4C31 POPEU 122      63.149  94.389  49.603  1.00  0.00           C
ATOM   4232 5C31 POPEU 122      63.559  94.429  51.083  1.00  0.00           C
ATOM   4235 6C31 POPEU 122      64.779  93.569  51.382  1.00  0.00           C
ATOM   4239  NH3 POPEV 123      87.739 106.089  70.923  1.00  0.00           N
ATOM   4243  C12 POPEV 123      89.039 106.789  71.253  1.00  0.00           C
ATOM   4246  C11 POPEV 123      88.919 107.819  72.373  1.00  0.00           C
ATOM   4249  P   POPEV 123      87.579 110.039  72.763  1.00  0.00           P
ATOM   4250  O13 POPEV 123      87.329 109.519  74.133  1.00  0.00           O
ATOM   4251  O14 POPEV 123      88.429 111.249  72.702  1.00  0.00           O
ATOM   4252  O11 POPEV 123      86.219 110.389  72.023  1.00  0.00           O
ATOM   4253  O12 POPEV 123      88.199 108.929  71.852  1.00  0.00           O
ATOM   4254  C1  POPEV 123      85.589 109.459  71.133  1.00  0.00           C
ATOM   4257  C2  POPEV 123      85.669 109.859  69.623  1.00  0.00           C
ATOM   4259  O21 POPEV 123      85.689 108.639  68.833  1.00  0.00           O
ATOM   4260  C21 POPEV 123      85.259 108.859  67.572  1.00  0.00           C
ATOM   4261  O22 POPEV 123      84.809 109.919  67.213  1.00  0.00           O
ATOM   4262  C22 POPEV 123      85.419 107.629  66.652  1.00  0.00           C
ATOM   4265  C3  POPEV 123      86.869 110.799  69.243  1.00  0.00           C
ATOM   4268  O31 POPEV 123      86.459 111.849  68.323  1.00  0.00           O
ATOM   4269  C31 POPEV 123      86.929 111.789  67.073  1.00  0.00           C
ATOM   4270  O32 POPEV 123      87.869 111.099  66.712  1.00  0.00           O
ATOM   4271  C32 POPEV 123      86.079 112.729  66.202  1.00  0.00           C
ATOM   4274  C23 POPEV 123      84.289 107.469  65.602  1.00  0.00           C
ATOM   4277  C24 POPEV 123      84.669 108.019  64.212  1.00  0.00           C
ATOM   4280  C25 POPEV 123      83.589 107.779  63.143  1.00  0.00           C
ATOM   4283  C26 POPEV 123      83.729 108.709  61.933  1.00  0.00           C
ATOM   4286  C27 POPEV 123      82.549 108.599  60.953  1.00  0.00           C
ATOM   4289  C28 POPEV 123      82.429 109.799  59.983  1.00  0.00           C
ATOM   4292  C29 POPEV 123      83.519 109.859  58.932  1.00  0.00           C
ATOM   4294 0C21 POPEV 123      83.349 109.659  57.612  1.00  0.00           C
ATOM   4296 1C21 POPEV 123      82.029 109.359  56.943  1.00  0.00           C
ATOM   4299 2C21 POPEV 123      82.029 109.689  55.443  1.00  0.00           C
ATOM   4302 3C21 POPEV 123      80.639 109.469  54.822  1.00  0.00           C
ATOM   4305 4C21 POPEV 123      80.589 109.919  53.353  1.00  0.00           C
ATOM   4308 5C21 POPEV 123      79.199 109.809  52.702  1.00  0.00           C
ATOM   4311 6C21 POPEV 123      78.129 110.639  53.423  1.00  0.00           C
ATOM   4314 7C21 POPEV 123      76.879 110.869  52.562  1.00  0.00           C
ATOM   4317 8C21 POPEV 123      75.899 111.839  53.222  1.00  0.00           C
ATOM   4321  C33 POPEV 123      86.319 112.489  64.693  1.00  0.00           C
ATOM   4324  C34 POPEV 123      85.349 113.219  63.742  1.00  0.00           C
ATOM   4327  C35 POPEV 123      85.489 112.699  62.303  1.00  0.00           C
ATOM   4330  C36 POPEV 123      84.439 113.219  61.303  1.00  0.00           C
ATOM   4333  C37 POPEV 123      84.479 114.739  61.112  1.00  0.00           C
ATOM   4336  C38 POPEV 123      83.859 115.189  59.783  1.00  0.00           C
ATOM   4339  C39 POPEV 123      84.869 115.169  58.632  1.00  0.00           C
ATOM   4342 0C31 POPEV 123      85.819 116.379  58.623  1.00  0.00           C
ATOM   4345 1C31 POPEV 123      86.749 116.409  57.402  1.00  0.00           C
ATOM   4348 2C31 POPEV 123      87.649 117.649  57.393  1.00  0.00           C
ATOM   4351 3C31 POPEV 123      88.499 117.809  56.123  1.00  0.00           C
ATOM   4354 4C31 POPEV 123      89.499 116.669  55.913  1.00  0.00           C
ATOM   4357 5C31 POPEV 123      90.479 116.949  54.752  1.00  0.00           C
ATOM   4360 6C31 POPEV 123      91.499 115.819  54.542  1.00  0.00           C
ATOM   4364  NH3 POPEW 124      45.679 121.059  66.353  1.00  0.00           N
ATOM   4368  C12 POPEW 124      44.969 121.979  67.312  1.00  0.00           C
ATOM   4371  C11 POPEW 124      43.749 121.319  67.962  1.00  0.00           C
ATOM   4374  P   POPEW 124      43.139 119.669  69.902  1.00  0.00           P
ATOM   4375  O13 POPEW 124      43.429 119.939  71.333  1.00  0.00           O
ATOM   4376  O14 POPEW 124      41.749 119.899  69.453  1.00  0.00           O
ATOM   4377  O11 POPEW 124      43.589 118.189  69.542  1.00  0.00           O
ATOM   4378  O12 POPEW 124      44.169 120.529  69.062  1.00  0.00           O
ATOM   4379  C1  POPEW 124      44.179 117.959  68.253  1.00  0.00           C
ATOM   4382  C2  POPEW 124      43.629 116.659  67.603  1.00  0.00           C
ATOM   4384  O21 POPEW 124      44.009 116.419  66.233  1.00  0.00           O
ATOM   4385  C21 POPEW 124      44.739 117.199  65.462  1.00  0.00           C
ATOM   4386  O22 POPEW 124      45.249 118.269  65.742  1.00  0.00           O
ATOM   4387  C22 POPEW 124      44.849 116.559  64.083  1.00  0.00           C
ATOM   4390  C3  POPEW 124      42.079 116.629  67.712  1.00  0.00           C
ATOM   4393  O31 POPEW 124      41.489 115.609  66.893  1.00  0.00           O
ATOM   4394  C31 POPEW 124      41.669 114.369  67.312  1.00  0.00           C
ATOM   4395  O32 POPEW 124      42.149 114.029  68.382  1.00  0.00           O
ATOM   4396  C32 POPEW 124      41.289 113.409  66.182  1.00  0.00           C
ATOM   4399  C23 POPEW 124      43.899 117.219  63.063  1.00  0.00           C
ATOM   4402  C24 POPEW 124      43.809 116.419  61.753  1.00  0.00           C
ATOM   4405  C25 POPEW 124      44.679 116.949  60.592  1.00  0.00           C
ATOM   4408  C26 POPEW 124      46.159 117.149  60.953  1.00  0.00           C
ATOM   4411  C27 POPEW 124      47.039 117.279  59.703  1.00  0.00           C
ATOM   4414  C28 POPEW 124      48.479 117.719  60.002  1.00  0.00           C
ATOM   4417  C29 POPEW 124      49.329 117.709  58.752  1.00  0.00           C
ATOM   4419 0C21 POPEW 124      50.119 118.709  58.313  1.00  0.00           C
ATOM   4421 1C21 POPEW 124      50.379 120.019  59.002  1.00  0.00           C
ATOM   4424 2C21 POPEW 124      51.549 120.819  58.393  1.00  0.00           C
ATOM   4427 3C21 POPEW 124      51.269 121.379  56.992  1.00  0.00           C
ATOM   4430 4C21 POPEW 124      52.399 122.259  56.423  1.00  0.00           C
ATOM   4433 5C21 POPEW 124      52.499 123.639  57.083  1.00  0.00           C
ATOM   4436 6C21 POPEW 124      53.669 124.479  56.543  1.00  0.00           C
ATOM   4439 7C21 POPEW 124      53.889 125.779  57.312  1.00  0.00           C
ATOM   4442 8C21 POPEW 124      55.189 126.489  56.933  1.00  0.00           C
ATOM   4446  C33 POPEW 124      39.859 112.859  66.343  1.00  0.00           C
ATOM   4449  C34 POPEW 124      38.929 113.229  65.173  1.00  0.00           C
ATOM   4452  C35 POPEW 124      38.619 114.729  65.083  1.00  0.00           C
ATOM   4455  C36 POPEW 124      37.569 115.039  64.013  1.00  0.00           C
ATOM   4458  C37 POPEW 124      37.029 116.479  64.062  1.00  0.00           C
ATOM   4461  C38 POPEW 124      35.769 116.689  63.213  1.00  0.00           C
ATOM   4464  C39 POPEW 124      36.009 116.859  61.693  1.00  0.00           C
ATOM   4467 0C31 POPEW 124      34.709 117.279  60.992  1.00  0.00           C
ATOM   4470 1C31 POPEW 124      34.649 116.939  59.492  1.00  0.00           C
ATOM   4473 2C31 POPEW 124      33.289 117.319  58.882  1.00  0.00           C
ATOM   4476 3C31 POPEW 124      32.939 116.569  57.593  1.00  0.00           C
ATOM   4479 4C31 POPEW 124      33.909 116.819  56.432  1.00  0.00           C
ATOM   4482 5C31 POPEW 124      33.579 115.969  55.193  1.00  0.00           C
ATOM   4485 6C31 POPEW 124      34.689 115.959  54.142  1.00  0.00           C
ATOM   4489  NH3 POPEX 125      78.559  26.579  74.133  1.00  0.00           N
ATOM   4493  C12 POPEX 125      79.129  25.289  73.603  1.00  0.00           C
ATOM   4496  C11 POPEX 125      78.119  24.129  73.572  1.00  0.00           C
ATOM   4499  P   POPEX 125      78.239  21.509  73.233  1.00  0.00           P
ATOM   4500  O13 POPEX 125      79.439  20.669  73.472  1.00  0.00           O
ATOM   4501  O14 POPEX 125      77.189  21.499  74.273  1.00  0.00           O
ATOM   4502  O11 POPEX 125      77.599  20.989  71.863  1.00  0.00           O
ATOM   4503  O12 POPEX 125      78.719  22.999  72.932  1.00  0.00           O
ATOM   4504  C1  POPEX 125      78.379  20.659  70.692  1.00  0.00           C
ATOM   4507  C2  POPEX 125      78.019  21.529  69.453  1.00  0.00           C
ATOM   4509  O21 POPEX 125      78.919  21.209  68.362  1.00  0.00           O
ATOM   4510  C21 POPEX 125      78.389  21.169  67.143  1.00  0.00           C
ATOM   4511  O22 POPEX 125      77.199  21.019  66.893  1.00  0.00           O
ATOM   4512  C22 POPEX 125      79.469  21.319  66.072  1.00  0.00           C
ATOM   4515  C3  POPEX 125      78.239  23.009  69.803  1.00  0.00           C
ATOM   4518  O31 POPEX 125      77.919  23.899  68.712  1.00  0.00           O
ATOM   4519  C31 POPEX 125      77.989  25.179  69.112  1.00  0.00           C
ATOM   4520  O32 POPEX 125      78.509  25.529  70.152  1.00  0.00           O
ATOM   4521  C32 POPEX 125      77.449  26.079  67.993  1.00  0.00           C
ATOM   4524  C23 POPEX 125      79.399  20.239  64.963  1.00  0.00           C
ATOM   4527  C24 POPEX 125      80.559  20.319  63.943  1.00  0.00           C
ATOM   4530  C25 POPEX 125      80.579  21.599  63.083  1.00  0.00           C
ATOM   4533  C26 POPEX 125      81.719  21.599  62.042  1.00  0.00           C
ATOM   4536  C27 POPEX 125      82.339  22.999  61.883  1.00  0.00           C
ATOM   4539  C28 POPEX 125      83.709  23.019  61.173  1.00  0.00           C
ATOM   4542  C29 POPEX 125      83.709  22.689  59.703  1.00  0.00           C
ATOM   4544 0C21 POPEX 125      83.499  23.549  58.693  1.00  0.00           C
ATOM   4546 1C21 POPEX 125      83.129  25.009  58.812  1.00  0.00           C
ATOM   4549 2C21 POPEX 125      81.849  25.289  57.993  1.00  0.00           C
ATOM   4552 3C21 POPEX 125      81.379  26.749  58.102  1.00  0.00           C
ATOM   4555 4C21 POPEX 125      80.059  26.969  57.353  1.00  0.00           C
ATOM   4558 5C21 POPEX 125      79.609  28.439  57.283  1.00  0.00           C
ATOM   4561 6C21 POPEX 125      80.579  29.319  56.483  1.00  0.00           C
ATOM   4564 7C21 POPEX 125      79.899  30.559  55.883  1.00  0.00           C
ATOM   4567 8C21 POPEX 125      80.869  31.419  55.083  1.00  0.00           C
ATOM   4571  C33 POPEX 125      78.559  26.729  67.152  1.00  0.00           C
ATOM   4574  C34 POPEX 125      78.179  27.019  65.693  1.00  0.00           C
ATOM   4577  C35 POPEX 125      77.909  25.759  64.833  1.00  0.00           C
ATOM   4580  C36 POPEX 125      78.099  26.029  63.323  1.00  0.00           C
ATOM   4583  C37 POPEX 125      77.839  24.839  62.402  1.00  0.00           C
ATOM   4586  C38 POPEX 125      78.159  25.179  60.932  1.00  0.00           C
ATOM   4589  C39 POPEX 125      78.319  23.949  60.023  1.00  0.00           C
ATOM   4592 0C31 POPEX 125      76.999  23.379  59.503  1.00  0.00           C
ATOM   4595 1C31 POPEX 125      77.109  22.029  58.783  1.00  0.00           C
ATOM   4598 2C31 POPEX 125      78.069  21.969  57.583  1.00  0.00           C
ATOM   4601 3C31 POPEX 125      79.459  21.409  57.933  1.00  0.00           C
ATOM   4604 4C31 POPEX 125      80.339  21.249  56.683  1.00  0.00           C
ATOM   4607 5C31 POPEX 125      81.739  20.699  57.013  1.00  0.00           C
ATOM   4610 6C31 POPEX 125      82.689  20.719  55.813  1.00  0.00           C
ATOM   4614  NH3 POPEY 126      47.119  83.209  32.562  1.00  0.00           N
ATOM   4618  C12 POPEY 126      46.619  84.549  32.962  1.00  0.00           C
ATOM   4621  C11 POPEY 126      45.569  84.409  34.063  1.00  0.00           C
ATOM   4624  P   POPEY 126      43.099  84.929  33.362  1.00  0.00           P
ATOM   4625  O13 POPEY 126      42.699  86.009  32.423  1.00  0.00           O
ATOM   4626  O14 POPEY 126      43.139  83.539  32.902  1.00  0.00           O
ATOM   4627  O11 POPEY 126      42.279  85.029  34.723  1.00  0.00           O
ATOM   4628  O12 POPEY 126      44.549  85.379  33.882  1.00  0.00           O
ATOM   4629  C1  POPEY 126      42.869  84.909  36.013  1.00  0.00           C
ATOM   4632  C2  POPEY 126      42.079  83.919  36.893  1.00  0.00           C
ATOM   4634  O21 POPEY 126      42.309  84.199  38.283  1.00  0.00           O
ATOM   4635  C21 POPEY 126      43.339  83.649  38.892  1.00  0.00           C
ATOM   4636  O22 POPEY 126      44.389  83.279  38.393  1.00  0.00           O
ATOM   4637  C22 POPEY 126      43.009  83.549  40.392  1.00  0.00           C
ATOM   4640  C3  POPEY 126      42.289  82.419  36.512  1.00  0.00           C
ATOM   4643  O31 POPEY 126      41.809  81.559  37.582  1.00  0.00           O
ATOM   4644  C31 POPEY 126      40.499  81.409  37.632  1.00  0.00           C
ATOM   4645  O32 POPEY 126      39.699  81.699  36.763  1.00  0.00           O
ATOM   4646  C32 POPEY 126      40.149  80.889  39.022  1.00  0.00           C
ATOM   4649  C23 POPEY 126      43.559  82.259  41.052  1.00  0.00           C
ATOM   4652  C24 POPEY 126      43.099  82.089  42.512  1.00  0.00           C
ATOM   4655  C25 POPEY 126      43.539  83.229  43.443  1.00  0.00           C
ATOM   4658  C26 POPEY 126      43.349  82.879  44.923  1.00  0.00           C
ATOM   4661  C27 POPEY 126      43.859  83.979  45.862  1.00  0.00           C
ATOM   4664  C28 POPEY 126      44.029  83.459  47.302  1.00  0.00           C
ATOM   4667  C29 POPEY 126      44.659  84.479  48.222  1.00  0.00           C
ATOM   4669 0C21 POPEY 126      44.889  84.249  49.523  1.00  0.00           C
ATOM   4671 1C21 POPEY 126      44.519  82.969  50.242  1.00  0.00           C
ATOM   4674 2C21 POPEY 126      45.059  82.919  51.683  1.00  0.00           C
ATOM   4677 3C21 POPEY 126      46.519  82.469  51.753  1.00  0.00           C
ATOM   4680 4C21 POPEY 126      47.039  82.399  53.193  1.00  0.00           C
ATOM   4683 5C21 POPEY 126      48.479  81.869  53.253  1.00  0.00           C
ATOM   4686 6C21 POPEY 126      49.069  81.959  54.663  1.00  0.00           C
ATOM   4689 7C21 POPEY 126      50.559  81.589  54.722  1.00  0.00           C
ATOM   4692 8C21 POPEY 126      51.159  81.769  56.123  1.00  0.00           C
ATOM   4696  C33 POPEY 126      38.629  80.879  39.272  1.00  0.00           C
ATOM   4699  C34 POPEY 126      38.279  80.749  40.763  1.00  0.00           C
ATOM   4702  C35 POPEY 126      38.799  79.469  41.433  1.00  0.00           C
ATOM   4705  C36 POPEY 126      38.459  79.469  42.923  1.00  0.00           C
ATOM   4708  C37 POPEY 126      38.669  78.119  43.622  1.00  0.00           C
ATOM   4711  C38 POPEY 126      38.289  78.149  45.113  1.00  0.00           C
ATOM   4714  C39 POPEY 126      36.769  78.159  45.293  1.00  0.00           C
ATOM   4717 0C31 POPEY 126      36.249  78.389  46.722  1.00  0.00           C
ATOM   4720 1C31 POPEY 126      34.719  78.279  46.722  1.00  0.00           C
ATOM   4723 2C31 POPEY 126      34.009  78.599  48.042  1.00  0.00           C
ATOM   4726 3C31 POPEY 126      34.449  77.739  49.222  1.00  0.00           C
ATOM   4729 4C31 POPEY 126      33.519  77.939  50.423  1.00  0.00           C
ATOM   4732 5C31 POPEY 126      34.149  77.529  51.753  1.00  0.00           C
ATOM   4735 6C31 POPEY 126      33.249  77.849  52.952  1.00  0.00           C
ATOM   4739  NH3 POPEZ 127      57.329  95.909  30.353  1.00  0.00           N
ATOM   4743  C12 POPEZ 127      55.919  96.419  30.462  1.00  0.00           C
ATOM   4746  C11 POPEZ 127      55.719  97.329  31.673  1.00  0.00           C
ATOM   4749  P   POPEZ 127      53.089  97.539  31.522  1.00  0.00           P
ATOM   4750  O13 POPEZ 127      52.909  96.609  30.383  1.00  0.00           O
ATOM   4751  O14 POPEZ 127      52.199  98.729  31.613  1.00  0.00           O
ATOM   4752  O11 POPEZ 127      53.099  96.739  32.883  1.00  0.00           O
ATOM   4753  O12 POPEZ 127      54.559  98.129  31.503  1.00  0.00           O
ATOM   4754  C1  POPEZ 127      53.019  95.309  32.993  1.00  0.00           C
ATOM   4757  C2  POPEZ 127      53.849  94.769  34.202  1.00  0.00           C
ATOM   4759  O21 POPEZ 127      53.089  93.799  34.963  1.00  0.00           O
ATOM   4760  C21 POPEZ 127      53.859  92.869  35.583  1.00  0.00           C
ATOM   4761  O22 POPEZ 127      54.929  92.469  35.163  1.00  0.00           O
ATOM   4762  C22 POPEZ 127      53.219  92.359  36.863  1.00  0.00           C
ATOM   4765  C3  POPEZ 127      54.219  95.949  35.132  1.00  0.00           C
ATOM   4768  O31 POPEZ 127      54.679  95.529  36.423  1.00  0.00           O
ATOM   4769  C31 POPEZ 127      55.109  96.459  37.273  1.00  0.00           C
ATOM   4770  O32 POPEZ 127      55.839  96.219  38.222  1.00  0.00           O
ATOM   4771  C32 POPEZ 127      54.579  97.879  37.023  1.00  0.00           C
ATOM   4774  C23 POPEZ 127      54.119  92.639  38.083  1.00  0.00           C
ATOM   4777  C24 POPEZ 127      53.489  92.309  39.443  1.00  0.00           C
ATOM   4780  C25 POPEZ 127      53.609  90.829  39.843  1.00  0.00           C
ATOM   4783  C26 POPEZ 127      53.499  90.649  41.373  1.00  0.00           C
ATOM   4786  C27 POPEZ 127      53.629  89.189  41.842  1.00  0.00           C
ATOM   4789  C28 POPEZ 127      53.619  89.009  43.372  1.00  0.00           C
ATOM   4792  C29 POPEZ 127      52.339  89.459  44.013  1.00  0.00           C
ATOM   4794 0C21 POPEZ 127      52.199  90.059  45.212  1.00  0.00           C
ATOM   4796 1C21 POPEZ 127      53.319  90.389  46.173  1.00  0.00           C
ATOM   4799 2C21 POPEZ 127      53.529  89.289  47.232  1.00  0.00           C
ATOM   4802 3C21 POPEZ 127      53.999  87.949  46.652  1.00  0.00           C
ATOM   4805 4C21 POPEZ 127      54.329  86.909  47.733  1.00  0.00           C
ATOM   4808 5C21 POPEZ 127      54.639  85.509  47.193  1.00  0.00           C
ATOM   4811 6C21 POPEZ 127      53.499  84.869  46.382  1.00  0.00           C
ATOM   4814 7C21 POPEZ 127      53.499  83.339  46.492  1.00  0.00           C
ATOM   4817 8C21 POPEZ 127      52.469  82.639  45.602  1.00  0.00           C
ATOM   4821  C33 POPEZ 127      53.109  98.029  37.483  1.00  0.00           C
ATOM   4824  C34 POPEZ 127      52.989  97.819  39.003  1.00  0.00           C
ATOM   4827  C35 POPEZ 127      51.539  97.869  39.492  1.00  0.00           C
ATOM   4830  C36 POPEZ 127      51.429  97.709  41.023  1.00  0.00           C
ATOM   4833  C37 POPEZ 127      51.759  96.279  41.492  1.00  0.00           C
ATOM   4836  C38 POPEZ 127      52.409  96.219  42.873  1.00  0.00           C
ATOM   4839  C39 POPEZ 127      51.429  96.309  44.062  1.00  0.00           C
ATOM   4842 0C31 POPEZ 127      50.859  94.949  44.492  1.00  0.00           C
ATOM   4845 1C31 POPEZ 127      49.899  94.309  43.482  1.00  0.00           C
ATOM   4848 2C31 POPEZ 127      49.019  93.229  44.113  1.00  0.00           C
ATOM   4851 3C31 POPEZ 127      48.219  92.429  43.083  1.00  0.00           C
ATOM   4854 4C31 POPEZ 127      47.199  93.249  42.283  1.00  0.00           C
ATOM   4857 5C31 POPEZ 127      46.299  92.349  41.433  1.00  0.00           C
ATOM   4860 6C31 POPEZ 127      45.459  93.079  40.382  1.00  0.00           C
ATOM   4864  NH3 POPEa 128     119.289   6.849  66.583  1.00  0.00           N
ATOM   4868  C12 POPEa 128     118.949   6.599  68.032  1.00  0.00           C
ATOM   4871  C11 POPEa 128     117.829   7.559  68.452  1.00  0.00           C
ATOM   4874  P   POPEa 128     115.569   8.419  67.382  1.00  0.00           P
ATOM   4875  O13 POPEa 128     114.769   7.389  66.702  1.00  0.00           O
ATOM   4876  O14 POPEa 128     115.159   8.869  68.712  1.00  0.00           O
ATOM   4877  O11 POPEa 128     115.669   9.669  66.443  1.00  0.00           O
ATOM   4878  O12 POPEa 128     117.079   7.959  67.312  1.00  0.00           O
ATOM   4879  C1  POPEa 128     115.709   9.419  65.023  1.00  0.00           C
ATOM   4882  C2  POPEa 128     114.299   9.569  64.412  1.00  0.00           C
ATOM   4884  O21 POPEa 128     114.369   9.789  62.993  1.00  0.00           O
ATOM   4885  C21 POPEa 128     114.719   8.779  62.233  1.00  0.00           C
ATOM   4886  O22 POPEa 128     115.129   7.689  62.583  1.00  0.00           O
ATOM   4887  C22 POPEa 128     114.499   9.169  60.773  1.00  0.00           C
ATOM   4890  C3  POPEa 128     113.569  10.779  65.093  1.00  0.00           C
ATOM   4893  O31 POPEa 128     112.809  11.579  64.173  1.00  0.00           O
ATOM   4894  C31 POPEa 128     111.679  11.079  63.733  1.00  0.00           C
ATOM   4895  O32 POPEa 128     111.209   9.989  64.002  1.00  0.00           O
ATOM   4896  C32 POPEa 128     111.049  12.099  62.803  1.00  0.00           C
ATOM   4899  C23 POPEa 128     113.869   8.019  59.972  1.00  0.00           C
ATOM   4902  C24 POPEa 128     113.399   8.499  58.603  1.00  0.00           C
ATOM   4905  C25 POPEa 128     114.489   8.399  57.542  1.00  0.00           C
ATOM   4908  C26 POPEa 128     114.649   6.979  56.972  1.00  0.00           C
ATOM   4911  C27 POPEa 128     113.659   6.699  55.843  1.00  0.00           C
ATOM   4914  C28 POPEa 128     114.169   5.619  54.873  1.00  0.00           C
ATOM   4917  C29 POPEa 128     113.529   5.809  53.523  1.00  0.00           C
ATOM   4919 0C21 POPEa 128     112.879   4.889  52.793  1.00  0.00           C
ATOM   4921 1C21 POPEa 128     112.719   3.429  53.113  1.00  0.00           C
ATOM   4924 2C21 POPEa 128     112.669   2.609  51.823  1.00  0.00           C
ATOM   4927 3C21 POPEa 128     111.429   2.879  50.963  1.00  0.00           C
ATOM   4930 4C21 POPEa 128     111.529   2.209  49.593  1.00  0.00           C
ATOM   4933 5C21 POPEa 128     110.259   2.369  48.752  1.00  0.00           C
ATOM   4936 6C21 POPEa 128     109.879   3.799  48.353  1.00  0.00           C
ATOM   4939 7C21 POPEa 128     108.569   3.809  47.562  1.00  0.00           C
ATOM   4942 8C21 POPEa 128     108.199   5.159  46.963  1.00  0.00           C
ATOM   4946  C33 POPEa 128     109.719  11.559  62.252  1.00  0.00           C
ATOM   4949  C34 POPEa 128     109.109  12.509  61.213  1.00  0.00           C
ATOM   4952  C35 POPEa 128     109.849  12.559  59.873  1.00  0.00           C
ATOM   4955  C36 POPEa 128     110.179  11.199  59.243  1.00  0.00           C
ATOM   4958  C37 POPEa 128     109.969  11.189  57.733  1.00  0.00           C
ATOM   4961  C38 POPEa 128     110.779  10.109  56.982  1.00  0.00           C
ATOM   4964  C39 POPEa 128     110.359  10.079  55.513  1.00  0.00           C
ATOM   4967 0C31 POPEa 128     111.309   9.339  54.552  1.00  0.00           C
ATOM   4970 1C31 POPEa 128     110.929   9.629  53.092  1.00  0.00           C
ATOM   4973 2C31 POPEa 128     111.779   8.919  52.033  1.00  0.00           C
ATOM   4976 3C31 POPEa 128     111.399   9.379  50.623  1.00  0.00           C
ATOM   4979 4C31 POPEa 128     112.119   8.599  49.513  1.00  0.00           C
ATOM   4982 5C31 POPEa 128     111.749   9.119  48.113  1.00  0.00           C
ATOM   4985 6C31 POPEa 128     112.249   8.239  46.963  1.00  0.00           C
ATOM   4989  NH3 POPEb 129      52.159  26.759  70.523  1.00  0.00           N
ATOM   4993  C12 POPEb 129      51.279  25.789  71.273  1.00  0.00           C
ATOM   4996  C11 POPEb 129      49.859  25.639  70.703  1.00  0.00           C
ATOM   4999  P   POPEb 129      47.849  23.929  70.972  1.00  0.00           P
ATOM   5000  O13 POPEb 129      48.109  22.469  70.823  1.00  0.00           O
ATOM   5001  O14 POPEb 129      46.669  24.309  71.773  1.00  0.00           O
ATOM   5002  O11 POPEb 129      47.659  24.549  69.542  1.00  0.00           O
ATOM   5003  O12 POPEb 129      49.159  24.669  71.483  1.00  0.00           O
ATOM   5004  C1  POPEb 129      47.609  23.719  68.382  1.00  0.00           C
ATOM   5007  C2  POPEb 129      47.439  24.669  67.173  1.00  0.00           C
ATOM   5009  O21 POPEb 129      47.009  24.069  65.943  1.00  0.00           O
ATOM   5010  C21 POPEb 129      47.669  23.079  65.392  1.00  0.00           C
ATOM   5011  O22 POPEb 129      48.339  22.239  65.953  1.00  0.00           O
ATOM   5012  C22 POPEb 129      47.519  23.219  63.873  1.00  0.00           C
ATOM   5015  C3  POPEb 129      48.699  25.559  66.982  1.00  0.00           C
ATOM   5018  O31 POPEb 129      48.569  26.439  65.853  1.00  0.00           O
ATOM   5019  C31 POPEb 129      47.699  27.419  65.983  1.00  0.00           C
ATOM   5020  O32 POPEb 129      47.039  27.689  66.972  1.00  0.00           O
ATOM   5021  C32 POPEb 129      47.599  28.089  64.622  1.00  0.00           C
ATOM   5024  C23 POPEb 129      48.519  22.349  63.063  1.00  0.00           C
ATOM   5027  C24 POPEb 129      48.649  22.739  61.572  1.00  0.00           C
ATOM   5030  C25 POPEb 129      49.129  24.179  61.382  1.00  0.00           C
ATOM   5033  C26 POPEb 129      49.729  24.509  60.002  1.00  0.00           C
ATOM   5036  C27 POPEb 129      50.139  25.999  59.923  1.00  0.00           C
ATOM   5039  C28 POPEb 129      50.689  26.489  58.572  1.00  0.00           C
ATOM   5042  C29 POPEb 129      52.089  25.999  58.313  1.00  0.00           C
ATOM   5044 0C21 POPEb 129      52.609  25.769  57.103  1.00  0.00           C
ATOM   5046 1C21 POPEb 129      51.899  25.929  55.783  1.00  0.00           C
ATOM   5049 2C21 POPEb 129      51.679  27.379  55.322  1.00  0.00           C
ATOM   5052 3C21 POPEb 129      52.129  27.609  53.873  1.00  0.00           C
ATOM   5055 4C21 POPEb 129      51.319  28.689  53.143  1.00  0.00           C
ATOM   5058 5C21 POPEb 129      50.069  28.109  52.463  1.00  0.00           C
ATOM   5061 6C21 POPEb 129      49.169  29.179  51.852  1.00  0.00           C
ATOM   5064 7C21 POPEb 129      48.099  28.599  50.923  1.00  0.00           C
ATOM   5067 8C21 POPEb 129      47.129  29.649  50.382  1.00  0.00           C
ATOM   5071  C33 POPEb 129      46.399  29.039  64.433  1.00  0.00           C
ATOM   5074  C34 POPEb 129      45.899  29.089  62.983  1.00  0.00           C
ATOM   5077  C35 POPEb 129      46.899  28.929  61.813  1.00  0.00           C
ATOM   5080  C36 POPEb 129      46.219  29.229  60.472  1.00  0.00           C
ATOM   5083  C37 POPEb 129      46.949  28.719  59.222  1.00  0.00           C
ATOM   5086  C38 POPEb 129      46.249  27.519  58.572  1.00  0.00           C
ATOM   5089  C39 POPEb 129      47.219  26.779  57.663  1.00  0.00           C
ATOM   5092 0C31 POPEb 129      46.689  26.489  56.263  1.00  0.00           C
ATOM   5095 1C31 POPEb 129      47.769  25.729  55.483  1.00  0.00           C
ATOM   5098 2C31 POPEb 129      47.449  25.509  54.002  1.00  0.00           C
ATOM   5101 3C31 POPEb 129      48.569  24.689  53.362  1.00  0.00           C
ATOM   5104 4C31 POPEb 129      48.459  24.569  51.842  1.00  0.00           C
ATOM   5107 5C31 POPEb 129      49.669  23.849  51.242  1.00  0.00           C
ATOM   5110 6C31 POPEb 129      49.679  23.899  49.722  1.00  0.00           C
ATOM   5114  NH3 POPEc 130     110.249  64.819  30.192  1.00  0.00           N
ATOM   5118  C12 POPEc 130     110.749  64.969  28.783  1.00  0.00           C
ATOM   5121  C11 POPEc 130     110.859  63.589  28.122  1.00  0.00           C
ATOM   5124  P   POPEc 130     112.909  62.609  29.412  1.00  0.00           P
ATOM   5125  O13 POPEc 130     113.479  63.939  29.082  1.00  0.00           O
ATOM   5126  O14 POPEc 130     113.589  61.399  28.913  1.00  0.00           O
ATOM   5127  O11 POPEc 130     112.709  62.519  30.973  1.00  0.00           O
ATOM   5128  O12 POPEc 130     111.399  62.589  28.983  1.00  0.00           O
ATOM   5129  C1  POPEc 130     112.349  61.239  31.522  1.00  0.00           C
ATOM   5132  C2  POPEc 130     113.629  60.519  32.042  1.00  0.00           C
ATOM   5134  O21 POPEc 130     113.379  59.149  32.413  1.00  0.00           O
ATOM   5135  C21 POPEc 130     112.319  58.889  33.172  1.00  0.00           C
ATOM   5136  O22 POPEc 130     111.799  59.669  33.952  1.00  0.00           O
ATOM   5137  C22 POPEc 130     111.809  57.469  32.842  1.00  0.00           C
ATOM   5140  C3  POPEc 130     114.329  61.359  33.143  1.00  0.00           C
ATOM   5143  O31 POPEc 130     115.729  61.049  33.242  1.00  0.00           O
ATOM   5144  C31 POPEc 130     116.329  60.879  34.433  1.00  0.00           C
ATOM   5145  O32 POPEc 130     117.529  61.099  34.583  1.00  0.00           O
ATOM   5146  C32 POPEc 130     115.469  60.229  35.503  1.00  0.00           C
ATOM   5149  C23 POPEc 130     112.219  56.389  33.882  1.00  0.00           C
ATOM   5152  C24 POPEc 130     111.559  55.009  33.682  1.00  0.00           C
ATOM   5155  C25 POPEc 130     110.079  54.909  34.113  1.00  0.00           C
ATOM   5158  C26 POPEc 130     109.929  54.969  35.633  1.00  0.00           C
ATOM   5161  C27 POPEc 130     108.599  54.389  36.132  1.00  0.00           C
ATOM   5164  C28 POPEc 130     108.499  54.459  37.663  1.00  0.00           C
ATOM   5167  C29 POPEc 130     107.079  54.319  38.162  1.00  0.00           C
ATOM   5169 0C21 POPEc 130     106.739  54.059  39.433  1.00  0.00           C
ATOM   5171 1C21 POPEc 130     107.689  53.899  40.592  1.00  0.00           C
ATOM   5174 2C21 POPEc 130     107.319  54.899  41.693  1.00  0.00           C
ATOM   5177 3C21 POPEc 130     108.109  54.719  42.993  1.00  0.00           C
ATOM   5180 4C21 POPEc 130     107.599  55.709  44.032  1.00  0.00           C
ATOM   5183 5C21 POPEc 130     108.379  55.699  45.353  1.00  0.00           C
ATOM   5186 6C21 POPEc 130     107.879  56.809  46.293  1.00  0.00           C
ATOM   5189 7C21 POPEc 130     108.819  57.049  47.473  1.00  0.00           C
ATOM   5192 8C21 POPEc 130     108.639  58.439  48.083  1.00  0.00           C
ATOM   5196  C33 POPEc 130     114.919  61.199  36.582  1.00  0.00           C
ATOM   5199  C34 POPEc 130     114.409  60.419  37.803  1.00  0.00           C
ATOM   5202  C35 POPEc 130     113.929  61.309  38.962  1.00  0.00           C
ATOM   5205  C36 POPEc 130     112.479  61.789  38.832  1.00  0.00           C
ATOM   5208  C37 POPEc 130     112.079  62.709  39.992  1.00  0.00           C
ATOM   5211  C38 POPEc 130     110.579  63.039  40.002  1.00  0.00           C
ATOM   5214  C39 POPEc 130     110.219  64.229  40.902  1.00  0.00           C
ATOM   5217 0C31 POPEc 130     110.619  64.089  42.382  1.00  0.00           C
ATOM   5220 1C31 POPEc 130     110.089  65.279  43.213  1.00  0.00           C
ATOM   5223 2C31 POPEc 130     110.639  65.369  44.643  1.00  0.00           C
ATOM   5226 3C31 POPEc 130     110.379  64.129  45.503  1.00  0.00           C
ATOM   5229 4C31 POPEc 130     110.669  64.359  46.992  1.00  0.00           C
ATOM   5232 5C31 POPEc 130     110.299  63.139  47.853  1.00  0.00           C
ATOM   5235 6C31 POPEc 130     110.889  63.189  49.263  1.00  0.00           C
ATOM   5239  NH3 POPEd 131      86.619 119.519  28.502  1.00  0.00           N
ATOM   5243  C12 POPEd 131      87.209 119.729  27.132  1.00  0.00           C
ATOM   5246  C11 POPEd 131      88.379 118.769  26.842  1.00  0.00           C
ATOM   5249  P   POPEd 131      88.139 116.499  28.143  1.00  0.00           P
ATOM   5250  O13 POPEd 131      87.029 116.869  29.043  1.00  0.00           O
ATOM   5251  O14 POPEd 131      88.289 115.079  27.773  1.00  0.00           O
ATOM   5252  O11 POPEd 131      89.519 117.029  28.713  1.00  0.00           O
ATOM   5253  O12 POPEd 131      87.949 117.389  26.842  1.00  0.00           O
ATOM   5254  C1  POPEd 131      90.689 116.219  28.832  1.00  0.00           C
ATOM   5257  C2  POPEd 131      90.899 115.879  30.322  1.00  0.00           C
ATOM   5259  O21 POPEd 131      92.309 115.669  30.573  1.00  0.00           O
ATOM   5260  C21 POPEd 131      92.639 115.559  31.852  1.00  0.00           C
ATOM   5261  O22 POPEd 131      92.869 114.499  32.423  1.00  0.00           O
ATOM   5262  C22 POPEd 131      92.769 116.949  32.492  1.00  0.00           C
ATOM   5265  C3  POPEd 131      90.029 114.659  30.763  1.00  0.00           C
ATOM   5268  O31 POPEd 131      89.879 114.519  32.193  1.00  0.00           O
ATOM   5269  C31 POPEd 131      89.139 115.439  32.793  1.00  0.00           C
ATOM   5270  O32 POPEd 131      88.649 116.419  32.283  1.00  0.00           O
ATOM   5271  C32 POPEd 131      88.999 115.069  34.263  1.00  0.00           C
ATOM   5274  C23 POPEd 131      93.259 116.919  33.962  1.00  0.00           C
ATOM   5277  C24 POPEd 131      93.299 118.319  34.583  1.00  0.00           C
ATOM   5280  C25 POPEd 131      93.689 118.369  36.072  1.00  0.00           C
ATOM   5283  C26 POPEd 131      92.609 117.809  37.013  1.00  0.00           C
ATOM   5286  C27 POPEd 131      92.889 118.069  38.502  1.00  0.00           C
ATOM   5289  C28 POPEd 131      91.789 117.489  39.412  1.00  0.00           C
ATOM   5292  C29 POPEd 131      91.909 117.949  40.843  1.00  0.00           C
ATOM   5294 0C21 POPEd 131      91.949 117.189  41.953  1.00  0.00           C
ATOM   5296 1C21 POPEd 131      91.899 115.689  42.023  1.00  0.00           C
ATOM   5299 2C21 POPEd 131      93.319 115.099  42.182  1.00  0.00           C
ATOM   5302 3C21 POPEd 131      93.329 113.569  42.023  1.00  0.00           C
ATOM   5305 4C21 POPEd 131      94.749 112.999  41.992  1.00  0.00           C
ATOM   5308 5C21 POPEd 131      94.779 111.549  41.483  1.00  0.00           C
ATOM   5311 6C21 POPEd 131      96.199 110.969  41.473  1.00  0.00           C
ATOM   5314 7C21 POPEd 131      96.239 109.529  40.953  1.00  0.00           C
ATOM   5317 8C21 POPEd 131      97.459 108.739  41.443  1.00  0.00           C
ATOM   5321  C33 POPEd 131      89.469 116.179  35.223  1.00  0.00           C
ATOM   5324  C34 POPEd 131      89.629 115.629  36.652  1.00  0.00           C
ATOM   5327  C35 POPEd 131      88.349 115.709  37.483  1.00  0.00           C
ATOM   5330  C36 POPEd 131      87.929 117.159  37.742  1.00  0.00           C
ATOM   5333  C37 POPEd 131      87.539 117.419  39.212  1.00  0.00           C
ATOM   5336  C38 POPEd 131      87.049 118.849  39.443  1.00  0.00           C
ATOM   5339  C39 POPEd 131      88.179 119.889  39.523  1.00  0.00           C
ATOM   5342 0C31 POPEd 131      88.779 119.989  40.932  1.00  0.00           C
ATOM   5345 1C31 POPEd 131      89.769 121.159  41.052  1.00  0.00           C
ATOM   5348 2C31 POPEd 131      90.039 121.589  42.502  1.00  0.00           C
ATOM   5351 3C31 POPEd 131      90.869 120.569  43.283  1.00  0.00           C
ATOM   5354 4C31 POPEd 131      90.959 120.919  44.763  1.00  0.00           C
ATOM   5357 5C31 POPEd 131      91.729 119.879  45.583  1.00  0.00           C
ATOM   5360 6C31 POPEd 131      91.569 120.119  47.083  1.00  0.00           C
ATOM   5364  NH3 POPEe 132     120.159  30.409  26.193  1.00  0.00           N
ATOM   5368  C12 POPEe 132     121.549  30.229  25.633  1.00  0.00           C
ATOM   5371  C11 POPEe 132     121.769  28.809  25.073  1.00  0.00           C
ATOM   5374  P   POPEe 132     120.409  26.939  26.293  1.00  0.00           P
ATOM   5375  O13 POPEe 132     119.269  27.859  26.503  1.00  0.00           O
ATOM   5376  O14 POPEe 132     120.399  26.059  25.103  1.00  0.00           O
ATOM   5377  O11 POPEe 132     120.739  26.159  27.622  1.00  0.00           O
ATOM   5378  O12 POPEe 132     121.689  27.849  26.133  1.00  0.00           O
ATOM   5379  C1  POPEe 132     119.849  26.069  28.742  1.00  0.00           C
ATOM   5382  C2  POPEe 132     120.269  26.909  29.983  1.00  0.00           C
ATOM   5384  O21 POPEe 132     119.349  26.559  31.043  1.00  0.00           O
ATOM   5385  C21 POPEe 132     119.859  26.399  32.263  1.00  0.00           C
ATOM   5386  O22 POPEe 132     121.029  26.559  32.572  1.00  0.00           O
ATOM   5387  C22 POPEe 132     118.689  26.269  33.263  1.00  0.00           C
ATOM   5390  C3  POPEe 132     120.199  28.429  29.703  1.00  0.00           C
ATOM   5393  O31 POPEe 132     121.179  29.199  30.443  1.00  0.00           O
ATOM   5394  C31 POPEe 132     120.739  30.139  31.242  1.00  0.00           C
ATOM   5395  O32 POPEe 132     119.579  30.339  31.582  1.00  0.00           O
ATOM   5396  C32 POPEe 132     121.899  31.059  31.613  1.00  0.00           C
ATOM   5399  C23 POPEe 132     118.849  25.209  34.402  1.00  0.00           C
ATOM   5402  C24 POPEe 132     119.079  25.779  35.823  1.00  0.00           C
ATOM   5405  C25 POPEe 132     118.319  24.969  36.902  1.00  0.00           C
ATOM   5408  C26 POPEe 132     118.499  25.499  38.343  1.00  0.00           C
ATOM   5411  C27 POPEe 132     117.419  24.999  39.323  1.00  0.00           C
ATOM   5414  C28 POPEe 132     117.609  25.479  40.783  1.00  0.00           C
ATOM   5417  C29 POPEe 132     118.609  24.659  41.553  1.00  0.00           C
ATOM   5419 0C21 POPEe 132     118.449  24.129  42.782  1.00  0.00           C
ATOM   5421 1C21 POPEe 132     117.239  24.219  43.682  1.00  0.00           C
ATOM   5424 2C21 POPEe 132     116.929  22.899  44.422  1.00  0.00           C
ATOM   5427 3C21 POPEe 132     115.769  23.029  45.412  1.00  0.00           C
ATOM   5430 4C21 POPEe 132     115.359  21.659  45.982  1.00  0.00           C
ATOM   5433 5C21 POPEe 132     114.429  21.679  47.203  1.00  0.00           C
ATOM   5436 6C21 POPEe 132     113.199  22.589  47.073  1.00  0.00           C
ATOM   5439 7C21 POPEe 132     111.989  22.039  47.842  1.00  0.00           C
ATOM   5442 8C21 POPEe 132     110.829  23.019  47.943  1.00  0.00           C
ATOM   5446  C33 POPEe 132     121.689  31.659  33.013  1.00  0.00           C
ATOM   5449  C34 POPEe 132     122.799  32.629  33.393  1.00  0.00           C
ATOM   5452  C35 POPEe 132     122.669  33.129  34.833  1.00  0.00           C
ATOM   5455  C36 POPEe 132     123.899  32.809  35.703  1.00  0.00           C
ATOM   5458  C37 POPEe 132     123.769  33.449  37.093  1.00  0.00           C
ATOM   5461  C38 POPEe 132     124.727  34.629  37.302  1.00  0.00           C
ATOM   5464  C39 POPEe 132     126.037  34.209  37.972  1.00  0.00           C
ATOM   5467 0C31 POPEe 132     125.927  34.079  39.482  1.00  0.00           C
ATOM   5470 1C31 POPEe 132     127.187  33.479  40.132  1.00  0.00           C
ATOM   5473 2C31 POPEe 132     127.087  33.539  41.652  1.00  0.00           C
ATOM   5476 3C31 POPEe 132     128.227  32.829  42.403  1.00  0.00           C
ATOM   5479 4C31 POPEe 132     128.107  33.099  43.903  1.00  0.00           C
ATOM   5482 5C31 POPEe 132     129.107  32.329  44.773  1.00  0.00           C
ATOM   5485 6C31 POPEe 132     128.727  32.359  46.252  1.00  0.00           C
ATOM   5489  NH3 POPEf 133      38.369  50.479  33.213  1.00  0.00           N
ATOM   5493  C12 POPEf 133      38.829  51.779  33.843  1.00  0.00           C
ATOM   5496  C11 POPEf 133      40.269  52.179  33.393  1.00  0.00           C
ATOM   5499  P   POPEf 133      41.419  50.089  34.612  1.00  0.00           P
ATOM   5500  O13 POPEf 133      40.709  50.049  35.903  1.00  0.00           O
ATOM   5501  O14 POPEf 133      40.929  49.169  33.583  1.00  0.00           O
ATOM   5502  O11 POPEf 133      42.979  49.939  34.853  1.00  0.00           O
ATOM   5503  O12 POPEf 133      41.349  51.559  34.082  1.00  0.00           O
ATOM   5504  C1  POPEf 133      43.619  48.659  34.913  1.00  0.00           C
ATOM   5507  C2  POPEf 133      43.179  47.769  36.122  1.00  0.00           C
ATOM   5509  O21 POPEf 133      44.369  47.289  36.772  1.00  0.00           O
ATOM   5510  C21 POPEf 133      44.289  46.909  38.042  1.00  0.00           C
ATOM   5511  O22 POPEf 133      44.599  45.799  38.443  1.00  0.00           O
ATOM   5512  C22 POPEf 133      43.979  48.099  38.962  1.00  0.00           C
ATOM   5515  C3  POPEf 133      42.299  46.569  35.672  1.00  0.00           C
ATOM   5518  O31 POPEf 133      41.529  45.979  36.763  1.00  0.00           O
ATOM   5519  C31 POPEf 133      40.549  45.169  36.312  1.00  0.00           C
ATOM   5520  O32 POPEf 133      40.369  44.849  35.153  1.00  0.00           O
ATOM   5521  C32 POPEf 133      39.619  44.779  37.483  1.00  0.00           C
ATOM   5524  C23 POPEf 133      44.229  47.689  40.443  1.00  0.00           C
ATOM   5527  C24 POPEf 133      43.849  48.769  41.473  1.00  0.00           C
ATOM   5530  C25 POPEf 133      44.149  48.349  42.923  1.00  0.00           C
ATOM   5533  C26 POPEf 133      43.259  47.189  43.372  1.00  0.00           C
ATOM   5536  C27 POPEf 133      43.469  46.759  44.833  1.00  0.00           C
ATOM   5539  C28 POPEf 133      42.139  46.699  45.613  1.00  0.00           C
ATOM   5542  C29 POPEf 133      41.659  48.089  45.972  1.00  0.00           C
ATOM   5544 0C21 POPEf 133      41.629  48.619  47.203  1.00  0.00           C
ATOM   5546 1C21 POPEf 133      42.079  47.939  48.472  1.00  0.00           C
ATOM   5549 2C21 POPEf 133      40.909  47.329  49.263  1.00  0.00           C
ATOM   5552 3C21 POPEf 133      40.049  48.389  49.973  1.00  0.00           C
ATOM   5555 4C21 POPEf 133      38.859  47.779  50.713  1.00  0.00           C
ATOM   5558 5C21 POPEf 133      38.049  48.839  51.462  1.00  0.00           C
ATOM   5561 6C21 POPEf 133      36.829  48.269  52.213  1.00  0.00           C
ATOM   5564 7C21 POPEf 133      35.749  47.699  51.283  1.00  0.00           C
ATOM   5567 8C21 POPEf 133      34.509  47.199  52.033  1.00  0.00           C
ATOM   5571  C33 POPEf 133      40.129  43.719  38.502  1.00  0.00           C
ATOM   5574  C34 POPEf 133      39.259  43.679  39.783  1.00  0.00           C
ATOM   5577  C35 POPEf 133      39.439  42.429  40.672  1.00  0.00           C
ATOM   5580  C36 POPEf 133      39.969  42.729  42.093  1.00  0.00           C
ATOM   5583  C37 POPEf 133      39.929  41.529  43.053  1.00  0.00           C
ATOM   5586  C38 POPEf 133      40.629  41.839  44.402  1.00  0.00           C
ATOM   5589  C39 POPEf 133      40.259  40.859  45.532  1.00  0.00           C
ATOM   5592 0C31 POPEf 133      40.999  41.169  46.842  1.00  0.00           C
ATOM   5595 1C31 POPEf 133      40.449  40.389  48.053  1.00  0.00           C
ATOM   5598 2C31 POPEf 133      41.049  40.869  49.393  1.00  0.00           C
ATOM   5601 3C31 POPEf 133      40.539  40.119  50.633  1.00  0.00           C
ATOM   5604 4C31 POPEf 133      39.019  40.249  50.833  1.00  0.00           C
ATOM   5607 5C31 POPEf 133      38.539  39.719  52.193  1.00  0.00           C
ATOM   5610 6C31 POPEf 133      37.029  39.859  52.393  1.00  0.00           C
ATOM   5614  NH3 POPEg 134      66.669 130.627  73.472  1.00  0.00           N
ATOM   5618  C12 POPEg 134      67.939 130.907  72.713  1.00  0.00           C
ATOM   5621  C11 POPEg 134      69.159 131.097  73.652  1.00  0.00           C
ATOM   5624  P   POPEg 134      69.009 128.707  74.822  1.00  0.00           P
ATOM   5625  O13 POPEg 134      69.939 127.959  75.692  1.00  0.00           O
ATOM   5626  O14 POPEg 134      67.809 129.307  75.432  1.00  0.00           O
ATOM   5627  O11 POPEg 134      68.559 127.859  73.572  1.00  0.00           O
ATOM   5628  O12 POPEg 134      69.769 129.907  74.142  1.00  0.00           O
ATOM   5629  C1  POPEg 134      69.419 126.859  72.993  1.00  0.00           C
ATOM   5632  C2  POPEg 134      69.869 127.259  71.562  1.00  0.00           C
ATOM   5634  O21 POPEg 134      69.539 126.189  70.663  1.00  0.00           O
ATOM   5635  C21 POPEg 134      69.309 126.539  69.413  1.00  0.00           C
ATOM   5636  O22 POPEg 134      69.049 127.669  69.022  1.00  0.00           O
ATOM   5637  C22 POPEg 134      69.549 125.339  68.502  1.00  0.00           C
ATOM   5640  C3  POPEg 134      71.409 127.539  71.472  1.00  0.00           C
ATOM   5643  O31 POPEg 134      71.809 127.889  70.123  1.00  0.00           O
ATOM   5644  C31 POPEg 134      71.739 129.167  69.822  1.00  0.00           C
ATOM   5645  O32 POPEg 134      71.709 130.087  70.622  1.00  0.00           O
ATOM   5646  C32 POPEg 134      71.609 129.327  68.302  1.00  0.00           C
ATOM   5649  C23 POPEg 134      68.799 125.399  67.152  1.00  0.00           C
ATOM   5652  C24 POPEg 134      69.399 124.459  66.093  1.00  0.00           C
ATOM   5655  C25 POPEg 134      68.679 124.499  64.722  1.00  0.00           C
ATOM   5658  C26 POPEg 134      68.029 125.859  64.412  1.00  0.00           C
ATOM   5661  C27 POPEg 134      67.509 126.039  62.983  1.00  0.00           C
ATOM   5664  C28 POPEg 134      66.369 127.089  62.962  1.00  0.00           C
ATOM   5667  C29 POPEg 134      65.939 127.539  61.592  1.00  0.00           C
ATOM   5669 0C21 POPEg 134      64.819 127.149  60.943  1.00  0.00           C
ATOM   5671 1C21 POPEg 134      63.849 126.109  61.443  1.00  0.00           C
ATOM   5674 2C21 POPEg 134      63.019 125.449  60.322  1.00  0.00           C
ATOM   5677 3C21 POPEg 134      61.789 126.269  59.902  1.00  0.00           C
ATOM   5680 4C21 POPEg 134      60.919 125.629  58.812  1.00  0.00           C
ATOM   5683 5C21 POPEg 134      61.589 125.639  57.423  1.00  0.00           C
ATOM   5686 6C21 POPEg 134      60.599 125.569  56.242  1.00  0.00           C
ATOM   5689 7C21 POPEg 134      61.279 125.859  54.893  1.00  0.00           C
ATOM   5692 8C21 POPEg 134      60.339 125.799  53.682  1.00  0.00           C
ATOM   5696  C33 POPEg 134      70.599 130.447  67.943  1.00  0.00           C
ATOM   5699  C34 POPEg 134      69.839 130.197  66.632  1.00  0.00           C
ATOM   5702  C35 POPEg 134      68.829 131.307  66.312  1.00  0.00           C
ATOM   5705  C36 POPEg 134      67.919 130.957  65.123  1.00  0.00           C
ATOM   5708  C37 POPEg 134      67.149 132.167  64.573  1.00  0.00           C
ATOM   5711  C38 POPEg 134      66.209 131.787  63.423  1.00  0.00           C
ATOM   5714  C39 POPEg 134      65.589 132.957  62.642  1.00  0.00           C
ATOM   5717 0C31 POPEg 134      64.979 134.077  63.502  1.00  0.00           C
ATOM   5720 1C31 POPEg 134      63.559 134.417  63.042  1.00  0.00           C
ATOM   5723 2C31 POPEg 134      62.769 135.247  64.062  1.00  0.00           C
ATOM   5726 3C31 POPEg 134      61.279 135.307  63.702  1.00  0.00           C
ATOM   5729 4C31 POPEg 134      60.989 136.327  62.593  1.00  0.00           C
ATOM   5732 5C31 POPEg 134      59.489 136.447  62.303  1.00  0.00           C
ATOM   5735 6C31 POPEg 134      59.159 137.487  61.233  1.00  0.00           C
ATOM   5739  NH3 POPEh 135      65.159  99.429  73.292  1.00  0.00           N
ATOM   5743  C12 POPEh 135      64.949  98.089  73.963  1.00  0.00           C
ATOM   5746  C11 POPEh 135      63.989  97.199  73.152  1.00  0.00           C
ATOM   5749  P   POPEh 135      61.569  96.329  73.443  1.00  0.00           P
ATOM   5750  O13 POPEh 135      62.119  95.109  74.083  1.00  0.00           O
ATOM   5751  O14 POPEh 135      60.249  96.849  73.893  1.00  0.00           O
ATOM   5752  O11 POPEh 135      61.509  96.149  71.883  1.00  0.00           O
ATOM   5753  O12 POPEh 135      62.639  97.479  73.553  1.00  0.00           O
ATOM   5754  C1  POPEh 135      61.049  94.979  71.203  1.00  0.00           C
ATOM   5757  C2  POPEh 135      60.079  95.379  70.052  1.00  0.00           C
ATOM   5759  O21 POPEh 135      60.009  94.289  69.123  1.00  0.00           O
ATOM   5760  C21 POPEh 135      58.979  94.279  68.273  1.00  0.00           C
ATOM   5761  O22 POPEh 135      57.999  94.999  68.323  1.00  0.00           O
ATOM   5762  C22 POPEh 135      59.209  93.209  67.193  1.00  0.00           C
ATOM   5765  C3  POPEh 135      60.599  96.679  69.363  1.00  0.00           C
ATOM   5768  O31 POPEh 135      59.539  97.419  68.732  1.00  0.00           O
ATOM   5769  C31 POPEh 135      59.539  97.389  67.413  1.00  0.00           C
ATOM   5770  O32 POPEh 135      60.329  96.799  66.712  1.00  0.00           O
ATOM   5771  C32 POPEh 135      58.349  98.189  66.902  1.00  0.00           C
ATOM   5774  C23 POPEh 135      58.469  93.499  65.862  1.00  0.00           C
ATOM   5777  C24 POPEh 135      58.639  92.389  64.812  1.00  0.00           C
ATOM   5780  C25 POPEh 135      57.679  92.489  63.612  1.00  0.00           C
ATOM   5783  C26 POPEh 135      58.019  91.479  62.502  1.00  0.00           C
ATOM   5786  C27 POPEh 135      56.969  91.309  61.403  1.00  0.00           C
ATOM   5789  C28 POPEh 135      57.539  90.509  60.202  1.00  0.00           C
ATOM   5792  C29 POPEh 135      56.569  89.569  59.523  1.00  0.00           C
ATOM   5794 0C21 POPEh 135      56.229  89.539  58.213  1.00  0.00           C
ATOM   5796 1C21 POPEh 135      56.689  90.489  57.133  1.00  0.00           C
ATOM   5799 2C21 POPEh 135      57.949  89.999  56.392  1.00  0.00           C
ATOM   5802 3C21 POPEh 135      58.399  90.949  55.272  1.00  0.00           C
ATOM   5805 4C21 POPEh 135      59.539  90.359  54.422  1.00  0.00           C
ATOM   5808 5C21 POPEh 135      60.029  91.309  53.313  1.00  0.00           C
ATOM   5811 6C21 POPEh 135      60.569  90.549  52.093  1.00  0.00           C
ATOM   5814 7C21 POPEh 135      61.089  91.479  50.982  1.00  0.00           C
ATOM   5817 8C21 POPEh 135      61.229  90.789  49.622  1.00  0.00           C
ATOM   5821  C33 POPEh 135      58.549  98.689  65.462  1.00  0.00           C
ATOM   5824  C34 POPEh 135      57.239  99.139  64.812  1.00  0.00           C
ATOM   5827  C35 POPEh 135      56.119  98.089  64.822  1.00  0.00           C
ATOM   5830  C36 POPEh 135      56.549  96.689  64.342  1.00  0.00           C
ATOM   5833  C37 POPEh 135      55.469  95.619  64.573  1.00  0.00           C
ATOM   5836  C38 POPEh 135      54.339  95.659  63.533  1.00  0.00           C
ATOM   5839  C39 POPEh 135      54.779  95.079  62.182  1.00  0.00           C
ATOM   5842 0C31 POPEh 135      53.679  95.199  61.132  1.00  0.00           C
ATOM   5845 1C31 POPEh 135      54.019  94.409  59.873  1.00  0.00           C
ATOM   5848 2C31 POPEh 135      52.929  94.569  58.812  1.00  0.00           C
ATOM   5851 3C31 POPEh 135      53.139  93.739  57.553  1.00  0.00           C
ATOM   5854 4C31 POPEh 135      54.419  94.069  56.782  1.00  0.00           C
ATOM   5857 5C31 POPEh 135      54.389  93.529  55.342  1.00  0.00           C
ATOM   5860 6C31 POPEh 135      55.699  93.709  54.583  1.00  0.00           C
ATOM   5864  NH3 POPEi 136      67.149   5.249  29.393  1.00  0.00           N
ATOM   5868  C12 POPEi 136      67.869   5.049  28.083  1.00  0.00           C
ATOM   5871  C11 POPEi 136      69.239   4.379  28.263  1.00  0.00           C
ATOM   5874  P   POPEi 136      69.389   2.749  30.293  1.00  0.00           P
ATOM   5875  O13 POPEi 136      68.439   1.729  30.753  1.00  0.00           O
ATOM   5876  O14 POPEi 136      70.839   2.559  30.503  1.00  0.00           O
ATOM   5877  O11 POPEi 136      68.959   4.129  30.912  1.00  0.00           O
ATOM   5878  O12 POPEi 136      69.099   3.059  28.783  1.00  0.00           O
ATOM   5879  C1  POPEi 136      69.849   4.979  31.633  1.00  0.00           C
ATOM   5882  C2  POPEi 136      69.779   4.669  33.143  1.00  0.00           C
ATOM   5884  O21 POPEi 136      69.679   5.919  33.872  1.00  0.00           O
ATOM   5885  C21 POPEi 136      69.119   5.749  35.072  1.00  0.00           C
ATOM   5886  O22 POPEi 136      68.679   4.699  35.503  1.00  0.00           O
ATOM   5887  C22 POPEi 136      69.129   7.039  35.883  1.00  0.00           C
ATOM   5890  C3  POPEi 136      70.989   3.789  33.612  1.00  0.00           C
ATOM   5893  O31 POPEi 136      70.949   3.589  35.043  1.00  0.00           O
ATOM   5894  C31 POPEi 136      72.049   3.879  35.703  1.00  0.00           C
ATOM   5895  O32 POPEi 136      73.179   3.779  35.262  1.00  0.00           O
ATOM   5896  C32 POPEi 136      71.739   4.399  37.103  1.00  0.00           C
ATOM   5899  C23 POPEi 136      67.989   7.009  36.933  1.00  0.00           C
ATOM   5902  C24 POPEi 136      68.259   7.799  38.213  1.00  0.00           C
ATOM   5905  C25 POPEi 136      66.919   8.099  38.913  1.00  0.00           C
ATOM   5908  C26 POPEi 136      67.059   8.899  40.202  1.00  0.00           C
ATOM   5911  C27 POPEi 136      65.729   9.509  40.672  1.00  0.00           C
ATOM   5914  C28 POPEi 136      65.899  10.349  41.953  1.00  0.00           C
ATOM   5917  C29 POPEi 136      64.649  11.039  42.463  1.00  0.00           C
ATOM   5919 0C21 POPEi 136      63.679  10.469  43.172  1.00  0.00           C
ATOM   5921 1C21 POPEi 136      63.599   8.999  43.533  1.00  0.00           C
ATOM   5924 2C21 POPEi 136      63.989   8.679  44.992  1.00  0.00           C
ATOM   5927 3C21 POPEi 136      63.849   7.179  45.263  1.00  0.00           C
ATOM   5930 4C21 POPEi 136      64.129   6.759  46.712  1.00  0.00           C
ATOM   5933 5C21 POPEi 136      63.689   5.309  46.972  1.00  0.00           C
ATOM   5936 6C21 POPEi 136      64.079   4.789  48.362  1.00  0.00           C
ATOM   5939 7C21 POPEi 136      63.349   3.499  48.752  1.00  0.00           C
ATOM   5942 8C21 POPEi 136      63.799   2.949  50.113  1.00  0.00           C
ATOM   5946  C33 POPEi 136      73.039   4.799  37.842  1.00  0.00           C
ATOM   5949  C34 POPEi 136      72.839   5.649  39.092  1.00  0.00           C
ATOM   5952  C35 POPEi 136      72.399   4.819  40.293  1.00  0.00           C
ATOM   5955  C36 POPEi 136      72.439   5.569  41.632  1.00  0.00           C
ATOM   5958  C37 POPEi 136      72.219   4.619  42.833  1.00  0.00           C
ATOM   5961  C38 POPEi 136      72.529   5.229  44.202  1.00  0.00           C
ATOM   5964  C39 POPEi 136      73.999   5.659  44.383  1.00  0.00           C
ATOM   5967 0C31 POPEi 136      75.039   4.619  43.943  1.00  0.00           C
ATOM   5970 1C31 POPEi 136      76.479   5.119  44.142  1.00  0.00           C
ATOM   5973 2C31 POPEi 136      77.489   4.409  43.242  1.00  0.00           C
ATOM   5976 3C31 POPEi 136      77.869   3.009  43.713  1.00  0.00           C
ATOM   5979 4C31 POPEi 136      79.079   3.039  44.652  1.00  0.00           C
ATOM   5982 5C31 POPEi 136      79.369   1.659  45.253  1.00  0.00           C
ATOM   5985 6C31 POPEi 136      78.599   1.409  46.553  1.00  0.00           C
ATOM   5989  NH3 POPEj 137     103.629  46.389  28.513  1.00  0.00           N
ATOM   5993  C12 POPEj 137     102.609  46.359  27.413  1.00  0.00           C
ATOM   5996  C11 POPEj 137     101.309  45.669  27.873  1.00  0.00           C
ATOM   5999  P   POPEj 137     100.489  47.079  29.983  1.00  0.00           P
ATOM   6000  O13 POPEj 137     101.829  47.679  30.223  1.00  0.00           O
ATOM   6001  O14 POPEj 137      99.289  47.909  30.212  1.00  0.00           O
ATOM   6002  O11 POPEj 137     100.389  45.679  30.753  1.00  0.00           O
ATOM   6003  O12 POPEj 137     100.409  46.579  28.492  1.00  0.00           O
ATOM   6004  C1  POPEj 137      99.109  45.249  31.262  1.00  0.00           C
ATOM   6007  C2  POPEj 137      99.109  43.839  31.922  1.00  0.00           C
ATOM   6009  O21 POPEj 137      97.729  43.509  32.172  1.00  0.00           O
ATOM   6010  C21 POPEj 137      97.429  42.219  32.162  1.00  0.00           C
ATOM   6011  O22 POPEj 137      98.169  41.309  31.852  1.00  0.00           O
ATOM   6012  C22 POPEj 137      95.959  42.029  32.572  1.00  0.00           C
ATOM   6015  C3  POPEj 137      99.859  43.819  33.282  1.00  0.00           C
ATOM   6018  O31 POPEj 137      99.779  42.519  33.923  1.00  0.00           O
ATOM   6019  C31 POPEj 137      99.599  42.479  35.243  1.00  0.00           C
ATOM   6020  O32 POPEj 137      99.519  43.459  35.973  1.00  0.00           O
ATOM   6021  C32 POPEj 137      99.659  41.019  35.693  1.00  0.00           C
ATOM   6024  C23 POPEj 137      95.779  41.249  33.903  1.00  0.00           C
ATOM   6027  C24 POPEj 137      95.809  42.169  35.132  1.00  0.00           C
ATOM   6030  C25 POPEj 137      95.589  41.399  36.442  1.00  0.00           C
ATOM   6033  C26 POPEj 137      95.049  42.279  37.572  1.00  0.00           C
ATOM   6036  C27 POPEj 137      95.019  41.549  38.933  1.00  0.00           C
ATOM   6039  C28 POPEj 137      94.299  42.349  40.033  1.00  0.00           C
ATOM   6042  C29 POPEj 137      94.639  41.859  41.423  1.00  0.00           C
ATOM   6044 0C21 POPEj 137      93.809  41.339  42.353  1.00  0.00           C
ATOM   6046 1C21 POPEj 137      92.329  41.079  42.242  1.00  0.00           C
ATOM   6049 2C21 POPEj 137      91.459  42.219  42.822  1.00  0.00           C
ATOM   6052 3C21 POPEj 137      90.039  41.769  43.203  1.00  0.00           C
ATOM   6055 4C21 POPEj 137      89.029  42.929  43.353  1.00  0.00           C
ATOM   6058 5C21 POPEj 137      89.339  43.959  44.453  1.00  0.00           C
ATOM   6061 6C21 POPEj 137      88.659  45.309  44.173  1.00  0.00           C
ATOM   6064 7C21 POPEj 137      89.139  46.449  45.082  1.00  0.00           C
ATOM   6067 8C21 POPEj 137      88.789  47.829  44.542  1.00  0.00           C
ATOM   6071  C33 POPEj 137      99.769  40.789  37.222  1.00  0.00           C
ATOM   6074  C34 POPEj 137     100.019  39.309  37.562  1.00  0.00           C
ATOM   6077  C35 POPEj 137     100.209  39.019  39.062  1.00  0.00           C
ATOM   6080  C36 POPEj 137      99.019  39.409  39.952  1.00  0.00           C
ATOM   6083  C37 POPEj 137      99.219  38.999  41.423  1.00  0.00           C
ATOM   6086  C38 POPEj 137      98.189  39.649  42.362  1.00  0.00           C
ATOM   6089  C39 POPEj 137      98.289  39.159  43.812  1.00  0.00           C
ATOM   6092 0C31 POPEj 137      97.509  40.029  44.812  1.00  0.00           C
ATOM   6095 1C31 POPEj 137      97.469  39.409  46.213  1.00  0.00           C
ATOM   6098 2C31 POPEj 137      97.089  40.369  47.343  1.00  0.00           C
ATOM   6101 3C31 POPEj 137      95.629  40.859  47.312  1.00  0.00           C
ATOM   6104 4C31 POPEj 137      95.299  41.699  48.542  1.00  0.00           C
ATOM   6107 5C31 POPEj 137      93.889  42.309  48.502  1.00  0.00           C
ATOM   6110 6C31 POPEj 137      93.499  42.999  49.812  1.00  0.00           C
ATOM   6114  NH3 POPEk 138      45.029 122.229  71.092  1.00  0.00           N
ATOM   6118  C12 POPEk 138      45.309 123.169  72.222  1.00  0.00           C
ATOM   6121  C11 POPEk 138      46.099 124.379  71.712  1.00  0.00           C
ATOM   6124  P   POPEk 138      47.399 126.349  72.822  1.00  0.00           P
ATOM   6125  O13 POPEk 138      46.939 127.639  73.393  1.00  0.00           O
ATOM   6126  O14 POPEk 138      48.549 125.669  73.483  1.00  0.00           O
ATOM   6127  O11 POPEk 138      47.799 126.529  71.302  1.00  0.00           O
ATOM   6128  O12 POPEk 138      46.199 125.329  72.763  1.00  0.00           O
ATOM   6129  C1  POPEk 138      47.019 127.359  70.453  1.00  0.00           C
ATOM   6132  C2  POPEk 138      47.489 127.169  68.992  1.00  0.00           C
ATOM   6134  O21 POPEk 138      46.819 128.157  68.172  1.00  0.00           O
ATOM   6135  C21 POPEk 138      47.479 128.407  67.052  1.00  0.00           C
ATOM   6136  O22 POPEk 138      48.619 128.049  66.823  1.00  0.00           O
ATOM   6137  C22 POPEk 138      46.619 129.207  66.083  1.00  0.00           C
ATOM   6140  C3  POPEk 138      47.239 125.729  68.463  1.00  0.00           C
ATOM   6143  O31 POPEk 138      47.999 125.439  67.263  1.00  0.00           O
ATOM   6144  C31 POPEk 138      47.309 124.929  66.242  1.00  0.00           C
ATOM   6145  O32 POPEk 138      46.139 124.589  66.283  1.00  0.00           O
ATOM   6146  C32 POPEk 138      48.159 124.879  64.963  1.00  0.00           C
ATOM   6149  C23 POPEk 138      46.959 128.837  64.622  1.00  0.00           C
ATOM   6152  C24 POPEk 138      46.119 129.617  63.612  1.00  0.00           C
ATOM   6155  C25 POPEk 138      46.719 129.627  62.203  1.00  0.00           C
ATOM   6158  C26 POPEk 138      45.869 130.507  61.283  1.00  0.00           C
ATOM   6161  C27 POPEk 138      46.559 130.917  59.972  1.00  0.00           C
ATOM   6164  C28 POPEk 138      45.609 131.757  59.103  1.00  0.00           C
ATOM   6167  C29 POPEk 138      46.329 132.657  58.133  1.00  0.00           C
ATOM   6169 0C21 POPEk 138      46.409 133.997  58.203  1.00  0.00           C
ATOM   6171 1C21 POPEk 138      45.789 134.867  59.263  1.00  0.00           C
ATOM   6174 2C21 POPEk 138      45.719 136.337  58.822  1.00  0.00           C
ATOM   6177 3C21 POPEk 138      44.669 136.587  57.733  1.00  0.00           C
ATOM   6180 4C21 POPEk 138      44.939 137.827  56.873  1.00  0.00           C
ATOM   6183 5C21 POPEk 138      46.099 137.597  55.883  1.00  0.00           C
ATOM   6186 6C21 POPEk 138      46.359 138.787  54.952  1.00  0.00           C
ATOM   6189 7C21 POPEk 138      47.589 138.557  54.083  1.00  0.00           C
ATOM   6192 8C21 POPEk 138      47.829 139.667  53.053  1.00  0.00           C
ATOM   6196  C33 POPEk 138      47.309 124.839  63.652  1.00  0.00           C
ATOM   6199  C34 POPEk 138      46.909 123.459  63.092  1.00  0.00           C
ATOM   6202  C35 POPEk 138      46.109 123.589  61.782  1.00  0.00           C
ATOM   6205  C36 POPEk 138      45.799 122.279  61.042  1.00  0.00           C
ATOM   6208  C37 POPEk 138      44.809 122.509  59.893  1.00  0.00           C
ATOM   6211  C38 POPEk 138      44.379 121.229  59.152  1.00  0.00           C
ATOM   6214  C39 POPEk 138      45.239 120.929  57.912  1.00  0.00           C
ATOM   6217 0C31 POPEk 138      44.439 120.269  56.772  1.00  0.00           C
ATOM   6220 1C31 POPEk 138      45.169 120.329  55.423  1.00  0.00           C
ATOM   6223 2C31 POPEk 138      44.239 120.089  54.222  1.00  0.00           C
ATOM   6226 3C31 POPEk 138      44.969 120.119  52.873  1.00  0.00           C
ATOM   6229 4C31 POPEk 138      45.799 118.859  52.613  1.00  0.00           C
ATOM   6232 5C31 POPEk 138      46.619 118.909  51.322  1.00  0.00           C
ATOM   6235 6C31 POPEk 138      47.349 117.599  51.013  1.00  0.00           C
ATOM   6239  NH3 POPEl 139     108.009 106.029  27.583  1.00  0.00           N
ATOM   6243  C12 POPEl 139     109.209 105.269  27.072  1.00  0.00           C
ATOM   6246  C11 POPEl 139     110.509 106.089  27.223  1.00  0.00           C
ATOM   6249  P   POPEl 139     112.149 104.359  28.233  1.00  0.00           P
ATOM   6250  O13 POPEl 139     111.149 104.399  29.323  1.00  0.00           O
ATOM   6251  O14 POPEl 139     112.459 103.019  27.673  1.00  0.00           O
ATOM   6252  O11 POPEl 139     113.449 105.089  28.733  1.00  0.00           O
ATOM   6253  O12 POPEl 139     111.639 105.259  27.032  1.00  0.00           O
ATOM   6254  C1  POPEl 139     114.479 104.309  29.342  1.00  0.00           C
ATOM   6257  C2  POPEl 139     114.889 104.829  30.742  1.00  0.00           C
ATOM   6259  O21 POPEl 139     114.989 103.739  31.652  1.00  0.00           O
ATOM   6260  C21 POPEl 139     116.099 103.039  31.633  1.00  0.00           C
ATOM   6261  O22 POPEl 139     117.069 103.249  30.912  1.00  0.00           O
ATOM   6262  C22 POPEl 139     115.959 102.009  32.753  1.00  0.00           C
ATOM   6265  C3  POPEl 139     113.929 105.849  31.413  1.00  0.00           C
ATOM   6268  O31 POPEl 139     114.629 106.559  32.452  1.00  0.00           O
ATOM   6269  C31 POPEl 139     114.339 106.579  33.742  1.00  0.00           C
ATOM   6270  O32 POPEl 139     114.929 107.289  34.542  1.00  0.00           O
ATOM   6271  C32 POPEl 139     113.219 105.629  34.212  1.00  0.00           C
ATOM   6274  C23 POPEl 139     116.059 102.659  34.152  1.00  0.00           C
ATOM   6277  C24 POPEl 139     117.519 102.829  34.573  1.00  0.00           C
ATOM   6280  C25 POPEl 139     117.739 103.799  35.742  1.00  0.00           C
ATOM   6283  C26 POPEl 139     117.319 103.269  37.122  1.00  0.00           C
ATOM   6286  C27 POPEl 139     115.999 103.839  37.673  1.00  0.00           C
ATOM   6289  C28 POPEl 139     115.539 103.089  38.943  1.00  0.00           C
ATOM   6292  C29 POPEl 139     116.509 103.219  40.093  1.00  0.00           C
ATOM   6294 0C21 POPEl 139     116.249 103.699  41.332  1.00  0.00           C
ATOM   6296 1C21 POPEl 139     114.919 104.179  41.863  1.00  0.00           C
ATOM   6299 2C21 POPEl 139     114.729 105.699  41.792  1.00  0.00           C
ATOM   6302 3C21 POPEl 139     114.689 106.219  40.353  1.00  0.00           C
ATOM   6305 4C21 POPEl 139     114.329 107.699  40.223  1.00  0.00           C
ATOM   6308 5C21 POPEl 139     114.399 108.129  38.752  1.00  0.00           C
ATOM   6311 6C21 POPEl 139     113.929 109.559  38.502  1.00  0.00           C
ATOM   6314 7C21 POPEl 139     113.989 109.909  37.013  1.00  0.00           C
ATOM   6317 8C21 POPEl 139     113.369 111.269  36.662  1.00  0.00           C
ATOM   6321  C33 POPEl 139     112.959 105.779  35.742  1.00  0.00           C
ATOM   6324  C34 POPEl 139     112.009 104.729  36.353  1.00  0.00           C
ATOM   6327  C35 POPEl 139     111.629 105.069  37.812  1.00  0.00           C
ATOM   6330  C36 POPEl 139     111.299 103.849  38.682  1.00  0.00           C
ATOM   6333  C37 POPEl 139     110.869 104.219  40.123  1.00  0.00           C
ATOM   6336  C38 POPEl 139     110.939 103.029  41.093  1.00  0.00           C
ATOM   6339  C39 POPEl 139     110.349 103.309  42.492  1.00  0.00           C
ATOM   6342 0C31 POPEl 139     111.059 104.409  43.292  1.00  0.00           C
ATOM   6345 1C31 POPEl 139     110.589 104.489  44.752  1.00  0.00           C
ATOM   6348 2C31 POPEl 139     111.269 105.639  45.513  1.00  0.00           C
ATOM   6351 3C31 POPEl 139     110.859 105.719  46.992  1.00  0.00           C
ATOM   6354 4C31 POPEl 139     111.369 107.009  47.653  1.00  0.00           C
ATOM   6357 5C31 POPEl 139     111.159 107.059  49.173  1.00  0.00           C
ATOM   6360 6C31 POPEl 139     111.699 108.339  49.802  1.00  0.00           C
ATOM   6364  NH3 POPEm 140      19.359  32.979  68.922  1.00  0.00           N
ATOM   6368  C12 POPEm 140      19.479  34.209  69.783  1.00  0.00           C
ATOM   6371  C11 POPEm 140      20.919  34.529  70.233  1.00  0.00           C
ATOM   6374  P   POPEm 140      20.579  37.019  71.152  1.00  0.00           P
ATOM   6375  O13 POPEm 140      20.789  36.629  72.573  1.00  0.00           O
ATOM   6376  O14 POPEm 140      19.189  37.299  70.703  1.00  0.00           O
ATOM   6377  O11 POPEm 140      21.489  38.259  70.762  1.00  0.00           O
ATOM   6378  O12 POPEm 140      21.189  35.929  70.202  1.00  0.00           O
ATOM   6379  C1  POPEm 140      22.849  38.149  70.312  1.00  0.00           C
ATOM   6382  C2  POPEm 140      23.109  38.409  68.773  1.00  0.00           C
ATOM   6384  O21 POPEm 140      22.299  39.479  68.222  1.00  0.00           O
ATOM   6385  C21 POPEm 140      22.819  40.689  68.413  1.00  0.00           C
ATOM   6386  O22 POPEm 140      23.839  40.929  69.042  1.00  0.00           O
ATOM   6387  C22 POPEm 140      21.929  41.779  67.793  1.00  0.00           C
ATOM   6390  C3  POPEm 140      22.919  37.129  67.923  1.00  0.00           C
ATOM   6393  O31 POPEm 140      23.499  37.299  66.613  1.00  0.00           O
ATOM   6394  C31 POPEm 140      23.229  36.299  65.773  1.00  0.00           C
ATOM   6395  O32 POPEm 140      22.499  35.359  65.992  1.00  0.00           O
ATOM   6396  C32 POPEm 140      23.989  36.539  64.472  1.00  0.00           C
ATOM   6399  C23 POPEm 140      22.009  41.959  66.263  1.00  0.00           C
ATOM   6402  C24 POPEm 140      20.999  42.989  65.722  1.00  0.00           C
ATOM   6405  C25 POPEm 140      21.119  43.269  64.212  1.00  0.00           C
ATOM   6408  C26 POPEm 140      20.219  44.399  63.682  1.00  0.00           C
ATOM   6411  C27 POPEm 140      20.509  44.659  62.193  1.00  0.00           C
ATOM   6414  C28 POPEm 140      19.819  45.899  61.572  1.00  0.00           C
ATOM   6417  C29 POPEm 140      18.359  45.739  61.252  1.00  0.00           C
ATOM   6419 0C21 POPEm 140      17.829  45.079  60.202  1.00  0.00           C
ATOM   6421 1C21 POPEm 140      18.569  44.249  59.173  1.00  0.00           C
ATOM   6424 2C21 POPEm 140      17.789  42.969  58.853  1.00  0.00           C
ATOM   6427 3C21 POPEm 140      18.469  42.009  57.873  1.00  0.00           C
ATOM   6430 4C21 POPEm 140      17.509  40.909  57.382  1.00  0.00           C
ATOM   6433 5C21 POPEm 140      18.199  39.629  56.873  1.00  0.00           C
ATOM   6436 6C21 POPEm 140      17.219  38.659  56.182  1.00  0.00           C
ATOM   6439 7C21 POPEm 140      17.929  37.429  55.602  1.00  0.00           C
ATOM   6442 8C21 POPEm 140      17.019  36.489  54.803  1.00  0.00           C
ATOM   6446  C33 POPEm 140      24.089  35.259  63.612  1.00  0.00           C
ATOM   6449  C34 POPEm 140      24.959  35.469  62.362  1.00  0.00           C
ATOM   6452  C35 POPEm 140      25.109  34.209  61.513  1.00  0.00           C
ATOM   6455  C36 POPEm 140      26.029  34.439  60.303  1.00  0.00           C
ATOM   6458  C37 POPEm 140      25.909  33.349  59.233  1.00  0.00           C
ATOM   6461  C38 POPEm 140      26.809  33.609  58.022  1.00  0.00           C
ATOM   6464  C39 POPEm 140      26.399  32.799  56.782  1.00  0.00           C
ATOM   6467 0C31 POPEm 140      25.119  33.319  56.103  1.00  0.00           C
ATOM   6470 1C31 POPEm 140      24.779  32.489  54.853  1.00  0.00           C
ATOM   6473 2C31 POPEm 140      23.389  32.749  54.263  1.00  0.00           C
ATOM   6476 3C31 POPEm 140      23.079  31.709  53.183  1.00  0.00           C
ATOM   6479 4C31 POPEm 140      21.659  31.759  52.613  1.00  0.00           C
ATOM   6482 5C31 POPEm 140      21.329  30.459  51.852  1.00  0.00           C
ATOM   6485 6C31 POPEm 140      19.969  30.459  51.173  1.00  0.00           C
ATOM   6489  NH3 POPEn 141     133.727  63.139  29.992  1.00  0.00           N
ATOM   6493  C12 POPEn 141     132.307  63.519  30.313  1.00  0.00           C
ATOM   6496  C11 POPEn 141     131.457  63.779  29.063  1.00  0.00           C
ATOM   6499  P   POPEn 141     128.907  63.599  28.412  1.00  0.00           P
ATOM   6500  O13 POPEn 141     129.047  64.959  27.862  1.00  0.00           O
ATOM   6501  O14 POPEn 141     128.637  62.509  27.423  1.00  0.00           O
ATOM   6502  O11 POPEn 141     127.747  63.579  29.513  1.00  0.00           O
ATOM   6503  O12 POPEn 141     130.167  63.229  29.292  1.00  0.00           O
ATOM   6504  C1  POPEn 141     127.647  64.599  30.522  1.00  0.00           C
ATOM   6507  C2  POPEn 141     127.967  64.099  31.982  1.00  0.00           C
ATOM   6509  O21 POPEn 141     127.037  64.719  32.912  1.00  0.00           O
ATOM   6510  C21 POPEn 141     126.957  64.059  34.072  1.00  0.00           C
ATOM   6511  O22 POPEn 141     127.437  62.969  34.292  1.00  0.00           O
ATOM   6512  C22 POPEn 141     126.157  64.859  35.113  1.00  0.00           C
ATOM   6515  C3  POPEn 141     129.467  64.379  32.343  1.00  0.00           C
ATOM   6518  O31 POPEn 141     129.777  64.319  33.752  1.00  0.00           O
ATOM   6519  C31 POPEn 141     130.897  63.689  34.072  1.00  0.00           C
ATOM   6520  O32 POPEn 141     131.797  63.389  33.292  1.00  0.00           O
ATOM   6521  C32 POPEn 141     130.897  63.359  35.563  1.00  0.00           C
ATOM   6524  C23 POPEn 141     126.967  65.039  36.423  1.00  0.00           C
ATOM   6527  C24 POPEn 141     126.397  64.269  37.632  1.00  0.00           C
ATOM   6530  C25 POPEn 141     125.297  65.029  38.383  1.00  0.00           C
ATOM   6533  C26 POPEn 141     125.307  64.759  39.893  1.00  0.00           C
ATOM   6536  C27 POPEn 141     124.289  65.619  40.662  1.00  0.00           C
ATOM   6539  C28 POPEn 141     124.419  65.479  42.182  1.00  0.00           C
ATOM   6542  C29 POPEn 141     123.449  66.389  42.902  1.00  0.00           C
ATOM   6544 0C21 POPEn 141     122.669  66.079  43.952  1.00  0.00           C
ATOM   6546 1C21 POPEn 141     122.579  64.749  44.662  1.00  0.00           C
ATOM   6549 2C21 POPEn 141     123.379  64.689  45.972  1.00  0.00           C
ATOM   6552 3C21 POPEn 141     123.239  63.309  46.632  1.00  0.00           C
ATOM   6555 4C21 POPEn 141     123.849  63.219  48.042  1.00  0.00           C
ATOM   6558 5C21 POPEn 141     123.399  61.959  48.793  1.00  0.00           C
ATOM   6561 6C21 POPEn 141     122.159  62.169  49.673  1.00  0.00           C
ATOM   6564 7C21 POPEn 141     121.729  60.879  50.382  1.00  0.00           C
ATOM   6567 8C21 POPEn 141     120.569  61.039  51.373  1.00  0.00           C
ATOM   6571  C33 POPEn 141     130.367  61.939  35.802  1.00  0.00           C
ATOM   6574  C34 POPEn 141     130.717  61.419  37.193  1.00  0.00           C
ATOM   6577  C35 POPEn 141     130.267  59.969  37.372  1.00  0.00           C
ATOM   6580  C36 POPEn 141     130.607  59.429  38.762  1.00  0.00           C
ATOM   6583  C37 POPEn 141     130.097  57.999  38.983  1.00  0.00           C
ATOM   6586  C38 POPEn 141     130.467  57.459  40.382  1.00  0.00           C
ATOM   6589  C39 POPEn 141     129.697  58.129  41.522  1.00  0.00           C
ATOM   6592 0C31 POPEn 141     130.137  57.629  42.902  1.00  0.00           C
ATOM   6595 1C31 POPEn 141     129.717  58.599  44.013  1.00  0.00           C
ATOM   6598 2C31 POPEn 141     130.087  58.139  45.433  1.00  0.00           C
ATOM   6601 3C31 POPEn 141     131.287  58.879  46.052  1.00  0.00           C
ATOM   6604 4C31 POPEn 141     132.657  58.419  45.532  1.00  0.00           C
ATOM   6607 5C31 POPEn 141     133.807  59.029  46.353  1.00  0.00           C
ATOM   6610 6C31 POPEn 141     135.187  58.479  45.972  1.00  0.00           C
ATOM   6614  NH3 POPEo 142     109.179  78.159  30.002  1.00  0.00           N
ATOM   6618  C12 POPEo 142     110.609  78.059  30.452  1.00  0.00           C
ATOM   6621  C11 POPEo 142     111.539  78.809  29.482  1.00  0.00           C
ATOM   6624  P   POPEo 142     113.969  79.599  30.173  1.00  0.00           P
ATOM   6625  O13 POPEo 142     114.009  80.649  29.123  1.00  0.00           O
ATOM   6626  O14 POPEo 142     115.259  78.989  30.563  1.00  0.00           O
ATOM   6627  O11 POPEo 142     113.349  80.329  31.452  1.00  0.00           O
ATOM   6628  O12 POPEo 142     112.899  78.509  29.802  1.00  0.00           O
ATOM   6629  C1  POPEo 142     114.239  80.889  32.432  1.00  0.00           C
ATOM   6632  C2  POPEo 142     114.429  79.969  33.682  1.00  0.00           C
ATOM   6634  O21 POPEo 142     113.529  80.389  34.723  1.00  0.00           O
ATOM   6635  C21 POPEo 142     112.289  79.939  34.612  1.00  0.00           C
ATOM   6636  O22 POPEo 142     111.849  79.159  33.783  1.00  0.00           O
ATOM   6637  C22 POPEo 142     111.449  80.609  35.693  1.00  0.00           C
ATOM   6640  C3  POPEo 142     115.909  80.039  34.212  1.00  0.00           C
ATOM   6643  O31 POPEo 142     116.059  80.229  35.643  1.00  0.00           O
ATOM   6644  C31 POPEo 142     115.779  79.139  36.363  1.00  0.00           C
ATOM   6645  O32 POPEo 142     115.499  78.059  35.903  1.00  0.00           O
ATOM   6646  C32 POPEo 142     115.829  79.469  37.863  1.00  0.00           C
ATOM   6649  C23 POPEo 142     111.609  79.969  37.083  1.00  0.00           C
ATOM   6652  C24 POPEo 142     110.549  80.539  38.022  1.00  0.00           C
ATOM   6655  C25 POPEo 142     110.649  80.009  39.453  1.00  0.00           C
ATOM   6658  C26 POPEo 142     109.269  79.939  40.103  1.00  0.00           C
ATOM   6661  C27 POPEo 142     109.269  80.209  41.613  1.00  0.00           C
ATOM   6664  C28 POPEo 142     107.849  80.239  42.213  1.00  0.00           C
ATOM   6667  C29 POPEo 142     107.149  78.929  41.992  1.00  0.00           C
ATOM   6669 0C21 POPEo 142     106.729  78.049  42.923  1.00  0.00           C
ATOM   6671 1C21 POPEo 142     106.859  78.159  44.412  1.00  0.00           C
ATOM   6674 2C21 POPEo 142     107.349  76.859  45.072  1.00  0.00           C
ATOM   6677 3C21 POPEo 142     106.369  75.669  44.963  1.00  0.00           C
ATOM   6680 4C21 POPEo 142     106.679  74.649  43.853  1.00  0.00           C
ATOM   6683 5C21 POPEo 142     108.019  73.919  44.053  1.00  0.00           C
ATOM   6686 6C21 POPEo 142     108.359  72.929  42.933  1.00  0.00           C
ATOM   6689 7C21 POPEo 142     109.719  72.269  43.183  1.00  0.00           C
ATOM   6692 8C21 POPEo 142     110.279  71.499  41.982  1.00  0.00           C
ATOM   6696  C33 POPEo 142     115.189  78.369  38.742  1.00  0.00           C
ATOM   6699  C34 POPEo 142     115.149  78.699  40.253  1.00  0.00           C
ATOM   6702  C35 POPEo 142     116.469  78.379  40.972  1.00  0.00           C
ATOM   6705  C36 POPEo 142     116.359  78.399  42.512  1.00  0.00           C
ATOM   6708  C37 POPEo 142     117.739  78.289  43.183  1.00  0.00           C
ATOM   6711  C38 POPEo 142     117.759  78.639  44.682  1.00  0.00           C
ATOM   6714  C39 POPEo 142     117.039  77.609  45.563  1.00  0.00           C
ATOM   6717 0C31 POPEo 142     117.389  77.759  47.052  1.00  0.00           C
ATOM   6720 1C31 POPEo 142     116.919  76.579  47.923  1.00  0.00           C
ATOM   6723 2C31 POPEo 142     117.469  76.659  49.352  1.00  0.00           C
ATOM   6726 3C31 POPEo 142     116.949  75.539  50.272  1.00  0.00           C
ATOM   6729 4C31 POPEo 142     115.519  75.779  50.783  1.00  0.00           C
ATOM   6732 5C31 POPEo 142     115.009  74.619  51.652  1.00  0.00           C
ATOM   6735 6C31 POPEo 142     113.639  74.889  52.292  1.00  0.00           C
ATOM   6739  NH3 POPEp 143      79.619  10.329  28.793  1.00  0.00           N
ATOM   6743  C12 POPEp 143      79.109  11.749  28.923  1.00  0.00           C
ATOM   6746  C11 POPEp 143      78.749  12.109  30.383  1.00  0.00           C
ATOM   6749  P   POPEp 143      77.929  14.599  30.443  1.00  0.00           P
ATOM   6750  O13 POPEp 143      78.949  14.939  29.422  1.00  0.00           O
ATOM   6751  O14 POPEp 143      76.619  15.289  30.412  1.00  0.00           O
ATOM   6752  O11 POPEp 143      78.589  14.839  31.863  1.00  0.00           O
ATOM   6753  O12 POPEp 143      77.669  13.039  30.443  1.00  0.00           O
ATOM   6754  C1  POPEp 143      77.859  14.889  33.073  1.00  0.00           C
ATOM   6757  C2  POPEp 143      78.719  14.299  34.212  1.00  0.00           C
ATOM   6759  O21 POPEp 143      78.179  14.669  35.513  1.00  0.00           O
ATOM   6760  C21 POPEp 143      77.309  13.769  35.932  1.00  0.00           C
ATOM   6761  O22 POPEp 143      76.809  12.909  35.233  1.00  0.00           O
ATOM   6762  C22 POPEp 143      76.949  13.929  37.413  1.00  0.00           C
ATOM   6765  C3  POPEp 143      80.179  14.789  34.152  1.00  0.00           C
ATOM   6768  O31 POPEp 143      80.859  14.369  35.353  1.00  0.00           O
ATOM   6769  C31 POPEp 143      82.179  14.439  35.282  1.00  0.00           C
ATOM   6770  O32 POPEp 143      82.819  14.749  34.292  1.00  0.00           O
ATOM   6771  C32 POPEp 143      82.779  14.189  36.652  1.00  0.00           C
ATOM   6774  C23 POPEp 143      76.679  12.539  38.013  1.00  0.00           C
ATOM   6777  C24 POPEp 143      76.189  12.539  39.472  1.00  0.00           C
ATOM   6780  C25 POPEp 143      77.229  12.059  40.472  1.00  0.00           C
ATOM   6783  C26 POPEp 143      78.459  12.969  40.583  1.00  0.00           C
ATOM   6786  C27 POPEp 143      78.159  14.349  41.163  1.00  0.00           C
ATOM   6789  C28 POPEp 143      79.439  15.189  41.173  1.00  0.00           C
ATOM   6792  C29 POPEp 143      79.369  16.439  42.003  1.00  0.00           C
ATOM   6794 0C21 POPEp 143      79.899  16.549  43.232  1.00  0.00           C
ATOM   6796 1C21 POPEp 143      80.579  15.419  43.962  1.00  0.00           C
ATOM   6799 2C21 POPEp 143      81.019  15.859  45.373  1.00  0.00           C
ATOM   6802 3C21 POPEp 143      79.859  16.149  46.312  1.00  0.00           C
ATOM   6805 4C21 POPEp 143      80.339  16.789  47.623  1.00  0.00           C
ATOM   6808 5C21 POPEp 143      79.189  17.279  48.513  1.00  0.00           C
ATOM   6811 6C21 POPEp 143      78.419  16.149  49.222  1.00  0.00           C
ATOM   6814 7C21 POPEp 143      77.359  16.689  50.183  1.00  0.00           C
ATOM   6817 8C21 POPEp 143      76.669  15.599  51.002  1.00  0.00           C
ATOM   6821  C33 POPEp 143      83.909  13.139  36.623  1.00  0.00           C
ATOM   6824  C34 POPEp 143      84.819  13.209  37.853  1.00  0.00           C
ATOM   6827  C35 POPEp 143      85.769  11.999  37.933  1.00  0.00           C
ATOM   6830  C36 POPEp 143      87.169  12.359  38.443  1.00  0.00           C
ATOM   6833  C37 POPEp 143      87.239  12.709  39.932  1.00  0.00           C
ATOM   6836  C38 POPEp 143      88.639  13.189  40.342  1.00  0.00           C
ATOM   6839  C39 POPEp 143      88.739  13.659  41.803  1.00  0.00           C
ATOM   6842 0C31 POPEp 143      89.009  12.539  42.822  1.00  0.00           C
ATOM   6845 1C31 POPEp 143      89.249  13.079  44.243  1.00  0.00           C
ATOM   6848 2C31 POPEp 143      89.829  12.009  45.183  1.00  0.00           C
ATOM   6851 3C31 POPEp 143      89.839  12.419  46.662  1.00  0.00           C
ATOM   6854 4C31 POPEp 143      90.699  13.649  46.982  1.00  0.00           C
ATOM   6857 5C31 POPEp 143      90.839  13.879  48.502  1.00  0.00           C
ATOM   6860 6C31 POPEp 143      91.779  15.019  48.882  1.00  0.00           C
ATOM   6864  NH3 POPEq 144       6.279  47.659  26.833  1.00  0.00           N
ATOM   6868  C12 POPEq 144       6.949  48.639  25.903  1.00  0.00           C
ATOM   6871  C11 POPEq 144       7.919  49.549  26.672  1.00  0.00           C
ATOM   6874  P   POPEq 144       6.309  51.179  27.983  1.00  0.00           P
ATOM   6875  O13 POPEq 144       7.029  52.459  28.133  1.00  0.00           O
ATOM   6876  O14 POPEq 144       5.409  51.099  26.802  1.00  0.00           O
ATOM   6877  O11 POPEq 144       5.489  50.829  29.272  1.00  0.00           O
ATOM   6878  O12 POPEq 144       7.349  50.009  27.892  1.00  0.00           O
ATOM   6879  C1  POPEq 144       6.009  50.429  30.542  1.00  0.00           C
ATOM   6882  C2  POPEq 144       6.609  48.989  30.583  1.00  0.00           C
ATOM   6884  O21 POPEq 144       5.959  48.119  31.522  1.00  0.00           O
ATOM   6885  C21 POPEq 144       6.099  48.359  32.813  1.00  0.00           C
ATOM   6886  O22 POPEq 144       6.699  49.279  33.323  1.00  0.00           O
ATOM   6887  C22 POPEq 144       5.309  47.269  33.543  1.00  0.00           C
ATOM   6890  C3  POPEq 144       8.169  48.949  30.722  1.00  0.00           C
ATOM   6893  O31 POPEq 144       8.709  47.619  30.883  1.00  0.00           O
ATOM   6894  C31 POPEq 144       8.669  46.859  29.802  1.00  0.00           C
ATOM   6895  O32 POPEq 144       8.119  47.119  28.742  1.00  0.00           O
ATOM   6896  C32 POPEq 144       9.479  45.609  30.053  1.00  0.00           C
ATOM   6899  C23 POPEq 144       5.659  47.089  35.043  1.00  0.00           C
ATOM   6902  C24 POPEq 144       4.899  45.879  35.583  1.00  0.00           C
ATOM   6905  C25 POPEq 144       4.949  45.619  37.093  1.00  0.00           C
ATOM   6908  C26 POPEq 144       4.529  46.779  38.003  1.00  0.00           C
ATOM   6911  C27 POPEq 144       3.999  46.269  39.352  1.00  0.00           C
ATOM   6914  C28 POPEq 144       4.009  47.329  40.472  1.00  0.00           C
ATOM   6917  C29 POPEq 144       5.389  47.459  41.072  1.00  0.00           C
ATOM   6919 0C21 POPEq 144       5.729  47.359  42.372  1.00  0.00           C
ATOM   6921 1C21 POPEq 144       4.829  47.149  43.562  1.00  0.00           C
ATOM   6924 2C21 POPEq 144       4.819  48.359  44.513  1.00  0.00           C
ATOM   6927 3C21 POPEq 144       6.219  48.699  45.062  1.00  0.00           C
ATOM   6930 4C21 POPEq 144       6.219  49.809  46.132  1.00  0.00           C
ATOM   6933 5C21 POPEq 144       6.029  51.219  45.553  1.00  0.00           C
ATOM   6936 6C21 POPEq 144       6.939  52.249  46.223  1.00  0.00           C
ATOM   6939 7C21 POPEq 144       7.039  53.589  45.483  1.00  0.00           C
ATOM   6942 8C21 POPEq 144       7.999  54.579  46.163  1.00  0.00           C
ATOM   6946  C33 POPEq 144      10.939  45.849  29.633  1.00  0.00           C
ATOM   6949  C34 POPEq 144      11.889  44.879  30.313  1.00  0.00           C
ATOM   6952  C35 POPEq 144      12.999  45.599  31.083  1.00  0.00           C
ATOM   6955  C36 POPEq 144      12.829  45.609  32.613  1.00  0.00           C
ATOM   6958  C37 POPEq 144      11.899  46.709  33.152  1.00  0.00           C
ATOM   6961  C38 POPEq 144      12.029  46.829  34.672  1.00  0.00           C
ATOM   6964  C39 POPEq 144      11.609  48.179  35.272  1.00  0.00           C
ATOM   6967 0C31 POPEq 144      10.109  48.479  35.192  1.00  0.00           C
ATOM   6970 1C31 POPEq 144       9.649  49.419  36.322  1.00  0.00           C
ATOM   6973 2C31 POPEq 144       8.139  49.619  36.332  1.00  0.00           C
ATOM   6976 3C31 POPEq 144       7.639  50.729  37.273  1.00  0.00           C
ATOM   6979 4C31 POPEq 144       7.679  50.379  38.762  1.00  0.00           C
ATOM   6982 5C31 POPEq 144       6.969  51.429  39.612  1.00  0.00           C
ATOM   6985 6C31 POPEq 144       7.099  51.209  41.122  1.00  0.00           C
ATOM   6989  NH3 POPEr 145       9.739 126.399  25.422  1.00  0.00           N
ATOM   6993  C12 POPEr 145      11.129 125.849  25.292  1.00  0.00           C
ATOM   6996  C11 POPEr 145      11.389 125.219  23.912  1.00  0.00           C
ATOM   6999  P   POPEr 145      10.809 122.689  23.812  1.00  0.00           P
ATOM   7000  O13 POPEr 145       9.649 121.839  23.482  1.00  0.00           O
ATOM   7001  O14 POPEr 145      12.089 122.339  23.143  1.00  0.00           O
ATOM   7002  O11 POPEr 145      11.019 122.719  25.392  1.00  0.00           O
ATOM   7003  O12 POPEr 145      10.429 124.209  23.512  1.00  0.00           O
ATOM   7004  C1  POPEr 145      11.049 121.469  26.082  1.00  0.00           C
ATOM   7007  C2  POPEr 145      11.329 121.599  27.613  1.00  0.00           C
ATOM   7009  O21 POPEr 145      10.139 122.089  28.252  1.00  0.00           O
ATOM   7010  C21 POPEr 145       9.999 121.769  29.532  1.00  0.00           C
ATOM   7011  O22 POPEr 145      10.689 121.009  30.173  1.00  0.00           O
ATOM   7012  C22 POPEr 145       8.869 122.659  30.072  1.00  0.00           C
ATOM   7015  C3  POPEr 145      12.529 122.539  27.913  1.00  0.00           C
ATOM   7018  O31 POPEr 145      13.319 122.049  29.012  1.00  0.00           O
ATOM   7019  C31 POPEr 145      13.319 122.719  30.153  1.00  0.00           C
ATOM   7020  O32 POPEr 145      12.669 123.709  30.402  1.00  0.00           O
ATOM   7021  C32 POPEr 145      14.409 122.059  31.013  1.00  0.00           C
ATOM   7024  C23 POPEr 145       8.129 122.059  31.283  1.00  0.00           C
ATOM   7027  C24 POPEr 145       7.809 123.139  32.322  1.00  0.00           C
ATOM   7030  C25 POPEr 145       6.869 122.619  33.422  1.00  0.00           C
ATOM   7033  C26 POPEr 145       7.539 121.609  34.363  1.00  0.00           C
ATOM   7036  C27 POPEr 145       6.499 120.749  35.082  1.00  0.00           C
ATOM   7039  C28 POPEr 145       7.069 119.479  35.732  1.00  0.00           C
ATOM   7042  C29 POPEr 145       7.919 119.799  36.943  1.00  0.00           C
ATOM   7044 0C21 POPEr 145       7.689 119.359  38.193  1.00  0.00           C
ATOM   7046 1C21 POPEr 145       6.549 118.469  38.603  1.00  0.00           C
ATOM   7049 2C21 POPEr 145       6.599 118.059  40.082  1.00  0.00           C
ATOM   7052 3C21 POPEr 145       6.359 119.249  41.013  1.00  0.00           C
ATOM   7055 4C21 POPEr 145       6.459 118.929  42.512  1.00  0.00           C
ATOM   7058 5C21 POPEr 145       6.409 120.229  43.323  1.00  0.00           C
ATOM   7061 6C21 POPEr 145       6.499 120.029  44.833  1.00  0.00           C
ATOM   7064 7C21 POPEr 145       6.529 121.379  45.563  1.00  0.00           C
ATOM   7067 8C21 POPEr 145       7.469 121.439  46.763  1.00  0.00           C
ATOM   7071  C33 POPEr 145      14.549 122.529  32.473  1.00  0.00           C
ATOM   7074  C34 POPEr 145      13.909 121.559  33.473  1.00  0.00           C
ATOM   7077  C35 POPEr 145      13.699 122.179  34.862  1.00  0.00           C
ATOM   7080  C36 POPEr 145      14.989 122.699  35.513  1.00  0.00           C
ATOM   7083  C37 POPEr 145      14.669 123.309  36.883  1.00  0.00           C
ATOM   7086  C38 POPEr 145      15.869 123.959  37.582  1.00  0.00           C
ATOM   7089  C39 POPEr 145      15.499 124.509  38.973  1.00  0.00           C
ATOM   7092 0C31 POPEr 145      15.119 123.409  39.973  1.00  0.00           C
ATOM   7095 1C31 POPEr 145      14.629 123.959  41.312  1.00  0.00           C
ATOM   7098 2C31 POPEr 145      14.129 122.869  42.263  1.00  0.00           C
ATOM   7101 3C31 POPEr 145      15.259 122.059  42.912  1.00  0.00           C
ATOM   7104 4C31 POPEr 145      14.749 121.099  43.992  1.00  0.00           C
ATOM   7107 5C31 POPEr 145      15.889 120.509  44.822  1.00  0.00           C
ATOM   7110 6C31 POPEr 145      15.429 119.669  46.023  1.00  0.00           C
ATOM   7114  NH3 POPEs 146      24.729  57.519  72.433  1.00  0.00           N
ATOM   7118  C12 POPEs 146      24.219  58.199  73.662  1.00  0.00           C
ATOM   7121  C11 POPEs 146      25.389  58.959  74.322  1.00  0.00           C
ATOM   7124  P   POPEs 146      27.869  58.699  75.013  1.00  0.00           P
ATOM   7125  O13 POPEs 146      27.489  58.779  76.432  1.00  0.00           O
ATOM   7126  O14 POPEs 146      29.059  57.889  74.612  1.00  0.00           O
ATOM   7127  O11 POPEs 146      27.989  60.139  74.343  1.00  0.00           O
ATOM   7128  O12 POPEs 146      26.589  58.159  74.252  1.00  0.00           O
ATOM   7129  C1  POPEs 146      28.259  60.159  72.932  1.00  0.00           C
ATOM   7132  C2  POPEs 146      28.289  61.579  72.283  1.00  0.00           C
ATOM   7134  O21 POPEs 146      28.009  61.519  70.862  1.00  0.00           O
ATOM   7135  C21 POPEs 146      28.769  60.759  70.093  1.00  0.00           C
ATOM   7136  O22 POPEs 146      29.569  59.919  70.443  1.00  0.00           O
ATOM   7137  C22 POPEs 146      28.429  61.089  68.642  1.00  0.00           C
ATOM   7140  C3  POPEs 146      29.619  62.349  72.532  1.00  0.00           C
ATOM   7143  O31 POPEs 146      30.019  63.209  71.443  1.00  0.00           O
ATOM   7144  C31 POPEs 146      29.279  64.279  71.222  1.00  0.00           C
ATOM   7145  O32 POPEs 146      28.259  64.579  71.822  1.00  0.00           O
ATOM   7146  C32 POPEs 146      29.909  65.059  70.073  1.00  0.00           C
ATOM   7149  C23 POPEs 146      28.599  59.879  67.693  1.00  0.00           C
ATOM   7152  C24 POPEs 146      27.939  60.169  66.333  1.00  0.00           C
ATOM   7155  C25 POPEs 146      26.409  60.019  66.362  1.00  0.00           C
ATOM   7158  C26 POPEs 146      25.789  60.349  65.002  1.00  0.00           C
ATOM   7161  C27 POPEs 146      24.359  59.809  64.873  1.00  0.00           C
ATOM   7164  C28 POPEs 146      23.749  60.049  63.483  1.00  0.00           C
ATOM   7167  C29 POPEs 146      23.399  61.489  63.232  1.00  0.00           C
ATOM   7169 0C21 POPEs 146      23.459  62.159  62.063  1.00  0.00           C
ATOM   7171 1C21 POPEs 146      23.879  61.629  60.703  1.00  0.00           C
ATOM   7174 2C21 POPEs 146      25.209  62.239  60.212  1.00  0.00           C
ATOM   7177 3C21 POPEs 146      25.249  63.769  60.263  1.00  0.00           C
ATOM   7180 4C21 POPEs 146      26.559  64.389  59.792  1.00  0.00           C
ATOM   7183 5C21 POPEs 146      26.559  65.909  60.013  1.00  0.00           C
ATOM   7186 6C21 POPEs 146      27.769  66.619  59.393  1.00  0.00           C
ATOM   7189 7C21 POPEs 146      27.509  68.119  59.212  1.00  0.00           C
ATOM   7192 8C21 POPEs 146      28.359  68.759  58.113  1.00  0.00           C
ATOM   7196  C33 POPEs 146      28.949  66.099  69.442  1.00  0.00           C
ATOM   7199  C34 POPEs 146      29.009  66.099  67.912  1.00  0.00           C
ATOM   7202  C35 POPEs 146      28.289  64.889  67.303  1.00  0.00           C
ATOM   7205  C36 POPEs 146      28.279  64.889  65.763  1.00  0.00           C
ATOM   7208  C37 POPEs 146      29.649  64.599  65.142  1.00  0.00           C
ATOM   7211  C38 POPEs 146      29.539  64.079  63.713  1.00  0.00           C
ATOM   7214  C39 POPEs 146      29.099  62.599  63.652  1.00  0.00           C
ATOM   7217 0C31 POPEs 146      28.819  62.149  62.222  1.00  0.00           C
ATOM   7220 1C31 POPEs 146      28.679  60.629  62.073  1.00  0.00           C
ATOM   7223 2C31 POPEs 146      28.759  60.199  60.613  1.00  0.00           C
ATOM   7226 3C31 POPEs 146      28.769  58.679  60.443  1.00  0.00           C
ATOM   7229 4C31 POPEs 146      29.139  58.269  59.013  1.00  0.00           C
ATOM   7232 5C31 POPEs 146      29.309  56.759  58.862  1.00  0.00           C
ATOM   7235 6C31 POPEs 146      29.679  56.309  57.443  1.00  0.00           C
ATOM   7239  NH3 POPEt 147       3.169  -1.849  22.903  1.00  0.00           N
ATOM   7243  C12 POPEt 147       2.009  -0.901  22.843  1.00  0.00           C
ATOM   7246  C11 POPEt 147       1.629  -0.511  24.263  1.00  0.00           C
ATOM   7249  P   POPEt 147      -0.741   0.379  24.772  1.00  0.00           P
ATOM   7250  O13 POPEt 147      -1.421   1.689  24.693  1.00  0.00           O
ATOM   7251  O14 POPEt 147      -1.271  -0.731  23.972  1.00  0.00           O
ATOM   7252  O11 POPEt 147      -0.601  -0.071  26.282  1.00  0.00           O
ATOM   7253  O12 POPEt 147       0.749   0.629  24.293  1.00  0.00           O
ATOM   7254  C1  POPEt 147      -0.271   0.829  27.343  1.00  0.00           C
ATOM   7257  C2  POPEt 147       0.859   0.279  28.273  1.00  0.00           C
ATOM   7259  O21 POPEt 147       1.179   1.229  29.292  1.00  0.00           O
ATOM   7260  C21 POPEt 147       1.789   2.329  28.923  1.00  0.00           C
ATOM   7261  O22 POPEt 147       2.049   2.689  27.792  1.00  0.00           O
ATOM   7262  C22 POPEt 147       2.169   3.109  30.183  1.00  0.00           C
ATOM   7265  C3  POPEt 147       2.129  -0.261  27.532  1.00  0.00           C
ATOM   7268  O31 POPEt 147       2.959  -1.091  28.362  1.00  0.00           O
ATOM   7269  C31 POPEt 147       3.989  -0.611  29.022  1.00  0.00           C
ATOM   7270  O32 POPEt 147       4.299   0.569  29.142  1.00  0.00           O
ATOM   7271  C32 POPEt 147       4.739  -1.859  29.513  1.00  0.00           C
ATOM   7274  C23 POPEt 147       0.929   3.359  31.072  1.00  0.00           C
ATOM   7277  C24 POPEt 147       1.209   4.319  32.232  1.00  0.00           C
ATOM   7280  C25 POPEt 147      -0.031   4.769  33.013  1.00  0.00           C
ATOM   7283  C26 POPEt 147      -0.841   3.569  33.502  1.00  0.00           C
ATOM   7286  C27 POPEt 147      -2.071   3.959  34.323  1.00  0.00           C
ATOM   7289  C28 POPEt 147      -1.711   4.369  35.763  1.00  0.00           C
ATOM   7292  C29 POPEt 147      -2.961   4.699  36.543  1.00  0.00           C
ATOM   7294 0C21 POPEt 147      -3.291   5.909  37.023  1.00  0.00           C
ATOM   7296 1C21 POPEt 147      -2.481   7.169  36.933  1.00  0.00           C
ATOM   7299 2C21 POPEt 147      -2.631   8.019  38.213  1.00  0.00           C
ATOM   7302 3C21 POPEt 147      -2.181   7.299  39.492  1.00  0.00           C
ATOM   7305 4C21 POPEt 147      -2.441   8.139  40.742  1.00  0.00           C
ATOM   7308 5C21 POPEt 147      -2.461   7.329  42.052  1.00  0.00           C
ATOM   7311 6C21 POPEt 147      -1.111   6.709  42.432  1.00  0.00           C
ATOM   7314 7C21 POPEt 147      -1.201   5.939  43.752  1.00  0.00           C
ATOM   7317 8C21 POPEt 147       0.099   5.239  44.142  1.00  0.00           C
ATOM   7321  C33 POPEt 147       5.769  -1.669  30.633  1.00  0.00           C
ATOM   7324  C34 POPEt 147       5.199  -1.769  32.052  1.00  0.00           C
ATOM   7327  C35 POPEt 147       6.239  -2.329  33.053  1.00  0.00           C
ATOM   7330  C36 POPEt 147       5.789  -2.179  34.503  1.00  0.00           C
ATOM   7333  C37 POPEt 147       6.599  -2.989  35.522  1.00  0.00           C
ATOM   7336  C38 POPEt 147       6.059  -2.919  36.963  1.00  0.00           C
ATOM   7339  C39 POPEt 147       5.939  -1.479  37.473  1.00  0.00           C
ATOM   7342 0C31 POPEt 147       5.629  -1.379  38.973  1.00  0.00           C
ATOM   7345 1C31 POPEt 147       5.419   0.089  39.383  1.00  0.00           C
ATOM   7348 2C31 POPEt 147       5.309   0.299  40.902  1.00  0.00           C
ATOM   7351 3C31 POPEt 147       4.029  -0.291  41.513  1.00  0.00           C
ATOM   7354 4C31 POPEt 147       3.899   0.039  43.013  1.00  0.00           C
ATOM   7357 5C31 POPEt 147       2.609  -0.531  43.622  1.00  0.00           C
ATOM   7360 6C31 POPEt 147       2.419  -0.221  45.113  1.00  0.00           C
ATOM   7364  NH3 POPEu 148      88.799 126.319  27.713  1.00  0.00           N
ATOM   7368  C12 POPEu 148      89.169 124.929  28.173  1.00  0.00           C
ATOM   7371  C11 POPEu 148      88.379 123.839  27.383  1.00  0.00           C
ATOM   7374  P   POPEu 148      90.379 122.779  26.182  1.00  0.00           P
ATOM   7375  O13 POPEu 148      90.349 124.109  25.552  1.00  0.00           O
ATOM   7376  O14 POPEu 148      90.529 121.639  25.253  1.00  0.00           O
ATOM   7377  O11 POPEu 148      91.579 122.759  27.232  1.00  0.00           O
ATOM   7378  O12 POPEu 148      89.119 122.629  27.143  1.00  0.00           O
ATOM   7379  C1  POPEu 148      91.969 121.569  27.933  1.00  0.00           C
ATOM   7382  C2  POPEu 148      91.139 121.299  29.233  1.00  0.00           C
ATOM   7384  O21 POPEu 148      91.199 122.409  30.153  1.00  0.00           O
ATOM   7385  C21 POPEu 148      92.259 122.489  30.943  1.00  0.00           C
ATOM   7386  O22 POPEu 148      93.309 121.889  30.833  1.00  0.00           O
ATOM   7387  C22 POPEu 148      91.909 123.389  32.122  1.00  0.00           C
ATOM   7390  C3  POPEu 148      91.419 119.899  29.893  1.00  0.00           C
ATOM   7393  O31 POPEu 148      90.819 119.749  31.202  1.00  0.00           O
ATOM   7394  C31 POPEu 148      89.479 119.689  31.213  1.00  0.00           C
ATOM   7395  O32 POPEu 148      88.769 119.759  30.233  1.00  0.00           O
ATOM   7396  C32 POPEu 148      88.979 119.689  32.673  1.00  0.00           C
ATOM   7399  C23 POPEu 148      92.539 122.789  33.393  1.00  0.00           C
ATOM   7402  C24 POPEu 148      91.859 123.239  34.682  1.00  0.00           C
ATOM   7405  C25 POPEu 148      92.399 122.449  35.883  1.00  0.00           C
ATOM   7408  C26 POPEu 148      91.879 122.979  37.213  1.00  0.00           C
ATOM   7411  C27 POPEu 148      92.209 122.059  38.402  1.00  0.00           C
ATOM   7414  C28 POPEu 148      92.689 122.809  39.652  1.00  0.00           C
ATOM   7417  C29 POPEu 148      94.139 123.199  39.533  1.00  0.00           C
ATOM   7419 0C21 POPEu 148      95.139 122.819  40.342  1.00  0.00           C
ATOM   7421 1C21 POPEu 148      94.999 121.989  41.592  1.00  0.00           C
ATOM   7424 2C21 POPEu 148      94.379 122.809  42.742  1.00  0.00           C
ATOM   7427 3C21 POPEu 148      94.819 122.349  44.132  1.00  0.00           C
ATOM   7430 4C21 POPEu 148      94.399 123.369  45.202  1.00  0.00           C
ATOM   7433 5C21 POPEu 148      94.779 122.949  46.623  1.00  0.00           C
ATOM   7436 6C21 POPEu 148      94.319 123.969  47.673  1.00  0.00           C
ATOM   7439 7C21 POPEu 148      94.769 123.609  49.083  1.00  0.00           C
ATOM   7442 8C21 POPEu 148      94.219 124.559  50.142  1.00  0.00           C
ATOM   7446  C33 POPEu 148      87.519 120.169  32.853  1.00  0.00           C
ATOM   7449  C34 POPEu 148      86.419 119.109  32.663  1.00  0.00           C
ATOM   7452  C35 POPEu 148      85.769 118.619  33.983  1.00  0.00           C
ATOM   7455  C36 POPEu 148      84.279 118.239  33.843  1.00  0.00           C
ATOM   7458  C37 POPEu 148      83.739 117.479  35.072  1.00  0.00           C
ATOM   7461  C38 POPEu 148      82.249 117.069  34.992  1.00  0.00           C
ATOM   7464  C39 POPEu 148      81.249 118.049  35.643  1.00  0.00           C
ATOM   7467 0C31 POPEu 148      79.859 117.419  35.833  1.00  0.00           C
ATOM   7470 1C31 POPEu 148      78.789 118.379  36.392  1.00  0.00           C
ATOM   7473 2C31 POPEu 148      78.479 118.219  37.892  1.00  0.00           C
ATOM   7476 3C31 POPEu 148      79.639 118.549  38.853  1.00  0.00           C
ATOM   7479 4C31 POPEu 148      80.059 120.019  38.812  1.00  0.00           C
ATOM   7482 5C31 POPEu 148      81.389 120.279  39.533  1.00  0.00           C
ATOM   7485 6C31 POPEu 148      81.869 121.719  39.363  1.00  0.00           C
ATOM   7489  NH3 POPEv 149     109.329  21.899  68.343  1.00  0.00           N
ATOM   7493  C12 POPEv 149     110.229  22.089  69.542  1.00  0.00           C
ATOM   7496  C11 POPEv 149     111.099  23.359  69.442  1.00  0.00           C
ATOM   7499  P   POPEv 149     113.639  22.599  69.282  1.00  0.00           P
ATOM   7500  O13 POPEv 149     114.679  23.659  69.173  1.00  0.00           O
ATOM   7501  O14 POPEv 149     113.419  22.079  70.652  1.00  0.00           O
ATOM   7502  O11 POPEv 149     114.029  21.389  68.373  1.00  0.00           O
ATOM   7503  O12 POPEv 149     112.279  23.139  68.673  1.00  0.00           O
ATOM   7504  C1  POPEv 149     113.559  21.249  67.033  1.00  0.00           C
ATOM   7507  C2  POPEv 149     114.749  21.429  66.042  1.00  0.00           C
ATOM   7509  O21 POPEv 149     114.329  21.619  64.673  1.00  0.00           O
ATOM   7510  C21 POPEv 149     113.589  20.659  64.132  1.00  0.00           C
ATOM   7511  O22 POPEv 149     113.319  19.589  64.633  1.00  0.00           O
ATOM   7512  C22 POPEv 149     113.139  21.079  62.742  1.00  0.00           C
ATOM   7515  C3  POPEv 149     115.769  20.259  66.242  1.00  0.00           C
ATOM   7518  O31 POPEv 149     116.839  20.209  65.293  1.00  0.00           O
ATOM   7519  C31 POPEv 149     117.699  21.209  65.322  1.00  0.00           C
ATOM   7520  O32 POPEv 149     117.689  22.139  66.112  1.00  0.00           O
ATOM   7521  C32 POPEv 149     118.709  21.049  64.193  1.00  0.00           C
ATOM   7524  C23 POPEv 149     113.989  20.369  61.673  1.00  0.00           C
ATOM   7527  C24 POPEv 149     113.589  20.799  60.252  1.00  0.00           C
ATOM   7530  C25 POPEv 149     114.459  20.139  59.183  1.00  0.00           C
ATOM   7533  C26 POPEv 149     113.919  20.379  57.772  1.00  0.00           C
ATOM   7536  C27 POPEv 149     114.939  20.019  56.683  1.00  0.00           C
ATOM   7539  C28 POPEv 149     114.389  20.199  55.252  1.00  0.00           C
ATOM   7542  C29 POPEv 149     113.409  19.119  54.862  1.00  0.00           C
ATOM   7544 0C21 POPEv 149     112.759  19.059  53.682  1.00  0.00           C
ATOM   7546 1C21 POPEv 149     112.879  20.059  52.562  1.00  0.00           C
ATOM   7549 2C21 POPEv 149     113.629  19.519  51.322  1.00  0.00           C
ATOM   7552 3C21 POPEv 149     112.889  18.379  50.613  1.00  0.00           C
ATOM   7555 4C21 POPEv 149     113.409  18.109  49.193  1.00  0.00           C
ATOM   7558 5C21 POPEv 149     114.669  17.229  49.152  1.00  0.00           C
ATOM   7561 6C21 POPEv 149     115.219  17.099  47.733  1.00  0.00           C
ATOM   7564 7C21 POPEv 149     116.299  16.019  47.582  1.00  0.00           C
ATOM   7567 8C21 POPEv 149     116.829  15.899  46.153  1.00  0.00           C
ATOM   7571  C33 POPEv 149     118.919  22.369  63.413  1.00  0.00           C
ATOM   7574  C34 POPEv 149     119.709  22.139  62.122  1.00  0.00           C
ATOM   7577  C35 POPEv 149     118.759  21.899  60.932  1.00  0.00           C
ATOM   7580  C36 POPEv 149     119.479  21.619  59.603  1.00  0.00           C
ATOM   7583  C37 POPEv 149     118.479  21.649  58.443  1.00  0.00           C
ATOM   7586  C38 POPEv 149     119.119  21.719  57.052  1.00  0.00           C
ATOM   7589  C39 POPEv 149     119.719  20.389  56.603  1.00  0.00           C
ATOM   7592 0C31 POPEv 149     120.429  20.499  55.242  1.00  0.00           C
ATOM   7595 1C31 POPEv 149     121.039  19.169  54.803  1.00  0.00           C
ATOM   7598 2C31 POPEv 149     122.319  19.369  53.983  1.00  0.00           C
ATOM   7601 3C31 POPEv 149     123.099  18.079  53.722  1.00  0.00           C
ATOM   7604 4C31 POPEv 149     124.559  18.379  53.413  1.00  0.00           C
ATOM   7607 5C31 POPEv 149     125.397  17.139  53.102  1.00  0.00           C
ATOM   7610 6C31 POPEv 149     126.907  17.399  53.172  1.00  0.00           C
ATOM   7614  NH3 POPEw 150      95.679 106.179  69.623  1.00  0.00           N
ATOM   7618  C12 POPEw 150      95.619 107.379  70.493  1.00  0.00           C
ATOM   7621  C11 POPEw 150      96.979 108.089  70.502  1.00  0.00           C
ATOM   7624  P   POPEw 150      96.809 110.649  70.013  1.00  0.00           P
ATOM   7625  O13 POPEw 150      96.059 111.699  70.722  1.00  0.00           O
ATOM   7626  O14 POPEw 150      98.199 110.979  69.623  1.00  0.00           O
ATOM   7627  O11 POPEw 150      96.019 110.159  68.722  1.00  0.00           O
ATOM   7628  O12 POPEw 150      96.819 109.409  70.972  1.00  0.00           O
ATOM   7629  C1  POPEw 150      95.859 111.099  67.642  1.00  0.00           C
ATOM   7632  C2  POPEw 150      96.529 110.629  66.312  1.00  0.00           C
ATOM   7634  O21 POPEw 150      95.469 110.259  65.402  1.00  0.00           O
ATOM   7635  C21 POPEw 150      95.739 110.519  64.132  1.00  0.00           C
ATOM   7636  O22 POPEw 150      96.769 110.999  63.713  1.00  0.00           O
ATOM   7637  C22 POPEw 150      94.499 110.209  63.283  1.00  0.00           C
ATOM   7640  C3  POPEw 150      97.509 109.439  66.502  1.00  0.00           C
ATOM   7643  O31 POPEw 150      98.179 109.039  65.272  1.00  0.00           O
ATOM   7644  C31 POPEw 150      99.329 109.699  65.033  1.00  0.00           C
ATOM   7645  O32 POPEw 150      99.809 110.529  65.792  1.00  0.00           O
ATOM   7646  C32 POPEw 150      99.929 109.249  63.682  1.00  0.00           C
ATOM   7649  C23 POPEw 150      94.819 109.669  61.873  1.00  0.00           C
ATOM   7652  C24 POPEw 150      94.529 108.169  61.743  1.00  0.00           C
ATOM   7655  C25 POPEw 150      93.029 107.849  61.652  1.00  0.00           C
ATOM   7658  C26 POPEw 150      92.479 108.019  60.233  1.00  0.00           C
ATOM   7661  C27 POPEw 150      90.979 107.709  60.153  1.00  0.00           C
ATOM   7664  C28 POPEw 150      90.339 108.009  58.783  1.00  0.00           C
ATOM   7667  C29 POPEw 150      90.979 107.249  57.642  1.00  0.00           C
ATOM   7669 0C21 POPEw 150      91.399 107.779  56.483  1.00  0.00           C
ATOM   7671 1C21 POPEw 150      91.269 109.229  56.083  1.00  0.00           C
ATOM   7674 2C21 POPEw 150      91.169 109.399  54.563  1.00  0.00           C
ATOM   7677 3C21 POPEw 150      91.129 110.869  54.113  1.00  0.00           C
ATOM   7680 4C21 POPEw 150      91.129 111.019  52.582  1.00  0.00           C
ATOM   7683 5C21 POPEw 150      89.969 110.249  51.912  1.00  0.00           C
ATOM   7686 6C21 POPEw 150      89.799 110.559  50.423  1.00  0.00           C
ATOM   7689 7C21 POPEw 150      88.589 109.859  49.812  1.00  0.00           C
ATOM   7692 8C21 POPEw 150      88.399 110.169  48.323  1.00  0.00           C
ATOM   7696  C33 POPEw 150     100.989 108.119  63.803  1.00  0.00           C
ATOM   7699  C34 POPEw 150     100.609 106.799  63.102  1.00  0.00           C
ATOM   7702  C35 POPEw 150     100.999 106.689  61.623  1.00  0.00           C
ATOM   7705  C36 POPEw 150     100.909 105.229  61.143  1.00  0.00           C
ATOM   7708  C37 POPEw 150     100.849 105.019  59.622  1.00  0.00           C
ATOM   7711  C38 POPEw 150     100.849 103.519  59.282  1.00  0.00           C
ATOM   7714  C39 POPEw 150     100.339 103.169  57.882  1.00  0.00           C
ATOM   7717 0C31 POPEw 150     101.139 103.839  56.753  1.00  0.00           C
ATOM   7720 1C31 POPEw 150     100.859 103.209  55.382  1.00  0.00           C
ATOM   7723 2C31 POPEw 150     101.579 103.919  54.233  1.00  0.00           C
ATOM   7726 3C31 POPEw 150     101.039 105.329  53.962  1.00  0.00           C
ATOM   7729 4C31 POPEw 150     100.299 105.459  52.623  1.00  0.00           C
ATOM   7732 5C31 POPEw 150      99.709 106.859  52.463  1.00  0.00           C
ATOM   7735 6C31 POPEw 150      98.969 107.079  51.153  1.00  0.00           C
ATOM   7739  NH3 POPEx 151     111.549 120.789  70.252  1.00  0.00           N
ATOM   7743  C12 POPEx 151     110.869 121.149  71.553  1.00  0.00           C
ATOM   7746  C11 POPEx 151     110.069 119.939  72.062  1.00  0.00           C
ATOM   7749  P   POPEx 151     108.469 118.059  71.173  1.00  0.00           P
ATOM   7750  O13 POPEx 151     108.959 117.219  72.293  1.00  0.00           O
ATOM   7751  O14 POPEx 151     107.089 118.559  71.253  1.00  0.00           O
ATOM   7752  O11 POPEx 151     108.609 117.289  69.813  1.00  0.00           O
ATOM   7753  O12 POPEx 151     109.429 119.299  70.963  1.00  0.00           O
ATOM   7754  C1  POPEx 151     109.019 118.039  68.662  1.00  0.00           C
ATOM   7757  C2  POPEx 151     108.609 117.349  67.333  1.00  0.00           C
ATOM   7759  O21 POPEx 151     108.549 118.239  66.202  1.00  0.00           O
ATOM   7760  C21 POPEx 151     109.509 119.119  66.002  1.00  0.00           C
ATOM   7761  O22 POPEx 151     110.399 119.419  66.772  1.00  0.00           O
ATOM   7762  C22 POPEx 151     109.389 119.669  64.583  1.00  0.00           C
ATOM   7765  C3  POPEx 151     107.239 116.629  67.472  1.00  0.00           C
ATOM   7768  O31 POPEx 151     106.789 116.039  66.242  1.00  0.00           O
ATOM   7769  C31 POPEx 151     105.699 116.469  65.573  1.00  0.00           C
ATOM   7770  O32 POPEx 151     105.059 115.749  64.822  1.00  0.00           O
ATOM   7771  C32 POPEx 151     105.369 117.959  65.713  1.00  0.00           C
ATOM   7774  C23 POPEx 151     109.399 121.209  64.523  1.00  0.00           C
ATOM   7777  C24 POPEx 151     109.239 121.769  63.102  1.00  0.00           C
ATOM   7780  C25 POPEx 151     107.909 121.379  62.443  1.00  0.00           C
ATOM   7783  C26 POPEx 151     107.689 122.009  61.062  1.00  0.00           C
ATOM   7786  C27 POPEx 151     106.489 121.359  60.373  1.00  0.00           C
ATOM   7789  C28 POPEx 151     106.129 121.989  59.013  1.00  0.00           C
ATOM   7792  C29 POPEx 151     104.989 121.249  58.362  1.00  0.00           C
ATOM   7794 0C21 POPEx 151     104.909 120.879  57.073  1.00  0.00           C
ATOM   7796 1C21 POPEx 151     105.929 121.189  56.002  1.00  0.00           C
ATOM   7799 2C21 POPEx 151     105.389 120.839  54.603  1.00  0.00           C
ATOM   7802 3C21 POPEx 151     105.339 119.329  54.352  1.00  0.00           C
ATOM   7805 4C21 POPEx 151     104.629 118.939  53.053  1.00  0.00           C
ATOM   7808 5C21 POPEx 151     103.119 119.189  53.073  1.00  0.00           C
ATOM   7811 6C21 POPEx 151     102.429 118.679  51.792  1.00  0.00           C
ATOM   7814 7C21 POPEx 151     100.909 118.929  51.782  1.00  0.00           C
ATOM   7817 8C21 POPEx 151     100.229 118.419  50.513  1.00  0.00           C
ATOM   7821  C33 POPEx 151     103.929 118.249  65.182  1.00  0.00           C
ATOM   7824  C34 POPEx 151     103.569 119.739  65.112  1.00  0.00           C
ATOM   7827  C35 POPEx 151     102.079 119.979  64.773  1.00  0.00           C
ATOM   7830  C36 POPEx 151     101.739 119.719  63.292  1.00  0.00           C
ATOM   7833  C37 POPEx 151     100.299 120.139  62.962  1.00  0.00           C
ATOM   7836  C38 POPEx 151      99.919 120.069  61.483  1.00  0.00           C
ATOM   7839  C39 POPEx 151     100.679 121.039  60.583  1.00  0.00           C
ATOM   7842 0C31 POPEx 151     100.229 120.959  59.123  1.00  0.00           C
ATOM   7845 1C31 POPEx 151     100.959 121.949  58.203  1.00  0.00           C
ATOM   7848 2C31 POPEx 151     100.859 121.569  56.722  1.00  0.00           C
ATOM   7851 3C31 POPEx 151      99.409 121.339  56.252  1.00  0.00           C
ATOM   7854 4C31 POPEx 151      99.319 120.889  54.792  1.00  0.00           C
ATOM   7857 5C31 POPEx 151      97.859 120.679  54.373  1.00  0.00           C
ATOM   7860 6C31 POPEx 151      97.719 120.069  52.983  1.00  0.00           C
ATOM   7864  NH3 POPEy 152      32.039 100.539  73.792  1.00  0.00           N
ATOM   7868  C12 POPEy 152      33.459 100.079  73.963  1.00  0.00           C
ATOM   7871  C11 POPEy 152      34.039 100.549  75.303  1.00  0.00           C
ATOM   7874  P   POPEy 152      36.079  98.919  75.552  1.00  0.00           P
ATOM   7875  O13 POPEy 152      37.099  99.049  76.612  1.00  0.00           O
ATOM   7876  O14 POPEy 152      34.999  97.929  75.773  1.00  0.00           O
ATOM   7877  O11 POPEy 152      36.829  98.569  74.203  1.00  0.00           O
ATOM   7878  O12 POPEy 152      35.449 100.359  75.333  1.00  0.00           O
ATOM   7879  C1  POPEy 152      38.269  98.579  74.232  1.00  0.00           C
ATOM   7882  C2  POPEy 152      38.849  98.599  72.803  1.00  0.00           C
ATOM   7884  O21 POPEy 152      40.289  98.569  72.932  1.00  0.00           O
ATOM   7885  C21 POPEy 152      40.999  98.319  71.833  1.00  0.00           C
ATOM   7886  O22 POPEy 152      40.549  98.159  70.722  1.00  0.00           O
ATOM   7887  C22 POPEy 152      42.469  98.229  72.233  1.00  0.00           C
ATOM   7890  C3  POPEy 152      38.299  99.839  72.033  1.00  0.00           C
ATOM   7893  O31 POPEy 152      38.159  99.559  70.633  1.00  0.00           O
ATOM   7894  C31 POPEy 152      38.639 100.409  69.752  1.00  0.00           C
ATOM   7895  O32 POPEy 152      39.379 101.359  69.972  1.00  0.00           O
ATOM   7896  C32 POPEy 152      38.099  99.939  68.393  1.00  0.00           C
ATOM   7899  C23 POPEy 152      43.389  97.709  71.092  1.00  0.00           C
ATOM   7902  C24 POPEy 152      43.799  98.779  70.073  1.00  0.00           C
ATOM   7905  C25 POPEy 152      44.769  98.209  69.013  1.00  0.00           C
ATOM   7908  C26 POPEy 152      45.259  99.229  67.983  1.00  0.00           C
ATOM   7911  C27 POPEy 152      46.169  98.579  66.912  1.00  0.00           C
ATOM   7914  C28 POPEy 152      46.639  99.549  65.813  1.00  0.00           C
ATOM   7917  C29 POPEy 152      48.089  99.959  65.902  1.00  0.00           C
ATOM   7919 0C21 POPEy 152      48.649 101.009  65.282  1.00  0.00           C
ATOM   7921 1C21 POPEy 152      48.009 102.029  64.383  1.00  0.00           C
ATOM   7924 2C21 POPEy 152      48.619 101.929  62.972  1.00  0.00           C
ATOM   7927 3C21 POPEy 152      48.339 103.149  62.083  1.00  0.00           C
ATOM   7930 4C21 POPEy 152      48.639 102.849  60.602  1.00  0.00           C
ATOM   7933 5C21 POPEy 152      47.519 102.039  59.943  1.00  0.00           C
ATOM   7936 6C21 POPEy 152      47.839 101.639  58.492  1.00  0.00           C
ATOM   7939 7C21 POPEy 152      46.739 100.729  57.912  1.00  0.00           C
ATOM   7942 8C21 POPEy 152      47.069 100.149  56.543  1.00  0.00           C
ATOM   7946  C33 POPEy 152      38.649  98.539  68.042  1.00  0.00           C
ATOM   7949  C34 POPEy 152      40.119  98.579  67.642  1.00  0.00           C
ATOM   7952  C35 POPEy 152      40.319  99.059  66.213  1.00  0.00           C
ATOM   7955  C36 POPEy 152      41.789  99.359  65.932  1.00  0.00           C
ATOM   7958  C37 POPEy 152      42.029  99.849  64.503  1.00  0.00           C
ATOM   7961  C38 POPEy 152      43.479 100.309  64.342  1.00  0.00           C
ATOM   7964  C39 POPEy 152      44.019 100.249  62.912  1.00  0.00           C
ATOM   7967 0C31 POPEy 152      44.219  98.809  62.423  1.00  0.00           C
ATOM   7970 1C31 POPEy 152      44.939  98.759  61.072  1.00  0.00           C
ATOM   7973 2C31 POPEy 152      44.959  97.359  60.443  1.00  0.00           C
ATOM   7976 3C31 POPEy 152      45.619  97.399  59.062  1.00  0.00           C
ATOM   7979 4C31 POPEy 152      45.419  96.139  58.213  1.00  0.00           C
ATOM   7982 5C31 POPEy 152      46.249  96.219  56.922  1.00  0.00           C
ATOM   7985 6C31 POPEy 152      46.069  95.009  55.992  1.00  0.00           C
ATOM   7989  NH3 POPEz 153      79.399  18.169  72.363  1.00  0.00           N
ATOM   7993  C12 POPEz 153      78.049  17.629  72.763  1.00  0.00           C
ATOM   7996  C11 POPEz 153      78.159  16.159  73.163  1.00  0.00           C
ATOM   7999  P   POPEz 153      78.559  15.139  70.783  1.00  0.00           P
ATOM   8000  O13 POPEz 153      78.799  16.409  70.052  1.00  0.00           O
ATOM   8001  O14 POPEz 153      79.219  13.889  70.322  1.00  0.00           O
ATOM   8002  O11 POPEz 153      77.029  14.859  70.983  1.00  0.00           O
ATOM   8003  O12 POPEz 153      78.989  15.379  72.283  1.00  0.00           O
ATOM   8004  C1  POPEz 153      75.969  15.559  70.322  1.00  0.00           C
ATOM   8007  C2  POPEz 153      75.639  14.909  68.943  1.00  0.00           C
ATOM   8009  O21 POPEz 153      76.159  15.669  67.842  1.00  0.00           O
ATOM   8010  C21 POPEz 153      75.779  16.919  67.663  1.00  0.00           C
ATOM   8011  O22 POPEz 153      74.879  17.499  68.253  1.00  0.00           O
ATOM   8012  C22 POPEz 153      76.709  17.539  66.623  1.00  0.00           C
ATOM   8015  C3  POPEz 153      74.149  14.449  68.753  1.00  0.00           C
ATOM   8018  O31 POPEz 153      74.069  13.469  67.682  1.00  0.00           O
ATOM   8019  C31 POPEz 153      72.919  12.769  67.642  1.00  0.00           C
ATOM   8020  O32 POPEz 153      71.969  12.979  68.373  1.00  0.00           O
ATOM   8021  C32 POPEz 153      72.979  11.699  66.553  1.00  0.00           C
ATOM   8024  C23 POPEz 153      75.989  17.789  65.282  1.00  0.00           C
ATOM   8027  C24 POPEz 153      76.869  17.529  64.062  1.00  0.00           C
ATOM   8030  C25 POPEz 153      76.109  17.789  62.763  1.00  0.00           C
ATOM   8033  C26 POPEz 153      76.879  17.339  61.513  1.00  0.00           C
ATOM   8036  C27 POPEz 153      76.269  17.899  60.223  1.00  0.00           C
ATOM   8039  C28 POPEz 153      76.519  17.019  58.983  1.00  0.00           C
ATOM   8042  C29 POPEz 153      77.979  16.729  58.733  1.00  0.00           C
ATOM   8044 0C21 POPEz 153      78.639  16.929  57.572  1.00  0.00           C
ATOM   8046 1C21 POPEz 153      78.059  17.449  56.283  1.00  0.00           C
ATOM   8049 2C21 POPEz 153      78.899  17.009  55.062  1.00  0.00           C
ATOM   8052 3C21 POPEz 153      78.859  15.499  54.792  1.00  0.00           C
ATOM   8055 4C21 POPEz 153      79.909  15.059  53.763  1.00  0.00           C
ATOM   8058 5C21 POPEz 153      79.819  13.569  53.413  1.00  0.00           C
ATOM   8061 6C21 POPEz 153      80.999  13.119  52.543  1.00  0.00           C
ATOM   8064 7C21 POPEz 153      80.749  11.749  51.902  1.00  0.00           C
ATOM   8067 8C21 POPEz 153      81.929  11.179  51.122  1.00  0.00           C
ATOM   8071  C33 POPEz 153      72.029  11.949  65.342  1.00  0.00           C
ATOM   8074  C34 POPEz 153      72.449  11.149  64.103  1.00  0.00           C
ATOM   8077  C35 POPEz 153      71.649  11.439  62.822  1.00  0.00           C
ATOM   8080  C36 POPEz 153      72.209  10.689  61.592  1.00  0.00           C
ATOM   8083  C37 POPEz 153      71.429  10.949  60.282  1.00  0.00           C
ATOM   8086  C38 POPEz 153      72.189  10.499  59.022  1.00  0.00           C
ATOM   8089  C39 POPEz 153      71.959   9.049  58.583  1.00  0.00           C
ATOM   8092 0C31 POPEz 153      70.979   8.899  57.402  1.00  0.00           C
ATOM   8095 1C31 POPEz 153      70.939   7.459  56.852  1.00  0.00           C
ATOM   8098 2C31 POPEz 153      69.929   7.249  55.713  1.00  0.00           C
ATOM   8101 3C31 POPEz 153      69.689   5.759  55.392  1.00  0.00           C
ATOM   8104 4C31 POPEz 153      69.029   5.539  54.022  1.00  0.00           C
ATOM   8107 5C31 POPEz 153      68.789   4.059  53.713  1.00  0.00           C
ATOM   8110 6C31 POPEz 153      68.209   3.809  52.312  1.00  0.00           C
ATOM   8114  NH3 POPE0 154     106.069  -1.469  26.082  1.00  0.00           N
ATOM   8118  C12 POPE0 154     107.039  -0.561  25.362  1.00  0.00           C
ATOM   8121  C11 POPE0 154     106.599   0.929  25.373  1.00  0.00           C
ATOM   8124  P   POPE0 154     104.099   0.779  24.283  1.00  0.00           P
ATOM   8125  O13 POPE0 154     103.159   1.919  24.233  1.00  0.00           O
ATOM   8126  O14 POPE0 154     104.139  -0.181  23.152  1.00  0.00           O
ATOM   8127  O11 POPE0 154     103.939  -0.041  25.622  1.00  0.00           O
ATOM   8128  O12 POPE0 154     105.589   1.289  24.432  1.00  0.00           O
ATOM   8129  C1  POPE0 154     103.159   0.339  26.763  1.00  0.00           C
ATOM   8132  C2  POPE0 154     103.989   1.049  27.883  1.00  0.00           C
ATOM   8134  O21 POPE0 154     103.479   0.749  29.202  1.00  0.00           O
ATOM   8135  C21 POPE0 154     103.899  -0.391  29.723  1.00  0.00           C
ATOM   8136  O22 POPE0 154     104.499  -1.269  29.113  1.00  0.00           O
ATOM   8137  C22 POPE0 154     103.539  -0.421  31.202  1.00  0.00           C
ATOM   8140  C3  POPE0 154     104.009   2.589  27.643  1.00  0.00           C
ATOM   8143  O31 POPE0 154     104.549   3.389  28.723  1.00  0.00           O
ATOM   8144  C31 POPE0 154     105.829   3.699  28.643  1.00  0.00           C
ATOM   8145  O32 POPE0 154     106.699   3.049  28.073  1.00  0.00           O
ATOM   8146  C32 POPE0 154     106.049   5.089  29.243  1.00  0.00           C
ATOM   8149  C23 POPE0 154     103.839  -1.759  31.922  1.00  0.00           C
ATOM   8152  C24 POPE0 154     104.229  -1.579  33.403  1.00  0.00           C
ATOM   8155  C25 POPE0 154     104.239  -2.899  34.193  1.00  0.00           C
ATOM   8158  C26 POPE0 154     104.549  -2.699  35.683  1.00  0.00           C
ATOM   8161  C27 POPE0 154     104.109  -3.879  36.572  1.00  0.00           C
ATOM   8164  C28 POPE0 154     104.299  -3.649  38.092  1.00  0.00           C
ATOM   8167  C29 POPE0 154     103.569  -2.439  38.603  1.00  0.00           C
ATOM   8169 0C21 POPE0 154     102.599  -2.379  39.533  1.00  0.00           C
ATOM   8171 1C21 POPE0 154     101.979  -3.539  40.282  1.00  0.00           C
ATOM   8174 2C21 POPE0 154     100.569  -3.229  40.833  1.00  0.00           C
ATOM   8177 3C21 POPE0 154      99.969  -4.419  41.603  1.00  0.00           C
ATOM   8180 4C21 POPE0 154      98.629  -4.129  42.292  1.00  0.00           C
ATOM   8183 5C21 POPE0 154      98.759  -3.129  43.453  1.00  0.00           C
ATOM   8186 6C21 POPE0 154      97.559  -3.089  44.402  1.00  0.00           C
ATOM   8189 7C21 POPE0 154      97.669  -1.919  45.402  1.00  0.00           C
ATOM   8192 8C21 POPE0 154      96.529  -1.889  46.413  1.00  0.00           C
ATOM   8196  C33 POPE0 154     106.899   5.089  30.522  1.00  0.00           C
ATOM   8199  C34 POPE0 154     106.989   6.499  31.132  1.00  0.00           C
ATOM   8202  C35 POPE0 154     107.779   6.479  32.442  1.00  0.00           C
ATOM   8205  C36 POPE0 154     107.609   7.739  33.292  1.00  0.00           C
ATOM   8208  C37 POPE0 154     108.449   7.669  34.573  1.00  0.00           C
ATOM   8211  C38 POPE0 154     108.369   8.949  35.423  1.00  0.00           C
ATOM   8214  C39 POPE0 154     108.179   8.659  36.922  1.00  0.00           C
ATOM   8217 0C31 POPE0 154     109.349   7.919  37.582  1.00  0.00           C
ATOM   8220 1C31 POPE0 154     108.999   7.489  39.013  1.00  0.00           C
ATOM   8223 2C31 POPE0 154     109.959   6.449  39.593  1.00  0.00           C
ATOM   8226 3C31 POPE0 154     109.559   6.059  41.023  1.00  0.00           C
ATOM   8229 4C31 POPE0 154     110.429   4.949  41.613  1.00  0.00           C
ATOM   8232 5C31 POPE0 154     110.019   4.599  43.053  1.00  0.00           C
ATOM   8235 6C31 POPE0 154     110.639   3.299  43.552  1.00  0.00           C
ATOM   8239  NH3 POPE1 155      64.369 101.029  33.042  1.00  0.00           N
ATOM   8243  C12 POPE1 155      64.909 100.319  31.852  1.00  0.00           C
ATOM   8246  C11 POPE1 155      65.889  99.229  32.252  1.00  0.00           C
ATOM   8249  P   POPE1 155      66.609  97.499  30.373  1.00  0.00           P
ATOM   8250  O13 POPE1 155      65.899  96.499  31.213  1.00  0.00           O
ATOM   8251  O14 POPE1 155      66.069  97.669  29.012  1.00  0.00           O
ATOM   8252  O11 POPE1 155      68.149  97.199  30.282  1.00  0.00           O
ATOM   8253  O12 POPE1 155      66.599  98.859  31.103  1.00  0.00           O
ATOM   8254  C1  POPE1 155      69.179  97.959  30.922  1.00  0.00           C
ATOM   8257  C2  POPE1 155      69.979  97.039  31.883  1.00  0.00           C
ATOM   8259  O21 POPE1 155      70.149  97.609  33.183  1.00  0.00           O
ATOM   8260  C21 POPE1 155      71.049  98.579  33.323  1.00  0.00           C
ATOM   8261  O22 POPE1 155      71.549  99.239  32.432  1.00  0.00           O
ATOM   8262  C22 POPE1 155      71.339  98.729  34.822  1.00  0.00           C
ATOM   8265  C3  POPE1 155      71.279  96.499  31.233  1.00  0.00           C
ATOM   8268  O31 POPE1 155      71.629  95.229  31.803  1.00  0.00           O
ATOM   8269  C31 POPE1 155      72.429  95.239  32.853  1.00  0.00           C
ATOM   8270  O32 POPE1 155      72.879  96.219  33.412  1.00  0.00           O
ATOM   8271  C32 POPE1 155      72.769  93.779  33.183  1.00  0.00           C
ATOM   8274  C23 POPE1 155      72.169  99.979  35.202  1.00  0.00           C
ATOM   8277  C24 POPE1 155      72.259 100.089  36.733  1.00  0.00           C
ATOM   8280  C25 POPE1 155      73.169 101.189  37.283  1.00  0.00           C
ATOM   8283  C26 POPE1 155      72.909 101.389  38.783  1.00  0.00           C
ATOM   8286  C27 POPE1 155      74.009 102.179  39.513  1.00  0.00           C
ATOM   8289  C28 POPE1 155      73.729 102.379  41.013  1.00  0.00           C
ATOM   8292  C29 POPE1 155      73.849 101.089  41.782  1.00  0.00           C
ATOM   8294 0C21 POPE1 155      74.489 100.879  42.943  1.00  0.00           C
ATOM   8296 1C21 POPE1 155      75.209 101.859  43.822  1.00  0.00           C
ATOM   8299 2C21 POPE1 155      74.629 101.819  45.253  1.00  0.00           C
ATOM   8302 3C21 POPE1 155      75.489 102.529  46.312  1.00  0.00           C
ATOM   8305 4C21 POPE1 155      74.849 102.459  47.702  1.00  0.00           C
ATOM   8308 5C21 POPE1 155      75.779 102.929  48.843  1.00  0.00           C
ATOM   8311 6C21 POPE1 155      75.149 102.719  50.223  1.00  0.00           C
ATOM   8314 7C21 POPE1 155      75.999 103.289  51.382  1.00  0.00           C
ATOM   8317 8C21 POPE1 155      75.979 102.419  52.642  1.00  0.00           C
ATOM   8321  C33 POPE1 155      73.639  93.569  34.443  1.00  0.00           C
ATOM   8324  C34 POPE1 155      73.149  94.289  35.703  1.00  0.00           C
ATOM   8327  C35 POPE1 155      73.409  93.489  36.982  1.00  0.00           C
ATOM   8330  C36 POPE1 155      73.239  94.329  38.253  1.00  0.00           C
ATOM   8333  C37 POPE1 155      73.079  93.469  39.513  1.00  0.00           C
ATOM   8336  C38 POPE1 155      73.239  94.179  40.862  1.00  0.00           C
ATOM   8339  C39 POPE1 155      74.619  94.809  41.093  1.00  0.00           C
ATOM   8342 0C31 POPE1 155      75.799  93.849  40.943  1.00  0.00           C
ATOM   8345 1C31 POPE1 155      77.109  94.569  41.252  1.00  0.00           C
ATOM   8348 2C31 POPE1 155      78.369  93.719  41.062  1.00  0.00           C
ATOM   8351 3C31 POPE1 155      79.629  94.559  41.332  1.00  0.00           C
ATOM   8354 4C31 POPE1 155      79.989  94.619  42.822  1.00  0.00           C
ATOM   8357 5C31 POPE1 155      81.109  95.619  43.123  1.00  0.00           C
ATOM   8360 6C31 POPE1 155      81.569  95.599  44.583  1.00  0.00           C
ATOM   8364  NH3 POPE2 156     110.369  74.229  69.273  1.00  0.00           N
ATOM   8368  C12 POPE2 156     110.899  73.779  67.943  1.00  0.00           C
ATOM   8371  C11 POPE2 156     111.469  72.349  68.003  1.00  0.00           C
ATOM   8374  P   POPE2 156     113.579  72.889  69.503  1.00  0.00           P
ATOM   8375  O13 POPE2 156     112.489  73.269  70.443  1.00  0.00           O
ATOM   8376  O14 POPE2 156     114.549  71.909  70.042  1.00  0.00           O
ATOM   8377  O11 POPE2 156     114.319  74.159  68.922  1.00  0.00           O
ATOM   8378  O12 POPE2 156     112.879  72.319  68.213  1.00  0.00           O
ATOM   8379  C1  POPE2 156     114.159  75.469  69.463  1.00  0.00           C
ATOM   8382  C2  POPE2 156     114.079  76.609  68.402  1.00  0.00           C
ATOM   8384  O21 POPE2 156     114.119  76.109  67.052  1.00  0.00           O
ATOM   8385  C21 POPE2 156     115.269  75.879  66.473  1.00  0.00           C
ATOM   8386  O22 POPE2 156     116.379  75.999  66.953  1.00  0.00           O
ATOM   8387  C22 POPE2 156     114.999  75.419  65.042  1.00  0.00           C
ATOM   8390  C3  POPE2 156     115.059  77.789  68.722  1.00  0.00           C
ATOM   8393  O31 POPE2 156     115.379  78.559  67.542  1.00  0.00           O
ATOM   8394  C31 POPE2 156     116.209  79.549  67.812  1.00  0.00           C
ATOM   8395  O32 POPE2 156     116.319  80.079  68.902  1.00  0.00           O
ATOM   8396  C32 POPE2 156     116.979  79.919  66.543  1.00  0.00           C
ATOM   8399  C23 POPE2 156     116.209  75.469  64.103  1.00  0.00           C
ATOM   8402  C24 POPE2 156     115.849  74.849  62.752  1.00  0.00           C
ATOM   8405  C25 POPE2 156     116.989  74.889  61.733  1.00  0.00           C
ATOM   8408  C26 POPE2 156     117.239  76.289  61.152  1.00  0.00           C
ATOM   8411  C27 POPE2 156     118.569  76.389  60.412  1.00  0.00           C
ATOM   8414  C28 POPE2 156     118.959  77.829  60.053  1.00  0.00           C
ATOM   8417  C29 POPE2 156     118.089  78.399  58.962  1.00  0.00           C
ATOM   8419 0C21 POPE2 156     118.479  78.689  57.712  1.00  0.00           C
ATOM   8421 1C21 POPE2 156     119.869  78.499  57.143  1.00  0.00           C
ATOM   8424 2C21 POPE2 156     120.119  79.399  55.923  1.00  0.00           C
ATOM   8427 3C21 POPE2 156     119.319  78.989  54.673  1.00  0.00           C
ATOM   8430 4C21 POPE2 156     119.029  80.169  53.742  1.00  0.00           C
ATOM   8433 5C21 POPE2 156     118.109  79.799  52.572  1.00  0.00           C
ATOM   8436 6C21 POPE2 156     117.789  81.029  51.702  1.00  0.00           C
ATOM   8439 7C21 POPE2 156     116.829  80.739  50.553  1.00  0.00           C
ATOM   8442 8C21 POPE2 156     116.469  81.999  49.752  1.00  0.00           C
ATOM   8446  C33 POPE2 156     117.859  78.749  66.023  1.00  0.00           C
ATOM   8449  C34 POPE2 156     118.899  79.239  65.023  1.00  0.00           C
ATOM   8452  C35 POPE2 156     119.769  78.149  64.373  1.00  0.00           C
ATOM   8455  C36 POPE2 156     120.849  78.809  63.492  1.00  0.00           C
ATOM   8458  C37 POPE2 156     121.589  77.869  62.542  1.00  0.00           C
ATOM   8461  C38 POPE2 156     122.339  78.669  61.462  1.00  0.00           C
ATOM   8464  C39 POPE2 156     123.119  77.789  60.472  1.00  0.00           C
ATOM   8467 0C31 POPE2 156     123.689  78.579  59.292  1.00  0.00           C
ATOM   8470 1C31 POPE2 156     124.329  77.699  58.203  1.00  0.00           C
ATOM   8473 2C31 POPE2 156     124.957  78.459  57.013  1.00  0.00           C
ATOM   8476 3C31 POPE2 156     125.997  79.499  57.443  1.00  0.00           C
ATOM   8479 4C31 POPE2 156     126.927  80.039  56.343  1.00  0.00           C
ATOM   8482 5C31 POPE2 156     128.147  80.749  56.943  1.00  0.00           C
ATOM   8485 6C31 POPE2 156     129.087  81.399  55.923  1.00  0.00           C
ATOM   8489  NH3 POPE3 157     130.287  65.409  74.352  1.00  0.00           N
ATOM   8493  C12 POPE3 157     129.007  64.669  74.643  1.00  0.00           C
ATOM   8496  C11 POPE3 157     128.047  65.479  75.513  1.00  0.00           C
ATOM   8499  P   POPE3 157     125.427  65.609  75.762  1.00  0.00           P
ATOM   8500  O13 POPE3 157     124.389  64.689  76.282  1.00  0.00           O
ATOM   8501  O14 POPE3 157     125.727  66.819  76.572  1.00  0.00           O
ATOM   8502  O11 POPE3 157     125.057  66.069  74.282  1.00  0.00           O
ATOM   8503  O12 POPE3 157     126.777  64.819  75.532  1.00  0.00           O
ATOM   8504  C1  POPE3 157     124.099  65.329  73.522  1.00  0.00           C
ATOM   8507  C2  POPE3 157     123.779  66.029  72.173  1.00  0.00           C
ATOM   8509  O21 POPE3 157     124.907  65.949  71.273  1.00  0.00           O
ATOM   8510  C21 POPE3 157     124.997  64.799  70.602  1.00  0.00           C
ATOM   8511  O22 POPE3 157     124.279  63.829  70.742  1.00  0.00           O
ATOM   8512  C22 POPE3 157     126.127  64.909  69.562  1.00  0.00           C
ATOM   8515  C3  POPE3 157     123.349  67.529  72.392  1.00  0.00           C
ATOM   8518  O31 POPE3 157     123.709  68.499  71.362  1.00  0.00           O
ATOM   8519  C31 POPE3 157     123.249  68.279  70.143  1.00  0.00           C
ATOM   8520  O32 POPE3 157     122.619  67.299  69.772  1.00  0.00           O
ATOM   8521  C32 POPE3 157     123.599  69.439  69.223  1.00  0.00           C
ATOM   8524  C23 POPE3 157     125.897  64.059  68.292  1.00  0.00           C
ATOM   8527  C24 POPE3 157     126.447  64.739  67.023  1.00  0.00           C
ATOM   8530  C25 POPE3 157     126.137  63.959  65.732  1.00  0.00           C
ATOM   8533  C26 POPE3 157     127.327  63.219  65.112  1.00  0.00           C
ATOM   8536  C27 POPE3 157     126.927  61.859  64.523  1.00  0.00           C
ATOM   8539  C28 POPE3 157     128.027  61.089  63.742  1.00  0.00           C
ATOM   8542  C29 POPE3 157     128.227  61.619  62.353  1.00  0.00           C
ATOM   8544 0C21 POPE3 157     128.027  60.949  61.193  1.00  0.00           C
ATOM   8546 1C21 POPE3 157     127.547  59.519  61.062  1.00  0.00           C
ATOM   8549 2C21 POPE3 157     127.067  59.149  59.652  1.00  0.00           C
ATOM   8552 3C21 POPE3 157     125.637  59.639  59.333  1.00  0.00           C
ATOM   8555 4C21 POPE3 157     125.207  59.369  57.882  1.00  0.00           C
ATOM   8558 5C21 POPE3 157     125.667  60.489  56.933  1.00  0.00           C
ATOM   8561 6C21 POPE3 157     125.227  60.299  55.472  1.00  0.00           C
ATOM   8564 7C21 POPE3 157     125.627  61.519  54.633  1.00  0.00           C
ATOM   8567 8C21 POPE3 157     125.407  61.339  53.133  1.00  0.00           C
ATOM   8571  C33 POPE3 157     124.189  68.969  67.873  1.00  0.00           C
ATOM   8574  C34 POPE3 157     124.847  70.149  67.143  1.00  0.00           C
ATOM   8577  C35 POPE3 157     125.647  69.729  65.902  1.00  0.00           C
ATOM   8580  C36 POPE3 157     125.127  70.289  64.573  1.00  0.00           C
ATOM   8583  C37 POPE3 157     124.339  69.279  63.733  1.00  0.00           C
ATOM   8586  C38 POPE3 157     123.999  69.829  62.353  1.00  0.00           C
ATOM   8589  C39 POPE3 157     123.489  68.769  61.362  1.00  0.00           C
ATOM   8592 0C31 POPE3 157     122.029  68.349  61.613  1.00  0.00           C
ATOM   8595 1C31 POPE3 157     121.539  67.319  60.583  1.00  0.00           C
ATOM   8598 2C31 POPE3 157     120.029  67.059  60.662  1.00  0.00           C
ATOM   8601 3C31 POPE3 157     119.599  66.339  61.953  1.00  0.00           C
ATOM   8604 4C31 POPE3 157     118.079  66.269  62.133  1.00  0.00           C
ATOM   8607 5C31 POPE3 157     117.699  65.579  63.443  1.00  0.00           C
ATOM   8610 6C31 POPE3 157     116.209  65.649  63.763  1.00  0.00           C
ATOM   8614  NH3 POPE4 158      61.079  83.069  75.123  1.00  0.00           N
ATOM   8618  C12 POPE4 158      62.479  83.199  74.562  1.00  0.00           C
ATOM   8621  C11 POPE4 158      63.349  81.959  74.842  1.00  0.00           C
ATOM   8624  P   POPE4 158      65.669  80.999  73.902  1.00  0.00           P
ATOM   8625  O13 POPE4 158      67.039  81.489  74.123  1.00  0.00           O
ATOM   8626  O14 POPE4 158      65.309  79.799  74.673  1.00  0.00           O
ATOM   8627  O11 POPE4 158      65.439  80.719  72.373  1.00  0.00           O
ATOM   8628  O12 POPE4 158      64.639  82.149  74.263  1.00  0.00           O
ATOM   8629  C1  POPE4 158      64.309  81.159  71.642  1.00  0.00           C
ATOM   8632  C2  POPE4 158      64.669  82.419  70.832  1.00  0.00           C
ATOM   8634  O21 POPE4 158      63.459  83.099  70.443  1.00  0.00           O
ATOM   8635  C21 POPE4 158      62.699  82.639  69.472  1.00  0.00           C
ATOM   8636  O22 POPE4 158      62.909  81.679  68.763  1.00  0.00           O
ATOM   8637  C22 POPE4 158      61.409  83.469  69.472  1.00  0.00           C
ATOM   8640  C3  POPE4 158      65.669  82.039  69.702  1.00  0.00           C
ATOM   8643  O31 POPE4 158      66.099  83.189  68.972  1.00  0.00           O
ATOM   8644  C31 POPE4 158      66.229  83.229  67.642  1.00  0.00           C
ATOM   8645  O32 POPE4 158      66.619  84.209  67.033  1.00  0.00           O
ATOM   8646  C32 POPE4 158      65.889  81.919  66.922  1.00  0.00           C
ATOM   8649  C23 POPE4 158      60.879  83.769  68.053  1.00  0.00           C
ATOM   8652  C24 POPE4 158      61.719  84.809  67.312  1.00  0.00           C
ATOM   8655  C25 POPE4 158      62.789  84.209  66.392  1.00  0.00           C
ATOM   8658  C26 POPE4 158      62.179  83.469  65.202  1.00  0.00           C
ATOM   8661  C27 POPE4 158      62.769  83.939  63.873  1.00  0.00           C
ATOM   8664  C28 POPE4 158      62.139  83.259  62.653  1.00  0.00           C
ATOM   8667  C29 POPE4 158      62.919  83.579  61.403  1.00  0.00           C
ATOM   8669 0C21 POPE4 158      62.429  83.839  60.173  1.00  0.00           C
ATOM   8671 1C21 POPE4 158      60.989  83.839  59.742  1.00  0.00           C
ATOM   8674 2C21 POPE4 158      60.739  83.069  58.423  1.00  0.00           C
ATOM   8677 3C21 POPE4 158      60.819  81.529  58.513  1.00  0.00           C
ATOM   8680 4C21 POPE4 158      62.229  80.929  58.383  1.00  0.00           C
ATOM   8683 5C21 POPE4 158      62.789  81.059  56.963  1.00  0.00           C
ATOM   8686 6C21 POPE4 158      63.839  79.999  56.623  1.00  0.00           C
ATOM   8689 7C21 POPE4 158      64.269  80.059  55.153  1.00  0.00           C
ATOM   8692 8C21 POPE4 158      64.989  78.799  54.693  1.00  0.00           C
ATOM   8696  C33 POPE4 158      66.269  82.039  65.433  1.00  0.00           C
ATOM   8699  C34 POPE4 158      65.939  80.779  64.633  1.00  0.00           C
ATOM   8702  C35 POPE4 158      64.529  80.729  64.043  1.00  0.00           C
ATOM   8705  C36 POPE4 158      64.349  79.529  63.102  1.00  0.00           C
ATOM   8708  C37 POPE4 158      63.069  79.589  62.252  1.00  0.00           C
ATOM   8711  C38 POPE4 158      62.829  78.329  61.403  1.00  0.00           C
ATOM   8714  C39 POPE4 158      63.939  78.009  60.402  1.00  0.00           C
ATOM   8717 0C31 POPE4 158      63.639  76.749  59.583  1.00  0.00           C
ATOM   8720 1C31 POPE4 158      64.799  76.329  58.673  1.00  0.00           C
ATOM   8723 2C31 POPE4 158      64.419  75.199  57.712  1.00  0.00           C
ATOM   8726 3C31 POPE4 158      65.599  74.639  56.902  1.00  0.00           C
ATOM   8729 4C31 POPE4 158      66.239  75.679  55.972  1.00  0.00           C
ATOM   8732 5C31 POPE4 158      67.349  75.099  55.093  1.00  0.00           C
ATOM   8735 6C31 POPE4 158      67.839  76.079  54.013  1.00  0.00           C
ATOM   8739  NH3 POPE5 159      22.419  84.859  75.013  1.00  0.00           N
ATOM   8743  C12 POPE5 159      21.459  84.069  75.882  1.00  0.00           C
ATOM   8746  C11 POPE5 159      20.759  82.989  75.032  1.00  0.00           C
ATOM   8749  P   POPE5 159      22.729  81.219  74.763  1.00  0.00           P
ATOM   8750  O13 POPE5 159      23.639  82.389  74.663  1.00  0.00           O
ATOM   8751  O14 POPE5 159      23.179  80.029  75.513  1.00  0.00           O
ATOM   8752  O11 POPE5 159      22.389  80.739  73.292  1.00  0.00           O
ATOM   8753  O12 POPE5 159      21.319  81.699  75.283  1.00  0.00           O
ATOM   8754  C1  POPE5 159      21.719  79.469  73.133  1.00  0.00           C
ATOM   8757  C2  POPE5 159      21.759  78.919  71.682  1.00  0.00           C
ATOM   8759  O21 POPE5 159      23.099  78.939  71.152  1.00  0.00           O
ATOM   8760  C21 POPE5 159      23.889  77.939  71.562  1.00  0.00           C
ATOM   8761  O22 POPE5 159      23.579  77.079  72.383  1.00  0.00           O
ATOM   8762  C22 POPE5 159      25.259  78.099  70.893  1.00  0.00           C
ATOM   8765  C3  POPE5 159      20.799  79.749  70.803  1.00  0.00           C
ATOM   8768  O31 POPE5 159      20.779  79.299  69.422  1.00  0.00           O
ATOM   8769  C31 POPE5 159      19.629  79.609  68.802  1.00  0.00           C
ATOM   8770  O32 POPE5 159      18.609  79.969  69.352  1.00  0.00           O
ATOM   8771  C32 POPE5 159      19.789  79.529  67.303  1.00  0.00           C
ATOM   8774  C23 POPE5 159      26.119  76.849  70.572  1.00  0.00           C
ATOM   8777  C24 POPE5 159      27.529  77.339  70.172  1.00  0.00           C
ATOM   8780  C25 POPE5 159      28.599  76.289  69.822  1.00  0.00           C
ATOM   8783  C26 POPE5 159      28.689  75.919  68.323  1.00  0.00           C
ATOM   8786  C27 POPE5 159      29.989  75.159  68.003  1.00  0.00           C
ATOM   8789  C28 POPE5 159      30.189  74.829  66.502  1.00  0.00           C
ATOM   8792  C29 POPE5 159      29.489  73.579  66.053  1.00  0.00           C
ATOM   8794 0C21 POPE5 159      29.869  72.769  65.042  1.00  0.00           C
ATOM   8796 1C21 POPE5 159      31.039  72.969  64.113  1.00  0.00           C
ATOM   8799 2C21 POPE5 159      30.669  73.029  62.612  1.00  0.00           C
ATOM   8802 3C21 POPE5 159      29.569  74.049  62.312  1.00  0.00           C
ATOM   8805 4C21 POPE5 159      29.439  74.449  60.833  1.00  0.00           C
ATOM   8808 5C21 POPE5 159      29.129  73.309  59.853  1.00  0.00           C
ATOM   8811 6C21 POPE5 159      28.759  73.879  58.472  1.00  0.00           C
ATOM   8814 7C21 POPE5 159      28.499  72.809  57.402  1.00  0.00           C
ATOM   8817 8C21 POPE5 159      28.149  73.409  56.042  1.00  0.00           C
ATOM   8821  C33 POPE5 159      19.239  80.809  66.652  1.00  0.00           C
ATOM   8824  C34 POPE5 159      19.369  80.799  65.132  1.00  0.00           C
ATOM   8827  C35 POPE5 159      18.949  82.139  64.523  1.00  0.00           C
ATOM   8830  C36 POPE5 159      19.009  82.119  62.993  1.00  0.00           C
ATOM   8833  C37 POPE5 159      18.389  83.379  62.373  1.00  0.00           C
ATOM   8836  C38 POPE5 159      18.269  83.269  60.843  1.00  0.00           C
ATOM   8839  C39 POPE5 159      17.079  84.039  60.282  1.00  0.00           C
ATOM   8842 0C31 POPE5 159      16.849  83.719  58.792  1.00  0.00           C
ATOM   8845 1C31 POPE5 159      15.449  84.119  58.302  1.00  0.00           C
ATOM   8848 2C31 POPE5 159      15.149  83.559  56.902  1.00  0.00           C
ATOM   8851 3C31 POPE5 159      13.649  83.509  56.572  1.00  0.00           C
ATOM   8854 4C31 POPE5 159      12.969  84.879  56.543  1.00  0.00           C
ATOM   8857 5C31 POPE5 159      11.469  84.759  56.252  1.00  0.00           C
ATOM   8860 6C31 POPE5 159      10.739  86.089  56.452  1.00  0.00           C
ATOM   8864  NH3 POPE6 160      71.679  83.129  28.713  1.00  0.00           N
ATOM   8868  C12 POPE6 160      71.899  82.419  27.423  1.00  0.00           C
ATOM   8871  C11 POPE6 160      73.119  83.009  26.683  1.00  0.00           C
ATOM   8874  P   POPE6 160      73.579  80.929  25.183  1.00  0.00           P
ATOM   8875  O13 POPE6 160      74.109  80.659  23.842  1.00  0.00           O
ATOM   8876  O14 POPE6 160      72.319  80.239  25.492  1.00  0.00           O
ATOM   8877  O11 POPE6 160      74.639  80.639  26.312  1.00  0.00           O
ATOM   8878  O12 POPE6 160      73.249  82.479  25.362  1.00  0.00           O
ATOM   8879  C1  POPE6 160      75.179  79.369  26.672  1.00  0.00           C
ATOM   8882  C2  POPE6 160      75.079  79.199  28.213  1.00  0.00           C
ATOM   8884  O21 POPE6 160      75.909  78.129  28.682  1.00  0.00           O
ATOM   8885  C21 POPE6 160      77.019  78.479  29.313  1.00  0.00           C
ATOM   8886  O22 POPE6 160      77.539  79.579  29.303  1.00  0.00           O
ATOM   8887  C22 POPE6 160      77.469  77.349  30.253  1.00  0.00           C
ATOM   8890  C3  POPE6 160      73.629  78.909  28.673  1.00  0.00           C
ATOM   8893  O31 POPE6 160      73.429  79.409  30.002  1.00  0.00           O
ATOM   8894  C31 POPE6 160      73.719  78.609  31.013  1.00  0.00           C
ATOM   8895  O32 POPE6 160      74.139  77.479  30.943  1.00  0.00           O
ATOM   8896  C32 POPE6 160      73.439  79.389  32.312  1.00  0.00           C
ATOM   8899  C23 POPE6 160      77.969  77.929  31.592  1.00  0.00           C
ATOM   8902  C24 POPE6 160      78.289  76.889  32.683  1.00  0.00           C
ATOM   8905  C25 POPE6 160      78.039  77.519  34.063  1.00  0.00           C
ATOM   8908  C26 POPE6 160      78.369  76.689  35.313  1.00  0.00           C
ATOM   8911  C27 POPE6 160      77.919  77.469  36.553  1.00  0.00           C
ATOM   8914  C28 POPE6 160      78.169  76.779  37.902  1.00  0.00           C
ATOM   8917  C29 POPE6 160      77.599  77.639  39.013  1.00  0.00           C
ATOM   8919 0C21 POPE6 160      78.259  78.179  40.062  1.00  0.00           C
ATOM   8921 1C21 POPE6 160      79.719  78.019  40.402  1.00  0.00           C
ATOM   8924 2C21 POPE6 160      79.949  76.889  41.423  1.00  0.00           C
ATOM   8927 3C21 POPE6 160      79.259  77.129  42.782  1.00  0.00           C
ATOM   8930 4C21 POPE6 160      79.469  75.959  43.752  1.00  0.00           C
ATOM   8933 5C21 POPE6 160      78.639  76.069  45.043  1.00  0.00           C
ATOM   8936 6C21 POPE6 160      79.129  77.159  46.002  1.00  0.00           C
ATOM   8939 7C21 POPE6 160      78.399  77.119  47.362  1.00  0.00           C
ATOM   8942 8C21 POPE6 160      78.819  78.239  48.323  1.00  0.00           C
ATOM   8946  C33 POPE6 160      74.389  79.139  33.513  1.00  0.00           C
ATOM   8949  C34 POPE6 160      73.989  80.069  34.662  1.00  0.00           C
ATOM   8952  C35 POPE6 160      74.339  79.599  36.083  1.00  0.00           C
ATOM   8955  C36 POPE6 160      74.149  80.749  37.073  1.00  0.00           C
ATOM   8958  C37 POPE6 160      73.719  80.339  38.492  1.00  0.00           C
ATOM   8961  C38 POPE6 160      73.529  81.559  39.412  1.00  0.00           C
ATOM   8964  C39 POPE6 160      74.859  82.209  39.802  1.00  0.00           C
ATOM   8967 0C31 POPE6 160      75.359  81.779  41.182  1.00  0.00           C
ATOM   8970 1C31 POPE6 160      76.769  82.309  41.433  1.00  0.00           C
ATOM   8973 2C31 POPE6 160      77.259  82.089  42.863  1.00  0.00           C
ATOM   8976 3C31 POPE6 160      78.609  81.349  42.892  1.00  0.00           C
ATOM   8979 4C31 POPE6 160      79.209  81.349  44.292  1.00  0.00           C
ATOM   8982 5C31 POPE6 160      80.689  80.959  44.303  1.00  0.00           C
ATOM   8985 6C31 POPE6 160      81.239  80.819  45.713  1.00  0.00           C
ATOM   8989  NH3 POPE7 161      -5.599  92.789  72.883  1.00  0.00           N
ATOM   8993  C12 POPE7 161      -4.979  93.939  73.642  1.00  0.00           C
ATOM   8996  C11 POPE7 161      -3.461  94.059  73.393  1.00  0.00           C
ATOM   8999  P   POPE7 161      -1.421  95.419  74.252  1.00  0.00           P
ATOM   9000  O13 POPE7 161      -1.111  96.829  74.663  1.00  0.00           O
ATOM   9001  O14 POPE7 161      -0.971  94.379  75.182  1.00  0.00           O
ATOM   9002  O11 POPE7 161      -0.801  95.169  72.812  1.00  0.00           O
ATOM   9003  O12 POPE7 161      -2.981  95.289  73.972  1.00  0.00           O
ATOM   9004  C1  POPE7 161      -1.211  95.959  71.693  1.00  0.00           C
ATOM   9007  C2  POPE7 161      -0.251  95.739  70.482  1.00  0.00           C
ATOM   9009  O21 POPE7 161      -0.631  96.609  69.402  1.00  0.00           O
ATOM   9010  C21 POPE7 161      -1.581  96.219  68.563  1.00  0.00           C
ATOM   9011  O22 POPE7 161      -2.301  95.249  68.662  1.00  0.00           O
ATOM   9012  C22 POPE7 161      -1.641  97.259  67.432  1.00  0.00           C
ATOM   9015  C3  POPE7 161      -0.061  94.229  70.102  1.00  0.00           C
ATOM   9018  O31 POPE7 161       0.589  94.109  68.833  1.00  0.00           O
ATOM   9019  C31 POPE7 161       1.319  93.049  68.603  1.00  0.00           C
ATOM   9020  O32 POPE7 161       1.439  92.069  69.343  1.00  0.00           O
ATOM   9021  C32 POPE7 161       2.089  93.249  67.292  1.00  0.00           C
ATOM   9024  C23 POPE7 161      -2.051  96.699  66.042  1.00  0.00           C
ATOM   9027  C24 POPE7 161      -2.171  97.839  65.013  1.00  0.00           C
ATOM   9030  C25 POPE7 161      -2.341  97.339  63.562  1.00  0.00           C
ATOM   9033  C26 POPE7 161      -2.391  98.469  62.523  1.00  0.00           C
ATOM   9036  C27 POPE7 161      -1.581  98.169  61.252  1.00  0.00           C
ATOM   9039  C28 POPE7 161      -1.611  99.319  60.223  1.00  0.00           C
ATOM   9042  C29 POPE7 161      -0.661  99.009  59.103  1.00  0.00           C
ATOM   9044 0C21 POPE7 161      -0.171  99.869  58.183  1.00  0.00           C
ATOM   9046 1C21 POPE7 161      -0.481 101.329  58.042  1.00  0.00           C
ATOM   9049 2C21 POPE7 161       0.789 102.199  57.952  1.00  0.00           C
ATOM   9052 3C21 POPE7 161       0.499 103.609  57.402  1.00  0.00           C
ATOM   9055 4C21 POPE7 161       1.759 104.479  57.242  1.00  0.00           C
ATOM   9058 5C21 POPE7 161       2.559 104.709  58.533  1.00  0.00           C
ATOM   9061 6C21 POPE7 161       1.779 105.459  59.612  1.00  0.00           C
ATOM   9064 7C21 POPE7 161       2.319 105.209  61.013  1.00  0.00           C
ATOM   9067 8C21 POPE7 161       1.579 106.049  62.042  1.00  0.00           C
ATOM   9071  C33 POPE7 161       1.239  93.799  66.112  1.00  0.00           C
ATOM   9074  C34 POPE7 161       2.079  94.369  64.963  1.00  0.00           C
ATOM   9077  C35 POPE7 161       2.699  93.319  64.022  1.00  0.00           C
ATOM   9080  C36 POPE7 161       3.549  93.959  62.902  1.00  0.00           C
ATOM   9083  C37 POPE7 161       4.309  92.939  62.042  1.00  0.00           C
ATOM   9086  C38 POPE7 161       5.629  93.479  61.452  1.00  0.00           C
ATOM   9089  C39 POPE7 161       5.619  93.839  59.952  1.00  0.00           C
ATOM   9092 0C31 POPE7 161       7.059  94.159  59.503  1.00  0.00           C
ATOM   9095 1C31 POPE7 161       7.239  94.429  58.003  1.00  0.00           C
ATOM   9098 2C31 POPE7 161       8.719  94.539  57.632  1.00  0.00           C
ATOM   9101 3C31 POPE7 161       8.999  94.949  56.173  1.00  0.00           C
ATOM   9104 4C31 POPE7 161      10.389  94.499  55.722  1.00  0.00           C
ATOM   9107 5C31 POPE7 161      10.869  95.129  54.402  1.00  0.00           C
ATOM   9110 6C31 POPE7 161      12.329  94.779  54.123  1.00  0.00           C
ATOM   9114  NH3 POPE8 162      46.369  24.819  30.353  1.00  0.00           N
ATOM   9118  C12 POPE8 162      47.679  25.039  29.633  1.00  0.00           C
ATOM   9121  C11 POPE8 162      47.759  24.319  28.273  1.00  0.00           C
ATOM   9124  P   POPE8 162      49.219  22.229  28.632  1.00  0.00           P
ATOM   9125  O13 POPE8 162      47.909  21.549  28.612  1.00  0.00           O
ATOM   9126  O14 POPE8 162      50.389  21.499  28.083  1.00  0.00           O
ATOM   9127  O11 POPE8 162      49.599  22.649  30.132  1.00  0.00           O
ATOM   9128  O12 POPE8 162      49.039  23.699  28.073  1.00  0.00           O
ATOM   9129  C1  POPE8 162      48.879  22.089  31.223  1.00  0.00           C
ATOM   9132  C2  POPE8 162      49.469  22.499  32.593  1.00  0.00           C
ATOM   9134  O21 POPE8 162      48.529  22.059  33.583  1.00  0.00           O
ATOM   9135  C21 POPE8 162      48.769  21.089  34.463  1.00  0.00           C
ATOM   9136  O22 POPE8 162      48.019  20.879  35.402  1.00  0.00           O
ATOM   9137  C22 POPE8 162      50.009  20.239  34.212  1.00  0.00           C
ATOM   9140  C3  POPE8 162      49.649  24.029  32.803  1.00  0.00           C
ATOM   9143  O31 POPE8 162      50.119  24.279  34.152  1.00  0.00           O
ATOM   9144  C31 POPE8 162      49.209  24.699  35.033  1.00  0.00           C
ATOM   9145  O32 POPE8 162      48.069  25.059  34.783  1.00  0.00           O
ATOM   9146  C32 POPE8 162      49.739  24.489  36.442  1.00  0.00           C
ATOM   9149  C23 POPE8 162      51.269  20.799  34.913  1.00  0.00           C
ATOM   9152  C24 POPE8 162      52.359  19.739  35.033  1.00  0.00           C
ATOM   9155  C25 POPE8 162      52.109  18.729  36.163  1.00  0.00           C
ATOM   9158  C26 POPE8 162      52.529  19.259  37.533  1.00  0.00           C
ATOM   9161  C27 POPE8 162      51.979  18.459  38.733  1.00  0.00           C
ATOM   9164  C28 POPE8 162      52.819  18.729  39.992  1.00  0.00           C
ATOM   9167  C29 POPE8 162      52.149  18.499  41.322  1.00  0.00           C
ATOM   9169 0C21 POPE8 162      52.409  17.509  42.193  1.00  0.00           C
ATOM   9171 1C21 POPE8 162      53.329  16.329  41.992  1.00  0.00           C
ATOM   9174 2C21 POPE8 162      52.579  14.999  42.222  1.00  0.00           C
ATOM   9177 3C21 POPE8 162      52.519  14.559  43.692  1.00  0.00           C
ATOM   9180 4C21 POPE8 162      51.649  13.309  43.962  1.00  0.00           C
ATOM   9183 5C21 POPE8 162      51.829  12.139  42.972  1.00  0.00           C
ATOM   9186 6C21 POPE8 162      50.809  12.169  41.823  1.00  0.00           C
ATOM   9189 7C21 POPE8 162      50.919  10.979  40.872  1.00  0.00           C
ATOM   9192 8C21 POPE8 162      49.889  11.039  39.732  1.00  0.00           C
ATOM   9196  C33 POPE8 162      49.189  25.449  37.523  1.00  0.00           C
ATOM   9199  C34 POPE8 162      49.359  24.839  38.923  1.00  0.00           C
ATOM   9202  C35 POPE8 162      49.129  25.829  40.062  1.00  0.00           C
ATOM   9205  C36 POPE8 162      47.689  26.319  40.202  1.00  0.00           C
ATOM   9208  C37 POPE8 162      47.549  27.259  41.403  1.00  0.00           C
ATOM   9211  C38 POPE8 162      46.179  27.929  41.462  1.00  0.00           C
ATOM   9214  C39 POPE8 162      45.089  27.099  42.152  1.00  0.00           C
ATOM   9217 0C31 POPE8 162      45.119  27.189  43.682  1.00  0.00           C
ATOM   9220 1C31 POPE8 162      43.839  26.669  44.352  1.00  0.00           C
ATOM   9223 2C31 POPE8 162      43.779  27.059  45.833  1.00  0.00           C
ATOM   9226 3C31 POPE8 162      42.389  26.909  46.462  1.00  0.00           C
ATOM   9229 4C31 POPE8 162      41.299  27.749  45.773  1.00  0.00           C
ATOM   9232 5C31 POPE8 162      40.269  28.309  46.753  1.00  0.00           C
ATOM   9235 6C31 POPE8 162      39.179  29.129  46.062  1.00  0.00           C
ATOM   9239  NH3 POPE9 163      68.099  35.239  71.123  1.00  0.00           N
ATOM   9243  C12 POPE9 163      68.589  34.949  72.513  1.00  0.00           C
ATOM   9246  C11 POPE9 163      69.269  36.169  73.152  1.00  0.00           C
ATOM   9249  P   POPE9 163      71.279  35.359  74.673  1.00  0.00           P
ATOM   9250  O13 POPE9 163      71.989  36.419  75.423  1.00  0.00           O
ATOM   9251  O14 POPE9 163      71.339  33.979  75.193  1.00  0.00           O
ATOM   9252  O11 POPE9 163      71.889  35.379  73.222  1.00  0.00           O
ATOM   9253  O12 POPE9 163      69.789  35.819  74.433  1.00  0.00           O
ATOM   9254  C1  POPE9 163      72.839  34.389  72.833  1.00  0.00           C
ATOM   9257  C2  POPE9 163      72.989  34.279  71.292  1.00  0.00           C
ATOM   9259  O21 POPE9 163      73.909  35.279  70.832  1.00  0.00           O
ATOM   9260  C21 POPE9 163      74.589  34.979  69.743  1.00  0.00           C
ATOM   9261  O22 POPE9 163      74.539  33.939  69.123  1.00  0.00           O
ATOM   9262  C22 POPE9 163      75.399  36.219  69.343  1.00  0.00           C
ATOM   9265  C3  POPE9 163      71.599  34.459  70.633  1.00  0.00           C
ATOM   9268  O31 POPE9 163      71.709  34.549  69.203  1.00  0.00           O
ATOM   9269  C31 POPE9 163      70.839  33.819  68.522  1.00  0.00           C
ATOM   9270  O32 POPE9 163      69.949  33.139  69.002  1.00  0.00           O
ATOM   9271  C32 POPE9 163      71.079  33.909  67.033  1.00  0.00           C
ATOM   9274  C23 POPE9 163      76.379  36.029  68.162  1.00  0.00           C
ATOM   9277  C24 POPE9 163      77.119  37.359  67.933  1.00  0.00           C
ATOM   9280  C25 POPE9 163      78.139  37.369  66.792  1.00  0.00           C
ATOM   9283  C26 POPE9 163      78.829  38.739  66.683  1.00  0.00           C
ATOM   9286  C27 POPE9 163      80.019  38.769  65.713  1.00  0.00           C
ATOM   9289  C28 POPE9 163      81.009  39.899  66.042  1.00  0.00           C
ATOM   9292  C29 POPE9 163      82.219  39.919  65.142  1.00  0.00           C
ATOM   9294 0C21 POPE9 163      82.889  41.009  64.742  1.00  0.00           C
ATOM   9296 1C21 POPE9 163      82.539  42.419  65.112  1.00  0.00           C
ATOM   9299 2C21 POPE9 163      83.269  43.439  64.233  1.00  0.00           C
ATOM   9302 3C21 POPE9 163      82.799  44.869  64.523  1.00  0.00           C
ATOM   9305 4C21 POPE9 163      83.439  45.909  63.593  1.00  0.00           C
ATOM   9308 5C21 POPE9 163      83.009  45.719  62.133  1.00  0.00           C
ATOM   9311 6C21 POPE9 163      83.189  47.009  61.322  1.00  0.00           C
ATOM   9314 7C21 POPE9 163      82.399  47.049  60.013  1.00  0.00           C
ATOM   9317 8C21 POPE9 163      82.289  48.469  59.463  1.00  0.00           C
ATOM   9321  C33 POPE9 163      71.829  35.179  66.562  1.00  0.00           C
ATOM   9324  C34 POPE9 163      73.159  34.829  65.883  1.00  0.00           C
ATOM   9327  C35 POPE9 163      72.989  34.369  64.422  1.00  0.00           C
ATOM   9330  C36 POPE9 163      72.379  35.469  63.553  1.00  0.00           C
ATOM   9333  C37 POPE9 163      72.519  35.179  62.052  1.00  0.00           C
ATOM   9336  C38 POPE9 163      71.989  36.349  61.213  1.00  0.00           C
ATOM   9339  C39 POPE9 163      71.919  36.069  59.703  1.00  0.00           C
ATOM   9342 0C31 POPE9 163      73.229  36.319  58.932  1.00  0.00           C
ATOM   9345 1C31 POPE9 163      74.259  35.169  59.022  1.00  0.00           C
ATOM   9348 2C31 POPE9 163      75.519  35.379  58.172  1.00  0.00           C
ATOM   9351 3C31 POPE9 163      75.259  35.579  56.673  1.00  0.00           C
ATOM   9354 4C31 POPE9 163      74.499  34.419  56.002  1.00  0.00           C
ATOM   9357 5C31 POPE9 163      74.329  34.639  54.492  1.00  0.00           C
ATOM   9360 6C31 POPE9 163      73.619  33.489  53.783  1.00  0.00           C
ATOM   9364  NH3 POPE  164      69.399 105.889  74.883  1.00  0.00           N
ATOM   9368  C12 POPE  164      68.189 105.869  75.773  1.00  0.00           C
ATOM   9371  C11 POPE  164      67.499 107.229  75.773  1.00  0.00           C
ATOM   9374  P   POPE  164      64.989 107.919  75.692  1.00  0.00           P
ATOM   9375  O13 POPE  164      63.719 107.189  75.843  1.00  0.00           O
ATOM   9376  O14 POPE  164      65.029 109.309  76.222  1.00  0.00           O
ATOM   9377  O11 POPE  164      65.349 108.009  74.153  1.00  0.00           O
ATOM   9378  O12 POPE  164      66.189 107.079  76.292  1.00  0.00           O
ATOM   9379  C1  POPE  164      64.519 107.469  73.122  1.00  0.00           C
ATOM   9382  C2  POPE  164      64.889 108.159  71.782  1.00  0.00           C
ATOM   9384  O21 POPE  164      63.969 107.739  70.753  1.00  0.00           O
ATOM   9385  C21 POPE  164      63.699 108.699  69.853  1.00  0.00           C
ATOM   9386  O22 POPE  164      64.099 109.849  69.933  1.00  0.00           O
ATOM   9387  C22 POPE  164      62.909 108.089  68.693  1.00  0.00           C
ATOM   9390  C3  POPE  164      66.389 107.869  71.413  1.00  0.00           C
ATOM   9393  O31 POPE  164      66.679 107.839  69.992  1.00  0.00           O
ATOM   9394  C31 POPE  164      66.339 106.819  69.173  1.00  0.00           C
ATOM   9395  O32 POPE  164      66.299 106.949  67.962  1.00  0.00           O
ATOM   9396  C32 POPE  164      66.029 105.469  69.833  1.00  0.00           C
ATOM   9399  C23 POPE  164      61.899 109.039  68.022  1.00  0.00           C
ATOM   9402  C24 POPE  164      62.519 110.109  67.122  1.00  0.00           C
ATOM   9405  C25 POPE  164      61.539 110.689  66.103  1.00  0.00           C
ATOM   9408  C26 POPE  164      62.109 111.879  65.303  1.00  0.00           C
ATOM   9411  C27 POPE  164      61.069 112.449  64.323  1.00  0.00           C
ATOM   9414  C28 POPE  164      61.679 113.039  63.042  1.00  0.00           C
ATOM   9417  C29 POPE  164      62.319 114.389  63.222  1.00  0.00           C
ATOM   9419 0C21 POPE  164      61.959 115.529  62.603  1.00  0.00           C
ATOM   9421 1C21 POPE  164      60.809 115.689  61.632  1.00  0.00           C
ATOM   9424 2C21 POPE  164      60.329 117.149  61.513  1.00  0.00           C
ATOM   9427 3C21 POPE  164      59.669 117.659  62.793  1.00  0.00           C
ATOM   9430 4C21 POPE  164      59.209 119.129  62.712  1.00  0.00           C
ATOM   9433 5C21 POPE  164      60.369 120.129  62.682  1.00  0.00           C
ATOM   9436 6C21 POPE  164      59.939 121.549  63.063  1.00  0.00           C
ATOM   9439 7C21 POPE  164      61.109 122.549  62.983  1.00  0.00           C
ATOM   9442 8C21 POPE  164      60.729 123.979  63.353  1.00  0.00           C
ATOM   9446  C33 POPE  164      64.569 104.979  69.663  1.00  0.00           C
ATOM   9449  C34 POPE  164      64.459 103.589  69.033  1.00  0.00           C
ATOM   9452  C35 POPE  164      64.729 103.599  67.533  1.00  0.00           C
ATOM   9455  C36 POPE  164      63.479 103.899  66.683  1.00  0.00           C
ATOM   9458  C37 POPE  164      63.789 103.719  65.193  1.00  0.00           C
ATOM   9461  C38 POPE  164      62.539 103.569  64.323  1.00  0.00           C
ATOM   9464  C39 POPE  164      62.889 103.049  62.912  1.00  0.00           C
ATOM   9467 0C31 POPE  164      62.969 104.179  61.883  1.00  0.00           C
ATOM   9470 1C31 POPE  164      63.269 103.669  60.483  1.00  0.00           C
ATOM   9473 2C31 POPE  164      63.139 104.789  59.453  1.00  0.00           C
ATOM   9476 3C31 POPE  164      63.279 104.299  58.013  1.00  0.00           C
ATOM   9479 4C31 POPE  164      62.939 105.379  56.982  1.00  0.00           C
ATOM   9482 5C31 POPE  164      63.229 104.909  55.563  1.00  0.00           C
ATOM   9485 6C31 POPE  164      62.919 105.959  54.492  1.00  0.00           C
ATOM   9489  NH3 POPE  165      37.659 129.147  26.783  1.00  0.00           N
ATOM   9493  C12 POPE  165      37.009 128.079  27.622  1.00  0.00           C
ATOM   9496  C11 POPE  165      37.739 126.739  27.432  1.00  0.00           C
ATOM   9499  P   POPE  165      37.589 124.229  28.043  1.00  0.00           P
ATOM   9500  O13 POPE  165      36.659 123.509  27.153  1.00  0.00           O
ATOM   9501  O14 POPE  165      39.029 124.299  27.673  1.00  0.00           O
ATOM   9502  O11 POPE  165      37.509 123.729  29.532  1.00  0.00           O
ATOM   9503  O12 POPE  165      37.099 125.729  28.213  1.00  0.00           O
ATOM   9504  C1  POPE  165      36.389 123.049  30.082  1.00  0.00           C
ATOM   9507  C2  POPE  165      36.099 123.559  31.532  1.00  0.00           C
ATOM   9509  O21 POPE  165      36.419 122.589  32.562  1.00  0.00           O
ATOM   9510  C21 POPE  165      35.609 121.519  32.603  1.00  0.00           C
ATOM   9511  O22 POPE  165      34.699 121.319  31.803  1.00  0.00           O
ATOM   9512  C22 POPE  165      35.889 120.579  33.803  1.00  0.00           C
ATOM   9515  C3  POPE  165      34.689 124.229  31.722  1.00  0.00           C
ATOM   9518  O31 POPE  165      34.709 125.649  31.543  1.00  0.00           O
ATOM   9519  C31 POPE  165      35.259 126.539  32.413  1.00  0.00           C
ATOM   9520  O32 POPE  165      35.389 127.719  32.153  1.00  0.00           O
ATOM   9521  C32 POPE  165      35.779 125.909  33.713  1.00  0.00           C
ATOM   9524  C23 POPE  165      34.619 120.389  34.682  1.00  0.00           C
ATOM   9527  C24 POPE  165      34.709 119.479  35.932  1.00  0.00           C
ATOM   9530  C25 POPE  165      33.489 119.689  36.852  1.00  0.00           C
ATOM   9533  C26 POPE  165      33.489 118.919  38.203  1.00  0.00           C
ATOM   9536  C27 POPE  165      32.389 119.449  39.152  1.00  0.00           C
ATOM   9539  C28 POPE  165      32.029 118.519  40.333  1.00  0.00           C
ATOM   9542  C29 POPE  165      33.059 118.469  41.433  1.00  0.00           C
ATOM   9544 0C21 POPE  165      32.909 118.949  42.693  1.00  0.00           C
ATOM   9546 1C21 POPE  165      31.659 119.619  43.203  1.00  0.00           C
ATOM   9549 2C21 POPE  165      31.719 120.099  44.662  1.00  0.00           C
ATOM   9552 3C21 POPE  165      30.349 120.639  45.113  1.00  0.00           C
ATOM   9555 4C21 POPE  165      30.129 120.719  46.632  1.00  0.00           C
ATOM   9558 5C21 POPE  165      30.599 122.039  47.283  1.00  0.00           C
ATOM   9561 6C21 POPE  165      32.069 122.039  47.712  1.00  0.00           C
ATOM   9564 7C21 POPE  165      32.419 123.329  48.463  1.00  0.00           C
ATOM   9567 8C21 POPE  165      33.559 123.149  49.472  1.00  0.00           C
ATOM   9571  C33 POPE  165      35.969 126.949  34.843  1.00  0.00           C
ATOM   9574  C34 POPE  165      36.599 126.329  36.093  1.00  0.00           C
ATOM   9577  C35 POPE  165      35.759 125.229  36.763  1.00  0.00           C
ATOM   9580  C36 POPE  165      36.499 124.669  37.972  1.00  0.00           C
ATOM   9583  C37 POPE  165      35.709 123.679  38.843  1.00  0.00           C
ATOM   9586  C38 POPE  165      36.259 123.709  40.272  1.00  0.00           C
ATOM   9589  C39 POPE  165      35.819 122.579  41.213  1.00  0.00           C
ATOM   9592 0C31 POPE  165      36.439 122.829  42.593  1.00  0.00           C
ATOM   9595 1C31 POPE  165      36.289 121.689  43.612  1.00  0.00           C
ATOM   9598 2C31 POPE  165      36.969 122.079  44.932  1.00  0.00           C
ATOM   9601 3C31 POPE  165      37.199 120.939  45.923  1.00  0.00           C
ATOM   9604 4C31 POPE  165      35.939 120.259  46.462  1.00  0.00           C
ATOM   9607 5C31 POPE  165      36.299 119.229  47.543  1.00  0.00           C
ATOM   9610 6C31 POPE  165      35.109 118.379  48.013  1.00  0.00           C
ATOM   9614  NH3 POPE  166      21.829  12.269  26.493  1.00  0.00           N
ATOM   9618  C12 POPE  166      21.189  12.409  25.122  1.00  0.00           C
ATOM   9621  C11 POPE  166      21.089  11.099  24.333  1.00  0.00           C
ATOM   9624  P   POPE  166      20.219   8.689  24.442  1.00  0.00           P
ATOM   9625  O13 POPE  166      21.559   8.129  24.783  1.00  0.00           O
ATOM   9626  O14 POPE  166      19.829   8.639  23.022  1.00  0.00           O
ATOM   9627  O11 POPE  166      19.089   7.999  25.303  1.00  0.00           O
ATOM   9628  O12 POPE  166      20.219  10.169  24.983  1.00  0.00           O
ATOM   9629  C1  POPE  166      19.339   7.609  26.653  1.00  0.00           C
ATOM   9632  C2  POPE  166      19.499   8.809  27.622  1.00  0.00           C
ATOM   9634  O21 POPE  166      20.019   8.389  28.892  1.00  0.00           O
ATOM   9635  C21 POPE  166      19.259   7.619  29.643  1.00  0.00           C
ATOM   9636  O22 POPE  166      18.169   7.169  29.352  1.00  0.00           O
ATOM   9637  C22 POPE  166      19.979   7.359  30.973  1.00  0.00           C
ATOM   9640  C3  POPE  166      18.179   9.659  27.692  1.00  0.00           C
ATOM   9643  O31 POPE  166      18.049  10.469  28.882  1.00  0.00           O
ATOM   9644  C31 POPE  166      18.899  11.469  29.022  1.00  0.00           C
ATOM   9645  O32 POPE  166      19.819  11.759  28.282  1.00  0.00           O
ATOM   9646  C32 POPE  166      18.549  12.139  30.363  1.00  0.00           C
ATOM   9649  C23 POPE  166      19.099   6.659  32.032  1.00  0.00           C
ATOM   9652  C24 POPE  166      19.029   7.389  33.383  1.00  0.00           C
ATOM   9655  C25 POPE  166      20.279   7.259  34.272  1.00  0.00           C
ATOM   9658  C26 POPE  166      21.219   8.479  34.282  1.00  0.00           C
ATOM   9661  C27 POPE  166      21.829   8.729  35.683  1.00  0.00           C
ATOM   9664  C28 POPE  166      22.739   9.959  35.782  1.00  0.00           C
ATOM   9667  C29 POPE  166      24.059   9.899  35.053  1.00  0.00           C
ATOM   9669 0C21 POPE  166      25.259   9.569  35.573  1.00  0.00           C
ATOM   9671 1C21 POPE  166      25.519   9.119  36.992  1.00  0.00           C
ATOM   9674 2C21 POPE  166      27.009   9.219  37.393  1.00  0.00           C
ATOM   9677 3C21 POPE  166      27.279   8.829  38.863  1.00  0.00           C
ATOM   9680 4C21 POPE  166      28.749   9.029  39.272  1.00  0.00           C
ATOM   9683 5C21 POPE  166      28.969   8.799  40.773  1.00  0.00           C
ATOM   9686 6C21 POPE  166      30.419   9.059  41.202  1.00  0.00           C
ATOM   9689 7C21 POPE  166      30.659   8.739  42.683  1.00  0.00           C
ATOM   9692 8C21 POPE  166      32.139   8.859  43.083  1.00  0.00           C
ATOM   9696  C33 POPE  166      19.199  13.519  30.583  1.00  0.00           C
ATOM   9699  C34 POPE  166      19.359  13.869  32.073  1.00  0.00           C
ATOM   9702  C35 POPE  166      18.099  13.789  32.952  1.00  0.00           C
ATOM   9705  C36 POPE  166      18.369  14.419  34.323  1.00  0.00           C
ATOM   9708  C37 POPE  166      17.399  14.029  35.443  1.00  0.00           C
ATOM   9711  C38 POPE  166      17.849  14.619  36.792  1.00  0.00           C
ATOM   9714  C39 POPE  166      16.929  14.359  37.993  1.00  0.00           C
ATOM   9717 0C31 POPE  166      16.509  12.899  38.183  1.00  0.00           C
ATOM   9720 1C31 POPE  166      15.719  12.659  39.482  1.00  0.00           C
ATOM   9723 2C31 POPE  166      14.709  11.499  39.393  1.00  0.00           C
ATOM   9726 3C31 POPE  166      13.509  11.869  38.502  1.00  0.00           C
ATOM   9729 4C31 POPE  166      12.419  10.809  38.402  1.00  0.00           C
ATOM   9732 5C31 POPE  166      11.299  11.279  37.452  1.00  0.00           C
ATOM   9735 6C31 POPE  166      10.159  10.269  37.292  1.00  0.00           C
ATOM   9739  NH3 POPE  167       7.389 116.809  68.413  1.00  0.00           N
ATOM   9743  C12 POPE  167       7.359 115.429  69.013  1.00  0.00           C
ATOM   9746  C11 POPE  167       8.209 114.419  68.222  1.00  0.00           C
ATOM   9749  P   POPE  167       8.489 111.809  68.232  1.00  0.00           P
ATOM   9750  O13 POPE  167       7.669 110.649  68.693  1.00  0.00           O
ATOM   9751  O14 POPE  167       9.039 111.759  66.852  1.00  0.00           O
ATOM   9752  O11 POPE  167       9.649 112.069  69.273  1.00  0.00           O
ATOM   9753  O12 POPE  167       7.629 113.119  68.382  1.00  0.00           O
ATOM   9754  C1  POPE  167      10.209 110.959  69.992  1.00  0.00           C
ATOM   9757  C2  POPE  167      11.599 110.539  69.453  1.00  0.00           C
ATOM   9759  O21 POPE  167      12.339 110.009  70.543  1.00  0.00           O
ATOM   9760  C21 POPE  167      12.629 108.699  70.692  1.00  0.00           C
ATOM   9761  O22 POPE  167      13.439 108.329  71.522  1.00  0.00           O
ATOM   9762  C22 POPE  167      11.809 107.709  69.833  1.00  0.00           C
ATOM   9765  C3  POPE  167      12.449 111.719  68.913  1.00  0.00           C
ATOM   9768  O31 POPE  167      12.009 112.259  67.653  1.00  0.00           O
ATOM   9769  C31 POPE  167      12.279 111.469  66.613  1.00  0.00           C
ATOM   9770  O32 POPE  167      12.809 110.379  66.673  1.00  0.00           O
ATOM   9771  C32 POPE  167      11.939 112.199  65.312  1.00  0.00           C
ATOM   9774  C23 POPE  167      12.509 107.259  68.533  1.00  0.00           C
ATOM   9777  C24 POPE  167      11.789 106.079  67.853  1.00  0.00           C
ATOM   9780  C25 POPE  167      12.269 105.829  66.403  1.00  0.00           C
ATOM   9783  C26 POPE  167      13.549 104.989  66.273  1.00  0.00           C
ATOM   9786  C27 POPE  167      14.209 105.099  64.882  1.00  0.00           C
ATOM   9789  C28 POPE  167      15.449 104.209  64.722  1.00  0.00           C
ATOM   9792  C29 POPE  167      16.459 104.679  63.702  1.00  0.00           C
ATOM   9794 0C21 POPE  167      16.479 104.399  62.382  1.00  0.00           C
ATOM   9796 1C21 POPE  167      15.459 103.609  61.603  1.00  0.00           C
ATOM   9799 2C21 POPE  167      14.959 104.349  60.342  1.00  0.00           C
ATOM   9802 3C21 POPE  167      16.009 104.489  59.222  1.00  0.00           C
ATOM   9805 4C21 POPE  167      15.439 105.149  57.952  1.00  0.00           C
ATOM   9808 5C21 POPE  167      16.479 105.299  56.833  1.00  0.00           C
ATOM   9811 6C21 POPE  167      15.869 105.769  55.503  1.00  0.00           C
ATOM   9814 7C21 POPE  167      16.909 105.879  54.383  1.00  0.00           C
ATOM   9817 8C21 POPE  167      16.329 106.259  53.022  1.00  0.00           C
ATOM   9821  C33 POPE  167      13.119 113.079  64.833  1.00  0.00           C
ATOM   9824  C34 POPE  167      12.989 113.479  63.353  1.00  0.00           C
ATOM   9827  C35 POPE  167      14.199 114.279  62.842  1.00  0.00           C
ATOM   9830  C36 POPE  167      14.129 114.559  61.333  1.00  0.00           C
ATOM   9833  C37 POPE  167      15.039 115.719  60.902  1.00  0.00           C
ATOM   9836  C38 POPE  167      15.099 115.909  59.383  1.00  0.00           C
ATOM   9839  C39 POPE  167      15.799 117.209  58.962  1.00  0.00           C
ATOM   9842 0C31 POPE  167      15.879 117.359  57.443  1.00  0.00           C
ATOM   9845 1C31 POPE  167      16.429 118.719  56.992  1.00  0.00           C
ATOM   9848 2C31 POPE  167      16.209 119.019  55.503  1.00  0.00           C
ATOM   9851 3C31 POPE  167      16.309 120.519  55.202  1.00  0.00           C
ATOM   9854 4C31 POPE  167      15.989 120.879  53.742  1.00  0.00           C
ATOM   9857 5C31 POPE  167      15.959 122.399  53.533  1.00  0.00           C
ATOM   9860 6C31 POPE  167      15.469 122.819  52.143  1.00  0.00           C
ATOM   9864  NH3 POPE  168      40.649  -1.899  70.882  1.00  0.00           N
ATOM   9868  C12 POPE  168      40.689  -0.531  71.483  1.00  0.00           C
ATOM   9871  C11 POPE  168      40.979   0.509  70.403  1.00  0.00           C
ATOM   9874  P   POPE  168      41.109   2.799  71.732  1.00  0.00           P
ATOM   9875  O13 POPE  168      40.019   3.409  72.513  1.00  0.00           O
ATOM   9876  O14 POPE  168      42.219   2.159  72.472  1.00  0.00           O
ATOM   9877  O11 POPE  168      41.719   3.919  70.803  1.00  0.00           O
ATOM   9878  O12 POPE  168      40.429   1.769  70.753  1.00  0.00           O
ATOM   9879  C1  POPE  168      42.379   3.679  69.562  1.00  0.00           C
ATOM   9882  C2  POPE  168      41.919   4.689  68.463  1.00  0.00           C
ATOM   9884  O21 POPE  168      42.989   4.939  67.513  1.00  0.00           O
ATOM   9885  C21 POPE  168      42.889   4.209  66.403  1.00  0.00           C
ATOM   9886  O22 POPE  168      42.069   3.329  66.213  1.00  0.00           O
ATOM   9887  C22 POPE  168      43.869   4.679  65.322  1.00  0.00           C
ATOM   9890  C3  POPE  168      41.459   6.059  69.072  1.00  0.00           C
ATOM   9893  O31 POPE  168      41.439   7.129  68.102  1.00  0.00           O
ATOM   9894  C31 POPE  168      40.479   7.059  67.182  1.00  0.00           C
ATOM   9895  O32 POPE  168      39.629   6.179  67.122  1.00  0.00           O
ATOM   9896  C32 POPE  168      40.629   8.239  66.233  1.00  0.00           C
ATOM   9899  C23 POPE  168      43.929   3.769  64.053  1.00  0.00           C
ATOM   9902  C24 POPE  168      42.589   3.519  63.323  1.00  0.00           C
ATOM   9905  C25 POPE  168      42.749   3.239  61.813  1.00  0.00           C
ATOM   9908  C26 POPE  168      41.849   2.109  61.273  1.00  0.00           C
ATOM   9911  C27 POPE  168      41.609   2.229  59.763  1.00  0.00           C
ATOM   9914  C28 POPE  168      40.539   1.269  59.193  1.00  0.00           C
ATOM   9917  C29 POPE  168      41.129  -0.011  58.652  1.00  0.00           C
ATOM   9919 0C21 POPE  168      41.079  -0.461  57.382  1.00  0.00           C
ATOM   9921 1C21 POPE  168      40.399   0.209  56.213  1.00  0.00           C
ATOM   9924 2C21 POPE  168      41.159   0.029  54.882  1.00  0.00           C
ATOM   9927 3C21 POPE  168      40.209   0.189  53.682  1.00  0.00           C
ATOM   9930 4C21 POPE  168      40.919   0.569  52.372  1.00  0.00           C
ATOM   9933 5C21 POPE  168      42.039  -0.381  51.963  1.00  0.00           C
ATOM   9936 6C21 POPE  168      42.799   0.149  50.742  1.00  0.00           C
ATOM   9939 7C21 POPE  168      44.149  -0.541  50.513  1.00  0.00           C
ATOM   9942 8C21 POPE  168      44.949   0.099  49.383  1.00  0.00           C
ATOM   9946  C33 POPE  168      41.519   7.999  64.983  1.00  0.00           C
ATOM   9949  C34 POPE  168      41.149   9.019  63.903  1.00  0.00           C
ATOM   9952  C35 POPE  168      42.039   8.969  62.642  1.00  0.00           C
ATOM   9955  C36 POPE  168      41.679  10.049  61.613  1.00  0.00           C
ATOM   9958  C37 POPE  168      40.309   9.879  60.923  1.00  0.00           C
ATOM   9961  C38 POPE  168      40.379   9.239  59.523  1.00  0.00           C
ATOM   9964  C39 POPE  168      40.729   7.749  59.552  1.00  0.00           C
ATOM   9967 0C31 POPE  168      40.639   7.079  58.183  1.00  0.00           C
ATOM   9970 1C31 POPE  168      40.789   5.559  58.302  1.00  0.00           C
ATOM   9973 2C31 POPE  168      40.849   4.799  56.972  1.00  0.00           C
ATOM   9976 3C31 POPE  168      42.179   5.009  56.242  1.00  0.00           C
ATOM   9979 4C31 POPE  168      42.429   3.969  55.142  1.00  0.00           C
ATOM   9982 5C31 POPE  168      43.619   4.339  54.253  1.00  0.00           C
ATOM   9985 6C31 POPE  168      44.029   3.229  53.283  1.00  0.00           C
ATOM   9989  NH3 POPE  169       9.909  25.739  28.993  1.00  0.00           N
ATOM   9993  C12 POPE  169      10.709  25.249  27.803  1.00  0.00           C
ATOM   9996  C11 POPE  169      10.289  23.809  27.332  1.00  0.00           C
ATOM   9999  P   POPE  169      11.849  22.759  29.193  1.00  0.00           P
ATOM  10000  O13 POPE  169      13.179  23.219  28.803  1.00  0.00           O
ATOM  10001  O14 POPE  169      11.099  23.519  30.202  1.00  0.00           O
ATOM  10002  O11 POPE  169      11.969  21.229  29.612  1.00  0.00           O
ATOM  10003  O12 POPE  169      10.929  22.669  27.933  1.00  0.00           O
ATOM  10004  C1  POPE  169      11.489  20.769  30.883  1.00  0.00           C
ATOM  10007  C2  POPE  169      12.439  21.119  32.073  1.00  0.00           C
ATOM  10009  O21 POPE  169      12.339  20.159  33.133  1.00  0.00           O
ATOM  10010  C21 POPE  169      11.179  20.059  33.752  1.00  0.00           C
ATOM  10011  O22 POPE  169      10.079  20.329  33.302  1.00  0.00           O
ATOM  10012  C22 POPE  169      11.459  19.679  35.202  1.00  0.00           C
ATOM  10015  C3  POPE  169      12.259  22.579  32.622  1.00  0.00           C
ATOM  10018  O31 POPE  169      12.929  22.819  33.882  1.00  0.00           O
ATOM  10019  C31 POPE  169      12.189  23.469  34.783  1.00  0.00           C
ATOM  10020  O32 POPE  169      11.009  23.729  34.693  1.00  0.00           O
ATOM  10021  C32 POPE  169      13.069  23.849  35.973  1.00  0.00           C
ATOM  10024  C23 POPE  169      10.199  19.589  36.103  1.00  0.00           C
ATOM  10027  C24 POPE  169      10.559  19.219  37.553  1.00  0.00           C
ATOM  10030  C25 POPE  169      11.169  20.379  38.362  1.00  0.00           C
ATOM  10033  C26 POPE  169      11.899  19.899  39.622  1.00  0.00           C
ATOM  10036  C27 POPE  169      12.729  21.009  40.282  1.00  0.00           C
ATOM  10039  C28 POPE  169      13.599  20.509  41.452  1.00  0.00           C
ATOM  10042  C29 POPE  169      12.809  20.289  42.712  1.00  0.00           C
ATOM  10044 0C21 POPE  169      13.219  20.559  43.962  1.00  0.00           C
ATOM  10046 1C21 POPE  169      14.599  21.039  44.363  1.00  0.00           C
ATOM  10049 2C21 POPE  169      15.069  20.459  45.703  1.00  0.00           C
ATOM  10052 3C21 POPE  169      14.979  18.929  45.813  1.00  0.00           C
ATOM  10055 4C21 POPE  169      15.789  18.399  47.013  1.00  0.00           C
ATOM  10058 5C21 POPE  169      15.489  16.929  47.362  1.00  0.00           C
ATOM  10061 6C21 POPE  169      16.369  16.449  48.523  1.00  0.00           C
ATOM  10064 7C21 POPE  169      15.859  15.159  49.183  1.00  0.00           C
ATOM  10067 8C21 POPE  169      16.709  14.759  50.392  1.00  0.00           C
ATOM  10071  C33 POPE  169      12.239  24.169  37.232  1.00  0.00           C
ATOM  10074  C34 POPE  169      13.169  24.439  38.412  1.00  0.00           C
ATOM  10077  C35 POPE  169      12.489  24.719  39.763  1.00  0.00           C
ATOM  10080  C36 POPE  169      13.569  24.759  40.853  1.00  0.00           C
ATOM  10083  C37 POPE  169      13.109  25.169  42.263  1.00  0.00           C
ATOM  10086  C38 POPE  169      14.329  25.329  43.172  1.00  0.00           C
ATOM  10089  C39 POPE  169      14.079  26.009  44.533  1.00  0.00           C
ATOM  10092 0C31 POPE  169      13.309  25.169  45.573  1.00  0.00           C
ATOM  10095 1C31 POPE  169      13.859  25.419  46.982  1.00  0.00           C
ATOM  10098 2C31 POPE  169      13.039  24.819  48.133  1.00  0.00           C
ATOM  10101 3C31 POPE  169      11.809  25.649  48.513  1.00  0.00           C
ATOM  10104 4C31 POPE  169      11.409  25.489  49.992  1.00  0.00           C
ATOM  10107 5C31 POPE  169      10.459  26.589  50.472  1.00  0.00           C
ATOM  10110 6C31 POPE  169      10.059  26.469  51.953  1.00  0.00           C
ATOM  10114  NH3 POPE  170      37.299  66.669  73.013  1.00  0.00           N
ATOM  10118  C12 POPE  170      37.789  65.339  73.502  1.00  0.00           C
ATOM  10121  C11 POPE  170      38.769  64.739  72.482  1.00  0.00           C
ATOM  10124  P   POPE  170      40.929  64.119  73.882  1.00  0.00           P
ATOM  10125  O13 POPE  170      40.509  64.619  75.202  1.00  0.00           O
ATOM  10126  O14 POPE  170      41.749  62.899  73.882  1.00  0.00           O
ATOM  10127  O11 POPE  170      41.649  65.229  73.002  1.00  0.00           O
ATOM  10128  O12 POPE  170      39.619  63.769  73.072  1.00  0.00           O
ATOM  10129  C1  POPE  170      41.739  66.619  73.292  1.00  0.00           C
ATOM  10132  C2  POPE  170      42.129  67.449  72.012  1.00  0.00           C
ATOM  10134  O21 POPE  170      41.789  68.829  72.252  1.00  0.00           O
ATOM  10135  C21 POPE  170      42.159  69.749  71.343  1.00  0.00           C
ATOM  10136  O22 POPE  170      41.409  70.539  70.823  1.00  0.00           O
ATOM  10137  C22 POPE  170      43.669  69.779  71.152  1.00  0.00           C
ATOM  10140  C3  POPE  170      41.349  66.929  70.773  1.00  0.00           C
ATOM  10143  O31 POPE  170      41.639  67.639  69.533  1.00  0.00           O
ATOM  10144  C31 POPE  170      40.599  67.559  68.683  1.00  0.00           C
ATOM  10145  O32 POPE  170      39.639  66.839  68.852  1.00  0.00           O
ATOM  10146  C32 POPE  170      40.799  68.499  67.502  1.00  0.00           C
ATOM  10149  C23 POPE  170      44.139  71.249  71.092  1.00  0.00           C
ATOM  10152  C24 POPE  170      45.599  71.409  70.642  1.00  0.00           C
ATOM  10155  C25 POPE  170      45.729  71.899  69.193  1.00  0.00           C
ATOM  10158  C26 POPE  170      45.049  71.019  68.143  1.00  0.00           C
ATOM  10161  C27 POPE  170      45.139  71.679  66.763  1.00  0.00           C
ATOM  10164  C28 POPE  170      44.499  70.899  65.613  1.00  0.00           C
ATOM  10167  C29 POPE  170      42.989  70.999  65.592  1.00  0.00           C
ATOM  10169 0C21 POPE  170      42.239  71.189  64.492  1.00  0.00           C
ATOM  10171 1C21 POPE  170      42.749  71.309  63.083  1.00  0.00           C
ATOM  10174 2C21 POPE  170      42.169  72.529  62.353  1.00  0.00           C
ATOM  10177 3C21 POPE  170      42.869  72.739  61.002  1.00  0.00           C
ATOM  10180 4C21 POPE  170      42.359  73.979  60.282  1.00  0.00           C
ATOM  10183 5C21 POPE  170      42.849  74.079  58.833  1.00  0.00           C
ATOM  10186 6C21 POPE  170      42.089  75.189  58.092  1.00  0.00           C
ATOM  10189 7C21 POPE  170      42.389  75.249  56.592  1.00  0.00           C
ATOM  10192 8C21 POPE  170      41.529  76.299  55.893  1.00  0.00           C
ATOM  10196  C33 POPE  170      39.999  68.099  66.233  1.00  0.00           C
ATOM  10199  C34 POPE  170      39.009  69.199  65.853  1.00  0.00           C
ATOM  10202  C35 POPE  170      38.029  68.849  64.722  1.00  0.00           C
ATOM  10205  C36 POPE  170      38.679  68.559  63.362  1.00  0.00           C
ATOM  10208  C37 POPE  170      39.039  69.819  62.542  1.00  0.00           C
ATOM  10211  C38 POPE  170      40.009  69.529  61.382  1.00  0.00           C
ATOM  10214  C39 POPE  170      39.419  68.649  60.272  1.00  0.00           C
ATOM  10217 0C31 POPE  170      40.419  68.329  59.142  1.00  0.00           C
ATOM  10220 1C31 POPE  170      39.899  67.329  58.092  1.00  0.00           C
ATOM  10223 2C31 POPE  170      38.619  67.779  57.362  1.00  0.00           C
ATOM  10226 3C31 POPE  170      38.019  66.699  56.452  1.00  0.00           C
ATOM  10229 4C31 POPE  170      38.649  66.639  55.053  1.00  0.00           C
ATOM  10232 5C31 POPE  170      38.129  65.429  54.263  1.00  0.00           C
ATOM  10235 6C31 POPE  170      38.519  65.419  52.772  1.00  0.00           C
ATOM  10239  NH3 POPE  171      30.539 134.557  68.943  1.00  0.00           N
ATOM  10243  C12 POPE  171      29.529 133.487  69.193  1.00  0.00           C
ATOM  10246  C11 POPE  171      28.199 133.797  68.483  1.00  0.00           C
ATOM  10249  P   POPE  171      26.689 131.927  69.442  1.00  0.00           P
ATOM  10250  O13 POPE  171      27.569 131.817  70.622  1.00  0.00           O
ATOM  10251  O14 POPE  171      25.359 132.557  69.603  1.00  0.00           O
ATOM  10252  O11 POPE  171      26.459 130.467  68.862  1.00  0.00           O
ATOM  10253  O12 POPE  171      27.459 132.597  68.232  1.00  0.00           O
ATOM  10254  C1  POPE  171      27.609 129.637  68.642  1.00  0.00           C
ATOM  10257  C2  POPE  171      27.369 128.547  67.562  1.00  0.00           C
ATOM  10259  O21 POPE  171      28.599 128.167  66.912  1.00  0.00           O
ATOM  10260  C21 POPE  171      29.559 127.649  67.632  1.00  0.00           C
ATOM  10261  O22 POPE  171      29.549 127.419  68.833  1.00  0.00           O
ATOM  10262  C22 POPE  171      30.719 127.309  66.702  1.00  0.00           C
ATOM  10265  C3  POPE  171      26.389 129.017  66.452  1.00  0.00           C
ATOM  10268  O31 POPE  171      26.089 127.989  65.483  1.00  0.00           O
ATOM  10269  C31 POPE  171      26.869 127.969  64.412  1.00  0.00           C
ATOM  10270  O32 POPE  171      27.819 128.717  64.202  1.00  0.00           O
ATOM  10271  C32 POPE  171      26.389 126.889  63.463  1.00  0.00           C
ATOM  10274  C23 POPE  171      30.429 126.059  65.843  1.00  0.00           C
ATOM  10277  C24 POPE  171      31.449 125.829  64.722  1.00  0.00           C
ATOM  10280  C25 POPE  171      30.729 125.479  63.413  1.00  0.00           C
ATOM  10283  C26 POPE  171      31.589 124.819  62.343  1.00  0.00           C
ATOM  10286  C27 POPE  171      30.759 124.549  61.072  1.00  0.00           C
ATOM  10289  C28 POPE  171      31.579 123.999  59.893  1.00  0.00           C
ATOM  10292  C29 POPE  171      32.049 122.579  60.083  1.00  0.00           C
ATOM  10294 0C21 POPE  171      31.919 121.549  59.212  1.00  0.00           C
ATOM  10296 1C21 POPE  171      31.279 121.609  57.842  1.00  0.00           C
ATOM  10299 2C21 POPE  171      30.469 120.349  57.492  1.00  0.00           C
ATOM  10302 3C21 POPE  171      29.099 120.299  58.183  1.00  0.00           C
ATOM  10305 4C21 POPE  171      28.229 119.089  57.803  1.00  0.00           C
ATOM  10308 5C21 POPE  171      27.909 118.999  56.292  1.00  0.00           C
ATOM  10311 6C21 POPE  171      28.539 117.769  55.623  1.00  0.00           C
ATOM  10314 7C21 POPE  171      28.469 117.849  54.092  1.00  0.00           C
ATOM  10317 8C21 POPE  171      28.859 116.549  53.372  1.00  0.00           C
ATOM  10321  C33 POPE  171      27.459 126.539  62.393  1.00  0.00           C
ATOM  10324  C34 POPE  171      26.929 125.589  61.312  1.00  0.00           C
ATOM  10327  C35 POPE  171      26.019 126.299  60.303  1.00  0.00           C
ATOM  10330  C36 POPE  171      25.049 125.329  59.622  1.00  0.00           C
ATOM  10333  C37 POPE  171      23.879 126.049  58.943  1.00  0.00           C
ATOM  10336  C38 POPE  171      22.629 125.159  58.862  1.00  0.00           C
ATOM  10339  C39 POPE  171      22.679 124.099  57.752  1.00  0.00           C
ATOM  10342 0C31 POPE  171      22.199 124.639  56.403  1.00  0.00           C
ATOM  10345 1C31 POPE  171      21.889 123.519  55.402  1.00  0.00           C
ATOM  10348 2C31 POPE  171      21.299 124.039  54.092  1.00  0.00           C
ATOM  10351 3C31 POPE  171      20.809 122.899  53.193  1.00  0.00           C
ATOM  10354 4C31 POPE  171      20.049 123.379  51.953  1.00  0.00           C
ATOM  10357 5C31 POPE  171      19.479 122.209  51.132  1.00  0.00           C
ATOM  10360 6C31 POPE  171      18.669 122.679  49.932  1.00  0.00           C
ATOM  10364  NH3 POPE  172     111.569 121.409  26.472  1.00  0.00           N
ATOM  10368  C12 POPE  172     111.459 119.909  26.333  1.00  0.00           C
ATOM  10371  C11 POPE  172     110.019 119.469  26.033  1.00  0.00           C
ATOM  10374  P   POPE  172     108.479 117.419  26.093  1.00  0.00           P
ATOM  10375  O13 POPE  172     107.719 118.199  25.092  1.00  0.00           O
ATOM  10376  O14 POPE  172     108.579 115.939  25.882  1.00  0.00           O
ATOM  10377  O11 POPE  172     107.819 117.609  27.513  1.00  0.00           O
ATOM  10378  O12 POPE  172     109.929 118.059  26.233  1.00  0.00           O
ATOM  10379  C1  POPE  172     108.569 118.089  28.632  1.00  0.00           C
ATOM  10382  C2  POPE  172     108.029 117.479  29.942  1.00  0.00           C
ATOM  10384  O21 POPE  172     108.889 117.949  30.982  1.00  0.00           O
ATOM  10385  C21 POPE  172     108.299 118.159  32.133  1.00  0.00           C
ATOM  10386  O22 POPE  172     107.089 118.159  32.353  1.00  0.00           O
ATOM  10387  C22 POPE  172     109.399 118.379  33.172  1.00  0.00           C
ATOM  10390  C3  POPE  172     108.119 115.929  29.872  1.00  0.00           C
ATOM  10393  O31 POPE  172     107.689 115.299  31.103  1.00  0.00           O
ATOM  10394  C31 POPE  172     107.959 113.999  31.083  1.00  0.00           C
ATOM  10395  O32 POPE  172     108.379 113.399  30.093  1.00  0.00           O
ATOM  10396  C32 POPE  172     107.599 113.329  32.413  1.00  0.00           C
ATOM  10399  C23 POPE  172     108.889 119.079  34.443  1.00  0.00           C
ATOM  10402  C24 POPE  172     110.049 119.709  35.212  1.00  0.00           C
ATOM  10405  C25 POPE  172     110.849 118.709  36.062  1.00  0.00           C
ATOM  10408  C26 POPE  172     110.099 118.319  37.333  1.00  0.00           C
ATOM  10411  C27 POPE  172     111.039 118.069  38.523  1.00  0.00           C
ATOM  10414  C28 POPE  172     110.259 117.729  39.802  1.00  0.00           C
ATOM  10417  C29 POPE  172     111.119 117.899  41.033  1.00  0.00           C
ATOM  10419 0C21 POPE  172     111.039 118.929  41.893  1.00  0.00           C
ATOM  10421 1C21 POPE  172     110.099 120.099  41.772  1.00  0.00           C
ATOM  10424 2C21 POPE  172     108.829 119.899  42.623  1.00  0.00           C
ATOM  10427 3C21 POPE  172     109.049 120.089  44.123  1.00  0.00           C
ATOM  10430 4C21 POPE  172     107.749 119.889  44.903  1.00  0.00           C
ATOM  10433 5C21 POPE  172     107.889 120.059  46.423  1.00  0.00           C
ATOM  10436 6C21 POPE  172     106.519 119.979  47.103  1.00  0.00           C
ATOM  10439 7C21 POPE  172     106.579 120.119  48.622  1.00  0.00           C
ATOM  10442 8C21 POPE  172     105.189 120.109  49.272  1.00  0.00           C
ATOM  10446  C33 POPE  172     107.929 114.089  33.713  1.00  0.00           C
ATOM  10449  C34 POPE  172     107.469 113.249  34.923  1.00  0.00           C
ATOM  10452  C35 POPE  172     107.809 113.879  36.283  1.00  0.00           C
ATOM  10455  C36 POPE  172     109.179 113.449  36.803  1.00  0.00           C
ATOM  10458  C37 POPE  172     109.909 114.569  37.562  1.00  0.00           C
ATOM  10461  C38 POPE  172     111.229 114.109  38.213  1.00  0.00           C
ATOM  10464  C39 POPE  172     111.039 113.239  39.472  1.00  0.00           C
ATOM  10467 0C31 POPE  172     110.579 114.049  40.703  1.00  0.00           C
ATOM  10470 1C31 POPE  172     110.369 113.139  41.912  1.00  0.00           C
ATOM  10473 2C31 POPE  172     109.819 113.859  43.162  1.00  0.00           C
ATOM  10476 3C31 POPE  172     110.789 114.869  43.793  1.00  0.00           C
ATOM  10479 4C31 POPE  172     110.239 115.459  45.103  1.00  0.00           C
ATOM  10482 5C31 POPE  172     111.169 116.479  45.753  1.00  0.00           C
ATOM  10485 6C31 POPE  172     110.699 116.929  47.143  1.00  0.00           C
ATOM  10489  NH3 POPE  173      53.249   3.629  25.032  1.00  0.00           N
ATOM  10493  C12 POPE  173      52.849   4.519  26.173  1.00  0.00           C
ATOM  10496  C11 POPE  173      54.039   5.269  26.763  1.00  0.00           C
ATOM  10499  P   POPE  173      56.469   4.369  26.393  1.00  0.00           P
ATOM  10500  O13 POPE  173      57.089   3.049  26.653  1.00  0.00           O
ATOM  10501  O14 POPE  173      56.199   4.689  24.992  1.00  0.00           O
ATOM  10502  O11 POPE  173      57.299   5.499  27.113  1.00  0.00           O
ATOM  10503  O12 POPE  173      55.089   4.359  27.132  1.00  0.00           O
ATOM  10504  C1  POPE  173      57.829   5.349  28.432  1.00  0.00           C
ATOM  10507  C2  POPE  173      57.249   6.429  29.393  1.00  0.00           C
ATOM  10509  O21 POPE  173      58.019   6.549  30.602  1.00  0.00           O
ATOM  10510  C21 POPE  173      57.769   5.659  31.543  1.00  0.00           C
ATOM  10511  O22 POPE  173      57.199   4.589  31.403  1.00  0.00           O
ATOM  10512  C22 POPE  173      58.259   6.219  32.883  1.00  0.00           C
ATOM  10515  C3  POPE  173      55.709   6.249  29.622  1.00  0.00           C
ATOM  10518  O31 POPE  173      55.229   6.969  30.782  1.00  0.00           O
ATOM  10519  C31 POPE  173      53.899   6.879  30.893  1.00  0.00           C
ATOM  10520  O32 POPE  173      53.159   6.469  30.023  1.00  0.00           O
ATOM  10521  C32 POPE  173      53.469   7.179  32.322  1.00  0.00           C
ATOM  10524  C23 POPE  173      58.009   5.319  34.113  1.00  0.00           C
ATOM  10527  C24 POPE  173      58.349   6.049  35.423  1.00  0.00           C
ATOM  10530  C25 POPE  173      57.939   5.319  36.712  1.00  0.00           C
ATOM  10533  C26 POPE  173      59.029   4.419  37.302  1.00  0.00           C
ATOM  10536  C27 POPE  173      58.739   4.049  38.762  1.00  0.00           C
ATOM  10539  C28 POPE  173      59.939   3.509  39.563  1.00  0.00           C
ATOM  10542  C29 POPE  173      61.019   4.539  39.822  1.00  0.00           C
ATOM  10544 0C21 POPE  173      61.389   5.089  40.982  1.00  0.00           C
ATOM  10546 1C21 POPE  173      60.789   4.869  42.343  1.00  0.00           C
ATOM  10549 2C21 POPE  173      60.439   6.229  42.962  1.00  0.00           C
ATOM  10552 3C21 POPE  173      60.179   6.149  44.472  1.00  0.00           C
ATOM  10555 4C21 POPE  173      60.059   7.549  45.082  1.00  0.00           C
ATOM  10558 5C21 POPE  173      60.139   7.569  46.613  1.00  0.00           C
ATOM  10561 6C21 POPE  173      58.899   6.989  47.283  1.00  0.00           C
ATOM  10564 7C21 POPE  173      58.689   7.569  48.673  1.00  0.00           C
ATOM  10567 8C21 POPE  173      57.569   6.909  49.472  1.00  0.00           C
ATOM  10571  C33 POPE  173      52.559   6.049  32.853  1.00  0.00           C
ATOM  10574  C34 POPE  173      53.269   4.689  32.993  1.00  0.00           C
ATOM  10577  C35 POPE  173      54.269   4.589  34.152  1.00  0.00           C
ATOM  10580  C36 POPE  173      53.649   4.209  35.513  1.00  0.00           C
ATOM  10583  C37 POPE  173      53.309   5.409  36.403  1.00  0.00           C
ATOM  10586  C38 POPE  173      52.639   4.999  37.723  1.00  0.00           C
ATOM  10589  C39 POPE  173      52.339   6.219  38.622  1.00  0.00           C
ATOM  10592 0C31 POPE  173      51.939   5.839  40.053  1.00  0.00           C
ATOM  10595 1C31 POPE  173      51.909   7.049  40.992  1.00  0.00           C
ATOM  10598 2C31 POPE  173      51.639   6.659  42.452  1.00  0.00           C
ATOM  10601 3C31 POPE  173      51.929   7.789  43.463  1.00  0.00           C
ATOM  10604 4C31 POPE  173      53.409   7.879  43.863  1.00  0.00           C
ATOM  10607 5C31 POPE  173      53.709   9.059  44.802  1.00  0.00           C
ATOM  10610 6C31 POPE  173      55.119   8.999  45.402  1.00  0.00           C
ATOM  10614  NH3 POPE  174      49.499 124.959  30.002  1.00  0.00           N
ATOM  10618  C12 POPE  174      50.869 125.589  30.012  1.00  0.00           C
ATOM  10621  C11 POPE  174      51.989 124.589  29.682  1.00  0.00           C
ATOM  10624  P   POPE  174      54.579 124.729  30.293  1.00  0.00           P
ATOM  10625  O13 POPE  174      54.959 123.489  29.573  1.00  0.00           O
ATOM  10626  O14 POPE  174      55.599 125.809  30.353  1.00  0.00           O
ATOM  10627  O11 POPE  174      54.179 124.319  31.772  1.00  0.00           O
ATOM  10628  O12 POPE  174      53.229 125.279  29.693  1.00  0.00           O
ATOM  10629  C1  POPE  174      55.159 124.419  32.813  1.00  0.00           C
ATOM  10632  C2  POPE  174      55.309 123.079  33.583  1.00  0.00           C
ATOM  10634  O21 POPE  174      56.609 123.029  34.202  1.00  0.00           O
ATOM  10635  C21 POPE  174      56.839 123.699  35.332  1.00  0.00           C
ATOM  10636  O22 POPE  174      57.819 124.409  35.513  1.00  0.00           O
ATOM  10637  C22 POPE  174      55.759 123.449  36.382  1.00  0.00           C
ATOM  10640  C3  POPE  174      55.139 121.809  32.712  1.00  0.00           C
ATOM  10643  O31 POPE  174      55.479 120.689  33.552  1.00  0.00           O
ATOM  10644  C31 POPE  174      54.909 119.529  33.403  1.00  0.00           C
ATOM  10645  O32 POPE  174      54.069 119.189  32.603  1.00  0.00           O
ATOM  10646  C32 POPE  174      55.599 118.589  34.393  1.00  0.00           C
ATOM  10649  C23 POPE  174      56.329 123.319  37.812  1.00  0.00           C
ATOM  10652  C24 POPE  174      55.249 123.509  38.882  1.00  0.00           C
ATOM  10655  C25 POPE  174      55.659 122.989  40.272  1.00  0.00           C
ATOM  10658  C26 POPE  174      56.969 123.569  40.823  1.00  0.00           C
ATOM  10661  C27 POPE  174      57.479 122.769  42.033  1.00  0.00           C
ATOM  10664  C28 POPE  174      56.969 123.259  43.402  1.00  0.00           C
ATOM  10667  C29 POPE  174      57.969 124.139  44.103  1.00  0.00           C
ATOM  10669 0C21 POPE  174      57.729 125.209  44.882  1.00  0.00           C
ATOM  10671 1C21 POPE  174      56.389 125.789  45.263  1.00  0.00           C
ATOM  10674 2C21 POPE  174      56.379 127.329  45.153  1.00  0.00           C
ATOM  10677 3C21 POPE  174      55.109 127.939  45.742  1.00  0.00           C
ATOM  10680 4C21 POPE  174      55.139 129.477  45.753  1.00  0.00           C
ATOM  10683 5C21 POPE  174      53.919 130.127  46.423  1.00  0.00           C
ATOM  10686 6C21 POPE  174      53.729 129.697  47.892  1.00  0.00           C
ATOM  10689 7C21 POPE  174      52.819 130.647  48.673  1.00  0.00           C
ATOM  10692 8C21 POPE  174      52.679 130.257  50.153  1.00  0.00           C
ATOM  10696  C33 POPE  174      55.409 118.989  35.872  1.00  0.00           C
ATOM  10699  C34 POPE  174      56.409 118.289  36.813  1.00  0.00           C
ATOM  10702  C35 POPE  174      56.569 119.049  38.133  1.00  0.00           C
ATOM  10705  C36 POPE  174      57.739 118.549  38.992  1.00  0.00           C
ATOM  10708  C37 POPE  174      57.629 118.959  40.472  1.00  0.00           C
ATOM  10711  C38 POPE  174      58.929 119.099  41.273  1.00  0.00           C
ATOM  10714  C39 POPE  174      58.629 119.169  42.782  1.00  0.00           C
ATOM  10717 0C31 POPE  174      59.829 119.549  43.663  1.00  0.00           C
ATOM  10720 1C31 POPE  174      59.379 119.759  45.113  1.00  0.00           C
ATOM  10723 2C31 POPE  174      60.289 120.709  45.902  1.00  0.00           C
ATOM  10726 3C31 POPE  174      59.719 121.039  47.292  1.00  0.00           C
ATOM  10729 4C31 POPE  174      60.289 122.339  47.873  1.00  0.00           C
ATOM  10732 5C31 POPE  174      59.529 122.849  49.103  1.00  0.00           C
ATOM  10735 6C31 POPE  174      60.199 124.069  49.742  1.00  0.00           C
ATOM  10739  NH3 POPE  175      26.519  15.829  23.712  1.00  0.00           N
ATOM  10743  C12 POPE  175      25.809  17.019  23.143  1.00  0.00           C
ATOM  10746  C11 POPE  175      26.309  18.269  23.853  1.00  0.00           C
ATOM  10749  P   POPE  175      26.019  20.789  24.012  1.00  0.00           P
ATOM  10750  O13 POPE  175      27.199  20.579  24.862  1.00  0.00           O
ATOM  10751  O14 POPE  175      26.139  21.769  22.903  1.00  0.00           O
ATOM  10752  O11 POPE  175      24.779  21.059  24.923  1.00  0.00           O
ATOM  10753  O12 POPE  175      25.559  19.389  23.403  1.00  0.00           O
ATOM  10754  C1  POPE  175      24.899  20.819  26.333  1.00  0.00           C
ATOM  10757  C2  POPE  175      23.489  20.939  26.942  1.00  0.00           C
ATOM  10759  O21 POPE  175      23.469  20.559  28.322  1.00  0.00           O
ATOM  10760  C21 POPE  175      23.899  21.459  29.173  1.00  0.00           C
ATOM  10761  O22 POPE  175      24.649  22.399  28.962  1.00  0.00           O
ATOM  10762  C22 POPE  175      23.219  21.159  30.513  1.00  0.00           C
ATOM  10765  C3  POPE  175      22.509  20.009  26.173  1.00  0.00           C
ATOM  10768  O31 POPE  175      21.219  19.939  26.833  1.00  0.00           O
ATOM  10769  C31 POPE  175      20.709  18.719  27.023  1.00  0.00           C
ATOM  10770  O32 POPE  175      21.199  17.679  26.593  1.00  0.00           O
ATOM  10771  C32 POPE  175      19.419  18.829  27.832  1.00  0.00           C
ATOM  10774  C23 POPE  175      23.589  22.179  31.613  1.00  0.00           C
ATOM  10777  C24 POPE  175      23.469  21.519  32.983  1.00  0.00           C
ATOM  10780  C25 POPE  175      24.669  20.609  33.282  1.00  0.00           C
ATOM  10783  C26 POPE  175      24.349  19.599  34.393  1.00  0.00           C
ATOM  10786  C27 POPE  175      25.619  18.979  34.983  1.00  0.00           C
ATOM  10789  C28 POPE  175      25.269  17.869  35.973  1.00  0.00           C
ATOM  10792  C29 POPE  175      26.469  17.459  36.772  1.00  0.00           C
ATOM  10794 0C21 POPE  175      26.679  17.619  38.092  1.00  0.00           C
ATOM  10796 1C21 POPE  175      25.749  18.279  39.072  1.00  0.00           C
ATOM  10799 2C21 POPE  175      25.199  17.349  40.163  1.00  0.00           C
ATOM  10802 3C21 POPE  175      24.439  18.199  41.192  1.00  0.00           C
ATOM  10805 4C21 POPE  175      23.479  17.459  42.122  1.00  0.00           C
ATOM  10808 5C21 POPE  175      22.949  18.439  43.172  1.00  0.00           C
ATOM  10811 6C21 POPE  175      21.589  18.069  43.762  1.00  0.00           C
ATOM  10814 7C21 POPE  175      21.209  18.999  44.923  1.00  0.00           C
ATOM  10817 8C21 POPE  175      19.789  18.789  45.462  1.00  0.00           C
ATOM  10821  C33 POPE  175      19.179  17.609  28.752  1.00  0.00           C
ATOM  10824  C34 POPE  175      19.909  17.709  30.103  1.00  0.00           C
ATOM  10827  C35 POPE  175      19.149  18.539  31.143  1.00  0.00           C
ATOM  10830  C36 POPE  175      19.959  18.799  32.423  1.00  0.00           C
ATOM  10833  C37 POPE  175      19.109  19.509  33.492  1.00  0.00           C
ATOM  10836  C38 POPE  175      19.899  20.349  34.503  1.00  0.00           C
ATOM  10839  C39 POPE  175      20.849  19.579  35.433  1.00  0.00           C
ATOM  10842 0C31 POPE  175      20.159  18.649  36.442  1.00  0.00           C
ATOM  10845 1C31 POPE  175      21.019  18.479  37.712  1.00  0.00           C
ATOM  10848 2C31 POPE  175      20.899  17.109  38.393  1.00  0.00           C
ATOM  10851 3C31 POPE  175      19.519  16.759  38.962  1.00  0.00           C
ATOM  10854 4C31 POPE  175      19.239  17.309  40.373  1.00  0.00           C
ATOM  10857 5C31 POPE  175      17.929  16.759  40.953  1.00  0.00           C
ATOM  10860 6C31 POPE  175      17.639  17.239  42.382  1.00  0.00           C
ATOM  10864  NH3 POPE  176      30.289  55.279  32.003  1.00  0.00           N
ATOM  10868  C12 POPE  176      31.399  56.299  31.842  1.00  0.00           C
ATOM  10871  C11 POPE  176      30.849  57.619  31.262  1.00  0.00           C
ATOM  10874  P   POPE  176      31.419  59.699  32.803  1.00  0.00           P
ATOM  10875  O13 POPE  176      31.809  61.079  32.413  1.00  0.00           O
ATOM  10876  O14 POPE  176      30.059  59.529  33.352  1.00  0.00           O
ATOM  10877  O11 POPE  176      32.509  59.229  33.853  1.00  0.00           O
ATOM  10878  O12 POPE  176      31.699  58.729  31.582  1.00  0.00           O
ATOM  10879  C1  POPE  176      32.199  58.389  34.963  1.00  0.00           C
ATOM  10882  C2  POPE  176      32.699  58.949  36.322  1.00  0.00           C
ATOM  10884  O21 POPE  176      31.989  58.289  37.393  1.00  0.00           O
ATOM  10885  C21 POPE  176      32.369  57.039  37.613  1.00  0.00           C
ATOM  10886  O22 POPE  176      33.249  56.449  37.013  1.00  0.00           O
ATOM  10887  C22 POPE  176      31.539  56.459  38.752  1.00  0.00           C
ATOM  10890  C3  POPE  176      32.489  60.489  36.403  1.00  0.00           C
ATOM  10893  O31 POPE  176      32.679  61.009  37.733  1.00  0.00           O
ATOM  10894  C31 POPE  176      31.559  61.039  38.472  1.00  0.00           C
ATOM  10895  O32 POPE  176      30.459  60.659  38.113  1.00  0.00           O
ATOM  10896  C32 POPE  176      31.839  61.669  39.822  1.00  0.00           C
ATOM  10899  C23 POPE  176      32.359  56.299  40.043  1.00  0.00           C
ATOM  10902  C24 POPE  176      31.439  55.949  41.213  1.00  0.00           C
ATOM  10905  C25 POPE  176      32.189  55.719  42.533  1.00  0.00           C
ATOM  10908  C26 POPE  176      31.509  56.459  43.692  1.00  0.00           C
ATOM  10911  C27 POPE  176      32.079  56.169  45.082  1.00  0.00           C
ATOM  10914  C28 POPE  176      31.949  54.699  45.513  1.00  0.00           C
ATOM  10917  C29 POPE  176      32.399  54.529  46.943  1.00  0.00           C
ATOM  10919 0C21 POPE  176      31.709  53.939  47.943  1.00  0.00           C
ATOM  10921 1C21 POPE  176      30.349  53.309  47.842  1.00  0.00           C
ATOM  10924 2C21 POPE  176      29.899  52.649  49.173  1.00  0.00           C
ATOM  10927 3C21 POPE  176      30.339  51.189  49.363  1.00  0.00           C
ATOM  10930 4C21 POPE  176      31.859  50.929  49.463  1.00  0.00           C
ATOM  10933 5C21 POPE  176      32.559  51.559  50.672  1.00  0.00           C
ATOM  10936 6C21 POPE  176      32.039  51.059  52.033  1.00  0.00           C
ATOM  10939 7C21 POPE  176      32.909  51.569  53.193  1.00  0.00           C
ATOM  10942 8C21 POPE  176      32.419  51.119  54.573  1.00  0.00           C
ATOM  10946  C33 POPE  176      32.279  60.629  40.872  1.00  0.00           C
ATOM  10949  C34 POPE  176      33.779  60.319  40.833  1.00  0.00           C
ATOM  10952  C35 POPE  176      34.259  59.509  42.042  1.00  0.00           C
ATOM  10955  C36 POPE  176      34.189  60.289  43.362  1.00  0.00           C
ATOM  10958  C37 POPE  176      34.449  59.409  44.593  1.00  0.00           C
ATOM  10961  C38 POPE  176      34.259  60.169  45.912  1.00  0.00           C
ATOM  10964  C39 POPE  176      34.469  59.279  47.143  1.00  0.00           C
ATOM  10967 0C31 POPE  176      33.159  58.859  47.822  1.00  0.00           C
ATOM  10970 1C31 POPE  176      33.379  57.759  48.873  1.00  0.00           C
ATOM  10973 2C31 POPE  176      32.079  57.369  49.593  1.00  0.00           C
ATOM  10976 3C31 POPE  176      31.969  57.979  51.002  1.00  0.00           C
ATOM  10979 4C31 POPE  176      32.049  56.919  52.103  1.00  0.00           C
ATOM  10982 5C31 POPE  176      32.389  57.489  53.483  1.00  0.00           C
ATOM  10985 6C31 POPE  176      32.329  56.439  54.603  1.00  0.00           C
ATOM  10989  NH3 POPE  177      34.659  95.339  75.473  1.00  0.00           N
ATOM  10993  C12 POPE  177      35.759  94.649  76.242  1.00  0.00           C
ATOM  10996  C11 POPE  177      37.129  95.249  75.873  1.00  0.00           C
ATOM  10999  P   POPE  177      39.059  94.089  77.293  1.00  0.00           P
ATOM  11000  O13 POPE  177      39.249  95.419  77.912  1.00  0.00           O
ATOM  11001  O14 POPE  177      38.569  92.999  78.163  1.00  0.00           O
ATOM  11002  O11 POPE  177      40.429  93.639  76.653  1.00  0.00           O
ATOM  11003  O12 POPE  177      38.159  94.269  76.002  1.00  0.00           O
ATOM  11004  C1  POPE  177      41.179  94.469  75.762  1.00  0.00           C
ATOM  11007  C2  POPE  177      40.889  94.159  74.252  1.00  0.00           C
ATOM  11009  O21 POPE  177      42.159  93.889  73.623  1.00  0.00           O
ATOM  11010  C21 POPE  177      42.089  93.119  72.542  1.00  0.00           C
ATOM  11011  O22 POPE  177      41.069  92.799  71.953  1.00  0.00           O
ATOM  11012  C22 POPE  177      43.489  92.629  72.202  1.00  0.00           C
ATOM  11015  C3  POPE  177      40.129  95.359  73.583  1.00  0.00           C
ATOM  11018  O31 POPE  177      40.239  95.399  72.152  1.00  0.00           O
ATOM  11019  C31 POPE  177      39.169  95.109  71.422  1.00  0.00           C
ATOM  11020  O32 POPE  177      38.019  94.979  71.833  1.00  0.00           O
ATOM  11021  C32 POPE  177      39.609  94.979  69.962  1.00  0.00           C
ATOM  11024  C23 POPE  177      43.639  92.149  70.742  1.00  0.00           C
ATOM  11027  C24 POPE  177      45.109  91.869  70.362  1.00  0.00           C
ATOM  11030  C25 POPE  177      45.319  91.459  68.893  1.00  0.00           C
ATOM  11033  C26 POPE  177      44.979  92.579  67.912  1.00  0.00           C
ATOM  11036  C27 POPE  177      44.869  92.169  66.443  1.00  0.00           C
ATOM  11039  C28 POPE  177      44.129  93.229  65.613  1.00  0.00           C
ATOM  11042  C29 POPE  177      44.329  93.049  64.132  1.00  0.00           C
ATOM  11044 0C21 POPE  177      43.399  92.839  63.183  1.00  0.00           C
ATOM  11046 1C21 POPE  177      41.919  92.659  63.383  1.00  0.00           C
ATOM  11049 2C21 POPE  177      41.369  91.829  62.213  1.00  0.00           C
ATOM  11052 3C21 POPE  177      39.859  91.639  62.283  1.00  0.00           C
ATOM  11055 4C21 POPE  177      39.349  90.679  61.193  1.00  0.00           C
ATOM  11058 5C21 POPE  177      39.189  91.309  59.803  1.00  0.00           C
ATOM  11061 6C21 POPE  177      38.219  90.479  58.943  1.00  0.00           C
ATOM  11064 7C21 POPE  177      37.769  91.189  57.663  1.00  0.00           C
ATOM  11067 8C21 POPE  177      38.329  90.539  56.392  1.00  0.00           C
ATOM  11071  C33 POPE  177      38.479  94.799  68.922  1.00  0.00           C
ATOM  11074  C34 POPE  177      39.079  94.749  67.513  1.00  0.00           C
ATOM  11077  C35 POPE  177      38.119  94.459  66.333  1.00  0.00           C
ATOM  11080  C36 POPE  177      38.339  95.449  65.173  1.00  0.00           C
ATOM  11083  C37 POPE  177      37.749  94.989  63.833  1.00  0.00           C
ATOM  11086  C38 POPE  177      38.049  95.989  62.702  1.00  0.00           C
ATOM  11089  C39 POPE  177      39.309  95.679  61.863  1.00  0.00           C
ATOM  11092 0C31 POPE  177      39.789  96.919  61.093  1.00  0.00           C
ATOM  11095 1C31 POPE  177      40.859  96.649  60.013  1.00  0.00           C
ATOM  11098 2C31 POPE  177      40.279  96.289  58.643  1.00  0.00           C
ATOM  11101 3C31 POPE  177      40.409  94.799  58.292  1.00  0.00           C
ATOM  11104 4C31 POPE  177      41.749  94.469  57.612  1.00  0.00           C
ATOM  11107 5C31 POPE  177      41.889  92.989  57.252  1.00  0.00           C
ATOM  11110 6C31 POPE  177      43.159  92.679  56.473  1.00  0.00           C
ATOM  11114  NH3 POPE  178      -0.281 120.569  69.442  1.00  0.00           N
ATOM  11118  C12 POPE  178       0.589 119.599  68.683  1.00  0.00           C
ATOM  11121  C11 POPE  178       2.069 120.039  68.623  1.00  0.00           C
ATOM  11124  P   POPE  178       3.319 117.839  67.812  1.00  0.00           P
ATOM  11125  O13 POPE  178       4.789 117.849  68.022  1.00  0.00           O
ATOM  11126  O14 POPE  178       2.519 117.149  68.862  1.00  0.00           O
ATOM  11127  O11 POPE  178       3.069 117.179  66.403  1.00  0.00           O
ATOM  11128  O12 POPE  178       2.789 119.319  67.612  1.00  0.00           O
ATOM  11129  C1  POPE  178       2.929 115.779  66.152  1.00  0.00           C
ATOM  11132  C2  POPE  178       3.989 115.229  65.132  1.00  0.00           C
ATOM  11134  O21 POPE  178       3.389 114.339  64.173  1.00  0.00           O
ATOM  11135  C21 POPE  178       2.889 113.209  64.643  1.00  0.00           C
ATOM  11136  O22 POPE  178       2.779 112.899  65.823  1.00  0.00           O
ATOM  11137  C22 POPE  178       2.339 112.349  63.502  1.00  0.00           C
ATOM  11140  C3  POPE  178       5.269 114.619  65.813  1.00  0.00           C
ATOM  11143  O31 POPE  178       6.369 114.449  64.902  1.00  0.00           O
ATOM  11144  C31 POPE  178       6.459 113.259  64.282  1.00  0.00           C
ATOM  11145  O32 POPE  178       5.669 112.349  64.393  1.00  0.00           O
ATOM  11146  C32 POPE  178       7.679 113.269  63.362  1.00  0.00           C
ATOM  11149  C23 POPE  178       2.809 112.659  62.052  1.00  0.00           C
ATOM  11152  C24 POPE  178       2.759 111.359  61.242  1.00  0.00           C
ATOM  11155  C25 POPE  178       2.729 111.479  59.713  1.00  0.00           C
ATOM  11158  C26 POPE  178       2.899 110.079  59.092  1.00  0.00           C
ATOM  11161  C27 POPE  178       2.449 109.909  57.632  1.00  0.00           C
ATOM  11164  C28 POPE  178       2.789 108.479  57.163  1.00  0.00           C
ATOM  11167  C29 POPE  178       2.609 108.079  55.722  1.00  0.00           C
ATOM  11169 0C21 POPE  178       2.879 108.759  54.593  1.00  0.00           C
ATOM  11171 1C21 POPE  178       3.539 110.099  54.472  1.00  0.00           C
ATOM  11174 2C21 POPE  178       4.279 110.239  53.143  1.00  0.00           C
ATOM  11177 3C21 POPE  178       5.019 111.579  53.042  1.00  0.00           C
ATOM  11180 4C21 POPE  178       5.879 111.729  51.782  1.00  0.00           C
ATOM  11183 5C21 POPE  178       6.859 110.569  51.592  1.00  0.00           C
ATOM  11186 6C21 POPE  178       7.989 110.889  50.602  1.00  0.00           C
ATOM  11189 7C21 POPE  178       8.989 109.739  50.503  1.00  0.00           C
ATOM  11192 8C21 POPE  178      10.239 110.099  49.713  1.00  0.00           C
ATOM  11196  C33 POPE  178       7.329 113.819  61.963  1.00  0.00           C
ATOM  11199  C34 POPE  178       8.549 114.189  61.103  1.00  0.00           C
ATOM  11202  C35 POPE  178       9.469 113.009  60.713  1.00  0.00           C
ATOM  11205  C36 POPE  178      10.399 113.369  59.542  1.00  0.00           C
ATOM  11208  C37 POPE  178      11.079 112.169  58.873  1.00  0.00           C
ATOM  11211  C38 POPE  178      11.899 112.559  57.623  1.00  0.00           C
ATOM  11214  C39 POPE  178      13.409 112.679  57.882  1.00  0.00           C
ATOM  11217 0C31 POPE  178      14.229 113.069  56.642  1.00  0.00           C
ATOM  11220 1C31 POPE  178      13.839 114.419  56.013  1.00  0.00           C
ATOM  11223 2C31 POPE  178      14.739 114.779  54.822  1.00  0.00           C
ATOM  11226 3C31 POPE  178      14.199 115.969  54.013  1.00  0.00           C
ATOM  11229 4C31 POPE  178      14.919 116.129  52.663  1.00  0.00           C
ATOM  11232 5C31 POPE  178      14.379 117.259  51.772  1.00  0.00           C
ATOM  11235 6C31 POPE  178      14.929 117.179  50.353  1.00  0.00           C
ATOM  11239  NH3 POPE  179      12.859  22.349  69.363  1.00  0.00           N
ATOM  11243  C12 POPE  179      13.469  22.959  68.123  1.00  0.00           C
ATOM  11246  C11 POPE  179      14.819  22.369  67.603  1.00  0.00           C
ATOM  11249  P   POPE  179      15.599  20.329  68.992  1.00  0.00           P
ATOM  11250  O13 POPE  179      16.779  21.149  69.352  1.00  0.00           O
ATOM  11251  O14 POPE  179      14.519  20.259  69.992  1.00  0.00           O
ATOM  11252  O11 POPE  179      16.149  18.899  68.583  1.00  0.00           O
ATOM  11253  O12 POPE  179      14.939  20.939  67.702  1.00  0.00           O
ATOM  11254  C1  POPE  179      15.419  17.959  67.793  1.00  0.00           C
ATOM  11257  C2  POPE  179      15.919  17.919  66.322  1.00  0.00           C
ATOM  11259  O21 POPE  179      14.809  18.209  65.452  1.00  0.00           O
ATOM  11260  C21 POPE  179      15.059  19.089  64.503  1.00  0.00           C
ATOM  11261  O22 POPE  179      16.079  19.739  64.383  1.00  0.00           O
ATOM  11262  C22 POPE  179      13.899  19.089  63.513  1.00  0.00           C
ATOM  11265  C3  POPE  179      16.549  16.539  65.923  1.00  0.00           C
ATOM  11268  O31 POPE  179      16.359  16.209  64.533  1.00  0.00           O
ATOM  11269  C31 POPE  179      17.129  16.689  63.523  1.00  0.00           C
ATOM  11270  O32 POPE  179      16.869  16.479  62.353  1.00  0.00           O
ATOM  11271  C32 POPE  179      18.379  17.459  63.973  1.00  0.00           C
ATOM  11274  C23 POPE  179      13.939  20.309  62.572  1.00  0.00           C
ATOM  11277  C24 POPE  179      13.729  19.939  61.103  1.00  0.00           C
ATOM  11280  C25 POPE  179      14.819  19.009  60.563  1.00  0.00           C
ATOM  11283  C26 POPE  179      15.059  19.239  59.072  1.00  0.00           C
ATOM  11286  C27 POPE  179      16.089  18.279  58.483  1.00  0.00           C
ATOM  11289  C28 POPE  179      16.149  18.409  56.953  1.00  0.00           C
ATOM  11292  C29 POPE  179      17.059  17.379  56.343  1.00  0.00           C
ATOM  11294 0C21 POPE  179      17.889  17.609  55.312  1.00  0.00           C
ATOM  11296 1C21 POPE  179      18.019  18.929  54.612  1.00  0.00           C
ATOM  11299 2C21 POPE  179      19.029  18.839  53.463  1.00  0.00           C
ATOM  11302 3C21 POPE  179      19.229  20.179  52.733  1.00  0.00           C
ATOM  11305 4C21 POPE  179      20.249  20.029  51.603  1.00  0.00           C
ATOM  11308 5C21 POPE  179      20.309  21.249  50.672  1.00  0.00           C
ATOM  11311 6C21 POPE  179      19.199  21.239  49.622  1.00  0.00           C
ATOM  11314 7C21 POPE  179      19.319  22.389  48.622  1.00  0.00           C
ATOM  11317 8C21 POPE  179      18.169  22.439  47.613  1.00  0.00           C
ATOM  11321  C33 POPE  179      19.309  17.879  62.793  1.00  0.00           C
ATOM  11324  C34 POPE  179      19.619  19.389  62.763  1.00  0.00           C
ATOM  11327  C35 POPE  179      20.109  19.899  61.392  1.00  0.00           C
ATOM  11330  C36 POPE  179      21.499  19.389  61.013  1.00  0.00           C
ATOM  11333  C37 POPE  179      22.039  20.059  59.733  1.00  0.00           C
ATOM  11336  C38 POPE  179      23.389  19.479  59.292  1.00  0.00           C
ATOM  11339  C39 POPE  179      23.969  20.129  58.032  1.00  0.00           C
ATOM  11342 0C31 POPE  179      23.229  19.749  56.753  1.00  0.00           C
ATOM  11345 1C31 POPE  179      23.929  20.279  55.493  1.00  0.00           C
ATOM  11348 2C31 POPE  179      23.219  19.789  54.222  1.00  0.00           C
ATOM  11351 3C31 POPE  179      24.129  19.749  52.983  1.00  0.00           C
ATOM  11354 4C31 POPE  179      24.169  21.049  52.182  1.00  0.00           C
ATOM  11357 5C31 POPE  179      25.109  20.939  50.982  1.00  0.00           C
ATOM  11360 6C31 POPE  179      25.009  22.109  50.012  1.00  0.00           C
ATOM  11364  NH3 POPE  180      33.679 119.669  29.763  1.00  0.00           N
ATOM  11368  C12 POPE  180      34.699 119.509  28.673  1.00  0.00           C
ATOM  11371  C11 POPE  180      34.259 118.489  27.603  1.00  0.00           C
ATOM  11374  P   POPE  180      31.739 118.829  26.942  1.00  0.00           P
ATOM  11375  O13 POPE  180      31.049 118.729  25.652  1.00  0.00           O
ATOM  11376  O14 POPE  180      31.499 117.689  27.852  1.00  0.00           O
ATOM  11377  O11 POPE  180      31.389 120.179  27.683  1.00  0.00           O
ATOM  11378  O12 POPE  180      33.289 119.039  26.723  1.00  0.00           O
ATOM  11379  C1  POPE  180      30.019 120.529  27.883  1.00  0.00           C
ATOM  11382  C2  POPE  180      29.909 122.059  28.143  1.00  0.00           C
ATOM  11384  O21 POPE  180      30.349 122.569  29.412  1.00  0.00           O
ATOM  11385  C21 POPE  180      30.859 121.859  30.392  1.00  0.00           C
ATOM  11386  O22 POPE  180      31.289 120.719  30.353  1.00  0.00           O
ATOM  11387  C22 POPE  180      30.799 122.679  31.683  1.00  0.00           C
ATOM  11390  C3  POPE  180      28.479 122.629  27.913  1.00  0.00           C
ATOM  11393  O31 POPE  180      27.649 122.489  29.082  1.00  0.00           O
ATOM  11394  C31 POPE  180      26.659 121.609  29.032  1.00  0.00           C
ATOM  11395  O32 POPE  180      26.379 120.889  28.092  1.00  0.00           O
ATOM  11396  C32 POPE  180      25.949 121.659  30.383  1.00  0.00           C
ATOM  11399  C23 POPE  180      29.459 123.419  31.912  1.00  0.00           C
ATOM  11402  C24 POPE  180      29.129 123.589  33.403  1.00  0.00           C
ATOM  11405  C25 POPE  180      30.149 124.459  34.162  1.00  0.00           C
ATOM  11408  C26 POPE  180      29.789 124.649  35.643  1.00  0.00           C
ATOM  11411  C27 POPE  180      30.969 124.839  36.603  1.00  0.00           C
ATOM  11414  C28 POPE  180      30.579 125.089  38.073  1.00  0.00           C
ATOM  11417  C29 POPE  180      30.179 123.869  38.873  1.00  0.00           C
ATOM  11419 0C21 POPE  180      30.829 123.339  39.932  1.00  0.00           C
ATOM  11421 1C21 POPE  180      32.099 123.879  40.553  1.00  0.00           C
ATOM  11424 2C21 POPE  180      32.199 123.649  42.073  1.00  0.00           C
ATOM  11427 3C21 POPE  180      31.029 124.219  42.892  1.00  0.00           C
ATOM  11430 4C21 POPE  180      31.429 124.569  44.333  1.00  0.00           C
ATOM  11433 5C21 POPE  180      31.979 125.999  44.443  1.00  0.00           C
ATOM  11436 6C21 POPE  180      32.359 126.379  45.883  1.00  0.00           C
ATOM  11439 7C21 POPE  180      32.529 127.889  46.083  1.00  0.00           C
ATOM  11442 8C21 POPE  180      32.869 128.297  47.512  1.00  0.00           C
ATOM  11446  C33 POPE  180      25.829 120.269  31.023  1.00  0.00           C
ATOM  11449  C34 POPE  180      25.089 120.299  32.362  1.00  0.00           C
ATOM  11452  C35 POPE  180      26.019 120.639  33.533  1.00  0.00           C
ATOM  11455  C36 POPE  180      26.429 119.389  34.313  1.00  0.00           C
ATOM  11458  C37 POPE  180      27.589 119.669  35.272  1.00  0.00           C
ATOM  11461  C38 POPE  180      27.769 118.549  36.303  1.00  0.00           C
ATOM  11464  C39 POPE  180      28.819 118.859  37.372  1.00  0.00           C
ATOM  11467 0C31 POPE  180      28.259 119.339  38.733  1.00  0.00           C
ATOM  11470 1C31 POPE  180      27.289 120.539  38.692  1.00  0.00           C
ATOM  11473 2C31 POPE  180      26.389 120.629  39.932  1.00  0.00           C
ATOM  11476 3C31 POPE  180      27.139 120.899  41.252  1.00  0.00           C
ATOM  11479 4C31 POPE  180      26.159 121.059  42.423  1.00  0.00           C
ATOM  11482 5C31 POPE  180      26.849 121.229  43.783  1.00  0.00           C
ATOM  11485 6C31 POPE  180      25.859 121.589  44.893  1.00  0.00           C
ATOM  11489  NH3 POPE  181     102.409  86.799  68.242  1.00  0.00           N
ATOM  11493  C12 POPE  181     102.499  88.069  69.053  1.00  0.00           C
ATOM  11496  C11 POPE  181     102.559  89.319  68.152  1.00  0.00           C
ATOM  11499  P   POPE  181     104.269  91.149  69.022  1.00  0.00           P
ATOM  11500  O13 POPE  181     105.169  90.719  67.923  1.00  0.00           O
ATOM  11501  O14 POPE  181     104.719  90.849  70.403  1.00  0.00           O
ATOM  11502  O11 POPE  181     104.069  92.709  68.913  1.00  0.00           O
ATOM  11503  O12 POPE  181     102.819  90.519  68.893  1.00  0.00           O
ATOM  11504  C1  POPE  181     102.789  93.299  69.142  1.00  0.00           C
ATOM  11507  C2  POPE  181     101.819  93.169  67.943  1.00  0.00           C
ATOM  11509  O21 POPE  181     102.529  93.239  66.683  1.00  0.00           O
ATOM  11510  C21 POPE  181     102.329  94.239  65.883  1.00  0.00           C
ATOM  11511  O22 POPE  181     102.239  95.419  66.202  1.00  0.00           O
ATOM  11512  C22 POPE  181     102.189  93.689  64.472  1.00  0.00           C
ATOM  11515  C3  POPE  181     100.549  94.069  68.092  1.00  0.00           C
ATOM  11518  O31 POPE  181      99.589  93.799  67.052  1.00  0.00           O
ATOM  11519  C31 POPE  181      98.649  92.909  67.353  1.00  0.00           C
ATOM  11520  O32 POPE  181      98.569  92.299  68.393  1.00  0.00           O
ATOM  11521  C32 POPE  181      97.599  92.869  66.252  1.00  0.00           C
ATOM  11524  C23 POPE  181     102.019  94.819  63.432  1.00  0.00           C
ATOM  11527  C24 POPE  181     101.569  94.259  62.083  1.00  0.00           C
ATOM  11530  C25 POPE  181     101.799  95.269  60.963  1.00  0.00           C
ATOM  11533  C26 POPE  181     100.609  96.189  60.683  1.00  0.00           C
ATOM  11536  C27 POPE  181     101.039  97.319  59.742  1.00  0.00           C
ATOM  11539  C28 POPE  181     100.359  97.279  58.353  1.00  0.00           C
ATOM  11542  C29 POPE  181     100.969  98.019  57.182  1.00  0.00           C
ATOM  11544 0C21 POPE  181     102.199  98.559  57.033  1.00  0.00           C
ATOM  11546 1C21 POPE  181     103.359  98.589  57.993  1.00  0.00           C
ATOM  11549 2C21 POPE  181     104.529  99.449  57.463  1.00  0.00           C
ATOM  11552 3C21 POPE  181     104.189 100.949  57.483  1.00  0.00           C
ATOM  11555 4C21 POPE  181     105.179 101.799  56.673  1.00  0.00           C
ATOM  11558 5C21 POPE  181     104.919 101.739  55.163  1.00  0.00           C
ATOM  11561 6C21 POPE  181     105.589 102.899  54.412  1.00  0.00           C
ATOM  11564 7C21 POPE  181     105.219 102.959  52.933  1.00  0.00           C
ATOM  11567 8C21 POPE  181     105.579 104.309  52.292  1.00  0.00           C
ATOM  11571  C33 POPE  181      98.099  93.329  64.873  1.00  0.00           C
ATOM  11574  C34 POPE  181      96.939  93.349  63.873  1.00  0.00           C
ATOM  11577  C35 POPE  181      97.429  93.499  62.432  1.00  0.00           C
ATOM  11580  C36 POPE  181      96.469  92.869  61.413  1.00  0.00           C
ATOM  11583  C37 POPE  181      95.659  93.879  60.592  1.00  0.00           C
ATOM  11586  C38 POPE  181      96.559  94.759  59.722  1.00  0.00           C
ATOM  11589  C39 POPE  181      96.189  94.729  58.232  1.00  0.00           C
ATOM  11592 0C31 POPE  181      97.269  95.399  57.393  1.00  0.00           C
ATOM  11595 1C31 POPE  181      96.929  95.479  55.902  1.00  0.00           C
ATOM  11598 2C31 POPE  181      98.099  96.049  55.093  1.00  0.00           C
ATOM  11601 3C31 POPE  181      97.839  96.029  53.583  1.00  0.00           C
ATOM  11604 4C31 POPE  181      99.129  96.219  52.772  1.00  0.00           C
ATOM  11607 5C31 POPE  181      98.909  96.049  51.262  1.00  0.00           C
ATOM  11610 6C31 POPE  181     100.219  95.979  50.472  1.00  0.00           C
ATOM  11614  NH3 POPE  182     134.417  98.979  26.333  1.00  0.00           N
ATOM  11618  C12 POPE  182     133.227  99.299  25.462  1.00  0.00           C
ATOM  11621  C11 POPE  182     131.957  99.219  26.303  1.00  0.00           C
ATOM  11624  P   POPE  182     129.417  99.679  26.212  1.00  0.00           P
ATOM  11625  O13 POPE  182     129.437 101.049  26.763  1.00  0.00           O
ATOM  11626  O14 POPE  182     128.307  99.369  25.292  1.00  0.00           O
ATOM  11627  O11 POPE  182     129.467  98.679  27.443  1.00  0.00           O
ATOM  11628  O12 POPE  182     130.797  99.369  25.492  1.00  0.00           O
ATOM  11629  C1  POPE  182     128.807  98.989  28.673  1.00  0.00           C
ATOM  11632  C2  POPE  182     129.687  98.669  29.923  1.00  0.00           C
ATOM  11634  O21 POPE  182     129.597  99.769  30.852  1.00  0.00           O
ATOM  11635  C21 POPE  182     129.997  99.569  32.122  1.00  0.00           C
ATOM  11636  O22 POPE  182     130.597 100.399  32.772  1.00  0.00           O
ATOM  11637  C22 POPE  182     129.457  98.259  32.712  1.00  0.00           C
ATOM  11640  C3  POPE  182     131.157  98.439  29.503  1.00  0.00           C
ATOM  11643  O31 POPE  182     132.097  98.399  30.602  1.00  0.00           O
ATOM  11644  C31 POPE  182     133.297  98.859  30.212  1.00  0.00           C
ATOM  11645  O32 POPE  182     133.697  98.859  29.063  1.00  0.00           O
ATOM  11646  C32 POPE  182     133.837  99.719  31.343  1.00  0.00           C
ATOM  11649  C23 POPE  182     129.327  98.279  34.263  1.00  0.00           C
ATOM  11652  C24 POPE  182     128.177  97.369  34.732  1.00  0.00           C
ATOM  11655  C25 POPE  182     128.187  97.119  36.242  1.00  0.00           C
ATOM  11658  C26 POPE  182     127.717  98.319  37.073  1.00  0.00           C
ATOM  11661  C27 POPE  182     126.217  98.269  37.403  1.00  0.00           C
ATOM  11664  C28 POPE  182     125.837  99.299  38.472  1.00  0.00           C
ATOM  11667  C29 POPE  182     124.389  99.139  38.882  1.00  0.00           C
ATOM  11669 0C21 POPE  182     123.899  99.349  40.113  1.00  0.00           C
ATOM  11671 1C21 POPE  182     124.697  99.789  41.312  1.00  0.00           C
ATOM  11674 2C21 POPE  182     123.979  99.479  42.632  1.00  0.00           C
ATOM  11677 3C21 POPE  182     123.489  98.029  42.782  1.00  0.00           C
ATOM  11680 4C21 POPE  182     123.229  97.619  44.243  1.00  0.00           C
ATOM  11683 5C21 POPE  182     122.389  98.629  45.062  1.00  0.00           C
ATOM  11686 6C21 POPE  182     120.989  98.899  44.503  1.00  0.00           C
ATOM  11689 7C21 POPE  182     120.259 100.039  45.242  1.00  0.00           C
ATOM  11692 8C21 POPE  182     120.099  99.819  46.753  1.00  0.00           C
ATOM  11696  C33 POPE  182     133.417 101.169  31.062  1.00  0.00           C
ATOM  11699  C34 POPE  182     133.407 102.079  32.283  1.00  0.00           C
ATOM  11702  C35 POPE  182     132.877 103.469  31.912  1.00  0.00           C
ATOM  11705  C36 POPE  182     133.147 104.489  33.013  1.00  0.00           C
ATOM  11708  C37 POPE  182     131.937 105.059  33.742  1.00  0.00           C
ATOM  11711  C38 POPE  182     132.387 105.989  34.882  1.00  0.00           C
ATOM  11714  C39 POPE  182     132.687 107.419  34.422  1.00  0.00           C
ATOM  11717 0C31 POPE  182     131.397 108.229  34.282  1.00  0.00           C
ATOM  11720 1C31 POPE  182     131.457 109.309  33.203  1.00  0.00           C
ATOM  11723 2C31 POPE  182     130.097 109.989  32.983  1.00  0.00           C
ATOM  11726 3C31 POPE  182     129.727 111.009  34.072  1.00  0.00           C
ATOM  11729 4C31 POPE  182     130.597 112.269  34.003  1.00  0.00           C
ATOM  11732 5C31 POPE  182     130.237 113.299  35.082  1.00  0.00           C
ATOM  11735 6C31 POPE  182     131.217 114.469  35.093  1.00  0.00           C
ATOM  11739  NH3 POPE  183      73.519  43.689  74.112  1.00  0.00           N
ATOM  11743  C12 POPE  183      72.219  43.429  73.402  1.00  0.00           C
ATOM  11746  C11 POPE  183      71.559  42.139  73.913  1.00  0.00           C
ATOM  11749  P   POPE  183      69.379  40.769  73.712  1.00  0.00           P
ATOM  11750  O13 POPE  183      69.699  40.339  75.083  1.00  0.00           O
ATOM  11751  O14 POPE  183      67.979  41.089  73.362  1.00  0.00           O
ATOM  11752  O11 POPE  183      69.969  39.669  72.752  1.00  0.00           O
ATOM  11753  O12 POPE  183      70.259  42.029  73.362  1.00  0.00           O
ATOM  11754  C1  POPE  183      70.489  39.979  71.463  1.00  0.00           C
ATOM  11757  C2  POPE  183      69.789  39.139  70.383  1.00  0.00           C
ATOM  11759  O21 POPE  183      70.199  39.729  69.133  1.00  0.00           O
ATOM  11760  C21 POPE  183      70.409  38.869  68.162  1.00  0.00           C
ATOM  11761  O22 POPE  183      70.179  37.669  68.193  1.00  0.00           O
ATOM  11762  C22 POPE  183      71.109  39.629  67.023  1.00  0.00           C
ATOM  11765  C3  POPE  183      68.239  39.149  70.572  1.00  0.00           C
ATOM  11768  O31 POPE  183      67.569  38.249  69.663  1.00  0.00           O
ATOM  11769  C31 POPE  183      67.319  38.789  68.463  1.00  0.00           C
ATOM  11770  O32 POPE  183      67.489  39.959  68.183  1.00  0.00           O
ATOM  11771  C32 POPE  183      66.959  37.709  67.452  1.00  0.00           C
ATOM  11774  C23 POPE  183      71.039  38.969  65.623  1.00  0.00           C
ATOM  11777  C24 POPE  183      69.959  39.569  64.703  1.00  0.00           C
ATOM  11780  C25 POPE  183      70.279  40.999  64.253  1.00  0.00           C
ATOM  11783  C26 POPE  183      69.449  41.509  63.063  1.00  0.00           C
ATOM  11786  C27 POPE  183      70.179  41.429  61.712  1.00  0.00           C
ATOM  11789  C28 POPE  183      69.559  42.379  60.672  1.00  0.00           C
ATOM  11792  C29 POPE  183      70.279  42.369  59.342  1.00  0.00           C
ATOM  11794 0C21 POPE  183      69.719  42.249  58.123  1.00  0.00           C
ATOM  11796 1C21 POPE  183      68.249  42.109  57.822  1.00  0.00           C
ATOM  11799 2C21 POPE  183      67.749  43.069  56.722  1.00  0.00           C
ATOM  11802 3C21 POPE  183      68.289  42.739  55.322  1.00  0.00           C
ATOM  11805 4C21 POPE  183      67.549  43.519  54.222  1.00  0.00           C
ATOM  11808 5C21 POPE  183      67.909  43.019  52.812  1.00  0.00           C
ATOM  11811 6C21 POPE  183      66.929  43.519  51.743  1.00  0.00           C
ATOM  11814 7C21 POPE  183      67.179  42.869  50.382  1.00  0.00           C
ATOM  11817 8C21 POPE  183      66.109  43.169  49.333  1.00  0.00           C
ATOM  11821  C33 POPE  183      65.679  38.019  66.673  1.00  0.00           C
ATOM  11824  C34 POPE  183      65.659  37.349  65.293  1.00  0.00           C
ATOM  11827  C35 POPE  183      66.529  38.049  64.233  1.00  0.00           C
ATOM  11830  C36 POPE  183      66.149  37.669  62.793  1.00  0.00           C
ATOM  11833  C37 POPE  183      66.629  38.719  61.772  1.00  0.00           C
ATOM  11836  C38 POPE  183      66.409  38.289  60.303  1.00  0.00           C
ATOM  11839  C39 POPE  183      66.189  39.499  59.373  1.00  0.00           C
ATOM  11842 0C31 POPE  183      64.759  40.059  59.472  1.00  0.00           C
ATOM  11845 1C31 POPE  183      64.709  41.589  59.472  1.00  0.00           C
ATOM  11848 2C31 POPE  183      63.319  42.169  59.812  1.00  0.00           C
ATOM  11851 3C31 POPE  183      62.719  41.719  61.152  1.00  0.00           C
ATOM  11854 4C31 POPE  183      63.629  41.999  62.362  1.00  0.00           C
ATOM  11857 5C31 POPE  183      63.129  41.339  63.643  1.00  0.00           C
ATOM  11860 6C31 POPE  183      64.189  41.349  64.752  1.00  0.00           C
ATOM  11864  NH3 POPE  184     117.779  23.999  68.753  1.00  0.00           N
ATOM  11868  C12 POPE  184     118.539  22.799  69.273  1.00  0.00           C
ATOM  11871  C11 POPE  184     119.909  22.649  68.572  1.00  0.00           C
ATOM  11874  P   POPE  184     121.619  24.449  67.763  1.00  0.00           P
ATOM  11875  O13 POPE  184     120.679  25.319  67.023  1.00  0.00           O
ATOM  11876  O14 POPE  184     122.849  25.079  68.302  1.00  0.00           O
ATOM  11877  O11 POPE  184     122.079  23.199  66.943  1.00  0.00           O
ATOM  11878  O12 POPE  184     120.789  23.729  68.922  1.00  0.00           O
ATOM  11879  C1  POPE  184     122.219  23.139  65.532  1.00  0.00           C
ATOM  11882  C2  POPE  184     122.799  24.399  64.853  1.00  0.00           C
ATOM  11884  O21 POPE  184     121.739  25.289  64.482  1.00  0.00           O
ATOM  11885  C21 POPE  184     122.059  26.569  64.523  1.00  0.00           C
ATOM  11886  O22 POPE  184     123.049  27.049  65.072  1.00  0.00           O
ATOM  11887  C22 POPE  184     121.139  27.289  63.533  1.00  0.00           C
ATOM  11890  C3  POPE  184     123.519  23.979  63.542  1.00  0.00           C
ATOM  11893  O31 POPE  184     124.069  25.089  62.803  1.00  0.00           O
ATOM  11894  C31 POPE  184     125.217  25.559  63.292  1.00  0.00           C
ATOM  11895  O32 POPE  184     125.687  25.229  64.373  1.00  0.00           O
ATOM  11896  C32 POPE  184     125.837  26.459  62.233  1.00  0.00           C
ATOM  11899  C23 POPE  184     121.529  26.919  62.073  1.00  0.00           C
ATOM  11902  C24 POPE  184     120.379  26.989  61.062  1.00  0.00           C
ATOM  11905  C25 POPE  184     120.509  25.959  59.923  1.00  0.00           C
ATOM  11908  C26 POPE  184     121.689  26.149  58.943  1.00  0.00           C
ATOM  11911  C27 POPE  184     121.549  25.179  57.763  1.00  0.00           C
ATOM  11914  C28 POPE  184     122.559  25.319  56.603  1.00  0.00           C
ATOM  11917  C29 POPE  184     122.139  24.369  55.503  1.00  0.00           C
ATOM  11919 0C21 POPE  184     122.629  24.199  54.263  1.00  0.00           C
ATOM  11921 1C21 POPE  184     123.809  24.869  53.603  1.00  0.00           C
ATOM  11924 2C21 POPE  184     124.459  23.939  52.543  1.00  0.00           C
ATOM  11927 3C21 POPE  184     125.107  22.689  53.152  1.00  0.00           C
ATOM  11930 4C21 POPE  184     126.007  21.839  52.232  1.00  0.00           C
ATOM  11933 5C21 POPE  184     125.367  21.429  50.893  1.00  0.00           C
ATOM  11936 6C21 POPE  184     126.287  20.529  50.043  1.00  0.00           C
ATOM  11939 7C21 POPE  184     125.687  20.189  48.673  1.00  0.00           C
ATOM  11942 8C21 POPE  184     126.587  19.359  47.753  1.00  0.00           C
ATOM  11946  C33 POPE  184     126.437  25.599  61.083  1.00  0.00           C
ATOM  11949  C34 POPE  184     126.437  26.339  59.742  1.00  0.00           C
ATOM  11952  C35 POPE  184     127.387  27.539  59.722  1.00  0.00           C
ATOM  11955  C36 POPE  184     127.177  28.409  58.472  1.00  0.00           C
ATOM  11958  C37 POPE  184     127.947  29.739  58.572  1.00  0.00           C
ATOM  11961  C38 POPE  184     127.537  30.749  57.492  1.00  0.00           C
ATOM  11964  C39 POPE  184     128.087  30.399  56.103  1.00  0.00           C
ATOM  11967 0C31 POPE  184     127.777  31.499  55.083  1.00  0.00           C
ATOM  11970 1C31 POPE  184     128.767  31.499  53.913  1.00  0.00           C
ATOM  11973 2C31 POPE  184     128.467  32.589  52.873  1.00  0.00           C
ATOM  11976 3C31 POPE  184     127.247  32.319  51.982  1.00  0.00           C
ATOM  11979 4C31 POPE  184     127.367  30.989  51.223  1.00  0.00           C
ATOM  11982 5C31 POPE  184     126.387  30.839  50.062  1.00  0.00           C
ATOM  11985 6C31 POPE  184     126.647  29.559  49.272  1.00  0.00           C
ATOM  11989  NH3 POPE  185      30.039 116.109  26.022  1.00  0.00           N
ATOM  11993  C12 POPE  185      28.629 116.219  26.553  1.00  0.00           C
ATOM  11996  C11 POPE  185      27.589 116.139  25.422  1.00  0.00           C
ATOM  11999  P   POPE  185      25.299 114.899  25.633  1.00  0.00           P
ATOM  12000  O13 POPE  185      24.449 115.139  24.453  1.00  0.00           O
ATOM  12001  O14 POPE  185      26.169 113.719  25.543  1.00  0.00           O
ATOM  12002  O11 POPE  185      24.359 114.629  26.902  1.00  0.00           O
ATOM  12003  O12 POPE  185      26.239 116.159  25.943  1.00  0.00           O
ATOM  12004  C1  POPE  185      24.729 115.029  28.233  1.00  0.00           C
ATOM  12007  C2  POPE  185      25.189 113.919  29.253  1.00  0.00           C
ATOM  12009  O21 POPE  185      24.289 113.949  30.402  1.00  0.00           O
ATOM  12010  C21 POPE  185      24.239 112.869  31.182  1.00  0.00           C
ATOM  12011  O22 POPE  185      24.969 111.899  31.103  1.00  0.00           O
ATOM  12012  C22 POPE  185      23.009 112.919  32.122  1.00  0.00           C
ATOM  12015  C3  POPE  185      26.689 114.189  29.593  1.00  0.00           C
ATOM  12018  O31 POPE  185      27.109 113.689  30.883  1.00  0.00           O
ATOM  12019  C31 POPE  185      26.969 114.519  31.893  1.00  0.00           C
ATOM  12020  O32 POPE  185      26.599 115.679  31.863  1.00  0.00           O
ATOM  12021  C32 POPE  185      27.279 113.719  33.162  1.00  0.00           C
ATOM  12024  C23 POPE  185      23.139 113.649  33.492  1.00  0.00           C
ATOM  12027  C24 POPE  185      21.939 113.279  34.383  1.00  0.00           C
ATOM  12030  C25 POPE  185      21.849 113.929  35.782  1.00  0.00           C
ATOM  12033  C26 POPE  185      20.469 113.679  36.423  1.00  0.00           C
ATOM  12036  C27 POPE  185      20.249 114.319  37.803  1.00  0.00           C
ATOM  12039  C28 POPE  185      18.789 114.219  38.323  1.00  0.00           C
ATOM  12042  C29 POPE  185      18.149 112.869  38.083  1.00  0.00           C
ATOM  12044 0C21 POPE  185      17.959 111.899  38.983  1.00  0.00           C
ATOM  12046 1C21 POPE  185      18.349 111.969  40.433  1.00  0.00           C
ATOM  12049 2C21 POPE  185      18.149 110.629  41.163  1.00  0.00           C
ATOM  12052 3C21 POPE  185      16.679 110.199  41.322  1.00  0.00           C
ATOM  12055 4C21 POPE  185      16.559 108.769  41.883  1.00  0.00           C
ATOM  12058 5C21 POPE  185      16.729 107.689  40.802  1.00  0.00           C
ATOM  12061 6C21 POPE  185      17.079 106.309  41.382  1.00  0.00           C
ATOM  12064 7C21 POPE  185      17.219 105.229  40.303  1.00  0.00           C
ATOM  12067 8C21 POPE  185      17.439 103.819  40.862  1.00  0.00           C
ATOM  12071  C33 POPE  185      27.029 114.549  34.422  1.00  0.00           C
ATOM  12074  C34 POPE  185      27.699 113.999  35.693  1.00  0.00           C
ATOM  12077  C35 POPE  185      27.309 114.869  36.883  1.00  0.00           C
ATOM  12080  C36 POPE  185      27.649 114.269  38.242  1.00  0.00           C
ATOM  12083  C37 POPE  185      27.279 115.289  39.323  1.00  0.00           C
ATOM  12086  C38 POPE  185      27.619 114.819  40.732  1.00  0.00           C
ATOM  12089  C39 POPE  185      27.599 115.979  41.733  1.00  0.00           C
ATOM  12092 0C31 POPE  185      28.469 115.709  42.962  1.00  0.00           C
ATOM  12095 1C31 POPE  185      28.649 116.969  43.803  1.00  0.00           C
ATOM  12098 2C31 POPE  185      29.729 116.829  44.882  1.00  0.00           C
ATOM  12101 3C31 POPE  185      29.439 115.709  45.883  1.00  0.00           C
ATOM  12104 4C31 POPE  185      30.339 115.799  47.122  1.00  0.00           C
ATOM  12107 5C31 POPE  185      29.779 114.999  48.313  1.00  0.00           C
ATOM  12110 6C31 POPE  185      30.549 115.259  49.603  1.00  0.00           C
ATOM  12114  NH3 POPE  186      28.149 106.179  28.853  1.00  0.00           N
ATOM  12118  C12 POPE  186      26.699 106.349  29.212  1.00  0.00           C
ATOM  12121  C11 POPE  186      25.989 104.989  29.313  1.00  0.00           C
ATOM  12124  P   POPE  186      23.629 105.759  28.543  1.00  0.00           P
ATOM  12125  O13 POPE  186      22.329 105.089  28.682  1.00  0.00           O
ATOM  12126  O14 POPE  186      24.279 105.749  27.213  1.00  0.00           O
ATOM  12127  O11 POPE  186      23.519 107.269  29.022  1.00  0.00           O
ATOM  12128  O12 POPE  186      24.599 105.129  29.633  1.00  0.00           O
ATOM  12129  C1  POPE  186      22.259 107.949  29.082  1.00  0.00           C
ATOM  12132  C2  POPE  186      21.799 108.109  30.563  1.00  0.00           C
ATOM  12134  O21 POPE  186      20.439 108.579  30.703  1.00  0.00           O
ATOM  12135  C21 POPE  186      20.079 109.759  30.223  1.00  0.00           C
ATOM  12136  O22 POPE  186      20.759 110.529  29.563  1.00  0.00           O
ATOM  12137  C22 POPE  186      18.639 110.049  30.643  1.00  0.00           C
ATOM  12140  C3  POPE  186      22.829 108.919  31.413  1.00  0.00           C
ATOM  12143  O31 POPE  186      22.689 108.729  32.832  1.00  0.00           O
ATOM  12144  C31 POPE  186      23.299 107.659  33.343  1.00  0.00           C
ATOM  12145  O32 POPE  186      23.819 106.759  32.692  1.00  0.00           O
ATOM  12146  C32 POPE  186      23.289 107.759  34.872  1.00  0.00           C
ATOM  12149  C23 POPE  186      18.529 110.139  32.182  1.00  0.00           C
ATOM  12152  C24 POPE  186      17.109 110.349  32.712  1.00  0.00           C
ATOM  12155  C25 POPE  186      16.989 109.689  34.092  1.00  0.00           C
ATOM  12158  C26 POPE  186      15.689 109.939  34.862  1.00  0.00           C
ATOM  12161  C27 POPE  186      15.609 108.979  36.072  1.00  0.00           C
ATOM  12164  C28 POPE  186      14.569 109.329  37.133  1.00  0.00           C
ATOM  12167  C29 POPE  186      13.189 109.519  36.553  1.00  0.00           C
ATOM  12169 0C21 POPE  186      12.049 108.899  36.922  1.00  0.00           C
ATOM  12171 1C21 POPE  186      11.909 107.869  38.022  1.00  0.00           C
ATOM  12174 2C21 POPE  186      11.979 108.529  39.412  1.00  0.00           C
ATOM  12177 3C21 POPE  186      11.879 107.569  40.613  1.00  0.00           C
ATOM  12180 4C21 POPE  186      12.299 108.259  41.912  1.00  0.00           C
ATOM  12183 5C21 POPE  186      12.469 107.269  43.073  1.00  0.00           C
ATOM  12186 6C21 POPE  186      13.119 107.889  44.323  1.00  0.00           C
ATOM  12189 7C21 POPE  186      13.789 106.819  45.202  1.00  0.00           C
ATOM  12192 8C21 POPE  186      14.519 107.369  46.433  1.00  0.00           C
ATOM  12196  C33 POPE  186      24.029 108.999  35.433  1.00  0.00           C
ATOM  12199  C34 POPE  186      24.229 108.979  36.953  1.00  0.00           C
ATOM  12202  C35 POPE  186      22.969 109.249  37.803  1.00  0.00           C
ATOM  12205  C36 POPE  186      23.309 109.389  39.303  1.00  0.00           C
ATOM  12208  C37 POPE  186      22.119 109.289  40.263  1.00  0.00           C
ATOM  12211  C38 POPE  186      22.519 109.599  41.722  1.00  0.00           C
ATOM  12214  C39 POPE  186      21.389 109.289  42.712  1.00  0.00           C
ATOM  12217 0C31 POPE  186      21.599 109.849  44.123  1.00  0.00           C
ATOM  12220 1C31 POPE  186      20.499 109.369  45.093  1.00  0.00           C
ATOM  12223 2C31 POPE  186      20.359 110.219  46.373  1.00  0.00           C
ATOM  12226 3C31 POPE  186      21.659 110.439  47.162  1.00  0.00           C
ATOM  12229 4C31 POPE  186      22.259 109.129  47.693  1.00  0.00           C
ATOM  12232 5C31 POPE  186      23.579 109.319  48.443  1.00  0.00           C
ATOM  12235 6C31 POPE  186      24.199 107.989  48.853  1.00  0.00           C
ATOM  12239  NH3 POPE  187      68.199  87.149  28.762  1.00  0.00           N
ATOM  12243  C12 POPE  187      67.299  88.089  28.033  1.00  0.00           C
ATOM  12246  C11 POPE  187      67.569  89.529  28.473  1.00  0.00           C
ATOM  12249  P   POPE  187      66.619  91.919  28.482  1.00  0.00           P
ATOM  12250  O13 POPE  187      67.539  92.509  27.502  1.00  0.00           O
ATOM  12251  O14 POPE  187      65.299  92.569  28.572  1.00  0.00           O
ATOM  12252  O11 POPE  187      67.279  92.009  29.903  1.00  0.00           O
ATOM  12253  O12 POPE  187      66.439  90.369  28.222  1.00  0.00           O
ATOM  12254  C1  POPE  187      66.629  91.649  31.112  1.00  0.00           C
ATOM  12257  C2  POPE  187      67.389  92.319  32.293  1.00  0.00           C
ATOM  12259  O21 POPE  187      68.009  91.279  33.053  1.00  0.00           O
ATOM  12260  C21 POPE  187      68.299  91.379  34.313  1.00  0.00           C
ATOM  12261  O22 POPE  187      67.909  92.219  35.103  1.00  0.00           O
ATOM  12262  C22 POPE  187      69.379  90.359  34.653  1.00  0.00           C
ATOM  12265  C3  POPE  187      66.559  93.429  33.032  1.00  0.00           C
ATOM  12268  O31 POPE  187      67.439  94.429  33.593  1.00  0.00           O
ATOM  12269  C31 POPE  187      66.909  95.329  34.412  1.00  0.00           C
ATOM  12270  O32 POPE  187      65.709  95.479  34.583  1.00  0.00           O
ATOM  12271  C32 POPE  187      67.979  96.219  35.043  1.00  0.00           C
ATOM  12274  C23 POPE  187      70.689  90.979  35.183  1.00  0.00           C
ATOM  12277  C24 POPE  187      71.799  89.939  35.383  1.00  0.00           C
ATOM  12280  C25 POPE  187      71.439  88.859  36.413  1.00  0.00           C
ATOM  12283  C26 POPE  187      72.659  88.229  37.083  1.00  0.00           C
ATOM  12286  C27 POPE  187      72.289  87.619  38.453  1.00  0.00           C
ATOM  12289  C28 POPE  187      73.439  86.829  39.092  1.00  0.00           C
ATOM  12292  C29 POPE  187      72.889  85.739  39.992  1.00  0.00           C
ATOM  12294 0C21 POPE  187      73.359  85.329  41.182  1.00  0.00           C
ATOM  12296 1C21 POPE  187      74.559  85.859  41.922  1.00  0.00           C
ATOM  12299 2C21 POPE  187      74.319  85.979  43.443  1.00  0.00           C
ATOM  12302 3C21 POPE  187      73.939  84.659  44.132  1.00  0.00           C
ATOM  12305 4C21 POPE  187      74.059  84.729  45.662  1.00  0.00           C
ATOM  12308 5C21 POPE  187      75.499  84.599  46.153  1.00  0.00           C
ATOM  12311 6C21 POPE  187      75.639  84.749  47.673  1.00  0.00           C
ATOM  12314 7C21 POPE  187      76.969  84.179  48.172  1.00  0.00           C
ATOM  12317 8C21 POPE  187      77.299  84.449  49.643  1.00  0.00           C
ATOM  12321  C33 POPE  187      68.079  96.079  36.582  1.00  0.00           C
ATOM  12324  C34 POPE  187      69.549  96.039  37.042  1.00  0.00           C
ATOM  12327  C35 POPE  187      69.799  96.519  38.472  1.00  0.00           C
ATOM  12330  C36 POPE  187      69.159  95.639  39.552  1.00  0.00           C
ATOM  12333  C37 POPE  187      69.689  95.989  40.953  1.00  0.00           C
ATOM  12336  C38 POPE  187      69.609  94.829  41.953  1.00  0.00           C
ATOM  12339  C39 POPE  187      68.179  94.439  42.343  1.00  0.00           C
ATOM  12342 0C31 POPE  187      68.159  93.299  43.362  1.00  0.00           C
ATOM  12345 1C31 POPE  187      66.749  92.839  43.742  1.00  0.00           C
ATOM  12348 2C31 POPE  187      66.789  91.509  44.523  1.00  0.00           C
ATOM  12351 3C31 POPE  187      65.409  90.979  44.923  1.00  0.00           C
ATOM  12354 4C31 POPE  187      65.499  89.559  45.513  1.00  0.00           C
ATOM  12357 5C31 POPE  187      64.179  89.059  46.103  1.00  0.00           C
ATOM  12360 6C31 POPE  187      63.629  87.809  45.402  1.00  0.00           C
ATOM  12364  NH3 POPE  188      76.089 132.377  32.162  1.00  0.00           N
ATOM  12368  C12 POPE  188      77.449 132.777  31.652  1.00  0.00           C
ATOM  12371  C11 POPE  188      78.149 131.577  31.002  1.00  0.00           C
ATOM  12374  P   POPE  188      80.449 132.927  30.943  1.00  0.00           P
ATOM  12375  O13 POPE  188      81.739 132.457  30.383  1.00  0.00           O
ATOM  12376  O14 POPE  188      79.989 134.297  30.633  1.00  0.00           O
ATOM  12377  O11 POPE  188      80.339 132.607  32.502  1.00  0.00           O
ATOM  12378  O12 POPE  188      79.389 131.907  30.383  1.00  0.00           O
ATOM  12379  C1  POPE  188      80.829 131.377  33.042  1.00  0.00           C
ATOM  12382  C2  POPE  188      80.819 131.427  34.593  1.00  0.00           C
ATOM  12384  O21 POPE  188      81.479 130.277  35.183  1.00  0.00           O
ATOM  12385  C21 POPE  188      80.869 129.097  35.153  1.00  0.00           C
ATOM  12386  O22 POPE  188      79.839 128.837  34.552  1.00  0.00           O
ATOM  12387  C22 POPE  188      81.679 128.137  36.062  1.00  0.00           C
ATOM  12390  C3  POPE  188      79.409 131.727  35.202  1.00  0.00           C
ATOM  12393  O31 POPE  188      79.309 131.377  36.603  1.00  0.00           O
ATOM  12394  C31 POPE  188      79.339 132.357  37.502  1.00  0.00           C
ATOM  12395  O32 POPE  188      79.359 133.537  37.252  1.00  0.00           O
ATOM  12396  C32 POPE  188      79.219 131.777  38.913  1.00  0.00           C
ATOM  12399  C23 POPE  188      81.009 126.759  36.322  1.00  0.00           C
ATOM  12402  C24 POPE  188      81.989 125.679  36.823  1.00  0.00           C
ATOM  12405  C25 POPE  188      82.219 125.679  38.353  1.00  0.00           C
ATOM  12408  C26 POPE  188      83.539 124.999  38.733  1.00  0.00           C
ATOM  12411  C27 POPE  188      83.869 124.969  40.233  1.00  0.00           C
ATOM  12414  C28 POPE  188      85.279 124.409  40.532  1.00  0.00           C
ATOM  12417  C29 POPE  188      85.359 122.909  40.412  1.00  0.00           C
ATOM  12419 0C21 POPE  188      85.749 122.059  41.373  1.00  0.00           C
ATOM  12421 1C21 POPE  188      86.209 122.439  42.763  1.00  0.00           C
ATOM  12424 2C21 POPE  188      85.099 122.979  43.682  1.00  0.00           C
ATOM  12427 3C21 POPE  188      85.649 123.459  45.033  1.00  0.00           C
ATOM  12430 4C21 POPE  188      84.539 123.619  46.062  1.00  0.00           C
ATOM  12433 5C21 POPE  188      84.989 124.139  47.442  1.00  0.00           C
ATOM  12436 6C21 POPE  188      86.139 123.369  48.102  1.00  0.00           C
ATOM  12439 7C21 POPE  188      87.519 123.999  47.892  1.00  0.00           C
ATOM  12442 8C21 POPE  188      88.649 123.139  48.453  1.00  0.00           C
ATOM  12446  C33 POPE  188      80.019 130.477  39.062  1.00  0.00           C
ATOM  12449  C34 POPE  188      79.919 129.907  40.483  1.00  0.00           C
ATOM  12452  C35 POPE  188      80.579 128.527  40.522  1.00  0.00           C
ATOM  12455  C36 POPE  188      80.559 127.889  41.912  1.00  0.00           C
ATOM  12458  C37 POPE  188      81.149 126.479  41.863  1.00  0.00           C
ATOM  12461  C38 POPE  188      80.449 125.499  42.803  1.00  0.00           C
ATOM  12464  C39 POPE  188      80.929 125.589  44.243  1.00  0.00           C
ATOM  12467 0C31 POPE  188      80.079 124.689  45.142  1.00  0.00           C
ATOM  12470 1C31 POPE  188      80.699 124.489  46.522  1.00  0.00           C
ATOM  12473 2C31 POPE  188      80.029 123.339  47.273  1.00  0.00           C
ATOM  12476 3C31 POPE  188      80.919 122.769  48.393  1.00  0.00           C
ATOM  12479 4C31 POPE  188      80.209 121.619  49.132  1.00  0.00           C
ATOM  12482 5C31 POPE  188      81.099 120.939  50.173  1.00  0.00           C
[truncated: 1,704,911 more chars]
