# Supplementary material for: Characterizing Membrane Association and Periplasmic Transfer of Bacterial Lipoproteins through Molecular Dynamics Simulations
Source: Structure. 2020 Apr 7;28(4):475–487.e3. doi: 10.1016/j.str.2020.01.012 (PMC7139219; doi:10.1016/j.str.2020.01.012)
Supplement: Data S3. Final Coordinates from Simulations (M–X), Related to Figure 3 [file mmc5.zip › M-X/SLP-2-atomistic.pdb]

TITLE     Protein
REMARK    THIS IS A SIMULATION BOX
CRYST1  129.378  129.378  124.970  90.00  90.00  90.00 P 1           1
MODEL        1
ATOM      1  N   CYSTA   1      58.344  57.704  79.370  1.00  0.00           N
ATOM      3  CA  CYSTA   1      59.534  57.024  78.860  1.00  0.00           C
ATOM      5  C   CYSTA   1      60.144  56.194  79.980  1.00  0.00           C
ATOM      6  O   CYSTA   1      61.344  55.914  79.970  1.00  0.00           O
ATOM      7  CB  CYSTA   1      60.684  57.944  78.360  1.00  0.00           C
ATOM     10  SG  CYSTA   1      60.284  59.174  77.080  1.00  0.00           S
ATOM     11  C1  CYSTA   1      59.874  60.654  78.070  1.00  0.00           C
ATOM     14  CA1 CYSTA   1      57.134  57.604  78.800  1.00  0.00           C
ATOM     15  OA1 CYSTA   1      56.184  57.464  79.560  1.00  0.00           O
ATOM     16  CA2 CYSTA   1      56.964  57.664  77.310  1.00  0.00           C
ATOM     19  C11 CYSTA   1      60.384  62.124  77.780  1.00  0.00           C
ATOM     21  O11 CYSTA   1      59.334  62.824  77.120  1.00  0.00           O
ATOM     22  CX1 CYSTA   1      59.504  63.944  76.450  1.00  0.00           C
ATOM     23  OX1 CYSTA   1      60.484  64.674  76.440  1.00  0.00           O
ATOM     24  CX2 CYSTA   1      58.224  64.184  75.670  1.00  0.00           C
ATOM     27  C12 CYSTA   1      61.884  62.354  77.300  1.00  0.00           C
ATOM     30  O12 CYSTA   1      62.384  62.034  75.990  1.00  0.00           O
ATOM     31  CD1 CYSTA   1      61.914  61.104  75.170  1.00  0.00           C
ATOM     32  OD1 CYSTA   1      62.604  60.174  74.750  1.00  0.00           O
ATOM     33  CD2 CYSTA   1      60.494  61.404  74.710  1.00  0.00           C
ATOM     36  CA3 CYSTA   1      56.974  56.274  76.650  1.00  0.00           C
ATOM     39  CA4 CYSTA   1      57.794  56.224  75.350  1.00  0.00           C
ATOM     42  CA5 CYSTA   1      58.484  54.874  75.130  1.00  0.00           C
ATOM     45  CA6 CYSTA   1      57.544  53.664  75.290  1.00  0.00           C
ATOM     48  CA7 CYSTA   1      57.234  52.984  73.960  1.00  0.00           C
ATOM     51  CA8 CYSTA   1      56.244  51.844  74.160  1.00  0.00           C
ATOM     54  CA9 CYSTA   1      55.894  51.134  72.850  1.00  0.00           C
ATOM     57 0CA1 CYSTA   1      54.654  51.704  72.160  1.00  0.00           C
ATOM     60 1CA1 CYSTA   1      54.074  50.664  71.200  1.00  0.00           C
ATOM     63 2CA1 CYSTA   1      52.874  51.134  70.390  1.00  0.00           C
ATOM     66 3CA1 CYSTA   1      52.424  50.004  69.460  1.00  0.00           C
ATOM     69 4CA1 CYSTA   1      51.654  50.434  68.220  1.00  0.00           C
ATOM     72 5CA1 CYSTA   1      50.294  51.044  68.530  1.00  0.00           C
ATOM     75 6CA1 CYSTA   1      49.524  51.414  67.270  1.00  0.00           C
ATOM     79  CD3 CYSTA   1      59.924  60.294  73.860  1.00  0.00           C
ATOM     82  CD4 CYSTA   1      60.204  60.564  72.410  1.00  0.00           C
ATOM     85  CD5 CYSTA   1      60.494  59.274  71.690  1.00  0.00           C
ATOM     88  CD6 CYSTA   1      59.714  58.034  72.120  1.00  0.00           C
ATOM     91  CD7 CYSTA   1      60.474  56.924  71.450  1.00  0.00           C
ATOM     94  CD8 CYSTA   1      59.754  55.604  71.310  1.00  0.00           C
ATOM     97  CD9 CYSTA   1      60.254  55.064  69.980  1.00  0.00           C
ATOM    100 0CD1 CYSTA   1      60.024  53.594  69.820  1.00  0.00           C
ATOM    103 1CD1 CYSTA   1      58.634  53.214  69.330  1.00  0.00           C
ATOM    106 2CD1 CYSTA   1      58.774  51.974  68.460  1.00  0.00           C
ATOM    109 3CD1 CYSTA   1      57.474  51.274  68.100  1.00  0.00           C
ATOM    112 4CD1 CYSTA   1      57.794  50.094  67.180  1.00  0.00           C
ATOM    115 5CD1 CYSTA   1      57.704  50.454  65.690  1.00  0.00           C
ATOM    118 6CD1 CYSTA   1      58.384  49.424  64.790  1.00  0.00           C
ATOM    122  CX3 CYSTA   1      58.514  64.674  74.240  1.00  0.00           C
ATOM    125  CX4 CYSTA   1      57.234  64.664  73.390  1.00  0.00           C
ATOM    128  CX5 CYSTA   1      57.304  65.614  72.190  1.00  0.00           C
ATOM    131  CX6 CYSTA   1      58.494  65.414  71.240  1.00  0.00           C
ATOM    134  CX7 CYSTA   1      58.414  66.424  70.080  1.00  0.00           C
ATOM    137  CX8 CYSTA   1      59.384  66.204  68.900  1.00  0.00           C
ATOM    140  CX9 CYSTA   1      60.844  66.334  69.270  1.00  0.00           C
ATOM    142 0CX1 CYSTA   1      61.784  67.064  68.640  1.00  0.00           C
ATOM    144 1CX1 CYSTA   1      61.584  67.894  67.380  1.00  0.00           C
ATOM    147 2CX1 CYSTA   1      62.864  68.044  66.510  1.00  0.00           C
ATOM    150 3CX1 CYSTA   1      63.974  68.954  67.090  1.00  0.00           C
ATOM    153 4CX1 CYSTA   1      65.174  69.034  66.130  1.00  0.00           C
ATOM    156 5CX1 CYSTA   1      66.384  69.834  66.630  1.00  0.00           C
ATOM    159 6CX1 CYSTA   1      66.794  70.974  65.680  1.00  0.00           C
ATOM    162 7CX1 CYSTA   1      68.264  71.384  65.810  1.00  0.00           C
ATOM    165 8CX1 CYSTA   1      68.594  72.644  65.010  1.00  0.00           C
ATOM    169  N   SER A   2      59.354  55.834  81.010  1.00  0.00           N
ATOM    171  CA  SER A   2      59.904  55.124  82.150  1.00  0.00           C
ATOM    173  CB  SER A   2      60.284  56.074  83.320  1.00  0.00           C
ATOM    176  OG  SER A   2      61.114  55.444  84.280  1.00  0.00           O
ATOM    178  C   SER A   2      58.954  54.014  82.560  1.00  0.00           C
ATOM    179  O   SER A   2      59.014  52.934  82.000  1.00  0.00           O
ATOM    180  N   SER A   3      58.034  54.174  83.530  1.00  0.00           N
ATOM    182  CA  SER A   3      57.534  52.984  84.220  1.00  0.00           C
ATOM    184  CB  SER A   3      57.824  53.084  85.750  1.00  0.00           C
ATOM    187  OG  SER A   3      58.204  51.814  86.250  1.00  0.00           O
ATOM    189  C   SER A   3      56.054  52.714  84.000  1.00  0.00           C
ATOM    190  O   SER A   3      55.294  52.634  84.950  1.00  0.00           O
ATOM    191  N   ILE A   4      55.584  52.574  82.740  1.00  0.00           N
ATOM    193  CA  ILE A   4      54.144  52.434  82.470  1.00  0.00           C
ATOM    195  CB  ILE A   4      53.774  52.814  81.020  1.00  0.00           C
ATOM    197  CG2 ILE A   4      52.254  52.724  80.770  1.00  0.00           C
ATOM    201  CG1 ILE A   4      54.224  54.244  80.650  1.00  0.00           C
ATOM    204  CD  ILE A   4      54.124  54.544  79.150  1.00  0.00           C
ATOM    208  C   ILE A   4      53.474  51.154  83.050  1.00  0.00           C
ATOM    209  O   ILE A   4      52.724  51.364  84.010  1.00  0.00           O
ATOM    210  N   PRO A   5      53.694  49.864  82.650  1.00  0.00           N
ATOM    211  CD  PRO A   5      53.304  49.514  81.270  1.00  0.00           C
ATOM    214  CA  PRO A   5      53.124  48.804  83.500  1.00  0.00           C
ATOM    216  CB  PRO A   5      51.674  48.784  82.950  1.00  0.00           C
ATOM    219  CG  PRO A   5      51.864  48.964  81.430  1.00  0.00           C
ATOM    222  C   PRO A   5      53.724  47.434  83.200  1.00  0.00           C
ATOM    223  O   PRO A   5      53.014  46.444  83.100  1.00  0.00           O
ATOM    224  N   GLN A   6      55.044  47.254  83.010  1.00  0.00           N
ATOM    226  CA  GLN A   6      56.154  47.824  83.740  1.00  0.00           C
ATOM    228  CB  GLN A   6      56.004  47.774  85.300  1.00  0.00           C
ATOM    231  CG  GLN A   6      56.454  46.514  86.110  1.00  0.00           C
ATOM    234  CD  GLN A   6      55.894  45.114  85.800  1.00  0.00           C
ATOM    235  OE1 GLN A   6      56.454  44.154  86.340  1.00  0.00           O
ATOM    236  NE2 GLN A   6      54.824  44.964  85.010  1.00  0.00           N
ATOM    239  C   GLN A   6      57.294  46.924  83.280  1.00  0.00           C
ATOM    240  O   GLN A   6      57.104  45.734  83.040  1.00  0.00           O
ATOM    241  N   ASN A   7      58.504  47.424  83.040  1.00  0.00           N
ATOM    243  CA  ASN A   7      59.124  48.654  83.520  1.00  0.00           C
ATOM    245  CB  ASN A   7      60.494  48.284  84.160  1.00  0.00           C
ATOM    248  CG  ASN A   7      61.174  49.334  85.040  1.00  0.00           C
ATOM    249  OD1 ASN A   7      62.314  49.144  85.490  1.00  0.00           O
ATOM    250  ND2 ASN A   7      60.544  50.494  85.270  1.00  0.00           N
ATOM    253  C   ASN A   7      59.294  49.614  82.340  1.00  0.00           C
ATOM    254  O   ASN A   7      60.194  50.444  82.330  1.00  0.00           O
ATOM    255  N   ILE A   8      58.444  49.454  81.300  1.00  0.00           N
ATOM    257  CA  ILE A   8      58.564  49.994  79.950  1.00  0.00           C
ATOM    259  CB  ILE A   8      57.424  50.974  79.530  1.00  0.00           C
ATOM    261  CG2 ILE A   8      57.824  52.404  79.080  1.00  0.00           C
ATOM    265  CG1 ILE A   8      56.554  50.284  78.430  1.00  0.00           C
ATOM    268  CD  ILE A   8      55.344  51.044  77.890  1.00  0.00           C
ATOM    272  C   ILE A   8      59.984  50.034  79.370  1.00  0.00           C
ATOM    273  O   ILE A   8      60.754  49.084  79.550  1.00  0.00           O
ATOM    274  N   LYS A   9      60.404  51.064  78.630  1.00  0.00           N
ATOM    276  CA  LYS A   9      61.764  51.154  78.150  1.00  0.00           C
ATOM    278  CB  LYS A   9      61.834  51.924  76.800  1.00  0.00           C
ATOM    281  CG  LYS A   9      62.634  51.164  75.740  1.00  0.00           C
ATOM    284  CD  LYS A   9      62.764  51.944  74.410  1.00  0.00           C
ATOM    287  CE  LYS A   9      64.214  52.074  73.950  1.00  0.00           C
ATOM    290  NZ  LYS A   9      64.324  53.024  72.820  1.00  0.00           N
ATOM    294  C   LYS A   9      62.544  51.874  79.220  1.00  0.00           C
ATOM    295  O   LYS A   9      62.434  53.084  79.370  1.00  0.00           O
ATOM    296  N   GLY A  10      63.334  51.154  80.040  1.00  0.00           N
ATOM    298  CA  GLY A  10      64.184  51.834  81.000  1.00  0.00           C
ATOM    301  C   GLY A  10      65.274  52.614  80.330  1.00  0.00           C
ATOM    302  O   GLY A  10      66.214  52.054  79.810  1.00  0.00           O
ATOM    303  N   ASN A  11      65.214  53.964  80.280  1.00  0.00           N
ATOM    305  CA  ASN A  11      66.194  54.664  79.460  1.00  0.00           C
ATOM    307  CB  ASN A  11      65.944  54.494  77.900  1.00  0.00           C
ATOM    310  CG  ASN A  11      64.654  55.004  77.240  1.00  0.00           C
ATOM    311  OD1 ASN A  11      64.544  54.994  76.010  1.00  0.00           O
ATOM    312  ND2 ASN A  11      63.654  55.454  78.010  1.00  0.00           N
ATOM    315  C   ASN A  11      66.424  56.104  79.900  1.00  0.00           C
ATOM    316  O   ASN A  11      65.714  57.034  79.510  1.00  0.00           O
ATOM    317  N   ASN A  12      67.414  56.424  80.740  1.00  0.00           N
ATOM    319  CA  ASN A  12      68.084  55.594  81.730  1.00  0.00           C
ATOM    321  CB  ASN A  12      69.624  55.704  81.680  1.00  0.00           C
ATOM    324  CG  ASN A  12      70.244  55.354  80.330  1.00  0.00           C
ATOM    325  OD1 ASN A  12      71.264  55.954  79.970  1.00  0.00           O
ATOM    326  ND2 ASN A  12      69.664  54.444  79.530  1.00  0.00           N
ATOM    329  C   ASN A  12      67.594  56.244  83.010  1.00  0.00           C
ATOM    330  O   ASN A  12      67.354  57.444  83.000  1.00  0.00           O
ATOM    331  N   GLN A  13      67.254  55.494  84.080  1.00  0.00           N
ATOM    333  CA  GLN A  13      65.994  55.874  84.730  1.00  0.00           C
ATOM    335  CB  GLN A  13      64.854  55.124  83.970  1.00  0.00           C
ATOM    338  CG  GLN A  13      64.134  53.934  84.660  1.00  0.00           C
ATOM    341  CD  GLN A  13      65.004  52.794  85.230  1.00  0.00           C
ATOM    342  OE1 GLN A  13      64.664  52.204  86.260  1.00  0.00           O
ATOM    343  NE2 GLN A  13      66.074  52.414  84.500  1.00  0.00           N
ATOM    346  C   GLN A  13      65.794  55.764  86.240  1.00  0.00           C
ATOM    347  O   GLN A  13      64.684  56.124  86.650  1.00  0.00           O
ATOM    348  N   PRO A  14      66.664  55.364  87.160  1.00  0.00           N
ATOM    349  CD  PRO A  14      67.704  54.364  86.970  1.00  0.00           C
ATOM    352  CA  PRO A  14      66.384  55.574  88.570  1.00  0.00           C
ATOM    354  CB  PRO A  14      67.174  54.454  89.280  1.00  0.00           C
ATOM    357  CG  PRO A  14      67.494  53.454  88.170  1.00  0.00           C
ATOM    360  C   PRO A  14      66.894  56.924  88.990  1.00  0.00           C
ATOM    361  O   PRO A  14      68.074  57.184  88.790  1.00  0.00           O
ATOM    362  N   ASP A  15      66.094  57.774  89.640  1.00  0.00           N
ATOM    364  CA  ASP A  15      66.694  58.914  90.310  1.00  0.00           C
ATOM    366  CB  ASP A  15      65.954  60.254  90.130  1.00  0.00           C
ATOM    369  CG  ASP A  15      65.704  60.644  88.680  1.00  0.00           C
ATOM    370  OD1 ASP A  15      66.054  59.894  87.730  1.00  0.00           O
ATOM    371  OD2 ASP A  15      65.154  61.764  88.540  1.00  0.00           O
ATOM    372  C   ASP A  15      66.854  58.654  91.810  1.00  0.00           C
ATOM    373  O   ASP A  15      67.554  59.394  92.470  1.00  0.00           O
ATOM    374  N   ILE A  16      66.264  57.594  92.420  1.00  0.00           N
ATOM    376  CA  ILE A  16      66.384  57.344  93.860  1.00  0.00           C
ATOM    378  CB  ILE A  16      65.464  56.284  94.480  1.00  0.00           C
ATOM    380  CG2 ILE A  16      65.564  54.944  93.730  1.00  0.00           C
ATOM    384  CG1 ILE A  16      65.804  56.124  95.990  1.00  0.00           C
ATOM    387  CD  ILE A  16      64.774  55.344  96.790  1.00  0.00           C
ATOM    391  C   ILE A  16      67.794  57.054  94.240  1.00  0.00           C
ATOM    392  O   ILE A  16      68.324  57.534  95.220  1.00  0.00           O
ATOM    393  N   GLN A  17      68.514  56.304  93.400  1.00  0.00           N
ATOM    395  CA  GLN A  17      69.904  56.044  93.620  1.00  0.00           C
ATOM    397  CB  GLN A  17      70.294  54.694  92.990  1.00  0.00           C
ATOM    400  CG  GLN A  17      71.814  54.434  92.940  1.00  0.00           C
ATOM    403  CD  GLN A  17      72.134  52.954  92.780  1.00  0.00           C
ATOM    404  OE1 GLN A  17      72.174  52.414  91.670  1.00  0.00           O
ATOM    405  NE2 GLN A  17      72.384  52.264  93.910  1.00  0.00           N
ATOM    408  C   GLN A  17      70.764  57.264  93.260  1.00  0.00           C
ATOM    409  O   GLN A  17      71.924  57.364  93.640  1.00  0.00           O
ATOM    410  N   LYS A  18      70.164  58.284  92.590  1.00  0.00           N
ATOM    412  CA  LYS A  18      70.684  59.634  92.420  1.00  0.00           C
ATOM    414  CB  LYS A  18      70.204  60.314  91.080  1.00  0.00           C
ATOM    417  CG  LYS A  18      70.274  59.484  89.780  1.00  0.00           C
ATOM    420  CD  LYS A  18      71.684  59.104  89.280  1.00  0.00           C
ATOM    423  CE  LYS A  18      72.214  59.814  88.030  1.00  0.00           C
ATOM    426  NZ  LYS A  18      73.574  59.294  87.720  1.00  0.00           N
ATOM    430  C   LYS A  18      70.214  60.524  93.580  1.00  0.00           C
ATOM    431  O   LYS A  18      70.434  61.734  93.590  1.00  0.00           O
ATOM    432  N   SER A  19      69.574  59.964  94.640  1.00  0.00           N
ATOM    434  CA  SER A  19      69.354  60.684  95.880  1.00  0.00           C
ATOM    436  CB  SER A  19      67.844  60.964  96.160  1.00  0.00           C
ATOM    439  OG  SER A  19      67.054  59.844  96.590  1.00  0.00           O
ATOM    441  C   SER A  19      69.964  59.934  97.040  1.00  0.00           C
ATOM    442  O   SER A  19      70.264  60.534  98.070  1.00  0.00           O
ATOM    443  N   PHE A  20      70.204  58.604  96.920  1.00  0.00           N
ATOM    445  CA  PHE A  20      70.474  57.774  98.080  1.00  0.00           C
ATOM    447  CB  PHE A  20      69.984  56.294  97.850  1.00  0.00           C
ATOM    450  CG  PHE A  20      70.284  55.444  99.060  1.00  0.00           C
ATOM    451  CD1 PHE A  20      69.854  55.914 100.310  1.00  0.00           C
ATOM    453  CE1 PHE A  20      70.434  55.454 101.490  1.00  0.00           C
ATOM    455  CZ  PHE A  20      71.364  54.404 101.440  1.00  0.00           C
ATOM    457  CD2 PHE A  20      71.184  54.364  99.020  1.00  0.00           C
ATOM    459  CE2 PHE A  20      71.714  53.844 100.210  1.00  0.00           C
ATOM    461  C   PHE A  20      71.894  57.914  98.620  1.00  0.00           C
ATOM    462  O   PHE A  20      72.204  57.534  99.740  1.00  0.00           O
ATOM    463  N   VAL A  21      72.784  58.564  97.870  1.00  0.00           N
ATOM    465  CA  VAL A  21      73.904  59.314  98.420  1.00  0.00           C
ATOM    467  CB  VAL A  21      74.844  58.664  99.460  1.00  0.00           C
ATOM    469  CG1 VAL A  21      75.534  57.404  98.930  1.00  0.00           C
ATOM    473  CG2 VAL A  21      75.824  59.684 100.050  1.00  0.00           C
ATOM    477  C   VAL A  21      74.624  59.894  97.230  1.00  0.00           C
ATOM    478  O   VAL A  21      74.884  61.094  97.160  1.00  0.00           O
ATOM    479  N   ALA A  22      74.854  59.064  96.200  1.00  0.00           N
ATOM    481  CA  ALA A  22      75.324  59.464  94.890  1.00  0.00           C
ATOM    483  CB  ALA A  22      75.434  58.224  93.990  1.00  0.00           C
ATOM    487  C   ALA A  22      74.464  60.564  94.240  1.00  0.00           C
ATOM    488  O   ALA A  22      73.244  60.624  94.380  1.00  0.00           O
ATOM    489  N   VAL A  23      75.144  61.534  93.600  1.00  0.00           N
ATOM    491  CA  VAL A  23      74.584  62.804  93.160  1.00  0.00           C
ATOM    493  CB  VAL A  23      73.354  62.794  92.260  1.00  0.00           C
ATOM    495  CG1 VAL A  23      73.274  64.154  91.530  1.00  0.00           C
ATOM    499  CG2 VAL A  23      73.454  61.664  91.230  1.00  0.00           C
ATOM    503  C   VAL A  23      74.384  63.774  94.310  1.00  0.00           C
ATOM    504  O   VAL A  23      75.124  64.744  94.390  1.00  0.00           O
ATOM    505  N   HIS A  24      73.394  63.524  95.200  1.00  0.00           N
ATOM    507  CA  HIS A  24      72.834  64.544  96.100  1.00  0.00           C
ATOM    509  CB  HIS A  24      71.644  63.974  96.930  1.00  0.00           C
ATOM    512  ND1 HIS A  24      71.494  65.174  99.110  1.00  0.00           N
ATOM    513  CG  HIS A  24      71.024  65.004  97.820  1.00  0.00           C
ATOM    514  CE1 HIS A  24      70.794  66.194  99.580  1.00  0.00           C
ATOM    516  NE2 HIS A  24      69.894  66.664  98.680  1.00  0.00           N
ATOM    518  CD2 HIS A  24      70.024  65.884  97.550  1.00  0.00           C
ATOM    520  C   HIS A  24      73.864  65.124  97.040  1.00  0.00           C
ATOM    521  O   HIS A  24      74.054  66.334  97.170  1.00  0.00           O
ATOM    522  N   ASN A  25      74.654  64.214  97.610  1.00  0.00           N
ATOM    524  CA  ASN A  25      75.684  64.504  98.580  1.00  0.00           C
ATOM    526  CB  ASN A  25      75.714  63.334  99.610  1.00  0.00           C
ATOM    529  CG  ASN A  25      74.374  63.184 100.320  1.00  0.00           C
ATOM    530  OD1 ASN A  25      74.144  63.694 101.410  1.00  0.00           O
ATOM    531  ND2 ASN A  25      73.444  62.414  99.720  1.00  0.00           N
ATOM    534  C   ASN A  25      77.014  64.574  97.870  1.00  0.00           C
ATOM    535  O   ASN A  25      78.074  64.764  98.470  1.00  0.00           O
ATOM    536  N   GLN A  26      76.974  64.364  96.540  1.00  0.00           N
ATOM    538  CA  GLN A  26      78.044  64.224  95.580  1.00  0.00           C
ATOM    540  CB  GLN A  26      78.514  65.624  95.040  1.00  0.00           C
ATOM    543  CG  GLN A  26      78.904  66.664  96.120  1.00  0.00           C
ATOM    546  CD  GLN A  26      79.194  68.064  95.560  1.00  0.00           C
ATOM    547  OE1 GLN A  26      79.934  68.224  94.590  1.00  0.00           O
ATOM    548  NE2 GLN A  26      78.614  69.104  96.210  1.00  0.00           N
ATOM    551  C   GLN A  26      79.154  63.154  95.710  1.00  0.00           C
ATOM    552  O   GLN A  26      80.174  63.384  95.070  1.00  0.00           O
ATOM    553  N   PRO A  27      79.154  61.974  96.370  1.00  0.00           N
ATOM    554  CD  PRO A  27      78.124  61.524  97.300  1.00  0.00           C
ATOM    557  CA  PRO A  27      80.244  60.994  96.340  1.00  0.00           C
ATOM    559  CB  PRO A  27      79.704  59.734  97.000  1.00  0.00           C
ATOM    562  CG  PRO A  27      78.684  60.274  97.980  1.00  0.00           C
ATOM    565  C   PRO A  27      80.884  60.624  95.040  1.00  0.00           C
ATOM    566  O   PRO A  27      82.104  60.694  94.930  1.00  0.00           O
ATOM    567  N   GLY A  28      80.094  60.164  94.060  1.00  0.00           N
ATOM    569  CA  GLY A  28      80.684  59.614  92.850  1.00  0.00           C
ATOM    572  C   GLY A  28      80.124  60.154  91.580  1.00  0.00           C
ATOM    573  O   GLY A  28      80.704  59.964  90.520  1.00  0.00           O
ATOM    574  N   LEU A  29      78.994  60.864  91.650  1.00  0.00           N
ATOM    576  CA  LEU A  29      78.464  61.544  90.500  1.00  0.00           C
ATOM    578  CB  LEU A  29      76.914  61.364  90.400  1.00  0.00           C
ATOM    581  CG  LEU A  29      76.294  61.594  89.000  1.00  0.00           C
ATOM    583  CD1 LEU A  29      76.484  63.024  88.520  1.00  0.00           C
ATOM    587  CD2 LEU A  29      76.764  60.584  87.940  1.00  0.00           C
ATOM    591  C   LEU A  29      78.874  62.984  90.680  1.00  0.00           C
ATOM    592  O   LEU A  29      78.274  63.734  91.450  1.00  0.00           O
ATOM    593  N   TYR A  30      79.934  63.374  89.960  1.00  0.00           N
ATOM    595  CA  TYR A  30      80.394  64.724  89.810  1.00  0.00           C
ATOM    597  CB  TYR A  30      81.674  64.794  88.940  1.00  0.00           C
ATOM    600  CG  TYR A  30      82.804  64.114  89.650  1.00  0.00           C
ATOM    601  CD1 TYR A  30      83.654  64.884  90.460  1.00  0.00           C
ATOM    603  CE1 TYR A  30      84.734  64.284  91.130  1.00  0.00           C
ATOM    605  CZ  TYR A  30      84.934  62.904  91.000  1.00  0.00           C
ATOM    606  OH  TYR A  30      85.954  62.284  91.730  1.00  0.00           O
ATOM    608  CD2 TYR A  30      83.054  62.744  89.500  1.00  0.00           C
ATOM    610  CE2 TYR A  30      84.104  62.134  90.190  1.00  0.00           C
ATOM    612  C   TYR A  30      79.364  65.644  89.180  1.00  0.00           C
ATOM    613  O   TYR A  30      78.644  65.274  88.250  1.00  0.00           O
ATOM    614  N   VAL A  31      79.324  66.914  89.620  1.00  0.00           N
ATOM    616  CA  VAL A  31      78.564  67.954  88.940  1.00  0.00           C
ATOM    618  CB  VAL A  31      78.534  69.284  89.690  1.00  0.00           C
ATOM    620  CG1 VAL A  31      78.484  69.044  91.210  1.00  0.00           C
ATOM    624  CG2 VAL A  31      79.734  70.184  89.360  1.00  0.00           C
ATOM    628  C   VAL A  31      79.074  68.134  87.510  1.00  0.00           C
ATOM    629  O   VAL A  31      80.244  67.894  87.210  1.00  0.00           O
ATOM    630  N   GLY A  32      78.174  68.524  86.590  1.00  0.00           N
ATOM    632  CA  GLY A  32      78.544  68.854  85.230  1.00  0.00           C
ATOM    635  C   GLY A  32      78.464  67.714  84.260  1.00  0.00           C
ATOM    636  O   GLY A  32      78.364  67.954  83.060  1.00  0.00           O
ATOM    637  N   GLN A  33      78.454  66.454  84.710  1.00  0.00           N
ATOM    639  CA  GLN A  33      78.284  65.364  83.760  1.00  0.00           C
ATOM    641  CB  GLN A  33      78.894  64.044  84.260  1.00  0.00           C
ATOM    644  CG  GLN A  33      78.084  63.354  85.380  1.00  0.00           C
ATOM    647  CD  GLN A  33      78.874  62.174  85.920  1.00  0.00           C
ATOM    648  OE1 GLN A  33      78.654  61.024  85.550  1.00  0.00           O
ATOM    649  NE2 GLN A  33      79.814  62.444  86.850  1.00  0.00           N
ATOM    652  C   GLN A  33      76.804  65.184  83.430  1.00  0.00           C
ATOM    653  O   GLN A  33      75.914  65.394  84.250  1.00  0.00           O
ATOM    654  N   GLN A  34      76.524  64.804  82.180  1.00  0.00           N
ATOM    656  CA  GLN A  34      75.224  64.384  81.720  1.00  0.00           C
ATOM    658  CB  GLN A  34      75.184  64.344  80.170  1.00  0.00           C
ATOM    661  CG  GLN A  34      75.464  65.724  79.520  1.00  0.00           C
ATOM    664  CD  GLN A  34      75.164  65.744  78.020  1.00  0.00           C
ATOM    665  OE1 GLN A  34      74.874  64.724  77.390  1.00  0.00           O
ATOM    666  NE2 GLN A  34      75.184  66.964  77.420  1.00  0.00           N
ATOM    669  C   GLN A  34      74.714  63.094  82.360  1.00  0.00           C
ATOM    670  O   GLN A  34      75.374  62.054  82.410  1.00  0.00           O
ATOM    671  N   ALA A  35      73.434  63.104  82.810  1.00  0.00           N
ATOM    673  CA  ALA A  35      72.724  61.904  83.180  1.00  0.00           C
ATOM    675  CB  ALA A  35      72.844  61.544  84.670  1.00  0.00           C
ATOM    679  C   ALA A  35      71.274  62.074  82.780  1.00  0.00           C
ATOM    680  O   ALA A  35      70.774  63.194  82.670  1.00  0.00           O
ATOM    681  N   ARG A  36      70.554  60.984  82.490  1.00  0.00           N
ATOM    683  CA  ARG A  36      69.154  61.084  82.180  1.00  0.00           C
ATOM    685  CB  ARG A  36      68.744  60.194  80.990  1.00  0.00           C
ATOM    688  CG  ARG A  36      69.754  60.114  79.810  1.00  0.00           C
ATOM    691  CD  ARG A  36      70.324  61.434  79.240  1.00  0.00           C
ATOM    694  NE  ARG A  36      71.084  61.044  78.010  1.00  0.00           N
ATOM    696  CZ  ARG A  36      72.104  61.654  77.410  1.00  0.00           C
ATOM    697  NH1 ARG A  36      72.664  62.754  77.850  1.00  0.00           N
ATOM    700  NH2 ARG A  36      72.534  61.114  76.290  1.00  0.00           N
ATOM    703  C   ARG A  36      68.424  60.694  83.460  1.00  0.00           C
ATOM    704  O   ARG A  36      68.884  59.834  84.220  1.00  0.00           O
ATOM    705  N   PHE A  37      67.314  61.394  83.740  1.00  0.00           N
ATOM    707  CA  PHE A  37      66.534  61.224  84.940  1.00  0.00           C
ATOM    709  CB  PHE A  37      66.464  62.574  85.660  1.00  0.00           C
ATOM    712  CG  PHE A  37      67.734  62.984  86.360  1.00  0.00           C
ATOM    713  CD1 PHE A  37      68.574  62.044  86.990  1.00  0.00           C
ATOM    715  CE1 PHE A  37      69.714  62.474  87.690  1.00  0.00           C
ATOM    717  CZ  PHE A  37      70.014  63.834  87.770  1.00  0.00           C
ATOM    719  CD2 PHE A  37      68.044  64.344  86.470  1.00  0.00           C
ATOM    721  CE2 PHE A  37      69.164  64.774  87.180  1.00  0.00           C
ATOM    723  C   PHE A  37      65.134  60.804  84.560  1.00  0.00           C
ATOM    724  O   PHE A  37      64.414  61.534  83.890  1.00  0.00           O
ATOM    725  N   GLY A  38      64.744  59.574  84.930  1.00  0.00           N
ATOM    727  CA  GLY A  38      63.524  58.934  84.460  1.00  0.00           C
ATOM    730  C   GLY A  38      62.534  58.784  85.540  1.00  0.00           C
ATOM    731  O   GLY A  38      62.894  58.744  86.710  1.00  0.00           O
ATOM    732  N   GLY A  39      61.234  58.634  85.190  1.00  0.00           N
ATOM    734  CA  GLY A  39      60.204  58.384  86.190  1.00  0.00           C
ATOM    737  C   GLY A  39      58.864  58.974  86.010  1.00  0.00           C
ATOM    738  O   GLY A  39      58.604  59.724  85.080  1.00  0.00           O
ATOM    739  N   LYS A  40      57.974  58.664  86.980  1.00  0.00           N
ATOM    741  CA  LYS A  40      56.734  59.384  87.200  1.00  0.00           C
ATOM    743  CB  LYS A  40      55.744  58.654  88.130  1.00  0.00           C
ATOM    746  CG  LYS A  40      54.304  59.214  88.060  1.00  0.00           C
ATOM    749  CD  LYS A  40      53.234  58.184  88.470  1.00  0.00           C
ATOM    752  CE  LYS A  40      51.774  58.604  88.210  1.00  0.00           C
ATOM    755  NZ  LYS A  40      51.264  59.454  89.300  1.00  0.00           N
ATOM    759  C   LYS A  40      57.094  60.744  87.780  1.00  0.00           C
ATOM    760  O   LYS A  40      58.184  60.904  88.310  1.00  0.00           O
ATOM    761  N   VAL A  41      56.214  61.744  87.600  1.00  0.00           N
ATOM    763  CA  VAL A  41      56.524  63.144  87.790  1.00  0.00           C
ATOM    765  CB  VAL A  41      56.644  63.804  86.440  1.00  0.00           C
ATOM    767  CG1 VAL A  41      57.204  65.224  86.550  1.00  0.00           C
ATOM    771  CG2 VAL A  41      57.534  62.964  85.520  1.00  0.00           C
ATOM    775  C   VAL A  41      55.394  63.864  88.510  1.00  0.00           C
ATOM    776  O   VAL A  41      54.254  63.414  88.400  1.00  0.00           O
ATOM    777  N   ILE A  42      55.674  64.984  89.220  1.00  0.00           N
ATOM    779  CA  ILE A  42      54.674  65.874  89.800  1.00  0.00           C
ATOM    781  CB  ILE A  42      55.194  66.904  90.840  1.00  0.00           C
ATOM    783  CG2 ILE A  42      54.174  66.934  92.010  1.00  0.00           C
ATOM    787  CG1 ILE A  42      56.614  66.664  91.420  1.00  0.00           C
ATOM    790  CD  ILE A  42      57.224  67.944  92.000  1.00  0.00           C
ATOM    794  C   ILE A  42      53.894  66.644  88.720  1.00  0.00           C
ATOM    795  O   ILE A  42      54.284  66.714  87.560  1.00  0.00           O
ATOM    796  N   ASN A  43      52.804  67.314  89.120  1.00  0.00           N
ATOM    798  CA  ASN A  43      52.014  68.264  88.330  1.00  0.00           C
ATOM    800  CB  ASN A  43      50.604  68.394  88.980  1.00  0.00           C
ATOM    803  CG  ASN A  43      49.724  67.284  88.430  1.00  0.00           C
ATOM    804  OD1 ASN A  43      49.484  67.294  87.220  1.00  0.00           O
ATOM    805  ND2 ASN A  43      49.254  66.364  89.290  1.00  0.00           N
ATOM    808  C   ASN A  43      52.614  69.674  88.220  1.00  0.00           C
ATOM    809  O   ASN A  43      51.944  70.594  87.760  1.00  0.00           O
ATOM    810  N   VAL A  44      53.914  69.824  88.570  1.00  0.00           N
ATOM    812  CA  VAL A  44      54.824  70.904  88.180  1.00  0.00           C
ATOM    814  CB  VAL A  44      55.314  70.774  86.730  1.00  0.00           C
ATOM    816  CG1 VAL A  44      54.294  71.254  85.680  1.00  0.00           C
ATOM    820  CG2 VAL A  44      56.664  71.484  86.490  1.00  0.00           C
ATOM    824  C   VAL A  44      54.534  72.344  88.650  1.00  0.00           C
ATOM    825  O   VAL A  44      53.424  72.754  88.970  1.00  0.00           O
ATOM    826  N   ILE A  45      55.614  73.154  88.760  1.00  0.00           N
ATOM    828  CA  ILE A  45      55.604  74.574  89.010  1.00  0.00           C
ATOM    830  CB  ILE A  45      56.214  74.944  90.380  1.00  0.00           C
ATOM    832  CG2 ILE A  45      55.324  74.334  91.490  1.00  0.00           C
ATOM    836  CG1 ILE A  45      57.694  74.494  90.560  1.00  0.00           C
ATOM    839  CD  ILE A  45      58.384  75.134  91.770  1.00  0.00           C
ATOM    843  C   ILE A  45      56.354  75.254  87.870  1.00  0.00           C
ATOM    844  O   ILE A  45      57.374  74.754  87.400  1.00  0.00           O
ATOM    845  N   ASN A  46      55.884  76.414  87.390  1.00  0.00           N
ATOM    847  CA  ASN A  46      56.604  77.184  86.390  1.00  0.00           C
ATOM    849  CB  ASN A  46      56.074  76.894  84.950  1.00  0.00           C
ATOM    852  CG  ASN A  46      54.554  77.094  84.860  1.00  0.00           C
ATOM    853  OD1 ASN A  46      54.044  78.214  84.850  1.00  0.00           O
ATOM    854  ND2 ASN A  46      53.794  75.984  84.750  1.00  0.00           N
ATOM    857  C   ASN A  46      56.504  78.654  86.740  1.00  0.00           C
ATOM    858  O   ASN A  46      55.564  79.084  87.410  1.00  0.00           O
ATOM    859  N   GLY A  47      57.494  79.484  86.350  1.00  0.00           N
ATOM    861  CA  GLY A  47      57.424  80.934  86.530  1.00  0.00           C
ATOM    864  C   GLY A  47      56.474  81.614  85.560  1.00  0.00           C
ATOM    865  O   GLY A  47      56.304  81.134  84.460  1.00  0.00           O
ATOM    866  N   LYS A  48      55.934  82.804  85.910  1.00  0.00           N
ATOM    868  CA  LYS A  48      55.154  83.634  84.970  1.00  0.00           C
ATOM    870  CB  LYS A  48      54.444  84.804  85.690  1.00  0.00           C
ATOM    873  CG  LYS A  48      53.354  84.384  86.660  1.00  0.00           C
ATOM    876  CD  LYS A  48      52.144  83.754  85.960  1.00  0.00           C
ATOM    879  CE  LYS A  48      50.934  83.594  86.870  1.00  0.00           C
ATOM    882  NZ  LYS A  48      49.814  83.044  86.090  1.00  0.00           N
ATOM    886  C   LYS A  48      56.014  84.304  83.920  1.00  0.00           C
ATOM    887  O   LYS A  48      55.554  84.944  82.980  1.00  0.00           O
ATOM    888  N   THR A  49      57.334  84.194  84.110  1.00  0.00           N
ATOM    890  CA  THR A  49      58.344  84.684  83.210  1.00  0.00           C
ATOM    892  CB  THR A  49      59.724  84.634  83.850  1.00  0.00           C
ATOM    894  OG1 THR A  49      60.054  83.324  84.320  1.00  0.00           O
ATOM    896  CG2 THR A  49      59.754  85.514  85.100  1.00  0.00           C
ATOM    900  C   THR A  49      58.404  83.844  81.950  1.00  0.00           C
ATOM    901  O   THR A  49      59.054  84.214  80.980  1.00  0.00           O
ATOM    902  N   ASP A  50      57.764  82.664  81.980  1.00  0.00           N
ATOM    904  CA  ASP A  50      57.574  81.784  80.850  1.00  0.00           C
ATOM    906  CB  ASP A  50      56.564  82.354  79.810  1.00  0.00           C
ATOM    909  CG  ASP A  50      55.184  82.564  80.410  1.00  0.00           C
ATOM    910  OD1 ASP A  50      54.914  82.094  81.540  1.00  0.00           O
ATOM    911  OD2 ASP A  50      54.324  83.144  79.690  1.00  0.00           O
ATOM    912  C   ASP A  50      58.874  81.284  80.250  1.00  0.00           C
ATOM    913  O   ASP A  50      59.004  80.944  79.080  1.00  0.00           O
ATOM    914  N   THR A  51      59.914  81.224  81.110  1.00  0.00           N
ATOM    916  CA  THR A  51      61.274  80.864  80.740  1.00  0.00           C
ATOM    918  CB  THR A  51      62.184  82.094  80.700  1.00  0.00           C
ATOM    920  OG1 THR A  51      63.544  81.834  80.390  1.00  0.00           O
ATOM    922  CG2 THR A  51      62.174  82.824  82.040  1.00  0.00           C
ATOM    926  C   THR A  51      61.804  79.794  81.680  1.00  0.00           C
ATOM    927  O   THR A  51      62.754  79.094  81.360  1.00  0.00           O
ATOM    928  N   LEU A  52      61.184  79.554  82.860  1.00  0.00           N
ATOM    930  CA  LEU A  52      61.724  78.614  83.850  1.00  0.00           C
ATOM    932  CB  LEU A  52      62.464  79.364  85.020  1.00  0.00           C
ATOM    935  CG  LEU A  52      63.994  79.604  84.900  1.00  0.00           C
ATOM    937  CD1 LEU A  52      64.754  78.314  84.580  1.00  0.00           C
ATOM    941  CD2 LEU A  52      64.444  80.684  83.900  1.00  0.00           C
ATOM    945  C   LEU A  52      60.644  77.694  84.410  1.00  0.00           C
ATOM    946  O   LEU A  52      59.564  78.154  84.780  1.00  0.00           O
ATOM    947  N   LEU A  53      60.944  76.364  84.510  1.00  0.00           N
ATOM    949  CA  LEU A  53      60.244  75.414  85.370  1.00  0.00           C
ATOM    951  CB  LEU A  53      59.534  74.194  84.700  1.00  0.00           C
ATOM    954  CG  LEU A  53      58.824  74.404  83.360  1.00  0.00           C
ATOM    956  CD1 LEU A  53      59.784  74.204  82.190  1.00  0.00           C
ATOM    960  CD2 LEU A  53      57.684  73.384  83.210  1.00  0.00           C
ATOM    964  C   LEU A  53      61.214  74.754  86.320  1.00  0.00           C
ATOM    965  O   LEU A  53      62.384  74.544  86.000  1.00  0.00           O
ATOM    966  N   GLU A  54      60.714  74.334  87.500  1.00  0.00           N
ATOM    968  CA  GLU A  54      61.384  73.374  88.360  1.00  0.00           C
ATOM    970  CB  GLU A  54      61.734  74.004  89.740  1.00  0.00           C
ATOM    973  CG  GLU A  54      62.574  75.314  89.660  1.00  0.00           C
ATOM    976  CD  GLU A  54      62.924  75.944  91.020  1.00  0.00           C
ATOM    977  OE1 GLU A  54      63.784  75.374  91.740  1.00  0.00           O
ATOM    978  OE2 GLU A  54      62.374  77.024  91.340  1.00  0.00           O
ATOM    979  C   GLU A  54      60.454  72.164  88.530  1.00  0.00           C
ATOM    980  O   GLU A  54      59.244  72.314  88.660  1.00  0.00           O
ATOM    981  N   ILE A  55      60.954  70.904  88.490  1.00  0.00           N
ATOM    983  CA  ILE A  55      60.094  69.724  88.470  1.00  0.00           C
ATOM    985  CB  ILE A  55      59.604  69.364  87.060  1.00  0.00           C
ATOM    987  CG2 ILE A  55      60.704  68.664  86.230  1.00  0.00           C
ATOM    991  CG1 ILE A  55      58.314  68.514  87.110  1.00  0.00           C
ATOM    994  CD  ILE A  55      57.704  68.314  85.730  1.00  0.00           C
ATOM    998  C   ILE A  55      60.864  68.564  89.080  1.00  0.00           C
ATOM    999  O   ILE A  55      62.064  68.674  89.300  1.00  0.00           O
ATOM   1000  N   SER A  56      60.204  67.424  89.400  1.00  0.00           N
ATOM   1002  CA  SER A  56      60.844  66.314  90.100  1.00  0.00           C
ATOM   1004  CB  SER A  56      60.674  66.454  91.620  1.00  0.00           C
ATOM   1007  OG  SER A  56      61.134  67.744  92.050  1.00  0.00           O
ATOM   1009  C   SER A  56      60.294  64.954  89.640  1.00  0.00           C
ATOM   1010  O   SER A  56      59.074  64.844  89.420  1.00  0.00           O
ATOM   1011  N   VAL A  57      61.154  63.914  89.450  1.00  0.00           N
ATOM   1013  CA  VAL A  57      60.754  62.604  88.910  1.00  0.00           C
ATOM   1015  CB  VAL A  57      61.024  62.474  87.390  1.00  0.00           C
ATOM   1017  CG1 VAL A  57      60.644  63.774  86.660  1.00  0.00           C
ATOM   1021  CG2 VAL A  57      62.484  62.174  87.040  1.00  0.00           C
ATOM   1025  C   VAL A  57      61.384  61.414  89.700  1.00  0.00           C
ATOM   1026  O   VAL A  57      62.404  61.604  90.350  1.00  0.00           O
ATOM   1027  N   LEU A  58      60.754  60.184  89.690  1.00  0.00           N
ATOM   1029  CA  LEU A  58      61.364  58.834  89.510  1.00  0.00           C
ATOM   1031  CB  LEU A  58      62.794  58.534  90.030  1.00  0.00           C
ATOM   1034  CG  LEU A  58      63.174  57.754  91.310  1.00  0.00           C
ATOM   1036  CD1 LEU A  58      62.724  58.344  92.640  1.00  0.00           C
ATOM   1040  CD2 LEU A  58      63.264  56.214  91.280  1.00  0.00           C
ATOM   1044  C   LEU A  58      60.364  57.644  89.360  1.00  0.00           C
ATOM   1045  O   LEU A  58      59.174  57.894  89.500  1.00  0.00           O
ATOM   1046  N   PRO A  59      60.664  56.364  89.000  1.00  0.00           N
ATOM   1047  CD  PRO A  59      61.854  56.014  88.190  1.00  0.00           C
ATOM   1050  CA  PRO A  59      59.644  55.334  88.780  1.00  0.00           C
ATOM   1052  CB  PRO A  59      60.474  54.084  88.480  1.00  0.00           C
ATOM   1055  CG  PRO A  59      61.624  54.604  87.640  1.00  0.00           C
ATOM   1058  C   PRO A  59      58.634  55.014  89.870  1.00  0.00           C
ATOM   1059  O   PRO A  59      58.904  54.234  90.790  1.00  0.00           O
ATOM   1060  N   LEU A  60      57.414  55.564  89.770  1.00  0.00           N
ATOM   1062  CA  LEU A  60      56.354  55.324  90.720  1.00  0.00           C
ATOM   1064  CB  LEU A  60      55.894  56.674  91.280  1.00  0.00           C
ATOM   1067  CG  LEU A  60      55.234  56.634  92.670  1.00  0.00           C
ATOM   1069  CD1 LEU A  60      54.314  57.824  92.790  1.00  0.00           C
ATOM   1073  CD2 LEU A  60      54.434  55.384  93.020  1.00  0.00           C
ATOM   1077  C   LEU A  60      55.204  54.674  89.970  1.00  0.00           C
ATOM   1078  O   LEU A  60      54.554  55.314  89.160  1.00  0.00           O
ATOM   1079  N   ASP A  61      54.924  53.374  90.200  1.00  0.00           N
ATOM   1081  CA  ASP A  61      53.854  52.674  89.510  1.00  0.00           C
ATOM   1083  CB  ASP A  61      54.004  51.124  89.640  1.00  0.00           C
ATOM   1086  CG  ASP A  61      53.724  50.524  90.990  1.00  0.00           C
ATOM   1087  OD1 ASP A  61      53.624  51.254  92.010  1.00  0.00           O
ATOM   1088  OD2 ASP A  61      53.684  49.264  91.080  1.00  0.00           O
ATOM   1089  C   ASP A  61      52.434  53.224  89.780  1.00  0.00           C
ATOM   1090  O   ASP A  61      51.614  53.274  88.860  1.00  0.00           O
ATOM   1091  N   SER A  62      52.134  53.674  91.020  1.00  0.00           N
ATOM   1093  CA  SER A  62      50.894  54.384  91.380  1.00  0.00           C
ATOM   1095  CB  SER A  62      50.274  53.894  92.730  1.00  0.00           C
ATOM   1098  OG  SER A  62      50.934  54.344  93.920  1.00  0.00           O
ATOM   1100  C   SER A  62      50.994  55.924  91.330  1.00  0.00           C
ATOM   1101  O   SER A  62      51.524  56.534  90.410  1.00  0.00           O
ATOM   1102  N   TYR A  63      50.454  56.624  92.340  1.00  0.00           N
ATOM   1104  CA  TYR A  63      50.554  58.054  92.520  1.00  0.00           C
ATOM   1106  CB  TYR A  63      49.164  58.764  92.510  1.00  0.00           C
ATOM   1109  CG  TYR A  63      48.264  58.214  93.590  1.00  0.00           C
ATOM   1110  CD1 TYR A  63      48.364  58.694  94.900  1.00  0.00           C
ATOM   1112  CE1 TYR A  63      47.574  58.164  95.920  1.00  0.00           C
ATOM   1114  CZ  TYR A  63      46.654  57.154  95.640  1.00  0.00           C
ATOM   1115  OH  TYR A  63      45.944  56.544  96.680  1.00  0.00           O
ATOM   1117  CD2 TYR A  63      47.304  57.224  93.300  1.00  0.00           C
ATOM   1119  CE2 TYR A  63      46.504  56.694  94.320  1.00  0.00           C
ATOM   1121  C   TYR A  63      51.324  58.344  93.800  1.00  0.00           C
ATOM   1122  O   TYR A  63      51.434  57.504  94.690  1.00  0.00           O
ATOM   1123  N   ALA A  64      51.874  59.564  93.920  1.00  0.00           N
ATOM   1125  CA  ALA A  64      52.454  60.034  95.150  1.00  0.00           C
ATOM   1127  CB  ALA A  64      53.994  59.984  95.220  1.00  0.00           C
ATOM   1131  C   ALA A  64      52.044  61.454  95.380  1.00  0.00           C
ATOM   1132  O   ALA A  64      51.514  62.144  94.500  1.00  0.00           O
ATOM   1133  N   LYS A  65      52.274  61.894  96.610  1.00  0.00           N
ATOM   1135  CA  LYS A  65      52.374  63.274  97.000  1.00  0.00           C
ATOM   1137  CB  LYS A  65      52.954  63.334  98.430  1.00  0.00           C
ATOM   1140  CG  LYS A  65      52.284  62.374  99.410  1.00  0.00           C
ATOM   1143  CD  LYS A  65      53.044  62.254 100.740  1.00  0.00           C
ATOM   1146  CE  LYS A  65      53.224  63.564 101.490  1.00  0.00           C
ATOM   1149  NZ  LYS A  65      54.434  64.294 101.040  1.00  0.00           N
ATOM   1153  C   LYS A  65      53.294  64.114  96.110  1.00  0.00           C
ATOM   1154  O   LYS A  65      54.164  63.594  95.430  1.00  0.00           O
ATOM   1155  N   PRO A  66      53.194  65.434  96.090  1.00  0.00           N
ATOM   1156  CD  PRO A  66      52.104  66.214  96.690  1.00  0.00           C
ATOM   1159  CA  PRO A  66      54.314  66.284  95.720  1.00  0.00           C
ATOM   1161  CB  PRO A  66      53.874  67.694  96.110  1.00  0.00           C
ATOM   1164  CG  PRO A  66      52.824  67.444  97.190  1.00  0.00           C
ATOM   1167  C   PRO A  66      55.704  65.934  96.270  1.00  0.00           C
ATOM   1168  O   PRO A  66      55.834  65.624  97.450  1.00  0.00           O
ATOM   1169  N   ASP A  67      56.674  66.074  95.350  1.00  0.00           N
ATOM   1171  CA  ASP A  67      58.114  66.134  95.450  1.00  0.00           C
ATOM   1173  CB  ASP A  67      58.704  66.284  96.880  1.00  0.00           C
ATOM   1176  CG  ASP A  67      58.504  67.714  97.370  1.00  0.00           C
ATOM   1177  OD1 ASP A  67      58.524  68.644  96.510  1.00  0.00           O
ATOM   1178  OD2 ASP A  67      58.454  67.954  98.600  1.00  0.00           O
ATOM   1179  C   ASP A  67      58.754  65.134  94.510  1.00  0.00           C
ATOM   1180  O   ASP A  67      59.924  65.244  94.180  1.00  0.00           O
ATOM   1181  N   ILE A  68      57.944  64.284  93.870  1.00  0.00           N
ATOM   1183  CA  ILE A  68      58.214  63.744  92.550  1.00  0.00           C
ATOM   1185  CB  ILE A  68      56.914  63.244  91.880  1.00  0.00           C
ATOM   1187  CG2 ILE A  68      57.064  62.064  90.890  1.00  0.00           C
ATOM   1191  CG1 ILE A  68      55.774  63.064  92.900  1.00  0.00           C
ATOM   1194  CD  ILE A  68      54.564  62.364  92.300  1.00  0.00           C
ATOM   1198  C   ILE A  68      59.284  62.704  92.590  1.00  0.00           C
ATOM   1199  O   ILE A  68      60.444  62.914  92.240  1.00  0.00           O
ATOM   1200  N   GLU A  69      58.884  61.534  93.070  1.00  0.00           N
ATOM   1202  CA  GLU A  69      59.674  60.384  93.170  1.00  0.00           C
ATOM   1204  CB  GLU A  69      60.304  60.364  94.560  1.00  0.00           C
ATOM   1207  CG  GLU A  69      59.364  60.424  95.790  1.00  0.00           C
ATOM   1210  CD  GLU A  69      58.574  61.704  95.990  1.00  0.00           C
ATOM   1211  OE1 GLU A  69      59.084  62.654  96.630  1.00  0.00           O
ATOM   1212  OE2 GLU A  69      57.374  61.674  95.600  1.00  0.00           O
ATOM   1213  C   GLU A  69      58.854  59.144  92.910  1.00  0.00           C
ATOM   1214  O   GLU A  69      57.624  59.144  92.890  1.00  0.00           O
ATOM   1215  N   ALA A  70      59.584  58.034  92.720  1.00  0.00           N
ATOM   1217  CA  ALA A  70      59.154  56.684  92.930  1.00  0.00           C
ATOM   1219  CB  ALA A  70      60.354  55.734  92.970  1.00  0.00           C
ATOM   1223  C   ALA A  70      58.374  56.374  94.170  1.00  0.00           C
ATOM   1224  O   ALA A  70      58.324  57.104  95.160  1.00  0.00           O
ATOM   1225  N   ASN A  71      57.814  55.164  94.170  1.00  0.00           N
ATOM   1227  CA  ASN A  71      57.204  54.514  95.300  1.00  0.00           C
ATOM   1229  CB  ASN A  71      56.744  53.114  94.810  1.00  0.00           C
ATOM   1232  CG  ASN A  71      55.544  52.714  95.640  1.00  0.00           C
ATOM   1233  OD1 ASN A  71      54.824  53.574  96.130  1.00  0.00           O
ATOM   1234  ND2 ASN A  71      55.304  51.404  95.820  1.00  0.00           N
ATOM   1237  C   ASN A  71      58.224  54.374  96.430  1.00  0.00           C
ATOM   1238  O   ASN A  71      57.974  54.564  97.620  1.00  0.00           O
ATOM   1239  N   TYR A  72      59.464  54.114  96.000  1.00  0.00           N
ATOM   1241  CA  TYR A  72      60.674  54.114  96.780  1.00  0.00           C
ATOM   1243  CB  TYR A  72      61.914  53.764  95.920  1.00  0.00           C
ATOM   1246  CG  TYR A  72      61.964  52.394  95.300  1.00  0.00           C
ATOM   1247  CD1 TYR A  72      61.074  51.964  94.290  1.00  0.00           C
ATOM   1249  CE1 TYR A  72      61.254  50.734  93.650  1.00  0.00           C
ATOM   1251  CZ  TYR A  72      62.334  49.914  93.970  1.00  0.00           C
ATOM   1252  OH  TYR A  72      62.554  48.684  93.320  1.00  0.00           O
ATOM   1254  CD2 TYR A  72      63.044  51.544  95.610  1.00  0.00           C
ATOM   1256  CE2 TYR A  72      63.234  50.334  94.940  1.00  0.00           C
ATOM   1258  C   TYR A  72      60.964  55.434  97.510  1.00  0.00           C
ATOM   1259  O   TYR A  72      61.554  55.454  98.580  1.00  0.00           O
ATOM   1260  N   GLN A  73      60.554  56.584  96.940  1.00  0.00           N
ATOM   1262  CA  GLN A  73      60.394  57.804  97.700  1.00  0.00           C
ATOM   1264  CB  GLN A  73      59.514  57.684  98.970  1.00  0.00           C
ATOM   1267  CG  GLN A  73      58.894  59.034  99.430  1.00  0.00           C
ATOM   1270  CD  GLN A  73      58.374  59.004 100.860  1.00  0.00           C
ATOM   1271  OE1 GLN A  73      58.394  60.024 101.550  1.00  0.00           O
ATOM   1272  NE2 GLN A  73      57.954  57.844 101.380  1.00  0.00           N
ATOM   1275  C   GLN A  73      61.664  58.644  97.890  1.00  0.00           C
ATOM   1276  O   GLN A  73      61.854  59.394  98.850  1.00  0.00           O
ATOM   1277  N   GLY A  74      62.594  58.594  96.920  1.00  0.00           N
ATOM   1279  CA  GLY A  74      63.644  59.604  96.840  1.00  0.00           C
ATOM   1282  C   GLY A  74      63.234  60.674  95.870  1.00  0.00           C
ATOM   1283  O   GLY A  74      63.204  60.394  94.690  1.00  0.00           O
ATOM   1284  N   ARG A  75      62.934  61.934  96.290  1.00  0.00           N
ATOM   1286  CA  ARG A  75      62.894  63.034  95.330  1.00  0.00           C
ATOM   1288  CB  ARG A  75      62.404  64.404  95.930  1.00  0.00           C
ATOM   1291  CG  ARG A  75      62.804  65.624  95.060  1.00  0.00           C
ATOM   1294  CD  ARG A  75      62.034  66.954  95.170  1.00  0.00           C
ATOM   1297  NE  ARG A  75      62.684  67.924  96.090  1.00  0.00           N
ATOM   1299  CZ  ARG A  75      62.214  69.164  96.140  1.00  0.00           C
ATOM   1300  NH1 ARG A  75      60.994  69.484  95.730  1.00  0.00           N
ATOM   1303  NH2 ARG A  75      62.964  70.144  96.620  1.00  0.00           N
ATOM   1306  C   ARG A  75      64.224  63.264  94.630  1.00  0.00           C
ATOM   1307  O   ARG A  75      65.264  63.314  95.280  1.00  0.00           O
ATOM   1308  N   LEU A  76      64.194  63.524  93.300  1.00  0.00           N
ATOM   1310  CA  LEU A  76      65.174  64.444  92.760  1.00  0.00           C
ATOM   1312  CB  LEU A  76      66.204  63.754  91.840  1.00  0.00           C
ATOM   1315  CG  LEU A  76      67.484  64.604  91.670  1.00  0.00           C
ATOM   1317  CD1 LEU A  76      68.164  64.794  93.020  1.00  0.00           C
ATOM   1321  CD2 LEU A  76      68.444  63.934  90.690  1.00  0.00           C
ATOM   1325  C   LEU A  76      64.584  65.644  92.030  1.00  0.00           C
ATOM   1326  O   LEU A  76      63.704  65.514  91.180  1.00  0.00           O
ATOM   1327  N   LEU A  77      65.054  66.864  92.360  1.00  0.00           N
ATOM   1329  CA  LEU A  77      64.594  68.094  91.720  1.00  0.00           C
ATOM   1331  CB  LEU A  77      64.684  69.294  92.700  1.00  0.00           C
ATOM   1334  CG  LEU A  77      63.994  70.604  92.260  1.00  0.00           C
ATOM   1336  CD1 LEU A  77      63.604  71.444  93.480  1.00  0.00           C
ATOM   1340  CD2 LEU A  77      64.864  71.504  91.360  1.00  0.00           C
ATOM   1344  C   LEU A  77      65.414  68.384  90.470  1.00  0.00           C
ATOM   1345  O   LEU A  77      66.614  68.614  90.540  1.00  0.00           O
ATOM   1346  N   ALA A  78      64.754  68.454  89.300  1.00  0.00           N
ATOM   1348  CA  ALA A  78      65.354  68.914  88.080  1.00  0.00           C
ATOM   1350  CB  ALA A  78      64.994  68.014  86.890  1.00  0.00           C
ATOM   1354  C   ALA A  78      64.864  70.304  87.800  1.00  0.00           C
ATOM   1355  O   ALA A  78      63.794  70.734  88.230  1.00  0.00           O
ATOM   1356  N   ARG A  79      65.674  71.064  87.060  1.00  0.00           N
ATOM   1358  CA  ARG A  79      65.284  72.384  86.650  1.00  0.00           C
ATOM   1360  CB  ARG A  79      66.234  73.454  87.210  1.00  0.00           C
ATOM   1363  CG  ARG A  79      66.394  73.454  88.740  1.00  0.00           C
ATOM   1366  CD  ARG A  79      67.404  74.524  89.140  1.00  0.00           C
ATOM   1369  NE  ARG A  79      67.494  74.534  90.640  1.00  0.00           N
ATOM   1371  CZ  ARG A  79      68.264  75.414  91.270  1.00  0.00           C
ATOM   1372  NH1 ARG A  79      69.084  76.224  90.660  1.00  0.00           N
ATOM   1375  NH2 ARG A  79      68.234  75.494  92.590  1.00  0.00           N
ATOM   1378  C   ARG A  79      65.344  72.404  85.150  1.00  0.00           C
ATOM   1379  O   ARG A  79      66.134  71.694  84.530  1.00  0.00           O
ATOM   1380  N   GLN A  80      64.474  73.194  84.530  1.00  0.00           N
ATOM   1382  CA  GLN A  80      64.464  73.314  83.100  1.00  0.00           C
ATOM   1384  CB  GLN A  80      63.074  72.904  82.560  1.00  0.00           C
ATOM   1387  CG  GLN A  80      63.054  72.454  81.080  1.00  0.00           C
ATOM   1390  CD  GLN A  80      63.964  71.254  80.770  1.00  0.00           C
ATOM   1391  OE1 GLN A  80      64.504  71.124  79.670  1.00  0.00           O
ATOM   1392  NE2 GLN A  80      64.084  70.304  81.720  1.00  0.00           N
ATOM   1395  C   GLN A  80      64.694  74.764  82.800  1.00  0.00           C
ATOM   1396  O   GLN A  80      63.984  75.634  83.300  1.00  0.00           O
ATOM   1397  N   SER A  81      65.674  75.064  81.930  1.00  0.00           N
ATOM   1399  CA  SER A  81      66.124  76.424  81.640  1.00  0.00           C
ATOM   1401  CB  SER A  81      67.584  76.464  81.120  1.00  0.00           C
ATOM   1404  OG  SER A  81      68.494  75.814  82.010  1.00  0.00           O
ATOM   1406  C   SER A  81      65.284  77.064  80.550  1.00  0.00           C
ATOM   1407  O   SER A  81      65.644  78.104  80.020  1.00  0.00           O
ATOM   1408  N   GLY A  82      64.164  76.424  80.180  1.00  0.00           N
ATOM   1410  CA  GLY A  82      63.194  76.944  79.240  1.00  0.00           C
ATOM   1413  C   GLY A  82      61.834  76.374  79.560  1.00  0.00           C
ATOM   1414  O   GLY A  82      61.584  75.204  79.310  1.00  0.00           O
ATOM   1415  N   PHE A  83      60.884  77.204  80.050  1.00  0.00           N
ATOM   1417  CA  PHE A  83      59.444  76.934  80.030  1.00  0.00           C
ATOM   1419  CB  PHE A  83      58.614  77.694  81.110  1.00  0.00           C
ATOM   1422  CG  PHE A  83      57.094  77.604  81.000  1.00  0.00           C
ATOM   1423  CD1 PHE A  83      56.374  76.544  81.570  1.00  0.00           C
ATOM   1425  CE1 PHE A  83      54.974  76.554  81.630  1.00  0.00           C
ATOM   1427  CZ  PHE A  83      54.264  77.644  81.120  1.00  0.00           C
ATOM   1429  CD2 PHE A  83      56.344  78.634  80.410  1.00  0.00           C
ATOM   1431  CE2 PHE A  83      54.944  78.684  80.480  1.00  0.00           C
ATOM   1433  C   PHE A  83      58.924  77.054  78.610  1.00  0.00           C
ATOM   1434  O   PHE A  83      58.174  77.944  78.220  1.00  0.00           O
ATOM   1435  N   LEU A  84      59.394  76.114  77.800  1.00  0.00           N
ATOM   1437  CA  LEU A  84      59.084  75.934  76.410  1.00  0.00           C
ATOM   1439  CB  LEU A  84      60.124  76.544  75.420  1.00  0.00           C
ATOM   1442  CG  LEU A  84      60.354  78.084  75.390  1.00  0.00           C
ATOM   1444  CD1 LEU A  84      59.064  78.904  75.270  1.00  0.00           C
ATOM   1448  CD2 LEU A  84      61.234  78.614  76.540  1.00  0.00           C
ATOM   1452  C   LEU A  84      59.094  74.424  76.300  1.00  0.00           C
ATOM   1453  O   LEU A  84      59.664  73.834  75.380  1.00  0.00           O
ATOM   1454  N   ASP A  85      58.494  73.764  77.320  1.00  0.00           N
ATOM   1456  CA  ASP A  85      58.264  72.334  77.370  1.00  0.00           C
ATOM   1458  CB  ASP A  85      57.574  71.954  78.720  1.00  0.00           C
ATOM   1461  CG  ASP A  85      58.594  71.704  79.810  1.00  0.00           C
ATOM   1462  OD1 ASP A  85      59.734  72.194  79.710  1.00  0.00           O
ATOM   1463  OD2 ASP A  85      58.304  70.824  80.680  1.00  0.00           O
ATOM   1464  C   ASP A  85      57.394  71.874  76.190  1.00  0.00           C
ATOM   1465  O   ASP A  85      56.354  72.504  75.980  1.00  0.00           O
ATOM   1466  N   PRO A  86      57.664  70.804  75.440  1.00  0.00           N
ATOM   1467  CD  PRO A  86      59.024  70.254  75.310  1.00  0.00           C
ATOM   1470  CA  PRO A  86      56.884  70.524  74.230  1.00  0.00           C
ATOM   1472  CB  PRO A  86      57.644  69.364  73.580  1.00  0.00           C
ATOM   1475  CG  PRO A  86      59.104  69.674  73.900  1.00  0.00           C
ATOM   1478  C   PRO A  86      55.454  70.124  74.530  1.00  0.00           C
ATOM   1479  O   PRO A  86      54.554  70.404  73.760  1.00  0.00           O
ATOM   1480  N   VAL A  87      55.244  69.424  75.650  1.00  0.00           N
ATOM   1482  CA  VAL A  87      53.934  69.054  76.110  1.00  0.00           C
ATOM   1484  CB  VAL A  87      54.074  67.774  76.950  1.00  0.00           C
ATOM   1486  CG1 VAL A  87      52.724  67.354  77.560  1.00  0.00           C
ATOM   1490  CG2 VAL A  87      54.584  66.634  76.040  1.00  0.00           C
ATOM   1494  C   VAL A  87      53.284  70.214  76.900  1.00  0.00           C
ATOM   1495  O   VAL A  87      52.074  70.194  77.100  1.00  0.00           O
ATOM   1496  N   ASN A  88      54.084  71.204  77.380  1.00  0.00           N
ATOM   1498  CA  ASN A  88      53.914  71.974  78.630  1.00  0.00           C
ATOM   1500  CB  ASN A  88      52.524  72.674  78.680  1.00  0.00           C
ATOM   1503  CG  ASN A  88      52.264  73.644  79.840  1.00  0.00           C
ATOM   1504  OD1 ASN A  88      53.024  73.884  80.780  1.00  0.00           O
ATOM   1505  ND2 ASN A  88      51.124  74.364  79.710  1.00  0.00           N
ATOM   1508  C   ASN A  88      54.294  71.144  79.880  1.00  0.00           C
ATOM   1509  O   ASN A  88      54.634  71.624  80.960  1.00  0.00           O
ATOM   1510  N   TYR A  89      54.344  69.824  79.680  1.00  0.00           N
ATOM   1512  CA  TYR A  89      54.494  68.784  80.650  1.00  0.00           C
ATOM   1514  CB  TYR A  89      55.634  68.914  81.720  1.00  0.00           C
ATOM   1517  CG  TYR A  89      55.764  67.564  82.380  1.00  0.00           C
ATOM   1518  CD1 TYR A  89      56.044  66.484  81.540  1.00  0.00           C
ATOM   1520  CE1 TYR A  89      55.824  65.184  81.970  1.00  0.00           C
ATOM   1522  CZ  TYR A  89      55.414  64.924  83.270  1.00  0.00           C
ATOM   1523  OH  TYR A  89      55.234  63.564  83.600  1.00  0.00           O
ATOM   1525  CD2 TYR A  89      55.324  67.314  83.690  1.00  0.00           C
ATOM   1527  CE2 TYR A  89      55.154  65.994  84.140  1.00  0.00           C
ATOM   1529  C   TYR A  89      53.184  68.414  81.320  1.00  0.00           C
ATOM   1530  O   TYR A  89      52.534  69.224  81.970  1.00  0.00           O
ATOM   1531  N   ARG A  90      52.794  67.144  81.200  1.00  0.00           N
ATOM   1533  CA  ARG A  90      51.634  66.644  81.880  1.00  0.00           C
ATOM   1535  CB  ARG A  90      50.514  66.424  80.870  1.00  0.00           C
ATOM   1538  CG  ARG A  90      49.344  65.574  81.380  1.00  0.00           C
ATOM   1541  CD  ARG A  90      48.364  65.304  80.260  1.00  0.00           C
ATOM   1544  NE  ARG A  90      47.374  64.344  80.810  1.00  0.00           N
ATOM   1546  CZ  ARG A  90      46.554  63.654  80.040  1.00  0.00           C
ATOM   1547  NH1 ARG A  90      46.744  63.514  78.750  1.00  0.00           N
ATOM   1550  NH2 ARG A  90      45.494  63.094  80.570  1.00  0.00           N
ATOM   1553  C   ARG A  90      51.984  65.364  82.590  1.00  0.00           C
ATOM   1554  O   ARG A  90      52.424  64.394  81.950  1.00  0.00           O
ATOM   1555  N   ASN A  91      51.794  65.354  83.920  1.00  0.00           N
ATOM   1557  CA  ASN A  91      51.974  64.244  84.840  1.00  0.00           C
ATOM   1559  CB  ASN A  91      51.324  64.634  86.200  1.00  0.00           C
ATOM   1562  CG  ASN A  91      49.824  64.394  86.280  1.00  0.00           C
ATOM   1563  OD1 ASN A  91      49.324  63.794  87.230  1.00  0.00           O
ATOM   1564  ND2 ASN A  91      49.074  64.774  85.220  1.00  0.00           N
ATOM   1567  C   ASN A  91      51.644  62.824  84.330  1.00  0.00           C
ATOM   1568  O   ASN A  91      50.544  62.494  83.900  1.00  0.00           O
ATOM   1569  N   HIS A  92      52.644  61.954  84.390  1.00  0.00           N
ATOM   1571  CA  HIS A  92      52.714  60.624  83.820  1.00  0.00           C
ATOM   1573  CB  HIS A  92      52.404  60.444  82.310  1.00  0.00           C
ATOM   1576  ND1 HIS A  92      50.074  59.604  82.100  1.00  0.00           N
ATOM   1577  CG  HIS A  92      50.994  60.614  81.880  1.00  0.00           C
ATOM   1578  CE1 HIS A  92      49.014  59.964  81.400  1.00  0.00           C
ATOM   1580  NE2 HIS A  92      49.214  61.114  80.730  1.00  0.00           N
ATOM   1582  CD2 HIS A  92      50.484  61.534  81.030  1.00  0.00           C
ATOM   1584  C   HIS A  92      54.174  60.264  84.040  1.00  0.00           C
ATOM   1585  O   HIS A  92      54.854  60.914  84.830  1.00  0.00           O
ATOM   1586  N   PHE A  93      54.684  59.244  83.310  1.00  0.00           N
ATOM   1588  CA  PHE A  93      56.084  58.884  83.270  1.00  0.00           C
ATOM   1590  CB  PHE A  93      56.294  57.364  83.010  1.00  0.00           C
ATOM   1593  CG  PHE A  93      55.514  56.564  84.010  1.00  0.00           C
ATOM   1594  CD1 PHE A  93      54.234  56.084  83.700  1.00  0.00           C
ATOM   1596  CE1 PHE A  93      53.494  55.344  84.640  1.00  0.00           C
ATOM   1598  CZ  PHE A  93      54.024  55.114  85.910  1.00  0.00           C
ATOM   1600  CD2 PHE A  93      56.064  56.264  85.260  1.00  0.00           C
ATOM   1602  CE2 PHE A  93      55.324  55.544  86.200  1.00  0.00           C
ATOM   1604  C   PHE A  93      56.814  59.654  82.180  1.00  0.00           C
ATOM   1605  O   PHE A  93      56.254  59.954  81.120  1.00  0.00           O
ATOM   1606  N   VAL A  94      58.094  60.004  82.420  1.00  0.00           N
ATOM   1608  CA  VAL A  94      59.034  60.584  81.460  1.00  0.00           C
ATOM   1610  CB  VAL A  94      58.974  62.114  81.290  1.00  0.00           C
ATOM   1612  CG1 VAL A  94      57.604  62.494  80.710  1.00  0.00           C
ATOM   1616  CG2 VAL A  94      59.314  62.864  82.590  1.00  0.00           C
ATOM   1620  C   VAL A  94      60.474  60.144  81.770  1.00  0.00           C
ATOM   1621  O   VAL A  94      60.714  59.264  82.590  1.00  0.00           O
ATOM   1622  N   THR A  95      61.444  60.734  81.040  1.00  0.00           N
ATOM   1624  CA  THR A  95      62.874  60.794  81.240  1.00  0.00           C
ATOM   1626  CB  THR A  95      63.724  59.734  80.500  1.00  0.00           C
ATOM   1628  OG1 THR A  95      65.104  59.834  80.780  1.00  0.00           O
ATOM   1630  CG2 THR A  95      63.634  59.794  78.970  1.00  0.00           C
ATOM   1634  C   THR A  95      63.174  62.234  80.910  1.00  0.00           C
ATOM   1635  O   THR A  95      62.394  62.884  80.200  1.00  0.00           O
ATOM   1636  N   ILE A  96      64.224  62.824  81.490  1.00  0.00           N
ATOM   1638  CA  ILE A  96      64.564  64.224  81.370  1.00  0.00           C
ATOM   1640  CB  ILE A  96      64.184  65.064  82.600  1.00  0.00           C
ATOM   1642  CG2 ILE A  96      64.674  66.524  82.420  1.00  0.00           C
ATOM   1646  CG1 ILE A  96      62.644  65.004  82.840  1.00  0.00           C
ATOM   1649  CD  ILE A  96      62.134  65.804  84.040  1.00  0.00           C
ATOM   1653  C   ILE A  96      66.044  64.224  81.130  1.00  0.00           C
ATOM   1654  O   ILE A  96      66.824  63.634  81.870  1.00  0.00           O
ATOM   1655  N   LEU A  97      66.494  64.854  80.020  1.00  0.00           N
ATOM   1657  CA  LEU A  97      67.854  64.684  79.570  1.00  0.00           C
ATOM   1659  CB  LEU A  97      67.964  64.334  78.070  1.00  0.00           C
ATOM   1662  CG  LEU A  97      66.924  63.324  77.520  1.00  0.00           C
ATOM   1664  CD1 LEU A  97      67.304  62.994  76.080  1.00  0.00           C
ATOM   1668  CD2 LEU A  97      66.764  62.004  78.290  1.00  0.00           C
ATOM   1672  C   LEU A  97      68.574  65.984  79.840  1.00  0.00           C
ATOM   1673  O   LEU A  97      68.244  67.034  79.290  1.00  0.00           O
ATOM   1674  N   GLY A  98      69.584  65.954  80.720  1.00  0.00           N
ATOM   1676  CA  GLY A  98      70.254  67.184  81.090  1.00  0.00           C
ATOM   1679  C   GLY A  98      71.464  66.874  81.900  1.00  0.00           C
ATOM   1680  O   GLY A  98      71.694  65.744  82.320  1.00  0.00           O
ATOM   1681  N   THR A  99      72.264  67.884  82.180  1.00  0.00           N
ATOM   1683  CA  THR A  99      73.454  67.764  83.020  1.00  0.00           C
ATOM   1685  CB  THR A  99      74.624  68.574  82.480  1.00  0.00           C
ATOM   1687  OG1 THR A  99      75.724  68.594  83.360  1.00  0.00           O
ATOM   1689  CG2 THR A  99      74.204  70.034  82.250  1.00  0.00           C
ATOM   1693  C   THR A  99      73.094  67.994  84.490  1.00  0.00           C
ATOM   1694  O   THR A  99      71.944  68.334  84.800  1.00  0.00           O
ATOM   1695  N   ILE A 100      74.024  67.764  85.440  1.00  0.00           N
ATOM   1697  CA  ILE A 100      73.884  68.174  86.830  1.00  0.00           C
ATOM   1699  CB  ILE A 100      74.434  67.174  87.870  1.00  0.00           C
ATOM   1701  CG2 ILE A 100      74.324  67.774  89.290  1.00  0.00           C
ATOM   1705  CG1 ILE A 100      73.654  65.834  87.840  1.00  0.00           C
ATOM   1708  CD  ILE A 100      74.104  64.884  86.740  1.00  0.00           C
ATOM   1712  C   ILE A 100      74.474  69.564  87.000  1.00  0.00           C
ATOM   1713  O   ILE A 100      75.664  69.764  87.280  1.00  0.00           O
ATOM   1714  N   GLN A 101      73.584  70.564  86.830  1.00  0.00           N
ATOM   1716  CA  GLN A 101      73.854  71.964  87.060  1.00  0.00           C
ATOM   1718  CB  GLN A 101      73.134  72.824  85.970  1.00  0.00           C
ATOM   1721  CG  GLN A 101      73.544  74.324  85.910  1.00  0.00           C
ATOM   1724  CD  GLN A 101      74.744  74.594  84.980  1.00  0.00           C
ATOM   1725  OE1 GLN A 101      74.594  74.874  83.790  1.00  0.00           O
ATOM   1726  NE2 GLN A 101      75.964  74.524  85.550  1.00  0.00           N
ATOM   1729  C   GLN A 101      73.354  72.324  88.470  1.00  0.00           C
ATOM   1730  O   GLN A 101      72.204  72.734  88.670  1.00  0.00           O
ATOM   1731  N   GLY A 102      74.224  72.184  89.480  1.00  0.00           N
ATOM   1733  CA  GLY A 102      74.014  72.664  90.830  1.00  0.00           C
ATOM   1736  C   GLY A 102      74.994  73.814  91.100  1.00  0.00           C
ATOM   1737  OT1 GLY A 102      76.064  73.844  90.440  1.00  0.00           O
ATOM   1738  OT2 GLY A 102      74.664  74.704  91.930  1.00  0.00           O
ATOM   1739  NH3 POPEB 103     109.154 108.734  77.260  1.00  0.00           N
ATOM   1743  C12 POPEB 103     109.514 110.184  77.020  1.00  0.00           C
ATOM   1746  C11 POPEB 103     108.374 111.134  77.440  1.00  0.00           C
ATOM   1749  P   POPEB 103     108.634 113.374  75.980  1.00  0.00           P
ATOM   1750  O13 POPEB 103     108.074 114.704  76.300  1.00  0.00           O
ATOM   1751  O14 POPEB 103     109.954 113.384  75.330  1.00  0.00           O
ATOM   1752  O11 POPEB 103     107.544 112.584  75.110  1.00  0.00           O
ATOM   1753  O12 POPEB 103     108.744 112.504  77.300  1.00  0.00           O
ATOM   1754  C1  POPEB 103     106.134 112.844  75.280  1.00  0.00           C
ATOM   1757  C2  POPEB 103     105.314 112.434  74.020  1.00  0.00           C
ATOM   1759  O21 POPEB 103     103.954 112.154  74.380  1.00  0.00           O
ATOM   1760  C21 POPEB 103     102.874 112.604  73.680  1.00  0.00           C
ATOM   1761  O22 POPEB 103     101.754 112.164  73.860  1.00  0.00           O
ATOM   1762  C22 POPEB 103     103.134 113.714  72.620  1.00  0.00           C
ATOM   1765  C3  POPEB 103     105.984 111.254  73.260  1.00  0.00           C
ATOM   1768  O31 POPEB 103     105.204 110.814  72.130  1.00  0.00           O
ATOM   1769  C31 POPEB 103     105.354 111.484  70.990  1.00  0.00           C
ATOM   1770  O32 POPEB 103     106.044 112.464  70.810  1.00  0.00           O
ATOM   1771  C32 POPEB 103     104.424 110.824  69.960  1.00  0.00           C
ATOM   1774  C23 POPEB 103     101.844 114.234  71.890  1.00  0.00           C
ATOM   1777  C24 POPEB 103     102.114 114.964  70.550  1.00  0.00           C
ATOM   1780  C25 POPEB 103     100.814 115.174  69.720  1.00  0.00           C
ATOM   1783  C26 POPEB 103     101.004 115.734  68.300  1.00  0.00           C
ATOM   1786  C27 POPEB 103      99.664 115.984  67.560  1.00  0.00           C
ATOM   1789  C28 POPEB 103      99.774 116.374  66.070  1.00  0.00           C
ATOM   1792  C29 POPEB 103     100.064 115.194  65.180  1.00  0.00           C
ATOM   1794 0C21 POPEB 103      99.304 114.714  64.170  1.00  0.00           C
ATOM   1796 1C21 POPEB 103      97.974 115.234  63.680  1.00  0.00           C
ATOM   1799 2C21 POPEB 103      96.894 114.154  63.430  1.00  0.00           C
ATOM   1802 3C21 POPEB 103      96.394 113.504  64.720  1.00  0.00           C
ATOM   1805 4C21 POPEB 103      95.234 112.504  64.550  1.00  0.00           C
ATOM   1808 5C21 POPEB 103      93.944 113.164  64.050  1.00  0.00           C
ATOM   1811 6C21 POPEB 103      92.714 112.254  64.170  1.00  0.00           C
ATOM   1814 7C21 POPEB 103      91.404 112.994  63.910  1.00  0.00           C
ATOM   1817 8C21 POPEB 103      90.184 112.084  63.820  1.00  0.00           C
ATOM   1821  C33 POPEB 103     102.954 111.284  70.130  1.00  0.00           C
ATOM   1824  C34 POPEB 103     101.914 110.324  69.550  1.00  0.00           C
ATOM   1827  C35 POPEB 103     102.094 110.004  68.060  1.00  0.00           C
ATOM   1830  C36 POPEB 103     102.014 111.204  67.110  1.00  0.00           C
ATOM   1833  C37 POPEB 103     102.144 110.734  65.650  1.00  0.00           C
ATOM   1836  C38 POPEB 103     101.844 111.824  64.610  1.00  0.00           C
ATOM   1839  C39 POPEB 103     101.974 111.294  63.170  1.00  0.00           C
ATOM   1842 0C31 POPEB 103     103.424 111.254  62.660  1.00  0.00           C
ATOM   1845 1C31 POPEB 103     103.564 110.574  61.290  1.00  0.00           C
ATOM   1848 2C31 POPEB 103     103.704 111.544  60.110  1.00  0.00           C
ATOM   1851 3C31 POPEB 103     104.034 110.814  58.800  1.00  0.00           C
ATOM   1854 4C31 POPEB 103     102.994 111.024  57.690  1.00  0.00           C
ATOM   1857 5C31 POPEB 103     102.994 109.894  56.650  1.00  0.00           C
ATOM   1860 6C31 POPEB 103     104.314 109.684  55.900  1.00  0.00           C
ATOM   1864  NH3 POPEC 104     100.284  14.924  34.230  1.00  0.00           N
ATOM   1868  C12 POPEC 104     101.624  15.444  33.770  1.00  0.00           C
ATOM   1871  C11 POPEC 104     101.454  16.884  33.280  1.00  0.00           C
ATOM   1874  P   POPEC 104     102.464  18.904  32.080  1.00  0.00           P
ATOM   1875  O13 POPEC 104     103.664  19.724  32.370  1.00  0.00           O
ATOM   1876  O14 POPEC 104     102.024  18.814  30.680  1.00  0.00           O
ATOM   1877  O11 POPEC 104     101.284  19.514  32.930  1.00  0.00           O
ATOM   1878  O12 POPEC 104     102.654  17.454  32.740  1.00  0.00           O
ATOM   1879  C1  POPEC 104     101.184  20.934  33.080  1.00  0.00           C
ATOM   1882  C2  POPEC 104     101.314  21.354  34.560  1.00  0.00           C
ATOM   1884  O21 POPEC 104     101.854  22.674  34.610  1.00  0.00           O
ATOM   1885  C21 POPEC 104     103.124  22.924  34.650  1.00  0.00           C
ATOM   1886  O22 POPEC 104     104.074  22.164  34.490  1.00  0.00           O
ATOM   1887  C22 POPEC 104     103.244  24.414  34.970  1.00  0.00           C
ATOM   1890  C3  POPEC 104     102.034  20.334  35.490  1.00  0.00           C
ATOM   1893  O31 POPEC 104     101.924  20.754  36.880  1.00  0.00           O
ATOM   1894  C31 POPEC 104     102.114  19.724  37.700  1.00  0.00           C
ATOM   1895  O32 POPEC 104     102.514  18.634  37.350  1.00  0.00           O
ATOM   1896  C32 POPEC 104     101.644  20.054  39.120  1.00  0.00           C
ATOM   1899  C23 POPEC 104     102.334  24.804  36.150  1.00  0.00           C
ATOM   1902  C24 POPEC 104     102.434  26.274  36.520  1.00  0.00           C
ATOM   1905  C25 POPEC 104     101.424  26.614  37.620  1.00  0.00           C
ATOM   1908  C26 POPEC 104     101.444  28.084  38.020  1.00  0.00           C
ATOM   1911  C27 POPEC 104     100.334  28.404  39.030  1.00  0.00           C
ATOM   1914  C28 POPEC 104     100.364  29.844  39.540  1.00  0.00           C
ATOM   1917  C29 POPEC 104     100.064  30.854  38.450  1.00  0.00           C
ATOM   1919 0C21 POPEC 104      99.894  32.164  38.670  1.00  0.00           C
ATOM   1921 1C21 POPEC 104      99.954  32.834  40.020  1.00  0.00           C
ATOM   1924 2C21 POPEC 104      98.534  33.174  40.490  1.00  0.00           C
ATOM   1927 3C21 POPEC 104      98.494  33.744  41.910  1.00  0.00           C
ATOM   1930 4C21 POPEC 104      97.074  34.194  42.270  1.00  0.00           C
ATOM   1933 5C21 POPEC 104      96.934  34.594  43.750  1.00  0.00           C
ATOM   1936 6C21 POPEC 104      95.524  35.114  44.060  1.00  0.00           C
ATOM   1939 7C21 POPEC 104      95.464  35.904  45.370  1.00  0.00           C
ATOM   1942 8C21 POPEC 104      94.064  36.394  45.730  1.00  0.00           C
ATOM   1946  C33 POPEC 104     102.554  19.414  40.210  1.00  0.00           C
ATOM   1949  C34 POPEC 104     102.104  19.774  41.630  1.00  0.00           C
ATOM   1952  C35 POPEC 104     100.854  19.014  42.120  1.00  0.00           C
ATOM   1955  C36 POPEC 104     100.504  19.384  43.570  1.00  0.00           C
ATOM   1958  C37 POPEC 104      99.244  18.714  44.120  1.00  0.00           C
ATOM   1961  C38 POPEC 104      98.904  19.294  45.500  1.00  0.00           C
ATOM   1964  C39 POPEC 104      97.794  18.564  46.280  1.00  0.00           C
ATOM   1967 0C31 POPEC 104      97.624  19.214  47.660  1.00  0.00           C
ATOM   1970 1C31 POPEC 104      96.804  18.384  48.660  1.00  0.00           C
ATOM   1973 2C31 POPEC 104      96.864  18.994  50.070  1.00  0.00           C
ATOM   1976 3C31 POPEC 104      95.974  18.284  51.100  1.00  0.00           C
ATOM   1979 4C31 POPEC 104      96.514  16.924  51.560  1.00  0.00           C
ATOM   1982 5C31 POPEC 104      97.704  17.044  52.530  1.00  0.00           C
ATOM   1985 6C31 POPEC 104      98.274  15.684  52.940  1.00  0.00           C
ATOM   1989  NH3 POPED 105      21.514  76.034  36.460  1.00  0.00           N
ATOM   1993  C12 POPED 105      20.574  76.304  37.600  1.00  0.00           C
ATOM   1996  C11 POPED 105      19.104  76.444  37.130  1.00  0.00           C
ATOM   1999  P   POPED 105      18.644  79.014  37.310  1.00  0.00           P
ATOM   2000  O13 POPED 105      17.584  79.884  37.870  1.00  0.00           O
ATOM   2001  O14 POPED 105      18.764  79.014  35.830  1.00  0.00           O
ATOM   2002  O11 POPED 105      20.054  79.404  37.940  1.00  0.00           O
ATOM   2003  O12 POPED 105      18.444  77.524  37.790  1.00  0.00           O
ATOM   2004  C1  POPED 105      20.254  80.674  38.560  1.00  0.00           C
ATOM   2007  C2  POPED 105      19.984  80.674  40.100  1.00  0.00           C
ATOM   2009  O21 POPED 105      21.144  81.284  40.710  1.00  0.00           O
ATOM   2010  C21 POPED 105      21.014  81.744  41.950  1.00  0.00           C
ATOM   2011  O22 POPED 105      19.994  81.744  42.620  1.00  0.00           O
ATOM   2012  C22 POPED 105      22.334  82.404  42.380  1.00  0.00           C
ATOM   2015  C3  POPED 105      19.664  79.244  40.650  1.00  0.00           C
ATOM   2018  O31 POPED 105      19.194  79.194  42.010  1.00  0.00           O
ATOM   2019  C31 POPED 105      17.984  79.714  42.200  1.00  0.00           C
ATOM   2020  O32 POPED 105      17.314  80.294  41.350  1.00  0.00           O
ATOM   2021  C32 POPED 105      17.554  79.484  43.640  1.00  0.00           C
ATOM   2024  C23 POPED 105      22.324  82.924  43.840  1.00  0.00           C
ATOM   2027  C24 POPED 105      22.604  81.814  44.860  1.00  0.00           C
ATOM   2030  C25 POPED 105      22.174  82.164  46.290  1.00  0.00           C
ATOM   2033  C26 POPED 105      23.054  83.204  47.000  1.00  0.00           C
ATOM   2036  C27 POPED 105      22.484  83.614  48.370  1.00  0.00           C
ATOM   2039  C28 POPED 105      23.374  84.674  49.040  1.00  0.00           C
ATOM   2042  C29 POPED 105      22.834  85.194  50.350  1.00  0.00           C
ATOM   2044 0C21 POPED 105      23.584  85.464  51.440  1.00  0.00           C
ATOM   2046 1C21 POPED 105      25.084  85.334  51.510  1.00  0.00           C
ATOM   2049 2C21 POPED 105      25.724  86.134  52.660  1.00  0.00           C
ATOM   2052 3C21 POPED 105      25.654  87.664  52.480  1.00  0.00           C
ATOM   2055 4C21 POPED 105      26.144  88.414  53.720  1.00  0.00           C
ATOM   2058 5C21 POPED 105      26.404  89.904  53.470  1.00  0.00           C
ATOM   2061 6C21 POPED 105      25.234  90.634  52.810  1.00  0.00           C
ATOM   2064 7C21 POPED 105      25.214  92.124  53.150  1.00  0.00           C
ATOM   2067 8C21 POPED 105      24.034  92.884  52.530  1.00  0.00           C
ATOM   2071  C33 POPED 105      18.694  79.434  44.690  1.00  0.00           C
ATOM   2074  C34 POPED 105      18.264  78.554  45.860  1.00  0.00           C
ATOM   2077  C35 POPED 105      18.964  78.774  47.190  1.00  0.00           C
ATOM   2080  C36 POPED 105      18.314  77.974  48.330  1.00  0.00           C
ATOM   2083  C37 POPED 105      18.894  78.354  49.700  1.00  0.00           C
ATOM   2086  C38 POPED 105      18.054  77.874  50.890  1.00  0.00           C
ATOM   2089  C39 POPED 105      18.904  77.134  51.930  1.00  0.00           C
ATOM   2092 0C31 POPED 105      18.204  76.954  53.280  1.00  0.00           C
ATOM   2095 1C31 POPED 105      19.194  76.574  54.390  1.00  0.00           C
ATOM   2098 2C31 POPED 105      18.564  76.574  55.800  1.00  0.00           C
ATOM   2101 3C31 POPED 105      17.634  75.384  56.080  1.00  0.00           C
ATOM   2104 4C31 POPED 105      18.384  74.044  56.120  1.00  0.00           C
ATOM   2107 5C31 POPED 105      17.564  72.914  56.770  1.00  0.00           C
ATOM   2110 6C31 POPED 105      18.374  71.644  57.010  1.00  0.00           C
ATOM   2114  NH3 POPEE 106      35.654  48.904  34.390  1.00  0.00           N
ATOM   2118  C12 POPEE 106      35.734  50.364  34.730  1.00  0.00           C
ATOM   2121  C11 POPEE 106      37.144  50.704  35.230  1.00  0.00           C
ATOM   2124  P   POPEE 106      38.364  53.034  35.080  1.00  0.00           P
ATOM   2125  O13 POPEE 106      38.854  52.534  33.770  1.00  0.00           O
ATOM   2126  O14 POPEE 106      37.974  54.454  35.160  1.00  0.00           O
ATOM   2127  O11 POPEE 106      39.554  52.794  36.100  1.00  0.00           O
ATOM   2128  O12 POPEE 106      37.204  52.084  35.600  1.00  0.00           O
ATOM   2129  C1  POPEE 106      39.424  53.164  37.480  1.00  0.00           C
ATOM   2132  C2  POPEE 106      40.354  52.264  38.340  1.00  0.00           C
ATOM   2134  O21 POPEE 106      40.014  52.304  39.730  1.00  0.00           O
ATOM   2135  C21 POPEE 106      39.044  51.454  40.010  1.00  0.00           C
ATOM   2136  O22 POPEE 106      38.264  50.974  39.200  1.00  0.00           O
ATOM   2137  C22 POPEE 106      39.284  50.934  41.420  1.00  0.00           C
ATOM   2140  C3  POPEE 106      41.864  52.604  38.200  1.00  0.00           C
ATOM   2143  O31 POPEE 106      42.664  51.814  39.120  1.00  0.00           O
ATOM   2144  C31 POPEE 106      43.284  52.484  40.100  1.00  0.00           C
ATOM   2145  O32 POPEE 106      43.214  53.684  40.280  1.00  0.00           O
ATOM   2146  C32 POPEE 106      44.154  51.524  40.940  1.00  0.00           C
ATOM   2149  C23 POPEE 106      38.574  49.584  41.590  1.00  0.00           C
ATOM   2152  C24 POPEE 106      39.014  48.824  42.840  1.00  0.00           C
ATOM   2155  C25 POPEE 106      38.044  47.664  43.120  1.00  0.00           C
ATOM   2158  C26 POPEE 106      38.314  47.064  44.500  1.00  0.00           C
ATOM   2161  C27 POPEE 106      37.174  46.154  44.990  1.00  0.00           C
ATOM   2164  C28 POPEE 106      37.484  45.374  46.290  1.00  0.00           C
ATOM   2167  C29 POPEE 106      38.504  45.994  47.210  1.00  0.00           C
ATOM   2169 0C21 POPEE 106      38.484  46.024  48.550  1.00  0.00           C
ATOM   2171 1C21 POPEE 106      37.414  45.414  49.410  1.00  0.00           C
ATOM   2174 2C21 POPEE 106      37.714  43.924  49.690  1.00  0.00           C
ATOM   2177 3C21 POPEE 106      36.774  43.344  50.750  1.00  0.00           C
ATOM   2180 4C21 POPEE 106      37.204  41.964  51.260  1.00  0.00           C
ATOM   2183 5C21 POPEE 106      36.414  41.584  52.520  1.00  0.00           C
ATOM   2186 6C21 POPEE 106      37.074  40.514  53.390  1.00  0.00           C
ATOM   2189 7C21 POPEE 106      36.724  40.684  54.870  1.00  0.00           C
ATOM   2192 8C21 POPEE 106      37.524  39.764  55.800  1.00  0.00           C
ATOM   2196  C33 POPEE 106      43.404  50.724  42.030  1.00  0.00           C
ATOM   2199  C34 POPEE 106      44.314  49.774  42.840  1.00  0.00           C
ATOM   2202  C35 POPEE 106      45.384  50.474  43.710  1.00  0.00           C
ATOM   2205  C36 POPEE 106      46.154  49.524  44.630  1.00  0.00           C
ATOM   2208  C37 POPEE 106      47.354  50.204  45.310  1.00  0.00           C
ATOM   2211  C38 POPEE 106      47.984  49.374  46.440  1.00  0.00           C
ATOM   2214  C39 POPEE 106      49.404  49.864  46.790  1.00  0.00           C
ATOM   2217 0C31 POPEE 106      49.864  49.464  48.200  1.00  0.00           C
ATOM   2220 1C31 POPEE 106      49.324  50.414  49.280  1.00  0.00           C
ATOM   2223 2C31 POPEE 106      49.774  50.044  50.700  1.00  0.00           C
ATOM   2226 3C31 POPEE 106      49.174  50.944  51.790  1.00  0.00           C
ATOM   2229 4C31 POPEE 106      47.664  50.734  51.960  1.00  0.00           C
ATOM   2232 5C31 POPEE 106      47.074  51.624  53.060  1.00  0.00           C
ATOM   2235 6C31 POPEE 106      45.674  51.174  53.500  1.00  0.00           C
ATOM   2239  NH3 POPEF 107     103.674  49.724  34.230  1.00  0.00           N
ATOM   2243  C12 POPEF 107     104.444  50.134  33.000  1.00  0.00           C
ATOM   2246  C11 POPEF 107     104.844  51.624  32.980  1.00  0.00           C
ATOM   2249  P   POPEF 107     105.434  52.394  35.390  1.00  0.00           P
ATOM   2250  O13 POPEF 107     106.424  53.304  36.000  1.00  0.00           O
ATOM   2251  O14 POPEF 107     104.024  52.834  35.410  1.00  0.00           O
ATOM   2252  O11 POPEF 107     105.524  51.004  36.140  1.00  0.00           O
ATOM   2253  O12 POPEF 107     105.864  51.954  33.930  1.00  0.00           O
ATOM   2254  C1  POPEF 107     104.634  50.784  37.240  1.00  0.00           C
ATOM   2257  C2  POPEF 107     105.144  49.664  38.200  1.00  0.00           C
ATOM   2259  O21 POPEF 107     104.154  48.604  38.330  1.00  0.00           O
ATOM   2260  C21 POPEF 107     102.964  48.964  38.790  1.00  0.00           C
ATOM   2261  O22 POPEF 107     102.624  50.104  39.060  1.00  0.00           O
ATOM   2262  C22 POPEF 107     101.994  47.754  38.870  1.00  0.00           C
ATOM   2265  C3  POPEF 107     105.674  50.214  39.580  1.00  0.00           C
ATOM   2268  O31 POPEF 107     106.044  49.144  40.480  1.00  0.00           O
ATOM   2269  C31 POPEF 107     106.834  49.294  41.570  1.00  0.00           C
ATOM   2270  O32 POPEF 107     107.004  48.364  42.350  1.00  0.00           O
ATOM   2271  C32 POPEF 107     107.574  50.654  41.660  1.00  0.00           C
ATOM   2274  C23 POPEF 107     102.334  46.714  39.970  1.00  0.00           C
ATOM   2277  C24 POPEF 107     101.154  46.264  40.860  1.00  0.00           C
ATOM   2280  C25 POPEF 107     101.504  45.174  41.910  1.00  0.00           C
ATOM   2283  C26 POPEF 107     102.464  45.604  43.040  1.00  0.00           C
ATOM   2286  C27 POPEF 107     102.924  44.434  43.930  1.00  0.00           C
ATOM   2289  C28 POPEF 107     104.174  44.714  44.810  1.00  0.00           C
ATOM   2292  C29 POPEF 107     105.444  44.914  44.010  1.00  0.00           C
ATOM   2294 0C21 POPEF 107     106.714  44.964  44.460  1.00  0.00           C
ATOM   2296 1C21 POPEF 107     107.194  44.884  45.890  1.00  0.00           C
ATOM   2299 2C21 POPEF 107     108.184  46.024  46.210  1.00  0.00           C
ATOM   2302 3C21 POPEF 107     109.604  45.764  45.670  1.00  0.00           C
ATOM   2305 4C21 POPEF 107     110.544  46.984  45.730  1.00  0.00           C
ATOM   2308 5C21 POPEF 107     111.864  46.764  44.970  1.00  0.00           C
ATOM   2311 6C21 POPEF 107     112.624  45.514  45.420  1.00  0.00           C
ATOM   2314 7C21 POPEF 107     113.904  45.224  44.620  1.00  0.00           C
ATOM   2317 8C21 POPEF 107     114.474  43.834  44.940  1.00  0.00           C
ATOM   2321  C33 POPEF 107     108.364  50.804  42.990  1.00  0.00           C
ATOM   2324  C34 POPEF 107     109.604  51.704  43.040  1.00  0.00           C
ATOM   2327  C35 POPEF 107     109.774  52.364  44.430  1.00  0.00           C
ATOM   2330  C36 POPEF 107     109.594  51.464  45.680  1.00  0.00           C
ATOM   2333  C37 POPEF 107     109.174  52.254  46.930  1.00  0.00           C
ATOM   2336  C38 POPEF 107     108.264  51.494  47.930  1.00  0.00           C
ATOM   2339  C39 POPEF 107     108.934  50.434  48.830  1.00  0.00           C
ATOM   2342 0C31 POPEF 107     108.124  50.234  50.130  1.00  0.00           C
ATOM   2345 1C31 POPEF 107     108.654  49.124  51.050  1.00  0.00           C
ATOM   2348 2C31 POPEF 107     108.194  49.284  52.510  1.00  0.00           C
ATOM   2351 3C31 POPEF 107     108.614  48.114  53.410  1.00  0.00           C
ATOM   2354 4C31 POPEF 107     108.354  48.374  54.900  1.00  0.00           C
ATOM   2357 5C31 POPEF 107     108.944  47.284  55.820  1.00  0.00           C
ATOM   2360 6C31 POPEF 107     108.864  47.624  57.310  1.00  0.00           C
ATOM   2364  NH3 POPEG 108      11.024  68.494  33.630  1.00  0.00           N
ATOM   2368  C12 POPEG 108       9.574  68.134  33.840  1.00  0.00           C
ATOM   2371  C11 POPEG 108       8.734  69.374  34.230  1.00  0.00           C
ATOM   2374  P   POPEG 108       6.474  70.554  33.940  1.00  0.00           P
ATOM   2375  O13 POPEG 108       7.204  71.634  33.240  1.00  0.00           O
ATOM   2376  O14 POPEG 108       5.064  70.334  33.550  1.00  0.00           O
ATOM   2377  O11 POPEG 108       6.534  70.934  35.460  1.00  0.00           O
ATOM   2378  O12 POPEG 108       7.344  69.224  33.860  1.00  0.00           O
ATOM   2379  C1  POPEG 108       5.544  70.464  36.370  1.00  0.00           C
ATOM   2382  C2  POPEG 108       5.934  70.974  37.760  1.00  0.00           C
ATOM   2384  O21 POPEG 108       5.154  70.294  38.740  1.00  0.00           O
ATOM   2385  C21 POPEG 108       5.634  69.324  39.500  1.00  0.00           C
ATOM   2386  O22 POPEG 108       4.964  68.764  40.350  1.00  0.00           O
ATOM   2387  C22 POPEG 108       7.124  68.994  39.290  1.00  0.00           C
ATOM   2390  C3  POPEG 108       5.734  72.504  37.940  1.00  0.00           C
ATOM   2393  O31 POPEG 108       5.804  72.934  39.310  1.00  0.00           O
ATOM   2394  C31 POPEG 108       6.994  72.844  39.900  1.00  0.00           C
ATOM   2395  O32 POPEG 108       8.024  72.474  39.370  1.00  0.00           O
ATOM   2396  C32 POPEG 108       6.854  73.284  41.340  1.00  0.00           C
ATOM   2399  C23 POPEG 108       7.704  68.054  40.380  1.00  0.00           C
ATOM   2402  C24 POPEG 108       8.864  67.204  39.840  1.00  0.00           C
ATOM   2405  C25 POPEG 108       9.534  66.294  40.900  1.00  0.00           C
ATOM   2408  C26 POPEG 108      10.834  66.854  41.500  1.00  0.00           C
ATOM   2411  C27 POPEG 108      11.614  65.774  42.280  1.00  0.00           C
ATOM   2414  C28 POPEG 108      13.114  66.044  42.490  1.00  0.00           C
ATOM   2417  C29 POPEG 108      13.354  67.264  43.330  1.00  0.00           C
ATOM   2419 0C21 POPEG 108      14.144  67.444  44.400  1.00  0.00           C
ATOM   2421 1C21 POPEG 108      15.044  66.434  45.040  1.00  0.00           C
ATOM   2424 2C21 POPEG 108      15.024  66.454  46.580  1.00  0.00           C
ATOM   2427 3C21 POPEG 108      15.824  65.254  47.100  1.00  0.00           C
ATOM   2430 4C21 POPEG 108      15.774  65.014  48.610  1.00  0.00           C
ATOM   2433 5C21 POPEG 108      16.024  63.524  48.880  1.00  0.00           C
ATOM   2436 6C21 POPEG 108      16.144  63.144  50.360  1.00  0.00           C
ATOM   2439 7C21 POPEG 108      16.404  61.634  50.510  1.00  0.00           C
ATOM   2442 8C21 POPEG 108      16.494  61.174  51.960  1.00  0.00           C
ATOM   2446  C33 POPEG 108       6.384  72.144  42.280  1.00  0.00           C
ATOM   2449  C34 POPEG 108       6.394  72.624  43.730  1.00  0.00           C
ATOM   2452  C35 POPEG 108       5.654  71.784  44.780  1.00  0.00           C
ATOM   2455  C36 POPEG 108       6.234  72.114  46.150  1.00  0.00           C
ATOM   2458  C37 POPEG 108       5.424  71.644  47.360  1.00  0.00           C
ATOM   2461  C38 POPEG 108       6.174  71.934  48.660  1.00  0.00           C
ATOM   2464  C39 POPEG 108       5.284  72.144  49.880  1.00  0.00           C
ATOM   2467 0C31 POPEG 108       4.314  70.984  50.140  1.00  0.00           C
ATOM   2470 1C31 POPEG 108       3.634  71.124  51.510  1.00  0.00           C
ATOM   2473 2C31 POPEG 108       2.774  69.924  51.910  1.00  0.00           C
ATOM   2476 3C31 POPEG 108       1.394  69.914  51.230  1.00  0.00           C
ATOM   2479 4C31 POPEG 108       0.526  68.744  51.720  1.00  0.00           C
ATOM   2482 5C31 POPEG 108      -0.934  68.874  51.280  1.00  0.00           C
ATOM   2485 6C31 POPEG 108      -1.794  67.684  51.720  1.00  0.00           C
ATOM   2489  NH3 POPEH 109      39.024 124.924  30.370  1.00  0.00           N
ATOM   2493  C12 POPEH 109      39.044 126.364  30.810  1.00  0.00           C
ATOM   2496  C11 POPEH 109      37.634 126.944  31.060  1.00  0.00           C
ATOM   2499  P   POPEH 109      36.354 125.114  32.490  1.00  0.00           P
ATOM   2500  O13 POPEH 109      34.914 125.244  32.860  1.00  0.00           O
ATOM   2501  O14 POPEH 109      36.874 123.774  32.170  1.00  0.00           O
ATOM   2502  O11 POPEH 109      37.234 125.714  33.650  1.00  0.00           O
ATOM   2503  O12 POPEH 109      36.614 125.984  31.220  1.00  0.00           O
ATOM   2504  C1  POPEH 109      37.154 125.074  34.940  1.00  0.00           C
ATOM   2507  C2  POPEH 109      36.144 125.834  35.870  1.00  0.00           C
ATOM   2509  O21 POPEH 109      36.804 126.754  36.750  1.00  0.00           O
ATOM   2510  C21 POPEH 109      37.654 126.244  37.640  1.00  0.00           C
ATOM   2511  O22 POPEH 109      37.784 125.064  37.910  1.00  0.00           O
ATOM   2512  C22 POPEH 109      38.524 127.364  38.210  1.00  0.00           C
ATOM   2515  C3  POPEH 109      35.104 124.914  36.580  1.00  0.00           C
ATOM   2518  O31 POPEH 109      34.004 125.724  37.030  1.00  0.00           O
ATOM   2519  C31 POPEH 109      33.514 125.754  38.280  1.00  0.00           C
ATOM   2520  O32 POPEH 109      32.784 126.644  38.670  1.00  0.00           O
ATOM   2521  C32 POPEH 109      33.904 124.564  39.170  1.00  0.00           C
ATOM   2524  C23 POPEH 109      38.554 127.414  39.750  1.00  0.00           C
ATOM   2527  C24 POPEH 109      39.484 128.544  40.220  1.00  0.00           C
ATOM   2530  C25 POPEH 109      39.334 128.904  41.700  1.00  0.00           C
ATOM   2533  C26 POPEH 109      40.244 128.124  42.660  1.00  0.00           C
ATOM   2536  C27 POPEH 109      40.254 128.774  44.050  1.00  0.00           C
ATOM   2539  C28 POPEH 109      41.144 128.054  45.070  1.00  0.00           C
ATOM   2542  C29 POPEH 109      41.164 128.854  46.350  1.00  0.00           C
ATOM   2544 0C21 POPEH 109      41.144 128.404  47.620  1.00  0.00           C
ATOM   2546 1C21 POPEH 109      41.084 126.974  48.080  1.00  0.00           C
ATOM   2549 2C21 POPEH 109      40.044 126.814  49.210  1.00  0.00           C
ATOM   2552 3C21 POPEH 109      40.504 127.424  50.550  1.00  0.00           C
ATOM   2555 4C21 POPEH 109      39.394 128.154  51.320  1.00  0.00           C
ATOM   2558 5C21 POPEH 109      38.094 127.374  51.490  1.00  0.00           C
ATOM   2561 6C21 POPEH 109      37.104 128.094  52.410  1.00  0.00           C
ATOM   2564 7C21 POPEH 109      35.724 127.424  52.430  1.00  0.00           C
ATOM   2567 8C21 POPEH 109      34.794 128.034  53.470  1.00  0.00           C
ATOM   2571  C33 POPEH 109      32.944 124.454  40.390  1.00  0.00           C
ATOM   2574  C34 POPEH 109      33.474 123.614  41.570  1.00  0.00           C
ATOM   2577  C35 POPEH 109      34.634 124.244  42.360  1.00  0.00           C
ATOM   2580  C36 POPEH 109      34.384 125.684  42.840  1.00  0.00           C
ATOM   2583  C37 POPEH 109      35.544 126.284  43.660  1.00  0.00           C
ATOM   2586  C38 POPEH 109      35.144 126.784  45.060  1.00  0.00           C
ATOM   2589  C39 POPEH 109      36.164 127.774  45.650  1.00  0.00           C
ATOM   2592 0C31 POPEH 109      35.744 128.384  46.990  1.00  0.00           C
ATOM   2595 1C31 POPEH 109      36.734 129.444  47.510  1.00  0.00           C
ATOM   2598 2C31 POPEH 109      36.254 130.202  48.760  1.00  0.00           C
ATOM   2601 3C31 POPEH 109      35.154 131.232  48.450  1.00  0.00           C
ATOM   2604 4C31 POPEH 109      34.814 132.142  49.640  1.00  0.00           C
ATOM   2607 5C31 POPEH 109      33.814 133.242  49.270  1.00  0.00           C
ATOM   2610 6C31 POPEH 109      33.424 134.142  50.440  1.00  0.00           C
ATOM   2614  NH3 POPEI 110      31.594  82.974  33.800  1.00  0.00           N
ATOM   2618  C12 POPEI 110      32.214  81.644  33.460  1.00  0.00           C
ATOM   2621  C11 POPEI 110      31.134  80.534  33.410  1.00  0.00           C
ATOM   2624  P   POPEI 110      32.764  78.434  33.060  1.00  0.00           P
ATOM   2625  O13 POPEI 110      32.214  77.094  32.750  1.00  0.00           O
ATOM   2626  O14 POPEI 110      33.334  79.194  31.910  1.00  0.00           O
ATOM   2627  O11 POPEI 110      33.844  78.294  34.210  1.00  0.00           O
ATOM   2628  O12 POPEI 110      31.644  79.264  33.770  1.00  0.00           O
ATOM   2629  C1  POPEI 110      33.504  77.764  35.490  1.00  0.00           C
ATOM   2632  C2  POPEI 110      34.614  78.084  36.530  1.00  0.00           C
ATOM   2634  O21 POPEI 110      34.644  77.114  37.610  1.00  0.00           O
ATOM   2635  C21 POPEI 110      33.664  77.184  38.510  1.00  0.00           C
ATOM   2636  O22 POPEI 110      32.604  77.774  38.380  1.00  0.00           O
ATOM   2637  C22 POPEI 110      34.074  76.424  39.770  1.00  0.00           C
ATOM   2640  C3  POPEI 110      34.654  79.564  37.040  1.00  0.00           C
ATOM   2643  O31 POPEI 110      35.734  79.714  38.000  1.00  0.00           O
ATOM   2644  C31 POPEI 110      35.574  80.694  38.890  1.00  0.00           C
ATOM   2645  O32 POPEI 110      34.704  81.554  38.850  1.00  0.00           O
ATOM   2646  C32 POPEI 110      36.594  80.554  40.020  1.00  0.00           C
ATOM   2649  C23 POPEI 110      35.274  77.084  40.490  1.00  0.00           C
ATOM   2652  C24 POPEI 110      35.984  76.154  41.470  1.00  0.00           C
ATOM   2655  C25 POPEI 110      35.334  76.004  42.850  1.00  0.00           C
ATOM   2658  C26 POPEI 110      34.164  75.004  42.900  1.00  0.00           C
ATOM   2661  C27 POPEI 110      33.894  74.464  44.310  1.00  0.00           C
ATOM   2664  C28 POPEI 110      33.104  73.144  44.290  1.00  0.00           C
ATOM   2667  C29 POPEI 110      33.194  72.354  45.560  1.00  0.00           C
ATOM   2669 0C21 POPEI 110      32.174  71.794  46.240  1.00  0.00           C
ATOM   2671 1C21 POPEI 110      30.704  71.884  45.940  1.00  0.00           C
ATOM   2674 2C21 POPEI 110      29.944  72.404  47.180  1.00  0.00           C
ATOM   2677 3C21 POPEI 110      28.424  72.434  46.970  1.00  0.00           C
ATOM   2680 4C21 POPEI 110      27.654  72.394  48.300  1.00  0.00           C
ATOM   2683 5C21 POPEI 110      27.904  73.614  49.200  1.00  0.00           C
ATOM   2686 6C21 POPEI 110      27.084  73.554  50.500  1.00  0.00           C
ATOM   2689 7C21 POPEI 110      27.274  74.774  51.400  1.00  0.00           C
ATOM   2692 8C21 POPEI 110      26.244  74.854  52.530  1.00  0.00           C
ATOM   2696  C33 POPEI 110      36.304  81.604  41.110  1.00  0.00           C
ATOM   2699  C34 POPEI 110      37.114  81.394  42.400  1.00  0.00           C
ATOM   2702  C35 POPEI 110      36.584  82.304  43.510  1.00  0.00           C
ATOM   2705  C36 POPEI 110      37.214  82.054  44.890  1.00  0.00           C
ATOM   2708  C37 POPEI 110      36.584  82.914  45.990  1.00  0.00           C
ATOM   2711  C38 POPEI 110      37.444  83.014  47.250  1.00  0.00           C
ATOM   2714  C39 POPEI 110      37.384  81.774  48.160  1.00  0.00           C
ATOM   2717 0C31 POPEI 110      38.354  81.894  49.340  1.00  0.00           C
ATOM   2720 1C31 POPEI 110      37.924  81.084  50.570  1.00  0.00           C
ATOM   2723 2C31 POPEI 110      38.844  81.324  51.780  1.00  0.00           C
ATOM   2726 3C31 POPEI 110      38.284  80.784  53.090  1.00  0.00           C
ATOM   2729 4C31 POPEI 110      39.164  81.144  54.300  1.00  0.00           C
ATOM   2732 5C31 POPEI 110      38.384  81.224  55.610  1.00  0.00           C
ATOM   2735 6C31 POPEI 110      39.264  81.564  56.820  1.00  0.00           C
ATOM   2739  NH3 POPEJ 111      80.004 115.254  75.400  1.00  0.00           N
ATOM   2743  C12 POPEJ 111      79.854 114.074  76.330  1.00  0.00           C
ATOM   2746  C11 POPEJ 111      78.374 113.814  76.690  1.00  0.00           C
ATOM   2749  P   POPEJ 111      77.054 111.574  77.120  1.00  0.00           P
ATOM   2750  O13 POPEJ 111      76.534 111.044  78.400  1.00  0.00           O
ATOM   2751  O14 POPEJ 111      76.044 112.224  76.270  1.00  0.00           O
ATOM   2752  O11 POPEJ 111      77.654 110.404  76.230  1.00  0.00           O
ATOM   2753  O12 POPEJ 111      78.264 112.554  77.350  1.00  0.00           O
ATOM   2754  C1  POPEJ 111      78.374 110.764  75.030  1.00  0.00           C
ATOM   2757  C2  POPEJ 111      77.844 109.944  73.820  1.00  0.00           C
ATOM   2759  O21 POPEJ 111      78.694 110.174  72.680  1.00  0.00           O
ATOM   2760  C21 POPEJ 111      78.524 109.274  71.730  1.00  0.00           C
ATOM   2761  O22 POPEJ 111      78.024 108.174  71.870  1.00  0.00           O
ATOM   2762  C22 POPEJ 111      78.984 109.844  70.390  1.00  0.00           C
ATOM   2765  C3  POPEJ 111      76.384 110.324  73.470  1.00  0.00           C
ATOM   2768  O31 POPEJ 111      75.684 109.154  72.990  1.00  0.00           O
ATOM   2769  C31 POPEJ 111      74.824 109.324  72.000  1.00  0.00           C
ATOM   2770  O32 POPEJ 111      74.504 110.404  71.530  1.00  0.00           O
ATOM   2771  C32 POPEJ 111      74.234 107.974  71.620  1.00  0.00           C
ATOM   2774  C23 POPEJ 111      78.594 108.904  69.230  1.00  0.00           C
ATOM   2777  C24 POPEJ 111      78.594 109.584  67.850  1.00  0.00           C
ATOM   2780  C25 POPEJ 111      79.914 109.494  67.090  1.00  0.00           C
ATOM   2783  C26 POPEJ 111      79.814 108.704  65.770  1.00  0.00           C
ATOM   2786  C27 POPEJ 111      81.094 108.814  64.930  1.00  0.00           C
ATOM   2789  C28 POPEJ 111      81.064 107.974  63.640  1.00  0.00           C
ATOM   2792  C29 POPEJ 111      80.114 108.504  62.590  1.00  0.00           C
ATOM   2794 0C21 POPEJ 111      80.194 108.254  61.270  1.00  0.00           C
ATOM   2796 1C21 POPEJ 111      81.214 107.374  60.580  1.00  0.00           C
ATOM   2799 2C21 POPEJ 111      80.604 106.024  60.180  1.00  0.00           C
ATOM   2802 3C21 POPEJ 111      81.624 104.994  59.680  1.00  0.00           C
ATOM   2805 4C21 POPEJ 111      80.984 103.604  59.550  1.00  0.00           C
ATOM   2808 5C21 POPEJ 111      81.924 102.494  59.040  1.00  0.00           C
ATOM   2811 6C21 POPEJ 111      83.214 102.314  59.870  1.00  0.00           C
ATOM   2814 7C21 POPEJ 111      84.404 103.094  59.310  1.00  0.00           C
ATOM   2817 8C21 POPEJ 111      85.664 102.984  60.180  1.00  0.00           C
ATOM   2821  C33 POPEJ 111      73.414 108.084  70.320  1.00  0.00           C
ATOM   2824  C34 POPEJ 111      74.354 108.124  69.120  1.00  0.00           C
ATOM   2827  C35 POPEJ 111      73.694 108.424  67.780  1.00  0.00           C
ATOM   2830  C36 POPEJ 111      74.694 108.724  66.660  1.00  0.00           C
ATOM   2833  C37 POPEJ 111      74.294 109.914  65.770  1.00  0.00           C
ATOM   2836  C38 POPEJ 111      75.424 110.314  64.810  1.00  0.00           C
ATOM   2839  C39 POPEJ 111      75.554 109.404  63.580  1.00  0.00           C
ATOM   2842 0C31 POPEJ 111      74.384 109.584  62.600  1.00  0.00           C
ATOM   2845 1C31 POPEJ 111      74.664 109.004  61.210  1.00  0.00           C
ATOM   2848 2C31 POPEJ 111      73.764 109.614  60.140  1.00  0.00           C
ATOM   2851 3C31 POPEJ 111      73.994 109.024  58.740  1.00  0.00           C
ATOM   2854 4C31 POPEJ 111      75.424 109.184  58.190  1.00  0.00           C
ATOM   2857 5C31 POPEJ 111      75.664 108.344  56.930  1.00  0.00           C
ATOM   2860 6C31 POPEJ 111      77.104 108.404  56.410  1.00  0.00           C
ATOM   2864  NH3 POPEK 112      53.314  61.104  36.350  1.00  0.00           N
ATOM   2868  C12 POPEK 112      52.194  60.154  36.660  1.00  0.00           C
ATOM   2871  C11 POPEK 112      50.954  60.474  35.820  1.00  0.00           C
ATOM   2874  P   POPEK 112      48.464  60.064  36.520  1.00  0.00           P
ATOM   2875  O13 POPEK 112      48.274  61.414  35.980  1.00  0.00           O
ATOM   2876  O14 POPEK 112      47.464  59.014  36.180  1.00  0.00           O
ATOM   2877  O11 POPEK 112      48.544  60.194  38.090  1.00  0.00           O
ATOM   2878  O12 POPEK 112      49.904  59.574  36.170  1.00  0.00           O
ATOM   2879  C1  POPEK 112      49.044  59.124  38.900  1.00  0.00           C
ATOM   2882  C2  POPEK 112      50.084  59.664  39.920  1.00  0.00           C
ATOM   2884  O21 POPEK 112      50.944  58.634  40.390  1.00  0.00           O
ATOM   2885  C21 POPEK 112      50.364  57.654  41.090  1.00  0.00           C
ATOM   2886  O22 POPEK 112      49.164  57.514  41.260  1.00  0.00           O
ATOM   2887  C22 POPEK 112      51.454  56.804  41.740  1.00  0.00           C
ATOM   2890  C3  POPEK 112      49.494  60.474  41.110  1.00  0.00           C
ATOM   2893  O31 POPEK 112      50.514  60.784  42.080  1.00  0.00           O
ATOM   2894  C31 POPEK 112      50.304  60.334  43.330  1.00  0.00           C
ATOM   2895  O32 POPEK 112      49.394  59.614  43.690  1.00  0.00           O
ATOM   2896  C32 POPEK 112      51.414  60.874  44.220  1.00  0.00           C
ATOM   2899  C23 POPEK 112      51.054  56.404  43.170  1.00  0.00           C
ATOM   2902  C24 POPEK 112      52.074  56.804  44.240  1.00  0.00           C
ATOM   2905  C25 POPEK 112      51.444  56.734  45.640  1.00  0.00           C
ATOM   2908  C26 POPEK 112      52.454  56.794  46.790  1.00  0.00           C
ATOM   2911  C27 POPEK 112      51.774  56.444  48.120  1.00  0.00           C
ATOM   2914  C28 POPEK 112      52.754  56.114  49.260  1.00  0.00           C
ATOM   2917  C29 POPEK 112      53.204  57.334  50.020  1.00  0.00           C
ATOM   2919 0C21 POPEK 112      53.344  57.404  51.360  1.00  0.00           C
ATOM   2921 1C21 POPEK 112      53.144  56.254  52.320  1.00  0.00           C
ATOM   2924 2C21 POPEK 112      51.694  56.104  52.830  1.00  0.00           C
ATOM   2927 3C21 POPEK 112      51.584  54.874  53.750  1.00  0.00           C
ATOM   2930 4C21 POPEK 112      50.244  54.714  54.460  1.00  0.00           C
ATOM   2933 5C21 POPEK 112      50.284  53.504  55.400  1.00  0.00           C
ATOM   2936 6C21 POPEK 112      48.954  53.194  56.110  1.00  0.00           C
ATOM   2939 7C21 POPEK 112      49.034  51.894  56.920  1.00  0.00           C
ATOM   2942 8C21 POPEK 112      47.684  51.334  57.390  1.00  0.00           C
ATOM   2946  C33 POPEK 112      50.864  61.444  45.540  1.00  0.00           C
ATOM   2949  C34 POPEK 112      51.714  61.044  46.740  1.00  0.00           C
ATOM   2952  C35 POPEK 112      51.844  62.194  47.730  1.00  0.00           C
ATOM   2955  C36 POPEK 112      52.364  61.754  49.100  1.00  0.00           C
ATOM   2958  C37 POPEK 112      51.304  60.974  49.900  1.00  0.00           C
ATOM   2961  C38 POPEK 112      51.594  60.994  51.400  1.00  0.00           C
ATOM   2964  C39 POPEK 112      50.354  60.664  52.230  1.00  0.00           C
ATOM   2967 0C31 POPEK 112      50.614  60.884  53.720  1.00  0.00           C
ATOM   2970 1C31 POPEK 112      49.474  60.374  54.610  1.00  0.00           C
ATOM   2973 2C31 POPEK 112      49.774  60.584  56.100  1.00  0.00           C
ATOM   2976 3C31 POPEK 112      50.644  59.484  56.720  1.00  0.00           C
ATOM   2979 4C31 POPEK 112      51.064  59.844  58.150  1.00  0.00           C
ATOM   2982 5C31 POPEK 112      51.754  58.684  58.900  1.00  0.00           C
ATOM   2985 6C31 POPEK 112      51.954  58.944  60.390  1.00  0.00           C
ATOM   2989  NH3 POPEL 113      78.494  76.244  40.350  1.00  0.00           N
ATOM   2993  C12 POPEL 113      78.584  77.604  39.690  1.00  0.00           C
ATOM   2996  C11 POPEL 113      77.714  77.704  38.410  1.00  0.00           C
ATOM   2999  P   POPEL 113      75.614  78.874  37.380  1.00  0.00           P
ATOM   3000  O13 POPEL 113      75.514  80.284  36.950  1.00  0.00           O
ATOM   3001  O14 POPEL 113      75.914  77.884  36.320  1.00  0.00           O
ATOM   3002  O11 POPEL 113      74.214  78.564  38.080  1.00  0.00           O
ATOM   3003  O12 POPEL 113      76.684  78.704  38.550  1.00  0.00           O
ATOM   3004  C1  POPEL 113      73.664  77.234  38.090  1.00  0.00           C
ATOM   3007  C2  POPEL 113      73.514  76.714  39.540  1.00  0.00           C
ATOM   3009  O21 POPEL 113      74.834  76.704  40.090  1.00  0.00           O
ATOM   3010  C21 POPEL 113      75.104  76.854  41.380  1.00  0.00           C
ATOM   3011  O22 POPEL 113      76.194  76.574  41.880  1.00  0.00           O
ATOM   3012  C22 POPEL 113      74.014  77.514  42.220  1.00  0.00           C
ATOM   3015  C3  POPEL 113      72.904  75.284  39.600  1.00  0.00           C
ATOM   3018  O31 POPEL 113      72.874  74.814  40.960  1.00  0.00           O
ATOM   3019  C31 POPEL 113      71.824  74.104  41.350  1.00  0.00           C
ATOM   3020  O32 POPEL 113      70.834  73.864  40.700  1.00  0.00           O
ATOM   3021  C32 POPEL 113      72.074  73.704  42.800  1.00  0.00           C
ATOM   3024  C23 POPEL 113      74.524  77.814  43.660  1.00  0.00           C
ATOM   3027  C24 POPEL 113      73.654  78.894  44.320  1.00  0.00           C
ATOM   3030  C25 POPEL 113      74.064  79.274  45.750  1.00  0.00           C
ATOM   3033  C26 POPEL 113      73.334  78.504  46.850  1.00  0.00           C
ATOM   3036  C27 POPEL 113      74.224  77.584  47.690  1.00  0.00           C
ATOM   3039  C28 POPEL 113      73.384  76.874  48.760  1.00  0.00           C
ATOM   3042  C29 POPEL 113      74.234  76.224  49.820  1.00  0.00           C
ATOM   3044 0C21 POPEL 113      74.384  76.654  51.090  1.00  0.00           C
ATOM   3046 1C21 POPEL 113      73.734  77.884  51.700  1.00  0.00           C
ATOM   3049 2C21 POPEL 113      74.604  78.604  52.750  1.00  0.00           C
ATOM   3052 3C21 POPEL 113      73.744  79.324  53.800  1.00  0.00           C
ATOM   3055 4C21 POPEL 113      74.494  80.364  54.650  1.00  0.00           C
ATOM   3058 5C21 POPEL 113      75.794  79.834  55.280  1.00  0.00           C
ATOM   3061 6C21 POPEL 113      76.314  80.784  56.370  1.00  0.00           C
ATOM   3064 7C21 POPEL 113      77.654  80.344  56.970  1.00  0.00           C
ATOM   3067 8C21 POPEL 113      78.174  81.304  58.030  1.00  0.00           C
ATOM   3071  C33 POPEL 113      71.154  74.454  43.770  1.00  0.00           C
ATOM   3074  C34 POPEL 113      71.024  73.724  45.110  1.00  0.00           C
ATOM   3077  C35 POPEL 113      72.334  73.534  45.870  1.00  0.00           C
ATOM   3080  C36 POPEL 113      72.144  72.714  47.160  1.00  0.00           C
ATOM   3083  C37 POPEL 113      73.154  73.094  48.250  1.00  0.00           C
ATOM   3086  C38 POPEL 113      73.504  71.954  49.210  1.00  0.00           C
ATOM   3089  C39 POPEL 113      72.394  71.474  50.150  1.00  0.00           C
ATOM   3092 0C31 POPEL 113      72.944  70.384  51.090  1.00  0.00           C
ATOM   3095 1C31 POPEL 113      71.854  69.724  51.940  1.00  0.00           C
ATOM   3098 2C31 POPEL 113      72.414  68.854  53.070  1.00  0.00           C
ATOM   3101 3C31 POPEL 113      72.994  69.714  54.200  1.00  0.00           C
ATOM   3104 4C31 POPEL 113      73.484  68.924  55.410  1.00  0.00           C
ATOM   3107 5C31 POPEL 113      73.634  69.834  56.640  1.00  0.00           C
ATOM   3110 6C31 POPEL 113      74.514  69.244  57.740  1.00  0.00           C
ATOM   3114  NH3 POPEM 114     115.854 109.634  35.150  1.00  0.00           N
ATOM   3118  C12 POPEM 114     117.244 109.804  34.620  1.00  0.00           C
ATOM   3121  C11 POPEM 114     117.614 108.724  33.610  1.00  0.00           C
ATOM   3124  P   POPEM 114     120.074 108.074  34.240  1.00  0.00           P
ATOM   3125  O13 POPEM 114     120.444 106.794  33.610  1.00  0.00           O
ATOM   3126  O14 POPEM 114     121.154 109.024  34.620  1.00  0.00           O
ATOM   3127  O11 POPEM 114     119.294 107.794  35.600  1.00  0.00           O
ATOM   3128  O12 POPEM 114     119.004 108.814  33.350  1.00  0.00           O
ATOM   3129  C1  POPEM 114     119.594 106.674  36.420  1.00  0.00           C
ATOM   3132  C2  POPEM 114     119.394 107.034  37.910  1.00  0.00           C
ATOM   3134  O21 POPEM 114     119.354 105.834  38.700  1.00  0.00           O
ATOM   3135  C21 POPEM 114     120.444 105.444  39.330  1.00  0.00           C
ATOM   3136  O22 POPEM 114     121.564 105.934  39.230  1.00  0.00           O
ATOM   3137  C22 POPEM 114     120.044 104.234  40.180  1.00  0.00           C
ATOM   3140  C3  POPEM 114     118.044 107.764  38.130  1.00  0.00           C
ATOM   3143  O31 POPEM 114     117.944 108.234  39.480  1.00  0.00           O
ATOM   3144  C31 POPEM 114     116.804 108.074  40.120  1.00  0.00           C
ATOM   3145  O32 POPEM 114     115.804 107.514  39.680  1.00  0.00           O
ATOM   3146  C32 POPEM 114     116.924 108.714  41.510  1.00  0.00           C
ATOM   3149  C23 POPEM 114     121.124 103.734  41.160  1.00  0.00           C
ATOM   3152  C24 POPEM 114     120.544 102.784  42.220  1.00  0.00           C
ATOM   3155  C25 POPEM 114     121.584 102.284  43.240  1.00  0.00           C
ATOM   3158  C26 POPEM 114     120.934 101.574  44.450  1.00  0.00           C
ATOM   3161  C27 POPEM 114     121.914 101.374  45.610  1.00  0.00           C
ATOM   3164  C28 POPEM 114     121.244 101.054  46.960  1.00  0.00           C
ATOM   3167  C29 POPEM 114     120.724  99.644  47.110  1.00  0.00           C
ATOM   3169 0C21 POPEM 114     119.794  99.244  48.000  1.00  0.00           C
ATOM   3171 1C21 POPEM 114     119.074 100.114  49.010  1.00  0.00           C
ATOM   3174 2C21 POPEM 114     119.044  99.514  50.430  1.00  0.00           C
ATOM   3177 3C21 POPEM 114     118.154  98.264  50.580  1.00  0.00           C
ATOM   3180 4C21 POPEM 114     118.084  97.754  52.020  1.00  0.00           C
ATOM   3183 5C21 POPEM 114     117.094  98.514  52.920  1.00  0.00           C
ATOM   3186 6C21 POPEM 114     115.644  98.024  52.780  1.00  0.00           C
ATOM   3189 7C21 POPEM 114     114.694  98.734  53.750  1.00  0.00           C
ATOM   3192 8C21 POPEM 114     113.234  98.284  53.620  1.00  0.00           C
ATOM   3196  C33 POPEM 114     116.594 107.754  42.670  1.00  0.00           C
ATOM   3199  C34 POPEM 114     117.824 107.064  43.290  1.00  0.00           C
ATOM   3202  C35 POPEM 114     117.384 106.064  44.360  1.00  0.00           C
ATOM   3205  C36 POPEM 114     118.474 105.664  45.370  1.00  0.00           C
ATOM   3208  C37 POPEM 114     117.844 105.154  46.680  1.00  0.00           C
ATOM   3211  C38 POPEM 114     118.874 104.934  47.790  1.00  0.00           C
ATOM   3214  C39 POPEM 114     118.264 105.034  49.190  1.00  0.00           C
ATOM   3217 0C31 POPEM 114     119.334 105.164  50.290  1.00  0.00           C
ATOM   3220 1C31 POPEM 114     120.064 103.844  50.560  1.00  0.00           C
ATOM   3223 2C31 POPEM 114     121.124 103.994  51.660  1.00  0.00           C
ATOM   3226 3C31 POPEM 114     121.604 102.654  52.230  1.00  0.00           C
ATOM   3229 4C31 POPEM 114     120.594 102.044  53.220  1.00  0.00           C
ATOM   3232 5C31 POPEM 114     120.954 100.614  53.650  1.00  0.00           C
ATOM   3235 6C31 POPEM 114     119.984 100.054  54.690  1.00  0.00           C
ATOM   3239  NH3 POPEN 115      40.704  96.534  73.220  1.00  0.00           N
ATOM   3243  C12 POPEN 115      41.874  95.764  73.790  1.00  0.00           C
ATOM   3246  C11 POPEN 115      41.424  94.724  74.830  1.00  0.00           C
ATOM   3249  P   POPEN 115      42.454  92.924  76.430  1.00  0.00           P
ATOM   3250  O13 POPEN 115      43.624  92.924  77.340  1.00  0.00           O
ATOM   3251  O14 POPEN 115      41.114  93.034  77.040  1.00  0.00           O
ATOM   3252  O11 POPEN 115      42.454  91.504  75.740  1.00  0.00           O
ATOM   3253  O12 POPEN 115      42.564  93.944  75.230  1.00  0.00           O
ATOM   3254  C1  POPEN 115      42.254  91.314  74.340  1.00  0.00           C
ATOM   3257  C2  POPEN 115      43.584  91.034  73.620  1.00  0.00           C
ATOM   3259  O21 POPEN 115      43.354  90.714  72.240  1.00  0.00           O
ATOM   3260  C21 POPEN 115      43.054  91.714  71.440  1.00  0.00           C
ATOM   3261  O22 POPEN 115      42.934  92.884  71.760  1.00  0.00           O
ATOM   3262  C22 POPEN 115      42.884  91.194  70.010  1.00  0.00           C
ATOM   3265  C3  POPEN 115      44.384  89.874  74.270  1.00  0.00           C
ATOM   3268  O31 POPEN 115      45.624  89.744  73.560  1.00  0.00           O
ATOM   3269  C31 POPEN 115      46.414  88.754  73.900  1.00  0.00           C
ATOM   3270  O32 POPEN 115      46.254  87.994  74.820  1.00  0.00           O
ATOM   3271  C32 POPEN 115      47.604  88.704  72.920  1.00  0.00           C
ATOM   3274  C23 POPEN 115      43.854  90.044  69.690  1.00  0.00           C
ATOM   3277  C24 POPEN 115      43.584  89.374  68.340  1.00  0.00           C
ATOM   3280  C25 POPEN 115      43.784  90.274  67.120  1.00  0.00           C
ATOM   3283  C26 POPEN 115      44.464  89.484  65.990  1.00  0.00           C
ATOM   3286  C27 POPEN 115      44.194  90.034  64.590  1.00  0.00           C
ATOM   3289  C28 POPEN 115      44.634  89.054  63.490  1.00  0.00           C
ATOM   3292  C29 POPEN 115      46.134  89.014  63.360  1.00  0.00           C
ATOM   3294 0C21 POPEN 115      46.814  89.334  62.250  1.00  0.00           C
ATOM   3296 1C21 POPEN 115      46.174  89.754  60.950  1.00  0.00           C
ATOM   3299 2C21 POPEN 115      47.224  89.924  59.840  1.00  0.00           C
ATOM   3302 3C21 POPEN 115      47.934  88.614  59.480  1.00  0.00           C
ATOM   3305 4C21 POPEN 115      49.084  88.824  58.490  1.00  0.00           C
ATOM   3308 5C21 POPEN 115      49.874  87.534  58.260  1.00  0.00           C
ATOM   3311 6C21 POPEN 115      51.064  87.734  57.320  1.00  0.00           C
ATOM   3314 7C21 POPEN 115      51.464  86.454  56.590  1.00  0.00           C
ATOM   3317 8C21 POPEN 115      52.644  86.664  55.630  1.00  0.00           C
ATOM   3321  C33 POPEN 115      47.484  89.714  71.750  1.00  0.00           C
ATOM   3324  C34 POPEN 115      48.494  89.484  70.610  1.00  0.00           C
ATOM   3327  C35 POPEN 115      48.014  90.094  69.280  1.00  0.00           C
ATOM   3330  C36 POPEN 115      49.164  90.444  68.320  1.00  0.00           C
ATOM   3333  C37 POPEN 115      48.694  90.774  66.890  1.00  0.00           C
ATOM   3336  C38 POPEN 115      49.824  91.244  65.960  1.00  0.00           C
ATOM   3339  C39 POPEN 115      50.724  90.124  65.400  1.00  0.00           C
ATOM   3342 0C31 POPEN 115      50.074  89.344  64.240  1.00  0.00           C
ATOM   3345 1C31 POPEN 115      50.974  88.214  63.710  1.00  0.00           C
ATOM   3348 2C31 POPEN 115      50.384  87.504  62.480  1.00  0.00           C
ATOM   3351 3C31 POPEN 115      51.324  86.444  61.870  1.00  0.00           C
ATOM   3354 4C31 POPEN 115      52.674  87.024  61.420  1.00  0.00           C
ATOM   3357 5C31 POPEN 115      53.454  86.114  60.470  1.00  0.00           C
ATOM   3360 6C31 POPEN 115      54.824  86.684  60.090  1.00  0.00           C
ATOM   3364  NH3 POPEO 116      17.774  71.064  79.560  1.00  0.00           N
ATOM   3368  C12 POPEO 116      18.304  72.264  78.820  1.00  0.00           C
ATOM   3371  C11 POPEO 116      17.954  73.584  79.520  1.00  0.00           C
ATOM   3374  P   POPEO 116      15.434  73.644  78.810  1.00  0.00           P
ATOM   3375  O13 POPEO 116      15.254  72.244  78.380  1.00  0.00           O
ATOM   3376  O14 POPEO 116      14.214  74.294  79.330  1.00  0.00           O
ATOM   3377  O11 POPEO 116      16.074  74.444  77.610  1.00  0.00           O
ATOM   3378  O12 POPEO 116      16.584  73.684  79.910  1.00  0.00           O
ATOM   3379  C1  POPEO 116      15.334  74.344  76.380  1.00  0.00           C
ATOM   3382  C2  POPEO 116      16.184  74.624  75.110  1.00  0.00           C
ATOM   3384  O21 POPEO 116      15.574  74.044  73.950  1.00  0.00           O
ATOM   3385  C21 POPEO 116      15.364  72.754  73.810  1.00  0.00           C
ATOM   3386  O22 POPEO 116      15.624  71.874  74.620  1.00  0.00           O
ATOM   3387  C22 POPEO 116      14.714  72.544  72.430  1.00  0.00           C
ATOM   3390  C3  POPEO 116      17.694  74.264  75.180  1.00  0.00           C
ATOM   3393  O31 POPEO 116      18.464  75.134  74.310  1.00  0.00           O
ATOM   3394  C31 POPEO 116      18.424  74.834  73.010  1.00  0.00           C
ATOM   3395  O32 POPEO 116      17.914  73.844  72.510  1.00  0.00           O
ATOM   3396  C32 POPEO 116      19.044  76.004  72.240  1.00  0.00           C
ATOM   3399  C23 POPEO 116      13.944  71.214  72.270  1.00  0.00           C
ATOM   3402  C24 POPEO 116      13.304  71.044  70.870  1.00  0.00           C
ATOM   3405  C25 POPEO 116      14.354  70.644  69.830  1.00  0.00           C
ATOM   3408  C26 POPEO 116      13.814  70.134  68.490  1.00  0.00           C
ATOM   3411  C27 POPEO 116      14.854  69.244  67.780  1.00  0.00           C
ATOM   3414  C28 POPEO 116      14.344  68.554  66.500  1.00  0.00           C
ATOM   3417  C29 POPEO 116      15.224  67.464  65.950  1.00  0.00           C
ATOM   3419 0C21 POPEO 116      14.844  66.524  65.060  1.00  0.00           C
ATOM   3421 1C21 POPEO 116      13.484  66.374  64.430  1.00  0.00           C
ATOM   3424 2C21 POPEO 116      13.414  66.834  62.950  1.00  0.00           C
ATOM   3427 3C21 POPEO 116      14.114  65.874  61.980  1.00  0.00           C
ATOM   3430 4C21 POPEO 116      14.164  66.404  60.540  1.00  0.00           C
ATOM   3433 5C21 POPEO 116      12.794  66.434  59.850  1.00  0.00           C
ATOM   3436 6C21 POPEO 116      12.844  67.074  58.450  1.00  0.00           C
ATOM   3439 7C21 POPEO 116      11.484  67.064  57.760  1.00  0.00           C
ATOM   3442 8C21 POPEO 116      11.504  67.684  56.360  1.00  0.00           C
ATOM   3446  C33 POPEO 116      18.614  76.034  70.750  1.00  0.00           C
ATOM   3449  C34 POPEO 116      19.024  77.364  70.090  1.00  0.00           C
ATOM   3452  C35 POPEO 116      18.394  77.564  68.710  1.00  0.00           C
ATOM   3455  C36 POPEO 116      18.444  79.034  68.280  1.00  0.00           C
ATOM   3458  C37 POPEO 116      17.634  79.274  67.010  1.00  0.00           C
ATOM   3461  C38 POPEO 116      17.484  80.764  66.670  1.00  0.00           C
ATOM   3464  C39 POPEO 116      16.564  81.514  67.630  1.00  0.00           C
ATOM   3467 0C31 POPEO 116      16.394  82.984  67.240  1.00  0.00           C
ATOM   3470 1C31 POPEO 116      15.304  83.684  68.070  1.00  0.00           C
ATOM   3473 2C31 POPEO 116      15.244  85.184  67.780  1.00  0.00           C
ATOM   3476 3C31 POPEO 116      14.074  85.914  68.450  1.00  0.00           C
ATOM   3479 4C31 POPEO 116      12.714  85.464  67.930  1.00  0.00           C
ATOM   3482 5C31 POPEO 116      11.574  86.384  68.370  1.00  0.00           C
ATOM   3485 6C31 POPEO 116      10.194  85.784  68.110  1.00  0.00           C
ATOM   3489  NH3 POPEP 117     118.374  12.344  34.960  1.00  0.00           N
ATOM   3493  C12 POPEP 117     118.344  13.484  33.990  1.00  0.00           C
ATOM   3496  C11 POPEP 117     118.174  14.824  34.730  1.00  0.00           C
ATOM   3499  P   POPEP 117     119.434  16.644  33.320  1.00  0.00           P
ATOM   3500  O13 POPEP 117     120.494  15.684  32.980  1.00  0.00           O
ATOM   3501  O14 POPEP 117     119.094  17.654  32.300  1.00  0.00           O
ATOM   3502  O11 POPEP 117     119.964  17.444  34.580  1.00  0.00           O
ATOM   3503  O12 POPEP 117     118.134  15.914  33.820  1.00  0.00           O
ATOM   3504  C1  POPEP 117     119.054  18.324  35.260  1.00  0.00           C
ATOM   3507  C2  POPEP 117     119.814  19.204  36.290  1.00  0.00           C
ATOM   3509  O21 POPEP 117     118.914  19.824  37.230  1.00  0.00           O
ATOM   3510  C21 POPEP 117     118.484  19.014  38.190  1.00  0.00           C
ATOM   3511  O22 POPEP 117     118.494  17.804  38.140  1.00  0.00           O
ATOM   3512  C22 POPEP 117     118.124  19.824  39.420  1.00  0.00           C
ATOM   3515  C3  POPEP 117     120.694  20.304  35.600  1.00  0.00           C
ATOM   3518  O31 POPEP 117     120.644  21.564  36.320  1.00  0.00           O
ATOM   3519  C31 POPEP 117     121.404  21.654  37.410  1.00  0.00           C
ATOM   3520  O32 POPEP 117     122.474  21.114  37.620  1.00  0.00           O
ATOM   3521  C32 POPEP 117     120.674  22.624  38.340  1.00  0.00           C
ATOM   3524  C23 POPEP 117     118.924  19.234  40.610  1.00  0.00           C
ATOM   3527  C24 POPEP 117     118.884  20.104  41.860  1.00  0.00           C
ATOM   3530  C25 POPEP 117     119.354  19.334  43.100  1.00  0.00           C
ATOM   3533  C26 POPEP 117     120.754  18.734  42.960  1.00  0.00           C
ATOM   3536  C27 POPEP 117     121.234  18.064  44.260  1.00  0.00           C
ATOM   3539  C28 POPEP 117     122.554  17.324  44.070  1.00  0.00           C
ATOM   3542  C29 POPEP 117     122.824  16.444  45.260  1.00  0.00           C
ATOM   3544 0C21 POPEP 117     123.964  16.324  45.950  1.00  0.00           C
ATOM   3546 1C21 POPEP 117     125.264  17.044  45.740  1.00  0.00           C
ATOM   3549 2C21 POPEP 117     125.544  17.994  46.910  1.00  0.00           C
ATOM   3552 3C21 POPEP 117     125.574  17.284  48.260  1.00  0.00           C
ATOM   3555 4C21 POPEP 117     126.124  18.204  49.360  1.00  0.00           C
ATOM   3558 5C21 POPEP 117     126.044  17.584  50.770  1.00  0.00           C
ATOM   3561 6C21 POPEP 117     126.594  16.154  50.810  1.00  0.00           C
ATOM   3564 7C21 POPEP 117     126.664  15.584  52.220  1.00  0.00           C
ATOM   3567 8C21 POPEP 117     126.994  14.094  52.200  1.00  0.00           C
ATOM   3571  C33 POPEP 117     121.064  22.534  39.820  1.00  0.00           C
ATOM   3574  C34 POPEP 117     120.074  23.334  40.670  1.00  0.00           C
ATOM   3577  C35 POPEP 117     120.574  23.594  42.100  1.00  0.00           C
ATOM   3580  C36 POPEP 117     121.354  24.914  42.240  1.00  0.00           C
ATOM   3583  C37 POPEP 117     120.474  26.144  41.960  1.00  0.00           C
ATOM   3586  C38 POPEP 117     120.744  27.324  42.910  1.00  0.00           C
ATOM   3589  C39 POPEP 117     120.304  27.044  44.350  1.00  0.00           C
ATOM   3592 0C31 POPEP 117     120.534  28.244  45.280  1.00  0.00           C
ATOM   3595 1C31 POPEP 117     120.334  27.894  46.760  1.00  0.00           C
ATOM   3598 2C31 POPEP 117     120.814  29.024  47.660  1.00  0.00           C
ATOM   3601 3C31 POPEP 117     120.664  28.744  49.160  1.00  0.00           C
ATOM   3604 4C31 POPEP 117     121.134  29.924  50.040  1.00  0.00           C
ATOM   3607 5C31 POPEP 117     121.674  29.474  51.400  1.00  0.00           C
ATOM   3610 6C31 POPEP 117     122.254  30.624  52.230  1.00  0.00           C
ATOM   3614  NH3 POPEQ 118     129.484 130.852  78.810  1.00  0.00           N
ATOM   3618  C12 POPEQ 118     128.624 130.882  80.040  1.00  0.00           C
ATOM   3621  C11 POPEQ 118     129.534 130.682  81.270  1.00  0.00           C
ATOM   3624  P   POPEQ 118     130.232 128.124  81.210  1.00  0.00           P
ATOM   3625  O13 POPEQ 118     129.634 127.854  82.530  1.00  0.00           O
ATOM   3626  O14 POPEQ 118     131.462 127.404  80.840  1.00  0.00           O
ATOM   3627  O11 POPEQ 118     129.174 127.874  80.070  1.00  0.00           O
ATOM   3628  O12 POPEQ 118     130.512 129.662  81.070  1.00  0.00           O
ATOM   3629  C1  POPEQ 118     128.074 127.004  80.340  1.00  0.00           C
ATOM   3632  C2  POPEQ 118     127.424 126.534  79.010  1.00  0.00           C
ATOM   3634  O21 POPEQ 118     127.044 127.614  78.150  1.00  0.00           O
ATOM   3635  C21 POPEQ 118     126.054 128.394  78.570  1.00  0.00           C
ATOM   3636  O22 POPEQ 118     125.584 128.414  79.700  1.00  0.00           O
ATOM   3637  C22 POPEQ 118     125.544 129.294  77.450  1.00  0.00           C
ATOM   3640  C3  POPEQ 118     126.274 125.494  79.200  1.00  0.00           C
ATOM   3643  O31 POPEQ 118     126.194 124.584  78.080  1.00  0.00           O
ATOM   3644  C31 POPEQ 118     125.584 125.084  77.000  1.00  0.00           C
ATOM   3645  O32 POPEQ 118     124.994 126.154  76.970  1.00  0.00           O
ATOM   3646  C32 POPEQ 118     125.744 124.074  75.850  1.00  0.00           C
ATOM   3649  C23 POPEQ 118     126.444 129.354  76.190  1.00  0.00           C
ATOM   3652  C24 POPEQ 118     125.894 130.362  75.180  1.00  0.00           C
ATOM   3655  C25 POPEQ 118     126.514 130.232  73.780  1.00  0.00           C
ATOM   3658  C26 POPEQ 118     125.844 131.172  72.770  1.00  0.00           C
ATOM   3661  C27 POPEQ 118     126.184 132.652  72.990  1.00  0.00           C
ATOM   3664  C28 POPEQ 118     125.444 133.642  72.060  1.00  0.00           C
ATOM   3667  C29 POPEQ 118     124.104 134.072  72.600  1.00  0.00           C
ATOM   3669 0C21 POPEQ 118     123.114 134.692  71.920  1.00  0.00           C
ATOM   3671 1C21 POPEQ 118     123.084 135.032  70.450  1.00  0.00           C
ATOM   3674 2C21 POPEQ 118     121.804 134.482  69.800  1.00  0.00           C
ATOM   3677 3C21 POPEQ 118     121.724 132.942  69.850  1.00  0.00           C
ATOM   3680 4C21 POPEQ 118     120.494 132.342  69.160  1.00  0.00           C
ATOM   3683 5C21 POPEQ 118     119.124 132.862  69.620  1.00  0.00           C
ATOM   3686 6C21 POPEQ 118     118.784 132.682  71.100  1.00  0.00           C
ATOM   3689 7C21 POPEQ 118     117.314 133.032  71.400  1.00  0.00           C
ATOM   3692 8C21 POPEQ 118     117.104 133.942  72.610  1.00  0.00           C
ATOM   3696  C33 POPEQ 118     125.304 124.594  74.460  1.00  0.00           C
ATOM   3699  C34 POPEQ 118     126.394 125.394  73.730  1.00  0.00           C
ATOM   3702  C35 POPEQ 118     125.974 125.934  72.340  1.00  0.00           C
ATOM   3705  C36 POPEQ 118     125.794 124.874  71.240  1.00  0.00           C
ATOM   3708  C37 POPEQ 118     125.624 125.514  69.850  1.00  0.00           C
ATOM   3711  C38 POPEQ 118     125.784 124.534  68.670  1.00  0.00           C
ATOM   3714  C39 POPEQ 118     124.484 123.864  68.200  1.00  0.00           C
ATOM   3717 0C31 POPEQ 118     123.524 124.704  67.350  1.00  0.00           C
ATOM   3720 1C31 POPEQ 118     122.414 123.814  66.770  1.00  0.00           C
ATOM   3723 2C31 POPEQ 118     121.284 124.544  66.040  1.00  0.00           C
ATOM   3726 3C31 POPEQ 118     120.204 123.564  65.570  1.00  0.00           C
ATOM   3729 4C31 POPEQ 118     118.844 124.224  65.330  1.00  0.00           C
ATOM   3732 5C31 POPEQ 118     117.794 123.234  64.810  1.00  0.00           C
ATOM   3735 6C31 POPEQ 118     116.354 123.714  64.960  1.00  0.00           C
ATOM   3739  NH3 POPER 119      89.224  46.894  74.570  1.00  0.00           N
ATOM   3743  C12 POPER 119      90.644  47.294  74.860  1.00  0.00           C
ATOM   3746  C11 POPER 119      90.804  47.534  76.360  1.00  0.00           C
ATOM   3749  P   POPER 119      92.884  46.154  77.160  1.00  0.00           P
ATOM   3750  O13 POPER 119      92.574  45.804  78.570  1.00  0.00           O
ATOM   3751  O14 POPER 119      92.514  45.164  76.120  1.00  0.00           O
ATOM   3752  O11 POPER 119      94.404  46.564  76.950  1.00  0.00           O
ATOM   3753  O12 POPER 119      92.184  47.514  76.740  1.00  0.00           O
ATOM   3754  C1  POPER 119      95.004  46.474  75.650  1.00  0.00           C
ATOM   3757  C2  POPER 119      94.854  47.754  74.810  1.00  0.00           C
ATOM   3759  O21 POPER 119      95.394  47.484  73.520  1.00  0.00           O
ATOM   3760  C21 POPER 119      94.594  47.634  72.500  1.00  0.00           C
ATOM   3761  O22 POPER 119      93.404  47.924  72.540  1.00  0.00           O
ATOM   3762  C22 POPER 119      95.394  47.404  71.230  1.00  0.00           C
ATOM   3765  C3  POPER 119      95.634  48.944  75.390  1.00  0.00           C
ATOM   3768  O31 POPER 119      95.274  50.114  74.630  1.00  0.00           O
ATOM   3769  C31 POPER 119      96.214  50.724  73.930  1.00  0.00           C
ATOM   3770  O32 POPER 119      97.414  50.654  74.100  1.00  0.00           O
ATOM   3771  C32 POPER 119      95.494  51.544  72.860  1.00  0.00           C
ATOM   3774  C23 POPER 119      94.474  46.924  70.100  1.00  0.00           C
ATOM   3777  C24 POPER 119      95.244  46.254  68.960  1.00  0.00           C
ATOM   3780  C25 POPER 119      94.284  45.684  67.920  1.00  0.00           C
ATOM   3783  C26 POPER 119      93.764  46.754  66.950  1.00  0.00           C
ATOM   3786  C27 POPER 119      92.574  46.244  66.120  1.00  0.00           C
ATOM   3789  C28 POPER 119      92.064  47.244  65.080  1.00  0.00           C
ATOM   3792  C29 POPER 119      92.874  47.404  63.810  1.00  0.00           C
ATOM   3794 0C21 POPER 119      92.774  46.584  62.740  1.00  0.00           C
ATOM   3796 1C21 POPER 119      91.954  45.314  62.680  1.00  0.00           C
ATOM   3799 2C21 POPER 119      90.574  45.444  62.000  1.00  0.00           C
ATOM   3802 3C21 POPER 119      90.624  45.654  60.480  1.00  0.00           C
ATOM   3805 4C21 POPER 119      89.224  45.594  59.850  1.00  0.00           C
ATOM   3808 5C21 POPER 119      89.214  45.844  58.330  1.00  0.00           C
ATOM   3811 6C21 POPER 119      89.164  44.554  57.490  1.00  0.00           C
ATOM   3814 7C21 POPER 119      88.994  44.854  56.000  1.00  0.00           C
ATOM   3817 8C21 POPER 119      88.894  43.604  55.120  1.00  0.00           C
ATOM   3821  C33 POPER 119      96.244  51.624  71.500  1.00  0.00           C
ATOM   3824  C34 POPER 119      95.474  52.514  70.530  1.00  0.00           C
ATOM   3827  C35 POPER 119      96.034  52.594  69.100  1.00  0.00           C
ATOM   3830  C36 POPER 119      95.684  51.384  68.220  1.00  0.00           C
ATOM   3833  C37 POPER 119      95.684  51.754  66.730  1.00  0.00           C
ATOM   3836  C38 POPER 119      94.944  50.744  65.830  1.00  0.00           C
ATOM   3839  C39 POPER 119      94.464  51.364  64.500  1.00  0.00           C
ATOM   3842 0C31 POPER 119      95.084  50.794  63.230  1.00  0.00           C
ATOM   3845 1C31 POPER 119      94.194  50.904  61.990  1.00  0.00           C
ATOM   3848 2C31 POPER 119      94.924  50.364  60.760  1.00  0.00           C
ATOM   3851 3C31 POPER 119      94.004  49.834  59.660  1.00  0.00           C
ATOM   3854 4C31 POPER 119      93.134  50.934  59.030  1.00  0.00           C
ATOM   3857 5C31 POPER 119      92.654  50.554  57.630  1.00  0.00           C
ATOM   3860 6C31 POPER 119      91.904  51.694  56.930  1.00  0.00           C
ATOM   3864  NH3 POPES 120      11.374  76.744  38.150  1.00  0.00           N
ATOM   3868  C12 POPES 120      11.794  75.914  36.960  1.00  0.00           C
ATOM   3871  C11 POPES 120      13.284  75.564  36.970  1.00  0.00           C
ATOM   3874  P   POPES 120      14.614  73.754  35.540  1.00  0.00           P
ATOM   3875  O13 POPES 120      14.024  72.694  34.710  1.00  0.00           O
ATOM   3876  O14 POPES 120      15.974  74.224  35.150  1.00  0.00           O
ATOM   3877  O11 POPES 120      14.824  73.194  36.990  1.00  0.00           O
ATOM   3878  O12 POPES 120      13.634  74.984  35.720  1.00  0.00           O
ATOM   3879  C1  POPES 120      13.924  72.204  37.500  1.00  0.00           C
ATOM   3882  C2  POPES 120      14.304  71.874  38.970  1.00  0.00           C
ATOM   3884  O21 POPES 120      13.144  71.534  39.750  1.00  0.00           O
ATOM   3885  C21 POPES 120      12.304  72.514  40.080  1.00  0.00           C
ATOM   3886  O22 POPES 120      12.284  73.644  39.630  1.00  0.00           O
ATOM   3887  C22 POPES 120      11.274  71.984  41.080  1.00  0.00           C
ATOM   3890  C3  POPES 120      15.174  73.004  39.600  1.00  0.00           C
ATOM   3893  O31 POPES 120      15.154  72.994  41.030  1.00  0.00           O
ATOM   3894  C31 POPES 120      16.024  72.194  41.640  1.00  0.00           C
ATOM   3895  O32 POPES 120      16.784  71.414  41.090  1.00  0.00           O
ATOM   3896  C32 POPES 120      15.994  72.474  43.150  1.00  0.00           C
ATOM   3899  C23 POPES 120      10.724  73.104  41.980  1.00  0.00           C
ATOM   3902  C24 POPES 120      10.004  72.564  43.220  1.00  0.00           C
ATOM   3905  C25 POPES 120      10.944  72.404  44.420  1.00  0.00           C
ATOM   3908  C26 POPES 120      10.254  71.964  45.720  1.00  0.00           C
ATOM   3911  C27 POPES 120      11.264  71.674  46.850  1.00  0.00           C
ATOM   3914  C28 POPES 120      10.654  71.064  48.130  1.00  0.00           C
ATOM   3917  C29 POPES 120       9.714  72.014  48.830  1.00  0.00           C
ATOM   3919 0C21 POPES 120       9.364  71.974  50.130  1.00  0.00           C
ATOM   3921 1C21 POPES 120       9.814  70.964  51.150  1.00  0.00           C
ATOM   3924 2C21 POPES 120       8.734  69.894  51.380  1.00  0.00           C
ATOM   3927 3C21 POPES 120       9.244  68.694  52.200  1.00  0.00           C
ATOM   3930 4C21 POPES 120       8.214  67.564  52.320  1.00  0.00           C
ATOM   3933 5C21 POPES 120       7.244  67.724  53.500  1.00  0.00           C
ATOM   3936 6C21 POPES 120       7.934  67.454  54.840  1.00  0.00           C
ATOM   3939 7C21 POPES 120       6.954  67.224  56.000  1.00  0.00           C
ATOM   3942 8C21 POPES 120       7.684  67.024  57.330  1.00  0.00           C
ATOM   3946  C33 POPES 120      15.014  73.614  43.490  1.00  0.00           C
ATOM   3949  C34 POPES 120      15.094  74.124  44.920  1.00  0.00           C
ATOM   3952  C35 POPES 120      14.164  73.464  45.940  1.00  0.00           C
ATOM   3955  C36 POPES 120      14.004  74.294  47.230  1.00  0.00           C
ATOM   3958  C37 POPES 120      13.094  75.524  47.100  1.00  0.00           C
ATOM   3961  C38 POPES 120      12.974  76.324  48.410  1.00  0.00           C
ATOM   3964  C39 POPES 120      13.894  77.554  48.450  1.00  0.00           C
ATOM   3967 0C31 POPES 120      14.294  78.044  49.860  1.00  0.00           C
ATOM   3970 1C31 POPES 120      13.124  78.374  50.800  1.00  0.00           C
ATOM   3973 2C31 POPES 120      12.684  77.184  51.680  1.00  0.00           C
ATOM   3976 3C31 POPES 120      12.064  77.624  53.010  1.00  0.00           C
ATOM   3979 4C31 POPES 120      10.794  78.464  52.850  1.00  0.00           C
ATOM   3982 5C31 POPES 120      10.244  78.914  54.200  1.00  0.00           C
ATOM   3985 6C31 POPES 120       8.904  79.644  54.100  1.00  0.00           C
ATOM   3989  NH3 POPET 121      39.244  63.704  74.640  1.00  0.00           N
ATOM   3993  C12 POPET 121      38.284  63.544  75.790  1.00  0.00           C
ATOM   3996  C11 POPET 121      36.964  62.854  75.360  1.00  0.00           C
ATOM   3999  P   POPET 121      37.174  61.134  73.390  1.00  0.00           P
ATOM   4000  O13 POPET 121      35.864  61.394  72.780  1.00  0.00           O
ATOM   4001  O14 POPET 121      38.324  61.834  72.800  1.00  0.00           O
ATOM   4002  O11 POPET 121      37.444  59.574  73.480  1.00  0.00           O
ATOM   4003  O12 POPET 121      37.164  61.504  74.930  1.00  0.00           O
ATOM   4004  C1  POPET 121      37.354  58.714  72.340  1.00  0.00           C
ATOM   4007  C2  POPET 121      36.064  57.834  72.330  1.00  0.00           C
ATOM   4009  O21 POPET 121      36.384  56.694  71.490  1.00  0.00           O
ATOM   4010  C21 POPET 121      35.494  55.714  71.330  1.00  0.00           C
ATOM   4011  O22 POPET 121      34.564  55.464  72.080  1.00  0.00           O
ATOM   4012  C22 POPET 121      36.034  54.844  70.190  1.00  0.00           C
ATOM   4015  C3  POPET 121      34.814  58.694  71.890  1.00  0.00           C
ATOM   4018  O31 POPET 121      33.854  58.044  71.050  1.00  0.00           O
ATOM   4019  C31 POPET 121      33.724  58.384  69.760  1.00  0.00           C
ATOM   4020  O32 POPET 121      32.684  58.234  69.130  1.00  0.00           O
ATOM   4021  C32 POPET 121      35.024  58.854  69.100  1.00  0.00           C
ATOM   4024  C23 POPET 121      35.264  55.054  68.880  1.00  0.00           C
ATOM   4027  C24 POPET 121      36.144  54.814  67.640  1.00  0.00           C
ATOM   4030  C25 POPET 121      36.044  53.384  67.100  1.00  0.00           C
ATOM   4033  C26 POPET 121      34.694  53.134  66.410  1.00  0.00           C
ATOM   4036  C27 POPET 121      34.594  51.744  65.770  1.00  0.00           C
ATOM   4039  C28 POPET 121      33.334  51.574  64.900  1.00  0.00           C
ATOM   4042  C29 POPET 121      32.074  51.344  65.700  1.00  0.00           C
ATOM   4044 0C21 POPET 121      30.834  51.834  65.460  1.00  0.00           C
ATOM   4046 1C21 POPET 121      30.434  52.754  64.350  1.00  0.00           C
ATOM   4049 2C21 POPET 121      29.614  52.084  63.230  1.00  0.00           C
ATOM   4052 3C21 POPET 121      29.324  53.084  62.090  1.00  0.00           C
ATOM   4055 4C21 POPET 121      28.834  52.424  60.800  1.00  0.00           C
ATOM   4058 5C21 POPET 121      27.314  52.204  60.770  1.00  0.00           C
ATOM   4061 6C21 POPET 121      26.834  51.594  59.450  1.00  0.00           C
ATOM   4064 7C21 POPET 121      25.314  51.564  59.330  1.00  0.00           C
ATOM   4067 8C21 POPET 121      24.824  50.814  58.090  1.00  0.00           C
ATOM   4071  C33 POPET 121      35.024  58.704  67.560  1.00  0.00           C
ATOM   4074  C34 POPET 121      36.384  59.094  66.980  1.00  0.00           C
ATOM   4077  C35 POPET 121      36.494  58.934  65.450  1.00  0.00           C
ATOM   4080  C36 POPET 121      35.624  59.904  64.660  1.00  0.00           C
ATOM   4083  C37 POPET 121      36.124  60.104  63.220  1.00  0.00           C
ATOM   4086  C38 POPET 121      35.224  61.054  62.430  1.00  0.00           C
ATOM   4089  C39 POPET 121      35.894  61.734  61.230  1.00  0.00           C
ATOM   4092 0C31 POPET 121      36.484  60.744  60.220  1.00  0.00           C
ATOM   4095 1C31 POPET 121      36.764  61.394  58.860  1.00  0.00           C
ATOM   4098 2C31 POPET 121      37.374  60.404  57.870  1.00  0.00           C
ATOM   4101 3C31 POPET 121      37.584  60.994  56.470  1.00  0.00           C
ATOM   4104 4C31 POPET 121      37.984  59.914  55.460  1.00  0.00           C
ATOM   4107 5C31 POPET 121      38.194  60.474  54.050  1.00  0.00           C
ATOM   4110 6C31 POPET 121      38.344  59.384  52.990  1.00  0.00           C
ATOM   4114  NH3 POPEU 122      42.254  16.244  32.810  1.00  0.00           N
ATOM   4118  C12 POPEU 122      41.834  16.874  31.510  1.00  0.00           C
ATOM   4121  C11 POPEU 122      41.414  15.794  30.480  1.00  0.00           C
ATOM   4124  P   POPEU 122      39.634  15.284  28.670  1.00  0.00           P
ATOM   4125  O13 POPEU 122      39.004  16.124  27.630  1.00  0.00           O
ATOM   4126  O14 POPEU 122      40.544  14.214  28.220  1.00  0.00           O
ATOM   4127  O11 POPEU 122      38.504  14.674  29.590  1.00  0.00           O
ATOM   4128  O12 POPEU 122      40.474  16.314  29.540  1.00  0.00           O
ATOM   4129  C1  POPEU 122      38.104  15.184  30.860  1.00  0.00           C
ATOM   4132  C2  POPEU 122      37.884  14.014  31.880  1.00  0.00           C
ATOM   4134  O21 POPEU 122      37.664  14.464  33.240  1.00  0.00           O
ATOM   4135  C21 POPEU 122      38.624  15.144  33.840  1.00  0.00           C
ATOM   4136  O22 POPEU 122      39.674  15.494  33.340  1.00  0.00           O
ATOM   4137  C22 POPEU 122      38.284  15.384  35.320  1.00  0.00           C
ATOM   4140  C3  POPEU 122      38.994  12.914  31.810  1.00  0.00           C
ATOM   4143  O31 POPEU 122      38.554  11.704  32.460  1.00  0.00           O
ATOM   4144  C31 POPEU 122      38.824  11.624  33.750  1.00  0.00           C
ATOM   4145  O32 POPEU 122      39.504  12.414  34.380  1.00  0.00           O
ATOM   4146  C32 POPEU 122      38.104  10.424  34.370  1.00  0.00           C
ATOM   4149  C23 POPEU 122      37.364  14.364  36.030  1.00  0.00           C
ATOM   4152  C24 POPEU 122      37.854  14.104  37.460  1.00  0.00           C
ATOM   4155  C25 POPEU 122      36.864  13.334  38.340  1.00  0.00           C
ATOM   4158  C26 POPEU 122      37.444  13.064  39.740  1.00  0.00           C
ATOM   4161  C27 POPEU 122      36.374  12.994  40.840  1.00  0.00           C
ATOM   4164  C28 POPEU 122      36.954  12.884  42.260  1.00  0.00           C
ATOM   4167  C29 POPEU 122      37.574  11.544  42.530  1.00  0.00           C
ATOM   4169 0C21 POPEU 122      37.264  10.694  43.530  1.00  0.00           C
ATOM   4171 1C21 POPEU 122      36.194  10.894  44.570  1.00  0.00           C
ATOM   4174 2C21 POPEU 122      35.614   9.574  45.130  1.00  0.00           C
ATOM   4177 3C21 POPEU 122      36.624   8.724  45.910  1.00  0.00           C
ATOM   4180 4C21 POPEU 122      35.984   7.464  46.510  1.00  0.00           C
ATOM   4183 5C21 POPEU 122      37.004   6.464  47.080  1.00  0.00           C
ATOM   4186 6C21 POPEU 122      37.724   6.954  48.340  1.00  0.00           C
ATOM   4189 7C21 POPEU 122      38.784   5.954  48.790  1.00  0.00           C
ATOM   4192 8C21 POPEU 122      39.594   6.414  50.010  1.00  0.00           C
ATOM   4196  C33 POPEU 122      38.454  10.254  35.870  1.00  0.00           C
ATOM   4199  C34 POPEU 122      37.674   9.104  36.510  1.00  0.00           C
ATOM   4202  C35 POPEU 122      38.054   8.834  37.980  1.00  0.00           C
ATOM   4205  C36 POPEU 122      39.514   8.404  38.170  1.00  0.00           C
ATOM   4208  C37 POPEU 122      39.774   7.804  39.560  1.00  0.00           C
ATOM   4211  C38 POPEU 122      39.734   8.844  40.680  1.00  0.00           C
ATOM   4214  C39 POPEU 122      41.124   9.174  41.240  1.00  0.00           C
ATOM   4217 0C31 POPEU 122      41.024  10.054  42.490  1.00  0.00           C
ATOM   4220 1C31 POPEU 122      42.354  10.304  43.200  1.00  0.00           C
ATOM   4223 2C31 POPEU 122      42.124  10.714  44.650  1.00  0.00           C
ATOM   4226 3C31 POPEU 122      43.374  11.234  45.370  1.00  0.00           C
ATOM   4229 4C31 POPEU 122      43.094  11.474  46.860  1.00  0.00           C
ATOM   4232 5C31 POPEU 122      44.254  12.114  47.610  1.00  0.00           C
ATOM   4235 6C31 POPEU 122      43.944  12.364  49.090  1.00  0.00           C
ATOM   4239  NH3 POPEV 123      31.124  14.074  72.650  1.00  0.00           N
ATOM   4243  C12 POPEV 123      32.074  14.234  73.800  1.00  0.00           C
ATOM   4246  C11 POPEV 123      33.384  14.914  73.410  1.00  0.00           C
ATOM   4249  P   POPEV 123      35.634  13.964  74.470  1.00  0.00           P
ATOM   4250  O13 POPEV 123      36.664  14.964  74.840  1.00  0.00           O
ATOM   4251  O14 POPEV 123      35.494  12.764  75.330  1.00  0.00           O
ATOM   4252  O11 POPEV 123      35.754  13.544  72.950  1.00  0.00           O
ATOM   4253  O12 POPEV 123      34.264  14.754  74.520  1.00  0.00           O
ATOM   4254  C1  POPEV 123      36.714  14.184  72.080  1.00  0.00           C
ATOM   4257  C2  POPEV 123      36.464  13.844  70.570  1.00  0.00           C
ATOM   4259  O21 POPEV 123      37.694  14.004  69.840  1.00  0.00           O
ATOM   4260  C21 POPEV 123      38.414  12.884  69.710  1.00  0.00           C
ATOM   4261  O22 POPEV 123      38.074  11.794  70.140  1.00  0.00           O
ATOM   4262  C22 POPEV 123      39.624  13.154  68.790  1.00  0.00           C
ATOM   4265  C3  POPEV 123      35.404  14.754  69.880  1.00  0.00           C
ATOM   4268  O31 POPEV 123      34.414  14.014  69.120  1.00  0.00           O
ATOM   4269  C31 POPEV 123      34.744  13.654  67.880  1.00  0.00           C
ATOM   4270  O32 POPEV 123      35.854  13.734  67.380  1.00  0.00           O
ATOM   4271  C32 POPEV 123      33.474  13.234  67.120  1.00  0.00           C
ATOM   4274  C23 POPEV 123      39.514  12.364  67.450  1.00  0.00           C
ATOM   4277  C24 POPEV 123      40.404  12.844  66.290  1.00  0.00           C
ATOM   4280  C25 POPEV 123      40.424  11.814  65.130  1.00  0.00           C
ATOM   4283  C26 POPEV 123      40.944  12.354  63.790  1.00  0.00           C
ATOM   4286  C27 POPEV 123      40.904  11.294  62.680  1.00  0.00           C
ATOM   4289  C28 POPEV 123      41.154  11.874  61.270  1.00  0.00           C
ATOM   4292  C29 POPEV 123      41.624  10.834  60.280  1.00  0.00           C
ATOM   4294 0C21 POPEV 123      41.104  10.534  59.080  1.00  0.00           C
ATOM   4296 1C21 POPEV 123      39.884  11.124  58.410  1.00  0.00           C
ATOM   4299 2C21 POPEV 123      39.134  10.044  57.610  1.00  0.00           C
ATOM   4302 3C21 POPEV 123      37.834  10.574  56.980  1.00  0.00           C
ATOM   4305 4C21 POPEV 123      37.054   9.514  56.180  1.00  0.00           C
ATOM   4308 5C21 POPEV 123      36.694   8.244  56.970  1.00  0.00           C
ATOM   4311 6C21 POPEV 123      35.634   7.394  56.250  1.00  0.00           C
ATOM   4314 7C21 POPEV 123      35.194   6.174  57.080  1.00  0.00           C
ATOM   4317 8C21 POPEV 123      34.044   5.374  56.440  1.00  0.00           C
ATOM   4321  C33 POPEV 123      33.664  12.384  65.820  1.00  0.00           C
ATOM   4324  C34 POPEV 123      32.314  12.104  65.130  1.00  0.00           C
ATOM   4327  C35 POPEV 123      32.364  11.314  63.800  1.00  0.00           C
ATOM   4330  C36 POPEV 123      31.014  11.394  63.050  1.00  0.00           C
ATOM   4333  C37 POPEV 123      30.934  10.554  61.760  1.00  0.00           C
ATOM   4336  C38 POPEV 123      29.654  10.834  60.960  1.00  0.00           C
ATOM   4339  C39 POPEV 123      29.474   9.974  59.690  1.00  0.00           C
ATOM   4342 0C31 POPEV 123      28.214  10.334  58.890  1.00  0.00           C
ATOM   4345 1C31 POPEV 123      27.844   9.334  57.780  1.00  0.00           C
ATOM   4348 2C31 POPEV 123      26.484   8.644  58.030  1.00  0.00           C
ATOM   4351 3C31 POPEV 123      25.934   7.854  56.820  1.00  0.00           C
ATOM   4354 4C31 POPEV 123      26.694   6.554  56.520  1.00  0.00           C
ATOM   4357 5C31 POPEV 123      25.984   5.674  55.480  1.00  0.00           C
ATOM   4360 6C31 POPEV 123      26.714   4.364  55.190  1.00  0.00           C
ATOM   4364  NH3 POPEW 124     112.514  75.704  79.670  1.00  0.00           N
ATOM   4368  C12 POPEW 124     113.344  76.014  80.880  1.00  0.00           C
ATOM   4371  C11 POPEW 124     113.554  77.534  81.010  1.00  0.00           C
ATOM   4374  P   POPEW 124     111.084  78.534  81.200  1.00  0.00           P
ATOM   4375  O13 POPEW 124     111.064  79.904  81.760  1.00  0.00           O
ATOM   4376  O14 POPEW 124     110.884  77.404  82.130  1.00  0.00           O
ATOM   4377  O11 POPEW 124     110.054  78.374  79.990  1.00  0.00           O
ATOM   4378  O12 POPEW 124     112.464  78.294  80.480  1.00  0.00           O
ATOM   4379  C1  POPEW 124     109.704  79.474  79.130  1.00  0.00           C
ATOM   4382  C2  POPEW 124     110.334  79.404  77.700  1.00  0.00           C
ATOM   4384  O21 POPEW 124     109.344  79.234  76.670  1.00  0.00           O
ATOM   4385  C21 POPEW 124     109.174  78.044  76.120  1.00  0.00           C
ATOM   4386  O22 POPEW 124     109.384  76.964  76.640  1.00  0.00           O
ATOM   4387  C22 POPEW 124     108.754  78.194  74.650  1.00  0.00           C
ATOM   4390  C3  POPEW 124     111.524  78.424  77.590  1.00  0.00           C
ATOM   4393  O31 POPEW 124     112.014  78.274  76.240  1.00  0.00           O
ATOM   4394  C31 POPEW 124     113.024  77.404  76.270  1.00  0.00           C
ATOM   4395  O32 POPEW 124     113.504  76.954  77.290  1.00  0.00           O
ATOM   4396  C32 POPEW 124     113.364  76.974  74.860  1.00  0.00           C
ATOM   4399  C23 POPEW 124     109.264  77.024  73.770  1.00  0.00           C
ATOM   4402  C24 POPEW 124     109.874  77.474  72.430  1.00  0.00           C
ATOM   4405  C25 POPEW 124     108.894  78.154  71.450  1.00  0.00           C
ATOM   4408  C26 POPEW 124     107.744  77.254  71.000  1.00  0.00           C
ATOM   4411  C27 POPEW 124     106.894  77.934  69.920  1.00  0.00           C
ATOM   4414  C28 POPEW 124     105.754  77.074  69.370  1.00  0.00           C
ATOM   4417  C29 POPEW 124     104.944  77.894  68.380  1.00  0.00           C
ATOM   4419 0C21 POPEW 124     104.894  77.734  67.040  1.00  0.00           C
ATOM   4421 1C21 POPEW 124     105.614  76.694  66.230  1.00  0.00           C
ATOM   4424 2C21 POPEW 124     106.724  77.284  65.340  1.00  0.00           C
ATOM   4427 3C21 POPEW 124     106.204  77.924  64.040  1.00  0.00           C
ATOM   4430 4C21 POPEW 124     107.324  78.174  63.030  1.00  0.00           C
ATOM   4433 5C21 POPEW 124     106.834  78.484  61.610  1.00  0.00           C
ATOM   4436 6C21 POPEW 124     108.004  78.564  60.620  1.00  0.00           C
ATOM   4439 7C21 POPEW 124     107.554  78.824  59.180  1.00  0.00           C
ATOM   4442 8C21 POPEW 124     108.724  78.844  58.190  1.00  0.00           C
ATOM   4446  C33 POPEW 124     114.614  77.694  74.340  1.00  0.00           C
ATOM   4449  C34 POPEW 124     114.904  77.364  72.870  1.00  0.00           C
ATOM   4452  C35 POPEW 124     113.924  78.024  71.900  1.00  0.00           C
ATOM   4455  C36 POPEW 124     114.404  77.884  70.450  1.00  0.00           C
ATOM   4458  C37 POPEW 124     113.374  78.424  69.450  1.00  0.00           C
ATOM   4461  C38 POPEW 124     113.844  78.294  68.000  1.00  0.00           C
ATOM   4464  C39 POPEW 124     112.794  78.644  66.940  1.00  0.00           C
ATOM   4467 0C31 POPEW 124     111.804  79.734  67.350  1.00  0.00           C
ATOM   4470 1C31 POPEW 124     110.814  80.054  66.240  1.00  0.00           C
ATOM   4473 2C31 POPEW 124     109.674  80.964  66.710  1.00  0.00           C
ATOM   4476 3C31 POPEW 124     108.684  81.264  65.580  1.00  0.00           C
ATOM   4479 4C31 POPEW 124     107.454  82.044  66.030  1.00  0.00           C
ATOM   4482 5C31 POPEW 124     106.524  82.364  64.850  1.00  0.00           C
ATOM   4485 6C31 POPEW 124     105.224  83.024  65.300  1.00  0.00           C
ATOM   4489  NH3 POPEX 125       8.544  15.404  78.510  1.00  0.00           N
ATOM   4493  C12 POPEX 125       9.434  16.494  78.000  1.00  0.00           C
ATOM   4496  C11 POPEX 125       8.934  17.874  78.400  1.00  0.00           C
ATOM   4499  P   POPEX 125       9.774  20.334  78.290  1.00  0.00           P
ATOM   4500  O13 POPEX 125       9.124  20.474  79.620  1.00  0.00           O
ATOM   4501  O14 POPEX 125      11.094  20.984  78.160  1.00  0.00           O
ATOM   4502  O11 POPEX 125       8.884  21.004  77.160  1.00  0.00           O
ATOM   4503  O12 POPEX 125       9.844  18.834  77.850  1.00  0.00           O
ATOM   4504  C1  POPEX 125       8.664  20.464  75.850  1.00  0.00           C
ATOM   4507  C2  POPEX 125       9.704  20.914  74.780  1.00  0.00           C
ATOM   4509  O21 POPEX 125       9.164  20.794  73.450  1.00  0.00           O
ATOM   4510  C21 POPEX 125       8.994  19.594  72.930  1.00  0.00           C
ATOM   4511  O22 POPEX 125       9.124  18.534  73.520  1.00  0.00           O
ATOM   4512  C22 POPEX 125       8.684  19.744  71.440  1.00  0.00           C
ATOM   4515  C3  POPEX 125      11.094  20.204  74.960  1.00  0.00           C
ATOM   4518  O31 POPEX 125      11.954  20.254  73.800  1.00  0.00           O
ATOM   4519  C31 POPEX 125      12.604  21.414  73.630  1.00  0.00           C
ATOM   4520  O32 POPEX 125      12.404  22.424  74.270  1.00  0.00           O
ATOM   4521  C32 POPEX 125      13.674  21.214  72.570  1.00  0.00           C
ATOM   4524  C23 POPEX 125       7.454  18.934  70.920  1.00  0.00           C
ATOM   4527  C24 POPEX 125       7.774  17.514  70.480  1.00  0.00           C
ATOM   4530  C25 POPEX 125       6.634  16.854  69.690  1.00  0.00           C
ATOM   4533  C26 POPEX 125       7.084  15.504  69.120  1.00  0.00           C
ATOM   4536  C27 POPEX 125       6.184  14.894  68.040  1.00  0.00           C
ATOM   4539  C28 POPEX 125       6.604  13.464  67.610  1.00  0.00           C
ATOM   4542  C29 POPEX 125       8.094  13.344  67.360  1.00  0.00           C
ATOM   4544 0C21 POPEX 125       8.754  12.784  66.330  1.00  0.00           C
ATOM   4546 1C21 POPEX 125       8.204  12.034  65.140  1.00  0.00           C
ATOM   4549 2C21 POPEX 125       8.904  10.654  65.130  1.00  0.00           C
ATOM   4552 3C21 POPEX 125       8.704   9.844  63.840  1.00  0.00           C
ATOM   4555 4C21 POPEX 125       9.624   8.614  63.840  1.00  0.00           C
ATOM   4558 5C21 POPEX 125       9.254   7.484  62.870  1.00  0.00           C
ATOM   4561 6C21 POPEX 125       9.144   7.904  61.400  1.00  0.00           C
ATOM   4564 7C21 POPEX 125       9.024   6.704  60.450  1.00  0.00           C
ATOM   4567 8C21 POPEX 125       8.874   7.104  58.980  1.00  0.00           C
ATOM   4571  C33 POPEX 125      14.024  22.514  71.810  1.00  0.00           C
ATOM   4574  C34 POPEX 125      13.024  22.794  70.690  1.00  0.00           C
ATOM   4577  C35 POPEX 125      13.464  23.944  69.770  1.00  0.00           C
ATOM   4580  C36 POPEX 125      12.434  24.184  68.670  1.00  0.00           C
ATOM   4583  C37 POPEX 125      12.834  25.254  67.640  1.00  0.00           C
ATOM   4586  C38 POPEX 125      11.714  25.444  66.620  1.00  0.00           C
ATOM   4589  C39 POPEX 125      12.054  26.444  65.500  1.00  0.00           C
ATOM   4592 0C31 POPEX 125      10.864  26.634  64.550  1.00  0.00           C
ATOM   4595 1C31 POPEX 125      11.184  27.594  63.400  1.00  0.00           C
ATOM   4598 2C31 POPEX 125      10.004  27.814  62.450  1.00  0.00           C
ATOM   4601 3C31 POPEX 125       9.914  26.784  61.320  1.00  0.00           C
ATOM   4604 4C31 POPEX 125       8.814  27.194  60.320  1.00  0.00           C
ATOM   4607 5C31 POPEX 125       8.794  26.364  59.040  1.00  0.00           C
ATOM   4610 6C31 POPEX 125       7.674  26.774  58.080  1.00  0.00           C
ATOM   4614  NH3 POPEY 126      43.954   6.074  27.760  1.00  0.00           N
ATOM   4618  C12 POPEY 126      45.154   5.954  28.660  1.00  0.00           C
ATOM   4621  C11 POPEY 126      45.424   7.284  29.400  1.00  0.00           C
ATOM   4624  P   POPEY 126      46.574   8.214  31.500  1.00  0.00           P
ATOM   4625  O13 POPEY 126      46.494   9.534  30.850  1.00  0.00           O
ATOM   4626  O14 POPEY 126      45.744   7.944  32.690  1.00  0.00           O
ATOM   4627  O11 POPEY 126      48.104   8.064  31.880  1.00  0.00           O
ATOM   4628  O12 POPEY 126      46.384   7.064  30.430  1.00  0.00           O
ATOM   4629  C1  POPEY 126      48.554   7.474  33.100  1.00  0.00           C
ATOM   4632  C2  POPEY 126      48.974   8.544  34.160  1.00  0.00           C
ATOM   4634  O21 POPEY 126      49.424   7.934  35.380  1.00  0.00           O
ATOM   4635  C21 POPEY 126      48.524   7.344  36.150  1.00  0.00           C
ATOM   4636  O22 POPEY 126      47.404   6.974  35.820  1.00  0.00           O
ATOM   4637  C22 POPEY 126      49.124   7.144  37.550  1.00  0.00           C
ATOM   4640  C3  POPEY 126      47.894   9.644  34.410  1.00  0.00           C
ATOM   4643  O31 POPEY 126      48.144  10.324  35.650  1.00  0.00           O
ATOM   4644  C31 POPEY 126      48.424  11.624  35.650  1.00  0.00           C
ATOM   4645  O32 POPEY 126      48.354  12.374  34.690  1.00  0.00           O
ATOM   4646  C32 POPEY 126      48.824  11.994  37.070  1.00  0.00           C
ATOM   4649  C23 POPEY 126      48.074   7.144  38.690  1.00  0.00           C
ATOM   4652  C24 POPEY 126      48.724   7.204  40.090  1.00  0.00           C
ATOM   4655  C25 POPEY 126      49.544   5.964  40.490  1.00  0.00           C
ATOM   4658  C26 POPEY 126      50.224   6.094  41.860  1.00  0.00           C
ATOM   4661  C27 POPEY 126      51.004   4.834  42.260  1.00  0.00           C
ATOM   4664  C28 POPEY 126      51.674   4.894  43.650  1.00  0.00           C
ATOM   4667  C29 POPEY 126      50.664   4.864  44.770  1.00  0.00           C
ATOM   4669 0C21 POPEY 126      50.824   5.314  46.020  1.00  0.00           C
ATOM   4671 1C21 POPEY 126      52.094   5.914  46.570  1.00  0.00           C
ATOM   4674 2C21 POPEY 126      51.954   7.414  46.910  1.00  0.00           C
ATOM   4677 3C21 POPEY 126      53.334   8.084  47.020  1.00  0.00           C
ATOM   4680 4C21 POPEY 126      53.304   9.504  47.580  1.00  0.00           C
ATOM   4683 5C21 POPEY 126      53.124   9.564  49.100  1.00  0.00           C
ATOM   4686 6C21 POPEY 126      53.744  10.844  49.680  1.00  0.00           C
ATOM   4689 7C21 POPEY 126      53.664  10.934  51.200  1.00  0.00           C
ATOM   4692 8C21 POPEY 126      54.384  12.174  51.730  1.00  0.00           C
ATOM   4696  C33 POPEY 126      50.134  11.304  37.520  1.00  0.00           C
ATOM   4699  C34 POPEY 126      50.164  11.014  39.030  1.00  0.00           C
ATOM   4702  C35 POPEY 126      51.514  10.414  39.450  1.00  0.00           C
ATOM   4705  C36 POPEY 126      51.604  10.084  40.950  1.00  0.00           C
ATOM   4708  C37 POPEY 126      53.044   9.854  41.390  1.00  0.00           C
ATOM   4711  C38 POPEY 126      53.754  11.124  41.870  1.00  0.00           C
ATOM   4714  C39 POPEY 126      53.774  11.274  43.400  1.00  0.00           C
ATOM   4717 0C31 POPEY 126      54.654  12.454  43.830  1.00  0.00           C
ATOM   4720 1C31 POPEY 126      54.834  12.624  45.350  1.00  0.00           C
ATOM   4723 2C31 POPEY 126      55.814  13.774  45.620  1.00  0.00           C
ATOM   4726 3C31 POPEY 126      56.034  14.144  47.090  1.00  0.00           C
ATOM   4729 4C31 POPEY 126      56.854  13.114  47.880  1.00  0.00           C
ATOM   4732 5C31 POPEY 126      57.764  13.754  48.940  1.00  0.00           C
ATOM   4735 6C31 POPEY 126      57.034  14.594  49.990  1.00  0.00           C
ATOM   4739  NH3 POPEZ 127     101.624 124.804  35.360  1.00  0.00           N
ATOM   4743  C12 POPEZ 127     102.924 124.094  35.590  1.00  0.00           C
ATOM   4746  C11 POPEZ 127     103.994 124.544  34.580  1.00  0.00           C
ATOM   4749  P   POPEZ 127     106.224 125.214  35.880  1.00  0.00           P
ATOM   4750  O13 POPEZ 127     107.554 124.564  36.020  1.00  0.00           O
ATOM   4751  O14 POPEZ 127     106.184 126.534  35.200  1.00  0.00           O
ATOM   4752  O11 POPEZ 127     105.524 125.284  37.290  1.00  0.00           O
ATOM   4753  O12 POPEZ 127     105.304 124.244  35.050  1.00  0.00           O
ATOM   4754  C1  POPEZ 127     105.854 124.294  38.280  1.00  0.00           C
ATOM   4757  C2  POPEZ 127     104.594 123.684  38.940  1.00  0.00           C
ATOM   4759  O21 POPEZ 127     104.544 123.924  40.350  1.00  0.00           O
ATOM   4760  C21 POPEZ 127     105.184 123.164  41.220  1.00  0.00           C
ATOM   4761  O22 POPEZ 127     106.094 122.374  41.010  1.00  0.00           O
ATOM   4762  C22 POPEZ 127     104.564 123.564  42.570  1.00  0.00           C
ATOM   4765  C3  POPEZ 127     104.364 122.204  38.520  1.00  0.00           C
ATOM   4768  O31 POPEZ 127     103.184 121.684  39.180  1.00  0.00           O
ATOM   4769  C31 POPEZ 127     103.054 120.374  39.050  1.00  0.00           C
ATOM   4770  O32 POPEZ 127     103.614 119.684  38.210  1.00  0.00           O
ATOM   4771  C32 POPEZ 127     102.124 119.884  40.150  1.00  0.00           C
ATOM   4774  C23 POPEZ 127     104.614 122.494  43.680  1.00  0.00           C
ATOM   4777  C24 POPEZ 127     103.964 123.064  44.950  1.00  0.00           C
ATOM   4780  C25 POPEZ 127     103.844 122.074  46.110  1.00  0.00           C
ATOM   4783  C26 POPEZ 127     103.274 122.764  47.360  1.00  0.00           C
ATOM   4786  C27 POPEZ 127     102.824 121.764  48.440  1.00  0.00           C
ATOM   4789  C28 POPEZ 127     102.124 122.424  49.640  1.00  0.00           C
ATOM   4792  C29 POPEZ 127     103.044 123.314  50.440  1.00  0.00           C
ATOM   4794 0C21 POPEZ 127     102.884 123.624  51.730  1.00  0.00           C
ATOM   4796 1C21 POPEZ 127     101.714 123.204  52.590  1.00  0.00           C
ATOM   4799 2C21 POPEZ 127     101.444 124.214  53.720  1.00  0.00           C
ATOM   4802 3C21 POPEZ 127     100.334 123.734  54.670  1.00  0.00           C
ATOM   4805 4C21 POPEZ 127     100.274 124.524  55.990  1.00  0.00           C
ATOM   4808 5C21 POPEZ 127      99.314 123.904  57.020  1.00  0.00           C
ATOM   4811 6C21 POPEZ 127      97.854 123.844  56.540  1.00  0.00           C
ATOM   4814 7C21 POPEZ 127      96.924 123.154  57.540  1.00  0.00           C
ATOM   4817 8C21 POPEZ 127      95.494 123.014  57.010  1.00  0.00           C
ATOM   4821  C33 POPEZ 127     102.724 118.674  40.880  1.00  0.00           C
ATOM   4824  C34 POPEZ 127     102.104 118.424  42.270  1.00  0.00           C
ATOM   4827  C35 POPEZ 127     102.764 117.244  42.970  1.00  0.00           C
ATOM   4830  C36 POPEZ 127     102.174 116.934  44.350  1.00  0.00           C
ATOM   4833  C37 POPEZ 127     100.894 116.084  44.310  1.00  0.00           C
ATOM   4836  C38 POPEZ 127     100.284 115.884  45.710  1.00  0.00           C
ATOM   4839  C39 POPEZ 127      99.314 114.694  45.810  1.00  0.00           C
ATOM   4842 0C31 POPEZ 127      98.164 114.794  44.800  1.00  0.00           C
ATOM   4845 1C31 POPEZ 127      98.294 113.824  43.610  1.00  0.00           C
ATOM   4848 2C31 POPEZ 127      97.354 114.194  42.450  1.00  0.00           C
ATOM   4851 3C31 POPEZ 127      97.464 113.224  41.270  1.00  0.00           C
ATOM   4854 4C31 POPEZ 127      96.294 112.244  41.180  1.00  0.00           C
ATOM   4857 5C31 POPEZ 127      96.434 111.264  40.000  1.00  0.00           C
ATOM   4860 6C31 POPEZ 127      95.204 110.374  39.810  1.00  0.00           C
ATOM   4864  NH3 POPEa 128      37.644  74.094  77.200  1.00  0.00           N
ATOM   4868  C12 POPEa 128      38.444  73.544  76.060  1.00  0.00           C
ATOM   4871  C11 POPEa 128      38.414  72.014  76.180  1.00  0.00           C
ATOM   4874  P   POPEa 128      40.654  71.464  77.550  1.00  0.00           P
ATOM   4875  O13 POPEa 128      41.114  70.104  77.870  1.00  0.00           O
ATOM   4876  O14 POPEa 128      41.104  72.474  78.530  1.00  0.00           O
ATOM   4877  O11 POPEa 128      41.244  71.834  76.130  1.00  0.00           O
ATOM   4878  O12 POPEa 128      39.084  71.564  77.350  1.00  0.00           O
ATOM   4879  C1  POPEa 128      41.234  70.864  75.070  1.00  0.00           C
ATOM   4882  C2  POPEa 128      42.634  70.734  74.450  1.00  0.00           C
ATOM   4884  O21 POPEa 128      42.724  69.524  73.690  1.00  0.00           O
ATOM   4885  C21 POPEa 128      42.384  69.684  72.430  1.00  0.00           C
ATOM   4886  O22 POPEa 128      41.704  70.574  71.970  1.00  0.00           O
ATOM   4887  C22 POPEa 128      43.124  68.624  71.630  1.00  0.00           C
ATOM   4890  C3  POPEa 128      43.724  70.704  75.540  1.00  0.00           C
ATOM   4893  O31 POPEa 128      45.044  70.714  74.950  1.00  0.00           O
ATOM   4894  C31 POPEa 128      45.874  71.624  75.460  1.00  0.00           C
ATOM   4895  O32 POPEa 128      45.614  72.334  76.420  1.00  0.00           O
ATOM   4896  C32 POPEa 128      47.184  71.614  74.670  1.00  0.00           C
ATOM   4899  C23 POPEa 128      43.894  69.324  70.500  1.00  0.00           C
ATOM   4902  C24 POPEa 128      44.894  68.424  69.770  1.00  0.00           C
ATOM   4905  C25 POPEa 128      45.774  69.214  68.800  1.00  0.00           C
ATOM   4908  C26 POPEa 128      45.004  69.804  67.610  1.00  0.00           C
ATOM   4911  C27 POPEa 128      45.554  71.154  67.140  1.00  0.00           C
ATOM   4914  C28 POPEa 128      44.534  71.914  66.260  1.00  0.00           C
ATOM   4917  C29 POPEa 128      44.454  71.404  64.840  1.00  0.00           C
ATOM   4919 0C21 POPEa 128      44.534  72.144  63.730  1.00  0.00           C
ATOM   4921 1C21 POPEa 128      44.704  73.644  63.630  1.00  0.00           C
ATOM   4924 2C21 POPEa 128      45.904  74.114  62.770  1.00  0.00           C
ATOM   4927 3C21 POPEa 128      45.744  73.824  61.270  1.00  0.00           C
ATOM   4930 4C21 POPEa 128      46.784  74.574  60.420  1.00  0.00           C
ATOM   4933 5C21 POPEa 128      46.404  74.664  58.930  1.00  0.00           C
ATOM   4936 6C21 POPEa 128      46.374  73.304  58.210  1.00  0.00           C
ATOM   4939 7C21 POPEa 128      46.024  73.484  56.730  1.00  0.00           C
ATOM   4942 8C21 POPEa 128      46.134  72.194  55.910  1.00  0.00           C
ATOM   4946  C33 POPEa 128      47.014  71.404  73.140  1.00  0.00           C
ATOM   4949  C34 POPEa 128      48.354  71.194  72.430  1.00  0.00           C
ATOM   4952  C35 POPEa 128      48.204  70.574  71.030  1.00  0.00           C
ATOM   4955  C36 POPEa 128      49.534  70.194  70.380  1.00  0.00           C
ATOM   4958  C37 POPEa 128      49.374  69.514  69.000  1.00  0.00           C
ATOM   4961  C38 POPEa 128      50.694  69.504  68.210  1.00  0.00           C
ATOM   4964  C39 POPEa 128      50.904  68.384  67.170  1.00  0.00           C
ATOM   4967 0C31 POPEa 128      49.794  68.234  66.120  1.00  0.00           C
ATOM   4970 1C31 POPEa 128      50.104  67.114  65.110  1.00  0.00           C
ATOM   4973 2C31 POPEa 128      51.144  67.514  64.050  1.00  0.00           C
ATOM   4976 3C31 POPEa 128      51.524  66.374  63.090  1.00  0.00           C
ATOM   4979 4C31 POPEa 128      52.754  65.564  63.540  1.00  0.00           C
ATOM   4982 5C31 POPEa 128      53.184  64.534  62.490  1.00  0.00           C
ATOM   4985 6C31 POPEa 128      54.434  63.724  62.850  1.00  0.00           C
ATOM   4989  NH3 POPEb 129      19.274  63.084  77.100  1.00  0.00           N
ATOM   4993  C12 POPEb 129      17.784  63.054  76.840  1.00  0.00           C
ATOM   4996  C11 POPEb 129      17.054  61.964  77.610  1.00  0.00           C
ATOM   4999  P   POPEb 129      14.524  61.554  78.040  1.00  0.00           P
ATOM   5000  O13 POPEb 129      14.634  60.104  78.300  1.00  0.00           O
ATOM   5001  O14 POPEb 129      14.614  62.494  79.170  1.00  0.00           O
ATOM   5002  O11 POPEb 129      13.224  61.864  77.190  1.00  0.00           O
ATOM   5003  O12 POPEb 129      15.734  61.884  77.070  1.00  0.00           O
ATOM   5004  C1  POPEb 129      13.094  61.444  75.830  1.00  0.00           C
ATOM   5007  C2  POPEb 129      12.984  62.674  74.900  1.00  0.00           C
ATOM   5009  O21 POPEb 129      12.864  62.224  73.540  1.00  0.00           O
ATOM   5010  C21 POPEb 129      13.934  62.034  72.800  1.00  0.00           C
ATOM   5011  O22 POPEb 129      15.074  61.904  73.190  1.00  0.00           O
ATOM   5012  C22 POPEb 129      13.484  61.854  71.340  1.00  0.00           C
ATOM   5015  C3  POPEb 129      14.104  63.724  75.170  1.00  0.00           C
ATOM   5018  O31 POPEb 129      14.204  64.744  74.150  1.00  0.00           O
ATOM   5019  C31 POPEb 129      15.334  65.434  74.250  1.00  0.00           C
ATOM   5020  O32 POPEb 129      16.164  65.304  75.130  1.00  0.00           O
ATOM   5021  C32 POPEb 129      15.514  66.464  73.120  1.00  0.00           C
ATOM   5024  C23 POPEb 129      14.194  60.684  70.610  1.00  0.00           C
ATOM   5027  C24 POPEb 129      13.464  60.314  69.320  1.00  0.00           C
ATOM   5030  C25 POPEb 129      13.914  58.984  68.700  1.00  0.00           C
ATOM   5033  C26 POPEb 129      13.134  58.664  67.420  1.00  0.00           C
ATOM   5036  C27 POPEb 129      13.744  57.534  66.570  1.00  0.00           C
ATOM   5039  C28 POPEb 129      12.904  57.214  65.310  1.00  0.00           C
ATOM   5042  C29 POPEb 129      12.844  58.334  64.300  1.00  0.00           C
ATOM   5044 0C21 POPEb 129      12.174  58.274  63.130  1.00  0.00           C
ATOM   5046 1C21 POPEb 129      11.374  57.094  62.650  1.00  0.00           C
ATOM   5049 2C21 POPEb 129      12.164  56.194  61.670  1.00  0.00           C
ATOM   5052 3C21 POPEb 129      12.404  56.844  60.300  1.00  0.00           C
ATOM   5055 4C21 POPEb 129      13.324  56.024  59.370  1.00  0.00           C
ATOM   5058 5C21 POPEb 129      12.784  54.624  59.040  1.00  0.00           C
ATOM   5061 6C21 POPEb 129      13.574  53.904  57.940  1.00  0.00           C
ATOM   5064 7C21 POPEb 129      12.924  52.584  57.490  1.00  0.00           C
ATOM   5067 8C21 POPEb 129      13.704  51.894  56.370  1.00  0.00           C
ATOM   5071  C33 POPEb 129      14.544  66.364  71.930  1.00  0.00           C
ATOM   5074  C34 POPEb 129      13.244  67.124  72.130  1.00  0.00           C
ATOM   5077  C35 POPEb 129      12.124  66.584  71.240  1.00  0.00           C
ATOM   5080  C36 POPEb 129      12.424  66.494  69.730  1.00  0.00           C
ATOM   5083  C37 POPEb 129      11.144  66.114  68.960  1.00  0.00           C
ATOM   5086  C38 POPEb 129      11.354  65.864  67.460  1.00  0.00           C
ATOM   5089  C39 POPEb 129      11.844  64.444  67.130  1.00  0.00           C
ATOM   5092 0C31 POPEb 129      10.724  63.404  67.120  1.00  0.00           C
ATOM   5095 1C31 POPEb 129      11.214  62.034  66.630  1.00  0.00           C
ATOM   5098 2C31 POPEb 129      10.204  60.894  66.840  1.00  0.00           C
ATOM   5101 3C31 POPEb 129       8.864  61.124  66.140  1.00  0.00           C
ATOM   5104 4C31 POPEb 129       7.894  59.954  66.310  1.00  0.00           C
ATOM   5107 5C31 POPEb 129       6.524  60.254  65.690  1.00  0.00           C
ATOM   5110 6C31 POPEb 129       5.514  59.114  65.870  1.00  0.00           C
ATOM   5114  NH3 POPEc 130     103.454  69.904  35.630  1.00  0.00           N
ATOM   5118  C12 POPEc 130     104.064  71.134  36.250  1.00  0.00           C
ATOM   5121  C11 POPEc 130     103.144  72.364  36.150  1.00  0.00           C
ATOM   5124  P   POPEc 130     104.794  74.384  35.960  1.00  0.00           P
ATOM   5125  O13 POPEc 130     105.704  73.494  35.200  1.00  0.00           O
ATOM   5126  O14 POPEc 130     104.054  75.344  35.120  1.00  0.00           O
ATOM   5127  O11 POPEc 130     105.604  75.124  37.110  1.00  0.00           O
ATOM   5128  O12 POPEc 130     103.764  73.504  36.750  1.00  0.00           O
ATOM   5129  C1  POPEc 130     104.884  75.694  38.200  1.00  0.00           C
ATOM   5132  C2  POPEc 130     105.864  76.314  39.220  1.00  0.00           C
ATOM   5134  O21 POPEc 130     105.174  77.094  40.210  1.00  0.00           O
ATOM   5135  C21 POPEc 130     104.314  76.444  40.960  1.00  0.00           C
ATOM   5136  O22 POPEc 130     103.274  75.924  40.610  1.00  0.00           O
ATOM   5137  C22 POPEc 130     104.994  76.294  42.330  1.00  0.00           C
ATOM   5140  C3  POPEc 130     106.954  77.204  38.530  1.00  0.00           C
ATOM   5143  O31 POPEc 130     107.404  78.324  39.340  1.00  0.00           O
ATOM   5144  C31 POPEc 130     108.104  77.994  40.410  1.00  0.00           C
ATOM   5145  O32 POPEc 130     108.684  76.934  40.590  1.00  0.00           O
ATOM   5146  C32 POPEc 130     107.924  79.124  41.440  1.00  0.00           C
ATOM   5149  C23 POPEc 130     104.114  76.694  43.540  1.00  0.00           C
ATOM   5152  C24 POPEc 130     104.774  76.204  44.840  1.00  0.00           C
ATOM   5155  C25 POPEc 130     104.244  76.894  46.090  1.00  0.00           C
ATOM   5158  C26 POPEc 130     104.584  76.134  47.380  1.00  0.00           C
ATOM   5161  C27 POPEc 130     104.324  76.974  48.640  1.00  0.00           C
ATOM   5164  C28 POPEc 130     104.664  76.254  49.960  1.00  0.00           C
ATOM   5167  C29 POPEc 130     103.594  75.274  50.370  1.00  0.00           C
ATOM   5169 0C21 POPEc 130     102.924  75.304  51.540  1.00  0.00           C
ATOM   5171 1C21 POPEc 130     103.134  76.304  52.650  1.00  0.00           C
ATOM   5174 2C21 POPEc 130     102.034  76.304  53.720  1.00  0.00           C
ATOM   5177 3C21 POPEc 130     101.924  75.004  54.540  1.00  0.00           C
ATOM   5180 4C21 POPEc 130     101.064  75.224  55.800  1.00  0.00           C
ATOM   5183 5C21 POPEc 130     100.894  73.974  56.680  1.00  0.00           C
ATOM   5186 6C21 POPEc 130     100.204  74.324  58.000  1.00  0.00           C
ATOM   5189 7C21 POPEc 130      99.754  73.104  58.810  1.00  0.00           C
ATOM   5192 8C21 POPEc 130      99.344  73.464  60.240  1.00  0.00           C
ATOM   5196  C33 POPEc 130     108.254  78.714  42.890  1.00  0.00           C
ATOM   5199  C34 POPEc 130     107.664  79.684  43.930  1.00  0.00           C
ATOM   5202  C35 POPEc 130     107.684  79.094  45.350  1.00  0.00           C
ATOM   5205  C36 POPEc 130     107.594  80.154  46.450  1.00  0.00           C
ATOM   5208  C37 POPEc 130     106.824  79.674  47.690  1.00  0.00           C
ATOM   5211  C38 POPEc 130     106.824  80.684  48.860  1.00  0.00           C
ATOM   5214  C39 POPEc 130     106.124  80.124  50.100  1.00  0.00           C
ATOM   5217 0C31 POPEc 130     105.644  81.194  51.090  1.00  0.00           C
ATOM   5220 1C31 POPEc 130     105.244  80.584  52.440  1.00  0.00           C
ATOM   5223 2C31 POPEc 130     106.444  80.464  53.380  1.00  0.00           C
ATOM   5226 3C31 POPEc 130     106.254  79.454  54.520  1.00  0.00           C
ATOM   5229 4C31 POPEc 130     106.554  78.014  54.090  1.00  0.00           C
ATOM   5232 5C31 POPEc 130     106.684  77.034  55.260  1.00  0.00           C
ATOM   5235 6C31 POPEc 130     107.584  75.844  54.940  1.00  0.00           C
ATOM   5239  NH3 POPEd 131      65.974 129.504  26.170  1.00  0.00           N
ATOM   5243  C12 POPEd 131      66.084 129.144  24.710  1.00  0.00           C
ATOM   5246  C11 POPEd 131      65.974 127.614  24.460  1.00  0.00           C
ATOM   5249  P   POPEd 131      63.414 127.354  24.980  1.00  0.00           P
ATOM   5250  O13 POPEd 131      63.294 128.584  25.820  1.00  0.00           O
ATOM   5251  O14 POPEd 131      63.104 127.474  23.550  1.00  0.00           O
ATOM   5252  O11 POPEd 131      62.724 126.104  25.630  1.00  0.00           O
ATOM   5253  O12 POPEd 131      64.924 126.954  25.190  1.00  0.00           O
ATOM   5254  C1  POPEd 131      61.534 126.124  26.420  1.00  0.00           C
ATOM   5257  C2  POPEd 131      61.894 125.814  27.890  1.00  0.00           C
ATOM   5259  O21 POPEd 131      60.744 125.444  28.660  1.00  0.00           O
ATOM   5260  C21 POPEd 131      60.804 124.264  29.250  1.00  0.00           C
ATOM   5261  O22 POPEd 131      61.454 123.304  28.860  1.00  0.00           O
ATOM   5262  C22 POPEd 131      60.144 124.344  30.630  1.00  0.00           C
ATOM   5265  C3  POPEd 131      62.544 127.014  28.620  1.00  0.00           C
ATOM   5268  O31 POPEd 131      63.644 126.544  29.400  1.00  0.00           O
ATOM   5269  C31 POPEd 131      64.094 127.184  30.470  1.00  0.00           C
ATOM   5270  O32 POPEd 131      64.944 126.724  31.200  1.00  0.00           O
ATOM   5271  C32 POPEd 131      63.544 128.604  30.740  1.00  0.00           C
ATOM   5274  C23 POPEd 131      60.994 123.684  31.750  1.00  0.00           C
ATOM   5277  C24 POPEd 131      60.944 124.464  33.080  1.00  0.00           C
ATOM   5280  C25 POPEd 131      59.614 124.304  33.820  1.00  0.00           C
ATOM   5283  C26 POPEd 131      59.494 122.994  34.640  1.00  0.00           C
ATOM   5286  C27 POPEd 131      58.144 122.284  34.430  1.00  0.00           C
ATOM   5289  C28 POPEd 131      57.904 121.094  35.380  1.00  0.00           C
ATOM   5292  C29 POPEd 131      57.644 121.524  36.810  1.00  0.00           C
ATOM   5294 0C21 POPEd 131      56.684 121.084  37.650  1.00  0.00           C
ATOM   5296 1C21 POPEd 131      55.644 120.014  37.390  1.00  0.00           C
ATOM   5299 2C21 POPEd 131      55.394 119.134  38.640  1.00  0.00           C
ATOM   5302 3C21 POPEd 131      56.624 118.364  39.180  1.00  0.00           C
ATOM   5305 4C21 POPEd 131      56.414 117.874  40.620  1.00  0.00           C
ATOM   5308 5C21 POPEd 131      56.604 118.984  41.660  1.00  0.00           C
ATOM   5311 6C21 POPEd 131      56.134 118.524  43.050  1.00  0.00           C
ATOM   5314 7C21 POPEd 131      56.564 119.444  44.200  1.00  0.00           C
ATOM   5317 8C21 POPEd 131      56.064 118.964  45.560  1.00  0.00           C
ATOM   5321  C33 POPEd 131      62.534 128.664  31.920  1.00  0.00           C
ATOM   5324  C34 POPEd 131      62.724 129.882  32.840  1.00  0.00           C
ATOM   5327  C35 POPEd 131      62.224 131.212  32.260  1.00  0.00           C
ATOM   5330  C36 POPEd 131      62.524 132.422  33.170  1.00  0.00           C
ATOM   5333  C37 POPEd 131      62.444 133.792  32.490  1.00  0.00           C
ATOM   5336  C38 POPEd 131      61.044 134.212  32.000  1.00  0.00           C
ATOM   5339  C39 POPEd 131      60.004 134.472  33.110  1.00  0.00           C
ATOM   5342 0C31 POPEd 131      60.484 135.492  34.160  1.00  0.00           C
ATOM   5345 1C31 POPEd 131      59.354 136.062  35.030  1.00  0.00           C
ATOM   5348 2C31 POPEd 131      59.824 137.262  35.860  1.00  0.00           C
ATOM   5351 3C31 POPEd 131      58.814 137.792  36.890  1.00  0.00           C
ATOM   5354 4C31 POPEd 131      57.344 137.722  36.440  1.00  0.00           C
ATOM   5357 5C31 POPEd 131      56.434 138.512  37.380  1.00  0.00           C
ATOM   5360 6C31 POPEd 131      54.954 138.222  37.140  1.00  0.00           C
ATOM   5364  NH3 POPEe 132     117.904 115.694  36.610  1.00  0.00           N
ATOM   5368  C12 POPEe 132     117.174 116.954  36.220  1.00  0.00           C
ATOM   5371  C11 POPEe 132     118.104 118.174  36.120  1.00  0.00           C
ATOM   5374  P   POPEe 132     120.574 118.854  35.530  1.00  0.00           P
ATOM   5375  O13 POPEe 132     121.854 118.154  35.770  1.00  0.00           O
ATOM   5376  O14 POPEe 132     120.424 119.534  34.220  1.00  0.00           O
ATOM   5377  O11 POPEe 132     120.294 119.904  36.700  1.00  0.00           O
ATOM   5378  O12 POPEe 132     119.404 117.794  35.670  1.00  0.00           O
ATOM   5379  C1  POPEe 132     121.224 120.944  37.030  1.00  0.00           C
ATOM   5382  C2  POPEe 132     120.934 121.534  38.450  1.00  0.00           C
ATOM   5384  O21 POPEe 132     121.904 121.014  39.370  1.00  0.00           O
ATOM   5385  C21 POPEe 132     121.734 121.304  40.660  1.00  0.00           C
ATOM   5386  O22 POPEe 132     121.624 120.474  41.540  1.00  0.00           O
ATOM   5387  C22 POPEe 132     121.874 122.784  40.960  1.00  0.00           C
ATOM   5390  C3  POPEe 132     119.474 121.194  38.860  1.00  0.00           C
ATOM   5393  O31 POPEe 132     119.084 121.804  40.110  1.00  0.00           O
ATOM   5394  C31 POPEe 132     117.794 121.594  40.400  1.00  0.00           C
ATOM   5395  O32 POPEe 132     116.974 121.154  39.610  1.00  0.00           O
ATOM   5396  C32 POPEe 132     117.514 121.904  41.860  1.00  0.00           C
ATOM   5399  C23 POPEe 132     122.214 122.894  42.460  1.00  0.00           C
ATOM   5402  C24 POPEe 132     122.594 124.294  42.920  1.00  0.00           C
ATOM   5405  C25 POPEe 132     123.034 124.204  44.390  1.00  0.00           C
ATOM   5408  C26 POPEe 132     123.354 125.544  45.060  1.00  0.00           C
ATOM   5411  C27 POPEe 132     122.844 125.564  46.500  1.00  0.00           C
ATOM   5414  C28 POPEe 132     123.324 126.784  47.280  1.00  0.00           C
ATOM   5417  C29 POPEe 132     124.644 126.564  47.960  1.00  0.00           C
ATOM   5419 0C21 POPEe 132     124.964 127.004  49.190  1.00  0.00           C
ATOM   5421 1C21 POPEe 132     124.124 127.884  50.080  1.00  0.00           C
ATOM   5424 2C21 POPEe 132     123.464 127.114  51.230  1.00  0.00           C
ATOM   5427 3C21 POPEe 132     124.444 126.584  52.280  1.00  0.00           C
ATOM   5430 4C21 POPEe 132     123.704 126.064  53.520  1.00  0.00           C
ATOM   5433 5C21 POPEe 132     124.554 125.274  54.510  1.00  0.00           C
ATOM   5436 6C21 POPEe 132     123.694 124.734  55.650  1.00  0.00           C
ATOM   5439 7C21 POPEe 132     124.454 123.854  56.640  1.00  0.00           C
ATOM   5442 8C21 POPEe 132     123.524 123.214  57.670  1.00  0.00           C
ATOM   5446  C33 POPEe 132     117.044 120.654  42.620  1.00  0.00           C
ATOM   5449  C34 POPEe 132     116.784 120.944  44.100  1.00  0.00           C
ATOM   5452  C35 POPEe 132     118.074 120.974  44.940  1.00  0.00           C
ATOM   5455  C36 POPEe 132     118.044 122.064  46.020  1.00  0.00           C
ATOM   5458  C37 POPEe 132     119.204 121.934  47.010  1.00  0.00           C
ATOM   5461  C38 POPEe 132     119.164 122.954  48.150  1.00  0.00           C
ATOM   5464  C39 POPEe 132     120.284 122.674  49.160  1.00  0.00           C
ATOM   5467 0C31 POPEe 132     120.314 123.664  50.330  1.00  0.00           C
ATOM   5470 1C31 POPEe 132     121.624 123.574  51.120  1.00  0.00           C
ATOM   5473 2C31 POPEe 132     121.734 122.384  52.090  1.00  0.00           C
ATOM   5476 3C31 POPEe 132     123.204 122.044  52.380  1.00  0.00           C
ATOM   5479 4C31 POPEe 132     123.424 121.064  53.540  1.00  0.00           C
ATOM   5482 5C31 POPEe 132     124.884 120.624  53.630  1.00  0.00           C
ATOM   5485 6C31 POPEe 132     125.244 119.844  54.890  1.00  0.00           C
ATOM   5489  NH3 POPEf 133     106.684  -0.284  35.010  1.00  0.00           N
ATOM   5493  C12 POPEf 133     105.514   0.614  34.840  1.00  0.00           C
ATOM   5496  C11 POPEf 133     104.224  -0.164  35.030  1.00  0.00           C
ATOM   5499  P   POPEf 133     101.704   0.304  35.240  1.00  0.00           P
ATOM   5500  O13 POPEf 133     100.684   1.144  34.540  1.00  0.00           O
ATOM   5501  O14 POPEf 133     101.474  -1.154  35.200  1.00  0.00           O
ATOM   5502  O11 POPEf 133     101.924   0.784  36.740  1.00  0.00           O
ATOM   5503  O12 POPEf 133     103.124   0.654  34.630  1.00  0.00           O
ATOM   5504  C1  POPEf 133     101.344   0.016  37.810  1.00  0.00           C
ATOM   5507  C2  POPEf 133     101.964   0.284  39.220  1.00  0.00           C
ATOM   5509  O21 POPEf 133     100.904   0.026  40.140  1.00  0.00           O
ATOM   5510  C21 POPEf 133     100.984  -0.684  41.270  1.00  0.00           C
ATOM   5511  O22 POPEf 133     100.014  -0.894  41.980  1.00  0.00           O
ATOM   5512  C22 POPEf 133     102.384  -1.174  41.670  1.00  0.00           C
ATOM   5515  C3  POPEf 133     102.454   1.754  39.420  1.00  0.00           C
ATOM   5518  O31 POPEf 133     102.674   2.064  40.820  1.00  0.00           O
ATOM   5519  C31 POPEf 133     101.884   2.984  41.380  1.00  0.00           C
ATOM   5520  O32 POPEf 133     101.054   3.654  40.810  1.00  0.00           O
ATOM   5521  C32 POPEf 133     102.074   2.994  42.890  1.00  0.00           C
ATOM   5524  C23 POPEf 133     102.404  -1.854  43.060  1.00  0.00           C
ATOM   5527  C24 POPEf 133     103.814  -1.974  43.660  1.00  0.00           C
ATOM   5530  C25 POPEf 133     103.844  -2.674  45.030  1.00  0.00           C
ATOM   5533  C26 POPEf 133     103.334  -1.824  46.190  1.00  0.00           C
ATOM   5536  C27 POPEf 133     103.184  -2.644  47.490  1.00  0.00           C
ATOM   5539  C28 POPEf 133     102.504  -1.884  48.640  1.00  0.00           C
ATOM   5542  C29 POPEf 133     103.194  -0.624  49.090  1.00  0.00           C
ATOM   5544 0C21 POPEf 133     104.454  -0.504  49.530  1.00  0.00           C
ATOM   5546 1C21 POPEf 133     105.494  -1.584  49.730  1.00  0.00           C
ATOM   5549 2C21 POPEf 133     106.384  -1.274  50.950  1.00  0.00           C
ATOM   5552 3C21 POPEf 133     107.824  -1.814  50.820  1.00  0.00           C
ATOM   5555 4C21 POPEf 133     108.704  -1.294  51.950  1.00  0.00           C
ATOM   5558 5C21 POPEf 133     110.174  -1.734  51.900  1.00  0.00           C
ATOM   5561 6C21 POPEf 133     110.984  -1.054  53.000  1.00  0.00           C
ATOM   5564 7C21 POPEf 133     112.344  -1.704  53.300  1.00  0.00           C
ATOM   5567 8C21 POPEf 133     113.044  -1.104  54.520  1.00  0.00           C
ATOM   5571  C33 POPEf 133     100.934   2.214  43.570  1.00  0.00           C
ATOM   5574  C34 POPEf 133     101.254   1.804  45.010  1.00  0.00           C
ATOM   5577  C35 POPEf 133     100.984   2.904  46.040  1.00  0.00           C
ATOM   5580  C36 POPEf 133      99.604   2.794  46.700  1.00  0.00           C
ATOM   5583  C37 POPEf 133      99.524   3.534  48.050  1.00  0.00           C
ATOM   5586  C38 POPEf 133      98.184   3.344  48.770  1.00  0.00           C
ATOM   5589  C39 POPEf 133      98.324   2.844  50.220  1.00  0.00           C
ATOM   5592 0C31 POPEf 133      98.964   3.854  51.190  1.00  0.00           C
ATOM   5595 1C31 POPEf 133      99.264   3.234  52.560  1.00  0.00           C
ATOM   5598 2C31 POPEf 133     100.054   4.164  53.490  1.00  0.00           C
ATOM   5601 3C31 POPEf 133     100.634   3.394  54.700  1.00  0.00           C
ATOM   5604 4C31 POPEf 133     101.294   4.294  55.750  1.00  0.00           C
ATOM   5607 5C31 POPEf 133     102.094   3.494  56.780  1.00  0.00           C
ATOM   5610 6C31 POPEf 133     102.624   4.344  57.940  1.00  0.00           C
ATOM   5614  NH3 POPEg 134      25.034 101.724  81.610  1.00  0.00           N
ATOM   5618  C12 POPEg 134      23.824 102.594  81.580  1.00  0.00           C
ATOM   5621  C11 POPEg 134      22.524 101.824  81.260  1.00  0.00           C
ATOM   5624  P   POPEg 134      20.944 103.934  81.490  1.00  0.00           P
ATOM   5625  O13 POPEg 134      22.104 104.824  81.420  1.00  0.00           O
ATOM   5626  O14 POPEg 134      19.874 104.394  82.400  1.00  0.00           O
ATOM   5627  O11 POPEg 134      20.304 103.774  80.050  1.00  0.00           O
ATOM   5628  O12 POPEg 134      21.384 102.454  81.850  1.00  0.00           O
ATOM   5629  C1  POPEg 134      21.054 104.014  78.860  1.00  0.00           C
ATOM   5632  C2  POPEg 134      20.314 103.444  77.610  1.00  0.00           C
ATOM   5634  O21 POPEg 134      20.924 104.064  76.460  1.00  0.00           O
ATOM   5635  C21 POPEg 134      21.084 103.244  75.430  1.00  0.00           C
ATOM   5636  O22 POPEg 134      20.744 102.084  75.370  1.00  0.00           O
ATOM   5637  C22 POPEg 134      21.684 104.004  74.250  1.00  0.00           C
ATOM   5640  C3  POPEg 134      18.784 103.764  77.670  1.00  0.00           C
ATOM   5643  O31 POPEg 134      18.194 104.114  76.400  1.00  0.00           O
ATOM   5644  C31 POPEg 134      17.354 103.254  75.840  1.00  0.00           C
ATOM   5645  O32 POPEg 134      17.174 102.104  76.180  1.00  0.00           O
ATOM   5646  C32 POPEg 134      16.564 104.004  74.760  1.00  0.00           C
ATOM   5649  C23 POPEg 134      22.314 103.014  73.250  1.00  0.00           C
ATOM   5652  C24 POPEg 134      22.794 103.644  71.950  1.00  0.00           C
ATOM   5655  C25 POPEg 134      24.224 104.194  72.010  1.00  0.00           C
ATOM   5658  C26 POPEg 134      24.764 104.444  70.600  1.00  0.00           C
ATOM   5661  C27 POPEg 134      26.254 104.814  70.580  1.00  0.00           C
ATOM   5664  C28 POPEg 134      26.814 104.914  69.150  1.00  0.00           C
ATOM   5667  C29 POPEg 134      26.114 105.994  68.370  1.00  0.00           C
ATOM   5669 0C21 POPEg 134      25.434 105.894  67.220  1.00  0.00           C
ATOM   5671 1C21 POPEg 134      25.224 104.664  66.360  1.00  0.00           C
ATOM   5674 2C21 POPEg 134      25.594 104.904  64.880  1.00  0.00           C
ATOM   5677 3C21 POPEg 134      27.104 104.904  64.640  1.00  0.00           C
ATOM   5680 4C21 POPEg 134      27.504 105.184  63.180  1.00  0.00           C
ATOM   5683 5C21 POPEg 134      28.994 105.534  63.070  1.00  0.00           C
ATOM   5686 6C21 POPEg 134      29.574 105.374  61.660  1.00  0.00           C
ATOM   5689 7C21 POPEg 134      31.034 105.864  61.590  1.00  0.00           C
ATOM   5692 8C21 POPEg 134      31.754 105.454  60.300  1.00  0.00           C
ATOM   5696  C33 POPEg 134      16.624 103.384  73.350  1.00  0.00           C
ATOM   5699  C34 POPEg 134      15.894 104.294  72.350  1.00  0.00           C
ATOM   5702  C35 POPEg 134      15.694 103.644  70.990  1.00  0.00           C
ATOM   5705  C36 POPEg 134      15.174 104.614  69.920  1.00  0.00           C
ATOM   5708  C37 POPEg 134      14.614 103.904  68.680  1.00  0.00           C
ATOM   5711  C38 POPEg 134      15.574 102.854  68.100  1.00  0.00           C
ATOM   5714  C39 POPEg 134      14.954 102.074  66.930  1.00  0.00           C
ATOM   5717 0C31 POPEg 134      15.804 100.844  66.600  1.00  0.00           C
ATOM   5720 1C31 POPEg 134      15.194  99.974  65.500  1.00  0.00           C
ATOM   5723 2C31 POPEg 134      16.084  98.764  65.150  1.00  0.00           C
ATOM   5726 3C31 POPEg 134      15.974  98.334  63.690  1.00  0.00           C
ATOM   5729 4C31 POPEg 134      16.694  99.314  62.750  1.00  0.00           C
ATOM   5732 5C31 POPEg 134      16.414  99.034  61.270  1.00  0.00           C
ATOM   5735 6C31 POPEg 134      16.944 100.134  60.340  1.00  0.00           C
ATOM   5739  NH3 POPEh 135      47.604  42.514  76.390  1.00  0.00           N
ATOM   5743  C12 POPEh 135      47.164  43.324  77.580  1.00  0.00           C
ATOM   5746  C11 POPEh 135      48.004  43.034  78.840  1.00  0.00           C
ATOM   5749  P   POPEh 135      48.544  45.204  80.230  1.00  0.00           P
ATOM   5750  O13 POPEh 135      47.804  46.134  81.120  1.00  0.00           O
ATOM   5751  O14 POPEh 135      49.844  44.694  80.720  1.00  0.00           O
ATOM   5752  O11 POPEh 135      48.674  45.864  78.810  1.00  0.00           O
ATOM   5753  O12 POPEh 135      47.644  43.954  79.880  1.00  0.00           O
ATOM   5754  C1  POPEh 135      49.844  45.774  78.000  1.00  0.00           C
ATOM   5757  C2  POPEh 135      50.154  47.154  77.350  1.00  0.00           C
ATOM   5759  O21 POPEh 135      49.004  47.834  76.800  1.00  0.00           O
ATOM   5760  C21 POPEh 135      48.364  47.244  75.800  1.00  0.00           C
ATOM   5761  O22 POPEh 135      48.354  46.054  75.550  1.00  0.00           O
ATOM   5762  C22 POPEh 135      47.614  48.304  74.980  1.00  0.00           C
ATOM   5765  C3  POPEh 135      51.294  47.084  76.310  1.00  0.00           C
ATOM   5768  O31 POPEh 135      51.544  48.374  75.720  1.00  0.00           O
ATOM   5769  C31 POPEh 135      52.294  49.204  76.420  1.00  0.00           C
ATOM   5770  O32 POPEh 135      52.884  48.944  77.460  1.00  0.00           O
ATOM   5771  C32 POPEh 135      52.284  50.564  75.710  1.00  0.00           C
ATOM   5774  C23 POPEh 135      48.544  49.244  74.180  1.00  0.00           C
ATOM   5777  C24 POPEh 135      48.394  49.094  72.660  1.00  0.00           C
ATOM   5780  C25 POPEh 135      47.094  49.734  72.160  1.00  0.00           C
ATOM   5783  C26 POPEh 135      47.324  51.114  71.540  1.00  0.00           C
ATOM   5786  C27 POPEh 135      45.984  51.814  71.280  1.00  0.00           C
ATOM   5789  C28 POPEh 135      46.104  53.294  70.850  1.00  0.00           C
ATOM   5792  C29 POPEh 135      46.754  53.494  69.510  1.00  0.00           C
ATOM   5794 0C21 POPEh 135      46.174  53.874  68.360  1.00  0.00           C
ATOM   5796 1C21 POPEh 135      44.724  54.214  68.100  1.00  0.00           C
ATOM   5799 2C21 POPEh 135      44.534  55.224  66.960  1.00  0.00           C
ATOM   5802 3C21 POPEh 135      44.774  56.694  67.360  1.00  0.00           C
ATOM   5805 4C21 POPEh 135      44.794  57.604  66.130  1.00  0.00           C
ATOM   5808 5C21 POPEh 135      45.424  58.984  66.360  1.00  0.00           C
ATOM   5811 6C21 POPEh 135      44.514  60.004  67.060  1.00  0.00           C
ATOM   5814 7C21 POPEh 135      45.144  61.404  67.000  1.00  0.00           C
ATOM   5817 8C21 POPEh 135      44.484  62.404  67.940  1.00  0.00           C
ATOM   5821  C33 POPEh 135      51.874  51.724  76.640  1.00  0.00           C
ATOM   5824  C34 POPEh 135      51.674  53.024  75.840  1.00  0.00           C
ATOM   5827  C35 POPEh 135      51.104  54.174  76.670  1.00  0.00           C
ATOM   5830  C36 POPEh 135      51.834  55.514  76.460  1.00  0.00           C
ATOM   5833  C37 POPEh 135      51.654  56.104  75.050  1.00  0.00           C
ATOM   5836  C38 POPEh 135      52.544  57.334  74.840  1.00  0.00           C
ATOM   5839  C39 POPEh 135      52.924  57.594  73.380  1.00  0.00           C
ATOM   5842 0C31 POPEh 135      53.714  58.894  73.220  1.00  0.00           C
ATOM   5845 1C31 POPEh 135      54.664  58.904  72.030  1.00  0.00           C
ATOM   5848 2C31 POPEh 135      55.134  60.334  71.680  1.00  0.00           C
ATOM   5851 3C31 POPEh 135      54.154  61.084  70.770  1.00  0.00           C
ATOM   5854 4C31 POPEh 135      54.204  60.574  69.330  1.00  0.00           C
ATOM   5857 5C31 POPEh 135      53.284  61.344  68.380  1.00  0.00           C
ATOM   5860 6C31 POPEh 135      53.544  61.004  66.910  1.00  0.00           C
ATOM   5864  NH3 POPEi 136      94.344  27.134  33.370  1.00  0.00           N
ATOM   5868  C12 POPEi 136      95.484  27.884  34.000  1.00  0.00           C
ATOM   5871  C11 POPEi 136      96.814  27.104  33.870  1.00  0.00           C
ATOM   5874  P   POPEi 136      96.124  24.564  34.080  1.00  0.00           P
ATOM   5875  O13 POPEi 136      96.394  24.454  32.640  1.00  0.00           O
ATOM   5876  O14 POPEi 136      94.694  24.644  34.440  1.00  0.00           O
ATOM   5877  O11 POPEi 136      96.834  23.384  34.830  1.00  0.00           O
ATOM   5878  O12 POPEi 136      96.824  25.884  34.620  1.00  0.00           O
ATOM   5879  C1  POPEi 136      97.334  23.484  36.160  1.00  0.00           C
ATOM   5882  C2  POPEi 136      96.204  23.224  37.180  1.00  0.00           C
ATOM   5884  O21 POPEi 136      96.564  23.874  38.410  1.00  0.00           O
ATOM   5885  C21 POPEi 136      97.214  23.234  39.360  1.00  0.00           C
ATOM   5886  O22 POPEi 136      97.604  22.074  39.340  1.00  0.00           O
ATOM   5887  C22 POPEi 136      97.384  24.184  40.540  1.00  0.00           C
ATOM   5890  C3  POPEi 136      95.774  21.724  37.260  1.00  0.00           C
ATOM   5893  O31 POPEi 136      94.774  21.554  38.290  1.00  0.00           O
ATOM   5894  C31 POPEi 136      94.224  20.354  38.370  1.00  0.00           C
ATOM   5895  O32 POPEi 136      94.594  19.354  37.770  1.00  0.00           O
ATOM   5896  C32 POPEi 136      93.054  20.424  39.350  1.00  0.00           C
ATOM   5899  C23 POPEi 136      98.054  23.534  41.780  1.00  0.00           C
ATOM   5902  C24 POPEi 136      98.014  24.484  42.990  1.00  0.00           C
ATOM   5905  C25 POPEi 136      98.394  23.784  44.310  1.00  0.00           C
ATOM   5908  C26 POPEi 136      98.284  24.744  45.510  1.00  0.00           C
ATOM   5911  C27 POPEi 136      98.744  24.104  46.830  1.00  0.00           C
ATOM   5914  C28 POPEi 136      98.244  24.834  48.090  1.00  0.00           C
ATOM   5917  C29 POPEi 136      98.584  26.304  48.120  1.00  0.00           C
ATOM   5919 0C21 POPEi 136      98.444  27.114  49.180  1.00  0.00           C
ATOM   5921 1C21 POPEi 136      97.944  26.734  50.550  1.00  0.00           C
ATOM   5924 2C21 POPEi 136      98.894  27.274  51.630  1.00  0.00           C
ATOM   5927 3C21 POPEi 136      98.294  27.194  53.050  1.00  0.00           C
ATOM   5930 4C21 POPEi 136      99.014  28.144  54.010  1.00  0.00           C
ATOM   5933 5C21 POPEi 136      98.224  28.394  55.300  1.00  0.00           C
ATOM   5936 6C21 POPEi 136      98.844  29.514  56.150  1.00  0.00           C
ATOM   5939 7C21 POPEi 136      97.884  30.014  57.230  1.00  0.00           C
ATOM   5942 8C21 POPEi 136      98.584  30.614  58.440  1.00  0.00           C
ATOM   5946  C33 POPEi 136      92.994  19.214  40.320  1.00  0.00           C
ATOM   5949  C34 POPEi 136      91.854  19.344  41.340  1.00  0.00           C
ATOM   5952  C35 POPEi 136      92.164  20.294  42.510  1.00  0.00           C
ATOM   5955  C36 POPEi 136      93.064  19.694  43.600  1.00  0.00           C
ATOM   5958  C37 POPEi 136      92.954  20.484  44.920  1.00  0.00           C
ATOM   5961  C38 POPEi 136      93.994  20.084  45.970  1.00  0.00           C
ATOM   5964  C39 POPEi 136      93.894  20.924  47.260  1.00  0.00           C
ATOM   5967 0C31 POPEi 136      92.584  20.704  48.020  1.00  0.00           C
ATOM   5970 1C31 POPEi 136      92.544  21.444  49.370  1.00  0.00           C
ATOM   5973 2C31 POPEi 136      91.274  21.134  50.170  1.00  0.00           C
ATOM   5976 3C31 POPEi 136      91.314  21.714  51.590  1.00  0.00           C
ATOM   5979 4C31 POPEi 136      90.184  21.204  52.500  1.00  0.00           C
ATOM   5982 5C31 POPEi 136      90.174  19.674  52.660  1.00  0.00           C
ATOM   5985 6C31 POPEi 136      89.234  19.174  53.760  1.00  0.00           C
ATOM   5989  NH3 POPEj 137     119.804  36.444  35.390  1.00  0.00           N
ATOM   5993  C12 POPEj 137     118.904  35.364  34.860  1.00  0.00           C
ATOM   5996  C11 POPEj 137     118.344  34.494  35.980  1.00  0.00           C
ATOM   5999  P   POPEj 137     117.334  32.464  34.530  1.00  0.00           P
ATOM   6000  O13 POPEj 137     117.444  33.034  33.160  1.00  0.00           O
ATOM   6001  O14 POPEj 137     118.444  31.564  34.950  1.00  0.00           O
ATOM   6002  O11 POPEj 137     115.934  31.764  34.810  1.00  0.00           O
ATOM   6003  O12 POPEj 137     117.274  33.674  35.540  1.00  0.00           O
ATOM   6004  C1  POPEj 137     115.774  30.744  35.810  1.00  0.00           C
ATOM   6007  C2  POPEj 137     114.454  30.874  36.630  1.00  0.00           C
ATOM   6009  O21 POPEj 137     114.304  29.724  37.500  1.00  0.00           O
ATOM   6010  C21 POPEj 137     113.864  29.964  38.720  1.00  0.00           C
ATOM   6011  O22 POPEj 137     113.854  31.044  39.290  1.00  0.00           O
ATOM   6012  C22 POPEj 137     113.234  28.674  39.290  1.00  0.00           C
ATOM   6015  C3  POPEj 137     113.224  30.924  35.690  1.00  0.00           C
ATOM   6018  O31 POPEj 137     112.104  31.544  36.350  1.00  0.00           O
ATOM   6019  C31 POPEj 137     111.244  30.734  36.940  1.00  0.00           C
ATOM   6020  O32 POPEj 137     111.154  29.534  36.810  1.00  0.00           O
ATOM   6021  C32 POPEj 137     110.434  31.554  37.940  1.00  0.00           C
ATOM   6024  C23 POPEj 137     113.134  28.584  40.840  1.00  0.00           C
ATOM   6027  C24 POPEj 137     111.944  27.704  41.280  1.00  0.00           C
ATOM   6030  C25 POPEj 137     112.064  27.084  42.680  1.00  0.00           C
ATOM   6033  C26 POPEj 137     111.904  28.064  43.850  1.00  0.00           C
ATOM   6036  C27 POPEj 137     111.954  27.344  45.210  1.00  0.00           C
ATOM   6039  C28 POPEj 137     111.574  28.244  46.410  1.00  0.00           C
ATOM   6042  C29 POPEj 137     112.214  27.754  47.680  1.00  0.00           C
ATOM   6044 0C21 POPEj 137     111.624  27.334  48.810  1.00  0.00           C
ATOM   6046 1C21 POPEj 137     110.154  27.264  49.100  1.00  0.00           C
ATOM   6049 2C21 POPEj 137     109.864  26.904  50.570  1.00  0.00           C
ATOM   6052 3C21 POPEj 137     110.194  28.034  51.550  1.00  0.00           C
ATOM   6055 4C21 POPEj 137     109.774  27.744  53.000  1.00  0.00           C
ATOM   6058 5C21 POPEj 137     110.444  26.514  53.630  1.00  0.00           C
ATOM   6061 6C21 POPEj 137     111.974  26.624  53.710  1.00  0.00           C
ATOM   6064 7C21 POPEj 137     112.604  25.484  54.520  1.00  0.00           C
ATOM   6067 8C21 POPEj 137     114.124  25.594  54.630  1.00  0.00           C
ATOM   6071  C33 POPEj 137     109.454  30.674  38.740  1.00  0.00           C
ATOM   6074  C34 POPEj 137     108.624  31.474  39.750  1.00  0.00           C
ATOM   6077  C35 POPEj 137     109.444  32.354  40.710  1.00  0.00           C
ATOM   6080  C36 POPEj 137     110.574  31.624  41.450  1.00  0.00           C
ATOM   6083  C37 POPEj 137     111.214  32.584  42.460  1.00  0.00           C
ATOM   6086  C38 POPEj 137     112.394  32.044  43.280  1.00  0.00           C
ATOM   6089  C39 POPEj 137     112.804  33.124  44.290  1.00  0.00           C
ATOM   6092 0C31 POPEj 137     113.824  32.754  45.370  1.00  0.00           C
ATOM   6095 1C31 POPEj 137     113.904  33.904  46.390  1.00  0.00           C
ATOM   6098 2C31 POPEj 137     114.764  33.614  47.630  1.00  0.00           C
ATOM   6101 3C31 POPEj 137     116.074  34.424  47.690  1.00  0.00           C
ATOM   6104 4C31 POPEj 137     116.744  34.364  49.070  1.00  0.00           C
ATOM   6107 5C31 POPEj 137     117.394  33.014  49.370  1.00  0.00           C
ATOM   6110 6C31 POPEj 137     118.034  32.954  50.760  1.00  0.00           C
ATOM   6114  NH3 POPEk 138     121.864  43.704  78.830  1.00  0.00           N
ATOM   6118  C12 POPEk 138     122.344  43.434  80.220  1.00  0.00           C
ATOM   6121  C11 POPEk 138     122.194  41.924  80.520  1.00  0.00           C
ATOM   6124  P   POPEk 138     123.274  39.664  79.750  1.00  0.00           P
ATOM   6125  O13 POPEk 138     122.124  38.744  79.580  1.00  0.00           O
ATOM   6126  O14 POPEk 138     124.044  39.694  81.020  1.00  0.00           O
ATOM   6127  O11 POPEk 138     124.314  39.474  78.590  1.00  0.00           O
ATOM   6128  O12 POPEk 138     122.784  41.144  79.480  1.00  0.00           O
ATOM   6129  C1  POPEk 138     124.164  40.024  77.290  1.00  0.00           C
ATOM   6132  C2  POPEk 138     125.204  39.304  76.400  1.00  0.00           C
ATOM   6134  O21 POPEk 138     125.764  40.104  75.330  1.00  0.00           O
ATOM   6135  C21 POPEk 138     124.914  40.734  74.540  1.00  0.00           C
ATOM   6136  O22 POPEk 138     123.694  40.644  74.550  1.00  0.00           O
ATOM   6137  C22 POPEk 138     125.694  41.494  73.470  1.00  0.00           C
ATOM   6140  C3  POPEk 138     124.784  37.844  76.000  1.00  0.00           C
ATOM   6143  O31 POPEk 138     124.054  37.784  74.760  1.00  0.00           O
ATOM   6144  C31 POPEk 138     124.534  36.994  73.820  1.00  0.00           C
ATOM   6145  O32 POPEk 138     125.514  36.284  73.890  1.00  0.00           O
ATOM   6146  C32 POPEk 138     123.684  37.184  72.570  1.00  0.00           C
ATOM   6149  C23 POPEk 138     124.814  41.694  72.210  1.00  0.00           C
ATOM   6152  C24 POPEk 138     125.564  42.114  70.950  1.00  0.00           C
ATOM   6155  C25 POPEk 138     124.614  42.174  69.740  1.00  0.00           C
ATOM   6158  C26 POPEk 138     125.334  42.424  68.410  1.00  0.00           C
ATOM   6161  C27 POPEk 138     124.404  42.274  67.200  1.00  0.00           C
ATOM   6164  C28 POPEk 138     125.184  41.994  65.890  1.00  0.00           C
ATOM   6167  C29 POPEk 138     125.924  43.194  65.350  1.00  0.00           C
ATOM   6169 0C21 POPEk 138     125.854  43.684  64.090  1.00  0.00           C
ATOM   6171 1C21 POPEk 138     125.024  43.164  62.940  1.00  0.00           C
ATOM   6174 2C21 POPEk 138     125.844  42.814  61.690  1.00  0.00           C
ATOM   6177 3C21 POPEk 138     126.684  41.524  61.840  1.00  0.00           C
ATOM   6180 4C21 POPEk 138     127.334  41.134  60.510  1.00  0.00           C
ATOM   6183 5C21 POPEk 138     128.324  39.974  60.630  1.00  0.00           C
ATOM   6186 6C21 POPEk 138     127.754  38.584  60.300  1.00  0.00           C
ATOM   6189 7C21 POPEk 138     128.874  37.604  59.950  1.00  0.00           C
ATOM   6192 8C21 POPEk 138     128.374  36.244  59.470  1.00  0.00           C
ATOM   6196  C33 POPEk 138     123.854  36.044  71.550  1.00  0.00           C
ATOM   6199  C34 POPEk 138     124.874  36.264  70.420  1.00  0.00           C
ATOM   6202  C35 POPEk 138     124.614  37.514  69.570  1.00  0.00           C
ATOM   6205  C36 POPEk 138     124.944  37.254  68.100  1.00  0.00           C
ATOM   6208  C37 POPEk 138     124.904  38.524  67.240  1.00  0.00           C
ATOM   6211  C38 POPEk 138     125.494  38.304  65.840  1.00  0.00           C
ATOM   6214  C39 POPEk 138     124.694  37.334  64.970  1.00  0.00           C
ATOM   6217 0C31 POPEk 138     125.344  37.124  63.600  1.00  0.00           C
ATOM   6220 1C31 POPEk 138     124.644  36.034  62.790  1.00  0.00           C
ATOM   6223 2C31 POPEk 138     125.644  35.164  62.010  1.00  0.00           C
ATOM   6226 3C31 POPEk 138     125.024  33.854  61.530  1.00  0.00           C
ATOM   6229 4C31 POPEk 138     125.994  33.014  60.690  1.00  0.00           C
ATOM   6232 5C31 POPEk 138     125.464  31.614  60.370  1.00  0.00           C
ATOM   6235 6C31 POPEk 138     126.444  30.744  59.600  1.00  0.00           C
ATOM   6239  NH3 POPEl 139      37.854   4.124  31.880  1.00  0.00           N
ATOM   6243  C12 POPEl 139      38.904   3.314  31.160  1.00  0.00           C
ATOM   6246  C11 POPEl 139      39.844   4.184  30.310  1.00  0.00           C
ATOM   6249  P   POPEl 139      41.734   5.994  30.620  1.00  0.00           P
ATOM   6250  O13 POPEl 139      43.114   5.594  30.970  1.00  0.00           O
ATOM   6251  O14 POPEl 139      41.514   6.424  29.210  1.00  0.00           O
ATOM   6252  O11 POPEl 139      41.254   7.204  31.490  1.00  0.00           O
ATOM   6253  O12 POPEl 139      40.724   4.904  31.140  1.00  0.00           O
ATOM   6254  C1  POPEl 139      41.974   7.844  32.530  1.00  0.00           C
ATOM   6257  C2  POPEl 139      41.304   7.654  33.900  1.00  0.00           C
ATOM   6259  O21 POPEl 139      42.264   7.714  34.960  1.00  0.00           O
ATOM   6260  C21 POPEl 139      43.034   6.734  35.300  1.00  0.00           C
ATOM   6261  O22 POPEl 139      43.254   5.704  34.670  1.00  0.00           O
ATOM   6262  C22 POPEl 139      43.694   7.094  36.630  1.00  0.00           C
ATOM   6265  C3  POPEl 139      40.384   6.424  33.940  1.00  0.00           C
ATOM   6268  O31 POPEl 139      39.934   6.214  35.280  1.00  0.00           O
ATOM   6269  C31 POPEl 139      39.164   5.154  35.390  1.00  0.00           C
ATOM   6270  O32 POPEl 139      38.684   4.524  34.450  1.00  0.00           O
ATOM   6271  C32 POPEl 139      39.014   4.874  36.870  1.00  0.00           C
ATOM   6274  C23 POPEl 139      43.794   5.944  37.640  1.00  0.00           C
ATOM   6277  C24 POPEl 139      44.114   6.464  39.040  1.00  0.00           C
ATOM   6280  C25 POPEl 139      44.334   5.334  40.050  1.00  0.00           C
ATOM   6283  C26 POPEl 139      44.754   5.824  41.440  1.00  0.00           C
ATOM   6286  C27 POPEl 139      45.404   4.694  42.240  1.00  0.00           C
ATOM   6289  C28 POPEl 139      46.184   5.184  43.480  1.00  0.00           C
ATOM   6292  C29 POPEl 139      47.194   4.124  43.850  1.00  0.00           C
ATOM   6294 0C21 POPEl 139      47.294   3.434  45.000  1.00  0.00           C
ATOM   6296 1C21 POPEl 139      46.464   3.594  46.240  1.00  0.00           C
ATOM   6299 2C21 POPEl 139      47.214   3.074  47.490  1.00  0.00           C
ATOM   6302 3C21 POPEl 139      46.414   3.204  48.790  1.00  0.00           C
ATOM   6305 4C21 POPEl 139      47.134   2.544  49.980  1.00  0.00           C
ATOM   6308 5C21 POPEl 139      46.844   3.214  51.340  1.00  0.00           C
ATOM   6311 6C21 POPEl 139      45.394   3.084  51.840  1.00  0.00           C
ATOM   6314 7C21 POPEl 139      45.244   3.604  53.280  1.00  0.00           C
ATOM   6317 8C21 POPEl 139      43.854   3.384  53.880  1.00  0.00           C
ATOM   6321  C33 POPEl 139      38.944   3.364  37.180  1.00  0.00           C
ATOM   6324  C34 POPEl 139      38.344   3.104  38.560  1.00  0.00           C
ATOM   6327  C35 POPEl 139      36.874   3.534  38.570  1.00  0.00           C
ATOM   6330  C36 POPEl 139      36.594   4.714  39.520  1.00  0.00           C
ATOM   6333  C37 POPEl 139      35.134   5.164  39.430  1.00  0.00           C
ATOM   6336  C38 POPEl 139      34.634   5.814  40.730  1.00  0.00           C
ATOM   6339  C39 POPEl 139      35.074   7.264  40.910  1.00  0.00           C
ATOM   6342 0C31 POPEl 139      34.524   8.174  39.810  1.00  0.00           C
ATOM   6345 1C31 POPEl 139      34.674   9.674  40.120  1.00  0.00           C
ATOM   6348 2C31 POPEl 139      34.234  10.574  38.950  1.00  0.00           C
ATOM   6351 3C31 POPEl 139      32.884  10.204  38.310  1.00  0.00           C
ATOM   6354 4C31 POPEl 139      31.704  10.234  39.290  1.00  0.00           C
ATOM   6357 5C31 POPEl 139      30.414   9.794  38.590  1.00  0.00           C
ATOM   6360 6C31 POPEl 139      29.204   9.784  39.520  1.00  0.00           C
ATOM   6364  NH3 POPEm 140      82.424 130.932  72.240  1.00  0.00           N
ATOM   6368  C12 POPEm 140      81.274 131.662  72.840  1.00  0.00           C
ATOM   6371  C11 POPEm 140      80.184 130.662  73.270  1.00  0.00           C
ATOM   6374  P   POPEm 140      78.724 128.724  72.430  1.00  0.00           P
ATOM   6375  O13 POPEm 140      79.244 127.734  73.420  1.00  0.00           O
ATOM   6376  O14 POPEm 140      77.454 129.414  72.730  1.00  0.00           O
ATOM   6377  O11 POPEm 140      78.534 128.004  71.030  1.00  0.00           O
ATOM   6378  O12 POPEm 140      79.864 129.802  72.180  1.00  0.00           O
ATOM   6379  C1  POPEm 140      79.554 127.744  70.060  1.00  0.00           C
ATOM   6382  C2  POPEm 140      79.174 128.204  68.610  1.00  0.00           C
ATOM   6384  O21 POPEm 140      80.244 128.984  68.030  1.00  0.00           O
ATOM   6385  C21 POPEm 140      80.594 128.674  66.770  1.00  0.00           C
ATOM   6386  O22 POPEm 140      80.394 129.384  65.800  1.00  0.00           O
ATOM   6387  C22 POPEm 140      81.444 127.394  66.740  1.00  0.00           C
ATOM   6390  C3  POPEm 140      77.834 129.024  68.610  1.00  0.00           C
ATOM   6393  O31 POPEm 140      77.504 129.762  67.410  1.00  0.00           O
ATOM   6394  C31 POPEm 140      77.324 129.054  66.300  1.00  0.00           C
ATOM   6395  O32 POPEm 140      77.474 127.854  66.190  1.00  0.00           O
ATOM   6396  C32 POPEm 140      76.904 129.992  65.160  1.00  0.00           C
ATOM   6399  C23 POPEm 140      81.764 126.884  65.300  1.00  0.00           C
ATOM   6402  C24 POPEm 140      83.054 126.044  65.250  1.00  0.00           C
ATOM   6405  C25 POPEm 140      83.304 125.314  63.930  1.00  0.00           C
ATOM   6408  C26 POPEm 140      83.564 126.204  62.700  1.00  0.00           C
ATOM   6411  C27 POPEm 140      84.014 125.364  61.490  1.00  0.00           C
ATOM   6414  C28 POPEm 140      83.624 125.974  60.120  1.00  0.00           C
ATOM   6417  C29 POPEm 140      83.544 124.944  59.020  1.00  0.00           C
ATOM   6419 0C21 POPEm 140      83.544 125.174  57.690  1.00  0.00           C
ATOM   6421 1C21 POPEm 140      83.654 126.514  57.010  1.00  0.00           C
ATOM   6424 2C21 POPEm 140      84.624 126.504  55.810  1.00  0.00           C
ATOM   6427 3C21 POPEm 140      84.134 125.704  54.600  1.00  0.00           C
ATOM   6430 4C21 POPEm 140      85.204 125.584  53.500  1.00  0.00           C
ATOM   6433 5C21 POPEm 140      84.694 124.894  52.230  1.00  0.00           C
ATOM   6436 6C21 POPEm 140      85.794 124.674  51.190  1.00  0.00           C
ATOM   6439 7C21 POPEm 140      85.244 124.074  49.890  1.00  0.00           C
ATOM   6442 8C21 POPEm 140      86.324 123.684  48.880  1.00  0.00           C
ATOM   6446  C33 POPEm 140      77.494 129.574  63.790  1.00  0.00           C
ATOM   6449  C34 POPEm 140      77.184 130.542  62.630  1.00  0.00           C
ATOM   6452  C35 POPEm 140      77.814 130.132  61.290  1.00  0.00           C
ATOM   6455  C36 POPEm 140      79.344 130.102  61.310  1.00  0.00           C
ATOM   6458  C37 POPEm 140      79.974 129.732  59.960  1.00  0.00           C
ATOM   6461  C38 POPEm 140      81.474 129.384  60.070  1.00  0.00           C
ATOM   6464  C39 POPEm 140      82.364 130.282  59.210  1.00  0.00           C
ATOM   6467 0C31 POPEm 140      83.864 129.942  59.260  1.00  0.00           C
ATOM   6470 1C31 POPEm 140      84.634 130.542  58.070  1.00  0.00           C
ATOM   6473 2C31 POPEm 140      86.004 129.892  57.840  1.00  0.00           C
ATOM   6476 3C31 POPEm 140      86.454 129.982  56.370  1.00  0.00           C
ATOM   6479 4C31 POPEm 140      87.504 128.934  55.980  1.00  0.00           C
ATOM   6482 5C31 POPEm 140      87.594 128.714  54.460  1.00  0.00           C
ATOM   6485 6C31 POPEm 140      88.394 127.464  54.080  1.00  0.00           C
ATOM   6489  NH3 POPEn 141       1.464  79.144  36.760  1.00  0.00           N
ATOM   6493  C12 POPEn 141       2.844  78.734  37.160  1.00  0.00           C
ATOM   6496  C11 POPEn 141       3.784  78.844  35.950  1.00  0.00           C
ATOM   6499  P   POPEn 141       5.894  78.244  37.500  1.00  0.00           P
ATOM   6500  O13 POPEn 141       7.254  77.824  37.160  1.00  0.00           O
ATOM   6501  O14 POPEn 141       5.744  79.454  38.350  1.00  0.00           O
ATOM   6502  O11 POPEn 141       5.184  77.044  38.240  1.00  0.00           O
ATOM   6503  O12 POPEn 141       5.074  78.324  36.180  1.00  0.00           O
ATOM   6504  C1  POPEn 141       5.904  76.414  39.320  1.00  0.00           C
ATOM   6507  C2  POPEn 141       5.334  76.844  40.690  1.00  0.00           C
ATOM   6509  O21 POPEn 141       6.244  76.354  41.710  1.00  0.00           O
ATOM   6510  C21 POPEn 141       6.334  77.164  42.750  1.00  0.00           C
ATOM   6511  O22 POPEn 141       5.714  78.204  42.880  1.00  0.00           O
ATOM   6512  C22 POPEn 141       7.344  76.694  43.790  1.00  0.00           C
ATOM   6515  C3  POPEn 141       3.874  76.314  40.850  1.00  0.00           C
ATOM   6518  O31 POPEn 141       3.264  76.644  42.110  1.00  0.00           O
ATOM   6519  C31 POPEn 141       3.334  75.684  43.040  1.00  0.00           C
ATOM   6520  O32 POPEn 141       3.884  74.604  42.900  1.00  0.00           O
ATOM   6521  C32 POPEn 141       2.614  76.134  44.310  1.00  0.00           C
ATOM   6524  C23 POPEn 141       7.444  77.744  44.920  1.00  0.00           C
ATOM   6527  C24 POPEn 141       8.694  77.664  45.810  1.00  0.00           C
ATOM   6530  C25 POPEn 141       8.764  76.444  46.730  1.00  0.00           C
ATOM   6533  C26 POPEn 141       8.214  76.724  48.140  1.00  0.00           C
ATOM   6536  C27 POPEn 141       8.664  75.664  49.150  1.00  0.00           C
ATOM   6539  C28 POPEn 141       8.424  76.074  50.620  1.00  0.00           C
ATOM   6542  C29 POPEn 141       9.234  75.204  51.540  1.00  0.00           C
ATOM   6544 0C21 POPEn 141       8.874  74.654  52.710  1.00  0.00           C
ATOM   6546 1C21 POPEn 141       7.554  74.804  53.440  1.00  0.00           C
ATOM   6549 2C21 POPEn 141       7.734  75.484  54.820  1.00  0.00           C
ATOM   6552 3C21 POPEn 141       8.754  74.794  55.750  1.00  0.00           C
ATOM   6555 4C21 POPEn 141       8.814  75.384  57.170  1.00  0.00           C
ATOM   6558 5C21 POPEn 141       9.184  76.874  57.200  1.00  0.00           C
ATOM   6561 6C21 POPEn 141       9.334  77.434  58.620  1.00  0.00           C
ATOM   6564 7C21 POPEn 141       9.154  78.954  58.670  1.00  0.00           C
ATOM   6567 8C21 POPEn 141       9.434  79.544  60.050  1.00  0.00           C
ATOM   6571  C33 POPEn 141       3.424  75.834  45.600  1.00  0.00           C
ATOM   6574  C34 POPEn 141       2.634  76.064  46.900  1.00  0.00           C
ATOM   6577  C35 POPEn 141       3.514  75.894  48.140  1.00  0.00           C
ATOM   6580  C36 POPEn 141       2.814  76.164  49.490  1.00  0.00           C
ATOM   6583  C37 POPEn 141       1.694  75.164  49.850  1.00  0.00           C
ATOM   6586  C38 POPEn 141       1.434  75.114  51.370  1.00  0.00           C
ATOM   6589  C39 POPEn 141       0.206  74.274  51.760  1.00  0.00           C
ATOM   6592 0C31 POPEn 141      -0.194  74.464  53.240  1.00  0.00           C
ATOM   6595 1C31 POPEn 141      -1.174  73.404  53.770  1.00  0.00           C
ATOM   6598 2C31 POPEn 141      -1.364  73.444  55.290  1.00  0.00           C
ATOM   6601 3C31 POPEn 141      -2.034  74.704  55.850  1.00  0.00           C
ATOM   6604 4C31 POPEn 141      -3.554  74.754  55.610  1.00  0.00           C
ATOM   6607 5C31 POPEn 141      -4.224  75.924  56.340  1.00  0.00           C
ATOM   6610 6C31 POPEn 141      -5.604  76.284  55.760  1.00  0.00           C
ATOM   6614  NH3 POPEo 142     121.664 110.024  37.240  1.00  0.00           N
ATOM   6618  C12 POPEo 142     121.704 111.344  36.540  1.00  0.00           C
ATOM   6621  C11 POPEo 142     120.274 111.784  36.230  1.00  0.00           C
ATOM   6624  P   POPEo 142     119.254 111.944  38.680  1.00  0.00           P
ATOM   6625  O13 POPEo 142     118.044 111.104  38.510  1.00  0.00           O
ATOM   6626  O14 POPEo 142     120.434 111.284  39.290  1.00  0.00           O
ATOM   6627  O11 POPEo 142     118.864 113.294  39.370  1.00  0.00           O
ATOM   6628  O12 POPEo 142     119.714 112.534  37.300  1.00  0.00           O
ATOM   6629  C1  POPEo 142     119.214 113.764  40.650  1.00  0.00           C
ATOM   6632  C2  POPEo 142     118.734 115.234  40.730  1.00  0.00           C
ATOM   6634  O21 POPEo 142     119.574 116.114  41.490  1.00  0.00           O
ATOM   6635  C21 POPEo 142     119.844 115.814  42.740  1.00  0.00           C
ATOM   6636  O22 POPEo 142     119.524 114.804  43.330  1.00  0.00           O
ATOM   6637  C22 POPEo 142     120.554 116.974  43.430  1.00  0.00           C
ATOM   6640  C3  POPEo 142     117.204 115.334  41.040  1.00  0.00           C
ATOM   6643  O31 POPEo 142     116.874 114.994  42.410  1.00  0.00           O
ATOM   6644  C31 POPEo 142     116.644 116.034  43.220  1.00  0.00           C
ATOM   6645  O32 POPEo 142     116.624 117.204  42.900  1.00  0.00           O
ATOM   6646  C32 POPEo 142     116.494 115.504  44.640  1.00  0.00           C
ATOM   6649  C23 POPEo 142     120.544 116.704  44.950  1.00  0.00           C
ATOM   6652  C24 POPEo 142     121.124 117.804  45.840  1.00  0.00           C
ATOM   6655  C25 POPEo 142     120.874 117.404  47.300  1.00  0.00           C
ATOM   6658  C26 POPEo 142     121.494 118.294  48.370  1.00  0.00           C
ATOM   6661  C27 POPEo 142     121.384 117.574  49.730  1.00  0.00           C
ATOM   6664  C28 POPEo 142     122.094 118.284  50.890  1.00  0.00           C
ATOM   6667  C29 POPEo 142     122.234 117.294  52.030  1.00  0.00           C
ATOM   6669 0C21 POPEo 142     121.514 117.264  53.170  1.00  0.00           C
ATOM   6671 1C21 POPEo 142     120.454 118.234  53.590  1.00  0.00           C
ATOM   6674 2C21 POPEo 142     120.284 118.264  55.130  1.00  0.00           C
ATOM   6677 3C21 POPEo 142     121.544 118.694  55.900  1.00  0.00           C
ATOM   6680 4C21 POPEo 142     121.404 120.034  56.630  1.00  0.00           C
ATOM   6683 5C21 POPEo 142     120.464 119.954  57.850  1.00  0.00           C
ATOM   6686 6C21 POPEo 142     120.224 121.314  58.520  1.00  0.00           C
ATOM   6689 7C21 POPEo 142     119.214 121.204  59.670  1.00  0.00           C
ATOM   6692 8C21 POPEo 142     118.744 122.554  60.210  1.00  0.00           C
ATOM   6696  C33 POPEo 142     116.164 116.584  45.700  1.00  0.00           C
ATOM   6699  C34 POPEo 142     116.184 115.954  47.100  1.00  0.00           C
ATOM   6702  C35 POPEo 142     115.784 116.874  48.260  1.00  0.00           C
ATOM   6705  C36 POPEo 142     116.684 118.114  48.410  1.00  0.00           C
ATOM   6708  C37 POPEo 142     116.584 118.754  49.800  1.00  0.00           C
ATOM   6711  C38 POPEo 142     117.554 119.934  49.960  1.00  0.00           C
ATOM   6714  C39 POPEo 142     117.734 120.424  51.410  1.00  0.00           C
ATOM   6717 0C31 POPEo 142     116.754 121.534  51.810  1.00  0.00           C
ATOM   6720 1C31 POPEo 142     117.124 122.174  53.160  1.00  0.00           C
ATOM   6723 2C31 POPEo 142     116.644 123.634  53.240  1.00  0.00           C
ATOM   6726 3C31 POPEo 142     116.934 124.334  54.580  1.00  0.00           C
ATOM   6729 4C31 POPEo 142     118.424 124.534  54.890  1.00  0.00           C
ATOM   6732 5C31 POPEo 142     118.634 125.534  56.030  1.00  0.00           C
ATOM   6735 6C31 POPEo 142     120.104 125.824  56.330  1.00  0.00           C
ATOM   6739  NH3 POPEp 143       6.934  36.134  35.060  1.00  0.00           N
ATOM   6743  C12 POPEp 143       6.934  34.744  34.480  1.00  0.00           C
ATOM   6746  C11 POPEp 143       7.744  33.734  35.310  1.00  0.00           C
ATOM   6749  P   POPEp 143       7.084  31.404  34.260  1.00  0.00           P
ATOM   6750  O13 POPEp 143       5.764  30.874  33.920  1.00  0.00           O
ATOM   6751  O14 POPEp 143       7.914  31.894  33.140  1.00  0.00           O
ATOM   6752  O11 POPEp 143       7.904  30.204  34.840  1.00  0.00           O
ATOM   6753  O12 POPEp 143       7.054  32.484  35.430  1.00  0.00           O
ATOM   6754  C1  POPEp 143       9.104  30.364  35.580  1.00  0.00           C
ATOM   6757  C2  POPEp 143       8.904  30.084  37.090  1.00  0.00           C
ATOM   6759  O21 POPEp 143      10.194  30.254  37.670  1.00  0.00           O
ATOM   6760  C21 POPEp 143      10.244  30.704  38.900  1.00  0.00           C
ATOM   6761  O22 POPEp 143       9.334  30.694  39.710  1.00  0.00           O
ATOM   6762  C22 POPEp 143      11.574  31.434  39.050  1.00  0.00           C
ATOM   6765  C3  POPEp 143       8.304  28.664  37.290  1.00  0.00           C
ATOM   6768  O31 POPEp 143       7.944  28.334  38.650  1.00  0.00           O
ATOM   6769  C31 POPEp 143       8.874  27.634  39.310  1.00  0.00           C
ATOM   6770  O32 POPEp 143       9.904  27.214  38.830  1.00  0.00           O
ATOM   6771  C32 POPEp 143       8.354  27.294  40.710  1.00  0.00           C
ATOM   6774  C23 POPEp 143      11.544  32.484  40.170  1.00  0.00           C
ATOM   6777  C24 POPEp 143      12.144  31.894  41.450  1.00  0.00           C
ATOM   6780  C25 POPEp 143      12.004  32.804  42.660  1.00  0.00           C
ATOM   6783  C26 POPEp 143      12.764  32.274  43.870  1.00  0.00           C
ATOM   6786  C27 POPEp 143      12.424  33.014  45.160  1.00  0.00           C
ATOM   6789  C28 POPEp 143      13.034  32.364  46.420  1.00  0.00           C
ATOM   6792  C29 POPEp 143      14.524  32.564  46.490  1.00  0.00           C
ATOM   6794 0C21 POPEp 143      15.184  33.244  47.450  1.00  0.00           C
ATOM   6796 1C21 POPEp 143      14.564  33.924  48.640  1.00  0.00           C
ATOM   6799 2C21 POPEp 143      14.054  32.994  49.750  1.00  0.00           C
ATOM   6802 3C21 POPEp 143      15.124  32.054  50.310  1.00  0.00           C
ATOM   6805 4C21 POPEp 143      14.774  31.494  51.690  1.00  0.00           C
ATOM   6808 5C21 POPEp 143      13.304  31.074  51.880  1.00  0.00           C
ATOM   6811 6C21 POPEp 143      13.024  30.434  53.240  1.00  0.00           C
ATOM   6814 7C21 POPEp 143      11.534  30.214  53.490  1.00  0.00           C
ATOM   6817 8C21 POPEp 143      11.224  29.734  54.910  1.00  0.00           C
ATOM   6821  C33 POPEp 143       9.294  27.714  41.870  1.00  0.00           C
ATOM   6824  C34 POPEp 143       8.884  27.044  43.190  1.00  0.00           C
ATOM   6827  C35 POPEp 143       9.614  27.564  44.440  1.00  0.00           C
ATOM   6830  C36 POPEp 143       9.214  29.004  44.800  1.00  0.00           C
ATOM   6833  C37 POPEp 143       9.774  29.474  46.150  1.00  0.00           C
ATOM   6836  C38 POPEp 143       9.344  30.904  46.510  1.00  0.00           C
ATOM   6839  C39 POPEp 143       9.874  31.384  47.870  1.00  0.00           C
ATOM   6842 0C31 POPEp 143       8.844  31.264  49.000  1.00  0.00           C
ATOM   6845 1C31 POPEp 143       9.404  31.624  50.380  1.00  0.00           C
ATOM   6848 2C31 POPEp 143       8.334  31.774  51.470  1.00  0.00           C
ATOM   6851 3C31 POPEp 143       7.384  30.564  51.580  1.00  0.00           C
ATOM   6854 4C31 POPEp 143       6.294  30.724  52.650  1.00  0.00           C
ATOM   6857 5C31 POPEp 143       5.174  29.694  52.480  1.00  0.00           C
ATOM   6860 6C31 POPEp 143       4.124  29.724  53.580  1.00  0.00           C
ATOM   6864  NH3 POPEq 144       5.584  97.774  36.210  1.00  0.00           N
ATOM   6868  C12 POPEq 144       4.114  97.394  36.210  1.00  0.00           C
ATOM   6871  C11 POPEq 144       3.804  96.024  36.830  1.00  0.00           C
ATOM   6874  P   POPEq 144       3.874  94.324  34.870  1.00  0.00           P
ATOM   6875  O13 POPEq 144       2.964  93.414  34.130  1.00  0.00           O
ATOM   6876  O14 POPEq 144       4.754  95.204  34.080  1.00  0.00           O
ATOM   6877  O11 POPEq 144       4.754  93.504  35.870  1.00  0.00           O
ATOM   6878  O12 POPEq 144       3.064  95.204  35.910  1.00  0.00           O
ATOM   6879  C1  POPEq 144       4.404  92.204  36.350  1.00  0.00           C
ATOM   6882  C2  POPEq 144       3.534  92.134  37.640  1.00  0.00           C
ATOM   6884  O21 POPEq 144       3.804  90.824  38.130  1.00  0.00           O
ATOM   6885  C21 POPEq 144       3.434  90.264  39.280  1.00  0.00           C
ATOM   6886  O22 POPEq 144       3.564  89.064  39.480  1.00  0.00           O
ATOM   6887  C22 POPEq 144       2.884  91.234  40.320  1.00  0.00           C
ATOM   6890  C3  POPEq 144       2.034  92.334  37.290  1.00  0.00           C
ATOM   6893  O31 POPEq 144       1.114  92.344  38.400  1.00  0.00           O
ATOM   6894  C31 POPEq 144       0.984  93.504  39.020  1.00  0.00           C
ATOM   6895  O32 POPEq 144       1.704  94.484  38.870  1.00  0.00           O
ATOM   6896  C32 POPEq 144      -0.154  93.454  40.050  1.00  0.00           C
ATOM   6899  C23 POPEq 144       3.154  90.844  41.790  1.00  0.00           C
ATOM   6902  C24 POPEq 144       2.394  91.814  42.700  1.00  0.00           C
ATOM   6905  C25 POPEq 144       2.744  91.664  44.180  1.00  0.00           C
ATOM   6908  C26 POPEq 144       1.914  92.624  45.050  1.00  0.00           C
ATOM   6911  C27 POPEq 144       2.194  92.534  46.550  1.00  0.00           C
ATOM   6914  C28 POPEq 144       1.244  91.584  47.320  1.00  0.00           C
ATOM   6917  C29 POPEq 144       1.584  90.114  47.160  1.00  0.00           C
ATOM   6919 0C21 POPEq 144       1.964  89.254  48.120  1.00  0.00           C
ATOM   6921 1C21 POPEq 144       2.164  89.564  49.580  1.00  0.00           C
ATOM   6924 2C21 POPEq 144       1.234  88.754  50.510  1.00  0.00           C
ATOM   6927 3C21 POPEq 144       1.364  89.234  51.960  1.00  0.00           C
ATOM   6930 4C21 POPEq 144       0.834  88.244  53.010  1.00  0.00           C
ATOM   6933 5C21 POPEq 144       1.114  88.734  54.440  1.00  0.00           C
ATOM   6936 6C21 POPEq 144       0.854  87.674  55.510  1.00  0.00           C
ATOM   6939 7C21 POPEq 144       1.254  88.164  56.910  1.00  0.00           C
ATOM   6942 8C21 POPEq 144       0.924  87.184  58.040  1.00  0.00           C
ATOM   6946  C33 POPEq 144       0.006  94.554  41.120  1.00  0.00           C
ATOM   6949  C34 POPEq 144      -0.954  94.384  42.310  1.00  0.00           C
ATOM   6952  C35 POPEq 144      -0.634  95.344  43.460  1.00  0.00           C
ATOM   6955  C36 POPEq 144      -1.514  95.094  44.690  1.00  0.00           C
ATOM   6958  C37 POPEq 144      -1.464  96.224  45.730  1.00  0.00           C
ATOM   6961  C38 POPEq 144      -0.294  96.124  46.730  1.00  0.00           C
ATOM   6964  C39 POPEq 144      -0.614  95.214  47.930  1.00  0.00           C
ATOM   6967 0C31 POPEq 144       0.426  95.344  49.060  1.00  0.00           C
ATOM   6970 1C31 POPEq 144       0.036  94.584  50.330  1.00  0.00           C
ATOM   6973 2C31 POPEq 144       0.894  94.994  51.540  1.00  0.00           C
ATOM   6976 3C31 POPEq 144       0.606  94.154  52.800  1.00  0.00           C
ATOM   6979 4C31 POPEq 144       1.304  94.694  54.060  1.00  0.00           C
ATOM   6982 5C31 POPEq 144       1.004  93.844  55.300  1.00  0.00           C
ATOM   6985 6C31 POPEq 144       1.734  94.284  56.580  1.00  0.00           C
ATOM   6989  NH3 POPEr 145      68.074 118.154  31.440  1.00  0.00           N
ATOM   6993  C12 POPEr 145      66.924 117.774  32.340  1.00  0.00           C
ATOM   6996  C11 POPEr 145      65.934 116.824  31.640  1.00  0.00           C
ATOM   6999  P   POPEr 145      63.724 115.514  32.110  1.00  0.00           P
ATOM   7000  O13 POPEr 145      63.154 116.214  30.960  1.00  0.00           O
ATOM   7001  O14 POPEr 145      64.234 114.124  31.900  1.00  0.00           O
ATOM   7002  O11 POPEr 145      62.754 115.594  33.380  1.00  0.00           O
ATOM   7003  O12 POPEr 145      64.974 116.354  32.590  1.00  0.00           O
ATOM   7004  C1  POPEr 145      62.784 116.784  34.190  1.00  0.00           C
ATOM   7007  C2  POPEr 145      61.964 116.674  35.510  1.00  0.00           C
ATOM   7009  O21 POPEr 145      62.084 117.974  36.120  1.00  0.00           O
ATOM   7010  C21 POPEr 145      61.254 118.354  37.060  1.00  0.00           C
ATOM   7011  O22 POPEr 145      60.384 117.714  37.610  1.00  0.00           O
ATOM   7012  C22 POPEr 145      61.634 119.804  37.380  1.00  0.00           C
ATOM   7015  C3  POPEr 145      62.534 115.504  36.390  1.00  0.00           C
ATOM   7018  O31 POPEr 145      61.834 115.284  37.630  1.00  0.00           O
ATOM   7019  C31 POPEr 145      62.284 115.904  38.730  1.00  0.00           C
ATOM   7020  O32 POPEr 145      63.234 116.664  38.770  1.00  0.00           O
ATOM   7021  C32 POPEr 145      61.364 115.484  39.900  1.00  0.00           C
ATOM   7024  C23 POPEr 145      60.714 120.424  38.450  1.00  0.00           C
ATOM   7027  C24 POPEr 145      61.054 121.894  38.720  1.00  0.00           C
ATOM   7030  C25 POPEr 145      60.184 122.504  39.830  1.00  0.00           C
ATOM   7033  C26 POPEr 145      60.344 121.774  41.180  1.00  0.00           C
ATOM   7036  C27 POPEr 145      59.754 122.574  42.340  1.00  0.00           C
ATOM   7039  C28 POPEr 145      60.094 121.964  43.710  1.00  0.00           C
ATOM   7042  C29 POPEr 145      59.984 123.004  44.800  1.00  0.00           C
ATOM   7044 0C21 POPEr 145      59.254 122.914  45.930  1.00  0.00           C
ATOM   7046 1C21 POPEr 145      58.464 121.724  46.400  1.00  0.00           C
ATOM   7049 2C21 POPEr 145      58.624 121.534  47.920  1.00  0.00           C
ATOM   7052 3C21 POPEr 145      57.784 122.514  48.750  1.00  0.00           C
ATOM   7055 4C21 POPEr 145      58.514 122.954  50.030  1.00  0.00           C
ATOM   7058 5C21 POPEr 145      59.424 124.164  49.790  1.00  0.00           C
ATOM   7061 6C21 POPEr 145      59.934 124.854  51.070  1.00  0.00           C
ATOM   7064 7C21 POPEr 145      60.334 123.884  52.180  1.00  0.00           C
ATOM   7067 8C21 POPEr 145      61.064 124.564  53.340  1.00  0.00           C
ATOM   7071  C33 POPEr 145      61.534 116.224  41.260  1.00  0.00           C
ATOM   7074  C34 POPEr 145      60.524 117.354  41.500  1.00  0.00           C
ATOM   7077  C35 POPEr 145      60.094 117.504  42.980  1.00  0.00           C
ATOM   7080  C36 POPEr 145      61.224 117.954  43.920  1.00  0.00           C
ATOM   7083  C37 POPEr 145      60.784 118.004  45.390  1.00  0.00           C
ATOM   7086  C38 POPEr 145      61.934 118.344  46.360  1.00  0.00           C
ATOM   7089  C39 POPEr 145      62.284 119.834  46.400  1.00  0.00           C
ATOM   7092 0C31 POPEr 145      63.594 120.134  47.140  1.00  0.00           C
ATOM   7095 1C31 POPEr 145      63.784 121.644  47.370  1.00  0.00           C
ATOM   7098 2C31 POPEr 145      65.214 122.044  47.740  1.00  0.00           C
ATOM   7101 3C31 POPEr 145      65.394 123.574  47.850  1.00  0.00           C
ATOM   7104 4C31 POPEr 145      64.684 124.204  49.050  1.00  0.00           C
ATOM   7107 5C31 POPEr 145      64.824 125.724  49.100  1.00  0.00           C
ATOM   7110 6C31 POPEr 145      64.014 126.374  50.220  1.00  0.00           C
ATOM   7114  NH3 POPEs 146      97.844  74.654  79.290  1.00  0.00           N
ATOM   7118  C12 POPEs 146      97.724  74.304  80.740  1.00  0.00           C
ATOM   7121  C11 POPEs 146      96.344  73.734  81.110  1.00  0.00           C
ATOM   7124  P   POPEs 146      94.384  74.554  82.610  1.00  0.00           P
ATOM   7125  O13 POPEs 146      95.064  73.834  83.700  1.00  0.00           O
ATOM   7126  O14 POPEs 146      93.704  75.814  82.920  1.00  0.00           O
ATOM   7127  O11 POPEs 146      93.324  73.584  81.980  1.00  0.00           O
ATOM   7128  O12 POPEs 146      95.444  74.784  81.440  1.00  0.00           O
ATOM   7129  C1  POPEs 146      92.514  74.074  80.910  1.00  0.00           C
ATOM   7132  C2  POPEs 146      92.904  73.364  79.600  1.00  0.00           C
ATOM   7134  O21 POPEs 146      92.804  74.304  78.520  1.00  0.00           O
ATOM   7135  C21 POPEs 146      93.954  74.724  78.000  1.00  0.00           C
ATOM   7136  O22 POPEs 146      95.074  74.374  78.340  1.00  0.00           O
ATOM   7137  C22 POPEs 146      93.654  75.674  76.830  1.00  0.00           C
ATOM   7140  C3  POPEs 146      91.994  72.124  79.370  1.00  0.00           C
ATOM   7143  O31 POPEs 146      92.144  71.614  78.030  1.00  0.00           O
ATOM   7144  C31 POPEs 146      91.414  72.244  77.120  1.00  0.00           C
ATOM   7145  O32 POPEs 146      90.494  73.014  77.350  1.00  0.00           O
ATOM   7146  C32 POPEs 146      91.964  71.854  75.750  1.00  0.00           C
ATOM   7149  C23 POPEs 146      94.934  76.114  76.080  1.00  0.00           C
ATOM   7152  C24 POPEs 146      94.694  76.474  74.610  1.00  0.00           C
ATOM   7155  C25 POPEs 146      95.984  76.884  73.890  1.00  0.00           C
ATOM   7158  C26 POPEs 146      95.844  77.194  72.390  1.00  0.00           C
ATOM   7161  C27 POPEs 146      97.224  77.324  71.710  1.00  0.00           C
ATOM   7164  C28 POPEs 146      97.214  77.774  70.230  1.00  0.00           C
ATOM   7167  C29 POPEs 146      97.174  79.264  70.060  1.00  0.00           C
ATOM   7169 0C21 POPEs 146      97.314  79.934  68.900  1.00  0.00           C
ATOM   7171 1C21 POPEs 146      97.484  79.344  67.520  1.00  0.00           C
ATOM   7174 2C21 POPEs 146      98.674  79.954  66.750  1.00  0.00           C
ATOM   7177 3C21 POPEs 146     100.024  79.324  67.130  1.00  0.00           C
ATOM   7180 4C21 POPEs 146     100.634  78.474  65.990  1.00  0.00           C
ATOM   7183 5C21 POPEs 146     101.274  79.314  64.890  1.00  0.00           C
ATOM   7186 6C21 POPEs 146     101.974  78.434  63.840  1.00  0.00           C
ATOM   7189 7C21 POPEs 146     102.694  79.254  62.780  1.00  0.00           C
ATOM   7192 8C21 POPEs 146     103.234  78.394  61.640  1.00  0.00           C
ATOM   7196  C33 POPEs 146      90.984  72.174  74.620  1.00  0.00           C
ATOM   7199  C34 POPEs 146      91.584  71.924  73.230  1.00  0.00           C
ATOM   7202  C35 POPEs 146      90.514  72.104  72.140  1.00  0.00           C
ATOM   7205  C36 POPEs 146      89.704  70.824  71.940  1.00  0.00           C
ATOM   7208  C37 POPEs 146      88.414  71.014  71.150  1.00  0.00           C
ATOM   7211  C38 POPEs 146      87.204  71.154  72.080  1.00  0.00           C
ATOM   7214  C39 POPEs 146      85.874  71.374  71.350  1.00  0.00           C
ATOM   7217 0C31 POPEs 146      85.514  70.244  70.380  1.00  0.00           C
ATOM   7220 1C31 POPEs 146      84.064  70.344  69.870  1.00  0.00           C
ATOM   7223 2C31 POPEs 146      83.764  69.334  68.770  1.00  0.00           C
ATOM   7226 3C31 POPEs 146      84.054  69.884  67.360  1.00  0.00           C
ATOM   7229 4C31 POPEs 146      83.844  68.834  66.270  1.00  0.00           C
ATOM   7232 5C31 POPEs 146      83.964  69.404  64.860  1.00  0.00           C
ATOM   7235 6C31 POPEs 146      83.834  68.334  63.770  1.00  0.00           C
ATOM   7239  NH3 POPEt 147      50.164  75.214  36.790  1.00  0.00           N
ATOM   7243  C12 POPEt 147      48.834  75.334  36.120  1.00  0.00           C
ATOM   7246  C11 POPEt 147      48.614  76.774  35.630  1.00  0.00           C
ATOM   7249  P   POPEt 147      46.024  77.224  35.700  1.00  0.00           P
ATOM   7250  O13 POPEt 147      44.944  76.364  35.170  1.00  0.00           O
ATOM   7251  O14 POPEt 147      45.844  78.684  35.640  1.00  0.00           O
ATOM   7252  O11 POPEt 147      46.384  76.764  37.170  1.00  0.00           O
ATOM   7253  O12 POPEt 147      47.364  76.864  34.930  1.00  0.00           O
ATOM   7254  C1  POPEt 147      45.384  76.714  38.200  1.00  0.00           C
ATOM   7257  C2  POPEt 147      45.844  75.704  39.290  1.00  0.00           C
ATOM   7259  O21 POPEt 147      44.924  75.584  40.400  1.00  0.00           O
ATOM   7260  C21 POPEt 147      44.764  76.674  41.140  1.00  0.00           C
ATOM   7261  O22 POPEt 147      45.204  77.784  40.900  1.00  0.00           O
ATOM   7262  C22 POPEt 147      43.974  76.354  42.400  1.00  0.00           C
ATOM   7265  C3  POPEt 147      47.314  75.944  39.760  1.00  0.00           C
ATOM   7268  O31 POPEt 147      48.004  74.684  39.970  1.00  0.00           O
ATOM   7269  C31 POPEt 147      48.154  74.324  41.240  1.00  0.00           C
ATOM   7270  O32 POPEt 147      47.904  75.014  42.210  1.00  0.00           O
ATOM   7271  C32 POPEt 147      48.694  72.884  41.290  1.00  0.00           C
ATOM   7274  C23 POPEt 147      44.774  76.734  43.670  1.00  0.00           C
ATOM   7277  C24 POPEt 147      44.274  76.024  44.930  1.00  0.00           C
ATOM   7280  C25 POPEt 147      45.044  76.434  46.190  1.00  0.00           C
ATOM   7283  C26 POPEt 147      44.764  75.484  47.370  1.00  0.00           C
ATOM   7286  C27 POPEt 147      43.364  75.624  47.970  1.00  0.00           C
ATOM   7289  C28 POPEt 147      42.584  74.294  48.070  1.00  0.00           C
ATOM   7292  C29 POPEt 147      43.264  73.234  48.900  1.00  0.00           C
ATOM   7294 0C21 POPEt 147      43.074  73.014  50.210  1.00  0.00           C
ATOM   7296 1C21 POPEt 147      42.184  73.844  51.100  1.00  0.00           C
ATOM   7299 2C21 POPEt 147      40.694  73.464  51.080  1.00  0.00           C
ATOM   7302 3C21 POPEt 147      39.824  74.704  51.330  1.00  0.00           C
ATOM   7305 4C21 POPEt 147      38.334  74.414  51.580  1.00  0.00           C
ATOM   7308 5C21 POPEt 147      37.674  73.554  50.490  1.00  0.00           C
ATOM   7311 6C21 POPEt 147      36.154  73.674  50.510  1.00  0.00           C
ATOM   7314 7C21 POPEt 147      35.484  72.874  49.380  1.00  0.00           C
ATOM   7317 8C21 POPEt 147      33.974  73.044  49.350  1.00  0.00           C
ATOM   7321  C33 POPEt 147      48.834  72.354  42.740  1.00  0.00           C
ATOM   7324  C34 POPEt 147      49.454  70.954  42.880  1.00  0.00           C
ATOM   7327  C35 POPEt 147      49.664  70.624  44.370  1.00  0.00           C
ATOM   7330  C36 POPEt 147      50.184  69.224  44.720  1.00  0.00           C
ATOM   7333  C37 POPEt 147      50.294  69.074  46.250  1.00  0.00           C
ATOM   7336  C38 POPEt 147      50.884  67.754  46.750  1.00  0.00           C
ATOM   7339  C39 POPEt 147      51.414  67.844  48.200  1.00  0.00           C
ATOM   7342 0C31 POPEt 147      50.354  68.204  49.260  1.00  0.00           C
ATOM   7345 1C31 POPEt 147      50.974  68.364  50.660  1.00  0.00           C
ATOM   7348 2C31 POPEt 147      50.034  68.984  51.700  1.00  0.00           C
ATOM   7351 3C31 POPEt 147      50.764  69.294  53.010  1.00  0.00           C
ATOM   7354 4C31 POPEt 147      49.984  70.214  53.960  1.00  0.00           C
ATOM   7357 5C31 POPEt 147      50.834  70.644  55.160  1.00  0.00           C
ATOM   7360 6C31 POPEt 147      50.184  71.734  56.030  1.00  0.00           C
ATOM   7364  NH3 POPEu 148      27.914  32.774  34.290  1.00  0.00           N
ATOM   7368  C12 POPEu 148      27.404  31.694  33.390  1.00  0.00           C
ATOM   7371  C11 POPEu 148      26.774  30.614  34.270  1.00  0.00           C
ATOM   7374  P   POPEu 148      24.664  31.994  35.090  1.00  0.00           P
ATOM   7375  O13 POPEu 148      23.864  31.224  34.120  1.00  0.00           O
ATOM   7376  O14 POPEu 148      25.064  33.384  34.780  1.00  0.00           O
ATOM   7377  O11 POPEu 148      24.074  31.884  36.550  1.00  0.00           O
ATOM   7378  O12 POPEu 148      26.004  31.184  35.310  1.00  0.00           O
ATOM   7379  C1  POPEu 148      24.274  30.644  37.270  1.00  0.00           C
ATOM   7382  C2  POPEu 148      25.524  30.654  38.210  1.00  0.00           C
ATOM   7384  O21 POPEu 148      25.104  30.094  39.460  1.00  0.00           O
ATOM   7385  C21 POPEu 148      26.054  29.544  40.190  1.00  0.00           C
ATOM   7386  O22 POPEu 148      27.144  29.184  39.800  1.00  0.00           O
ATOM   7387  C22 POPEu 148      25.554  29.484  41.640  1.00  0.00           C
ATOM   7390  C3  POPEu 148      26.094  32.084  38.470  1.00  0.00           C
ATOM   7393  O31 POPEu 148      27.304  32.044  39.250  1.00  0.00           O
ATOM   7394  C31 POPEu 148      28.424  31.834  38.560  1.00  0.00           C
ATOM   7395  O32 POPEu 148      28.534  31.944  37.350  1.00  0.00           O
ATOM   7396  C32 POPEu 148      29.484  31.244  39.520  1.00  0.00           C
ATOM   7399  C23 POPEu 148      26.514  28.764  42.630  1.00  0.00           C
ATOM   7402  C24 POPEu 148      27.814  29.534  42.880  1.00  0.00           C
ATOM   7405  C25 POPEu 148      28.914  28.694  43.540  1.00  0.00           C
ATOM   7408  C26 POPEu 148      28.624  28.284  44.990  1.00  0.00           C
ATOM   7411  C27 POPEu 148      29.634  27.244  45.460  1.00  0.00           C
ATOM   7414  C28 POPEu 148      29.574  26.974  46.980  1.00  0.00           C
ATOM   7417  C29 POPEu 148      30.364  25.734  47.310  1.00  0.00           C
ATOM   7419 0C21 POPEu 148      29.914  24.664  47.980  1.00  0.00           C
ATOM   7421 1C21 POPEu 148      28.544  24.514  48.610  1.00  0.00           C
ATOM   7424 2C21 POPEu 148      28.614  23.894  50.010  1.00  0.00           C
ATOM   7427 3C21 POPEu 148      27.214  23.624  50.580  1.00  0.00           C
ATOM   7430 4C21 POPEu 148      27.234  22.954  51.960  1.00  0.00           C
ATOM   7433 5C21 POPEu 148      27.634  21.474  51.910  1.00  0.00           C
ATOM   7436 6C21 POPEu 148      27.574  20.794  53.290  1.00  0.00           C
ATOM   7439 7C21 POPEu 148      27.974  19.314  53.250  1.00  0.00           C
ATOM   7442 8C21 POPEu 148      27.764  18.594  54.590  1.00  0.00           C
ATOM   7446  C33 POPEu 148      30.684  32.154  39.880  1.00  0.00           C
ATOM   7449  C34 POPEu 148      31.514  31.604  41.060  1.00  0.00           C
ATOM   7452  C35 POPEu 148      32.754  32.454  41.400  1.00  0.00           C
ATOM   7455  C36 POPEu 148      33.294  32.164  42.820  1.00  0.00           C
ATOM   7458  C37 POPEu 148      34.614  32.874  43.170  1.00  0.00           C
ATOM   7461  C38 POPEu 148      35.074  32.574  44.610  1.00  0.00           C
ATOM   7464  C39 POPEu 148      36.394  33.244  45.030  1.00  0.00           C
ATOM   7467 0C31 POPEu 148      37.624  32.744  44.260  1.00  0.00           C
ATOM   7470 1C31 POPEu 148      38.654  33.854  43.990  1.00  0.00           C
ATOM   7473 2C31 POPEu 148      39.774  33.404  43.050  1.00  0.00           C
ATOM   7476 3C31 POPEu 148      39.314  33.284  41.590  1.00  0.00           C
ATOM   7479 4C31 POPEu 148      40.414  32.774  40.650  1.00  0.00           C
ATOM   7482 5C31 POPEu 148      39.904  32.534  39.220  1.00  0.00           C
ATOM   7485 6C31 POPEu 148      40.964  31.954  38.280  1.00  0.00           C
ATOM   7489  NH3 POPEv 149      38.974 124.674  74.380  1.00  0.00           N
ATOM   7493  C12 POPEv 149      39.484 125.244  73.080  1.00  0.00           C
ATOM   7496  C11 POPEv 149      41.004 125.474  73.150  1.00  0.00           C
ATOM   7499  P   POPEv 149      43.164 123.944  73.270  1.00  0.00           P
ATOM   7500  O13 POPEv 149      43.894 124.364  74.480  1.00  0.00           O
ATOM   7501  O14 POPEv 149      43.334 122.554  72.810  1.00  0.00           O
ATOM   7502  O11 POPEv 149      43.624 124.874  72.090  1.00  0.00           O
ATOM   7503  O12 POPEv 149      41.634 124.244  73.470  1.00  0.00           O
ATOM   7504  C1  POPEv 149      45.014 124.984  71.800  1.00  0.00           C
ATOM   7507  C2  POPEv 149      45.184 126.214  70.900  1.00  0.00           C
ATOM   7509  O21 POPEv 149      46.544 126.584  70.780  1.00  0.00           O
ATOM   7510  C21 POPEv 149      47.444 125.964  69.990  1.00  0.00           C
ATOM   7511  O22 POPEv 149      48.594 126.354  69.900  1.00  0.00           O
ATOM   7512  C22 POPEv 149      46.964 124.744  69.180  1.00  0.00           C
ATOM   7515  C3  POPEv 149      44.384 127.404  71.520  1.00  0.00           C
ATOM   7518  O31 POPEv 149      44.374 128.564  70.680  1.00  0.00           O
ATOM   7519  C31 POPEv 149      43.794 128.484  69.470  1.00  0.00           C
ATOM   7520  O32 POPEv 149      44.154 129.144  68.510  1.00  0.00           O
ATOM   7521  C32 POPEv 149      42.604 127.494  69.380  1.00  0.00           C
ATOM   7524  C23 POPEv 149      47.864 124.564  67.920  1.00  0.00           C
ATOM   7527  C24 POPEv 149      47.454 123.414  66.980  1.00  0.00           C
ATOM   7530  C25 POPEv 149      48.234 123.394  65.650  1.00  0.00           C
ATOM   7533  C26 POPEv 149      48.034 124.664  64.790  1.00  0.00           C
ATOM   7536  C27 POPEv 149      48.714 124.614  63.420  1.00  0.00           C
ATOM   7539  C28 POPEv 149      48.524 125.914  62.600  1.00  0.00           C
ATOM   7542  C29 POPEv 149      47.194 125.994  61.890  1.00  0.00           C
ATOM   7544 0C21 POPEv 149      46.994 126.194  60.570  1.00  0.00           C
ATOM   7546 1C21 POPEv 149      48.034 126.374  59.490  1.00  0.00           C
ATOM   7549 2C21 POPEv 149      47.654 125.684  58.160  1.00  0.00           C
ATOM   7552 3C21 POPEv 149      47.604 124.144  58.250  1.00  0.00           C
ATOM   7555 4C21 POPEv 149      47.324 123.454  56.910  1.00  0.00           C
ATOM   7558 5C21 POPEv 149      48.414 123.704  55.860  1.00  0.00           C
ATOM   7561 6C21 POPEv 149      48.174 122.944  54.550  1.00  0.00           C
ATOM   7564 7C21 POPEv 149      49.294 123.134  53.530  1.00  0.00           C
ATOM   7567 8C21 POPEv 149      49.154 122.244  52.290  1.00  0.00           C
ATOM   7571  C33 POPEv 149      41.584 127.874  68.270  1.00  0.00           C
ATOM   7574  C34 POPEv 149      41.224 126.754  67.290  1.00  0.00           C
ATOM   7577  C35 POPEv 149      42.394 126.094  66.530  1.00  0.00           C
ATOM   7580  C36 POPEv 149      43.274 127.044  65.690  1.00  0.00           C
ATOM   7583  C37 POPEv 149      43.124 126.824  64.170  1.00  0.00           C
ATOM   7586  C38 POPEv 149      43.974 127.794  63.340  1.00  0.00           C
ATOM   7589  C39 POPEv 149      43.554 127.874  61.860  1.00  0.00           C
ATOM   7592 0C31 POPEv 149      43.314 126.514  61.200  1.00  0.00           C
ATOM   7595 1C31 POPEv 149      42.954 126.614  59.710  1.00  0.00           C
ATOM   7598 2C31 POPEv 149      42.734 125.224  59.100  1.00  0.00           C
ATOM   7601 3C31 POPEv 149      42.084 125.244  57.710  1.00  0.00           C
ATOM   7604 4C31 POPEv 149      43.064 125.564  56.580  1.00  0.00           C
ATOM   7607 5C31 POPEv 149      42.434 125.364  55.200  1.00  0.00           C
ATOM   7610 6C31 POPEv 149      43.404 125.564  54.040  1.00  0.00           C
ATOM   7614  NH3 POPEw 150      22.344  98.844  75.800  1.00  0.00           N
ATOM   7618  C12 POPEw 150      22.474  99.594  77.110  1.00  0.00           C
ATOM   7621  C11 POPEw 150      23.534  98.984  78.070  1.00  0.00           C
ATOM   7624  P   POPEw 150      25.944  99.664  79.010  1.00  0.00           P
ATOM   7625  O13 POPEw 150      26.494 100.914  79.580  1.00  0.00           O
ATOM   7626  O14 POPEw 150      25.964  98.544  79.970  1.00  0.00           O
ATOM   7627  O11 POPEw 150      26.794  99.324  77.740  1.00  0.00           O
ATOM   7628  O12 POPEw 150      24.474  99.964  78.500  1.00  0.00           O
ATOM   7629  C1  POPEw 150      26.704  98.074  77.070  1.00  0.00           C
ATOM   7632  C2  POPEw 150      26.254  98.314  75.600  1.00  0.00           C
ATOM   7634  O21 POPEw 150      26.894  97.404  74.700  1.00  0.00           O
ATOM   7635  C21 POPEw 150      28.184  97.564  74.480  1.00  0.00           C
ATOM   7636  O22 POPEw 150      28.964  98.254  75.130  1.00  0.00           O
ATOM   7637  C22 POPEw 150      28.594  96.664  73.330  1.00  0.00           C
ATOM   7640  C3  POPEw 150      26.394  99.804  75.140  1.00  0.00           C
ATOM   7643  O31 POPEw 150      26.244  99.934  73.700  1.00  0.00           O
ATOM   7644  C31 POPEw 150      25.004 100.124  73.270  1.00  0.00           C
ATOM   7645  O32 POPEw 150      23.994 100.064  73.950  1.00  0.00           O
ATOM   7646  C32 POPEw 150      25.064 100.604  71.810  1.00  0.00           C
ATOM   7649  C23 POPEw 150      28.124  97.174  71.950  1.00  0.00           C
ATOM   7652  C24 POPEw 150      29.064  96.684  70.850  1.00  0.00           C
ATOM   7655  C25 POPEw 150      28.544  96.914  69.420  1.00  0.00           C
ATOM   7658  C26 POPEw 150      29.704  96.954  68.420  1.00  0.00           C
ATOM   7661  C27 POPEw 150      29.304  96.614  66.980  1.00  0.00           C
ATOM   7664  C28 POPEw 150      30.384  97.044  65.950  1.00  0.00           C
ATOM   7667  C29 POPEw 150      31.734  96.404  66.180  1.00  0.00           C
ATOM   7669 0C21 POPEw 150      32.804  96.614  65.410  1.00  0.00           C
ATOM   7671 1C21 POPEw 150      32.834  97.464  64.170  1.00  0.00           C
ATOM   7674 2C21 POPEw 150      33.594  96.794  63.030  1.00  0.00           C
ATOM   7677 3C21 POPEw 150      33.364  97.504  61.700  1.00  0.00           C
ATOM   7680 4C21 POPEw 150      34.164  96.884  60.560  1.00  0.00           C
ATOM   7683 5C21 POPEw 150      33.664  97.374  59.200  1.00  0.00           C
ATOM   7686 6C21 POPEw 150      34.364  96.624  58.080  1.00  0.00           C
ATOM   7689 7C21 POPEw 150      33.764  96.914  56.710  1.00  0.00           C
ATOM   7692 8C21 POPEw 150      34.274  95.924  55.680  1.00  0.00           C
ATOM   7696  C33 POPEw 150      24.594  99.624  70.700  1.00  0.00           C
ATOM   7699  C34 POPEw 150      24.344 100.404  69.390  1.00  0.00           C
ATOM   7702  C35 POPEw 150      24.204  99.544  68.120  1.00  0.00           C
ATOM   7705  C36 POPEw 150      23.044  98.534  68.170  1.00  0.00           C
ATOM   7708  C37 POPEw 150      22.754  97.884  66.810  1.00  0.00           C
ATOM   7711  C38 POPEw 150      21.644  96.824  66.880  1.00  0.00           C
ATOM   7714  C39 POPEw 150      21.164  96.384  65.490  1.00  0.00           C
ATOM   7717 0C31 POPEw 150      20.354  95.074  65.500  1.00  0.00           C
ATOM   7720 1C31 POPEw 150      19.854  94.704  64.090  1.00  0.00           C
ATOM   7723 2C31 POPEw 150      18.764  93.624  64.060  1.00  0.00           C
ATOM   7726 3C31 POPEw 150      19.274  92.194  63.840  1.00  0.00           C
ATOM   7729 4C31 POPEw 150      20.074  91.614  65.010  1.00  0.00           C
ATOM   7732 5C31 POPEw 150      20.344  90.124  64.790  1.00  0.00           C
ATOM   7735 6C31 POPEw 150      21.184  89.524  65.910  1.00  0.00           C
ATOM   7739  NH3 POPEx 151      83.154  93.914  79.030  1.00  0.00           N
ATOM   7743  C12 POPEx 151      83.724  92.754  79.790  1.00  0.00           C
ATOM   7746  C11 POPEx 151      83.404  91.464  79.070  1.00  0.00           C
ATOM   7749  P   POPEx 151      84.664  89.214  78.860  1.00  0.00           P
ATOM   7750  O13 POPEx 151      86.104  89.454  78.650  1.00  0.00           O
ATOM   7751  O14 POPEx 151      84.284  87.894  79.400  1.00  0.00           O
ATOM   7752  O11 POPEx 151      83.944  89.404  77.500  1.00  0.00           O
ATOM   7753  O12 POPEx 151      84.054  90.384  79.740  1.00  0.00           O
ATOM   7754  C1  POPEx 151      83.384  88.404  76.690  1.00  0.00           C
ATOM   7757  C2  POPEx 151      82.384  89.134  75.790  1.00  0.00           C
ATOM   7759  O21 POPEx 151      81.884  88.254  74.780  1.00  0.00           O
ATOM   7760  C21 POPEx 151      81.044  87.324  75.210  1.00  0.00           C
ATOM   7761  O22 POPEx 151      80.654  87.174  76.360  1.00  0.00           O
ATOM   7762  C22 POPEx 151      80.614  86.504  73.990  1.00  0.00           C
ATOM   7765  C3  POPEx 151      83.084  90.364  75.120  1.00  0.00           C
ATOM   7768  O31 POPEx 151      82.164  91.474  75.020  1.00  0.00           O
ATOM   7769  C31 POPEx 151      81.704  91.704  73.810  1.00  0.00           C
ATOM   7770  O32 POPEx 151      80.544  91.584  73.480  1.00  0.00           O
ATOM   7771  C32 POPEx 151      82.824  92.234  72.910  1.00  0.00           C
ATOM   7774  C23 POPEx 151      79.114  86.694  73.690  1.00  0.00           C
ATOM   7777  C24 POPEx 151      78.664  86.284  72.280  1.00  0.00           C
ATOM   7780  C25 POPEx 151      78.954  84.824  71.900  1.00  0.00           C
ATOM   7783  C26 POPEx 151      77.824  84.164  71.100  1.00  0.00           C
ATOM   7786  C27 POPEx 151      78.284  82.884  70.390  1.00  0.00           C
ATOM   7789  C28 POPEx 151      77.114  82.134  69.730  1.00  0.00           C
ATOM   7792  C29 POPEx 151      77.554  80.934  68.930  1.00  0.00           C
ATOM   7794 0C21 POPEx 151      77.664  80.854  67.600  1.00  0.00           C
ATOM   7796 1C21 POPEx 151      77.434  81.934  66.580  1.00  0.00           C
ATOM   7799 2C21 POPEx 151      78.624  81.974  65.600  1.00  0.00           C
ATOM   7802 3C21 POPEx 151      78.424  82.974  64.460  1.00  0.00           C
ATOM   7805 4C21 POPEx 151      79.544  82.884  63.430  1.00  0.00           C
ATOM   7808 5C21 POPEx 151      79.374  83.864  62.260  1.00  0.00           C
ATOM   7811 6C21 POPEx 151      80.324  83.554  61.090  1.00  0.00           C
ATOM   7814 7C21 POPEx 151      80.464  84.754  60.160  1.00  0.00           C
ATOM   7817 8C21 POPEx 151      81.164  84.494  58.830  1.00  0.00           C
ATOM   7821  C33 POPEx 151      82.294  93.354  72.000  1.00  0.00           C
ATOM   7824  C34 POPEx 151      83.324  93.884  71.010  1.00  0.00           C
ATOM   7827  C35 POPEx 151      82.684  94.844  70.010  1.00  0.00           C
ATOM   7830  C36 POPEx 151      83.654  95.244  68.890  1.00  0.00           C
ATOM   7833  C37 POPEx 151      82.934  95.924  67.710  1.00  0.00           C
ATOM   7836  C38 POPEx 151      83.644  95.674  66.380  1.00  0.00           C
ATOM   7839  C39 POPEx 151      84.884  96.534  66.150  1.00  0.00           C
ATOM   7842 0C31 POPEx 151      84.544  98.004  65.840  1.00  0.00           C
ATOM   7845 1C31 POPEx 151      85.694  98.724  65.140  1.00  0.00           C
ATOM   7848 2C31 POPEx 151      85.494 100.244  64.980  1.00  0.00           C
ATOM   7851 3C31 POPEx 151      84.104 100.624  64.440  1.00  0.00           C
ATOM   7854 4C31 POPEx 151      84.014 102.124  64.100  1.00  0.00           C
ATOM   7857 5C31 POPEx 151      82.564 102.564  63.860  1.00  0.00           C
ATOM   7860 6C31 POPEx 151      82.444 104.054  63.510  1.00  0.00           C
ATOM   7864  NH3 POPEy 152      49.774  21.374  74.550  1.00  0.00           N
ATOM   7868  C12 POPEy 152      48.854  22.044  73.570  1.00  0.00           C
ATOM   7871  C11 POPEy 152      47.374  21.994  73.990  1.00  0.00           C
ATOM   7874  P   POPEy 152      46.344  19.564  73.880  1.00  0.00           P
ATOM   7875  O13 POPEy 152      47.254  18.394  73.940  1.00  0.00           O
ATOM   7876  O14 POPEy 152      44.964  19.394  74.350  1.00  0.00           O
ATOM   7877  O11 POPEy 152      46.254  20.074  72.390  1.00  0.00           O
ATOM   7878  O12 POPEy 152      47.034  20.774  74.660  1.00  0.00           O
ATOM   7879  C1  POPEy 152      46.834  19.374  71.300  1.00  0.00           C
ATOM   7882  C2  POPEy 152      45.994  18.134  70.850  1.00  0.00           C
ATOM   7884  O21 POPEy 152      46.824  17.244  70.080  1.00  0.00           O
ATOM   7885  C21 POPEy 152      47.184  17.614  68.870  1.00  0.00           C
ATOM   7886  O22 POPEy 152      47.164  18.754  68.430  1.00  0.00           O
ATOM   7887  C22 POPEy 152      47.474  16.344  68.060  1.00  0.00           C
ATOM   7890  C3  POPEy 152      44.624  18.484  70.150  1.00  0.00           C
ATOM   7893  O31 POPEy 152      44.534  17.964  68.800  1.00  0.00           O
ATOM   7894  C31 POPEy 152      43.674  18.524  67.960  1.00  0.00           C
ATOM   7895  O32 POPEy 152      42.814  19.324  68.270  1.00  0.00           O
ATOM   7896  C32 POPEy 152      44.014  18.044  66.550  1.00  0.00           C
ATOM   7899  C23 POPEy 152      48.284  16.594  66.760  1.00  0.00           C
ATOM   7902  C24 POPEy 152      47.474  17.144  65.570  1.00  0.00           C
ATOM   7905  C25 POPEy 152      46.784  16.124  64.620  1.00  0.00           C
ATOM   7908  C26 POPEy 152      46.154  14.894  65.280  1.00  0.00           C
ATOM   7911  C27 POPEy 152      45.804  13.774  64.290  1.00  0.00           C
ATOM   7914  C28 POPEy 152      44.994  12.664  64.980  1.00  0.00           C
ATOM   7917  C29 POPEy 152      45.814  11.934  66.010  1.00  0.00           C
ATOM   7919 0C21 POPEy 152      45.514  10.744  66.570  1.00  0.00           C
ATOM   7921 1C21 POPEy 152      44.274   9.924  66.310  1.00  0.00           C
ATOM   7924 2C21 POPEy 152      44.314   9.014  65.070  1.00  0.00           C
ATOM   7927 3C21 POPEy 152      42.994   8.274  64.830  1.00  0.00           C
ATOM   7930 4C21 POPEy 152      42.934   7.654  63.430  1.00  0.00           C
ATOM   7933 5C21 POPEy 152      41.504   7.334  62.990  1.00  0.00           C
ATOM   7936 6C21 POPEy 152      41.454   6.994  61.500  1.00  0.00           C
ATOM   7939 7C21 POPEy 152      40.034   6.714  61.000  1.00  0.00           C
ATOM   7942 8C21 POPEy 152      39.994   6.534  59.480  1.00  0.00           C
ATOM   7946  C33 POPEy 152      42.884  18.154  65.500  1.00  0.00           C
ATOM   7949  C34 POPEy 152      43.214  17.334  64.240  1.00  0.00           C
ATOM   7952  C35 POPEy 152      42.104  17.274  63.180  1.00  0.00           C
ATOM   7955  C36 POPEy 152      40.834  16.584  63.690  1.00  0.00           C
ATOM   7958  C37 POPEy 152      39.714  16.474  62.650  1.00  0.00           C
ATOM   7961  C38 POPEy 152      38.334  16.514  63.320  1.00  0.00           C
ATOM   7964  C39 POPEy 152      37.134  16.264  62.400  1.00  0.00           C
ATOM   7967 0C31 POPEy 152      37.154  14.874  61.740  1.00  0.00           C
ATOM   7970 1C31 POPEy 152      35.764  14.504  61.230  1.00  0.00           C
ATOM   7973 2C31 POPEy 152      35.754  13.284  60.300  1.00  0.00           C
ATOM   7976 3C31 POPEy 152      34.334  12.744  60.050  1.00  0.00           C
ATOM   7979 4C31 POPEy 152      33.384  13.774  59.410  1.00  0.00           C
ATOM   7982 5C31 POPEy 152      31.914  13.384  59.600  1.00  0.00           C
ATOM   7985 6C31 POPEy 152      30.954  14.414  59.010  1.00  0.00           C
ATOM   7989  NH3 POPEz 153      84.004  69.994  82.700  1.00  0.00           N
ATOM   7993  C12 POPEz 153      84.274  68.564  82.320  1.00  0.00           C
ATOM   7996  C11 POPEz 153      82.984  67.914  81.820  1.00  0.00           C
ATOM   7999  P   POPEz 153      82.134  65.654  80.940  1.00  0.00           P
ATOM   8000  O13 POPEz 153      82.294  64.234  81.340  1.00  0.00           O
ATOM   8001  O14 POPEz 153      80.784  66.234  81.070  1.00  0.00           O
ATOM   8002  O11 POPEz 153      82.654  65.734  79.450  1.00  0.00           O
ATOM   8003  O12 POPEz 153      83.224  66.514  81.700  1.00  0.00           O
ATOM   8004  C1  POPEz 153      82.114  66.654  78.500  1.00  0.00           C
ATOM   8007  C2  POPEz 153      81.654  65.944  77.200  1.00  0.00           C
ATOM   8009  O21 POPEz 153      80.784  64.864  77.590  1.00  0.00           O
ATOM   8010  C21 POPEz 153      79.724  64.464  76.890  1.00  0.00           C
ATOM   8011  O22 POPEz 153      79.114  63.424  77.130  1.00  0.00           O
ATOM   8012  C22 POPEz 153      79.314  65.414  75.760  1.00  0.00           C
ATOM   8015  C3  POPEz 153      82.854  65.394  76.360  1.00  0.00           C
ATOM   8018  O31 POPEz 153      82.734  65.674  74.940  1.00  0.00           O
ATOM   8019  C31 POPEz 153      82.564  64.654  74.100  1.00  0.00           C
ATOM   8020  O32 POPEz 153      82.254  63.514  74.420  1.00  0.00           O
ATOM   8021  C32 POPEz 153      82.854  65.154  72.670  1.00  0.00           C
ATOM   8024  C23 POPEz 153      78.094  64.874  74.980  1.00  0.00           C
ATOM   8027  C24 POPEz 153      77.724  65.784  73.810  1.00  0.00           C
ATOM   8030  C25 POPEz 153      76.354  65.434  73.230  1.00  0.00           C
ATOM   8033  C26 POPEz 153      76.054  66.154  71.910  1.00  0.00           C
ATOM   8036  C27 POPEz 153      74.744  65.654  71.270  1.00  0.00           C
ATOM   8039  C28 POPEz 153      74.654  65.914  69.750  1.00  0.00           C
ATOM   8042  C29 POPEz 153      74.554  67.364  69.370  1.00  0.00           C
ATOM   8044 0C21 POPEz 153      73.504  67.964  68.780  1.00  0.00           C
ATOM   8046 1C21 POPEz 153      72.194  67.314  68.420  1.00  0.00           C
ATOM   8049 2C21 POPEz 153      72.144  66.774  66.970  1.00  0.00           C
ATOM   8052 3C21 POPEz 153      70.844  65.994  66.710  1.00  0.00           C
ATOM   8055 4C21 POPEz 153      70.744  65.364  65.310  1.00  0.00           C
ATOM   8058 5C21 POPEz 153      69.804  66.124  64.360  1.00  0.00           C
ATOM   8061 6C21 POPEz 153      70.384  67.464  63.880  1.00  0.00           C
ATOM   8064 7C21 POPEz 153      69.464  68.174  62.880  1.00  0.00           C
ATOM   8067 8C21 POPEz 153      70.054  69.474  62.330  1.00  0.00           C
ATOM   8071  C33 POPEz 153      82.604  64.084  71.580  1.00  0.00           C
ATOM   8074  C34 POPEz 153      83.194  64.444  70.200  1.00  0.00           C
ATOM   8077  C35 POPEz 153      82.764  63.424  69.120  1.00  0.00           C
ATOM   8080  C36 POPEz 153      83.614  63.394  67.840  1.00  0.00           C
ATOM   8083  C37 POPEz 153      83.614  64.704  67.040  1.00  0.00           C
ATOM   8086  C38 POPEz 153      84.584  64.684  65.840  1.00  0.00           C
ATOM   8089  C39 POPEz 153      84.074  64.154  64.510  1.00  0.00           C
ATOM   8092 0C31 POPEz 153      85.144  64.334  63.420  1.00  0.00           C
ATOM   8095 1C31 POPEz 153      84.624  64.064  62.010  1.00  0.00           C
ATOM   8098 2C31 POPEz 153      85.734  64.104  60.940  1.00  0.00           C
ATOM   8101 3C31 POPEz 153      85.214  63.784  59.530  1.00  0.00           C
ATOM   8104 4C31 POPEz 153      84.794  62.314  59.370  1.00  0.00           C
ATOM   8107 5C31 POPEz 153      84.064  62.044  58.050  1.00  0.00           C
ATOM   8110 6C31 POPEz 153      83.574  60.594  57.940  1.00  0.00           C
ATOM   8114  NH3 POPE0 154      46.484  56.614  35.680  1.00  0.00           N
ATOM   8118  C12 POPE0 154      46.394  56.724  34.190  1.00  0.00           C
ATOM   8121  C11 POPE0 154      45.964  55.394  33.540  1.00  0.00           C
ATOM   8124  P   POPE0 154      47.174  53.354  34.690  1.00  0.00           P
ATOM   8125  O13 POPE0 154      46.844  52.014  34.160  1.00  0.00           O
ATOM   8126  O14 POPE0 154      46.444  53.884  35.860  1.00  0.00           O
ATOM   8127  O11 POPE0 154      48.714  53.614  34.930  1.00  0.00           O
ATOM   8128  O12 POPE0 154      46.984  54.404  33.550  1.00  0.00           O
ATOM   8129  C1  POPE0 154      49.504  52.694  35.680  1.00  0.00           C
ATOM   8132  C2  POPE0 154      50.254  53.344  36.890  1.00  0.00           C
ATOM   8134  O21 POPE0 154      49.454  54.344  37.570  1.00  0.00           O
ATOM   8135  C21 POPE0 154      48.554  54.064  38.510  1.00  0.00           C
ATOM   8136  O22 POPE0 154      47.774  54.904  38.960  1.00  0.00           O
ATOM   8137  C22 POPE0 154      48.644  52.634  39.060  1.00  0.00           C
ATOM   8140  C3  POPE0 154      51.604  54.014  36.480  1.00  0.00           C
ATOM   8143  O31 POPE0 154      52.554  53.844  37.550  1.00  0.00           O
ATOM   8144  C31 POPE0 154      53.384  54.834  37.830  1.00  0.00           C
ATOM   8145  O32 POPE0 154      53.384  55.934  37.310  1.00  0.00           O
ATOM   8146  C32 POPE0 154      54.404  54.344  38.860  1.00  0.00           C
ATOM   8149  C23 POPE0 154      47.784  52.364  40.320  1.00  0.00           C
ATOM   8152  C24 POPE0 154      48.604  52.364  41.620  1.00  0.00           C
ATOM   8155  C25 POPE0 154      48.654  53.654  42.440  1.00  0.00           C
ATOM   8158  C26 POPE0 154      47.264  54.064  42.940  1.00  0.00           C
ATOM   8161  C27 POPE0 154      47.294  55.004  44.160  1.00  0.00           C
ATOM   8164  C28 POPE0 154      47.034  54.324  45.520  1.00  0.00           C
ATOM   8167  C29 POPE0 154      48.234  53.994  46.360  1.00  0.00           C
ATOM   8169 0C21 POPE0 154      48.304  54.024  47.710  1.00  0.00           C
ATOM   8171 1C21 POPE0 154      47.194  54.314  48.700  1.00  0.00           C
ATOM   8174 2C21 POPE0 154      45.844  53.584  48.540  1.00  0.00           C
ATOM   8177 3C21 POPE0 154      45.034  53.614  49.860  1.00  0.00           C
ATOM   8180 4C21 POPE0 154      43.614  53.024  49.770  1.00  0.00           C
ATOM   8183 5C21 POPE0 154      43.574  51.554  49.310  1.00  0.00           C
ATOM   8186 6C21 POPE0 154      42.854  51.384  47.960  1.00  0.00           C
ATOM   8189 7C21 POPE0 154      42.984  49.984  47.370  1.00  0.00           C
ATOM   8192 8C21 POPE0 154      42.224  49.824  46.050  1.00  0.00           C
ATOM   8196  C33 POPE0 154      53.784  53.584  40.060  1.00  0.00           C
ATOM   8199  C34 POPE0 154      54.874  52.894  40.890  1.00  0.00           C
ATOM   8202  C35 POPE0 154      54.814  53.194  42.390  1.00  0.00           C
ATOM   8205  C36 POPE0 154      53.434  52.964  43.020  1.00  0.00           C
ATOM   8208  C37 POPE0 154      53.504  52.854  44.540  1.00  0.00           C
ATOM   8211  C38 POPE0 154      52.134  52.674  45.190  1.00  0.00           C
ATOM   8214  C39 POPE0 154      52.194  52.654  46.730  1.00  0.00           C
ATOM   8217 0C31 POPE0 154      53.224  51.654  47.260  1.00  0.00           C
ATOM   8220 1C31 POPE0 154      53.224  51.514  48.790  1.00  0.00           C
ATOM   8223 2C31 POPE0 154      54.324  50.534  49.240  1.00  0.00           C
ATOM   8226 3C31 POPE0 154      53.934  49.674  50.440  1.00  0.00           C
ATOM   8229 4C31 POPE0 154      53.964  50.454  51.760  1.00  0.00           C
ATOM   8232 5C31 POPE0 154      53.514  49.574  52.930  1.00  0.00           C
ATOM   8235 6C31 POPE0 154      53.724  50.264  54.270  1.00  0.00           C
ATOM   8239  NH3 POPE1 155      31.194  74.934  34.060  1.00  0.00           N
ATOM   8243  C12 POPE1 155      29.884  74.204  34.250  1.00  0.00           C
ATOM   8246  C11 POPE1 155      29.644  73.144  33.180  1.00  0.00           C
ATOM   8249  P   POPE1 155      28.794  70.934  34.290  1.00  0.00           P
ATOM   8250  O13 POPE1 155      27.584  70.154  33.960  1.00  0.00           O
ATOM   8251  O14 POPE1 155      30.124  70.374  33.930  1.00  0.00           O
ATOM   8252  O11 POPE1 155      28.744  71.354  35.810  1.00  0.00           O
ATOM   8253  O12 POPE1 155      28.544  72.324  33.570  1.00  0.00           O
ATOM   8254  C1  POPE1 155      29.044  70.374  36.820  1.00  0.00           C
ATOM   8257  C2  POPE1 155      28.924  70.964  38.260  1.00  0.00           C
ATOM   8259  O21 POPE1 155      28.744  69.864  39.170  1.00  0.00           O
ATOM   8260  C21 POPE1 155      29.214  70.034  40.390  1.00  0.00           C
ATOM   8261  O22 POPE1 155      29.844  70.994  40.800  1.00  0.00           O
ATOM   8262  C22 POPE1 155      28.914  68.794  41.240  1.00  0.00           C
ATOM   8265  C3  POPE1 155      27.714  71.934  38.350  1.00  0.00           C
ATOM   8268  O31 POPE1 155      27.564  72.534  39.640  1.00  0.00           O
ATOM   8269  C31 POPE1 155      26.454  73.244  39.790  1.00  0.00           C
ATOM   8270  O32 POPE1 155      25.524  73.324  39.000  1.00  0.00           O
ATOM   8271  C32 POPE1 155      26.474  73.894  41.170  1.00  0.00           C
ATOM   8274  C23 POPE1 155      29.064  69.084  42.760  1.00  0.00           C
ATOM   8277  C24 POPE1 155      28.884  67.844  43.640  1.00  0.00           C
ATOM   8280  C25 POPE1 155      28.654  68.174  45.120  1.00  0.00           C
ATOM   8283  C26 POPE1 155      29.644  67.494  46.070  1.00  0.00           C
ATOM   8286  C27 POPE1 155      29.304  67.784  47.540  1.00  0.00           C
ATOM   8289  C28 POPE1 155      30.194  67.044  48.560  1.00  0.00           C
ATOM   8292  C29 POPE1 155      31.664  67.354  48.440  1.00  0.00           C
ATOM   8294 0C21 POPE1 155      32.284  68.454  48.900  1.00  0.00           C
ATOM   8296 1C21 POPE1 155      31.634  69.614  49.610  1.00  0.00           C
ATOM   8299 2C21 POPE1 155      31.584  69.434  51.140  1.00  0.00           C
ATOM   8302 3C21 POPE1 155      32.964  69.194  51.780  1.00  0.00           C
ATOM   8305 4C21 POPE1 155      32.884  69.014  53.310  1.00  0.00           C
ATOM   8308 5C21 POPE1 155      34.264  69.064  53.980  1.00  0.00           C
ATOM   8311 6C21 POPE1 155      34.784  70.494  54.090  1.00  0.00           C
ATOM   8314 7C21 POPE1 155      36.154  70.614  54.780  1.00  0.00           C
ATOM   8317 8C21 POPE1 155      36.564  72.074  54.990  1.00  0.00           C
ATOM   8321  C33 POPE1 155      26.094  72.884  42.270  1.00  0.00           C
ATOM   8324  C34 POPE1 155      25.884  73.594  43.610  1.00  0.00           C
ATOM   8327  C35 POPE1 155      25.164  72.704  44.620  1.00  0.00           C
ATOM   8330  C36 POPE1 155      24.774  73.484  45.880  1.00  0.00           C
ATOM   8333  C37 POPE1 155      23.974  72.634  46.870  1.00  0.00           C
ATOM   8336  C38 POPE1 155      23.614  73.434  48.120  1.00  0.00           C
ATOM   8339  C39 POPE1 155      22.694  72.644  49.050  1.00  0.00           C
ATOM   8342 0C31 POPE1 155      22.724  73.164  50.490  1.00  0.00           C
ATOM   8345 1C31 POPE1 155      21.884  72.284  51.410  1.00  0.00           C
ATOM   8348 2C31 POPE1 155      21.524  72.974  52.740  1.00  0.00           C
ATOM   8351 3C31 POPE1 155      22.734  73.334  53.610  1.00  0.00           C
ATOM   8354 4C31 POPE1 155      22.284  73.894  54.960  1.00  0.00           C
ATOM   8357 5C31 POPE1 155      23.244  73.574  56.110  1.00  0.00           C
ATOM   8360 6C31 POPE1 155      22.614  73.854  57.480  1.00  0.00           C
ATOM   8364  NH3 POPE2 156      63.104 122.864  71.690  1.00  0.00           N
ATOM   8368  C12 POPE2 156      61.704 122.514  72.170  1.00  0.00           C
ATOM   8371  C11 POPE2 156      61.564 121.094  72.790  1.00  0.00           C
ATOM   8374  P   POPE2 156      60.574 118.704  72.360  1.00  0.00           P
ATOM   8375  O13 POPE2 156      60.784 118.464  73.800  1.00  0.00           O
ATOM   8376  O14 POPE2 156      59.394 118.084  71.720  1.00  0.00           O
ATOM   8377  O11 POPE2 156      61.874 118.284  71.600  1.00  0.00           O
ATOM   8378  O12 POPE2 156      60.594 120.294  72.100  1.00  0.00           O
ATOM   8379  C1  POPE2 156      62.164 118.634  70.250  1.00  0.00           C
ATOM   8382  C2  POPE2 156      61.634 117.554  69.270  1.00  0.00           C
ATOM   8384  O21 POPE2 156      60.274 117.844  68.890  1.00  0.00           O
ATOM   8385  C21 POPE2 156      60.134 118.624  67.830  1.00  0.00           C
ATOM   8386  O22 POPE2 156      61.044 119.024  67.120  1.00  0.00           O
ATOM   8387  C22 POPE2 156      58.664 119.004  67.640  1.00  0.00           C
ATOM   8390  C3  POPE2 156      61.694 116.144  69.930  1.00  0.00           C
ATOM   8393  O31 POPE2 156      62.084 115.124  68.990  1.00  0.00           O
ATOM   8394  C31 POPE2 156      63.274 114.574  69.200  1.00  0.00           C
ATOM   8395  O32 POPE2 156      64.164 115.024  69.900  1.00  0.00           O
ATOM   8396  C32 POPE2 156      63.334 113.274  68.420  1.00  0.00           C
ATOM   8399  C23 POPE2 156      58.274 119.364  66.190  1.00  0.00           C
ATOM   8402  C24 POPE2 156      57.994 118.144  65.310  1.00  0.00           C
ATOM   8405  C25 POPE2 156      59.134 117.764  64.360  1.00  0.00           C
ATOM   8408  C26 POPE2 156      58.804 116.434  63.660  1.00  0.00           C
ATOM   8411  C27 POPE2 156      59.824 116.014  62.600  1.00  0.00           C
ATOM   8414  C28 POPE2 156      59.344 114.774  61.820  1.00  0.00           C
ATOM   8417  C29 POPE2 156      58.344 115.144  60.740  1.00  0.00           C
ATOM   8419 0C21 POPE2 156      58.594 115.254  59.420  1.00  0.00           C
ATOM   8421 1C21 POPE2 156      59.914 115.014  58.720  1.00  0.00           C
ATOM   8424 2C21 POPE2 156      59.764 114.184  57.440  1.00  0.00           C
ATOM   8427 3C21 POPE2 156      59.084 114.934  56.280  1.00  0.00           C
ATOM   8430 4C21 POPE2 156      58.844 114.034  55.060  1.00  0.00           C
ATOM   8433 5C21 POPE2 156      57.974 114.664  53.960  1.00  0.00           C
ATOM   8436 6C21 POPE2 156      57.234 113.574  53.170  1.00  0.00           C
ATOM   8439 7C21 POPE2 156      56.424 114.064  51.970  1.00  0.00           C
ATOM   8442 8C21 POPE2 156      55.624 112.914  51.340  1.00  0.00           C
ATOM   8446  C33 POPE2 156      64.774 112.764  68.150  1.00  0.00           C
ATOM   8449  C34 POPE2 156      64.954 112.474  66.660  1.00  0.00           C
ATOM   8452  C35 POPE2 156      66.144 111.574  66.300  1.00  0.00           C
ATOM   8455  C36 POPE2 156      65.854 110.904  64.950  1.00  0.00           C
ATOM   8458  C37 POPE2 156      67.014 110.144  64.300  1.00  0.00           C
ATOM   8461  C38 POPE2 156      66.474 109.284  63.160  1.00  0.00           C
ATOM   8464  C39 POPE2 156      67.484 108.904  62.070  1.00  0.00           C
ATOM   8467 0C31 POPE2 156      66.774 108.224  60.900  1.00  0.00           C
ATOM   8470 1C31 POPE2 156      67.714 107.704  59.800  1.00  0.00           C
ATOM   8473 2C31 POPE2 156      66.954 106.894  58.750  1.00  0.00           C
ATOM   8476 3C31 POPE2 156      67.854 106.174  57.740  1.00  0.00           C
ATOM   8479 4C31 POPE2 156      68.324 107.054  56.570  1.00  0.00           C
ATOM   8482 5C31 POPE2 156      69.274 106.294  55.630  1.00  0.00           C
ATOM   8485 6C31 POPE2 156      69.654 107.054  54.350  1.00  0.00           C
ATOM   8489  NH3 POPE3 157     131.772  68.254  77.920  1.00  0.00           N
ATOM   8493  C12 POPE3 157     132.352  67.944  79.280  1.00  0.00           C
ATOM   8496  C11 POPE3 157     131.362  67.254  80.230  1.00  0.00           C
ATOM   8499  P   POPE3 157     129.374  65.594  80.190  1.00  0.00           P
ATOM   8500  O13 POPE3 157     129.824  64.584  81.180  1.00  0.00           O
ATOM   8501  O14 POPE3 157     128.514  66.654  80.760  1.00  0.00           O
ATOM   8502  O11 POPE3 157     128.684  64.894  78.970  1.00  0.00           O
ATOM   8503  O12 POPE3 157     130.602  66.294  79.510  1.00  0.00           O
ATOM   8504  C1  POPE3 157     129.234  64.764  77.660  1.00  0.00           C
ATOM   8507  C2  POPE3 157     128.394  65.544  76.620  1.00  0.00           C
ATOM   8509  O21 POPE3 157     128.934  65.354  75.290  1.00  0.00           O
ATOM   8510  C21 POPE3 157     129.984  66.104  74.970  1.00  0.00           C
ATOM   8511  O22 POPE3 157     130.712  66.704  75.740  1.00  0.00           O
ATOM   8512  C22 POPE3 157     130.064  66.204  73.460  1.00  0.00           C
ATOM   8515  C3  POPE3 157     128.164  67.034  77.010  1.00  0.00           C
ATOM   8518  O31 POPE3 157     127.604  67.824  75.930  1.00  0.00           O
ATOM   8519  C31 POPE3 157     127.874  69.134  76.030  1.00  0.00           C
ATOM   8520  O32 POPE3 157     128.744  69.604  76.740  1.00  0.00           O
ATOM   8521  C32 POPE3 157     126.914  69.954  75.160  1.00  0.00           C
ATOM   8524  C23 POPE3 157     130.692  67.554  73.070  1.00  0.00           C
ATOM   8527  C24 POPE3 157     130.722  67.774  71.560  1.00  0.00           C
ATOM   8530  C25 POPE3 157     129.414  68.314  70.980  1.00  0.00           C
ATOM   8533  C26 POPE3 157     129.624  69.584  70.150  1.00  0.00           C
ATOM   8536  C27 POPE3 157     130.542  69.404  68.930  1.00  0.00           C
ATOM   8539  C28 POPE3 157     130.782  70.744  68.210  1.00  0.00           C
ATOM   8542  C29 POPE3 157     131.562  70.604  66.930  1.00  0.00           C
ATOM   8544 0C21 POPE3 157     131.242  71.134  65.730  1.00  0.00           C
ATOM   8546 1C21 POPE3 157     130.014  71.944  65.420  1.00  0.00           C
ATOM   8549 2C21 POPE3 157     129.484  71.704  63.990  1.00  0.00           C
ATOM   8552 3C21 POPE3 157     130.402  72.264  62.900  1.00  0.00           C
ATOM   8555 4C21 POPE3 157     129.694  72.444  61.550  1.00  0.00           C
ATOM   8558 5C21 POPE3 157     129.364  71.144  60.800  1.00  0.00           C
ATOM   8561 6C21 POPE3 157     130.512  70.634  59.920  1.00  0.00           C
ATOM   8564 7C21 POPE3 157     130.024  69.644  58.850  1.00  0.00           C
ATOM   8567 8C21 POPE3 157     131.142  69.104  57.960  1.00  0.00           C
ATOM   8571  C33 POPE3 157     127.554  70.774  74.020  1.00  0.00           C
ATOM   8574  C34 POPE3 157     126.554  71.064  72.880  1.00  0.00           C
ATOM   8577  C35 POPE3 157     127.134  71.984  71.800  1.00  0.00           C
ATOM   8580  C36 POPE3 157     126.274  72.154  70.540  1.00  0.00           C
ATOM   8583  C37 POPE3 157     126.974  73.044  69.500  1.00  0.00           C
ATOM   8586  C38 POPE3 157     126.044  73.584  68.400  1.00  0.00           C
ATOM   8589  C39 POPE3 157     126.784  74.474  67.390  1.00  0.00           C
ATOM   8592 0C31 POPE3 157     125.834  75.244  66.450  1.00  0.00           C
ATOM   8595 1C31 POPE3 157     126.534  75.764  65.180  1.00  0.00           C
ATOM   8598 2C31 POPE3 157     125.604  76.554  64.240  1.00  0.00           C
ATOM   8601 3C31 POPE3 157     124.404  75.744  63.720  1.00  0.00           C
ATOM   8604 4C31 POPE3 157     123.054  76.254  64.240  1.00  0.00           C
ATOM   8607 5C31 POPE3 157     121.914  75.264  63.970  1.00  0.00           C
ATOM   8610 6C31 POPE3 157     120.524  75.794  64.330  1.00  0.00           C
ATOM   8614  NH3 POPE4 158     123.844 121.934  78.380  1.00  0.00           N
ATOM   8618  C12 POPE4 158     123.094 123.174  78.830  1.00  0.00           C
ATOM   8621  C11 POPE4 158     122.174 122.864  80.040  1.00  0.00           C
ATOM   8624  P   POPE4 158     121.244 120.404  79.930  1.00  0.00           P
ATOM   8625  O13 POPE4 158     122.684 120.064  79.840  1.00  0.00           O
ATOM   8626  O14 POPE4 158     120.524 120.054  81.170  1.00  0.00           O
ATOM   8627  O11 POPE4 158     120.514 119.824  78.640  1.00  0.00           O
ATOM   8628  O12 POPE4 158     121.144 121.954  79.690  1.00  0.00           O
ATOM   8629  C1  POPE4 158     121.344 119.854  77.470  1.00  0.00           C
ATOM   8632  C2  POPE4 158     120.624 119.494  76.130  1.00  0.00           C
ATOM   8634  O21 POPE4 158     121.354 120.064  75.020  1.00  0.00           O
ATOM   8635  C21 POPE4 158     121.424 121.384  74.980  1.00  0.00           C
ATOM   8636  O22 POPE4 158     120.904 122.174  75.750  1.00  0.00           O
ATOM   8637  C22 POPE4 158     122.344 121.814  73.860  1.00  0.00           C
ATOM   8640  C3  POPE4 158     119.094 119.754  76.050  1.00  0.00           C
ATOM   8643  O31 POPE4 158     118.584 119.104  74.860  1.00  0.00           O
ATOM   8644  C31 POPE4 158     118.124 119.864  73.880  1.00  0.00           C
ATOM   8645  O32 POPE4 158     117.884 121.054  73.950  1.00  0.00           O
ATOM   8646  C32 POPE4 158     117.954 119.004  72.620  1.00  0.00           C
ATOM   8649  C23 POPE4 158     121.514 122.434  72.740  1.00  0.00           C
ATOM   8652  C24 POPE4 158     122.384 123.264  71.800  1.00  0.00           C
ATOM   8655  C25 POPE4 158     121.594 123.864  70.630  1.00  0.00           C
ATOM   8658  C26 POPE4 158     120.264 124.504  71.030  1.00  0.00           C
ATOM   8661  C27 POPE4 158     119.594 125.144  69.820  1.00  0.00           C
ATOM   8664  C28 POPE4 158     118.104 125.434  70.080  1.00  0.00           C
ATOM   8667  C29 POPE4 158     117.404 125.964  68.870  1.00  0.00           C
ATOM   8669 0C21 POPE4 158     117.564 127.204  68.380  1.00  0.00           C
ATOM   8671 1C21 POPE4 158     118.524 128.244  68.920  1.00  0.00           C
ATOM   8674 2C21 POPE4 158     119.454 128.754  67.820  1.00  0.00           C
ATOM   8677 3C21 POPE4 158     118.764 129.772  66.900  1.00  0.00           C
ATOM   8680 4C21 POPE4 158     119.704 130.342  65.830  1.00  0.00           C
ATOM   8683 5C21 POPE4 158     120.104 129.334  64.740  1.00  0.00           C
ATOM   8686 6C21 POPE4 158     118.914 128.814  63.910  1.00  0.00           C
ATOM   8689 7C21 POPE4 158     119.384 127.964  62.730  1.00  0.00           C
ATOM   8692 8C21 POPE4 158     118.264 127.164  62.070  1.00  0.00           C
ATOM   8696  C33 POPE4 158     118.284 119.754  71.310  1.00  0.00           C
ATOM   8699  C34 POPE4 158     118.404 118.804  70.110  1.00  0.00           C
ATOM   8702  C35 POPE4 158     118.864 119.504  68.820  1.00  0.00           C
ATOM   8705  C36 POPE4 158     119.364 118.554  67.720  1.00  0.00           C
ATOM   8708  C37 POPE4 158     120.174 119.284  66.640  1.00  0.00           C
ATOM   8711  C38 POPE4 158     120.874 118.304  65.690  1.00  0.00           C
ATOM   8714  C39 POPE4 158     122.184 118.864  65.090  1.00  0.00           C
ATOM   8717 0C31 POPE4 158     121.984 119.884  63.970  1.00  0.00           C
ATOM   8720 1C31 POPE4 158     123.314 120.554  63.570  1.00  0.00           C
ATOM   8723 2C31 POPE4 158     123.204 121.444  62.320  1.00  0.00           C
ATOM   8726 3C31 POPE4 158     123.534 120.724  61.000  1.00  0.00           C
ATOM   8729 4C31 POPE4 158     124.994 120.234  60.930  1.00  0.00           C
ATOM   8732 5C31 POPE4 158     125.474 119.964  59.500  1.00  0.00           C
ATOM   8735 6C31 POPE4 158     126.894 119.404  59.440  1.00  0.00           C
ATOM   8739  NH3 POPE5 159     115.924 100.404  78.760  1.00  0.00           N
ATOM   8743  C12 POPE5 159     115.014  99.614  79.650  1.00  0.00           C
ATOM   8746  C11 POPE5 159     113.954 100.574  80.190  1.00  0.00           C
ATOM   8749  P   POPE5 159     113.864 103.114  80.770  1.00  0.00           P
ATOM   8750  O13 POPE5 159     112.754 102.974  81.710  1.00  0.00           O
ATOM   8751  O14 POPE5 159     114.834 104.184  81.060  1.00  0.00           O
ATOM   8752  O11 POPE5 159     113.304 103.384  79.290  1.00  0.00           O
ATOM   8753  O12 POPE5 159     114.614 101.754  80.640  1.00  0.00           O
ATOM   8754  C1  POPE5 159     111.884 103.324  79.050  1.00  0.00           C
ATOM   8757  C2  POPE5 159     111.514 103.274  77.530  1.00  0.00           C
ATOM   8759  O21 POPE5 159     110.284 104.004  77.390  1.00  0.00           O
ATOM   8760  C21 POPE5 159     109.994 104.884  76.440  1.00  0.00           C
ATOM   8761  O22 POPE5 159     109.224 105.824  76.610  1.00  0.00           O
ATOM   8762  C22 POPE5 159     110.584 104.604  75.040  1.00  0.00           C
ATOM   8765  C3  POPE5 159     111.324 101.794  77.040  1.00  0.00           C
ATOM   8768  O31 POPE5 159     112.004 101.464  75.800  1.00  0.00           O
ATOM   8769  C31 POPE5 159     113.274 101.084  75.950  1.00  0.00           C
ATOM   8770  O32 POPE5 159     113.884 101.064  77.000  1.00  0.00           O
ATOM   8771  C32 POPE5 159     113.834 100.634  74.600  1.00  0.00           C
ATOM   8774  C23 POPE5 159     109.524 104.104  74.010  1.00  0.00           C
ATOM   8777  C24 POPE5 159     109.924 104.434  72.560  1.00  0.00           C
ATOM   8780  C25 POPE5 159     109.064 103.694  71.520  1.00  0.00           C
ATOM   8783  C26 POPE5 159     109.434 103.994  70.060  1.00  0.00           C
ATOM   8786  C27 POPE5 159     108.554 103.194  69.080  1.00  0.00           C
ATOM   8789  C28 POPE5 159     108.944 103.304  67.590  1.00  0.00           C
ATOM   8792  C29 POPE5 159     108.034 102.424  66.770  1.00  0.00           C
ATOM   8794 0C21 POPE5 159     108.164 102.014  65.490  1.00  0.00           C
ATOM   8796 1C21 POPE5 159     109.264 102.334  64.500  1.00  0.00           C
ATOM   8799 2C21 POPE5 159     109.064 101.574  63.170  1.00  0.00           C
ATOM   8802 3C21 POPE5 159     109.164 100.044  63.280  1.00  0.00           C
ATOM   8805 4C21 POPE5 159     108.734  99.294  62.000  1.00  0.00           C
ATOM   8808 5C21 POPE5 159     108.584  97.784  62.230  1.00  0.00           C
ATOM   8811 6C21 POPE5 159     108.014  97.034  61.020  1.00  0.00           C
ATOM   8814 7C21 POPE5 159     108.034  95.514  61.220  1.00  0.00           C
ATOM   8817 8C21 POPE5 159     107.174  94.744  60.210  1.00  0.00           C
ATOM   8821  C33 POPE5 159     114.094 101.784  73.600  1.00  0.00           C
ATOM   8824  C34 POPE5 159     113.334 101.594  72.270  1.00  0.00           C
ATOM   8827  C35 POPE5 159     114.164 101.914  71.020  1.00  0.00           C
ATOM   8830  C36 POPE5 159     115.234 100.874  70.680  1.00  0.00           C
ATOM   8833  C37 POPE5 159     115.984 101.264  69.400  1.00  0.00           C
ATOM   8836  C38 POPE5 159     117.084 102.324  69.610  1.00  0.00           C
ATOM   8839  C39 POPE5 159     117.154 103.284  68.420  1.00  0.00           C
ATOM   8842 0C31 POPE5 159     118.564 103.514  67.870  1.00  0.00           C
ATOM   8845 1C31 POPE5 159     118.534 104.544  66.730  1.00  0.00           C
ATOM   8848 2C31 POPE5 159     119.824 104.594  65.910  1.00  0.00           C
ATOM   8851 3C31 POPE5 159     119.944 103.464  64.890  1.00  0.00           C
ATOM   8854 4C31 POPE5 159     121.264 103.514  64.100  1.00  0.00           C
ATOM   8857 5C31 POPE5 159     121.384 102.384  63.080  1.00  0.00           C
ATOM   8860 6C31 POPE5 159     120.634 102.664  61.780  1.00  0.00           C
ATOM   8864  NH3 POPE6 160      22.874   0.166  32.830  1.00  0.00           N
ATOM   8868  C12 POPE6 160      21.994   0.216  34.040  1.00  0.00           C
ATOM   8871  C11 POPE6 160      20.824  -0.774  33.890  1.00  0.00           C
ATOM   8874  P   POPE6 160      18.964   0.294  35.390  1.00  0.00           P
ATOM   8875  O13 POPE6 160      19.054   1.394  34.400  1.00  0.00           O
ATOM   8876  O14 POPE6 160      17.634  -0.334  35.580  1.00  0.00           O
ATOM   8877  O11 POPE6 160      19.434   0.884  36.800  1.00  0.00           O
ATOM   8878  O12 POPE6 160      20.054  -0.814  35.090  1.00  0.00           O
ATOM   8879  C1  POPE6 160      20.464   0.206  37.550  1.00  0.00           C
ATOM   8882  C2  POPE6 160      20.434   0.564  39.060  1.00  0.00           C
ATOM   8884  O21 POPE6 160      21.774   0.564  39.550  1.00  0.00           O
ATOM   8885  C21 POPE6 160      22.424   1.714  39.540  1.00  0.00           C
ATOM   8886  O22 POPE6 160      21.964   2.804  39.250  1.00  0.00           O
ATOM   8887  C22 POPE6 160      23.874   1.424  39.910  1.00  0.00           C
ATOM   8890  C3  POPE6 160      19.614  -0.464  39.910  1.00  0.00           C
ATOM   8893  O31 POPE6 160      19.304   0.046  41.230  1.00  0.00           O
ATOM   8894  C31 POPE6 160      20.114  -0.294  42.240  1.00  0.00           C
ATOM   8895  O32 POPE6 160      21.034  -1.074  42.180  1.00  0.00           O
ATOM   8896  C32 POPE6 160      19.684   0.514  43.480  1.00  0.00           C
ATOM   8899  C23 POPE6 160      24.294   2.084  41.230  1.00  0.00           C
ATOM   8902  C24 POPE6 160      25.794   1.924  41.470  1.00  0.00           C
ATOM   8905  C25 POPE6 160      26.394   2.984  42.400  1.00  0.00           C
ATOM   8908  C26 POPE6 160      26.334   2.594  43.890  1.00  0.00           C
ATOM   8911  C27 POPE6 160      27.704   2.714  44.570  1.00  0.00           C
ATOM   8914  C28 POPE6 160      27.664   2.604  46.100  1.00  0.00           C
ATOM   8917  C29 POPE6 160      26.904   1.384  46.560  1.00  0.00           C
ATOM   8919 0C21 POPE6 160      25.924   1.334  47.470  1.00  0.00           C
ATOM   8921 1C21 POPE6 160      25.404   2.484  48.310  1.00  0.00           C
ATOM   8924 2C21 POPE6 160      25.634   2.274  49.820  1.00  0.00           C
ATOM   8927 3C21 POPE6 160      27.084   1.904  50.170  1.00  0.00           C
ATOM   8930 4C21 POPE6 160      27.314   1.734  51.680  1.00  0.00           C
ATOM   8933 5C21 POPE6 160      28.614   0.974  51.960  1.00  0.00           C
ATOM   8936 6C21 POPE6 160      28.904   0.774  53.450  1.00  0.00           C
ATOM   8939 7C21 POPE6 160      30.214   0.016  53.680  1.00  0.00           C
ATOM   8942 8C21 POPE6 160      30.564  -0.184  55.150  1.00  0.00           C
ATOM   8946  C33 POPE6 160      20.094  -0.084  44.850  1.00  0.00           C
ATOM   8949  C34 POPE6 160      21.534   0.256  45.280  1.00  0.00           C
ATOM   8952  C35 POPE6 160      21.704   0.474  46.800  1.00  0.00           C
ATOM   8955  C36 POPE6 160      21.654  -0.804  47.640  1.00  0.00           C
ATOM   8958  C37 POPE6 160      22.384  -0.674  48.990  1.00  0.00           C
ATOM   8961  C38 POPE6 160      22.634  -2.044  49.650  1.00  0.00           C
ATOM   8964  C39 POPE6 160      23.664  -2.034  50.800  1.00  0.00           C
ATOM   8967 0C31 POPE6 160      23.074  -1.604  52.140  1.00  0.00           C
ATOM   8970 1C31 POPE6 160      24.134  -1.554  53.260  1.00  0.00           C
ATOM   8973 2C31 POPE6 160      23.574  -1.004  54.580  1.00  0.00           C
ATOM   8976 3C31 POPE6 160      24.564  -0.104  55.340  1.00  0.00           C
ATOM   8979 4C31 POPE6 160      25.564  -0.864  56.220  1.00  0.00           C
ATOM   8982 5C31 POPE6 160      26.434   0.096  57.050  1.00  0.00           C
ATOM   8985 6C31 POPE6 160      27.014  -0.564  58.310  1.00  0.00           C
ATOM   8989  NH3 POPE7 161      98.884  21.254  76.190  1.00  0.00           N
ATOM   8993  C12 POPE7 161      99.304  19.884  75.720  1.00  0.00           C
ATOM   8996  C11 POPE7 161      98.854  18.774  76.690  1.00  0.00           C
ATOM   8999  P   POPE7 161      98.704  16.194  76.900  1.00  0.00           P
ATOM   9000  O13 POPE7 161      99.874  15.424  77.350  1.00  0.00           O
ATOM   9001  O14 POPE7 161      97.664  16.534  77.900  1.00  0.00           O
ATOM   9002  O11 POPE7 161      98.024  15.254  75.830  1.00  0.00           O
ATOM   9003  O12 POPE7 161      99.124  17.494  76.100  1.00  0.00           O
ATOM   9004  C1  POPE7 161      97.334  15.734  74.700  1.00  0.00           C
ATOM   9007  C2  POPE7 161      97.024  14.564  73.720  1.00  0.00           C
ATOM   9009  O21 POPE7 161      95.954  14.854  72.810  1.00  0.00           O
ATOM   9010  C21 POPE7 161      96.164  15.814  71.940  1.00  0.00           C
ATOM   9011  O22 POPE7 161      97.094  16.614  71.960  1.00  0.00           O
ATOM   9012  C22 POPE7 161      95.174  15.624  70.800  1.00  0.00           C
ATOM   9015  C3  POPE7 161      96.634  13.224  74.400  1.00  0.00           C
ATOM   9018  O31 POPE7 161      97.244  12.124  73.690  1.00  0.00           O
ATOM   9019  C31 POPE7 161      96.624  11.754  72.570  1.00  0.00           C
ATOM   9020  O32 POPE7 161      95.444  11.944  72.310  1.00  0.00           O
ATOM   9021  C32 POPE7 161      97.654  11.144  71.620  1.00  0.00           C
ATOM   9024  C23 POPE7 161      95.534  16.524  69.600  1.00  0.00           C
ATOM   9027  C24 POPE7 161      94.784  16.144  68.330  1.00  0.00           C
ATOM   9030  C25 POPE7 161      95.734  15.764  67.190  1.00  0.00           C
ATOM   9033  C26 POPE7 161      95.994  16.884  66.190  1.00  0.00           C
ATOM   9036  C27 POPE7 161      96.814  16.364  65.000  1.00  0.00           C
ATOM   9039  C28 POPE7 161      97.124  17.414  63.930  1.00  0.00           C
ATOM   9042  C29 POPE7 161      95.904  18.204  63.510  1.00  0.00           C
ATOM   9044 0C21 POPE7 161      95.304  18.214  62.300  1.00  0.00           C
ATOM   9046 1C21 POPE7 161      95.694  17.404  61.090  1.00  0.00           C
ATOM   9049 2C21 POPE7 161      94.454  16.704  60.520  1.00  0.00           C
ATOM   9052 3C21 POPE7 161      94.744  15.944  59.210  1.00  0.00           C
ATOM   9055 4C21 POPE7 161      93.524  15.154  58.730  1.00  0.00           C
ATOM   9058 5C21 POPE7 161      93.614  14.654  57.280  1.00  0.00           C
ATOM   9061 6C21 POPE7 161      93.614  15.824  56.270  1.00  0.00           C
ATOM   9064 7C21 POPE7 161      93.354  15.434  54.810  1.00  0.00           C
ATOM   9067 8C21 POPE7 161      93.394  16.644  53.880  1.00  0.00           C
ATOM   9071  C33 POPE7 161      97.394  11.514  70.150  1.00  0.00           C
ATOM   9074  C34 POPE7 161      98.484  11.034  69.180  1.00  0.00           C
ATOM   9077  C35 POPE7 161      98.324  11.694  67.800  1.00  0.00           C
ATOM   9080  C36 POPE7 161      99.474  11.474  66.800  1.00  0.00           C
ATOM   9083  C37 POPE7 161      99.244  12.334  65.550  1.00  0.00           C
ATOM   9086  C38 POPE7 161     100.324  12.194  64.470  1.00  0.00           C
ATOM   9089  C39 POPE7 161     100.244  10.864  63.710  1.00  0.00           C
ATOM   9092 0C31 POPE7 161     101.054  10.924  62.410  1.00  0.00           C
ATOM   9095 1C31 POPE7 161     101.044   9.614  61.610  1.00  0.00           C
ATOM   9098 2C31 POPE7 161     101.614   9.784  60.190  1.00  0.00           C
ATOM   9101 3C31 POPE7 161     103.054  10.344  60.130  1.00  0.00           C
ATOM   9104 4C31 POPE7 161     103.384  10.804  58.710  1.00  0.00           C
ATOM   9107 5C31 POPE7 161     104.684  11.584  58.520  1.00  0.00           C
ATOM   9110 6C31 POPE7 161     104.804  12.154  57.100  1.00  0.00           C
ATOM   9114  NH3 POPE8 162     106.134  20.424  33.390  1.00  0.00           N
ATOM   9118  C12 POPE8 162     106.754  21.244  32.300  1.00  0.00           C
ATOM   9121  C11 POPE8 162     108.214  20.854  32.020  1.00  0.00           C
ATOM   9124  P   POPE8 162     109.594  23.034  31.420  1.00  0.00           P
ATOM   9125  O13 POPE8 162     110.944  22.734  30.870  1.00  0.00           O
ATOM   9126  O14 POPE8 162     108.874  24.224  30.930  1.00  0.00           O
ATOM   9127  O11 POPE8 162     109.734  23.104  33.000  1.00  0.00           O
ATOM   9128  O12 POPE8 162     108.734  21.754  31.070  1.00  0.00           O
ATOM   9129  C1  POPE8 162     110.714  24.054  33.510  1.00  0.00           C
ATOM   9132  C2  POPE8 162     111.094  23.664  34.970  1.00  0.00           C
ATOM   9134  O21 POPE8 162     112.284  24.364  35.400  1.00  0.00           O
ATOM   9135  C21 POPE8 162     112.624  24.304  36.710  1.00  0.00           C
ATOM   9136  O22 POPE8 162     113.754  24.424  37.140  1.00  0.00           O
ATOM   9137  C22 POPE8 162     111.444  24.214  37.660  1.00  0.00           C
ATOM   9140  C3  POPE8 162     111.294  22.114  34.980  1.00  0.00           C
ATOM   9143  O31 POPE8 162     112.104  21.604  36.080  1.00  0.00           O
ATOM   9144  C31 POPE8 162     113.004  20.674  35.720  1.00  0.00           C
ATOM   9145  O32 POPE8 162     113.194  20.304  34.570  1.00  0.00           O
ATOM   9146  C32 POPE8 162     113.724  20.154  36.970  1.00  0.00           C
ATOM   9149  C23 POPE8 162     111.944  24.194  39.110  1.00  0.00           C
ATOM   9152  C24 POPE8 162     110.764  24.164  40.080  1.00  0.00           C
ATOM   9155  C25 POPE8 162     111.134  23.744  41.490  1.00  0.00           C
ATOM   9158  C26 POPE8 162     111.494  22.254  41.570  1.00  0.00           C
ATOM   9161  C27 POPE8 162     111.644  21.784  43.020  1.00  0.00           C
ATOM   9164  C28 POPE8 162     111.954  20.284  43.140  1.00  0.00           C
ATOM   9167  C29 POPE8 162     110.724  19.484  42.770  1.00  0.00           C
ATOM   9169 0C21 POPE8 162     110.114  18.544  43.510  1.00  0.00           C
ATOM   9171 1C21 POPE8 162     110.584  18.024  44.840  1.00  0.00           C
ATOM   9174 2C21 POPE8 162     110.044  18.824  46.030  1.00  0.00           C
ATOM   9177 3C21 POPE8 162     110.584  18.244  47.340  1.00  0.00           C
ATOM   9180 4C21 POPE8 162     110.134  18.984  48.600  1.00  0.00           C
ATOM   9183 5C21 POPE8 162     110.744  18.334  49.850  1.00  0.00           C
ATOM   9186 6C21 POPE8 162     110.704  19.214  51.110  1.00  0.00           C
ATOM   9189 7C21 POPE8 162     111.384  18.524  52.300  1.00  0.00           C
ATOM   9192 8C21 POPE8 162     111.374  19.354  53.590  1.00  0.00           C
ATOM   9196  C33 POPE8 162     113.974  18.634  36.900  1.00  0.00           C
ATOM   9199  C34 POPE8 162     114.934  18.084  37.960  1.00  0.00           C
ATOM   9202  C35 POPE8 162     114.354  18.034  39.370  1.00  0.00           C
ATOM   9205  C36 POPE8 162     113.214  17.014  39.550  1.00  0.00           C
ATOM   9208  C37 POPE8 162     112.774  16.904  41.010  1.00  0.00           C
ATOM   9211  C38 POPE8 162     113.724  16.044  41.850  1.00  0.00           C
ATOM   9214  C39 POPE8 162     113.744  16.424  43.330  1.00  0.00           C
ATOM   9217 0C31 POPE8 162     113.164  15.374  44.270  1.00  0.00           C
ATOM   9220 1C31 POPE8 162     113.474  15.734  45.730  1.00  0.00           C
ATOM   9223 2C31 POPE8 162     112.514  15.074  46.730  1.00  0.00           C
ATOM   9226 3C31 POPE8 162     112.824  15.464  48.180  1.00  0.00           C
ATOM   9229 4C31 POPE8 162     111.764  14.944  49.150  1.00  0.00           C
ATOM   9232 5C31 POPE8 162     112.154  15.084  50.630  1.00  0.00           C
ATOM   9235 6C31 POPE8 162     111.024  14.704  51.580  1.00  0.00           C
ATOM   9239  NH3 POPE9 163      12.434 115.174  78.920  1.00  0.00           N
ATOM   9243  C12 POPE9 163      13.564 116.074  78.530  1.00  0.00           C
ATOM   9246  C11 POPE9 163      14.094 116.854  79.740  1.00  0.00           C
ATOM   9249  P   POPE9 163      15.284 119.214  79.280  1.00  0.00           P
ATOM   9250  O13 POPE9 163      16.304 119.614  80.280  1.00  0.00           O
ATOM   9251  O14 POPE9 163      13.964 119.874  79.400  1.00  0.00           O
ATOM   9252  O11 POPE9 163      15.794 119.424  77.810  1.00  0.00           O
ATOM   9253  O12 POPE9 163      15.194 117.644  79.320  1.00  0.00           O
ATOM   9254  C1  POPE9 163      14.964 118.924  76.740  1.00  0.00           C
ATOM   9257  C2  POPE9 163      15.084 119.844  75.500  1.00  0.00           C
ATOM   9259  O21 POPE9 163      13.854 119.924  74.750  1.00  0.00           O
ATOM   9260  C21 POPE9 163      13.554 118.814  74.070  1.00  0.00           C
ATOM   9261  O22 POPE9 163      14.104 117.734  74.200  1.00  0.00           O
ATOM   9262  C22 POPE9 163      12.454 119.114  73.040  1.00  0.00           C
ATOM   9265  C3  POPE9 163      16.354 119.544  74.640  1.00  0.00           C
ATOM   9268  O31 POPE9 163      16.384 120.244  73.380  1.00  0.00           O
ATOM   9269  C31 POPE9 163      16.644 121.544  73.470  1.00  0.00           C
ATOM   9270  O32 POPE9 163      16.744 122.174  74.510  1.00  0.00           O
ATOM   9271  C32 POPE9 163      16.894 122.104  72.060  1.00  0.00           C
ATOM   9274  C23 POPE9 163      12.604 118.324  71.720  1.00  0.00           C
ATOM   9277  C24 POPE9 163      11.414 118.544  70.760  1.00  0.00           C
ATOM   9280  C25 POPE9 163      11.644 119.654  69.720  1.00  0.00           C
ATOM   9283  C26 POPE9 163      10.334 120.184  69.110  1.00  0.00           C
ATOM   9286  C27 POPE9 163      10.524 121.164  67.940  1.00  0.00           C
ATOM   9289  C28 POPE9 163       9.264 121.984  67.620  1.00  0.00           C
ATOM   9292  C29 POPE9 163       8.274 121.194  66.810  1.00  0.00           C
ATOM   9294 0C21 POPE9 163       8.094 121.284  65.470  1.00  0.00           C
ATOM   9296 1C21 POPE9 163       8.864 122.174  64.520  1.00  0.00           C
ATOM   9299 2C21 POPE9 163       9.344 121.394  63.290  1.00  0.00           C
ATOM   9302 3C21 POPE9 163       9.814 122.304  62.150  1.00  0.00           C
ATOM   9305 4C21 POPE9 163      10.054 121.554  60.840  1.00  0.00           C
ATOM   9308 5C21 POPE9 163      10.554 122.484  59.720  1.00  0.00           C
ATOM   9311 6C21 POPE9 163      10.834 121.724  58.410  1.00  0.00           C
ATOM   9314 7C21 POPE9 163      11.464 122.614  57.330  1.00  0.00           C
ATOM   9317 8C21 POPE9 163      12.304 121.824  56.330  1.00  0.00           C
ATOM   9321  C33 POPE9 163      18.184 122.954  71.950  1.00  0.00           C
ATOM   9324  C34 POPE9 163      17.964 124.234  71.140  1.00  0.00           C
ATOM   9327  C35 POPE9 163      19.254 125.054  71.040  1.00  0.00           C
ATOM   9330  C36 POPE9 163      20.214 124.594  69.940  1.00  0.00           C
ATOM   9333  C37 POPE9 163      20.734 125.734  69.060  1.00  0.00           C
ATOM   9336  C38 POPE9 163      21.814 125.274  68.080  1.00  0.00           C
ATOM   9339  C39 POPE9 163      22.414 126.424  67.270  1.00  0.00           C
ATOM   9342 0C31 POPE9 163      21.634 126.744  65.990  1.00  0.00           C
ATOM   9345 1C31 POPE9 163      22.084 128.054  65.330  1.00  0.00           C
ATOM   9348 2C31 POPE9 163      21.434 128.264  63.960  1.00  0.00           C
ATOM   9351 3C31 POPE9 163      21.554 129.702  63.410  1.00  0.00           C
ATOM   9354 4C31 POPE9 163      20.794 130.732  64.260  1.00  0.00           C
ATOM   9357 5C31 POPE9 163      20.514 132.042  63.510  1.00  0.00           C
ATOM   9360 6C31 POPE9 163      19.784 133.082  64.360  1.00  0.00           C
ATOM   9364  NH3 POPE  164      94.324  11.154  76.300  1.00  0.00           N
ATOM   9368  C12 POPE  164      92.954  11.104  76.930  1.00  0.00           C
ATOM   9371  C11 POPE  164      92.804  12.064  78.140  1.00  0.00           C
ATOM   9374  P   POPE  164      93.994  14.294  77.260  1.00  0.00           P
ATOM   9375  O13 POPE  164      93.884  15.704  77.630  1.00  0.00           O
ATOM   9376  O14 POPE  164      95.244  13.534  77.560  1.00  0.00           O
ATOM   9377  O11 POPE  164      93.704  14.074  75.710  1.00  0.00           O
ATOM   9378  O12 POPE  164      92.784  13.464  77.820  1.00  0.00           O
ATOM   9379  C1  POPE  164      92.454  14.604  75.240  1.00  0.00           C
ATOM   9382  C2  POPE  164      92.234  14.264  73.740  1.00  0.00           C
ATOM   9384  O21 POPE  164      91.204  15.064  73.150  1.00  0.00           O
ATOM   9385  C21 POPE  164      91.374  16.364  73.020  1.00  0.00           C
ATOM   9386  O22 POPE  164      92.234  17.054  73.510  1.00  0.00           O
ATOM   9387  C22 POPE  164      90.294  16.864  72.070  1.00  0.00           C
ATOM   9390  C3  POPE  164      91.884  12.744  73.560  1.00  0.00           C
ATOM   9393  O31 POPE  164      90.664  12.394  72.870  1.00  0.00           O
ATOM   9394  C31 POPE  164      90.384  12.794  71.620  1.00  0.00           C
ATOM   9395  O32 POPE  164      89.244  12.854  71.180  1.00  0.00           O
ATOM   9396  C32 POPE  164      91.624  12.924  70.750  1.00  0.00           C
ATOM   9399  C23 POPE  164      90.914  17.674  70.920  1.00  0.00           C
ATOM   9402  C24 POPE  164      89.864  18.194  69.930  1.00  0.00           C
ATOM   9405  C25 POPE  164      90.344  19.384  69.100  1.00  0.00           C
ATOM   9408  C26 POPE  164      91.564  19.074  68.220  1.00  0.00           C
ATOM   9411  C27 POPE  164      92.194  20.364  67.700  1.00  0.00           C
ATOM   9414  C28 POPE  164      93.394  20.114  66.750  1.00  0.00           C
ATOM   9417  C29 POPE  164      93.834  21.404  66.100  1.00  0.00           C
ATOM   9419 0C21 POPE  164      95.094  21.804  65.840  1.00  0.00           C
ATOM   9421 1C21 POPE  164      96.364  21.024  66.040  1.00  0.00           C
ATOM   9424 2C21 POPE  164      97.224  21.054  64.750  1.00  0.00           C
ATOM   9427 3C21 POPE  164      98.144  22.284  64.640  1.00  0.00           C
ATOM   9430 4C21 POPE  164      99.454  22.144  65.440  1.00  0.00           C
ATOM   9433 5C21 POPE  164     100.464  21.154  64.820  1.00  0.00           C
ATOM   9436 6C21 POPE  164     101.284  21.774  63.690  1.00  0.00           C
ATOM   9439 7C21 POPE  164     102.234  20.784  63.000  1.00  0.00           C
ATOM   9442 8C21 POPE  164     101.734  20.294  61.640  1.00  0.00           C
ATOM   9446  C33 POPE  164      91.264  12.904  69.240  1.00  0.00           C
ATOM   9449  C34 POPE  164      92.504  12.564  68.430  1.00  0.00           C
ATOM   9452  C35 POPE  164      92.354  12.644  66.900  1.00  0.00           C
ATOM   9455  C36 POPE  164      92.194  11.294  66.180  1.00  0.00           C
ATOM   9458  C37 POPE  164      90.754  10.884  65.880  1.00  0.00           C
ATOM   9461  C38 POPE  164      90.664   9.744  64.840  1.00  0.00           C
ATOM   9464  C39 POPE  164      91.084  10.114  63.410  1.00  0.00           C
ATOM   9467 0C31 POPE  164      90.404  11.384  62.890  1.00  0.00           C
ATOM   9470 1C31 POPE  164      90.534  11.594  61.370  1.00  0.00           C
ATOM   9473 2C31 POPE  164      90.084  13.004  60.970  1.00  0.00           C
ATOM   9476 3C31 POPE  164      90.124  13.274  59.450  1.00  0.00           C
ATOM   9479 4C31 POPE  164      88.934  12.664  58.700  1.00  0.00           C
ATOM   9482 5C31 POPE  164      88.754  13.274  57.300  1.00  0.00           C
ATOM   9485 6C31 POPE  164      87.454  12.834  56.620  1.00  0.00           C
ATOM   9489  NH3 POPE  165      47.684  46.794  32.200  1.00  0.00           N
ATOM   9493  C12 POPE  165      46.534  45.864  31.920  1.00  0.00           C
ATOM   9496  C11 POPE  165      47.004  44.514  31.340  1.00  0.00           C
ATOM   9499  P   POPE  165      44.994  42.844  31.700  1.00  0.00           P
ATOM   9500  O13 POPE  165      44.284  41.844  30.860  1.00  0.00           O
ATOM   9501  O14 POPE  165      44.194  43.684  32.600  1.00  0.00           O
ATOM   9502  O11 POPE  165      46.074  42.064  32.580  1.00  0.00           O
ATOM   9503  O12 POPE  165      45.904  43.774  30.790  1.00  0.00           O
ATOM   9504  C1  POPE  165      45.694  41.624  33.890  1.00  0.00           C
ATOM   9507  C2  POPE  165      46.094  42.644  35.000  1.00  0.00           C
ATOM   9509  O21 POPE  165      47.314  42.194  35.620  1.00  0.00           O
ATOM   9510  C21 POPE  165      48.234  43.094  35.850  1.00  0.00           C
ATOM   9511  O22 POPE  165      48.214  44.274  35.550  1.00  0.00           O
ATOM   9512  C22 POPE  165      49.434  42.384  36.490  1.00  0.00           C
ATOM   9515  C3  POPE  165      44.984  42.744  36.090  1.00  0.00           C
ATOM   9518  O31 POPE  165      45.254  43.784  37.050  1.00  0.00           O
ATOM   9519  C31 POPE  165      44.484  43.704  38.130  1.00  0.00           C
ATOM   9520  O32 POPE  165      43.844  42.714  38.470  1.00  0.00           O
ATOM   9521  C32 POPE  165      44.494  45.034  38.890  1.00  0.00           C
ATOM   9524  C23 POPE  165      49.584  42.584  38.010  1.00  0.00           C
ATOM   9527  C24 POPE  165      50.774  41.754  38.520  1.00  0.00           C
ATOM   9530  C25 POPE  165      51.274  42.134  39.920  1.00  0.00           C
ATOM   9533  C26 POPE  165      50.394  41.614  41.070  1.00  0.00           C
ATOM   9536  C27 POPE  165      51.054  41.844  42.450  1.00  0.00           C
ATOM   9539  C28 POPE  165      51.434  40.544  43.180  1.00  0.00           C
ATOM   9542  C29 POPE  165      52.254  40.804  44.420  1.00  0.00           C
ATOM   9544 0C21 POPE  165      52.014  40.324  45.650  1.00  0.00           C
ATOM   9546 1C21 POPE  165      50.864  39.424  46.010  1.00  0.00           C
ATOM   9549 2C21 POPE  165      51.024  38.654  47.340  1.00  0.00           C
ATOM   9552 3C21 POPE  165      49.804  37.754  47.620  1.00  0.00           C
ATOM   9555 4C21 POPE  165      49.804  37.144  49.020  1.00  0.00           C
ATOM   9558 5C21 POPE  165      48.494  36.414  49.370  1.00  0.00           C
ATOM   9561 6C21 POPE  165      48.344  35.044  48.690  1.00  0.00           C
ATOM   9564 7C21 POPE  165      47.004  34.374  49.040  1.00  0.00           C
ATOM   9567 8C21 POPE  165      46.864  32.974  48.440  1.00  0.00           C
ATOM   9571  C33 POPE  165      43.114  45.734  38.760  1.00  0.00           C
ATOM   9574  C34 POPE  165      42.974  47.064  39.530  1.00  0.00           C
ATOM   9577  C35 POPE  165      42.334  46.924  40.920  1.00  0.00           C
ATOM   9580  C36 POPE  165      43.254  46.274  41.960  1.00  0.00           C
ATOM   9583  C37 POPE  165      42.664  46.284  43.370  1.00  0.00           C
ATOM   9586  C38 POPE  165      43.484  45.454  44.360  1.00  0.00           C
ATOM   9589  C39 POPE  165      42.874  45.424  45.780  1.00  0.00           C
ATOM   9592 0C31 POPE  165      43.554  46.364  46.780  1.00  0.00           C
ATOM   9595 1C31 POPE  165      44.794  45.764  47.460  1.00  0.00           C
ATOM   9598 2C31 POPE  165      45.224  46.534  48.710  1.00  0.00           C
ATOM   9601 3C31 POPE  165      46.534  45.984  49.310  1.00  0.00           C
ATOM   9604 4C31 POPE  165      46.864  46.574  50.690  1.00  0.00           C
ATOM   9607 5C31 POPE  165      48.164  45.994  51.270  1.00  0.00           C
ATOM   9610 6C31 POPE  165      48.544  46.564  52.640  1.00  0.00           C
ATOM   9614  NH3 POPE  166      96.054  67.264  35.310  1.00  0.00           N
ATOM   9618  C12 POPE  166      97.174  67.394  36.270  1.00  0.00           C
ATOM   9621  C11 POPE  166      98.424  67.654  35.490  1.00  0.00           C
ATOM   9624  P   POPE  166     100.884  67.704  36.100  1.00  0.00           P
ATOM   9625  O13 POPE  166     101.124  66.234  36.130  1.00  0.00           O
ATOM   9626  O14 POPE  166     101.214  68.394  34.840  1.00  0.00           O
ATOM   9627  O11 POPE  166     101.684  68.414  37.260  1.00  0.00           O
ATOM   9628  O12 POPE  166      99.394  67.994  36.460  1.00  0.00           O
ATOM   9629  C1  POPE  166     101.104  68.504  38.570  1.00  0.00           C
ATOM   9632  C2  POPE  166     101.334  69.894  39.230  1.00  0.00           C
ATOM   9634  O21 POPE  166     101.564  69.794  40.640  1.00  0.00           O
ATOM   9635  C21 POPE  166     100.714  69.104  41.370  1.00  0.00           C
ATOM   9636  O22 POPE  166      99.674  68.594  40.990  1.00  0.00           O
ATOM   9637  C22 POPE  166     101.224  69.064  42.800  1.00  0.00           C
ATOM   9640  C3  POPE  166     100.224  70.954  38.910  1.00  0.00           C
ATOM   9643  O31 POPE  166     100.564  72.254  39.420  1.00  0.00           O
ATOM   9644  C31 POPE  166     100.034  72.824  40.520  1.00  0.00           C
ATOM   9645  O32 POPE  166     100.394  73.894  40.970  1.00  0.00           O
ATOM   9646  C32 POPE  166      98.934  72.004  41.190  1.00  0.00           C
ATOM   9649  C23 POPE  166     100.214  68.424  43.760  1.00  0.00           C
ATOM   9652  C24 POPE  166     100.734  68.384  45.210  1.00  0.00           C
ATOM   9655  C25 POPE  166      99.974  67.334  46.040  1.00  0.00           C
ATOM   9658  C26 POPE  166     100.464  67.194  47.480  1.00  0.00           C
ATOM   9661  C27 POPE  166     100.094  65.824  48.090  1.00  0.00           C
ATOM   9664  C28 POPE  166     100.514  65.654  49.560  1.00  0.00           C
ATOM   9667  C29 POPE  166      99.694  66.504  50.500  1.00  0.00           C
ATOM   9669 0C21 POPE  166      99.934  66.694  51.800  1.00  0.00           C
ATOM   9671 1C21 POPE  166     101.064  66.104  52.610  1.00  0.00           C
ATOM   9674 2C21 POPE  166     101.824  67.144  53.440  1.00  0.00           C
ATOM   9677 3C21 POPE  166     102.674  66.494  54.540  1.00  0.00           C
ATOM   9680 4C21 POPE  166     103.754  67.404  55.130  1.00  0.00           C
ATOM   9683 5C21 POPE  166     103.244  68.784  55.560  1.00  0.00           C
ATOM   9686 6C21 POPE  166     104.344  69.614  56.250  1.00  0.00           C
ATOM   9689 7C21 POPE  166     104.024  71.104  56.380  1.00  0.00           C
ATOM   9692 8C21 POPE  166     105.104  71.844  57.160  1.00  0.00           C
ATOM   9696  C33 POPE  166      98.324  72.734  42.420  1.00  0.00           C
ATOM   9699  C34 POPE  166      97.564  71.754  43.320  1.00  0.00           C
ATOM   9702  C35 POPE  166      96.844  72.454  44.470  1.00  0.00           C
ATOM   9705  C36 POPE  166      96.934  71.664  45.780  1.00  0.00           C
ATOM   9708  C37 POPE  166      96.394  72.454  46.970  1.00  0.00           C
ATOM   9711  C38 POPE  166      97.124  72.084  48.270  1.00  0.00           C
ATOM   9714  C39 POPE  166      96.654  72.894  49.480  1.00  0.00           C
ATOM   9717 0C31 POPE  166      97.504  72.524  50.700  1.00  0.00           C
ATOM   9720 1C31 POPE  166      97.114  73.244  51.990  1.00  0.00           C
ATOM   9723 2C31 POPE  166      97.914  72.674  53.170  1.00  0.00           C
ATOM   9726 3C31 POPE  166      97.634  73.354  54.520  1.00  0.00           C
ATOM   9729 4C31 POPE  166      96.234  73.074  55.070  1.00  0.00           C
ATOM   9732 5C31 POPE  166      96.064  73.584  56.500  1.00  0.00           C
ATOM   9735 6C31 POPE  166      94.604  73.734  56.920  1.00  0.00           C
ATOM   9739  NH3 POPE  167     105.754  24.354  75.620  1.00  0.00           N
ATOM   9743  C12 POPE  167     104.534  24.794  74.830  1.00  0.00           C
ATOM   9746  C11 POPE  167     103.374  25.294  75.710  1.00  0.00           C
ATOM   9749  P   POPE  167     102.064  27.334  74.680  1.00  0.00           P
ATOM   9750  O13 POPE  167     100.914  27.584  73.780  1.00  0.00           O
ATOM   9751  O14 POPE  167     101.974  27.964  76.000  1.00  0.00           O
ATOM   9752  O11 POPE  167     103.384  27.814  73.940  1.00  0.00           O
ATOM   9753  O12 POPE  167     102.304  25.784  74.890  1.00  0.00           O
ATOM   9754  C1  POPE  167     104.404  28.494  74.710  1.00  0.00           C
ATOM   9757  C2  POPE  167     105.144  29.504  73.810  1.00  0.00           C
ATOM   9759  O21 POPE  167     106.054  30.244  74.640  1.00  0.00           O
ATOM   9760  C21 POPE  167     107.124  30.874  74.120  1.00  0.00           C
ATOM   9761  O22 POPE  167     107.634  31.834  74.670  1.00  0.00           O
ATOM   9762  C22 POPE  167     107.614  30.294  72.770  1.00  0.00           C
ATOM   9765  C3  POPE  167     104.094  30.424  73.130  1.00  0.00           C
ATOM   9768  O31 POPE  167     104.664  31.564  72.470  1.00  0.00           O
ATOM   9769  C31 POPE  167     104.604  32.714  73.130  1.00  0.00           C
ATOM   9770  O32 POPE  167     104.304  32.844  74.310  1.00  0.00           O
ATOM   9771  C32 POPE  167     104.954  33.854  72.170  1.00  0.00           C
ATOM   9774  C23 POPE  167     109.084  30.634  72.380  1.00  0.00           C
ATOM   9777  C24 POPE  167     109.344  30.484  70.870  1.00  0.00           C
ATOM   9780  C25 POPE  167     110.824  30.594  70.470  1.00  0.00           C
ATOM   9783  C26 POPE  167     111.034  31.154  69.040  1.00  0.00           C
ATOM   9786  C27 POPE  167     112.284  32.034  68.930  1.00  0.00           C
ATOM   9789  C28 POPE  167     112.394  32.894  67.640  1.00  0.00           C
ATOM   9792  C29 POPE  167     112.804  32.164  66.380  1.00  0.00           C
ATOM   9794 0C21 POPE  167     113.744  32.554  65.490  1.00  0.00           C
ATOM   9796 1C21 POPE  167     114.614  33.794  65.560  1.00  0.00           C
ATOM   9799 2C21 POPE  167     115.744  33.864  64.510  1.00  0.00           C
ATOM   9802 3C21 POPE  167     115.254  33.874  63.050  1.00  0.00           C
ATOM   9805 4C21 POPE  167     116.374  34.184  62.030  1.00  0.00           C
ATOM   9808 5C21 POPE  167     116.234  33.414  60.710  1.00  0.00           C
ATOM   9811 6C21 POPE  167     117.174  33.924  59.620  1.00  0.00           C
ATOM   9814 7C21 POPE  167     117.164  33.054  58.350  1.00  0.00           C
ATOM   9817 8C21 POPE  167     118.104  33.554  57.240  1.00  0.00           C
ATOM   9821  C33 POPE  167     105.644  33.394  70.850  1.00  0.00           C
ATOM   9824  C34 POPE  167     106.104  34.584  70.000  1.00  0.00           C
ATOM   9827  C35 POPE  167     106.894  34.204  68.730  1.00  0.00           C
ATOM   9830  C36 POPE  167     106.054  33.514  67.640  1.00  0.00           C
ATOM   9833  C37 POPE  167     106.654  33.694  66.230  1.00  0.00           C
ATOM   9836  C38 POPE  167     105.944  32.854  65.150  1.00  0.00           C
ATOM   9839  C39 POPE  167     106.044  33.464  63.740  1.00  0.00           C
ATOM   9842 0C31 POPE  167     106.334  32.424  62.640  1.00  0.00           C
ATOM   9845 1C31 POPE  167     105.934  32.924  61.240  1.00  0.00           C
ATOM   9848 2C31 POPE  167     106.344  31.924  60.150  1.00  0.00           C
ATOM   9851 3C31 POPE  167     105.914  32.304  58.720  1.00  0.00           C
ATOM   9854 4C31 POPE  167     104.414  32.124  58.440  1.00  0.00           C
ATOM   9857 5C31 POPE  167     104.154  31.704  56.980  1.00  0.00           C
ATOM   9860 6C31 POPE  167     102.684  31.434  56.660  1.00  0.00           C
ATOM   9864  NH3 POPE  168      85.764   9.914  73.090  1.00  0.00           N
ATOM   9868  C12 POPE  168      84.994  11.164  72.730  1.00  0.00           C
ATOM   9871  C11 POPE  168      85.614  12.454  73.320  1.00  0.00           C
ATOM   9874  P   POPE  168      84.194  14.244  71.940  1.00  0.00           P
ATOM   9875  O13 POPE  168      82.894  13.664  71.580  1.00  0.00           O
ATOM   9876  O14 POPE  168      84.234  15.714  72.060  1.00  0.00           O
ATOM   9877  O11 POPE  168      85.204  13.774  70.830  1.00  0.00           O
ATOM   9878  O12 POPE  168      84.734  13.574  73.270  1.00  0.00           O
ATOM   9879  C1  POPE  168      86.434  14.444  70.580  1.00  0.00           C
ATOM   9882  C2  POPE  168      86.264  15.524  69.460  1.00  0.00           C
ATOM   9884  O21 POPE  168      87.024  15.194  68.280  1.00  0.00           O
ATOM   9885  C21 POPE  168      86.634  14.114  67.630  1.00  0.00           C
ATOM   9886  O22 POPE  168      85.684  13.394  67.920  1.00  0.00           O
ATOM   9887  C22 POPE  168      87.524  13.834  66.430  1.00  0.00           C
ATOM   9890  C3  POPE  168      86.664  16.934  69.990  1.00  0.00           C
ATOM   9893  O31 POPE  168      86.874  17.894  68.930  1.00  0.00           O
ATOM   9894  C31 POPE  168      85.734  18.274  68.350  1.00  0.00           C
ATOM   9895  O32 POPE  168      84.614  18.044  68.770  1.00  0.00           O
ATOM   9896  C32 POPE  168      86.024  19.004  67.050  1.00  0.00           C
ATOM   9899  C23 POPE  168      86.754  13.274  65.210  1.00  0.00           C
ATOM   9902  C24 POPE  168      86.424  14.344  64.170  1.00  0.00           C
ATOM   9905  C25 POPE  168      85.814  13.774  62.880  1.00  0.00           C
ATOM   9908  C26 POPE  168      85.424  14.834  61.840  1.00  0.00           C
ATOM   9911  C27 POPE  168      86.604  15.404  61.030  1.00  0.00           C
ATOM   9914  C28 POPE  168      86.294  16.724  60.280  1.00  0.00           C
ATOM   9917  C29 POPE  168      85.054  16.644  59.430  1.00  0.00           C
ATOM   9919 0C21 POPE  168      84.934  16.864  58.100  1.00  0.00           C
ATOM   9921 1C21 POPE  168      86.004  17.244  57.110  1.00  0.00           C
ATOM   9924 2C21 POPE  168      86.044  18.754  56.780  1.00  0.00           C
ATOM   9927 3C21 POPE  168      84.694  19.344  56.330  1.00  0.00           C
ATOM   9930 4C21 POPE  168      84.724  20.864  56.030  1.00  0.00           C
ATOM   9933 5C21 POPE  168      85.844  21.294  55.060  1.00  0.00           C
ATOM   9936 6C21 POPE  168      85.784  22.784  54.720  1.00  0.00           C
ATOM   9939 7C21 POPE  168      86.914  23.174  53.750  1.00  0.00           C
ATOM   9942 8C21 POPE  168      86.874  24.644  53.330  1.00  0.00           C
ATOM   9946  C33 POPE  168      85.474  18.214  65.840  1.00  0.00           C
ATOM   9949  C34 POPE  168      86.074  18.714  64.520  1.00  0.00           C
ATOM   9952  C35 POPE  168      87.284  17.904  64.000  1.00  0.00           C
ATOM   9955  C36 POPE  168      88.304  17.524  65.080  1.00  0.00           C
ATOM   9958  C37 POPE  168      89.584  16.854  64.530  1.00  0.00           C
ATOM   9961  C38 POPE  168      90.424  16.234  65.660  1.00  0.00           C
ATOM   9964  C39 POPE  168      91.904  16.104  65.320  1.00  0.00           C
ATOM   9967 0C31 POPE  168      92.134  15.114  64.170  1.00  0.00           C
ATOM   9970 1C31 POPE  168      93.604  14.794  63.950  1.00  0.00           C
ATOM   9973 2C31 POPE  168      93.804  13.654  62.950  1.00  0.00           C
ATOM   9976 3C31 POPE  168      95.274  13.334  62.710  1.00  0.00           C
ATOM   9979 4C31 POPE  168      95.444  12.264  61.630  1.00  0.00           C
ATOM   9982 5C31 POPE  168      96.884  11.744  61.530  1.00  0.00           C
ATOM   9985 6C31 POPE  168      97.164  11.124  60.170  1.00  0.00           C
ATOM   9989  NH3 POPE  169      79.604  23.154  30.860  1.00  0.00           N
ATOM   9993  C12 POPE  169      78.794  24.424  31.050  1.00  0.00           C
ATOM   9996  C11 POPE  169      79.634  25.694  30.800  1.00  0.00           C
ATOM   9999  P   POPE  169      78.304  27.874  30.110  1.00  0.00           P
ATOM  10000  O13 POPE  169      79.334  28.874  29.750  1.00  0.00           O
ATOM  10001  O14 POPE  169      77.704  27.104  29.010  1.00  0.00           O
ATOM  10002  O11 POPE  169      77.184  28.644  30.920  1.00  0.00           O
ATOM  10003  O12 POPE  169      78.904  26.864  31.180  1.00  0.00           O
ATOM  10004  C1  POPE  169      77.204  28.854  32.330  1.00  0.00           C
ATOM  10007  C2  POPE  169      76.134  27.984  33.060  1.00  0.00           C
ATOM  10009  O21 POPE  169      76.024  28.314  34.460  1.00  0.00           O
ATOM  10010  C21 POPE  169      75.174  29.294  34.740  1.00  0.00           C
ATOM  10011  O22 POPE  169      75.104  30.354  34.140  1.00  0.00           O
ATOM  10012  C22 POPE  169      74.354  28.884  35.980  1.00  0.00           C
ATOM  10015  C3  POPE  169      76.484  26.474  32.940  1.00  0.00           C
ATOM  10018  O31 POPE  169      75.714  25.634  33.820  1.00  0.00           O
ATOM  10019  C31 POPE  169      76.304  24.744  34.610  1.00  0.00           C
ATOM  10020  O32 POPE  169      75.944  23.584  34.720  1.00  0.00           O
ATOM  10021  C32 POPE  169      77.454  25.344  35.430  1.00  0.00           C
ATOM  10024  C23 POPE  169      74.304  29.974  37.080  1.00  0.00           C
ATOM  10027  C24 POPE  169      73.784  29.394  38.410  1.00  0.00           C
ATOM  10030  C25 POPE  169      73.854  30.384  39.570  1.00  0.00           C
ATOM  10033  C26 POPE  169      73.514  29.744  40.930  1.00  0.00           C
ATOM  10036  C27 POPE  169      73.494  30.764  42.080  1.00  0.00           C
ATOM  10039  C28 POPE  169      73.114  30.174  43.450  1.00  0.00           C
ATOM  10042  C29 POPE  169      74.204  29.324  44.060  1.00  0.00           C
ATOM  10044 0C21 POPE  169      74.544  29.254  45.360  1.00  0.00           C
ATOM  10046 1C21 POPE  169      73.894  30.004  46.490  1.00  0.00           C
ATOM  10049 2C21 POPE  169      72.894  29.144  47.290  1.00  0.00           C
ATOM  10052 3C21 POPE  169      72.264  29.944  48.430  1.00  0.00           C
ATOM  10055 4C21 POPE  169      71.444  29.114  49.430  1.00  0.00           C
ATOM  10058 5C21 POPE  169      70.754  30.024  50.450  1.00  0.00           C
ATOM  10061 6C21 POPE  169      70.264  29.284  51.700  1.00  0.00           C
ATOM  10064 7C21 POPE  169      69.544  30.244  52.650  1.00  0.00           C
ATOM  10067 8C21 POPE  169      69.134  29.624  53.990  1.00  0.00           C
ATOM  10071  C33 POPE  169      77.144  25.294  36.950  1.00  0.00           C
ATOM  10074  C34 POPE  169      78.314  25.804  37.810  1.00  0.00           C
ATOM  10077  C35 POPE  169      77.964  25.974  39.300  1.00  0.00           C
ATOM  10080  C36 POPE  169      77.694  24.624  40.000  1.00  0.00           C
ATOM  10083  C37 POPE  169      77.264  24.714  41.470  1.00  0.00           C
ATOM  10086  C38 POPE  169      76.834  23.344  42.040  1.00  0.00           C
ATOM  10089  C39 POPE  169      77.964  22.294  42.130  1.00  0.00           C
ATOM  10092 0C31 POPE  169      79.064  22.624  43.150  1.00  0.00           C
ATOM  10095 1C31 POPE  169      78.754  22.224  44.600  1.00  0.00           C
ATOM  10098 2C31 POPE  169      79.934  22.564  45.540  1.00  0.00           C
ATOM  10101 3C31 POPE  169      79.734  22.104  46.980  1.00  0.00           C
ATOM  10104 4C31 POPE  169      80.214  20.664  47.210  1.00  0.00           C
ATOM  10107 5C31 POPE  169      80.014  20.194  48.660  1.00  0.00           C
ATOM  10110 6C31 POPE  169      80.484  18.754  48.910  1.00  0.00           C
ATOM  10114  NH3 POPE  170     103.584 100.344  80.420  1.00  0.00           N
ATOM  10118  C12 POPE  170     103.254  99.724  81.740  1.00  0.00           C
ATOM  10121  C11 POPE  170     104.524  99.144  82.370  1.00  0.00           C
ATOM  10124  P   POPE  170     104.844  96.614  81.780  1.00  0.00           P
ATOM  10125  O13 POPE  170     105.194  96.324  83.180  1.00  0.00           O
ATOM  10126  O14 POPE  170     103.474  96.264  81.350  1.00  0.00           O
ATOM  10127  O11 POPE  170     105.894  95.894  80.840  1.00  0.00           O
ATOM  10128  O12 POPE  170     105.054  98.154  81.490  1.00  0.00           O
ATOM  10129  C1  POPE  170     106.764  96.534  79.910  1.00  0.00           C
ATOM  10132  C2  POPE  170     106.394  96.144  78.450  1.00  0.00           C
ATOM  10134  O21 POPE  170     107.474  96.444  77.560  1.00  0.00           O
ATOM  10135  C21 POPE  170     107.734  97.694  77.220  1.00  0.00           C
ATOM  10136  O22 POPE  170     107.184  98.694  77.610  1.00  0.00           O
ATOM  10137  C22 POPE  170     108.884  97.634  76.210  1.00  0.00           C
ATOM  10140  C3  POPE  170     105.024  96.734  78.010  1.00  0.00           C
ATOM  10143  O31 POPE  170     104.844  96.824  76.570  1.00  0.00           O
ATOM  10144  C31 POPE  170     104.284  95.774  75.970  1.00  0.00           C
ATOM  10145  O32 POPE  170     104.004  94.724  76.510  1.00  0.00           O
ATOM  10146  C32 POPE  170     104.144  96.064  74.460  1.00  0.00           C
ATOM  10149  C23 POPE  170     109.034  98.894  75.330  1.00  0.00           C
ATOM  10152  C24 POPE  170     110.044  98.634  74.210  1.00  0.00           C
ATOM  10155  C25 POPE  170     110.014  99.674  73.080  1.00  0.00           C
ATOM  10158  C26 POPE  170     110.624  99.084  71.800  1.00  0.00           C
ATOM  10161  C27 POPE  170     110.464  99.964  70.560  1.00  0.00           C
ATOM  10164  C28 POPE  170     111.064  99.264  69.320  1.00  0.00           C
ATOM  10167  C29 POPE  170     110.794  99.974  68.020  1.00  0.00           C
ATOM  10169 0C21 POPE  170     111.704 100.444  67.150  1.00  0.00           C
ATOM  10171 1C21 POPE  170     113.204 100.404  67.250  1.00  0.00           C
ATOM  10174 2C21 POPE  170     113.854  99.564  66.130  1.00  0.00           C
ATOM  10177 3C21 POPE  170     115.344  99.884  65.930  1.00  0.00           C
ATOM  10180 4C21 POPE  170     115.914  99.314  64.620  1.00  0.00           C
ATOM  10183 5C21 POPE  170     116.354  97.844  64.700  1.00  0.00           C
ATOM  10186 6C21 POPE  170     116.234  97.124  63.350  1.00  0.00           C
ATOM  10189 7C21 POPE  170     116.544  95.624  63.430  1.00  0.00           C
ATOM  10192 8C21 POPE  170     116.414  94.944  62.070  1.00  0.00           C
ATOM  10196  C33 POPE  170     102.714  96.394  73.970  1.00  0.00           C
ATOM  10199  C34 POPE  170     101.734  95.214  73.920  1.00  0.00           C
ATOM  10202  C35 POPE  170     101.254  94.794  72.520  1.00  0.00           C
ATOM  10205  C36 POPE  170     100.204  95.724  71.890  1.00  0.00           C
ATOM  10208  C37 POPE  170      99.654  95.174  70.560  1.00  0.00           C
ATOM  10211  C38 POPE  170      98.394  95.904  70.070  1.00  0.00           C
ATOM  10214  C39 POPE  170      98.004  95.554  68.620  1.00  0.00           C
ATOM  10217 0C31 POPE  170      96.684  96.224  68.200  1.00  0.00           C
ATOM  10220 1C31 POPE  170      96.554  96.504  66.700  1.00  0.00           C
ATOM  10223 2C31 POPE  170      96.234  95.294  65.810  1.00  0.00           C
ATOM  10226 3C31 POPE  170      94.884  94.634  66.150  1.00  0.00           C
ATOM  10229 4C31 POPE  170      94.164  94.074  64.920  1.00  0.00           C
ATOM  10232 5C31 POPE  170      92.774  93.514  65.240  1.00  0.00           C
ATOM  10235 6C31 POPE  170      92.064  92.954  64.010  1.00  0.00           C
ATOM  10239  NH3 POPE  171      31.304  97.574  76.330  1.00  0.00           N
ATOM  10243  C12 POPE  171      32.364  98.614  76.090  1.00  0.00           C
ATOM  10246  C11 POPE  171      32.044  99.924  76.810  1.00  0.00           C
ATOM  10249  P   POPE  171      33.444 101.844  75.690  1.00  0.00           P
ATOM  10250  O13 POPE  171      33.214 103.224  76.170  1.00  0.00           O
ATOM  10251  O14 POPE  171      34.774 101.624  75.080  1.00  0.00           O
ATOM  10252  O11 POPE  171      32.364 101.424  74.620  1.00  0.00           O
ATOM  10253  O12 POPE  171      33.174 100.804  76.830  1.00  0.00           O
ATOM  10254  C1  POPE  171      31.874 102.344  73.660  1.00  0.00           C
ATOM  10257  C2  POPE  171      31.784 101.694  72.260  1.00  0.00           C
ATOM  10259  O21 POPE  171      30.964 102.564  71.460  1.00  0.00           O
ATOM  10260  C21 POPE  171      31.474 103.024  70.350  1.00  0.00           C
ATOM  10261  O22 POPE  171      32.564 102.774  69.870  1.00  0.00           O
ATOM  10262  C22 POPE  171      30.454 104.014  69.770  1.00  0.00           C
ATOM  10265  C3  POPE  171      31.114 100.294  72.310  1.00  0.00           C
ATOM  10268  O31 POPE  171      31.204  99.654  71.010  1.00  0.00           O
ATOM  10269  C31 POPE  171      32.354  99.034  70.790  1.00  0.00           C
ATOM  10270  O32 POPE  171      33.174  98.714  71.640  1.00  0.00           O
ATOM  10271  C32 POPE  171      32.584  98.834  69.300  1.00  0.00           C
ATOM  10274  C23 POPE  171      30.674 104.314  68.270  1.00  0.00           C
ATOM  10277  C24 POPE  171      30.544 103.084  67.360  1.00  0.00           C
ATOM  10280  C25 POPE  171      29.124 102.554  67.230  1.00  0.00           C
ATOM  10283  C26 POPE  171      29.074 101.384  66.250  1.00  0.00           C
ATOM  10286  C27 POPE  171      27.674 100.794  66.050  1.00  0.00           C
ATOM  10289  C28 POPE  171      27.684  99.734  64.940  1.00  0.00           C
ATOM  10292  C29 POPE  171      26.444  98.894  64.830  1.00  0.00           C
ATOM  10294 0C21 POPE  171      25.304  99.244  64.200  1.00  0.00           C
ATOM  10296 1C21 POPE  171      25.004 100.554  63.530  1.00  0.00           C
ATOM  10299 2C21 POPE  171      25.644 100.734  62.140  1.00  0.00           C
ATOM  10302 3C21 POPE  171      24.944 101.844  61.340  1.00  0.00           C
ATOM  10305 4C21 POPE  171      25.674 102.224  60.050  1.00  0.00           C
ATOM  10308 5C21 POPE  171      24.924 103.314  59.270  1.00  0.00           C
ATOM  10311 6C21 POPE  171      25.624 103.714  57.970  1.00  0.00           C
ATOM  10314 7C21 POPE  171      24.824 104.744  57.160  1.00  0.00           C
ATOM  10317 8C21 POPE  171      25.504 105.154  55.850  1.00  0.00           C
ATOM  10321  C33 POPE  171      34.054  99.174  68.970  1.00  0.00           C
ATOM  10324  C34 POPE  171      34.334  99.154  67.470  1.00  0.00           C
ATOM  10327  C35 POPE  171      35.664  99.834  67.160  1.00  0.00           C
ATOM  10330  C36 POPE  171      35.954  99.844  65.660  1.00  0.00           C
ATOM  10333  C37 POPE  171      37.134 100.754  65.330  1.00  0.00           C
ATOM  10336  C38 POPE  171      37.214 101.064  63.830  1.00  0.00           C
ATOM  10339  C39 POPE  171      37.414  99.824  62.960  1.00  0.00           C
ATOM  10342 0C31 POPE  171      37.584 100.234  61.500  1.00  0.00           C
ATOM  10345 1C31 POPE  171      38.504  99.304  60.700  1.00  0.00           C
ATOM  10348 2C31 POPE  171      39.064 100.034  59.480  1.00  0.00           C
ATOM  10351 3C31 POPE  171      39.864  99.134  58.530  1.00  0.00           C
ATOM  10354 4C31 POPE  171      38.954  98.104  57.850  1.00  0.00           C
ATOM  10357 5C31 POPE  171      39.704  97.144  56.930  1.00  0.00           C
ATOM  10360 6C31 POPE  171      38.744  96.154  56.290  1.00  0.00           C
ATOM  10364  NH3 POPE  172      79.794  47.554  32.120  1.00  0.00           N
ATOM  10368  C12 POPE  172      80.794  48.544  32.650  1.00  0.00           C
ATOM  10371  C11 POPE  172      80.344  50.004  32.410  1.00  0.00           C
ATOM  10374  P   POPE  172      77.964  50.284  31.350  1.00  0.00           P
ATOM  10375  O13 POPE  172      77.894  48.904  30.830  1.00  0.00           O
ATOM  10376  O14 POPE  172      78.444  51.364  30.470  1.00  0.00           O
ATOM  10377  O11 POPE  172      76.604  50.714  32.050  1.00  0.00           O
ATOM  10378  O12 POPE  172      78.934  50.234  32.610  1.00  0.00           O
ATOM  10379  C1  POPE  172      75.444  49.884  31.890  1.00  0.00           C
ATOM  10382  C2  POPE  172      74.514  49.844  33.150  1.00  0.00           C
ATOM  10384  O21 POPE  172      75.134  49.144  34.240  1.00  0.00           O
ATOM  10385  C21 POPE  172      76.004  49.824  34.930  1.00  0.00           C
ATOM  10386  O22 POPE  172      76.354  50.984  34.730  1.00  0.00           O
ATOM  10387  C22 POPE  172      76.544  48.934  36.050  1.00  0.00           C
ATOM  10390  C3  POPE  172      73.204  49.084  32.820  1.00  0.00           C
ATOM  10393  O31 POPE  172      72.214  49.264  33.850  1.00  0.00           O
ATOM  10394  C31 POPE  172      71.934  48.224  34.630  1.00  0.00           C
ATOM  10395  O32 POPE  172      72.494  47.144  34.620  1.00  0.00           O
ATOM  10396  C32 POPE  172      70.764  48.594  35.510  1.00  0.00           C
ATOM  10399  C23 POPE  172      75.554  48.654  37.200  1.00  0.00           C
ATOM  10402  C24 POPE  172      76.024  47.494  38.100  1.00  0.00           C
ATOM  10405  C25 POPE  172      75.964  47.824  39.600  1.00  0.00           C
ATOM  10408  C26 POPE  172      74.554  48.014  40.170  1.00  0.00           C
ATOM  10411  C27 POPE  172      74.614  48.374  41.670  1.00  0.00           C
ATOM  10414  C28 POPE  172      73.274  48.714  42.330  1.00  0.00           C
ATOM  10417  C29 POPE  172      72.524  47.494  42.820  1.00  0.00           C
ATOM  10419 0C21 POPE  172      71.614  47.444  43.800  1.00  0.00           C
ATOM  10421 1C21 POPE  172      71.084  48.594  44.630  1.00  0.00           C
ATOM  10424 2C21 POPE  172      70.984  48.254  46.140  1.00  0.00           C
ATOM  10427 3C21 POPE  172      72.284  48.504  46.920  1.00  0.00           C
ATOM  10430 4C21 POPE  172      72.444  49.964  47.370  1.00  0.00           C
ATOM  10433 5C21 POPE  172      71.574  50.384  48.570  1.00  0.00           C
ATOM  10436 6C21 POPE  172      71.874  49.604  49.860  1.00  0.00           C
ATOM  10439 7C21 POPE  172      71.444  50.384  51.120  1.00  0.00           C
ATOM  10442 8C21 POPE  172      71.614  49.604  52.420  1.00  0.00           C
ATOM  10446  C33 POPE  172      70.034  47.344  36.060  1.00  0.00           C
ATOM  10449  C34 POPE  172      70.744  46.634  37.220  1.00  0.00           C
ATOM  10452  C35 POPE  172      71.014  47.494  38.460  1.00  0.00           C
ATOM  10455  C36 POPE  172      69.764  48.194  39.000  1.00  0.00           C
ATOM  10458  C37 POPE  172      69.714  48.264  40.540  1.00  0.00           C
ATOM  10461  C38 POPE  172      68.384  48.814  41.060  1.00  0.00           C
ATOM  10464  C39 POPE  172      68.274  50.344  40.960  1.00  0.00           C
ATOM  10467 0C31 POPE  172      68.754  51.054  42.230  1.00  0.00           C
ATOM  10470 1C31 POPE  172      68.654  52.584  42.090  1.00  0.00           C
ATOM  10473 2C31 POPE  172      69.244  53.374  43.260  1.00  0.00           C
ATOM  10476 3C31 POPE  172      68.264  53.674  44.410  1.00  0.00           C
ATOM  10479 4C31 POPE  172      68.004  52.534  45.400  1.00  0.00           C
ATOM  10482 5C31 POPE  172      66.904  52.914  46.410  1.00  0.00           C
ATOM  10485 6C31 POPE  172      66.714  51.904  47.540  1.00  0.00           C
ATOM  10489  NH3 POPE  173       6.484  81.884  39.190  1.00  0.00           N
ATOM  10493  C12 POPE  173       6.754  82.674  37.950  1.00  0.00           C
ATOM  10496  C11 POPE  173       5.514  82.674  37.030  1.00  0.00           C
ATOM  10499  P   POPE  173       2.914  82.844  37.050  1.00  0.00           P
ATOM  10500  O13 POPE  173       2.084  81.634  37.100  1.00  0.00           O
ATOM  10501  O14 POPE  173       3.184  83.384  35.710  1.00  0.00           O
ATOM  10502  O11 POPE  173       2.204  83.974  37.880  1.00  0.00           O
ATOM  10503  O12 POPE  173       4.294  82.654  37.800  1.00  0.00           O
ATOM  10504  C1  POPE  173       1.364  83.564  38.980  1.00  0.00           C
ATOM  10507  C2  POPE  173       2.144  82.884  40.140  1.00  0.00           C
ATOM  10509  O21 POPE  173       1.224  82.224  41.020  1.00  0.00           O
ATOM  10510  C21 POPE  173       1.134  80.904  40.920  1.00  0.00           C
ATOM  10511  O22 POPE  173       1.754  80.204  40.120  1.00  0.00           O
ATOM  10512  C22 POPE  173       0.196  80.384  42.010  1.00  0.00           C
ATOM  10515  C3  POPE  173       2.984  83.924  40.910  1.00  0.00           C
ATOM  10518  O31 POPE  173       4.034  83.254  41.610  1.00  0.00           O
ATOM  10519  C31 POPE  173       3.734  82.864  42.830  1.00  0.00           C
ATOM  10520  O32 POPE  173       2.724  83.094  43.460  1.00  0.00           O
ATOM  10521  C32 POPE  173       4.904  82.014  43.320  1.00  0.00           C
ATOM  10524  C23 POPE  173       0.914  79.414  42.970  1.00  0.00           C
ATOM  10527  C24 POPE  173       0.046  79.004  44.170  1.00  0.00           C
ATOM  10530  C25 POPE  173       0.086  79.974  45.360  1.00  0.00           C
ATOM  10533  C26 POPE  173      -0.624  79.384  46.580  1.00  0.00           C
ATOM  10536  C27 POPE  173      -0.714  80.334  47.780  1.00  0.00           C
ATOM  10539  C28 POPE  173      -1.614  79.784  48.910  1.00  0.00           C
ATOM  10542  C29 POPE  173      -1.004  78.584  49.590  1.00  0.00           C
ATOM  10544 0C21 POPE  173      -0.464  78.534  50.820  1.00  0.00           C
ATOM  10546 1C21 POPE  173      -0.344  79.664  51.820  1.00  0.00           C
ATOM  10549 2C21 POPE  173      -1.094  79.354  53.120  1.00  0.00           C
ATOM  10552 3C21 POPE  173      -0.314  78.454  54.090  1.00  0.00           C
ATOM  10555 4C21 POPE  173       0.666  79.244  54.970  1.00  0.00           C
ATOM  10558 5C21 POPE  173       1.374  78.414  56.040  1.00  0.00           C
ATOM  10561 6C21 POPE  173       0.416  77.594  56.920  1.00  0.00           C
ATOM  10564 7C21 POPE  173       1.024  77.194  58.270  1.00  0.00           C
ATOM  10567 8C21 POPE  173       0.286  76.034  58.940  1.00  0.00           C
ATOM  10571  C33 POPE  173       5.024  81.994  44.850  1.00  0.00           C
ATOM  10574  C34 POPE  173       6.134  81.014  45.250  1.00  0.00           C
ATOM  10577  C35 POPE  173       6.354  80.924  46.750  1.00  0.00           C
ATOM  10580  C36 POPE  173       5.224  80.194  47.480  1.00  0.00           C
ATOM  10583  C37 POPE  173       5.074  80.684  48.920  1.00  0.00           C
ATOM  10586  C38 POPE  173       3.764  80.234  49.560  1.00  0.00           C
ATOM  10589  C39 POPE  173       3.414  81.074  50.780  1.00  0.00           C
ATOM  10592 0C31 POPE  173       4.444  80.994  51.920  1.00  0.00           C
ATOM  10595 1C31 POPE  173       4.494  79.624  52.600  1.00  0.00           C
ATOM  10598 2C31 POPE  173       5.114  79.724  53.990  1.00  0.00           C
ATOM  10601 3C31 POPE  173       5.074  78.434  54.800  1.00  0.00           C
ATOM  10604 4C31 POPE  173       5.284  78.714  56.290  1.00  0.00           C
ATOM  10607 5C31 POPE  173       5.054  77.484  57.170  1.00  0.00           C
ATOM  10610 6C31 POPE  173       5.094  77.794  58.660  1.00  0.00           C
ATOM  10614  NH3 POPE  174      95.944  87.104  34.620  1.00  0.00           N
ATOM  10618  C12 POPE  174      96.474  85.704  34.800  1.00  0.00           C
ATOM  10621  C11 POPE  174      95.544  84.824  35.640  1.00  0.00           C
ATOM  10624  P   POPE  174      95.434  82.554  34.340  1.00  0.00           P
ATOM  10625  O13 POPE  174      94.574  81.934  33.300  1.00  0.00           O
ATOM  10626  O14 POPE  174      96.874  82.714  34.050  1.00  0.00           O
ATOM  10627  O11 POPE  174      95.314  81.704  35.660  1.00  0.00           O
ATOM  10628  O12 POPE  174      94.794  83.954  34.790  1.00  0.00           O
ATOM  10629  C1  POPE  174      94.214  81.734  36.560  1.00  0.00           C
ATOM  10632  C2  POPE  174      94.674  81.144  37.920  1.00  0.00           C
ATOM  10634  O21 POPE  174      93.554  80.834  38.790  1.00  0.00           O
ATOM  10635  C21 POPE  174      93.054  81.864  39.420  1.00  0.00           C
ATOM  10636  O22 POPE  174      93.024  83.014  39.040  1.00  0.00           O
ATOM  10637  C22 POPE  174      92.524  81.424  40.780  1.00  0.00           C
ATOM  10640  C3  POPE  174      95.814  81.934  38.640  1.00  0.00           C
ATOM  10643  O31 POPE  174      96.174  81.304  39.900  1.00  0.00           O
ATOM  10644  C31 POPE  174      96.734  82.084  40.800  1.00  0.00           C
ATOM  10645  O32 POPE  174      96.744  83.304  40.800  1.00  0.00           O
ATOM  10646  C32 POPE  174      97.444  81.224  41.860  1.00  0.00           C
ATOM  10649  C23 POPE  174      92.394  82.674  41.690  1.00  0.00           C
ATOM  10652  C24 POPE  174      92.374  82.354  43.180  1.00  0.00           C
ATOM  10655  C25 POPE  174      91.214  81.464  43.610  1.00  0.00           C
ATOM  10658  C26 POPE  174      91.314  81.164  45.110  1.00  0.00           C
ATOM  10661  C27 POPE  174      90.204  80.254  45.620  1.00  0.00           C
ATOM  10664  C28 POPE  174      90.424  79.824  47.080  1.00  0.00           C
ATOM  10667  C29 POPE  174      90.354  81.004  48.020  1.00  0.00           C
ATOM  10669 0C21 POPE  174      89.324  81.324  48.820  1.00  0.00           C
ATOM  10671 1C21 POPE  174      88.044  80.554  49.020  1.00  0.00           C
ATOM  10674 2C21 POPE  174      87.814  80.194  50.500  1.00  0.00           C
ATOM  10677 3C21 POPE  174      89.074  79.654  51.210  1.00  0.00           C
ATOM  10680 4C21 POPE  174      88.764  79.004  52.560  1.00  0.00           C
ATOM  10683 5C21 POPE  174      89.834  79.304  53.620  1.00  0.00           C
ATOM  10686 6C21 POPE  174      89.544  78.614  54.960  1.00  0.00           C
ATOM  10689 7C21 POPE  174      90.714  78.734  55.940  1.00  0.00           C
ATOM  10692 8C21 POPE  174      90.384  78.214  57.340  1.00  0.00           C
ATOM  10696  C33 POPE  174      97.014  81.534  43.320  1.00  0.00           C
ATOM  10699  C34 POPE  174      97.834  80.724  44.350  1.00  0.00           C
ATOM  10702  C35 POPE  174      97.594  81.134  45.810  1.00  0.00           C
ATOM  10705  C36 POPE  174      96.204  80.794  46.380  1.00  0.00           C
ATOM  10708  C37 POPE  174      96.144  79.494  47.200  1.00  0.00           C
ATOM  10711  C38 POPE  174      94.874  79.444  48.060  1.00  0.00           C
ATOM  10714  C39 POPE  174      94.774  78.174  48.910  1.00  0.00           C
ATOM  10717 0C31 POPE  174      93.524  78.144  49.800  1.00  0.00           C
ATOM  10720 1C31 POPE  174      92.604  76.944  49.510  1.00  0.00           C
ATOM  10723 2C31 POPE  174      91.664  76.624  50.680  1.00  0.00           C
ATOM  10726 3C31 POPE  174      92.354  75.854  51.810  1.00  0.00           C
ATOM  10729 4C31 POPE  174      91.454  75.674  53.030  1.00  0.00           C
ATOM  10732 5C31 POPE  174      92.164  74.964  54.190  1.00  0.00           C
ATOM  10735 6C31 POPE  174      91.224  74.574  55.330  1.00  0.00           C
ATOM  10739  NH3 POPE  175      81.204   7.924  30.720  1.00  0.00           N
ATOM  10743  C12 POPE  175      80.174   6.914  31.120  1.00  0.00           C
ATOM  10746  C11 POPE  175      80.404   5.564  30.430  1.00  0.00           C
ATOM  10749  P   POPE  175      80.924   3.144  31.180  1.00  0.00           P
ATOM  10750  O13 POPE  175      79.594   2.714  30.710  1.00  0.00           O
ATOM  10751  O14 POPE  175      82.094   2.694  30.380  1.00  0.00           O
ATOM  10752  O11 POPE  175      81.124   2.634  32.660  1.00  0.00           O
ATOM  10753  O12 POPE  175      81.064   4.704  31.350  1.00  0.00           O
ATOM  10754  C1  POPE  175      80.474   3.334  33.740  1.00  0.00           C
ATOM  10757  C2  POPE  175      80.504   2.514  35.070  1.00  0.00           C
ATOM  10759  O21 POPE  175      81.284   3.164  36.090  1.00  0.00           O
ATOM  10760  C21 POPE  175      80.634   4.024  36.840  1.00  0.00           C
ATOM  10761  O22 POPE  175      79.724   4.754  36.480  1.00  0.00           O
ATOM  10762  C22 POPE  175      81.154   3.894  38.280  1.00  0.00           C
ATOM  10765  C3  POPE  175      81.144   1.104  34.920  1.00  0.00           C
ATOM  10768  O31 POPE  175      81.314   0.524  36.240  1.00  0.00           O
ATOM  10769  C31 POPE  175      82.454  -0.104  36.410  1.00  0.00           C
ATOM  10770  O32 POPE  175      83.134  -0.594  35.530  1.00  0.00           O
ATOM  10771  C32 POPE  175      82.824  -0.174  37.900  1.00  0.00           C
ATOM  10774  C23 POPE  175      80.284   2.944  39.120  1.00  0.00           C
ATOM  10777  C24 POPE  175      80.954   2.384  40.380  1.00  0.00           C
ATOM  10780  C25 POPE  175      80.134   1.244  41.020  1.00  0.00           C
ATOM  10783  C26 POPE  175      78.624   1.534  41.130  1.00  0.00           C
ATOM  10786  C27 POPE  175      77.914   0.564  42.080  1.00  0.00           C
ATOM  10789  C28 POPE  175      76.544   1.074  42.590  1.00  0.00           C
ATOM  10792  C29 POPE  175      75.404   0.814  41.650  1.00  0.00           C
ATOM  10794 0C21 POPE  175      74.094   0.774  41.990  1.00  0.00           C
ATOM  10796 1C21 POPE  175      73.494   1.004  43.360  1.00  0.00           C
ATOM  10799 2C21 POPE  175      72.704   2.334  43.460  1.00  0.00           C
ATOM  10802 3C21 POPE  175      71.714   2.364  44.630  1.00  0.00           C
ATOM  10805 4C21 POPE  175      71.324   3.784  45.050  1.00  0.00           C
ATOM  10808 5C21 POPE  175      69.974   3.934  45.770  1.00  0.00           C
ATOM  10811 6C21 POPE  175      69.824   3.104  47.050  1.00  0.00           C
ATOM  10814 7C21 POPE  175      68.524   3.444  47.800  1.00  0.00           C
ATOM  10817 8C21 POPE  175      68.194   2.464  48.930  1.00  0.00           C
ATOM  10821  C33 POPE  175      84.174   0.544  38.140  1.00  0.00           C
ATOM  10824  C34 POPE  175      84.714   0.464  39.570  1.00  0.00           C
ATOM  10827  C35 POPE  175      85.014  -0.964  40.050  1.00  0.00           C
ATOM  10830  C36 POPE  175      85.824  -1.014  41.360  1.00  0.00           C
ATOM  10833  C37 POPE  175      85.814  -2.404  42.000  1.00  0.00           C
ATOM  10836  C38 POPE  175      86.714  -2.504  43.250  1.00  0.00           C
ATOM  10839  C39 POPE  175      86.124  -1.814  44.490  1.00  0.00           C
ATOM  10842 0C31 POPE  175      87.134  -1.684  45.640  1.00  0.00           C
ATOM  10845 1C31 POPE  175      86.514  -1.984  47.010  1.00  0.00           C
ATOM  10848 2C31 POPE  175      87.264  -1.364  48.200  1.00  0.00           C
ATOM  10851 3C31 POPE  175      88.694  -1.884  48.420  1.00  0.00           C
ATOM  10854 4C31 POPE  175      89.304  -1.324  49.730  1.00  0.00           C
ATOM  10857 5C31 POPE  175      90.664  -1.944  50.070  1.00  0.00           C
ATOM  10860 6C31 POPE  175      91.274  -1.394  51.370  1.00  0.00           C
ATOM  10864  NH3 POPE  176       3.894 116.504  35.210  1.00  0.00           N
ATOM  10868  C12 POPE  176       4.984 115.724  34.520  1.00  0.00           C
ATOM  10871  C11 POPE  176       5.014 114.284  35.040  1.00  0.00           C
ATOM  10874  P   POPE  176       6.384 112.074  34.760  1.00  0.00           P
ATOM  10875  O13 POPE  176       5.114 111.284  34.790  1.00  0.00           O
ATOM  10876  O14 POPE  176       7.434 111.654  33.820  1.00  0.00           O
ATOM  10877  O11 POPE  176       6.974 112.164  36.210  1.00  0.00           O
ATOM  10878  O12 POPE  176       6.064 113.574  34.410  1.00  0.00           O
ATOM  10879  C1  POPE  176       8.104 113.014  36.440  1.00  0.00           C
ATOM  10882  C2  POPE  176       8.154 113.404  37.940  1.00  0.00           C
ATOM  10884  O21 POPE  176       8.134 112.284  38.840  1.00  0.00           O
ATOM  10885  C21 POPE  176       9.044 111.344  38.780  1.00  0.00           C
ATOM  10886  O22 POPE  176       9.834 111.124  37.880  1.00  0.00           O
ATOM  10887  C22 POPE  176       8.894 110.554  40.090  1.00  0.00           C
ATOM  10890  C3  POPE  176       6.914 114.274  38.280  1.00  0.00           C
ATOM  10893  O31 POPE  176       6.664 114.314  39.700  1.00  0.00           O
ATOM  10894  C31 POPE  176       6.904 115.444  40.330  1.00  0.00           C
ATOM  10895  O32 POPE  176       7.034 116.534  39.820  1.00  0.00           O
ATOM  10896  C32 POPE  176       6.944 115.154  41.840  1.00  0.00           C
ATOM  10899  C23 POPE  176       9.994 109.514  40.390  1.00  0.00           C
ATOM  10902  C24 POPE  176       9.884 108.904  41.810  1.00  0.00           C
ATOM  10905  C25 POPE  176      10.264 109.904  42.920  1.00  0.00           C
ATOM  10908  C26 POPE  176      10.094 109.444  44.380  1.00  0.00           C
ATOM  10911  C27 POPE  176      10.364 110.614  45.350  1.00  0.00           C
ATOM  10914  C28 POPE  176       9.194 110.974  46.300  1.00  0.00           C
ATOM  10917  C29 POPE  176       9.004 110.014  47.450  1.00  0.00           C
ATOM  10919 0C21 POPE  176       8.424 110.304  48.630  1.00  0.00           C
ATOM  10921 1C21 POPE  176       7.814 111.614  49.070  1.00  0.00           C
ATOM  10924 2C21 POPE  176       8.404 112.184  50.380  1.00  0.00           C
ATOM  10927 3C21 POPE  176       8.204 111.264  51.600  1.00  0.00           C
ATOM  10930 4C21 POPE  176       8.694 111.874  52.930  1.00  0.00           C
ATOM  10933 5C21 POPE  176       7.694 112.824  53.590  1.00  0.00           C
ATOM  10936 6C21 POPE  176       8.194 113.354  54.940  1.00  0.00           C
ATOM  10939 7C21 POPE  176       7.154 114.234  55.660  1.00  0.00           C
ATOM  10942 8C21 POPE  176       7.644 114.754  57.010  1.00  0.00           C
ATOM  10946  C33 POPE  176       7.484 113.744  42.210  1.00  0.00           C
ATOM  10949  C34 POPE  176       7.004 113.214  43.580  1.00  0.00           C
ATOM  10952  C35 POPE  176       7.654 113.834  44.820  1.00  0.00           C
ATOM  10955  C36 POPE  176       7.344 115.324  44.990  1.00  0.00           C
ATOM  10958  C37 POPE  176       7.204 115.744  46.450  1.00  0.00           C
ATOM  10961  C38 POPE  176       6.814 117.224  46.590  1.00  0.00           C
ATOM  10964  C39 POPE  176       6.224 117.554  47.970  1.00  0.00           C
ATOM  10967 0C31 POPE  176       7.214 117.314  49.110  1.00  0.00           C
ATOM  10970 1C31 POPE  176       6.524 117.224  50.480  1.00  0.00           C
ATOM  10973 2C31 POPE  176       7.474 116.664  51.560  1.00  0.00           C
ATOM  10976 3C31 POPE  176       7.854 117.684  52.640  1.00  0.00           C
ATOM  10979 4C31 POPE  176       6.704 117.924  53.630  1.00  0.00           C
ATOM  10982 5C31 POPE  176       7.144 118.544  54.950  1.00  0.00           C
ATOM  10985 6C31 POPE  176       6.014 118.584  55.990  1.00  0.00           C
ATOM  10989  NH3 POPE  177     111.984 132.132  77.430  1.00  0.00           N
ATOM  10993  C12 POPE  177     112.904 131.122  76.810  1.00  0.00           C
ATOM  10996  C11 POPE  177     113.364 130.122  77.860  1.00  0.00           C
ATOM  10999  P   POPE  177     114.034 127.644  78.070  1.00  0.00           P
ATOM  11000  O13 POPE  177     113.844 128.014  79.490  1.00  0.00           O
ATOM  11001  O14 POPE  177     113.174 126.534  77.590  1.00  0.00           O
ATOM  11002  O11 POPE  177     115.554 127.384  77.760  1.00  0.00           O
ATOM  11003  O12 POPE  177     113.644 128.894  77.200  1.00  0.00           O
ATOM  11004  C1  POPE  177     116.444 128.414  77.300  1.00  0.00           C
ATOM  11007  C2  POPE  177     116.834 128.254  75.790  1.00  0.00           C
ATOM  11009  O21 POPE  177     117.164 129.524  75.210  1.00  0.00           O
ATOM  11010  C21 POPE  177     118.314 130.072  75.660  1.00  0.00           C
ATOM  11011  O22 POPE  177     119.104 129.534  76.420  1.00  0.00           O
ATOM  11012  C22 POPE  177     118.414 131.492  75.090  1.00  0.00           C
ATOM  11015  C3  POPE  177     115.674 127.594  74.990  1.00  0.00           C
ATOM  11018  O31 POPE  177     115.954 127.364  73.570  1.00  0.00           O
ATOM  11019  C31 POPE  177     114.854 127.524  72.810  1.00  0.00           C
ATOM  11020  O32 POPE  177     113.874 128.164  73.120  1.00  0.00           O
ATOM  11021  C32 POPE  177     114.984 126.714  71.530  1.00  0.00           C
ATOM  11024  C23 POPE  177     119.454 132.402  75.780  1.00  0.00           C
ATOM  11027  C24 POPE  177     120.724 132.692  74.960  1.00  0.00           C
ATOM  11030  C25 POPE  177     121.554 131.462  74.590  1.00  0.00           C
ATOM  11033  C26 POPE  177     121.094 130.772  73.300  1.00  0.00           C
ATOM  11036  C27 POPE  177     122.224 130.012  72.610  1.00  0.00           C
ATOM  11039  C28 POPE  177     121.794 129.114  71.450  1.00  0.00           C
ATOM  11042  C29 POPE  177     123.034 128.414  70.970  1.00  0.00           C
ATOM  11044 0C21 POPE  177     123.754 128.684  69.870  1.00  0.00           C
ATOM  11046 1C21 POPE  177     123.474 129.682  68.780  1.00  0.00           C
ATOM  11049 2C21 POPE  177     123.894 129.064  67.440  1.00  0.00           C
ATOM  11052 3C21 POPE  177     123.954 130.082  66.300  1.00  0.00           C
ATOM  11055 4C21 POPE  177     124.394 129.484  64.950  1.00  0.00           C
ATOM  11058 5C21 POPE  177     125.764 128.774  64.960  1.00  0.00           C
ATOM  11061 6C21 POPE  177     125.664 127.244  65.040  1.00  0.00           C
ATOM  11064 7C21 POPE  177     127.034 126.554  64.930  1.00  0.00           C
ATOM  11067 8C21 POPE  177     126.954 125.024  64.870  1.00  0.00           C
ATOM  11071  C33 POPE  177     113.584 126.504  70.890  1.00  0.00           C
ATOM  11074  C34 POPE  177     113.554 125.504  69.730  1.00  0.00           C
ATOM  11077  C35 POPE  177     113.814 126.134  68.360  1.00  0.00           C
ATOM  11080  C36 POPE  177     112.644 126.984  67.830  1.00  0.00           C
ATOM  11083  C37 POPE  177     113.034 127.764  66.560  1.00  0.00           C
ATOM  11086  C38 POPE  177     111.854 128.524  65.920  1.00  0.00           C
ATOM  11089  C39 POPE  177     112.184 129.054  64.510  1.00  0.00           C
ATOM  11092 0C31 POPE  177     113.254 130.162  64.540  1.00  0.00           C
ATOM  11095 1C31 POPE  177     113.784 130.562  63.150  1.00  0.00           C
ATOM  11098 2C31 POPE  177     114.974 131.512  63.310  1.00  0.00           C
ATOM  11101 3C31 POPE  177     115.514 132.112  62.010  1.00  0.00           C
ATOM  11104 4C31 POPE  177     115.894 131.082  60.940  1.00  0.00           C
ATOM  11107 5C31 POPE  177     117.064 131.562  60.070  1.00  0.00           C
ATOM  11110 6C31 POPE  177     117.124 130.882  58.700  1.00  0.00           C
ATOM  11114  NH3 POPE  178     114.504   9.924  76.210  1.00  0.00           N
ATOM  11118  C12 POPE  178     113.814   8.714  75.660  1.00  0.00           C
ATOM  11121  C11 POPE  178     114.794   7.564  75.420  1.00  0.00           C
ATOM  11124  P   POPE  178     114.754   5.184  76.580  1.00  0.00           P
ATOM  11125  O13 POPE  178     115.484   4.614  75.440  1.00  0.00           O
ATOM  11126  O14 POPE  178     115.084   4.674  77.930  1.00  0.00           O
ATOM  11127  O11 POPE  178     113.234   4.844  76.420  1.00  0.00           O
ATOM  11128  O12 POPE  178     114.814   6.754  76.590  1.00  0.00           O
ATOM  11129  C1  POPE  178     112.184   5.574  75.800  1.00  0.00           C
ATOM  11132  C2  POPE  178     112.184   5.364  74.260  1.00  0.00           C
ATOM  11134  O21 POPE  178     112.024   6.664  73.650  1.00  0.00           O
ATOM  11135  C21 POPE  178     111.224   6.884  72.630  1.00  0.00           C
ATOM  11136  O22 POPE  178     110.214   6.284  72.320  1.00  0.00           O
ATOM  11137  C22 POPE  178     111.774   8.114  71.900  1.00  0.00           C
ATOM  11140  C3  POPE  178     111.244   4.184  73.840  1.00  0.00           C
ATOM  11143  O31 POPE  178     111.484   3.464  72.620  1.00  0.00           O
ATOM  11144  C31 POPE  178     112.454   3.684  71.770  1.00  0.00           C
ATOM  11145  O32 POPE  178     113.114   4.694  71.630  1.00  0.00           O
ATOM  11146  C32 POPE  178     112.674   2.374  71.000  1.00  0.00           C
ATOM  11149  C23 POPE  178     111.054   8.434  70.570  1.00  0.00           C
ATOM  11152  C24 POPE  178     111.344   7.424  69.450  1.00  0.00           C
ATOM  11155  C25 POPE  178     110.884   7.924  68.070  1.00  0.00           C
ATOM  11158  C26 POPE  178     111.014   6.834  67.000  1.00  0.00           C
ATOM  11161  C27 POPE  178     110.534   7.244  65.590  1.00  0.00           C
ATOM  11164  C28 POPE  178     110.634   6.044  64.630  1.00  0.00           C
ATOM  11167  C29 POPE  178     110.334   6.264  63.170  1.00  0.00           C
ATOM  11169 0C21 POPE  178     110.254   5.274  62.260  1.00  0.00           C
ATOM  11171 1C21 POPE  178     110.444   3.804  62.520  1.00  0.00           C
ATOM  11174 2C21 POPE  178     109.134   2.984  62.390  1.00  0.00           C
ATOM  11177 3C21 POPE  178     108.804   2.584  60.940  1.00  0.00           C
ATOM  11180 4C21 POPE  178     107.394   1.974  60.830  1.00  0.00           C
ATOM  11183 5C21 POPE  178     107.014   1.514  59.410  1.00  0.00           C
ATOM  11186 6C21 POPE  178     106.844   2.674  58.420  1.00  0.00           C
ATOM  11189 7C21 POPE  178     106.064   2.284  57.150  1.00  0.00           C
ATOM  11192 8C21 POPE  178     105.964   3.414  56.130  1.00  0.00           C
ATOM  11196  C33 POPE  178     112.314   2.454  69.500  1.00  0.00           C
ATOM  11199  C34 POPE  178     113.504   2.734  68.570  1.00  0.00           C
ATOM  11202  C35 POPE  178     114.074   4.144  68.700  1.00  0.00           C
ATOM  11205  C36 POPE  178     114.924   4.554  67.490  1.00  0.00           C
ATOM  11208  C37 POPE  178     116.144   3.654  67.290  1.00  0.00           C
ATOM  11211  C38 POPE  178     116.994   3.944  66.040  1.00  0.00           C
ATOM  11214  C39 POPE  178     117.374   5.404  65.820  1.00  0.00           C
ATOM  11217 0C31 POPE  178     118.184   6.024  66.960  1.00  0.00           C
ATOM  11220 1C31 POPE  178     118.634   7.444  66.640  1.00  0.00           C
ATOM  11223 2C31 POPE  178     119.214   8.164  67.860  1.00  0.00           C
ATOM  11226 3C31 POPE  178     119.634   9.604  67.540  1.00  0.00           C
ATOM  11229 4C31 POPE  178     120.284  10.274  68.740  1.00  0.00           C
ATOM  11232 5C31 POPE  178     120.414  11.784  68.570  1.00  0.00           C
ATOM  11235 6C31 POPE  178     121.184  12.434  69.710  1.00  0.00           C
ATOM  11239  NH3 POPE  179     121.004 107.414  77.510  1.00  0.00           N
ATOM  11243  C12 POPE  179     121.004 106.964  78.940  1.00  0.00           C
ATOM  11246  C11 POPE  179     120.564 105.504  79.020  1.00  0.00           C
ATOM  11249  P   POPE  179     118.584 103.944  78.520  1.00  0.00           P
ATOM  11250  O13 POPE  179     119.574 102.974  79.020  1.00  0.00           O
ATOM  11251  O14 POPE  179     117.394 104.264  79.330  1.00  0.00           O
ATOM  11252  O11 POPE  179     118.134 103.534  77.060  1.00  0.00           O
ATOM  11253  O12 POPE  179     119.344 105.314  78.290  1.00  0.00           O
ATOM  11254  C1  POPE  179     118.944 103.934  75.940  1.00  0.00           C
ATOM  11257  C2  POPE  179     118.134 103.894  74.610  1.00  0.00           C
ATOM  11259  O21 POPE  179     118.934 103.604  73.450  1.00  0.00           O
ATOM  11260  C21 POPE  179     120.164 104.074  73.340  1.00  0.00           C
ATOM  11261  O22 POPE  179     120.694 104.914  74.060  1.00  0.00           O
ATOM  11262  C22 POPE  179     120.814 103.454  72.110  1.00  0.00           C
ATOM  11265  C3  POPE  179     117.284 105.194  74.430  1.00  0.00           C
ATOM  11268  O31 POPE  179     116.114 104.954  73.600  1.00  0.00           O
ATOM  11269  C31 POPE  179     115.514 106.104  73.230  1.00  0.00           C
ATOM  11270  O32 POPE  179     115.924 107.204  73.530  1.00  0.00           O
ATOM  11271  C32 POPE  179     114.294 105.754  72.350  1.00  0.00           C
ATOM  11274  C23 POPE  179     121.874 104.394  71.500  1.00  0.00           C
ATOM  11277  C24 POPE  179     122.274 103.944  70.090  1.00  0.00           C
ATOM  11280  C25 POPE  179     123.334 104.854  69.440  1.00  0.00           C
ATOM  11283  C26 POPE  179     123.644 104.394  68.010  1.00  0.00           C
ATOM  11286  C27 POPE  179     124.694 105.244  67.300  1.00  0.00           C
ATOM  11289  C28 POPE  179     125.014 104.684  65.900  1.00  0.00           C
ATOM  11292  C29 POPE  179     125.904 105.614  65.100  1.00  0.00           C
ATOM  11294 0C21 POPE  179     125.574 106.304  64.000  1.00  0.00           C
ATOM  11296 1C21 POPE  179     124.234 106.334  63.300  1.00  0.00           C
ATOM  11299 2C21 POPE  179     124.284 105.624  61.930  1.00  0.00           C
ATOM  11302 3C21 POPE  179     123.134 106.034  61.010  1.00  0.00           C
ATOM  11305 4C21 POPE  179     123.274 105.474  59.590  1.00  0.00           C
ATOM  11308 5C21 POPE  179     122.344 106.164  58.590  1.00  0.00           C
ATOM  11311 6C21 POPE  179     122.524 105.664  57.150  1.00  0.00           C
ATOM  11314 7C21 POPE  179     121.634 106.434  56.160  1.00  0.00           C
ATOM  11317 8C21 POPE  179     121.654 105.834  54.750  1.00  0.00           C
ATOM  11321  C33 POPE  179     114.164 106.514  71.010  1.00  0.00           C
ATOM  11324  C34 POPE  179     113.224 105.764  70.050  1.00  0.00           C
ATOM  11327  C35 POPE  179     112.934 106.474  68.710  1.00  0.00           C
ATOM  11330  C36 POPE  179     112.714 105.484  67.560  1.00  0.00           C
ATOM  11333  C37 POPE  179     112.184 106.144  66.270  1.00  0.00           C
ATOM  11336  C38 POPE  179     112.674 105.454  64.990  1.00  0.00           C
ATOM  11339  C39 POPE  179     111.974 105.954  63.720  1.00  0.00           C
ATOM  11342 0C31 POPE  179     112.534 105.294  62.450  1.00  0.00           C
ATOM  11345 1C31 POPE  179     111.524 105.274  61.280  1.00  0.00           C
ATOM  11348 2C31 POPE  179     112.054 104.484  60.080  1.00  0.00           C
ATOM  11351 3C31 POPE  179     111.004 104.244  58.980  1.00  0.00           C
ATOM  11354 4C31 POPE  179     109.874 103.304  59.430  1.00  0.00           C
ATOM  11357 5C31 POPE  179     108.954 102.894  58.280  1.00  0.00           C
ATOM  11360 6C31 POPE  179     107.864 101.914  58.730  1.00  0.00           C
ATOM  11364  NH3 POPE  180      22.284  99.744  34.850  1.00  0.00           N
ATOM  11368  C12 POPE  180      22.014  98.344  35.330  1.00  0.00           C
ATOM  11371  C11 POPE  180      21.614  97.414  34.160  1.00  0.00           C
ATOM  11374  P   POPE  180      20.164  95.514  35.190  1.00  0.00           P
ATOM  11375  O13 POPE  180      19.004  96.044  34.440  1.00  0.00           O
ATOM  11376  O14 POPE  180      20.134  94.054  35.410  1.00  0.00           O
ATOM  11377  O11 POPE  180      20.164  96.224  36.590  1.00  0.00           O
ATOM  11378  O12 POPE  180      21.504  96.034  34.550  1.00  0.00           O
ATOM  11379  C1  POPE  180      21.184  95.954  37.560  1.00  0.00           C
ATOM  11382  C2  POPE  180      20.644  96.324  38.970  1.00  0.00           C
ATOM  11384  O21 POPE  180      21.744  96.484  39.900  1.00  0.00           O
ATOM  11385  C21 POPE  180      22.024  97.754  40.190  1.00  0.00           C
ATOM  11386  O22 POPE  180      21.604  98.724  39.580  1.00  0.00           O
ATOM  11387  C22 POPE  180      22.854  97.824  41.480  1.00  0.00           C
ATOM  11390  C3  POPE  180      19.654  95.244  39.490  1.00  0.00           C
ATOM  11393  O31 POPE  180      19.524  95.344  40.930  1.00  0.00           O
ATOM  11394  C31 POPE  180      20.174  94.424  41.630  1.00  0.00           C
ATOM  11395  O32 POPE  180      20.684  93.414  41.170  1.00  0.00           O
ATOM  11396  C32 POPE  180      20.274  94.874  43.090  1.00  0.00           C
ATOM  11399  C23 POPE  180      23.334  99.254  41.830  1.00  0.00           C
ATOM  11402  C24 POPE  180      23.784  99.464  43.290  1.00  0.00           C
ATOM  11405  C25 POPE  180      24.984  98.614  43.750  1.00  0.00           C
ATOM  11408  C26 POPE  180      25.704  99.174  44.990  1.00  0.00           C
ATOM  11411  C27 POPE  180      26.854  98.254  45.470  1.00  0.00           C
ATOM  11414  C28 POPE  180      27.634  98.764  46.700  1.00  0.00           C
ATOM  11417  C29 POPE  180      26.754  99.244  47.830  1.00  0.00           C
ATOM  11419 0C21 POPE  180      26.534  98.634  49.010  1.00  0.00           C
ATOM  11421 1C21 POPE  180      27.074  97.304  49.450  1.00  0.00           C
ATOM  11424 2C21 POPE  180      26.464  96.854  50.800  1.00  0.00           C
ATOM  11427 3C21 POPE  180      27.044  97.614  52.000  1.00  0.00           C
ATOM  11430 4C21 POPE  180      26.314  97.334  53.330  1.00  0.00           C
ATOM  11433 5C21 POPE  180      24.854  97.814  53.340  1.00  0.00           C
ATOM  11436 6C21 POPE  180      23.834  96.684  53.170  1.00  0.00           C
ATOM  11439 7C21 POPE  180      22.424  97.214  52.850  1.00  0.00           C
ATOM  11442 8C21 POPE  180      21.364  96.114  52.780  1.00  0.00           C
ATOM  11446  C33 POPE  180      20.184  93.674  44.070  1.00  0.00           C
ATOM  11449  C34 POPE  180      20.254  94.044  45.570  1.00  0.00           C
ATOM  11452  C35 POPE  180      19.534  95.344  45.960  1.00  0.00           C
ATOM  11455  C36 POPE  180      19.174  95.464  47.450  1.00  0.00           C
ATOM  11458  C37 POPE  180      17.994  94.574  47.870  1.00  0.00           C
ATOM  11461  C38 POPE  180      17.244  95.074  49.110  1.00  0.00           C
ATOM  11464  C39 POPE  180      16.044  94.184  49.500  1.00  0.00           C
ATOM  11467 0C31 POPE  180      14.824  94.324  48.580  1.00  0.00           C
ATOM  11470 1C31 POPE  180      13.724  93.304  48.920  1.00  0.00           C
ATOM  11473 2C31 POPE  180      12.414  93.524  48.130  1.00  0.00           C
ATOM  11476 3C31 POPE  180      11.464  92.314  48.170  1.00  0.00           C
ATOM  11479 4C31 POPE  180      11.944  91.174  47.270  1.00  0.00           C
ATOM  11482 5C31 POPE  180      11.114  89.884  47.360  1.00  0.00           C
ATOM  11485 6C31 POPE  180      11.604  88.844  46.360  1.00  0.00           C
ATOM  11489  NH3 POPE  181     102.964  49.134  76.250  1.00  0.00           N
ATOM  11493  C12 POPE  181     101.904  48.694  75.280  1.00  0.00           C
ATOM  11496  C11 POPE  181     102.244  47.304  74.710  1.00  0.00           C
ATOM  11499  P   POPE  181      99.854  46.254  74.400  1.00  0.00           P
ATOM  11500  O13 POPE  181     100.134  45.144  75.330  1.00  0.00           O
ATOM  11501  O14 POPE  181      99.104  47.424  74.910  1.00  0.00           O
ATOM  11502  O11 POPE  181      99.214  45.654  73.090  1.00  0.00           O
ATOM  11503  O12 POPE  181     101.224  46.834  73.830  1.00  0.00           O
ATOM  11504  C1  POPE  181     100.054  44.854  72.240  1.00  0.00           C
ATOM  11507  C2  POPE  181     100.374  45.564  70.900  1.00  0.00           C
ATOM  11509  O21 POPE  181     101.774  45.904  70.890  1.00  0.00           O
ATOM  11510  C21 POPE  181     102.294  46.054  69.690  1.00  0.00           C
ATOM  11511  O22 POPE  181     101.774  45.684  68.650  1.00  0.00           O
ATOM  11512  C22 POPE  181     103.654  46.764  69.780  1.00  0.00           C
ATOM  11515  C3  POPE  181      99.494  46.834  70.730  1.00  0.00           C
ATOM  11518  O31 POPE  181      99.864  47.604  69.580  1.00  0.00           O
ATOM  11519  C31 POPE  181      99.324  47.244  68.440  1.00  0.00           C
ATOM  11520  O32 POPE  181      98.584  46.294  68.250  1.00  0.00           O
ATOM  11521  C32 POPE  181      99.794  48.254  67.390  1.00  0.00           C
ATOM  11524  C23 POPE  181     103.754  47.954  68.790  1.00  0.00           C
ATOM  11527  C24 POPE  181     104.554  47.644  67.510  1.00  0.00           C
ATOM  11530  C25 POPE  181     103.824  46.784  66.470  1.00  0.00           C
ATOM  11533  C26 POPE  181     104.744  46.494  65.270  1.00  0.00           C
ATOM  11536  C27 POPE  181     104.154  45.654  64.130  1.00  0.00           C
ATOM  11539  C28 POPE  181     104.824  45.924  62.760  1.00  0.00           C
ATOM  11542  C29 POPE  181     106.324  45.774  62.720  1.00  0.00           C
ATOM  11544 0C21 POPE  181     107.094  45.454  61.660  1.00  0.00           C
ATOM  11546 1C21 POPE  181     106.624  45.144  60.260  1.00  0.00           C
ATOM  11549 2C21 POPE  181     107.234  43.834  59.720  1.00  0.00           C
ATOM  11552 3C21 POPE  181     108.714  43.954  59.310  1.00  0.00           C
ATOM  11555 4C21 POPE  181     109.234  42.654  58.680  1.00  0.00           C
ATOM  11558 5C21 POPE  181     110.014  42.834  57.370  1.00  0.00           C
ATOM  11561 6C21 POPE  181     111.434  43.374  57.570  1.00  0.00           C
ATOM  11564 7C21 POPE  181     112.274  43.194  56.300  1.00  0.00           C
ATOM  11567 8C21 POPE  181     113.734  43.614  56.490  1.00  0.00           C
ATOM  11571  C33 POPE  181      98.784  48.464  66.250  1.00  0.00           C
ATOM  11574  C34 POPE  181      98.764  47.304  65.260  1.00  0.00           C
ATOM  11577  C35 POPE  181      97.784  47.524  64.100  1.00  0.00           C
ATOM  11580  C36 POPE  181      97.784  46.334  63.150  1.00  0.00           C
ATOM  11583  C37 POPE  181      96.884  46.554  61.940  1.00  0.00           C
ATOM  11586  C38 POPE  181      96.684  45.254  61.150  1.00  0.00           C
ATOM  11589  C39 POPE  181      95.984  45.454  59.810  1.00  0.00           C
ATOM  11592 0C31 POPE  181      96.864  46.174  58.780  1.00  0.00           C
ATOM  11595 1C31 POPE  181      96.144  46.374  57.440  1.00  0.00           C
ATOM  11598 2C31 POPE  181      97.044  47.044  56.400  1.00  0.00           C
ATOM  11601 3C31 POPE  181      96.274  47.404  55.120  1.00  0.00           C
ATOM  11604 4C31 POPE  181      97.204  47.774  53.960  1.00  0.00           C
ATOM  11607 5C31 POPE  181      96.434  48.244  52.720  1.00  0.00           C
ATOM  11610 6C31 POPE  181      97.354  48.814  51.640  1.00  0.00           C
ATOM  11614  NH3 POPE  182     123.084 100.804  33.930  1.00  0.00           N
ATOM  11618  C12 POPE  182     121.884 100.464  33.100  1.00  0.00           C
ATOM  11621  C11 POPE  182     120.774  99.904  33.980  1.00  0.00           C
ATOM  11624  P   POPE  182     119.494  97.974  32.760  1.00  0.00           P
ATOM  11625  O13 POPE  182     120.614  97.594  31.870  1.00  0.00           O
ATOM  11626  O14 POPE  182     118.144  97.704  32.230  1.00  0.00           O
ATOM  11627  O11 POPE  182     119.694  97.174  34.120  1.00  0.00           O
ATOM  11628  O12 POPE  182     119.664  99.474  33.190  1.00  0.00           O
ATOM  11629  C1  POPE  182     118.604  97.044  35.050  1.00  0.00           C
ATOM  11632  C2  POPE  182     118.584  98.174  36.100  1.00  0.00           C
ATOM  11634  O21 POPE  182     119.184  97.694  37.320  1.00  0.00           O
ATOM  11635  C21 POPE  182     120.284  98.334  37.690  1.00  0.00           C
ATOM  11636  O22 POPE  182     120.904  99.144  37.030  1.00  0.00           O
ATOM  11637  C22 POPE  182     120.654  97.924  39.120  1.00  0.00           C
ATOM  11640  C3  POPE  182     117.164  98.644  36.450  1.00  0.00           C
ATOM  11643  O31 POPE  182     117.264  99.664  37.470  1.00  0.00           O
ATOM  11644  C31 POPE  182     116.234 100.464  37.550  1.00  0.00           C
ATOM  11645  O32 POPE  182     115.164 100.334  36.980  1.00  0.00           O
ATOM  11646  C32 POPE  182     116.554 101.624  38.480  1.00  0.00           C
ATOM  11649  C23 POPE  182     119.464  98.074  40.110  1.00  0.00           C
ATOM  11652  C24 POPE  182     119.864  98.674  41.470  1.00  0.00           C
ATOM  11655  C25 POPE  182     120.594  97.714  42.440  1.00  0.00           C
ATOM  11658  C26 POPE  182     119.674  96.714  43.150  1.00  0.00           C
ATOM  11661  C27 POPE  182     119.644  95.324  42.490  1.00  0.00           C
ATOM  11664  C28 POPE  182     118.254  94.944  41.970  1.00  0.00           C
ATOM  11667  C29 POPE  182     118.284  93.664  41.170  1.00  0.00           C
ATOM  11669 0C21 POPE  182     117.914  92.454  41.630  1.00  0.00           C
ATOM  11671 1C21 POPE  182     117.404  92.164  43.020  1.00  0.00           C
ATOM  11674 2C21 POPE  182     117.894  90.824  43.590  1.00  0.00           C
ATOM  11677 3C21 POPE  182     116.944  90.354  44.700  1.00  0.00           C
ATOM  11680 4C21 POPE  182     117.314  89.064  45.430  1.00  0.00           C
ATOM  11683 5C21 POPE  182     116.184  88.644  46.390  1.00  0.00           C
ATOM  11686 6C21 POPE  182     115.694  87.214  46.160  1.00  0.00           C
ATOM  11689 7C21 POPE  182     114.484  86.874  47.040  1.00  0.00           C
ATOM  11692 8C21 POPE  182     114.134  85.394  47.070  1.00  0.00           C
ATOM  11696  C33 POPE  182     115.934 101.504  39.900  1.00  0.00           C
ATOM  11699  C34 POPE  182     116.984 101.314  41.000  1.00  0.00           C
ATOM  11702  C35 POPE  182     116.364 101.204  42.410  1.00  0.00           C
ATOM  11705  C36 POPE  182     115.724 102.504  42.910  1.00  0.00           C
ATOM  11708  C37 POPE  182     115.144 102.354  44.330  1.00  0.00           C
ATOM  11711  C38 POPE  182     114.464 103.624  44.870  1.00  0.00           C
ATOM  11714  C39 POPE  182     113.704 103.404  46.190  1.00  0.00           C
ATOM  11717 0C31 POPE  182     114.604 103.004  47.360  1.00  0.00           C
ATOM  11720 1C31 POPE  182     113.824 102.604  48.620  1.00  0.00           C
ATOM  11723 2C31 POPE  182     114.764 102.164  49.750  1.00  0.00           C
ATOM  11726 3C31 POPE  182     114.034 101.564  50.960  1.00  0.00           C
ATOM  11729 4C31 POPE  182     113.054 102.524  51.660  1.00  0.00           C
ATOM  11732 5C31 POPE  182     112.534 101.944  52.980  1.00  0.00           C
ATOM  11735 6C31 POPE  182     111.594 102.874  53.740  1.00  0.00           C
ATOM  11739  NH3 POPE  183      45.504 100.994  76.300  1.00  0.00           N
ATOM  11743  C12 POPE  183      46.694 101.214  77.200  1.00  0.00           C
ATOM  11746  C11 POPE  183      47.884 101.774  76.400  1.00  0.00           C
ATOM  11749  P   POPE  183      46.644 104.174  76.090  1.00  0.00           P
ATOM  11750  O13 POPE  183      45.934 104.114  77.380  1.00  0.00           O
ATOM  11751  O14 POPE  183      47.114 105.504  75.620  1.00  0.00           O
ATOM  11752  O11 POPE  183      45.654 103.494  75.030  1.00  0.00           O
ATOM  11753  O12 POPE  183      47.834 103.164  76.080  1.00  0.00           O
ATOM  11754  C1  POPE  183      45.644 103.944  73.670  1.00  0.00           C
ATOM  11757  C2  POPE  183      46.674 103.154  72.830  1.00  0.00           C
ATOM  11759  O21 POPE  183      47.344 103.994  71.870  1.00  0.00           O
ATOM  11760  C21 POPE  183      46.854 104.224  70.670  1.00  0.00           C
ATOM  11761  O22 POPE  183      45.734 103.974  70.260  1.00  0.00           O
ATOM  11762  C22 POPE  183      48.004 104.864  69.890  1.00  0.00           C
ATOM  11765  C3  POPE  183      46.144 101.834  72.230  1.00  0.00           C
ATOM  11768  O31 POPE  183      47.214 101.234  71.480  1.00  0.00           O
ATOM  11769  C31 POPE  183      47.994 100.374  72.130  1.00  0.00           C
ATOM  11770  O32 POPE  183      47.694  99.784  73.150  1.00  0.00           O
ATOM  11771  C32 POPE  183      49.314 100.284  71.370  1.00  0.00           C
ATOM  11774  C23 POPE  183      47.654 105.584  68.570  1.00  0.00           C
ATOM  11777  C24 POPE  183      48.894 105.594  67.670  1.00  0.00           C
ATOM  11780  C25 POPE  183      48.864 106.644  66.550  1.00  0.00           C
ATOM  11783  C26 POPE  183      50.214 106.654  65.800  1.00  0.00           C
ATOM  11786  C27 POPE  183      50.534 107.934  65.010  1.00  0.00           C
ATOM  11789  C28 POPE  183      51.684 107.764  63.980  1.00  0.00           C
ATOM  11792  C29 POPE  183      51.184 107.274  62.640  1.00  0.00           C
ATOM  11794 0C21 POPE  183      51.834 106.554  61.700  1.00  0.00           C
ATOM  11796 1C21 POPE  183      53.244 106.024  61.710  1.00  0.00           C
ATOM  11799 2C21 POPE  183      53.384 104.524  61.350  1.00  0.00           C
ATOM  11802 3C21 POPE  183      52.504 104.064  60.170  1.00  0.00           C
ATOM  11805 4C21 POPE  183      52.924 102.704  59.580  1.00  0.00           C
ATOM  11808 5C21 POPE  183      51.914 102.174  58.550  1.00  0.00           C
ATOM  11811 6C21 POPE  183      50.894 101.194  59.160  1.00  0.00           C
ATOM  11814 7C21 POPE  183      49.754 100.824  58.190  1.00  0.00           C
ATOM  11817 8C21 POPE  183      48.694  99.904  58.800  1.00  0.00           C
ATOM  11821  C33 POPE  183      49.124 100.154  69.850  1.00  0.00           C
ATOM  11824  C34 POPE  183      50.424 100.294  69.050  1.00  0.00           C
ATOM  11827  C35 POPE  183      50.224  99.794  67.610  1.00  0.00           C
ATOM  11830  C36 POPE  183      51.434  99.994  66.670  1.00  0.00           C
ATOM  11833  C37 POPE  183      51.084  99.614  65.220  1.00  0.00           C
ATOM  11836  C38 POPE  183      52.244  99.784  64.240  1.00  0.00           C
ATOM  11839  C39 POPE  183      51.914  99.344  62.800  1.00  0.00           C
ATOM  11842 0C31 POPE  183      51.504  97.864  62.700  1.00  0.00           C
ATOM  11845 1C31 POPE  183      51.464  97.324  61.260  1.00  0.00           C
ATOM  11848 2C31 POPE  183      51.544  95.784  61.180  1.00  0.00           C
ATOM  11851 3C31 POPE  183      50.214  95.044  61.440  1.00  0.00           C
ATOM  11854 4C31 POPE  183      49.204  95.164  60.290  1.00  0.00           C
ATOM  11857 5C31 POPE  183      48.084  94.114  60.380  1.00  0.00           C
ATOM  11860 6C31 POPE  183      47.044  94.234  59.270  1.00  0.00           C
ATOM  11864  NH3 POPE  184      62.174   0.824  72.360  1.00  0.00           N
ATOM  11868  C12 POPE  184      63.274   0.644  73.370  1.00  0.00           C
ATOM  11871  C11 POPE  184      64.174   1.874  73.330  1.00  0.00           C
ATOM  11874  P   POPE  184      64.004   4.464  73.480  1.00  0.00           P
ATOM  11875  O13 POPE  184      63.014   5.424  74.050  1.00  0.00           O
ATOM  11876  O14 POPE  184      65.314   4.404  74.140  1.00  0.00           O
ATOM  11877  O11 POPE  184      64.114   4.734  71.920  1.00  0.00           O
ATOM  11878  O12 POPE  184      63.354   3.024  73.490  1.00  0.00           O
ATOM  11879  C1  POPE  184      62.994   5.334  71.230  1.00  0.00           C
ATOM  11882  C2  POPE  184      62.804   4.794  69.790  1.00  0.00           C
ATOM  11884  O21 POPE  184      61.574   5.354  69.290  1.00  0.00           O
ATOM  11885  C21 POPE  184      61.494   5.334  67.970  1.00  0.00           C
ATOM  11886  O22 POPE  184      62.424   5.104  67.220  1.00  0.00           O
ATOM  11887  C22 POPE  184      60.054   5.544  67.520  1.00  0.00           C
ATOM  11890  C3  POPE  184      62.734   3.244  69.720  1.00  0.00           C
ATOM  11893  O31 POPE  184      63.404   2.734  68.550  1.00  0.00           O
ATOM  11894  C31 POPE  184      62.724   1.964  67.700  1.00  0.00           C
ATOM  11895  O32 POPE  184      61.574   1.594  67.830  1.00  0.00           O
ATOM  11896  C32 POPE  184      63.704   1.504  66.620  1.00  0.00           C
ATOM  11899  C23 POPE  184      59.814   4.824  66.180  1.00  0.00           C
ATOM  11902  C24 POPE  184      58.394   4.994  65.630  1.00  0.00           C
ATOM  11905  C25 POPE  184      58.354   4.814  64.100  1.00  0.00           C
ATOM  11908  C26 POPE  184      58.794   3.434  63.590  1.00  0.00           C
ATOM  11911  C27 POPE  184      58.954   3.494  62.060  1.00  0.00           C
ATOM  11914  C28 POPE  184      58.814   2.184  61.270  1.00  0.00           C
ATOM  11917  C29 POPE  184      58.924   2.404  59.780  1.00  0.00           C
ATOM  11919 0C21 POPE  184      57.924   2.404  58.870  1.00  0.00           C
ATOM  11921 1C21 POPE  184      56.454   2.224  59.160  1.00  0.00           C
ATOM  11924 2C21 POPE  184      55.954   0.794  58.870  1.00  0.00           C
ATOM  11927 3C21 POPE  184      55.844   0.454  57.370  1.00  0.00           C
ATOM  11930 4C21 POPE  184      55.714  -1.054  57.150  1.00  0.00           C
ATOM  11933 5C21 POPE  184      55.604  -1.424  55.670  1.00  0.00           C
ATOM  11936 6C21 POPE  184      55.814  -2.924  55.430  1.00  0.00           C
ATOM  11939 7C21 POPE  184      56.234  -3.224  53.980  1.00  0.00           C
ATOM  11942 8C21 POPE  184      56.814  -4.624  53.760  1.00  0.00           C
ATOM  11946  C33 POPE  184      63.074   0.984  65.300  1.00  0.00           C
ATOM  11949  C34 POPE  184      62.664   2.094  64.320  1.00  0.00           C
ATOM  11952  C35 POPE  184      61.994   1.554  63.040  1.00  0.00           C
ATOM  11955  C36 POPE  184      62.944   0.894  62.040  1.00  0.00           C
ATOM  11958  C37 POPE  184      62.204   0.324  60.820  1.00  0.00           C
ATOM  11961  C38 POPE  184      63.144  -0.234  59.740  1.00  0.00           C
ATOM  11964  C39 POPE  184      62.414  -1.034  58.650  1.00  0.00           C
ATOM  11967 0C31 POPE  184      61.514  -0.184  57.740  1.00  0.00           C
ATOM  11970 1C31 POPE  184      60.564  -1.064  56.900  1.00  0.00           C
ATOM  11973 2C31 POPE  184      59.664  -0.254  55.950  1.00  0.00           C
ATOM  11976 3C31 POPE  184      60.174  -0.244  54.500  1.00  0.00           C
ATOM  11979 4C31 POPE  184      59.184   0.434  53.540  1.00  0.00           C
ATOM  11982 5C31 POPE  184      59.644   0.394  52.070  1.00  0.00           C
ATOM  11985 6C31 POPE  184      58.804   1.294  51.160  1.00  0.00           C
ATOM  11989  NH3 POPE  185      25.564  72.074  34.360  1.00  0.00           N
ATOM  11993  C12 POPE  185      25.584  72.974  35.560  1.00  0.00           C
ATOM  11996  C11 POPE  185      25.814  74.454  35.210  1.00  0.00           C
ATOM  11999  P   POPE  185      25.664  76.704  36.540  1.00  0.00           P
ATOM  12000  O13 POPE  185      26.494  77.444  35.570  1.00  0.00           O
ATOM  12001  O14 POPE  185      24.194  76.874  36.510  1.00  0.00           O
ATOM  12002  O11 POPE  185      26.184  77.034  38.000  1.00  0.00           O
ATOM  12003  O12 POPE  185      25.984  75.154  36.440  1.00  0.00           O
ATOM  12004  C1  POPE  185      25.234  76.874  39.070  1.00  0.00           C
ATOM  12007  C2  POPE  185      25.734  77.474  40.390  1.00  0.00           C
ATOM  12009  O21 POPE  185      24.594  77.494  41.260  1.00  0.00           O
ATOM  12010  C21 POPE  185      24.844  77.594  42.550  1.00  0.00           C
ATOM  12011  O22 POPE  185      25.914  77.374  43.090  1.00  0.00           O
ATOM  12012  C22 POPE  185      23.564  77.954  43.320  1.00  0.00           C
ATOM  12015  C3  POPE  185      26.344  78.894  40.180  1.00  0.00           C
ATOM  12018  O31 POPE  185      26.974  79.324  41.390  1.00  0.00           O
ATOM  12019  C31 POPE  185      27.524  80.514  41.340  1.00  0.00           C
ATOM  12020  O32 POPE  185      27.524  81.274  40.390  1.00  0.00           O
ATOM  12021  C32 POPE  185      28.064  80.854  42.730  1.00  0.00           C
ATOM  12024  C23 POPE  185      23.554  77.354  44.740  1.00  0.00           C
ATOM  12027  C24 POPE  185      24.414  78.074  45.790  1.00  0.00           C
ATOM  12030  C25 POPE  185      24.374  77.294  47.110  1.00  0.00           C
ATOM  12033  C26 POPE  185      25.014  78.024  48.300  1.00  0.00           C
ATOM  12036  C27 POPE  185      24.494  77.474  49.640  1.00  0.00           C
ATOM  12039  C28 POPE  185      25.284  77.964  50.870  1.00  0.00           C
ATOM  12042  C29 POPE  185      25.184  79.454  51.080  1.00  0.00           C
ATOM  12044 0C21 POPE  185      24.334  80.094  51.910  1.00  0.00           C
ATOM  12046 1C21 POPE  185      23.284  79.464  52.790  1.00  0.00           C
ATOM  12049 2C21 POPE  185      23.394  79.864  54.270  1.00  0.00           C
ATOM  12052 3C21 POPE  185      22.324  79.154  55.130  1.00  0.00           C
ATOM  12055 4C21 POPE  185      22.384  79.494  56.620  1.00  0.00           C
ATOM  12058 5C21 POPE  185      21.834  80.894  56.960  1.00  0.00           C
ATOM  12061 6C21 POPE  185      22.114  81.304  58.410  1.00  0.00           C
ATOM  12064 7C21 POPE  185      21.714  82.744  58.710  1.00  0.00           C
ATOM  12067 8C21 POPE  185      22.364  83.324  59.960  1.00  0.00           C
ATOM  12071  C33 POPE  185      27.744  82.324  43.040  1.00  0.00           C
ATOM  12074  C34 POPE  185      28.214  82.744  44.430  1.00  0.00           C
ATOM  12077  C35 POPE  185      27.264  82.304  45.560  1.00  0.00           C
ATOM  12080  C36 POPE  185      27.714  82.954  46.870  1.00  0.00           C
ATOM  12083  C37 POPE  185      27.124  82.314  48.130  1.00  0.00           C
ATOM  12086  C38 POPE  185      27.694  83.004  49.370  1.00  0.00           C
ATOM  12089  C39 POPE  185      27.494  82.214  50.670  1.00  0.00           C
ATOM  12092 0C31 POPE  185      28.204  82.914  51.840  1.00  0.00           C
ATOM  12095 1C31 POPE  185      28.114  82.134  53.150  1.00  0.00           C
ATOM  12098 2C31 POPE  185      28.384  83.054  54.350  1.00  0.00           C
ATOM  12101 3C31 POPE  185      28.634  82.304  55.660  1.00  0.00           C
ATOM  12104 4C31 POPE  185      28.594  83.264  56.860  1.00  0.00           C
ATOM  12107 5C31 POPE  185      29.264  82.704  58.120  1.00  0.00           C
ATOM  12110 6C31 POPE  185      29.354  83.724  59.250  1.00  0.00           C
ATOM  12114  NH3 POPE  186     119.604   3.534  37.530  1.00  0.00           N
ATOM  12118  C12 POPE  186     119.094   3.694  36.120  1.00  0.00           C
ATOM  12121  C11 POPE  186     119.294   5.124  35.550  1.00  0.00           C
ATOM  12124  P   POPE  186     117.064   6.114  34.560  1.00  0.00           P
ATOM  12125  O13 POPE  186     117.344   7.574  34.570  1.00  0.00           O
ATOM  12126  O14 POPE  186     116.124   5.574  33.550  1.00  0.00           O
ATOM  12127  O11 POPE  186     116.624   5.584  36.000  1.00  0.00           O
ATOM  12128  O12 POPE  186     118.454   5.364  34.420  1.00  0.00           O
ATOM  12129  C1  POPE  186     115.914   6.434  36.920  1.00  0.00           C
ATOM  12132  C2  POPE  186     115.764   5.834  38.370  1.00  0.00           C
ATOM  12134  O21 POPE  186     116.514   6.624  39.320  1.00  0.00           O
ATOM  12135  C21 POPE  186     117.814   6.494  39.350  1.00  0.00           C
ATOM  12136  O22 POPE  186     118.464   5.604  38.830  1.00  0.00           O
ATOM  12137  C22 POPE  186     118.444   7.684  40.090  1.00  0.00           C
ATOM  12140  C3  POPE  186     115.944   4.274  38.490  1.00  0.00           C
ATOM  12143  O31 POPE  186     116.004   3.834  39.870  1.00  0.00           O
ATOM  12144  C31 POPE  186     116.924   2.914  40.180  1.00  0.00           C
ATOM  12145  O32 POPE  186     117.604   2.284  39.380  1.00  0.00           O
ATOM  12146  C32 POPE  186     117.154   2.934  41.690  1.00  0.00           C
ATOM  12149  C23 POPE  186     118.774   7.394  41.580  1.00  0.00           C
ATOM  12152  C24 POPE  186     119.134   8.684  42.340  1.00  0.00           C
ATOM  12155  C25 POPE  186     119.624   8.464  43.780  1.00  0.00           C
ATOM  12158  C26 POPE  186     118.504   8.234  44.800  1.00  0.00           C
ATOM  12161  C27 POPE  186     119.034   8.074  46.230  1.00  0.00           C
ATOM  12164  C28 POPE  186     117.954   7.604  47.230  1.00  0.00           C
ATOM  12167  C29 POPE  186     118.554   7.174  48.540  1.00  0.00           C
ATOM  12169 0C21 POPE  186     118.694   7.934  49.640  1.00  0.00           C
ATOM  12171 1C21 POPE  186     118.344   9.394  49.770  1.00  0.00           C
ATOM  12174 2C21 POPE  186     119.174  10.064  50.880  1.00  0.00           C
ATOM  12177 3C21 POPE  186     118.684  11.474  51.230  1.00  0.00           C
ATOM  12180 4C21 POPE  186     119.484  12.084  52.390  1.00  0.00           C
ATOM  12183 5C21 POPE  186     118.854  13.354  52.960  1.00  0.00           C
ATOM  12186 6C21 POPE  186     119.674  13.954  54.110  1.00  0.00           C
ATOM  12189 7C21 POPE  186     118.864  14.924  54.980  1.00  0.00           C
ATOM  12192 8C21 POPE  186     119.674  15.574  56.110  1.00  0.00           C
ATOM  12196  C33 POPE  186     115.994   2.524  42.650  1.00  0.00           C
ATOM  12199  C34 POPE  186     116.434   2.664  44.120  1.00  0.00           C
ATOM  12202  C35 POPE  186     115.424   2.174  45.170  1.00  0.00           C
ATOM  12205  C36 POPE  186     115.864   2.514  46.610  1.00  0.00           C
ATOM  12208  C37 POPE  186     115.794   1.314  47.590  1.00  0.00           C
ATOM  12211  C38 POPE  186     116.564   1.514  48.910  1.00  0.00           C
ATOM  12214  C39 POPE  186     116.424   2.914  49.520  1.00  0.00           C
ATOM  12217 0C31 POPE  186     116.984   3.014  50.950  1.00  0.00           C
ATOM  12220 1C31 POPE  186     117.014   4.464  51.450  1.00  0.00           C
ATOM  12223 2C31 POPE  186     117.344   4.634  52.950  1.00  0.00           C
ATOM  12226 3C31 POPE  186     118.674   4.024  53.400  1.00  0.00           C
ATOM  12229 4C31 POPE  186     119.024   4.394  54.850  1.00  0.00           C
ATOM  12232 5C31 POPE  186     120.444   3.954  55.240  1.00  0.00           C
ATOM  12235 6C31 POPE  186     120.924   4.414  56.620  1.00  0.00           C
ATOM  12239  NH3 POPE  187      96.324  44.214  34.220  1.00  0.00           N
ATOM  12243  C12 POPE  187      97.074  43.824  32.980  1.00  0.00           C
ATOM  12246  C11 POPE  187      96.364  44.344  31.720  1.00  0.00           C
ATOM  12249  P   POPE  187      95.214  46.724  31.880  1.00  0.00           P
ATOM  12250  O13 POPE  187      94.124  46.464  30.890  1.00  0.00           O
ATOM  12251  O14 POPE  187      95.694  48.124  32.070  1.00  0.00           O
ATOM  12252  O11 POPE  187      94.774  46.144  33.290  1.00  0.00           O
ATOM  12253  O12 POPE  187      96.444  45.764  31.600  1.00  0.00           O
ATOM  12254  C1  POPE  187      93.964  46.944  34.150  1.00  0.00           C
ATOM  12257  C2  POPE  187      93.754  46.254  35.530  1.00  0.00           C
ATOM  12259  O21 POPE  187      92.344  46.254  35.770  1.00  0.00           O
ATOM  12260  C21 POPE  187      91.934  45.424  36.710  1.00  0.00           C
ATOM  12261  O22 POPE  187      92.634  44.574  37.240  1.00  0.00           O
ATOM  12262  C22 POPE  187      90.474  45.694  37.050  1.00  0.00           C
ATOM  12265  C3  POPE  187      94.534  47.004  36.670  1.00  0.00           C
ATOM  12268  O31 POPE  187      95.024  46.164  37.750  1.00  0.00           O
ATOM  12269  C31 POPE  187      94.424  46.254  38.940  1.00  0.00           C
ATOM  12270  O32 POPE  187      93.354  46.784  39.150  1.00  0.00           O
ATOM  12271  C32 POPE  187      95.304  45.604  40.020  1.00  0.00           C
ATOM  12274  C23 POPE  187      90.384  46.444  38.390  1.00  0.00           C
ATOM  12277  C24 POPE  187      88.984  46.534  39.000  1.00  0.00           C
ATOM  12280  C25 POPE  187      89.084  46.914  40.490  1.00  0.00           C
ATOM  12283  C26 POPE  187      87.754  47.264  41.150  1.00  0.00           C
ATOM  12286  C27 POPE  187      87.914  47.514  42.660  1.00  0.00           C
ATOM  12289  C28 POPE  187      86.634  48.064  43.310  1.00  0.00           C
ATOM  12292  C29 POPE  187      86.734  48.334  44.790  1.00  0.00           C
ATOM  12294 0C21 POPE  187      86.584  47.414  45.760  1.00  0.00           C
ATOM  12296 1C21 POPE  187      86.404  45.944  45.520  1.00  0.00           C
ATOM  12299 2C21 POPE  187      86.524  45.044  46.770  1.00  0.00           C
ATOM  12302 3C21 POPE  187      87.034  43.654  46.380  1.00  0.00           C
ATOM  12305 4C21 POPE  187      86.924  42.594  47.480  1.00  0.00           C
ATOM  12308 5C21 POPE  187      87.304  41.184  46.980  1.00  0.00           C
ATOM  12311 6C21 POPE  187      86.314  40.644  45.930  1.00  0.00           C
ATOM  12314 7C21 POPE  187      86.534  39.174  45.590  1.00  0.00           C
ATOM  12317 8C21 POPE  187      85.504  38.584  44.630  1.00  0.00           C
ATOM  12321  C33 POPE  187      96.584  46.394  40.390  1.00  0.00           C
ATOM  12324  C34 POPE  187      97.504  45.674  41.400  1.00  0.00           C
ATOM  12327  C35 POPE  187      96.844  45.354  42.750  1.00  0.00           C
ATOM  12330  C36 POPE  187      97.804  44.684  43.750  1.00  0.00           C
ATOM  12333  C37 POPE  187      97.124  44.244  45.060  1.00  0.00           C
ATOM  12336  C38 POPE  187      97.334  45.234  46.210  1.00  0.00           C
ATOM  12339  C39 POPE  187      96.494  44.934  47.470  1.00  0.00           C
ATOM  12342 0C31 POPE  187      96.684  43.514  48.030  1.00  0.00           C
ATOM  12345 1C31 POPE  187      96.164  43.374  49.470  1.00  0.00           C
ATOM  12348 2C31 POPE  187      96.624  42.074  50.160  1.00  0.00           C
ATOM  12351 3C31 POPE  187      95.844  40.814  49.750  1.00  0.00           C
ATOM  12354 4C31 POPE  187      96.414  39.564  50.440  1.00  0.00           C
ATOM  12357 5C31 POPE  187      95.614  38.284  50.160  1.00  0.00           C
ATOM  12360 6C31 POPE  187      96.264  37.024  50.760  1.00  0.00           C
ATOM  12364  NH3 POPE  188      90.184  77.994  38.530  1.00  0.00           N
ATOM  12368  C12 POPE  188      89.754  77.124  37.390  1.00  0.00           C
ATOM  12371  C11 POPE  188      89.444  75.714  37.870  1.00  0.00           C
ATOM  12374  P   POPE  188      88.274  73.474  37.380  1.00  0.00           P
ATOM  12375  O13 POPE  188      86.794  73.444  37.470  1.00  0.00           O
ATOM  12376  O14 POPE  188      88.884  72.424  36.530  1.00  0.00           O
ATOM  12377  O11 POPE  188      88.894  73.384  38.830  1.00  0.00           O
ATOM  12378  O12 POPE  188      88.764  74.914  36.900  1.00  0.00           O
ATOM  12379  C1  POPE  188      88.104  73.694  39.990  1.00  0.00           C
ATOM  12382  C2  POPE  188      88.944  74.164  41.210  1.00  0.00           C
ATOM  12384  O21 POPE  188      88.064  74.884  42.080  1.00  0.00           O
ATOM  12385  C21 POPE  188      87.924  76.184  41.990  1.00  0.00           C
ATOM  12386  O22 POPE  188      88.284  76.914  41.080  1.00  0.00           O
ATOM  12387  C22 POPE  188      87.314  76.704  43.280  1.00  0.00           C
ATOM  12390  C3  POPE  188      90.284  74.924  40.920  1.00  0.00           C
ATOM  12393  O31 POPE  188      90.924  75.294  42.170  1.00  0.00           O
ATOM  12394  C31 POPE  188      91.644  76.394  42.170  1.00  0.00           C
ATOM  12395  O32 POPE  188      91.884  77.094  41.190  1.00  0.00           O
ATOM  12396  C32 POPE  188      92.104  76.714  43.590  1.00  0.00           C
ATOM  12399  C23 POPE  188      87.874  76.024  44.540  1.00  0.00           C
ATOM  12402  C24 POPE  188      87.194  76.574  45.800  1.00  0.00           C
ATOM  12405  C25 POPE  188      87.804  75.994  47.070  1.00  0.00           C
ATOM  12408  C26 POPE  188      86.934  76.224  48.300  1.00  0.00           C
ATOM  12411  C27 POPE  188      87.594  75.604  49.540  1.00  0.00           C
ATOM  12414  C28 POPE  188      86.624  75.494  50.720  1.00  0.00           C
ATOM  12417  C29 POPE  188      87.324  75.034  51.970  1.00  0.00           C
ATOM  12419 0C21 POPE  188      87.004  75.414  53.210  1.00  0.00           C
ATOM  12421 1C21 POPE  188      85.854  76.344  53.520  1.00  0.00           C
ATOM  12424 2C21 POPE  188      85.704  76.664  55.020  1.00  0.00           C
ATOM  12427 3C21 POPE  188      85.194  75.474  55.850  1.00  0.00           C
ATOM  12430 4C21 POPE  188      84.694  75.934  57.220  1.00  0.00           C
ATOM  12433 5C21 POPE  188      84.044  74.824  58.040  1.00  0.00           C
ATOM  12436 6C21 POPE  188      83.534  75.354  59.390  1.00  0.00           C
ATOM  12439 7C21 POPE  188      83.024  74.244  60.310  1.00  0.00           C
ATOM  12442 8C21 POPE  188      82.494  74.794  61.640  1.00  0.00           C
ATOM  12446  C33 POPE  188      92.444  75.454  44.410  1.00  0.00           C
ATOM  12449  C34 POPE  188      93.004  75.814  45.790  1.00  0.00           C
ATOM  12452  C35 POPE  188      93.444  74.574  46.600  1.00  0.00           C
ATOM  12455  C36 POPE  188      92.274  73.864  47.300  1.00  0.00           C
ATOM  12458  C37 POPE  188      92.734  72.864  48.370  1.00  0.00           C
ATOM  12461  C38 POPE  188      91.554  72.284  49.170  1.00  0.00           C
ATOM  12464  C39 POPE  188      91.964  71.264  50.250  1.00  0.00           C
ATOM  12467 0C31 POPE  188      92.264  71.854  51.630  1.00  0.00           C
ATOM  12470 1C31 POPE  188      92.304  70.754  52.700  1.00  0.00           C
ATOM  12473 2C31 POPE  188      92.834  71.214  54.070  1.00  0.00           C
ATOM  12476 3C31 POPE  188      92.874  70.084  55.110  1.00  0.00           C
ATOM  12479 4C31 POPE  188      91.514  69.854  55.810  1.00  0.00           C
ATOM  12482 5C31 POPE  188      91.484  70.414  57.240  1.00  0.00           C
[truncated: 1,704,911 more chars]
