# Supplementary material for: Characterizing Membrane Association and Periplasmic Transfer of Bacterial Lipoproteins through Molecular Dynamics Simulations
Source: Structure. 2020 Apr 7;28(4):475–487.e3. doi: 10.1016/j.str.2020.01.012 (PMC7139219; doi:10.1016/j.str.2020.01.012)
Supplement: Data S3. Final Coordinates from Simulations (M–X), Related to Figure 3 [file mmc5.zip › M-X/SLP-3-atomistic.pdb]

TITLE     Protein
REMARK    THIS IS A SIMULATION BOX
CRYST1  129.341  129.341  124.947  90.00  90.00  90.00 P 1           1
MODEL        1
ATOM      1  N   CYSTA   1      69.656  66.441  74.574  1.00  0.00           N
ATOM      3  CA  CYSTA   1      68.655  65.701  75.293  1.00  0.00           C
ATOM      5  C   CYSTA   1      69.415  64.641  76.023  1.00  0.00           C
ATOM      6  O   CYSTA   1      69.756  63.601  75.454  1.00  0.00           O
ATOM      7  CB  CYSTA   1      67.586  65.011  74.404  1.00  0.00           C
ATOM     10  SG  CYSTA   1      66.396  66.150  73.614  1.00  0.00           S
ATOM     11  C1  CYSTA   1      65.275  64.810  73.094  1.00  0.00           C
ATOM     14  CA1 CYSTA   1      69.616  67.761  74.383  1.00  0.00           C
ATOM     15  OA1 CYSTA   1      68.576  68.391  74.583  1.00  0.00           O
ATOM     16  CA2 CYSTA   1      70.845  68.420  73.863  1.00  0.00           C
ATOM     19  C11 CYSTA   1      63.845  65.241  72.674  1.00  0.00           C
ATOM     21  O11 CYSTA   1      63.175  65.811  73.783  1.00  0.00           O
ATOM     22  CX1 CYSTA   1      62.005  66.451  73.733  1.00  0.00           C
ATOM     23  OX1 CYSTA   1      61.446  66.921  74.714  1.00  0.00           O
ATOM     24  CX2 CYSTA   1      61.376  66.691  72.363  1.00  0.00           C
ATOM     27  C12 CYSTA   1      63.096  64.031  72.014  1.00  0.00           C
ATOM     30  O12 CYSTA   1      62.215  63.281  72.874  1.00  0.00           O
ATOM     31  CD1 CYSTA   1      61.856  62.031  72.473  1.00  0.00           C
ATOM     32  OD1 CYSTA   1      61.745  61.101  73.243  1.00  0.00           O
ATOM     33  CD2 CYSTA   1      61.625  61.871  70.964  1.00  0.00           C
ATOM     36  CA3 CYSTA   1      70.826  68.271  72.323  1.00  0.00           C
ATOM     39  CA4 CYSTA   1      72.125  67.820  71.663  1.00  0.00           C
ATOM     42  CA5 CYSTA   1      71.866  67.841  70.153  1.00  0.00           C
ATOM     45  CA6 CYSTA   1      72.716  66.900  69.313  1.00  0.00           C
ATOM     48  CA7 CYSTA   1      72.205  66.951  67.863  1.00  0.00           C
ATOM     51  CA8 CYSTA   1      73.296  67.021  66.804  1.00  0.00           C
ATOM     54  CA9 CYSTA   1      72.836  67.761  65.533  1.00  0.00           C
ATOM     57 0CA1 CYSTA   1      72.866  66.921  64.253  1.00  0.00           C
ATOM     60 1CA1 CYSTA   1      72.156  65.570  64.374  1.00  0.00           C
ATOM     63 2CA1 CYSTA   1      71.915  64.930  63.003  1.00  0.00           C
ATOM     66 3CA1 CYSTA   1      71.446  63.470  63.113  1.00  0.00           C
ATOM     69 4CA1 CYSTA   1      71.265  62.761  61.764  1.00  0.00           C
ATOM     72 5CA1 CYSTA   1      70.266  63.470  60.834  1.00  0.00           C
ATOM     75 6CA1 CYSTA   1      69.866  62.630  59.623  1.00  0.00           C
ATOM     79  CD3 CYSTA   1      62.675  61.040  70.174  1.00  0.00           C
ATOM     82  CD4 CYSTA   1      64.016  61.761  69.873  1.00  0.00           C
ATOM     85  CD5 CYSTA   1      64.705  61.390  68.553  1.00  0.00           C
ATOM     88  CD6 CYSTA   1      64.936  59.900  68.313  1.00  0.00           C
ATOM     91  CD7 CYSTA   1      65.995  59.280  69.233  1.00  0.00           C
ATOM     94  CD8 CYSTA   1      67.065  58.560  68.394  1.00  0.00           C
ATOM     97  CD9 CYSTA   1      68.245  57.991  69.183  1.00  0.00           C
ATOM    100 0CD1 CYSTA   1      69.495  57.851  68.293  1.00  0.00           C
ATOM    103 1CD1 CYSTA   1      69.315  56.891  67.103  1.00  0.00           C
ATOM    106 2CD1 CYSTA   1      70.216  57.261  65.913  1.00  0.00           C
ATOM    109 3CD1 CYSTA   1      69.986  56.351  64.693  1.00  0.00           C
ATOM    112 4CD1 CYSTA   1      70.565  56.921  63.394  1.00  0.00           C
ATOM    115 5CD1 CYSTA   1      70.106  56.121  62.163  1.00  0.00           C
ATOM    118 6CD1 CYSTA   1      70.705  56.621  60.843  1.00  0.00           C
ATOM    122  CX3 CYSTA   1      61.326  68.210  72.093  1.00  0.00           C
ATOM    125  CX4 CYSTA   1      60.596  68.621  70.813  1.00  0.00           C
ATOM    128  CX5 CYSTA   1      61.236  68.091  69.523  1.00  0.00           C
ATOM    131  CX6 CYSTA   1      60.555  68.661  68.273  1.00  0.00           C
ATOM    134  CX7 CYSTA   1      61.245  68.241  66.963  1.00  0.00           C
ATOM    137  CX8 CYSTA   1      61.286  69.381  65.923  1.00  0.00           C
ATOM    140  CX9 CYSTA   1      59.915  69.860  65.514  1.00  0.00           C
ATOM    142 0CX1 CYSTA   1      59.556  70.201  64.273  1.00  0.00           C
ATOM    144 1CX1 CYSTA   1      60.435  70.191  63.054  1.00  0.00           C
ATOM    147 2CX1 CYSTA   1      60.456  68.790  62.414  1.00  0.00           C
ATOM    150 3CX1 CYSTA   1      61.245  68.750  61.104  1.00  0.00           C
ATOM    153 4CX1 CYSTA   1      61.006  67.430  60.363  1.00  0.00           C
ATOM    156 5CX1 CYSTA   1      61.786  67.321  59.043  1.00  0.00           C
ATOM    159 6CX1 CYSTA   1      61.196  66.240  58.133  1.00  0.00           C
ATOM    162 7CX1 CYSTA   1      62.126  65.860  56.963  1.00  0.00           C
ATOM    165 8CX1 CYSTA   1      61.475  64.860  56.003  1.00  0.00           C
ATOM    169  N   SER A   2      69.705  64.900  77.293  1.00  0.00           N
ATOM    171  CA  SER A   2      70.516  64.101  78.184  1.00  0.00           C
ATOM    173  CB  SER A   2      69.936  64.231  79.604  1.00  0.00           C
ATOM    176  OG  SER A   2      69.646  65.600  79.884  1.00  0.00           O
ATOM    178  C   SER A   2      71.995  64.461  78.123  1.00  0.00           C
ATOM    179  O   SER A   2      72.545  64.831  77.093  1.00  0.00           O
ATOM    180  N   SER A   3      72.745  64.210  79.213  1.00  0.00           N
ATOM    182  CA  SER A   3      74.205  64.150  79.244  1.00  0.00           C
ATOM    184  CB  SER A   3      74.686  63.491  80.553  1.00  0.00           C
ATOM    187  OG  SER A   3      74.036  64.000  81.723  1.00  0.00           O
ATOM    189  C   SER A   3      74.835  63.321  78.123  1.00  0.00           C
ATOM    190  O   SER A   3      75.936  63.591  77.653  1.00  0.00           O
ATOM    191  N   ILE A   4      74.135  62.271  77.683  1.00  0.00           N
ATOM    193  CA  ILE A   4      74.595  61.341  76.674  1.00  0.00           C
ATOM    195  CB  ILE A   4      75.695  60.400  77.194  1.00  0.00           C
ATOM    197  CG2 ILE A   4      75.366  59.941  78.634  1.00  0.00           C
ATOM    201  CG1 ILE A   4      75.976  59.200  76.263  1.00  0.00           C
ATOM    204  CD  ILE A   4      77.385  58.610  76.473  1.00  0.00           C
ATOM    208  C   ILE A   4      73.375  60.600  76.143  1.00  0.00           C
ATOM    209  O   ILE A   4      72.955  59.601  76.724  1.00  0.00           O
ATOM    210  N   PRO A   5      72.696  61.040  75.083  1.00  0.00           N
ATOM    211  CD  PRO A   5      72.836  62.381  74.484  1.00  0.00           C
ATOM    214  CA  PRO A   5      71.896  60.151  74.253  1.00  0.00           C
ATOM    216  CB  PRO A   5      71.116  61.121  73.354  1.00  0.00           C
ATOM    219  CG  PRO A   5      72.055  62.331  73.164  1.00  0.00           C
ATOM    222  C   PRO A   5      72.826  59.191  73.494  1.00  0.00           C
ATOM    223  O   PRO A   5      73.896  59.601  73.043  1.00  0.00           O
ATOM    224  N   GLN A   6      72.515  57.890  73.324  1.00  0.00           N
ATOM    226  CA  GLN A   6      71.216  57.251  73.234  1.00  0.00           C
ATOM    228  CB  GLN A   6      71.286  56.110  72.173  1.00  0.00           C
ATOM    231  CG  GLN A   6      71.945  54.741  72.543  1.00  0.00           C
ATOM    234  CD  GLN A   6      72.966  54.671  73.693  1.00  0.00           C
ATOM    235  OE1 GLN A   6      72.635  54.091  74.733  1.00  0.00           O
ATOM    236  NE2 GLN A   6      74.175  55.250  73.553  1.00  0.00           N
ATOM    239  C   GLN A   6      70.665  56.700  74.543  1.00  0.00           C
ATOM    240  O   GLN A   6      71.315  56.731  75.584  1.00  0.00           O
ATOM    241  N   ASN A   7      69.415  56.180  74.493  1.00  0.00           N
ATOM    243  CA  ASN A   7      68.736  55.481  75.573  1.00  0.00           C
ATOM    245  CB  ASN A   7      69.466  54.181  75.983  1.00  0.00           C
ATOM    248  CG  ASN A   7      68.705  52.890  75.723  1.00  0.00           C
ATOM    249  OD1 ASN A   7      68.205  52.211  76.624  1.00  0.00           O
ATOM    250  ND2 ASN A   7      68.686  52.500  74.434  1.00  0.00           N
ATOM    253  C   ASN A   7      68.396  56.331  76.803  1.00  0.00           C
ATOM    254  O   ASN A   7      69.266  56.821  77.504  1.00  0.00           O
ATOM    255  N   ILE A   8      67.135  56.520  77.223  1.00  0.00           N
ATOM    257  CA  ILE A   8      65.866  56.450  76.503  1.00  0.00           C
ATOM    259  CB  ILE A   8      65.756  57.331  75.203  1.00  0.00           C
ATOM    261  CG2 ILE A   8      66.866  58.391  75.113  1.00  0.00           C
ATOM    265  CG1 ILE A   8      65.665  56.650  73.803  1.00  0.00           C
ATOM    268  CD  ILE A   8      64.986  57.531  72.744  1.00  0.00           C
ATOM    272  C   ILE A   8      65.336  55.021  76.383  1.00  0.00           C
ATOM    273  O   ILE A   8      65.735  54.340  75.454  1.00  0.00           O
ATOM    274  N   LYS A   9      64.356  54.571  77.233  1.00  0.00           N
ATOM    276  CA  LYS A   9      63.465  53.391  77.043  1.00  0.00           C
ATOM    278  CB  LYS A   9      63.766  52.341  75.903  1.00  0.00           C
ATOM    281  CG  LYS A   9      65.126  51.611  75.924  1.00  0.00           C
ATOM    284  CD  LYS A   9      65.126  50.261  75.203  1.00  0.00           C
ATOM    287  CE  LYS A   9      66.516  49.601  75.243  1.00  0.00           C
ATOM    290  NZ  LYS A   9      66.726  48.761  74.054  1.00  0.00           N
ATOM    294  C   LYS A   9      63.156  52.581  78.324  1.00  0.00           C
ATOM    295  O   LYS A   9      63.866  51.640  78.684  1.00  0.00           O
ATOM    296  N   GLY A  10      62.056  52.810  79.084  1.00  0.00           N
ATOM    298  CA  GLY A  10      61.135  53.941  79.194  1.00  0.00           C
ATOM    301  C   GLY A  10      61.485  54.771  80.404  1.00  0.00           C
ATOM    302  O   GLY A  10      62.646  54.851  80.784  1.00  0.00           O
ATOM    303  N   ASN A  11      60.576  55.481  81.084  1.00  0.00           N
ATOM    305  CA  ASN A  11      59.136  55.371  81.043  1.00  0.00           C
ATOM    307  CB  ASN A  11      58.556  54.491  82.183  1.00  0.00           C
ATOM    310  CG  ASN A  11      58.425  55.151  83.564  1.00  0.00           C
ATOM    311  OD1 ASN A  11      57.345  55.091  84.154  1.00  0.00           O
ATOM    312  ND2 ASN A  11      59.495  55.801  84.063  1.00  0.00           N
ATOM    315  C   ASN A  11      58.616  56.780  81.134  1.00  0.00           C
ATOM    316  O   ASN A  11      59.385  57.700  81.363  1.00  0.00           O
ATOM    317  N   ASN A  12      57.315  56.970  80.874  1.00  0.00           N
ATOM    319  CA  ASN A  12      56.856  58.061  80.043  1.00  0.00           C
ATOM    321  CB  ASN A  12      55.345  57.890  79.734  1.00  0.00           C
ATOM    324  CG  ASN A  12      54.885  58.521  78.424  1.00  0.00           C
ATOM    325  OD1 ASN A  12      53.725  58.901  78.313  1.00  0.00           O
ATOM    326  ND2 ASN A  12      55.776  58.680  77.413  1.00  0.00           N
ATOM    329  C   ASN A  12      57.156  59.480  80.533  1.00  0.00           C
ATOM    330  O   ASN A  12      57.296  60.341  79.674  1.00  0.00           O
ATOM    331  N   GLN A  13      57.215  59.720  81.873  1.00  0.00           N
ATOM    333  CA  GLN A  13      57.716  60.921  82.563  1.00  0.00           C
ATOM    335  CB  GLN A  13      57.675  62.281  81.803  1.00  0.00           C
ATOM    338  CG  GLN A  13      56.405  62.950  81.213  1.00  0.00           C
ATOM    341  CD  GLN A  13      54.986  62.540  81.613  1.00  0.00           C
ATOM    342  OE1 GLN A  13      54.115  63.360  81.904  1.00  0.00           O
ATOM    343  NE2 GLN A  13      54.696  61.231  81.514  1.00  0.00           N
ATOM    346  C   GLN A  13      57.335  61.180  84.043  1.00  0.00           C
ATOM    347  O   GLN A  13      57.506  62.310  84.493  1.00  0.00           O
ATOM    348  N   PRO A  14      56.856  60.301  84.923  1.00  0.00           N
ATOM    349  CD  PRO A  14      56.106  59.070  84.633  1.00  0.00           C
ATOM    352  CA  PRO A  14      56.906  60.581  86.353  1.00  0.00           C
ATOM    354  CB  PRO A  14      56.165  59.391  86.993  1.00  0.00           C
ATOM    357  CG  PRO A  14      55.256  58.871  85.874  1.00  0.00           C
ATOM    360  C   PRO A  14      58.306  60.720  86.943  1.00  0.00           C
ATOM    361  O   PRO A  14      58.946  59.691  87.104  1.00  0.00           O
ATOM    362  N   ASP A  15      58.745  61.921  87.364  1.00  0.00           N
ATOM    364  CA  ASP A  15      60.065  62.081  87.963  1.00  0.00           C
ATOM    366  CB  ASP A  15      60.776  63.321  87.384  1.00  0.00           C
ATOM    369  CG  ASP A  15      61.485  63.001  86.073  1.00  0.00           C
ATOM    370  OD1 ASP A  15      60.846  62.481  85.124  1.00  0.00           O
ATOM    371  OD2 ASP A  15      62.696  63.321  86.014  1.00  0.00           O
ATOM    372  C   ASP A  15      60.036  62.141  89.503  1.00  0.00           C
ATOM    373  O   ASP A  15      61.065  61.991  90.154  1.00  0.00           O
ATOM    374  N   ILE A  16      58.856  62.241  90.183  1.00  0.00           N
ATOM    376  CA  ILE A  16      58.795  62.091  91.643  1.00  0.00           C
ATOM    378  CB  ILE A  16      57.576  62.731  92.343  1.00  0.00           C
ATOM    380  CG2 ILE A  16      56.286  62.331  91.613  1.00  0.00           C
ATOM    384  CG1 ILE A  16      57.486  62.441  93.874  1.00  0.00           C
ATOM    387  CD  ILE A  16      56.396  63.281  94.563  1.00  0.00           C
ATOM    391  C   ILE A  16      58.946  60.660  92.073  1.00  0.00           C
ATOM    392  O   ILE A  16      59.396  60.371  93.173  1.00  0.00           O
ATOM    393  N   GLN A  17      58.675  59.671  91.194  1.00  0.00           N
ATOM    395  CA  GLN A  17      58.955  58.281  91.503  1.00  0.00           C
ATOM    397  CB  GLN A  17      57.985  57.351  90.734  1.00  0.00           C
ATOM    400  CG  GLN A  17      58.125  55.860  91.114  1.00  0.00           C
ATOM    403  CD  GLN A  17      56.836  55.070  90.883  1.00  0.00           C
ATOM    404  OE1 GLN A  17      56.595  54.511  89.814  1.00  0.00           O
ATOM    405  NE2 GLN A  17      56.006  54.991  91.943  1.00  0.00           N
ATOM    408  C   GLN A  17      60.405  57.950  91.143  1.00  0.00           C
ATOM    409  O   GLN A  17      60.895  56.840  91.334  1.00  0.00           O
ATOM    410  N   LYS A  18      61.126  58.961  90.634  1.00  0.00           N
ATOM    412  CA  LYS A  18      62.556  58.950  90.404  1.00  0.00           C
ATOM    414  CB  LYS A  18      62.875  59.461  88.964  1.00  0.00           C
ATOM    417  CG  LYS A  18      62.015  58.841  87.854  1.00  0.00           C
ATOM    420  CD  LYS A  18      62.075  57.310  87.743  1.00  0.00           C
ATOM    423  CE  LYS A  18      62.985  56.761  86.643  1.00  0.00           C
ATOM    426  NZ  LYS A  18      62.835  55.301  86.593  1.00  0.00           N
ATOM    430  C   LYS A  18      63.205  59.841  91.453  1.00  0.00           C
ATOM    431  O   LYS A  18      64.406  60.091  91.444  1.00  0.00           O
ATOM    432  N   SER A  19      62.446  60.310  92.463  1.00  0.00           N
ATOM    434  CA  SER A  19      63.026  60.941  93.634  1.00  0.00           C
ATOM    436  CB  SER A  19      62.805  62.481  93.624  1.00  0.00           C
ATOM    439  OG  SER A  19      61.425  62.871  93.684  1.00  0.00           O
ATOM    441  C   SER A  19      62.525  60.301  94.913  1.00  0.00           C
ATOM    442  O   SER A  19      63.226  60.270  95.934  1.00  0.00           O
ATOM    443  N   PHE A  20      61.335  59.661  94.913  1.00  0.00           N
ATOM    445  CA  PHE A  20      60.786  58.971  96.064  1.00  0.00           C
ATOM    447  CB  PHE A  20      59.225  58.950  96.023  1.00  0.00           C
ATOM    450  CG  PHE A  20      58.646  58.631  97.384  1.00  0.00           C
ATOM    451  CD1 PHE A  20      59.115  59.311  98.523  1.00  0.00           C
ATOM    453  CE1 PHE A  20      58.626  59.000  99.793  1.00  0.00           C
ATOM    455  CZ  PHE A  20      57.665  58.001  99.943  1.00  0.00           C
ATOM    457  CD2 PHE A  20      57.626  57.680  97.543  1.00  0.00           C
ATOM    459  CE2 PHE A  20      57.166  57.341  98.823  1.00  0.00           C
ATOM    461  C   PHE A  20      61.376  57.570  96.233  1.00  0.00           C
ATOM    462  O   PHE A  20      60.786  56.551  95.883  1.00  0.00           O
ATOM    463  N   VAL A  21      62.606  57.540  96.794  1.00  0.00           N
ATOM    465  CA  VAL A  21      63.395  56.371  97.144  1.00  0.00           C
ATOM    467  CB  VAL A  21      62.725  55.371  98.103  1.00  0.00           C
ATOM    469  CG1 VAL A  21      62.175  54.091  97.454  1.00  0.00           C
ATOM    473  CG2 VAL A  21      63.745  55.000  99.194  1.00  0.00           C
ATOM    477  C   VAL A  21      64.115  55.821  95.924  1.00  0.00           C
ATOM    478  O   VAL A  21      65.336  55.921  95.804  1.00  0.00           O
ATOM    479  N   ALA A  22      63.356  55.331  94.934  1.00  0.00           N
ATOM    481  CA  ALA A  22      63.845  54.911  93.654  1.00  0.00           C
ATOM    483  CB  ALA A  22      62.675  54.371  92.823  1.00  0.00           C
ATOM    487  C   ALA A  22      64.606  55.991  92.883  1.00  0.00           C
ATOM    488  O   ALA A  22      64.235  57.171  92.843  1.00  0.00           O
ATOM    489  N   VAL A  23      65.756  55.581  92.304  1.00  0.00           N
ATOM    491  CA  VAL A  23      66.766  56.430  91.694  1.00  0.00           C
ATOM    493  CB  VAL A  23      66.326  57.441  90.643  1.00  0.00           C
ATOM    495  CG1 VAL A  23      67.556  57.950  89.864  1.00  0.00           C
ATOM    499  CG2 VAL A  23      65.356  56.801  89.653  1.00  0.00           C
ATOM    503  C   VAL A  23      67.565  57.141  92.753  1.00  0.00           C
ATOM    504  O   VAL A  23      68.705  56.780  93.014  1.00  0.00           O
ATOM    505  N   HIS A  24      66.966  58.160  93.403  1.00  0.00           N
ATOM    507  CA  HIS A  24      67.655  59.111  94.233  1.00  0.00           C
ATOM    509  CB  HIS A  24      66.726  60.231  94.734  1.00  0.00           C
ATOM    512  ND1 HIS A  24      67.536  61.131  96.923  1.00  0.00           N
ATOM    513  CG  HIS A  24      67.466  61.241  95.553  1.00  0.00           C
ATOM    514  CE1 HIS A  24      68.345  62.110  97.303  1.00  0.00           C
ATOM    516  NE2 HIS A  24      68.775  62.851  96.244  1.00  0.00           N
ATOM    518  CD2 HIS A  24      68.195  62.310  95.124  1.00  0.00           C
ATOM    520  C   HIS A  24      68.436  58.491  95.374  1.00  0.00           C
ATOM    521  O   HIS A  24      69.536  58.941  95.673  1.00  0.00           O
ATOM    522  N   ASN A  25      67.896  57.421  96.003  1.00  0.00           N
ATOM    524  CA  ASN A  25      68.536  56.671  97.063  1.00  0.00           C
ATOM    526  CB  ASN A  25      67.545  56.281  98.213  1.00  0.00           C
ATOM    529  CG  ASN A  25      66.875  57.461  98.914  1.00  0.00           C
ATOM    530  OD1 ASN A  25      67.026  57.671 100.124  1.00  0.00           O
ATOM    531  ND2 ASN A  25      66.056  58.241  98.173  1.00  0.00           N
ATOM    534  C   ASN A  25      69.076  55.351  96.533  1.00  0.00           C
ATOM    535  O   ASN A  25      69.686  54.601  97.284  1.00  0.00           O
ATOM    536  N   GLN A  26      68.845  55.051  95.243  1.00  0.00           N
ATOM    538  CA  GLN A  26      69.235  53.860  94.503  1.00  0.00           C
ATOM    540  CB  GLN A  26      70.726  53.871  94.073  1.00  0.00           C
ATOM    543  CG  GLN A  26      71.796  54.000  95.173  1.00  0.00           C
ATOM    546  CD  GLN A  26      73.195  54.121  94.563  1.00  0.00           C
ATOM    547  OE1 GLN A  26      73.786  53.141  94.104  1.00  0.00           O
ATOM    548  NE2 GLN A  26      73.765  55.351  94.583  1.00  0.00           N
ATOM    551  C   GLN A  26      68.646  52.441  94.734  1.00  0.00           C
ATOM    552  O   GLN A  26      69.235  51.520  94.163  1.00  0.00           O
ATOM    553  N   PRO A  27      67.536  52.091  95.433  1.00  0.00           N
ATOM    554  CD  PRO A  27      66.896  52.931  96.444  1.00  0.00           C
ATOM    557  CA  PRO A  27      67.015  50.730  95.524  1.00  0.00           C
ATOM    559  CB  PRO A  27      65.625  50.911  96.134  1.00  0.00           C
ATOM    562  CG  PRO A  27      65.815  52.071  97.104  1.00  0.00           C
ATOM    565  C   PRO A  27      66.976  49.841  94.293  1.00  0.00           C
ATOM    566  O   PRO A  27      67.586  48.771  94.334  1.00  0.00           O
ATOM    567  N   GLY A  28      66.196  50.211  93.253  1.00  0.00           N
ATOM    569  CA  GLY A  28      65.945  49.361  92.094  1.00  0.00           C
ATOM    572  C   GLY A  28      66.415  49.921  90.804  1.00  0.00           C
ATOM    573  O   GLY A  28      66.756  49.210  89.864  1.00  0.00           O
ATOM    574  N   LEU A  29      66.476  51.261  90.704  1.00  0.00           N
ATOM    576  CA  LEU A  29      66.936  51.931  89.524  1.00  0.00           C
ATOM    578  CB  LEU A  29      66.125  53.251  89.303  1.00  0.00           C
ATOM    581  CG  LEU A  29      66.056  53.790  87.854  1.00  0.00           C
ATOM    583  CD1 LEU A  29      67.436  54.220  87.343  1.00  0.00           C
ATOM    587  CD2 LEU A  29      65.315  52.831  86.914  1.00  0.00           C
ATOM    591  C   LEU A  29      68.455  52.141  89.653  1.00  0.00           C
ATOM    592  O   LEU A  29      68.915  53.160  90.154  1.00  0.00           O
ATOM    593  N   TYR A  30      69.245  51.141  89.213  1.00  0.00           N
ATOM    595  CA  TYR A  30      70.705  51.161  89.154  1.00  0.00           C
ATOM    597  CB  TYR A  30      71.265  49.790  88.684  1.00  0.00           C
ATOM    600  CG  TYR A  30      70.866  48.720  89.653  1.00  0.00           C
ATOM    601  CD1 TYR A  30      71.716  48.341  90.704  1.00  0.00           C
ATOM    603  CE1 TYR A  30      71.306  47.341  91.604  1.00  0.00           C
ATOM    605  CZ  TYR A  30      70.076  46.700  91.444  1.00  0.00           C
ATOM    606  OH  TYR A  30      69.656  45.671  92.323  1.00  0.00           O
ATOM    608  CD2 TYR A  30      69.635  48.081  89.513  1.00  0.00           C
ATOM    610  CE2 TYR A  30      69.235  47.071  90.393  1.00  0.00           C
ATOM    612  C   TYR A  30      71.356  52.231  88.274  1.00  0.00           C
ATOM    613  O   TYR A  30      70.826  52.621  87.234  1.00  0.00           O
ATOM    614  N   VAL A  31      72.545  52.741  88.654  1.00  0.00           N
ATOM    616  CA  VAL A  31      73.335  53.691  87.874  1.00  0.00           C
ATOM    618  CB  VAL A  31      74.546  54.311  88.584  1.00  0.00           C
ATOM    620  CG1 VAL A  31      74.165  54.711  90.024  1.00  0.00           C
ATOM    624  CG2 VAL A  31      75.765  53.391  88.654  1.00  0.00           C
ATOM    628  C   VAL A  31      73.756  53.121  86.534  1.00  0.00           C
ATOM    629  O   VAL A  31      73.985  51.910  86.383  1.00  0.00           O
ATOM    630  N   GLY A  32      73.815  53.981  85.503  1.00  0.00           N
ATOM    632  CA  GLY A  32      74.196  53.571  84.163  1.00  0.00           C
ATOM    635  C   GLY A  32      73.065  52.890  83.433  1.00  0.00           C
ATOM    636  O   GLY A  32      73.245  52.430  82.314  1.00  0.00           O
ATOM    637  N   GLN A  33      71.866  52.810  84.034  1.00  0.00           N
ATOM    639  CA  GLN A  33      70.686  52.521  83.243  1.00  0.00           C
ATOM    641  CB  GLN A  33      69.606  51.661  83.944  1.00  0.00           C
ATOM    644  CG  GLN A  33      68.576  52.360  84.823  1.00  0.00           C
ATOM    647  CD  GLN A  33      67.595  51.290  85.284  1.00  0.00           C
ATOM    648  OE1 GLN A  33      66.555  51.081  84.653  1.00  0.00           O
ATOM    649  NE2 GLN A  33      67.955  50.551  86.353  1.00  0.00           N
ATOM    652  C   GLN A  33      70.076  53.820  82.793  1.00  0.00           C
ATOM    653  O   GLN A  33      70.525  54.921  83.103  1.00  0.00           O
ATOM    654  N   GLN A  34      69.045  53.701  81.963  1.00  0.00           N
ATOM    656  CA  GLN A  34      68.725  54.680  80.994  1.00  0.00           C
ATOM    658  CB  GLN A  34      69.356  54.291  79.653  1.00  0.00           C
ATOM    661  CG  GLN A  34      70.845  54.711  79.574  1.00  0.00           C
ATOM    664  CD  GLN A  34      71.625  53.880  78.564  1.00  0.00           C
ATOM    665  OE1 GLN A  34      71.646  52.651  78.663  1.00  0.00           O
ATOM    666  NE2 GLN A  34      72.265  54.551  77.583  1.00  0.00           N
ATOM    669  C   GLN A  34      67.235  54.761  80.883  1.00  0.00           C
ATOM    670  O   GLN A  34      66.536  53.750  80.914  1.00  0.00           O
ATOM    671  N   ALA A  35      66.726  56.001  80.813  1.00  0.00           N
ATOM    673  CA  ALA A  35      65.326  56.231  81.014  1.00  0.00           C
ATOM    675  CB  ALA A  35      65.015  56.360  82.524  1.00  0.00           C
ATOM    679  C   ALA A  35      64.885  57.451  80.243  1.00  0.00           C
ATOM    680  O   ALA A  35      65.686  58.150  79.633  1.00  0.00           O
ATOM    681  N   ARG A  36      63.565  57.721  80.203  1.00  0.00           N
ATOM    683  CA  ARG A  36      63.055  59.041  79.893  1.00  0.00           C
ATOM    685  CB  ARG A  36      61.755  59.000  79.023  1.00  0.00           C
ATOM    688  CG  ARG A  36      61.415  57.841  78.044  1.00  0.00           C
ATOM    691  CD  ARG A  36      62.296  57.661  76.803  1.00  0.00           C
ATOM    694  NE  ARG A  36      61.405  57.271  75.664  1.00  0.00           N
ATOM    696  CZ  ARG A  36      61.685  56.441  74.663  1.00  0.00           C
ATOM    697  NH1 ARG A  36      62.725  55.641  74.604  1.00  0.00           N
ATOM    700  NH2 ARG A  36      60.885  56.380  73.634  1.00  0.00           N
ATOM    703  C   ARG A  36      62.766  59.731  81.254  1.00  0.00           C
ATOM    704  O   ARG A  36      62.226  59.081  82.153  1.00  0.00           O
ATOM    705  N   PHE A  37      63.106  61.031  81.423  1.00  0.00           N
ATOM    707  CA  PHE A  37      62.705  61.921  82.514  1.00  0.00           C
ATOM    709  CB  PHE A  37      63.946  62.570  83.204  1.00  0.00           C
ATOM    712  CG  PHE A  37      64.745  61.621  84.054  1.00  0.00           C
ATOM    713  CD1 PHE A  37      64.146  60.581  84.783  1.00  0.00           C
ATOM    715  CE1 PHE A  37      64.905  59.761  85.623  1.00  0.00           C
ATOM    717  CZ  PHE A  37      66.286  59.961  85.734  1.00  0.00           C
ATOM    719  CD2 PHE A  37      66.116  61.850  84.233  1.00  0.00           C
ATOM    721  CE2 PHE A  37      66.896  61.011  85.043  1.00  0.00           C
ATOM    723  C   PHE A  37      61.885  63.051  81.904  1.00  0.00           C
ATOM    724  O   PHE A  37      62.096  63.371  80.743  1.00  0.00           O
ATOM    725  N   GLY A  38      60.876  63.650  82.543  1.00  0.00           N
ATOM    727  CA  GLY A  38      60.196  64.731  81.823  1.00  0.00           C
ATOM    730  C   GLY A  38      59.225  65.521  82.633  1.00  0.00           C
ATOM    731  O   GLY A  38      59.115  65.381  83.844  1.00  0.00           O
ATOM    732  N   GLY A  39      58.465  66.400  81.954  1.00  0.00           N
ATOM    734  CA  GLY A  39      57.475  67.261  82.574  1.00  0.00           C
ATOM    737  C   GLY A  39      57.845  68.691  82.524  1.00  0.00           C
ATOM    738  O   GLY A  39      58.686  69.110  81.733  1.00  0.00           O
ATOM    739  N   LYS A  40      57.175  69.511  83.363  1.00  0.00           N
ATOM    741  CA  LYS A  40      57.425  70.930  83.523  1.00  0.00           C
ATOM    743  CB  LYS A  40      56.295  71.680  84.264  1.00  0.00           C
ATOM    746  CG  LYS A  40      56.415  73.220  84.174  1.00  0.00           C
ATOM    749  CD  LYS A  40      55.076  73.961  84.353  1.00  0.00           C
ATOM    752  CE  LYS A  40      55.116  75.430  83.904  1.00  0.00           C
ATOM    755  NZ  LYS A  40      55.946  76.201  84.834  1.00  0.00           N
ATOM    759  C   LYS A  40      58.795  71.220  84.113  1.00  0.00           C
ATOM    760  O   LYS A  40      59.346  70.411  84.864  1.00  0.00           O
ATOM    761  N   VAL A  41      59.365  72.381  83.713  1.00  0.00           N
ATOM    763  CA  VAL A  41      60.776  72.661  83.844  1.00  0.00           C
ATOM    765  CB  VAL A  41      61.446  72.521  82.493  1.00  0.00           C
ATOM    767  CG1 VAL A  41      62.966  72.500  82.654  1.00  0.00           C
ATOM    771  CG2 VAL A  41      60.995  71.231  81.793  1.00  0.00           C
ATOM    775  C   VAL A  41      61.006  74.091  84.334  1.00  0.00           C
ATOM    776  O   VAL A  41      60.345  75.031  83.894  1.00  0.00           O
ATOM    777  N   ILE A  42      61.955  74.271  85.284  1.00  0.00           N
ATOM    779  CA  ILE A  42      62.545  75.540  85.693  1.00  0.00           C
ATOM    781  CB  ILE A  42      63.255  75.430  87.054  1.00  0.00           C
ATOM    783  CG2 ILE A  42      63.806  76.780  87.553  1.00  0.00           C
ATOM    787  CG1 ILE A  42      64.286  74.261  87.094  1.00  0.00           C
ATOM    790  CD  ILE A  42      65.756  74.661  87.234  1.00  0.00           C
ATOM    794  C   ILE A  42      63.425  76.211  84.633  1.00  0.00           C
ATOM    795  O   ILE A  42      64.106  75.540  83.863  1.00  0.00           O
ATOM    796  N   ASN A  43      63.416  77.570  84.573  1.00  0.00           N
ATOM    798  CA  ASN A  43      64.125  78.470  83.663  1.00  0.00           C
ATOM    800  CB  ASN A  43      63.806  79.961  84.034  1.00  0.00           C
ATOM    803  CG  ASN A  43      62.335  80.350  83.834  1.00  0.00           C
ATOM    804  OD1 ASN A  43      61.885  80.630  82.714  1.00  0.00           O
ATOM    805  ND2 ASN A  43      61.566  80.490  84.934  1.00  0.00           N
ATOM    808  C   ASN A  43      65.665  78.331  83.503  1.00  0.00           C
ATOM    809  O   ASN A  43      66.265  79.131  82.793  1.00  0.00           O
ATOM    810  N   VAL A  44      66.306  77.310  84.104  1.00  0.00           N
ATOM    812  CA  VAL A  44      67.606  76.750  83.723  1.00  0.00           C
ATOM    814  CB  VAL A  44      67.606  76.031  82.353  1.00  0.00           C
ATOM    816  CG1 VAL A  44      67.616  76.970  81.134  1.00  0.00           C
ATOM    820  CG2 VAL A  44      68.775  75.040  82.234  1.00  0.00           C
ATOM    824  C   VAL A  44      68.856  77.581  83.993  1.00  0.00           C
ATOM    825  O   VAL A  44      68.905  78.811  83.883  1.00  0.00           O
ATOM    826  N   ILE A  45      69.955  76.890  84.363  1.00  0.00           N
ATOM    828  CA  ILE A  45      71.256  77.490  84.573  1.00  0.00           C
ATOM    830  CB  ILE A  45      71.786  77.341  85.994  1.00  0.00           C
ATOM    832  CG2 ILE A  45      70.906  78.210  86.914  1.00  0.00           C
ATOM    836  CG1 ILE A  45      71.856  75.871  86.473  1.00  0.00           C
ATOM    839  CD  ILE A  45      72.766  75.701  87.694  1.00  0.00           C
ATOM    843  C   ILE A  45      72.205  76.881  83.584  1.00  0.00           C
ATOM    844  O   ILE A  45      72.146  75.691  83.274  1.00  0.00           O
ATOM    845  N   ASN A  46      73.106  77.680  83.014  1.00  0.00           N
ATOM    847  CA  ASN A  46      74.076  77.201  82.043  1.00  0.00           C
ATOM    849  CB  ASN A  46      73.606  77.381  80.573  1.00  0.00           C
ATOM    852  CG  ASN A  46      73.186  78.811  80.234  1.00  0.00           C
ATOM    853  OD1 ASN A  46      74.016  79.701  80.004  1.00  0.00           O
ATOM    854  ND2 ASN A  46      71.856  79.061  80.154  1.00  0.00           N
ATOM    857  C   ASN A  46      75.396  77.871  82.343  1.00  0.00           C
ATOM    858  O   ASN A  46      75.435  78.921  82.983  1.00  0.00           O
ATOM    859  N   GLY A  47      76.495  77.201  81.954  1.00  0.00           N
ATOM    861  CA  GLY A  47      77.845  77.691  82.174  1.00  0.00           C
ATOM    864  C   GLY A  47      78.235  78.621  81.064  1.00  0.00           C
ATOM    865  O   GLY A  47      77.756  78.481  79.954  1.00  0.00           O
ATOM    866  N   LYS A  48      79.196  79.530  81.303  1.00  0.00           N
ATOM    868  CA  LYS A  48      79.666  80.461  80.273  1.00  0.00           C
ATOM    870  CB  LYS A  48      80.485  81.611  80.903  1.00  0.00           C
ATOM    873  CG  LYS A  48      79.625  82.681  81.593  1.00  0.00           C
ATOM    876  CD  LYS A  48      78.716  83.381  80.584  1.00  0.00           C
ATOM    879  CE  LYS A  48      77.976  84.601  81.124  1.00  0.00           C
ATOM    882  NZ  LYS A  48      77.095  85.161  80.063  1.00  0.00           N
ATOM    886  C   LYS A  48      80.536  79.810  79.213  1.00  0.00           C
ATOM    887  O   LYS A  48      80.885  80.381  78.193  1.00  0.00           O
ATOM    888  N   THR A  49      80.906  78.560  79.484  1.00  0.00           N
ATOM    890  CA  THR A  49      81.716  77.731  78.634  1.00  0.00           C
ATOM    892  CB  THR A  49      82.116  76.481  79.414  1.00  0.00           C
ATOM    894  OG1 THR A  49      80.965  75.771  79.864  1.00  0.00           O
ATOM    896  CG2 THR A  49      82.915  76.911  80.654  1.00  0.00           C
ATOM    900  C   THR A  49      80.945  77.310  77.413  1.00  0.00           C
ATOM    901  O   THR A  49      81.556  76.900  76.433  1.00  0.00           O
ATOM    902  N   ASP A  50      79.595  77.350  77.494  1.00  0.00           N
ATOM    904  CA  ASP A  50      78.725  77.051  76.394  1.00  0.00           C
ATOM    906  CB  ASP A  50      78.765  78.150  75.273  1.00  0.00           C
ATOM    909  CG  ASP A  50      78.265  79.521  75.763  1.00  0.00           C
ATOM    910  OD1 ASP A  50      77.726  79.621  76.893  1.00  0.00           O
ATOM    911  OD2 ASP A  50      78.335  80.521  74.983  1.00  0.00           O
ATOM    912  C   ASP A  50      78.856  75.561  75.983  1.00  0.00           C
ATOM    913  O   ASP A  50      78.795  75.171  74.823  1.00  0.00           O
ATOM    914  N   THR A  51      79.106  74.680  76.993  1.00  0.00           N
ATOM    916  CA  THR A  51      79.196  73.220  76.834  1.00  0.00           C
ATOM    918  CB  THR A  51      80.665  72.720  76.783  1.00  0.00           C
ATOM    920  OG1 THR A  51      80.866  71.311  76.904  1.00  0.00           O
ATOM    922  CG2 THR A  51      81.455  73.341  77.933  1.00  0.00           C
ATOM    926  C   THR A  51      78.356  72.470  77.883  1.00  0.00           C
ATOM    927  O   THR A  51      78.175  71.261  77.804  1.00  0.00           O
ATOM    928  N   LEU A  52      77.766  73.171  78.874  1.00  0.00           N
ATOM    930  CA  LEU A  52      77.095  72.500  79.993  1.00  0.00           C
ATOM    932  CB  LEU A  52      78.065  72.341  81.223  1.00  0.00           C
ATOM    935  CG  LEU A  52      78.946  71.060  81.414  1.00  0.00           C
ATOM    937  CD1 LEU A  52      78.186  69.751  81.213  1.00  0.00           C
ATOM    941  CD2 LEU A  52      80.226  71.011  80.564  1.00  0.00           C
ATOM    945  C   LEU A  52      75.856  73.320  80.433  1.00  0.00           C
ATOM    946  O   LEU A  52      75.906  74.540  80.553  1.00  0.00           O
ATOM    947  N   LEU A  53      74.726  72.630  80.753  1.00  0.00           N
ATOM    949  CA  LEU A  53      73.625  73.191  81.554  1.00  0.00           C
ATOM    951  CB  LEU A  53      72.275  73.551  80.833  1.00  0.00           C
ATOM    954  CG  LEU A  53      72.296  73.951  79.364  1.00  0.00           C
ATOM    956  CD1 LEU A  53      72.335  72.711  78.483  1.00  0.00           C
ATOM    960  CD2 LEU A  53      70.995  74.710  79.014  1.00  0.00           C
ATOM    964  C   LEU A  53      73.265  72.191  82.633  1.00  0.00           C
ATOM    965  O   LEU A  53      73.655  71.021  82.584  1.00  0.00           O
ATOM    966  N   GLU A  54      72.506  72.630  83.654  1.00  0.00           N
ATOM    968  CA  GLU A  54      71.915  71.731  84.643  1.00  0.00           C
ATOM    970  CB  GLU A  54      72.655  71.761  86.014  1.00  0.00           C
ATOM    973  CG  GLU A  54      74.125  71.290  85.903  1.00  0.00           C
ATOM    976  CD  GLU A  54      74.845  71.060  87.223  1.00  0.00           C
ATOM    977  OE1 GLU A  54      74.226  70.430  88.123  1.00  0.00           O
ATOM    978  OE2 GLU A  54      76.025  71.470  87.353  1.00  0.00           O
ATOM    979  C   GLU A  54      70.455  72.100  84.823  1.00  0.00           C
ATOM    980  O   GLU A  54      70.116  73.261  85.063  1.00  0.00           O
ATOM    981  N   ILE A  55      69.546  71.121  84.694  1.00  0.00           N
ATOM    983  CA  ILE A  55      68.125  71.400  84.594  1.00  0.00           C
ATOM    985  CB  ILE A  55      67.696  71.531  83.143  1.00  0.00           C
ATOM    987  CG2 ILE A  55      67.565  70.161  82.454  1.00  0.00           C
ATOM    991  CG1 ILE A  55      66.436  72.411  83.033  1.00  0.00           C
ATOM    994  CD  ILE A  55      66.095  72.811  81.604  1.00  0.00           C
ATOM    998  C   ILE A  55      67.385  70.320  85.354  1.00  0.00           C
ATOM    999  O   ILE A  55      67.995  69.400  85.883  1.00  0.00           O
ATOM   1000  N   SER A  56      66.056  70.441  85.524  1.00  0.00           N
ATOM   1002  CA  SER A  56      65.295  69.581  86.423  1.00  0.00           C
ATOM   1004  CB  SER A  56      65.235  70.191  87.843  1.00  0.00           C
ATOM   1007  OG  SER A  56      66.516  70.470  88.393  1.00  0.00           O
ATOM   1009  C   SER A  56      63.845  69.570  85.994  1.00  0.00           C
ATOM   1010  O   SER A  56      63.325  70.621  85.584  1.00  0.00           O
ATOM   1011  N   VAL A  57      63.135  68.420  86.084  1.00  0.00           N
ATOM   1013  CA  VAL A  57      61.815  68.261  85.483  1.00  0.00           C
ATOM   1015  CB  VAL A  57      61.896  67.701  84.063  1.00  0.00           C
ATOM   1017  CG1 VAL A  57      62.795  68.571  83.173  1.00  0.00           C
ATOM   1021  CG2 VAL A  57      62.436  66.261  84.063  1.00  0.00           C
ATOM   1025  C   VAL A  57      60.895  67.360  86.334  1.00  0.00           C
ATOM   1026  O   VAL A  57      61.385  66.570  87.133  1.00  0.00           O
ATOM   1027  N   LEU A  58      59.556  67.490  86.134  1.00  0.00           N
ATOM   1029  CA  LEU A  58      58.506  66.570  86.604  1.00  0.00           C
ATOM   1031  CB  LEU A  58      58.486  66.421  88.154  1.00  0.00           C
ATOM   1034  CG  LEU A  58      57.856  65.180  88.853  1.00  0.00           C
ATOM   1036  CD1 LEU A  58      57.795  65.481  90.354  1.00  0.00           C
ATOM   1040  CD2 LEU A  58      56.516  64.571  88.414  1.00  0.00           C
ATOM   1044  C   LEU A  58      57.145  67.170  86.204  1.00  0.00           C
ATOM   1045  O   LEU A  58      57.005  68.391  86.233  1.00  0.00           O
ATOM   1046  N   PRO A  59      56.106  66.430  85.804  1.00  0.00           N
ATOM   1047  CD  PRO A  59      56.266  65.121  85.154  1.00  0.00           C
ATOM   1050  CA  PRO A  59      54.745  66.930  85.573  1.00  0.00           C
ATOM   1052  CB  PRO A  59      53.955  65.611  85.664  1.00  0.00           C
ATOM   1055  CG  PRO A  59      54.845  64.571  84.993  1.00  0.00           C
ATOM   1058  C   PRO A  59      54.066  67.991  86.464  1.00  0.00           C
ATOM   1059  O   PRO A  59      53.296  67.621  87.343  1.00  0.00           O
ATOM   1060  N   LEU A  60      54.255  69.311  86.233  1.00  0.00           N
ATOM   1062  CA  LEU A  60      53.585  70.381  86.973  1.00  0.00           C
ATOM   1064  CB  LEU A  60      54.645  71.411  87.434  1.00  0.00           C
ATOM   1067  CG  LEU A  60      54.346  72.210  88.713  1.00  0.00           C
ATOM   1069  CD1 LEU A  60      55.175  73.490  88.673  1.00  0.00           C
ATOM   1073  CD2 LEU A  60      52.875  72.551  88.984  1.00  0.00           C
ATOM   1077  C   LEU A  60      52.616  71.100  86.043  1.00  0.00           C
ATOM   1078  O   LEU A  60      53.036  71.750  85.103  1.00  0.00           O
ATOM   1079  N   ASP A  61      51.295  71.011  86.283  1.00  0.00           N
ATOM   1081  CA  ASP A  61      50.235  71.640  85.514  1.00  0.00           C
ATOM   1083  CB  ASP A  61      48.856  71.091  85.984  1.00  0.00           C
ATOM   1086  CG  ASP A  61      48.606  71.250  87.473  1.00  0.00           C
ATOM   1087  OD1 ASP A  61      49.575  71.430  88.253  1.00  0.00           O
ATOM   1088  OD2 ASP A  61      47.425  71.081  87.883  1.00  0.00           O
ATOM   1089  C   ASP A  61      50.216  73.180  85.533  1.00  0.00           C
ATOM   1090  O   ASP A  61      49.955  73.831  84.513  1.00  0.00           O
ATOM   1091  N   SER A  62      50.475  73.781  86.704  1.00  0.00           N
ATOM   1093  CA  SER A  62      50.576  75.220  86.914  1.00  0.00           C
ATOM   1095  CB  SER A  62      49.866  75.600  88.253  1.00  0.00           C
ATOM   1098  OG  SER A  62      50.475  74.930  89.353  1.00  0.00           O
ATOM   1100  C   SER A  62      52.015  75.741  86.873  1.00  0.00           C
ATOM   1101  O   SER A  62      52.705  75.701  85.854  1.00  0.00           O
ATOM   1102  N   TYR A  63      52.516  76.290  87.983  1.00  0.00           N
ATOM   1104  CA  TYR A  63      53.856  76.831  88.113  1.00  0.00           C
ATOM   1106  CB  TYR A  63      53.955  78.331  87.714  1.00  0.00           C
ATOM   1109  CG  TYR A  63      53.065  79.201  88.554  1.00  0.00           C
ATOM   1110  CD1 TYR A  63      53.525  79.731  89.773  1.00  0.00           C
ATOM   1112  CE1 TYR A  63      52.675  80.511  90.573  1.00  0.00           C
ATOM   1114  CZ  TYR A  63      51.356  80.750  90.144  1.00  0.00           C
ATOM   1115  OH  TYR A  63      50.456  81.560  90.854  1.00  0.00           O
ATOM   1117  CD2 TYR A  63      51.766  79.481  88.134  1.00  0.00           C
ATOM   1119  CE2 TYR A  63      50.906  80.241  88.933  1.00  0.00           C
ATOM   1121  C   TYR A  63      54.356  76.601  89.524  1.00  0.00           C
ATOM   1122  O   TYR A  63      53.585  76.371  90.454  1.00  0.00           O
ATOM   1123  N   ALA A  64      55.685  76.640  89.694  1.00  0.00           N
ATOM   1125  CA  ALA A  64      56.306  76.500  90.973  1.00  0.00           C
ATOM   1127  CB  ALA A  64      56.745  75.051  91.293  1.00  0.00           C
ATOM   1131  C   ALA A  64      57.525  77.391  90.953  1.00  0.00           C
ATOM   1132  O   ALA A  64      57.956  77.890  89.913  1.00  0.00           O
ATOM   1133  N   LYS A  65      58.055  77.610  92.164  1.00  0.00           N
ATOM   1135  CA  LYS A  65      59.406  77.970  92.524  1.00  0.00           C
ATOM   1137  CB  LYS A  65      59.645  77.570  94.014  1.00  0.00           C
ATOM   1140  CG  LYS A  65      58.565  78.070  94.983  1.00  0.00           C
ATOM   1143  CD  LYS A  65      58.626  77.400  96.374  1.00  0.00           C
ATOM   1146  CE  LYS A  65      59.876  77.621  97.233  1.00  0.00           C
ATOM   1149  NZ  LYS A  65      60.846  76.520  97.093  1.00  0.00           N
ATOM   1153  C   LYS A  65      60.485  77.261  91.704  1.00  0.00           C
ATOM   1154  O   LYS A  65      60.235  76.180  91.184  1.00  0.00           O
ATOM   1155  N   PRO A  66      61.696  77.790  91.593  1.00  0.00           N
ATOM   1156  CD  PRO A  66      62.065  79.161  91.954  1.00  0.00           C
ATOM   1159  CA  PRO A  66      62.865  76.970  91.313  1.00  0.00           C
ATOM   1161  CB  PRO A  66      64.066  77.900  91.523  1.00  0.00           C
ATOM   1164  CG  PRO A  66      63.536  79.061  92.374  1.00  0.00           C
ATOM   1167  C   PRO A  66      63.005  75.671  92.083  1.00  0.00           C
ATOM   1168  O   PRO A  66      62.565  75.561  93.223  1.00  0.00           O
ATOM   1169  N   ASP A  67      63.655  74.731  91.394  1.00  0.00           N
ATOM   1171  CA  ASP A  67      64.185  73.451  91.803  1.00  0.00           C
ATOM   1173  CB  ASP A  67      63.705  72.820  93.143  1.00  0.00           C
ATOM   1176  CG  ASP A  67      64.656  73.091  94.293  1.00  0.00           C
ATOM   1177  OD1 ASP A  67      65.396  74.101  94.253  1.00  0.00           O
ATOM   1178  OD2 ASP A  67      64.666  72.261  95.243  1.00  0.00           O
ATOM   1179  C   ASP A  67      63.896  72.551  90.634  1.00  0.00           C
ATOM   1180  O   ASP A  67      64.826  72.070  89.993  1.00  0.00           O
ATOM   1181  N   ILE A  68      62.606  72.391  90.284  1.00  0.00           N
ATOM   1183  CA  ILE A  68      62.116  71.741  89.073  1.00  0.00           C
ATOM   1185  CB  ILE A  68      61.165  72.640  88.253  1.00  0.00           C
ATOM   1187  CG2 ILE A  68      60.396  71.881  87.164  1.00  0.00           C
ATOM   1191  CG1 ILE A  68      60.266  73.600  89.084  1.00  0.00           C
ATOM   1194  CD  ILE A  68      59.315  74.451  88.213  1.00  0.00           C
ATOM   1198  C   ILE A  68      61.485  70.430  89.433  1.00  0.00           C
ATOM   1199  O   ILE A  68      62.106  69.371  89.404  1.00  0.00           O
ATOM   1200  N   GLU A  69      60.216  70.511  89.783  1.00  0.00           N
ATOM   1202  CA  GLU A  69      59.396  69.441  90.183  1.00  0.00           C
ATOM   1204  CB  GLU A  69      59.635  69.180  91.683  1.00  0.00           C
ATOM   1207  CG  GLU A  69      59.136  70.261  92.673  1.00  0.00           C
ATOM   1210  CD  GLU A  69      60.025  71.491  92.834  1.00  0.00           C
ATOM   1211  OE1 GLU A  69      61.225  71.290  93.154  1.00  0.00           O
ATOM   1212  OE2 GLU A  69      59.515  72.630  92.734  1.00  0.00           O
ATOM   1213  C   GLU A  69      57.966  69.850  89.884  1.00  0.00           C
ATOM   1214  O   GLU A  69      57.655  70.941  89.404  1.00  0.00           O
ATOM   1215  N   ALA A  70      57.065  68.890  90.133  1.00  0.00           N
ATOM   1217  CA  ALA A  70      55.656  68.951  89.913  1.00  0.00           C
ATOM   1219  CB  ALA A  70      55.116  67.540  89.694  1.00  0.00           C
ATOM   1223  C   ALA A  70      54.955  69.561  91.084  1.00  0.00           C
ATOM   1224  O   ALA A  70      55.565  69.921  92.083  1.00  0.00           O
ATOM   1225  N   ASN A  71      53.616  69.631  90.994  1.00  0.00           N
ATOM   1227  CA  ASN A  71      52.725  69.970  92.083  1.00  0.00           C
ATOM   1229  CB  ASN A  71      51.275  69.941  91.503  1.00  0.00           C
ATOM   1232  CG  ASN A  71      50.326  70.780  92.343  1.00  0.00           C
ATOM   1233  OD1 ASN A  71      50.666  71.261  93.424  1.00  0.00           O
ATOM   1234  ND2 ASN A  71      49.085  70.960  91.844  1.00  0.00           N
ATOM   1237  C   ASN A  71      52.925  68.991  93.253  1.00  0.00           C
ATOM   1238  O   ASN A  71      52.946  69.350  94.423  1.00  0.00           O
ATOM   1239  N   TYR A  72      53.205  67.720  92.893  1.00  0.00           N
ATOM   1241  CA  TYR A  72      53.606  66.640  93.783  1.00  0.00           C
ATOM   1243  CB  TYR A  72      53.806  65.320  92.983  1.00  0.00           C
ATOM   1246  CG  TYR A  72      52.525  64.841  92.353  1.00  0.00           C
ATOM   1247  CD1 TYR A  72      52.085  65.320  91.103  1.00  0.00           C
ATOM   1249  CE1 TYR A  72      50.925  64.810  90.503  1.00  0.00           C
ATOM   1251  CZ  TYR A  72      50.205  63.801  91.143  1.00  0.00           C
ATOM   1252  OH  TYR A  72      49.055  63.261  90.533  1.00  0.00           O
ATOM   1254  CD2 TYR A  72      51.786  63.810  92.973  1.00  0.00           C
ATOM   1256  CE2 TYR A  72      50.635  63.301  92.374  1.00  0.00           C
ATOM   1258  C   TYR A  72      54.905  66.911  94.554  1.00  0.00           C
ATOM   1259  O   TYR A  72      55.116  66.430  95.664  1.00  0.00           O
ATOM   1260  N   GLN A  73      55.815  67.671  93.923  1.00  0.00           N
ATOM   1262  CA  GLN A  73      56.935  68.341  94.543  1.00  0.00           C
ATOM   1264  CB  GLN A  73      56.525  69.290  95.703  1.00  0.00           C
ATOM   1267  CG  GLN A  73      57.585  70.390  96.013  1.00  0.00           C
ATOM   1270  CD  GLN A  73      57.196  71.380  97.113  1.00  0.00           C
ATOM   1271  OE1 GLN A  73      58.026  72.150  97.594  1.00  0.00           O
ATOM   1272  NE2 GLN A  73      55.916  71.351  97.553  1.00  0.00           N
ATOM   1275  C   GLN A  73      58.146  67.461  94.843  1.00  0.00           C
ATOM   1276  O   GLN A  73      58.716  67.470  95.934  1.00  0.00           O
ATOM   1277  N   GLY A  74      58.595  66.631  93.874  1.00  0.00           N
ATOM   1279  CA  GLY A  74      59.786  65.811  94.063  1.00  0.00           C
ATOM   1282  C   GLY A  74      60.825  66.011  93.003  1.00  0.00           C
ATOM   1283  O   GLY A  74      60.815  65.261  92.034  1.00  0.00           O
ATOM   1284  N   ARG A  75      61.766  66.981  93.173  1.00  0.00           N
ATOM   1286  CA  ARG A  75      62.795  67.261  92.174  1.00  0.00           C
ATOM   1288  CB  ARG A  75      63.756  68.430  92.594  1.00  0.00           C
ATOM   1291  CG  ARG A  75      64.975  68.621  91.654  1.00  0.00           C
ATOM   1294  CD  ARG A  75      65.826  69.871  91.873  1.00  0.00           C
ATOM   1297  NE  ARG A  75      67.085  69.600  92.654  1.00  0.00           N
ATOM   1299  CZ  ARG A  75      68.046  70.511  92.743  1.00  0.00           C
ATOM   1300  NH1 ARG A  75      67.875  71.750  92.323  1.00  0.00           N
ATOM   1303  NH2 ARG A  75      69.196  70.250  93.333  1.00  0.00           N
ATOM   1306  C   ARG A  75      63.665  66.071  91.803  1.00  0.00           C
ATOM   1307  O   ARG A  75      64.185  65.360  92.673  1.00  0.00           O
ATOM   1308  N   LEU A  76      63.936  65.911  90.503  1.00  0.00           N
ATOM   1310  CA  LEU A  76      65.155  65.270  90.084  1.00  0.00           C
ATOM   1312  CB  LEU A  76      64.876  63.961  89.323  1.00  0.00           C
ATOM   1315  CG  LEU A  76      66.076  63.011  89.283  1.00  0.00           C
ATOM   1317  CD1 LEU A  76      66.506  62.581  90.704  1.00  0.00           C
ATOM   1321  CD2 LEU A  76      65.716  61.791  88.453  1.00  0.00           C
ATOM   1325  C   LEU A  76      65.916  66.261  89.233  1.00  0.00           C
ATOM   1326  O   LEU A  76      65.326  67.030  88.484  1.00  0.00           O
ATOM   1327  N   LEU A  77      67.245  66.320  89.404  1.00  0.00           N
ATOM   1329  CA  LEU A  77      68.135  67.121  88.584  1.00  0.00           C
ATOM   1331  CB  LEU A  77      69.296  67.680  89.433  1.00  0.00           C
ATOM   1334  CG  LEU A  77      70.245  68.701  88.733  1.00  0.00           C
ATOM   1336  CD1 LEU A  77      70.835  69.701  89.723  1.00  0.00           C
ATOM   1340  CD2 LEU A  77      71.425  68.051  88.003  1.00  0.00           C
ATOM   1344  C   LEU A  77      68.675  66.271  87.454  1.00  0.00           C
ATOM   1345  O   LEU A  77      69.116  65.140  87.664  1.00  0.00           O
ATOM   1346  N   ALA A  78      68.675  66.831  86.233  1.00  0.00           N
ATOM   1348  CA  ALA A  78      69.175  66.250  85.024  1.00  0.00           C
ATOM   1350  CB  ALA A  78      68.095  66.271  83.914  1.00  0.00           C
ATOM   1354  C   ALA A  78      70.345  67.091  84.563  1.00  0.00           C
ATOM   1355  O   ALA A  78      70.286  68.320  84.454  1.00  0.00           O
ATOM   1356  N   ARG A  79      71.476  66.451  84.274  1.00  0.00           N
ATOM   1358  CA  ARG A  79      72.595  67.131  83.673  1.00  0.00           C
ATOM   1360  CB  ARG A  79      73.946  66.640  84.233  1.00  0.00           C
ATOM   1363  CG  ARG A  79      74.055  66.930  85.753  1.00  0.00           C
ATOM   1366  CD  ARG A  79      75.415  66.540  86.324  1.00  0.00           C
ATOM   1369  NE  ARG A  79      75.435  67.021  87.753  1.00  0.00           N
ATOM   1371  CZ  ARG A  79      76.376  66.591  88.584  1.00  0.00           C
ATOM   1372  NH1 ARG A  79      77.356  65.811  88.173  1.00  0.00           N
ATOM   1375  NH2 ARG A  79      76.366  66.900  89.864  1.00  0.00           N
ATOM   1378  C   ARG A  79      72.495  67.061  82.153  1.00  0.00           C
ATOM   1379  O   ARG A  79      71.866  66.161  81.604  1.00  0.00           O
ATOM   1380  N   GLN A  80      73.065  68.070  81.484  1.00  0.00           N
ATOM   1382  CA  GLN A  80      73.076  68.171  80.043  1.00  0.00           C
ATOM   1384  CB  GLN A  80      72.226  69.381  79.604  1.00  0.00           C
ATOM   1387  CG  GLN A  80      71.906  69.400  78.084  1.00  0.00           C
ATOM   1390  CD  GLN A  80      70.936  68.290  77.714  1.00  0.00           C
ATOM   1391  OE1 GLN A  80      71.306  67.331  77.043  1.00  0.00           O
ATOM   1392  NE2 GLN A  80      69.675  68.400  78.173  1.00  0.00           N
ATOM   1395  C   GLN A  80      74.515  68.460  79.664  1.00  0.00           C
ATOM   1396  O   GLN A  80      75.106  69.430  80.154  1.00  0.00           O
ATOM   1397  N   SER A  81      75.116  67.640  78.783  1.00  0.00           N
ATOM   1399  CA  SER A  81      76.555  67.701  78.534  1.00  0.00           C
ATOM   1401  CB  SER A  81      77.245  66.331  78.543  1.00  0.00           C
ATOM   1404  OG  SER A  81      77.175  65.720  79.834  1.00  0.00           O
ATOM   1406  C   SER A  81      76.866  68.430  77.244  1.00  0.00           C
ATOM   1407  O   SER A  81      77.976  68.381  76.724  1.00  0.00           O
ATOM   1408  N   GLY A  82      75.856  69.150  76.724  1.00  0.00           N
ATOM   1410  CA  GLY A  82      76.036  70.121  75.664  1.00  0.00           C
ATOM   1413  C   GLY A  82      75.036  71.220  75.813  1.00  0.00           C
ATOM   1414  O   GLY A  82      73.845  71.011  75.643  1.00  0.00           O
ATOM   1415  N   PHE A  83      75.485  72.470  76.053  1.00  0.00           N
ATOM   1417  CA  PHE A  83      74.675  73.680  75.894  1.00  0.00           C
ATOM   1419  CB  PHE A  83      75.235  74.860  76.764  1.00  0.00           C
ATOM   1422  CG  PHE A  83      74.656  76.240  76.484  1.00  0.00           C
ATOM   1423  CD1 PHE A  83      73.436  76.650  77.043  1.00  0.00           C
ATOM   1425  CE1 PHE A  83      72.925  77.941  76.813  1.00  0.00           C
ATOM   1427  CZ  PHE A  83      73.635  78.831  76.003  1.00  0.00           C
ATOM   1429  CD2 PHE A  83      75.356  77.161  75.684  1.00  0.00           C
ATOM   1431  CE2 PHE A  83      74.856  78.441  75.444  1.00  0.00           C
ATOM   1433  C   PHE A  83      74.455  74.000  74.414  1.00  0.00           C
ATOM   1434  O   PHE A  83      74.925  74.970  73.833  1.00  0.00           O
ATOM   1435  N   LEU A  84      73.756  73.081  73.744  1.00  0.00           N
ATOM   1437  CA  LEU A  84      73.565  73.040  72.313  1.00  0.00           C
ATOM   1439  CB  LEU A  84      74.536  72.051  71.593  1.00  0.00           C
ATOM   1442  CG  LEU A  84      76.056  72.391  71.533  1.00  0.00           C
ATOM   1444  CD1 LEU A  84      76.336  73.831  71.084  1.00  0.00           C
ATOM   1448  CD2 LEU A  84      76.845  72.051  72.804  1.00  0.00           C
ATOM   1452  C   LEU A  84      72.125  72.570  72.113  1.00  0.00           C
ATOM   1453  O   LEU A  84      71.766  71.991  71.084  1.00  0.00           O
ATOM   1454  N   ASP A  85      71.286  72.811  73.154  1.00  0.00           N
ATOM   1456  CA  ASP A  85      69.915  72.381  73.263  1.00  0.00           C
ATOM   1458  CB  ASP A  85      69.275  72.851  74.604  1.00  0.00           C
ATOM   1461  CG  ASP A  85      69.835  72.141  75.824  1.00  0.00           C
ATOM   1462  OD1 ASP A  85      70.826  71.380  75.703  1.00  0.00           O
ATOM   1463  OD2 ASP A  85      69.275  72.391  76.923  1.00  0.00           O
ATOM   1464  C   ASP A  85      69.106  72.911  72.084  1.00  0.00           C
ATOM   1465  O   ASP A  85      69.345  74.031  71.663  1.00  0.00           O
ATOM   1466  N   PRO A  86      68.135  72.231  71.463  1.00  0.00           N
ATOM   1467  CD  PRO A  86      67.906  70.790  71.624  1.00  0.00           C
ATOM   1470  CA  PRO A  86      67.675  72.711  70.153  1.00  0.00           C
ATOM   1472  CB  PRO A  86      66.875  71.520  69.613  1.00  0.00           C
ATOM   1475  CG  PRO A  86      67.635  70.331  70.194  1.00  0.00           C
ATOM   1478  C   PRO A  86      66.885  73.991  70.253  1.00  0.00           C
ATOM   1479  O   PRO A  86      67.036  74.881  69.423  1.00  0.00           O
ATOM   1480  N   VAL A  87      66.065  74.140  71.313  1.00  0.00           N
ATOM   1482  CA  VAL A  87      65.375  75.390  71.624  1.00  0.00           C
ATOM   1484  CB  VAL A  87      64.125  75.091  72.433  1.00  0.00           C
ATOM   1486  CG1 VAL A  87      63.335  76.380  72.703  1.00  0.00           C
ATOM   1490  CG2 VAL A  87      63.226  74.110  71.654  1.00  0.00           C
ATOM   1494  C   VAL A  87      66.306  76.341  72.383  1.00  0.00           C
ATOM   1495  O   VAL A  87      66.106  77.551  72.394  1.00  0.00           O
ATOM   1496  N   ASN A  88      67.345  75.780  73.033  1.00  0.00           N
ATOM   1498  CA  ASN A  88      68.226  76.341  74.054  1.00  0.00           C
ATOM   1500  CB  ASN A  88      68.845  77.701  73.654  1.00  0.00           C
ATOM   1503  CG  ASN A  88      70.186  77.890  74.353  1.00  0.00           C
ATOM   1504  OD1 ASN A  88      70.606  77.131  75.214  1.00  0.00           O
ATOM   1505  ND2 ASN A  88      70.945  78.911  73.883  1.00  0.00           N
ATOM   1508  C   ASN A  88      67.576  76.290  75.433  1.00  0.00           C
ATOM   1509  O   ASN A  88      68.016  76.850  76.444  1.00  0.00           O
ATOM   1510  N   TYR A  89      66.466  75.540  75.474  1.00  0.00           N
ATOM   1512  CA  TYR A  89      65.555  75.351  76.563  1.00  0.00           C
ATOM   1514  CB  TYR A  89      66.155  74.561  77.764  1.00  0.00           C
ATOM   1517  CG  TYR A  89      64.966  74.011  78.494  1.00  0.00           C
ATOM   1518  CD1 TYR A  89      64.276  72.951  77.883  1.00  0.00           C
ATOM   1520  CE1 TYR A  89      62.956  72.680  78.243  1.00  0.00           C
ATOM   1522  CZ  TYR A  89      62.326  73.420  79.233  1.00  0.00           C
ATOM   1523  OH  TYR A  89      60.965  73.201  79.473  1.00  0.00           O
ATOM   1525  CD2 TYR A  89      64.365  74.710  79.554  1.00  0.00           C
ATOM   1527  CE2 TYR A  89      63.055  74.400  79.934  1.00  0.00           C
ATOM   1529  C   TYR A  89      64.756  76.581  77.004  1.00  0.00           C
ATOM   1530  O   TYR A  89      65.235  77.511  77.653  1.00  0.00           O
ATOM   1531  N   ARG A  90      63.436  76.551  76.744  1.00  0.00           N
ATOM   1533  CA  ARG A  90      62.506  77.531  77.273  1.00  0.00           C
ATOM   1535  CB  ARG A  90      61.856  78.360  76.143  1.00  0.00           C
ATOM   1538  CG  ARG A  90      60.666  79.261  76.554  1.00  0.00           C
ATOM   1541  CD  ARG A  90      60.106  80.040  75.354  1.00  0.00           C
ATOM   1544  NE  ARG A  90      58.815  80.680  75.754  1.00  0.00           N
ATOM   1546  CZ  ARG A  90      57.606  80.241  75.393  1.00  0.00           C
ATOM   1547  NH1 ARG A  90      57.455  79.331  74.463  1.00  0.00           N
ATOM   1550  NH2 ARG A  90      56.525  80.661  76.003  1.00  0.00           N
ATOM   1553  C   ARG A  90      61.446  76.841  78.094  1.00  0.00           C
ATOM   1554  O   ARG A  90      60.776  75.941  77.583  1.00  0.00           O
ATOM   1555  N   ASN A  91      61.286  77.231  79.383  1.00  0.00           N
ATOM   1557  CA  ASN A  91      60.286  76.710  80.304  1.00  0.00           C
ATOM   1559  CB  ASN A  91      60.196  77.540  81.624  1.00  0.00           C
ATOM   1562  CG  ASN A  91      59.385  78.831  81.493  1.00  0.00           C
ATOM   1563  OD1 ASN A  91      58.376  79.011  82.183  1.00  0.00           O
ATOM   1564  ND2 ASN A  91      59.796  79.731  80.573  1.00  0.00           N
ATOM   1567  C   ASN A  91      58.905  76.390  79.734  1.00  0.00           C
ATOM   1568  O   ASN A  91      58.265  77.220  79.073  1.00  0.00           O
ATOM   1569  N   HIS A  92      58.436  75.180  80.053  1.00  0.00           N
ATOM   1571  CA  HIS A  92      57.245  74.530  79.583  1.00  0.00           C
ATOM   1573  CB  HIS A  92      57.116  74.390  78.053  1.00  0.00           C
ATOM   1576  ND1 HIS A  92      55.365  76.141  77.843  1.00  0.00           N
ATOM   1577  CG  HIS A  92      56.566  75.611  77.413  1.00  0.00           C
ATOM   1578  CE1 HIS A  92      55.146  77.161  77.043  1.00  0.00           C
ATOM   1580  NE2 HIS A  92      56.135  77.301  76.134  1.00  0.00           N
ATOM   1582  CD2 HIS A  92      57.056  76.301  76.363  1.00  0.00           C
ATOM   1584  C   HIS A  92      57.366  73.161  80.194  1.00  0.00           C
ATOM   1585  O   HIS A  92      58.216  72.970  81.064  1.00  0.00           O
ATOM   1586  N   PHE A  93      56.525  72.201  79.753  1.00  0.00           N
ATOM   1588  CA  PHE A  93      56.786  70.780  79.853  1.00  0.00           C
ATOM   1590  CB  PHE A  93      55.475  69.961  79.713  1.00  0.00           C
ATOM   1593  CG  PHE A  93      54.326  70.561  80.494  1.00  0.00           C
ATOM   1594  CD1 PHE A  93      53.546  71.601  79.944  1.00  0.00           C
ATOM   1596  CE1 PHE A  93      52.466  72.141  80.654  1.00  0.00           C
ATOM   1598  CZ  PHE A  93      52.116  71.610  81.904  1.00  0.00           C
ATOM   1600  CD2 PHE A  93      53.955  70.021  81.733  1.00  0.00           C
ATOM   1602  CE2 PHE A  93      52.845  70.530  82.423  1.00  0.00           C
ATOM   1604  C   PHE A  93      57.735  70.400  78.733  1.00  0.00           C
ATOM   1605  O   PHE A  93      57.745  71.110  77.734  1.00  0.00           O
ATOM   1606  N   VAL A  94      58.556  69.341  78.874  1.00  0.00           N
ATOM   1608  CA  VAL A  94      59.276  68.680  77.784  1.00  0.00           C
ATOM   1610  CB  VAL A  94      60.615  69.280  77.343  1.00  0.00           C
ATOM   1612  CG1 VAL A  94      60.396  70.631  76.643  1.00  0.00           C
ATOM   1616  CG2 VAL A  94      61.576  69.361  78.553  1.00  0.00           C
ATOM   1620  C   VAL A  94      59.546  67.261  78.243  1.00  0.00           C
ATOM   1621  O   VAL A  94      59.216  66.890  79.373  1.00  0.00           O
ATOM   1622  N   THR A  95      60.216  66.430  77.424  1.00  0.00           N
ATOM   1624  CA  THR A  95      60.866  65.220  77.904  1.00  0.00           C
ATOM   1626  CB  THR A  95      60.345  63.981  77.194  1.00  0.00           C
ATOM   1628  OG1 THR A  95      60.846  62.781  77.753  1.00  0.00           O
ATOM   1630  CG2 THR A  95      60.695  63.961  75.703  1.00  0.00           C
ATOM   1634  C   THR A  95      62.376  65.400  77.823  1.00  0.00           C
ATOM   1635  O   THR A  95      62.915  66.191  77.043  1.00  0.00           O
ATOM   1636  N   ILE A  96      63.125  64.691  78.684  1.00  0.00           N
ATOM   1638  CA  ILE A  96      64.565  64.731  78.754  1.00  0.00           C
ATOM   1640  CB  ILE A  96      65.086  65.581  79.913  1.00  0.00           C
ATOM   1642  CG2 ILE A  96      66.625  65.570  79.853  1.00  0.00           C
ATOM   1646  CG1 ILE A  96      64.515  67.021  79.843  1.00  0.00           C
ATOM   1649  CD  ILE A  96      65.186  67.991  80.823  1.00  0.00           C
ATOM   1653  C   ILE A  96      65.065  63.301  78.863  1.00  0.00           C
ATOM   1654  O   ILE A  96      64.556  62.491  79.624  1.00  0.00           O
ATOM   1655  N   LEU A  97      66.025  62.911  78.014  1.00  0.00           N
ATOM   1657  CA  LEU A  97      66.275  61.500  77.823  1.00  0.00           C
ATOM   1659  CB  LEU A  97      65.845  61.021  76.414  1.00  0.00           C
ATOM   1662  CG  LEU A  97      64.766  61.770  75.633  1.00  0.00           C
ATOM   1664  CD1 LEU A  97      64.796  61.261  74.183  1.00  0.00           C
ATOM   1668  CD2 LEU A  97      63.366  61.581  76.213  1.00  0.00           C
ATOM   1672  C   LEU A  97      67.756  61.201  77.994  1.00  0.00           C
ATOM   1673  O   LEU A  97      68.585  61.751  77.284  1.00  0.00           O
ATOM   1674  N   GLY A  98      68.146  60.291  78.903  1.00  0.00           N
ATOM   1676  CA  GLY A  98      69.546  59.941  79.014  1.00  0.00           C
ATOM   1679  C   GLY A  98      69.786  58.851  80.014  1.00  0.00           C
ATOM   1680  O   GLY A  98      68.876  58.301  80.623  1.00  0.00           O
ATOM   1681  N   THR A  99      71.076  58.521  80.183  1.00  0.00           N
ATOM   1683  CA  THR A  99      71.576  57.640  81.233  1.00  0.00           C
ATOM   1685  CB  THR A  99      72.976  57.110  80.893  1.00  0.00           C
ATOM   1687  OG1 THR A  99      73.305  55.900  81.563  1.00  0.00           O
ATOM   1689  CG2 THR A  99      74.076  58.121  81.223  1.00  0.00           C
ATOM   1693  C   THR A  99      71.525  58.331  82.584  1.00  0.00           C
ATOM   1694  O   THR A  99      71.685  59.551  82.694  1.00  0.00           O
ATOM   1695  N   ILE A 100      71.286  57.570  83.673  1.00  0.00           N
ATOM   1697  CA  ILE A 100      71.506  58.071  85.024  1.00  0.00           C
ATOM   1699  CB  ILE A 100      70.656  57.381  86.114  1.00  0.00           C
ATOM   1701  CG2 ILE A 100      71.106  57.851  87.524  1.00  0.00           C
ATOM   1705  CG1 ILE A 100      69.146  57.721  85.984  1.00  0.00           C
ATOM   1708  CD  ILE A 100      68.385  57.011  84.853  1.00  0.00           C
ATOM   1712  C   ILE A 100      73.006  58.011  85.313  1.00  0.00           C
ATOM   1713  O   ILE A 100      73.546  57.021  85.823  1.00  0.00           O
ATOM   1714  N   GLN A 101      73.716  59.101  84.934  1.00  0.00           N
ATOM   1716  CA  GLN A 101      75.126  59.321  85.194  1.00  0.00           C
ATOM   1718  CB  GLN A 101      75.805  60.161  84.073  1.00  0.00           C
ATOM   1721  CG  GLN A 101      77.356  60.180  84.124  1.00  0.00           C
ATOM   1724  CD  GLN A 101      77.946  59.091  83.223  1.00  0.00           C
ATOM   1725  OE1 GLN A 101      77.856  59.181  81.993  1.00  0.00           O
ATOM   1726  NE2 GLN A 101      78.476  58.001  83.793  1.00  0.00           N
ATOM   1729  C   GLN A 101      75.245  60.091  86.493  1.00  0.00           C
ATOM   1730  O   GLN A 101      75.025  61.301  86.563  1.00  0.00           O
ATOM   1731  N   GLY A 102      75.586  59.400  87.584  1.00  0.00           N
ATOM   1733  CA  GLY A 102      75.745  59.981  88.904  1.00  0.00           C
ATOM   1736  C   GLY A 102      77.156  59.641  89.384  1.00  0.00           C
ATOM   1737  OT1 GLY A 102      77.525  58.441  89.334  1.00  0.00           O
ATOM   1738  OT2 GLY A 102      77.885  60.590  89.783  1.00  0.00           O
ATOM   1739  NH3 POPEB 103       7.615  21.301  77.384  1.00  0.00           N
ATOM   1743  C12 POPEB 103       7.706  20.411  78.593  1.00  0.00           C
ATOM   1746  C11 POPEB 103       7.506  18.961  78.123  1.00  0.00           C
ATOM   1749  P   POPEB 103       4.936  18.741  77.743  1.00  0.00           P
ATOM   1750  O13 POPEB 103       4.725  19.771  78.793  1.00  0.00           O
ATOM   1751  O14 POPEB 103       4.686  17.301  78.024  1.00  0.00           O
ATOM   1752  O11 POPEB 103       4.106  19.201  76.484  1.00  0.00           O
ATOM   1753  O12 POPEB 103       6.415  18.881  77.203  1.00  0.00           O
ATOM   1754  C1  POPEB 103       4.566  19.171  75.144  1.00  0.00           C
ATOM   1757  C2  POPEB 103       4.296  17.810  74.423  1.00  0.00           C
ATOM   1759  O21 POPEB 103       3.986  18.031  73.043  1.00  0.00           O
ATOM   1760  C21 POPEB 103       4.925  18.491  72.284  1.00  0.00           C
ATOM   1761  O22 POPEB 103       6.075  18.741  72.604  1.00  0.00           O
ATOM   1762  C22 POPEB 103       4.305  18.701  70.894  1.00  0.00           C
ATOM   1765  C3  POPEB 103       3.095  17.021  75.024  1.00  0.00           C
ATOM   1768  O31 POPEB 103       2.425  16.161  74.063  1.00  0.00           O
ATOM   1769  C31 POPEB 103       3.176  15.191  73.534  1.00  0.00           C
ATOM   1770  O32 POPEB 103       4.325  14.941  73.844  1.00  0.00           O
ATOM   1771  C32 POPEB 103       2.376  14.501  72.433  1.00  0.00           C
ATOM   1774  C23 POPEB 103       4.395  17.461  69.973  1.00  0.00           C
ATOM   1777  C24 POPEB 103       3.435  17.601  68.793  1.00  0.00           C
ATOM   1780  C25 POPEB 103       3.605  16.551  67.683  1.00  0.00           C
ATOM   1783  C26 POPEB 103       3.305  15.101  68.093  1.00  0.00           C
ATOM   1786  C27 POPEB 103       3.406  14.141  66.893  1.00  0.00           C
ATOM   1789  C28 POPEB 103       2.095  13.811  66.133  1.00  0.00           C
ATOM   1792  C29 POPEB 103       1.065  14.911  66.123  1.00  0.00           C
ATOM   1794 0C21 POPEB 103       0.485  15.541  65.083  1.00  0.00           C
ATOM   1796 1C21 POPEB 103       0.685  15.291  63.613  1.00  0.00           C
ATOM   1799 2C21 POPEB 103      -0.465  15.921  62.783  1.00  0.00           C
ATOM   1802 3C21 POPEB 103      -0.485  17.461  62.883  1.00  0.00           C
ATOM   1805 4C21 POPEB 103      -1.425  18.171  61.893  1.00  0.00           C
ATOM   1808 5C21 POPEB 103      -1.305  19.701  61.993  1.00  0.00           C
ATOM   1811 6C21 POPEB 103      -1.936  20.291  63.264  1.00  0.00           C
ATOM   1814 7C21 POPEB 103      -1.745  21.811  63.394  1.00  0.00           C
ATOM   1817 8C21 POPEB 103      -2.315  22.381  64.693  1.00  0.00           C
ATOM   1821  C33 POPEB 103       3.016  13.211  71.904  1.00  0.00           C
ATOM   1824  C34 POPEB 103       2.166  12.601  70.773  1.00  0.00           C
ATOM   1827  C35 POPEB 103       2.555  11.151  70.494  1.00  0.00           C
ATOM   1830  C36 POPEB 103       3.845  10.971  69.683  1.00  0.00           C
ATOM   1833  C37 POPEB 103       3.575  10.521  68.233  1.00  0.00           C
ATOM   1836  C38 POPEB 103       4.866  10.451  67.404  1.00  0.00           C
ATOM   1839  C39 POPEB 103       4.605  10.391  65.894  1.00  0.00           C
ATOM   1842 0C31 POPEB 103       4.276   8.971  65.433  1.00  0.00           C
ATOM   1845 1C31 POPEB 103       3.986   8.851  63.933  1.00  0.00           C
ATOM   1848 2C31 POPEB 103       4.036   7.381  63.503  1.00  0.00           C
ATOM   1851 3C31 POPEB 103       3.655   7.141  62.043  1.00  0.00           C
ATOM   1854 4C31 POPEB 103       3.726   5.651  61.703  1.00  0.00           C
ATOM   1857 5C31 POPEB 103       3.365   5.331  60.253  1.00  0.00           C
ATOM   1860 6C31 POPEB 103       3.286   3.831  59.994  1.00  0.00           C
ATOM   1864  NH3 POPEC 104      68.836 102.411  33.493  1.00  0.00           N
ATOM   1868  C12 POPEC 104      69.616 103.311  32.563  1.00  0.00           C
ATOM   1871  C11 POPEC 104      68.876 103.600  31.243  1.00  0.00           C
ATOM   1874  P   POPEC 104      67.405 105.751  30.973  1.00  0.00           P
ATOM   1875  O13 POPEC 104      67.976 105.930  29.633  1.00  0.00           O
ATOM   1876  O14 POPEC 104      65.995 106.150  31.164  1.00  0.00           O
ATOM   1877  O11 POPEC 104      68.315 106.530  32.033  1.00  0.00           O
ATOM   1878  O12 POPEC 104      67.616 104.251  31.463  1.00  0.00           O
ATOM   1879  C1  POPEC 104      67.626 107.011  33.184  1.00  0.00           C
ATOM   1882  C2  POPEC 104      68.646 107.561  34.213  1.00  0.00           C
ATOM   1884  O21 POPEC 104      68.095 107.561  35.533  1.00  0.00           O
ATOM   1885  C21 POPEC 104      66.966 108.261  35.723  1.00  0.00           C
ATOM   1886  O22 POPEC 104      66.356 108.890  34.883  1.00  0.00           O
ATOM   1887  C22 POPEC 104      66.495 108.020  37.163  1.00  0.00           C
ATOM   1890  C3  POPEC 104      69.275 108.920  33.803  1.00  0.00           C
ATOM   1893  O31 POPEC 104      70.305 109.290  34.743  1.00  0.00           O
ATOM   1894  C31 POPEC 104      69.936 110.081  35.733  1.00  0.00           C
ATOM   1895  O32 POPEC 104      68.815 110.501  35.923  1.00  0.00           O
ATOM   1896  C32 POPEC 104      71.116 110.310  36.653  1.00  0.00           C
ATOM   1899  C23 POPEC 104      65.875 109.261  37.843  1.00  0.00           C
ATOM   1902  C24 POPEC 104      66.236 109.321  39.334  1.00  0.00           C
ATOM   1905  C25 POPEC 104      65.616 110.501  40.104  1.00  0.00           C
ATOM   1908  C26 POPEC 104      66.425 110.790  41.373  1.00  0.00           C
ATOM   1911  C27 POPEC 104      65.976 111.961  42.253  1.00  0.00           C
ATOM   1914  C28 POPEC 104      66.805 112.110  43.553  1.00  0.00           C
ATOM   1917  C29 POPEC 104      68.296 112.271  43.324  1.00  0.00           C
ATOM   1919 0C21 POPEC 104      69.235 112.231  44.283  1.00  0.00           C
ATOM   1921 1C21 POPEC 104      69.006 112.061  45.764  1.00  0.00           C
ATOM   1924 2C21 POPEC 104      69.006 113.430  46.474  1.00  0.00           C
ATOM   1927 3C21 POPEC 104      68.775 113.311  47.983  1.00  0.00           C
ATOM   1930 4C21 POPEC 104      68.856 114.671  48.693  1.00  0.00           C
ATOM   1933 5C21 POPEC 104      70.036 114.781  49.673  1.00  0.00           C
ATOM   1936 6C21 POPEC 104      70.175 116.180  50.283  1.00  0.00           C
ATOM   1939 7C21 POPEC 104      71.495 116.380  51.043  1.00  0.00           C
ATOM   1942 8C21 POPEC 104      71.545 117.721  51.783  1.00  0.00           C
ATOM   1946  C33 POPEC 104      70.716 111.280  37.794  1.00  0.00           C
ATOM   1949  C34 POPEC 104      71.625 111.180  39.013  1.00  0.00           C
ATOM   1952  C35 POPEC 104      71.245 112.210  40.083  1.00  0.00           C
ATOM   1955  C36 POPEC 104      71.845 111.891  41.453  1.00  0.00           C
ATOM   1958  C37 POPEC 104      73.345 112.161  41.494  1.00  0.00           C
ATOM   1961  C38 POPEC 104      74.036 111.740  42.794  1.00  0.00           C
ATOM   1964  C39 POPEC 104      73.716 112.681  43.963  1.00  0.00           C
ATOM   1967 0C31 POPEC 104      74.315 112.190  45.283  1.00  0.00           C
ATOM   1970 1C31 POPEC 104      74.116 113.220  46.414  1.00  0.00           C
ATOM   1973 2C31 POPEC 104      74.546 112.670  47.783  1.00  0.00           C
ATOM   1976 3C31 POPEC 104      73.466 111.831  48.473  1.00  0.00           C
ATOM   1979 4C31 POPEC 104      73.856 111.411  49.894  1.00  0.00           C
ATOM   1982 5C31 POPEC 104      72.716 110.720  50.654  1.00  0.00           C
ATOM   1985 6C31 POPEC 104      73.076 110.380  52.093  1.00  0.00           C
ATOM   1989  NH3 POPED 105      42.126  69.070  35.654  1.00  0.00           N
ATOM   1993  C12 POPED 105      41.065  68.231  34.994  1.00  0.00           C
ATOM   1996  C11 POPED 105      41.216  66.741  35.343  1.00  0.00           C
ATOM   1999  P   POPED 105      43.725  65.941  35.153  1.00  0.00           P
ATOM   2000  O13 POPED 105      44.486  67.161  34.803  1.00  0.00           O
ATOM   2001  O14 POPED 105      44.206  64.610  34.743  1.00  0.00           O
ATOM   2002  O11 POPED 105      43.446  65.930  36.703  1.00  0.00           O
ATOM   2003  O12 POPED 105      42.275  66.161  34.584  1.00  0.00           O
ATOM   2004  C1  POPED 105      44.455  65.951  37.703  1.00  0.00           C
ATOM   2007  C2  POPED 105      44.686  67.360  38.324  1.00  0.00           C
ATOM   2009  O21 POPED 105      43.495  68.161  38.233  1.00  0.00           O
ATOM   2010  C21 POPED 105      42.495  68.061  39.124  1.00  0.00           C
ATOM   2011  O22 POPED 105      41.366  68.460  38.873  1.00  0.00           O
ATOM   2012  C22 POPED 105      42.905  67.451  40.473  1.00  0.00           C
ATOM   2015  C3  POPED 105      45.866  68.121  37.653  1.00  0.00           C
ATOM   2018  O31 POPED 105      46.245  69.261  38.423  1.00  0.00           O
ATOM   2019  C31 POPED 105      46.995  69.231  39.543  1.00  0.00           C
ATOM   2020  O32 POPED 105      47.145  70.211  40.253  1.00  0.00           O
ATOM   2021  C32 POPED 105      47.696  67.900  39.844  1.00  0.00           C
ATOM   2024  C23 POPED 105      41.885  67.511  41.633  1.00  0.00           C
ATOM   2027  C24 POPED 105      42.556  67.110  42.953  1.00  0.00           C
ATOM   2030  C25 POPED 105      41.606  66.750  44.093  1.00  0.00           C
ATOM   2033  C26 POPED 105      42.356  66.390  45.393  1.00  0.00           C
ATOM   2036  C27 POPED 105      41.415  65.891  46.494  1.00  0.00           C
ATOM   2039  C28 POPED 105      41.745  66.351  47.924  1.00  0.00           C
ATOM   2042  C29 POPED 105      41.436  67.801  48.154  1.00  0.00           C
ATOM   2044 0C21 POPED 105      41.856  68.521  49.203  1.00  0.00           C
ATOM   2046 1C21 POPED 105      42.655  68.000  50.374  1.00  0.00           C
ATOM   2049 2C21 POPED 105      42.036  68.411  51.713  1.00  0.00           C
ATOM   2052 3C21 POPED 105      42.705  67.701  52.893  1.00  0.00           C
ATOM   2055 4C21 POPED 105      42.106  68.150  54.233  1.00  0.00           C
ATOM   2058 5C21 POPED 105      42.486  67.220  55.393  1.00  0.00           C
ATOM   2061 6C21 POPED 105      41.706  67.561  56.663  1.00  0.00           C
ATOM   2064 7C21 POPED 105      41.976  66.581  57.804  1.00  0.00           C
ATOM   2067 8C21 POPED 105      40.856  66.540  58.844  1.00  0.00           C
ATOM   2071  C33 POPED 105      48.106  67.741  41.333  1.00  0.00           C
ATOM   2074  C34 POPED 105      46.935  67.500  42.303  1.00  0.00           C
ATOM   2077  C35 POPED 105      47.436  67.220  43.723  1.00  0.00           C
ATOM   2080  C36 POPED 105      46.345  67.131  44.793  1.00  0.00           C
ATOM   2083  C37 POPED 105      46.966  66.881  46.174  1.00  0.00           C
ATOM   2086  C38 POPED 105      45.976  66.680  47.323  1.00  0.00           C
ATOM   2089  C39 POPED 105      46.735  66.520  48.644  1.00  0.00           C
ATOM   2092 0C31 POPED 105      45.876  66.031  49.823  1.00  0.00           C
ATOM   2095 1C31 POPED 105      46.675  66.060  51.144  1.00  0.00           C
ATOM   2098 2C31 POPED 105      46.036  65.211  52.253  1.00  0.00           C
ATOM   2101 3C31 POPED 105      46.706  65.390  53.623  1.00  0.00           C
ATOM   2104 4C31 POPED 105      48.236  65.220  53.613  1.00  0.00           C
ATOM   2107 5C31 POPED 105      48.835  65.191  55.023  1.00  0.00           C
ATOM   2110 6C31 POPED 105      50.365  65.051  55.023  1.00  0.00           C
ATOM   2114  NH3 POPEE 106      66.805 132.942  30.964  1.00  0.00           N
ATOM   2118  C12 POPEE 106      67.646 133.222  29.754  1.00  0.00           C
ATOM   2121  C11 POPEE 106      68.525 131.992  29.483  1.00  0.00           C
ATOM   2124  P   POPEE 106      70.435 132.082  31.303  1.00  0.00           P
ATOM   2125  O13 POPEE 106      71.595 131.341  30.783  1.00  0.00           O
ATOM   2126  O14 POPEE 106      70.435 133.542  31.043  1.00  0.00           O
ATOM   2127  O11 POPEE 106      70.196 131.822  32.863  1.00  0.00           O
ATOM   2128  O12 POPEE 106      69.095 131.501  30.683  1.00  0.00           O
ATOM   2129  C1  POPEE 106      69.625 130.552  33.194  1.00  0.00           C
ATOM   2132  C2  POPEE 106      69.296 130.422  34.704  1.00  0.00           C
ATOM   2134  O21 POPEE 106      68.445 129.251  34.803  1.00  0.00           O
ATOM   2135  C21 POPEE 106      68.876 128.360  35.684  1.00  0.00           C
ATOM   2136  O22 POPEE 106      69.705 128.580  36.554  1.00  0.00           O
ATOM   2137  C22 POPEE 106      68.276 127.011  35.333  1.00  0.00           C
ATOM   2140  C3  POPEE 106      68.565 131.662  35.294  1.00  0.00           C
ATOM   2143  O31 POPEE 106      68.335 131.511  36.723  1.00  0.00           O
ATOM   2144  C31 POPEE 106      67.106 131.142  37.063  1.00  0.00           C
ATOM   2145  O32 POPEE 106      66.165 131.002  36.303  1.00  0.00           O
ATOM   2146  C32 POPEE 106      67.046 130.862  38.563  1.00  0.00           C
ATOM   2149  C23 POPEE 106      68.826 125.870  36.223  1.00  0.00           C
ATOM   2152  C24 POPEE 106      68.125 125.761  37.573  1.00  0.00           C
ATOM   2155  C25 POPEE 106      68.646 124.620  38.454  1.00  0.00           C
ATOM   2158  C26 POPEE 106      69.875 124.960  39.324  1.00  0.00           C
ATOM   2161  C27 POPEE 106      71.196 124.361  38.813  1.00  0.00           C
ATOM   2164  C28 POPEE 106      72.335 124.470  39.844  1.00  0.00           C
ATOM   2167  C29 POPEE 106      73.646 123.971  39.293  1.00  0.00           C
ATOM   2169 0C21 POPEE 106      74.625 123.330  39.964  1.00  0.00           C
ATOM   2171 1C21 POPEE 106      74.625 123.001  41.433  1.00  0.00           C
ATOM   2174 2C21 POPEE 106      75.135 121.581  41.783  1.00  0.00           C
ATOM   2177 3C21 POPEE 106      76.665 121.490  41.934  1.00  0.00           C
ATOM   2180 4C21 POPEE 106      77.146 121.871  43.343  1.00  0.00           C
ATOM   2183 5C21 POPEE 106      78.665 121.660  43.534  1.00  0.00           C
ATOM   2186 6C21 POPEE 106      79.116 121.831  44.994  1.00  0.00           C
ATOM   2189 7C21 POPEE 106      80.595 121.471  45.183  1.00  0.00           C
ATOM   2192 8C21 POPEE 106      81.076 121.551  46.633  1.00  0.00           C
ATOM   2196  C33 POPEE 106      67.955 129.692  39.003  1.00  0.00           C
ATOM   2199  C34 POPEE 106      67.875 129.410  40.504  1.00  0.00           C
ATOM   2202  C35 POPEE 106      68.635 128.141  40.884  1.00  0.00           C
ATOM   2205  C36 POPEE 106      68.556 127.761  42.363  1.00  0.00           C
ATOM   2208  C37 POPEE 106      69.466 126.571  42.674  1.00  0.00           C
ATOM   2211  C38 POPEE 106      69.445 126.150  44.143  1.00  0.00           C
ATOM   2214  C39 POPEE 106      69.975 124.720  44.324  1.00  0.00           C
ATOM   2217 0C31 POPEE 106      70.356 124.361  45.764  1.00  0.00           C
ATOM   2220 1C31 POPEE 106      69.356 124.801  46.843  1.00  0.00           C
ATOM   2223 2C31 POPEE 106      69.705 124.160  48.194  1.00  0.00           C
ATOM   2226 3C31 POPEE 106      68.795 124.601  49.334  1.00  0.00           C
ATOM   2229 4C31 POPEE 106      69.095 123.801  50.613  1.00  0.00           C
ATOM   2232 5C31 POPEE 106      68.125 124.150  51.744  1.00  0.00           C
ATOM   2235 6C31 POPEE 106      68.455 123.481  53.073  1.00  0.00           C
ATOM   2239  NH3 POPEF 107       4.406  67.210  34.363  1.00  0.00           N
ATOM   2243  C12 POPEF 107       4.436  65.761  33.984  1.00  0.00           C
ATOM   2246  C11 POPEF 107       3.935  64.851  35.133  1.00  0.00           C
ATOM   2249  P   POPEF 107       1.835  65.761  36.453  1.00  0.00           P
ATOM   2250  O13 POPEF 107       1.416  66.951  35.694  1.00  0.00           O
ATOM   2251  O14 POPEF 107       1.165  64.480  36.144  1.00  0.00           O
ATOM   2252  O11 POPEF 107       1.695  66.011  37.994  1.00  0.00           O
ATOM   2253  O12 POPEF 107       3.396  65.570  36.263  1.00  0.00           O
ATOM   2254  C1  POPEF 107       2.686  66.601  38.823  1.00  0.00           C
ATOM   2257  C2  POPEF 107       2.826  65.780  40.133  1.00  0.00           C
ATOM   2259  O21 POPEF 107       3.675  66.531  41.014  1.00  0.00           O
ATOM   2260  C21 POPEF 107       3.385  66.790  42.303  1.00  0.00           C
ATOM   2261  O22 POPEF 107       4.065  67.521  43.004  1.00  0.00           O
ATOM   2262  C22 POPEF 107       2.126  66.071  42.854  1.00  0.00           C
ATOM   2265  C3  POPEF 107       3.435  64.381  39.863  1.00  0.00           C
ATOM   2268  O31 POPEF 107       2.956  63.411  40.813  1.00  0.00           O
ATOM   2269  C31 POPEF 107       3.726  63.181  41.874  1.00  0.00           C
ATOM   2270  O32 POPEF 107       4.786  63.720  42.113  1.00  0.00           O
ATOM   2271  C32 POPEF 107       2.966  62.191  42.753  1.00  0.00           C
ATOM   2274  C23 POPEF 107       1.826  66.430  44.324  1.00  0.00           C
ATOM   2277  C24 POPEF 107       1.135  65.290  45.094  1.00  0.00           C
ATOM   2280  C25 POPEF 107       1.976  64.860  46.293  1.00  0.00           C
ATOM   2283  C26 POPEF 107       1.306  63.831  47.193  1.00  0.00           C
ATOM   2286  C27 POPEF 107       2.216  63.470  48.384  1.00  0.00           C
ATOM   2289  C28 POPEF 107       1.656  62.360  49.283  1.00  0.00           C
ATOM   2292  C29 POPEF 107       0.425  62.781  50.054  1.00  0.00           C
ATOM   2294 0C21 POPEF 107       0.335  63.020  51.374  1.00  0.00           C
ATOM   2296 1C21 POPEF 107       1.436  62.950  52.404  1.00  0.00           C
ATOM   2299 2C21 POPEF 107       1.135  61.970  53.543  1.00  0.00           C
ATOM   2302 3C21 POPEF 107       2.036  62.180  54.764  1.00  0.00           C
ATOM   2305 4C21 POPEF 107       1.676  61.271  55.943  1.00  0.00           C
ATOM   2308 5C21 POPEF 107       2.266  59.860  55.853  1.00  0.00           C
ATOM   2311 6C21 POPEF 107       2.075  59.091  57.163  1.00  0.00           C
ATOM   2314 7C21 POPEF 107       2.846  57.770  57.183  1.00  0.00           C
ATOM   2317 8C21 POPEF 107       2.635  57.001  58.493  1.00  0.00           C
ATOM   2321  C33 POPEF 107       3.775  61.570  43.903  1.00  0.00           C
ATOM   2324  C34 POPEF 107       2.896  60.600  44.714  1.00  0.00           C
ATOM   2327  C35 POPEF 107       3.635  59.381  45.253  1.00  0.00           C
ATOM   2330  C36 POPEF 107       4.456  59.641  46.523  1.00  0.00           C
ATOM   2333  C37 POPEF 107       5.186  58.360  46.953  1.00  0.00           C
ATOM   2336  C38 POPEF 107       6.166  58.591  48.113  1.00  0.00           C
ATOM   2339  C39 POPEF 107       6.935  57.331  48.534  1.00  0.00           C
ATOM   2342 0C31 POPEF 107       6.005  56.211  49.023  1.00  0.00           C
ATOM   2345 1C31 POPEF 107       6.706  55.171  49.904  1.00  0.00           C
ATOM   2348 2C31 POPEF 107       5.706  54.470  50.834  1.00  0.00           C
ATOM   2351 3C31 POPEF 107       6.356  53.591  51.904  1.00  0.00           C
ATOM   2354 4C31 POPEF 107       5.345  53.241  53.003  1.00  0.00           C
ATOM   2357 5C31 POPEF 107       5.966  52.511  54.203  1.00  0.00           C
ATOM   2360 6C31 POPEF 107       4.946  52.261  55.323  1.00  0.00           C
ATOM   2364  NH3 POPEG 108      -0.995  53.511  34.213  1.00  0.00           N
ATOM   2368  C12 POPEG 108       0.455  53.540  34.623  1.00  0.00           C
ATOM   2371  C11 POPEG 108       1.365  53.701  33.404  1.00  0.00           C
ATOM   2374  P   POPEG 108       3.456  55.200  33.303  1.00  0.00           P
ATOM   2375  O13 POPEG 108       4.795  55.411  33.903  1.00  0.00           O
ATOM   2376  O14 POPEG 108       3.315  55.200  31.834  1.00  0.00           O
ATOM   2377  O11 POPEG 108       2.456  56.261  33.943  1.00  0.00           O
ATOM   2378  O12 POPEG 108       2.726  53.890  33.833  1.00  0.00           O
ATOM   2379  C1  POPEG 108       2.516  56.461  35.374  1.00  0.00           C
ATOM   2382  C2  POPEG 108       3.256  57.770  35.703  1.00  0.00           C
ATOM   2384  O21 POPEG 108       3.595  57.721  37.093  1.00  0.00           O
ATOM   2385  C21 POPEG 108       4.835  57.851  37.443  1.00  0.00           C
ATOM   2386  O22 POPEG 108       5.796  58.030  36.703  1.00  0.00           O
ATOM   2387  C22 POPEG 108       4.876  57.791  38.974  1.00  0.00           C
ATOM   2390  C3  POPEG 108       2.386  59.020  35.424  1.00  0.00           C
ATOM   2393  O31 POPEG 108       1.286  59.210  36.354  1.00  0.00           O
ATOM   2394  C31 POPEG 108       1.555  59.731  37.553  1.00  0.00           C
ATOM   2395  O32 POPEG 108       2.635  60.151  37.944  1.00  0.00           O
ATOM   2396  C32 POPEG 108       0.264  59.781  38.353  1.00  0.00           C
ATOM   2399  C23 POPEG 108       3.976  56.691  39.584  1.00  0.00           C
ATOM   2402  C24 POPEG 108       3.105  57.220  40.733  1.00  0.00           C
ATOM   2405  C25 POPEG 108       3.885  57.470  42.033  1.00  0.00           C
ATOM   2408  C26 POPEG 108       4.386  56.171  42.664  1.00  0.00           C
ATOM   2411  C27 POPEG 108       5.376  56.341  43.823  1.00  0.00           C
ATOM   2414  C28 POPEG 108       6.305  55.121  43.914  1.00  0.00           C
ATOM   2417  C29 POPEG 108       7.186  55.140  45.133  1.00  0.00           C
ATOM   2419 0C21 POPEG 108       7.135  54.280  46.164  1.00  0.00           C
ATOM   2421 1C21 POPEG 108       6.186  53.121  46.214  1.00  0.00           C
ATOM   2424 2C21 POPEG 108       6.436  52.110  47.344  1.00  0.00           C
ATOM   2427 3C21 POPEG 108       5.385  50.991  47.293  1.00  0.00           C
ATOM   2430 4C21 POPEG 108       5.885  49.691  47.933  1.00  0.00           C
ATOM   2433 5C21 POPEG 108       4.805  48.610  47.944  1.00  0.00           C
ATOM   2436 6C21 POPEG 108       5.396  47.211  48.154  1.00  0.00           C
ATOM   2439 7C21 POPEG 108       4.325  46.121  48.254  1.00  0.00           C
ATOM   2442 8C21 POPEG 108       4.955  44.761  48.573  1.00  0.00           C
ATOM   2446  C33 POPEG 108       0.445  60.660  39.613  1.00  0.00           C
ATOM   2449  C34 POPEG 108      -0.795  60.711  40.514  1.00  0.00           C
ATOM   2452  C35 POPEG 108      -0.435  61.231  41.904  1.00  0.00           C
ATOM   2455  C36 POPEG 108      -1.576  61.171  42.924  1.00  0.00           C
ATOM   2458  C37 POPEG 108      -1.065  61.310  44.363  1.00  0.00           C
ATOM   2461  C38 POPEG 108      -2.225  61.401  45.374  1.00  0.00           C
ATOM   2464  C39 POPEG 108      -1.745  61.450  46.834  1.00  0.00           C
ATOM   2467 0C31 POPEG 108      -2.195  60.200  47.594  1.00  0.00           C
ATOM   2470 1C31 POPEG 108      -1.715  60.130  49.043  1.00  0.00           C
ATOM   2473 2C31 POPEG 108      -2.096  58.801  49.723  1.00  0.00           C
ATOM   2476 3C31 POPEG 108      -3.606  58.581  49.894  1.00  0.00           C
ATOM   2479 4C31 POPEG 108      -4.315  59.661  50.713  1.00  0.00           C
ATOM   2482 5C31 POPEG 108      -5.726  59.231  51.123  1.00  0.00           C
ATOM   2485 6C31 POPEG 108      -6.476  60.250  51.983  1.00  0.00           C
ATOM   2489  NH3 POPEH 109     100.135  22.281  34.023  1.00  0.00           N
ATOM   2493  C12 POPEH 109     101.635  22.451  33.963  1.00  0.00           C
ATOM   2496  C11 POPEH 109     102.295  21.331  34.793  1.00  0.00           C
ATOM   2499  P   POPEH 109     104.565  20.380  35.593  1.00  0.00           P
ATOM   2500  O13 POPEH 109     103.885  19.071  35.613  1.00  0.00           O
ATOM   2501  O14 POPEH 109     105.955  20.320  35.073  1.00  0.00           O
ATOM   2502  O11 POPEH 109     104.506  21.051  37.033  1.00  0.00           O
ATOM   2503  O12 POPEH 109     103.716  21.421  34.733  1.00  0.00           O
ATOM   2504  C1  POPEH 109     105.186  20.391  38.103  1.00  0.00           C
ATOM   2507  C2  POPEH 109     105.625  21.421  39.184  1.00  0.00           C
ATOM   2509  O21 POPEH 109     106.006  20.761  40.403  1.00  0.00           O
ATOM   2510  C21 POPEH 109     105.096  20.141  41.104  1.00  0.00           C
ATOM   2511  O22 POPEH 109     103.905  20.041  40.863  1.00  0.00           O
ATOM   2512  C22 POPEH 109     105.796  19.481  42.303  1.00  0.00           C
ATOM   2515  C3  POPEH 109     104.565  22.551  39.383  1.00  0.00           C
ATOM   2518  O31 POPEH 109     104.646  23.150  40.694  1.00  0.00           O
ATOM   2519  C31 POPEH 109     104.025  24.311  40.813  1.00  0.00           C
ATOM   2520  O32 POPEH 109     103.646  25.011  39.894  1.00  0.00           O
ATOM   2521  C32 POPEH 109     103.866  24.661  42.293  1.00  0.00           C
ATOM   2524  C23 POPEH 109     104.815  18.781  43.283  1.00  0.00           C
ATOM   2527  C24 POPEH 109     105.555  18.011  44.393  1.00  0.00           C
ATOM   2530  C25 POPEH 109     104.626  17.591  45.543  1.00  0.00           C
ATOM   2533  C26 POPEH 109     105.245  16.531  46.463  1.00  0.00           C
ATOM   2536  C27 POPEH 109     104.356  16.221  47.683  1.00  0.00           C
ATOM   2539  C28 POPEH 109     104.725  14.951  48.473  1.00  0.00           C
ATOM   2542  C29 POPEH 109     106.136  14.981  49.014  1.00  0.00           C
ATOM   2544 0C21 POPEH 109     106.525  14.961  50.293  1.00  0.00           C
ATOM   2546 1C21 POPEH 109     105.646  14.921  51.523  1.00  0.00           C
ATOM   2549 2C21 POPEH 109     105.166  16.321  51.953  1.00  0.00           C
ATOM   2552 3C21 POPEH 109     104.696  16.381  53.413  1.00  0.00           C
ATOM   2555 4C21 POPEH 109     104.065  17.741  53.753  1.00  0.00           C
ATOM   2558 5C21 POPEH 109     103.905  18.011  55.264  1.00  0.00           C
ATOM   2561 6C21 POPEH 109     103.016  17.011  56.003  1.00  0.00           C
ATOM   2564 7C21 POPEH 109     102.835  17.371  57.484  1.00  0.00           C
ATOM   2567 8C21 POPEH 109     102.476  16.171  58.363  1.00  0.00           C
ATOM   2571  C33 POPEH 109     103.466  23.480  43.213  1.00  0.00           C
ATOM   2574  C34 POPEH 109     102.565  23.941  44.383  1.00  0.00           C
ATOM   2577  C35 POPEH 109     102.386  22.861  45.453  1.00  0.00           C
ATOM   2580  C36 POPEH 109     101.395  23.241  46.563  1.00  0.00           C
ATOM   2583  C37 POPEH 109      99.925  23.121  46.123  1.00  0.00           C
ATOM   2586  C38 POPEH 109      98.916  23.581  47.173  1.00  0.00           C
ATOM   2589  C39 POPEH 109      99.015  22.831  48.503  1.00  0.00           C
ATOM   2592 0C31 POPEH 109      97.795  23.081  49.404  1.00  0.00           C
ATOM   2595 1C31 POPEH 109      97.885  22.331  50.754  1.00  0.00           C
ATOM   2598 2C31 POPEH 109      96.515  21.821  51.214  1.00  0.00           C
ATOM   2601 3C31 POPEH 109      96.565  20.880  52.424  1.00  0.00           C
ATOM   2604 4C31 POPEH 109      96.906  21.591  53.734  1.00  0.00           C
ATOM   2607 5C31 POPEH 109      96.766  20.671  54.953  1.00  0.00           C
ATOM   2610 6C31 POPEH 109      97.015  21.381  56.273  1.00  0.00           C
ATOM   2614  NH3 POPEI 110       7.155  -0.570  33.984  1.00  0.00           N
ATOM   2618  C12 POPEI 110       6.556   0.351  32.963  1.00  0.00           C
ATOM   2621  C11 POPEI 110       5.325   1.091  33.483  1.00  0.00           C
ATOM   2624  P   POPEI 110       3.696   2.931  32.553  1.00  0.00           P
ATOM   2625  O13 POPEI 110       4.036   4.341  32.844  1.00  0.00           O
ATOM   2626  O14 POPEI 110       2.816   2.671  31.404  1.00  0.00           O
ATOM   2627  O11 POPEI 110       2.946   2.361  33.833  1.00  0.00           O
ATOM   2628  O12 POPEI 110       4.986   2.041  32.483  1.00  0.00           O
ATOM   2629  C1  POPEI 110       1.566   2.731  33.924  1.00  0.00           C
ATOM   2632  C2  POPEI 110       1.224   3.151  35.354  1.00  0.00           C
ATOM   2634  O21 POPEI 110      -0.195   3.351  35.323  1.00  0.00           O
ATOM   2635  C21 POPEI 110      -0.986   3.161  36.373  1.00  0.00           C
ATOM   2636  O22 POPEI 110      -2.215   3.161  36.273  1.00  0.00           O
ATOM   2637  C22 POPEI 110      -0.246   2.981  37.693  1.00  0.00           C
ATOM   2640  C3  POPEI 110       2.045   4.431  35.754  1.00  0.00           C
ATOM   2643  O31 POPEI 110       1.254   5.631  35.663  1.00  0.00           O
ATOM   2644  C31 POPEI 110       1.105   6.351  36.773  1.00  0.00           C
ATOM   2645  O32 POPEI 110       1.506   6.041  37.883  1.00  0.00           O
ATOM   2646  C32 POPEI 110       0.204   7.561  36.533  1.00  0.00           C
ATOM   2649  C23 POPEI 110      -1.166   3.141  38.914  1.00  0.00           C
ATOM   2652  C24 POPEI 110      -0.405   2.971  40.234  1.00  0.00           C
ATOM   2655  C25 POPEI 110       0.434   4.181  40.684  1.00  0.00           C
ATOM   2658  C26 POPEI 110       0.154   4.541  42.144  1.00  0.00           C
ATOM   2661  C27 POPEI 110       0.945   5.731  42.703  1.00  0.00           C
ATOM   2664  C28 POPEI 110       0.624   5.941  44.194  1.00  0.00           C
ATOM   2667  C29 POPEI 110       1.616   6.801  44.933  1.00  0.00           C
ATOM   2669 0C21 POPEI 110       1.445   7.271  46.183  1.00  0.00           C
ATOM   2671 1C21 POPEI 110       0.235   7.051  47.043  1.00  0.00           C
ATOM   2674 2C21 POPEI 110       0.064   8.131  48.133  1.00  0.00           C
ATOM   2677 3C21 POPEI 110      -0.145   9.541  47.563  1.00  0.00           C
ATOM   2680 4C21 POPEI 110      -0.265  10.621  48.644  1.00  0.00           C
ATOM   2683 5C21 POPEI 110      -1.475  10.471  49.574  1.00  0.00           C
ATOM   2686 6C21 POPEI 110      -1.716  11.721  50.444  1.00  0.00           C
ATOM   2689 7C21 POPEI 110      -0.625  11.961  51.494  1.00  0.00           C
ATOM   2692 8C21 POPEI 110      -0.776  13.291  52.233  1.00  0.00           C
ATOM   2696  C33 POPEI 110      -1.195   7.251  37.063  1.00  0.00           C
ATOM   2699  C34 POPEI 110      -2.206   8.401  36.973  1.00  0.00           C
ATOM   2702  C35 POPEI 110      -1.955   9.581  37.924  1.00  0.00           C
ATOM   2705  C36 POPEI 110      -1.805   9.171  39.393  1.00  0.00           C
ATOM   2708  C37 POPEI 110      -1.996  10.361  40.354  1.00  0.00           C
ATOM   2711  C38 POPEI 110      -1.136  10.311  41.624  1.00  0.00           C
ATOM   2714  C39 POPEI 110      -1.485  11.431  42.613  1.00  0.00           C
ATOM   2717 0C31 POPEI 110      -2.666  11.041  43.524  1.00  0.00           C
ATOM   2720 1C31 POPEI 110      -2.925  12.031  44.673  1.00  0.00           C
ATOM   2723 2C31 POPEI 110      -3.886  11.431  45.703  1.00  0.00           C
ATOM   2726 3C31 POPEI 110      -4.125  12.320  46.923  1.00  0.00           C
ATOM   2729 4C31 POPEI 110      -4.996  11.621  47.983  1.00  0.00           C
ATOM   2732 5C31 POPEI 110      -5.176  12.441  49.253  1.00  0.00           C
ATOM   2735 6C31 POPEI 110      -5.905  11.681  50.363  1.00  0.00           C
ATOM   2739  NH3 POPEJ 111      -2.585  51.520  77.074  1.00  0.00           N
ATOM   2743  C12 POPEJ 111      -2.975  50.331  77.874  1.00  0.00           C
ATOM   2746  C11 POPEJ 111      -3.226  49.111  76.943  1.00  0.00           C
ATOM   2749  P   POPEJ 111      -0.596  48.941  76.174  1.00  0.00           P
ATOM   2750  O13 POPEJ 111      -0.126  49.381  77.504  1.00  0.00           O
ATOM   2751  O14 POPEJ 111       0.144  47.801  75.594  1.00  0.00           O
ATOM   2752  O11 POPEJ 111      -0.536  50.130  75.144  1.00  0.00           O
ATOM   2753  O12 POPEJ 111      -2.125  48.560  76.233  1.00  0.00           O
ATOM   2754  C1  POPEJ 111      -0.545  49.731  73.754  1.00  0.00           C
ATOM   2757  C2  POPEJ 111      -0.645  50.911  72.744  1.00  0.00           C
ATOM   2759  O21 POPEJ 111       0.635  51.511  72.453  1.00  0.00           O
ATOM   2760  C21 POPEJ 111       0.974  52.700  72.933  1.00  0.00           C
ATOM   2761  O22 POPEJ 111       0.525  53.301  73.894  1.00  0.00           O
ATOM   2762  C22 POPEJ 111       2.126  53.251  72.084  1.00  0.00           C
ATOM   2765  C3  POPEJ 111      -1.815  51.871  73.073  1.00  0.00           C
ATOM   2768  O31 POPEJ 111      -1.996  52.841  72.023  1.00  0.00           O
ATOM   2769  C31 POPEJ 111      -2.616  52.371  70.964  1.00  0.00           C
ATOM   2770  O32 POPEJ 111      -3.185  51.290  70.894  1.00  0.00           O
ATOM   2771  C32 POPEJ 111      -2.455  53.311  69.774  1.00  0.00           C
ATOM   2774  C23 POPEJ 111       2.356  54.771  72.223  1.00  0.00           C
ATOM   2777  C24 POPEJ 111       3.146  55.331  71.034  1.00  0.00           C
ATOM   2780  C25 POPEJ 111       2.295  55.501  69.764  1.00  0.00           C
ATOM   2783  C26 POPEJ 111       3.086  56.121  68.604  1.00  0.00           C
ATOM   2786  C27 POPEJ 111       2.435  55.831  67.243  1.00  0.00           C
ATOM   2789  C28 POPEJ 111       3.075  56.601  66.084  1.00  0.00           C
ATOM   2792  C29 POPEJ 111       2.495  56.161  64.764  1.00  0.00           C
ATOM   2794 0C21 POPEJ 111       3.075  56.281  63.553  1.00  0.00           C
ATOM   2796 1C21 POPEJ 111       4.405  56.931  63.254  1.00  0.00           C
ATOM   2799 2C21 POPEJ 111       4.295  58.001  62.144  1.00  0.00           C
ATOM   2802 3C21 POPEJ 111       3.525  59.270  62.563  1.00  0.00           C
ATOM   2805 4C21 POPEJ 111       3.255  60.241  61.403  1.00  0.00           C
ATOM   2808 5C21 POPEJ 111       4.526  60.821  60.773  1.00  0.00           C
ATOM   2811 6C21 POPEJ 111       4.245  61.961  59.774  1.00  0.00           C
ATOM   2814 7C21 POPEJ 111       5.536  62.640  59.293  1.00  0.00           C
ATOM   2817 8C21 POPEJ 111       5.306  63.810  58.343  1.00  0.00           C
ATOM   2821  C33 POPEJ 111      -2.865  52.601  68.464  1.00  0.00           C
ATOM   2824  C34 POPEJ 111      -2.835  53.481  67.204  1.00  0.00           C
ATOM   2827  C35 POPEJ 111      -2.916  52.591  65.954  1.00  0.00           C
ATOM   2830  C36 POPEJ 111      -3.036  53.341  64.623  1.00  0.00           C
ATOM   2833  C37 POPEJ 111      -3.166  52.351  63.464  1.00  0.00           C
ATOM   2836  C38 POPEJ 111      -3.235  53.001  62.074  1.00  0.00           C
ATOM   2839  C39 POPEJ 111      -3.145  51.951  60.954  1.00  0.00           C
ATOM   2842 0C31 POPEJ 111      -1.716  51.430  60.754  1.00  0.00           C
ATOM   2845 1C31 POPEJ 111      -1.655  50.051  60.083  1.00  0.00           C
ATOM   2848 2C31 POPEJ 111      -0.206  49.591  59.894  1.00  0.00           C
ATOM   2851 3C31 POPEJ 111      -0.095  48.261  59.133  1.00  0.00           C
ATOM   2854 4C31 POPEJ 111       1.325  47.970  58.613  1.00  0.00           C
ATOM   2857 5C31 POPEJ 111       1.725  48.890  57.453  1.00  0.00           C
ATOM   2860 6C31 POPEJ 111       3.146  48.641  56.944  1.00  0.00           C
ATOM   2864  NH3 POPEK 112      17.716   6.761  35.884  1.00  0.00           N
ATOM   2868  C12 POPEK 112      16.836   5.641  36.303  1.00  0.00           C
ATOM   2871  C11 POPEK 112      15.465   6.241  36.633  1.00  0.00           C
ATOM   2874  P   POPEK 112      13.785   4.341  36.094  1.00  0.00           P
ATOM   2875  O13 POPEK 112      12.436   4.831  35.783  1.00  0.00           O
ATOM   2876  O14 POPEK 112      14.606   4.071  34.883  1.00  0.00           O
ATOM   2877  O11 POPEK 112      13.726   2.991  36.923  1.00  0.00           O
ATOM   2878  O12 POPEK 112      14.566   5.261  37.103  1.00  0.00           O
ATOM   2879  C1  POPEK 112      13.125   3.011  38.254  1.00  0.00           C
ATOM   2882  C2  POPEK 112      14.156   2.831  39.423  1.00  0.00           C
ATOM   2884  O21 POPEK 112      14.295   4.041  40.203  1.00  0.00           O
ATOM   2885  C21 POPEK 112      13.455   4.151  41.233  1.00  0.00           C
ATOM   2886  O22 POPEK 112      12.485   3.451  41.433  1.00  0.00           O
ATOM   2887  C22 POPEK 112      13.985   5.231  42.193  1.00  0.00           C
ATOM   2890  C3  POPEK 112      15.555   2.431  38.914  1.00  0.00           C
ATOM   2893  O31 POPEK 112      16.526   2.291  39.973  1.00  0.00           O
ATOM   2894  C31 POPEK 112      16.906   1.071  40.323  1.00  0.00           C
ATOM   2895  O32 POPEK 112      16.456   0.030  39.883  1.00  0.00           O
ATOM   2896  C32 POPEK 112      17.956   1.201  41.403  1.00  0.00           C
ATOM   2899  C23 POPEK 112      13.266   5.341  43.563  1.00  0.00           C
ATOM   2902  C24 POPEK 112      13.906   6.451  44.423  1.00  0.00           C
ATOM   2905  C25 POPEK 112      13.156   6.821  45.713  1.00  0.00           C
ATOM   2908  C26 POPEK 112      12.066   7.901  45.514  1.00  0.00           C
ATOM   2911  C27 POPEK 112      11.736   8.661  46.804  1.00  0.00           C
ATOM   2914  C28 POPEK 112      10.746   9.821  46.563  1.00  0.00           C
ATOM   2917  C29 POPEK 112      10.825  10.911  47.604  1.00  0.00           C
ATOM   2919 0C21 POPEK 112      10.276  10.921  48.833  1.00  0.00           C
ATOM   2921 1C21 POPEK 112       9.425   9.851  49.473  1.00  0.00           C
ATOM   2924 2C21 POPEK 112       8.166  10.461  50.104  1.00  0.00           C
ATOM   2927 3C21 POPEK 112       7.316   9.441  50.873  1.00  0.00           C
ATOM   2930 4C21 POPEK 112       5.966  10.031  51.323  1.00  0.00           C
ATOM   2933 5C21 POPEK 112       5.086   9.031  52.084  1.00  0.00           C
ATOM   2936 6C21 POPEK 112       3.786   9.681  52.594  1.00  0.00           C
ATOM   2939 7C21 POPEK 112       2.916   8.741  53.433  1.00  0.00           C
ATOM   2942 8C21 POPEK 112       1.676   9.411  54.023  1.00  0.00           C
ATOM   2946  C33 POPEK 112      17.276   1.471  42.763  1.00  0.00           C
ATOM   2949  C34 POPEK 112      18.286   1.601  43.903  1.00  0.00           C
ATOM   2952  C35 POPEK 112      17.606   1.651  45.273  1.00  0.00           C
ATOM   2955  C36 POPEK 112      16.856   2.961  45.533  1.00  0.00           C
ATOM   2958  C37 POPEK 112      16.186   2.961  46.913  1.00  0.00           C
ATOM   2961  C38 POPEK 112      16.055   4.351  47.534  1.00  0.00           C
ATOM   2964  C39 POPEK 112      15.486   4.301  48.953  1.00  0.00           C
ATOM   2967 0C31 POPEK 112      15.636   5.631  49.714  1.00  0.00           C
ATOM   2970 1C31 POPEK 112      14.295   6.341  49.953  1.00  0.00           C
ATOM   2973 2C31 POPEK 112      14.466   7.611  50.803  1.00  0.00           C
ATOM   2976 3C31 POPEK 112      13.145   8.281  51.203  1.00  0.00           C
ATOM   2979 4C31 POPEK 112      12.236   7.371  52.053  1.00  0.00           C
ATOM   2982 5C31 POPEK 112      11.316   8.151  52.994  1.00  0.00           C
ATOM   2985 6C31 POPEK 112      10.456   7.261  53.883  1.00  0.00           C
ATOM   2989  NH3 POPEL 113     123.885  36.570  38.974  1.00  0.00           N
ATOM   2993  C12 POPEL 113     123.665  37.961  38.464  1.00  0.00           C
ATOM   2996  C11 POPEL 113     124.995  38.741  38.404  1.00  0.00           C
ATOM   2999  P   POPEL 113     125.625  39.571  40.834  1.00  0.00           P
ATOM   3000  O13 POPEL 113     126.206  40.911  40.514  1.00  0.00           O
ATOM   3001  O14 POPEL 113     124.256  39.531  41.373  1.00  0.00           O
ATOM   3002  O11 POPEL 113     126.616  38.860  41.843  1.00  0.00           O
ATOM   3003  O12 POPEL 113     125.756  38.610  39.593  1.00  0.00           O
ATOM   3004  C1  POPEL 113     126.206  38.211  43.054  1.00  0.00           C
ATOM   3007  C2  POPEL 113     126.646  39.060  44.273  1.00  0.00           C
ATOM   3009  O21 POPEL 113     125.955  38.751  45.504  1.00  0.00           O
ATOM   3010  C21 POPEL 113     124.646  38.591  45.473  1.00  0.00           C
ATOM   3011  O22 POPEL 113     124.056  37.551  45.234  1.00  0.00           O
ATOM   3012  C22 POPEL 113     123.955  39.891  45.904  1.00  0.00           C
ATOM   3015  C3  POPEL 113     126.565  40.590  43.953  1.00  0.00           C
ATOM   3018  O31 POPEL 113     126.756  41.390  45.133  1.00  0.00           O
ATOM   3019  C31 POPEL 113     128.016  41.411  45.554  1.00  0.00           C
ATOM   3020  O32 POPEL 113     128.995  41.161  44.883  1.00  0.00           O
ATOM   3021  C32 POPEL 113     128.006  41.751  47.043  1.00  0.00           C
ATOM   3024  C23 POPEL 113     123.425  39.860  47.354  1.00  0.00           C
ATOM   3027  C24 POPEL 113     123.075  41.281  47.823  1.00  0.00           C
ATOM   3030  C25 POPEL 113     121.925  41.331  48.823  1.00  0.00           C
ATOM   3033  C26 POPEL 113     122.295  41.110  50.293  1.00  0.00           C
ATOM   3036  C27 POPEL 113     121.056  41.331  51.183  1.00  0.00           C
ATOM   3039  C28 POPEL 113     121.375  41.991  52.534  1.00  0.00           C
ATOM   3042  C29 POPEL 113     120.166  42.680  53.124  1.00  0.00           C
ATOM   3044 0C21 POPEL 113     119.336  42.201  54.073  1.00  0.00           C
ATOM   3046 1C21 POPEL 113     119.425  40.871  54.764  1.00  0.00           C
ATOM   3049 2C21 POPEL 113     119.366  40.991  56.304  1.00  0.00           C
ATOM   3052 3C21 POPEL 113     120.625  41.601  56.934  1.00  0.00           C
ATOM   3055 4C21 POPEL 113     120.485  41.881  58.443  1.00  0.00           C
ATOM   3058 5C21 POPEL 113     120.145  40.641  59.273  1.00  0.00           C
ATOM   3061 6C21 POPEL 113     120.036  40.951  60.773  1.00  0.00           C
ATOM   3064 7C21 POPEL 113     119.515  39.751  61.584  1.00  0.00           C
ATOM   3067 8C21 POPEL 113     119.476  40.011  63.093  1.00  0.00           C
ATOM   3071  C33 POPEL 113     129.375  41.450  47.674  1.00  0.00           C
ATOM   3074  C34 POPEL 113     129.595  42.061  49.054  1.00  0.00           C
ATOM   3077  C35 POPEL 113     128.936  41.281  50.194  1.00  0.00           C
ATOM   3080  C36 POPEL 113     128.945  42.091  51.494  1.00  0.00           C
ATOM   3083  C37 POPEL 113     128.106  41.450  52.594  1.00  0.00           C
ATOM   3086  C38 POPEL 113     127.495  42.481  53.553  1.00  0.00           C
ATOM   3089  C39 POPEL 113     126.366  43.311  52.913  1.00  0.00           C
ATOM   3092 0C31 POPEL 113     125.425  43.930  53.944  1.00  0.00           C
ATOM   3095 1C31 POPEL 113     124.465  42.880  54.543  1.00  0.00           C
ATOM   3098 2C31 POPEL 113     124.085  43.191  55.993  1.00  0.00           C
ATOM   3101 3C31 POPEL 113     123.326  44.501  56.164  1.00  0.00           C
ATOM   3104 4C31 POPEL 113     123.095  44.790  57.643  1.00  0.00           C
ATOM   3107 5C31 POPEL 113     122.476  46.161  57.924  1.00  0.00           C
ATOM   3110 6C31 POPEL 113     122.155  46.331  59.413  1.00  0.00           C
ATOM   3114  NH3 POPEM 114     113.485  45.511  35.193  1.00  0.00           N
ATOM   3118  C12 POPEM 114     113.256  45.821  36.653  1.00  0.00           C
ATOM   3121  C11 POPEM 114     111.906  45.231  37.144  1.00  0.00           C
ATOM   3124  P   POPEM 114     112.196  42.671  36.573  1.00  0.00           P
ATOM   3125  O13 POPEM 114     111.095  42.721  35.593  1.00  0.00           O
ATOM   3126  O14 POPEM 114     113.576  42.810  36.053  1.00  0.00           O
ATOM   3127  O11 POPEM 114     112.146  41.380  37.494  1.00  0.00           O
ATOM   3128  O12 POPEM 114     111.965  43.871  37.583  1.00  0.00           O
ATOM   3129  C1  POPEM 114     111.346  41.320  38.683  1.00  0.00           C
ATOM   3132  C2  POPEM 114     112.216  41.520  39.953  1.00  0.00           C
ATOM   3134  O21 POPEM 114     112.275  40.281  40.684  1.00  0.00           O
ATOM   3135  C21 POPEM 114     113.475  40.011  41.203  1.00  0.00           C
ATOM   3136  O22 POPEM 114     114.495  40.631  40.973  1.00  0.00           O
ATOM   3137  C22 POPEM 114     113.376  38.821  42.163  1.00  0.00           C
ATOM   3140  C3  POPEM 114     111.646  42.640  40.873  1.00  0.00           C
ATOM   3143  O31 POPEM 114     112.485  42.851  42.014  1.00  0.00           O
ATOM   3144  C31 POPEM 114     112.015  43.521  43.074  1.00  0.00           C
ATOM   3145  O32 POPEM 114     112.386  43.321  44.223  1.00  0.00           O
ATOM   3146  C32 POPEM 114     110.985  44.591  42.744  1.00  0.00           C
ATOM   3149  C23 POPEM 114     114.425  38.881  43.293  1.00  0.00           C
ATOM   3152  C24 POPEM 114     114.485  37.590  44.133  1.00  0.00           C
ATOM   3155  C25 POPEM 114     113.366  37.470  45.174  1.00  0.00           C
ATOM   3158  C26 POPEM 114     113.706  38.091  46.544  1.00  0.00           C
ATOM   3161  C27 POPEM 114     112.856  37.540  47.703  1.00  0.00           C
ATOM   3164  C28 POPEM 114     113.556  36.430  48.503  1.00  0.00           C
ATOM   3167  C29 POPEM 114     113.735  35.191  47.674  1.00  0.00           C
ATOM   3169 0C21 POPEM 114     113.175  33.991  47.883  1.00  0.00           C
ATOM   3171 1C21 POPEM 114     112.286  33.591  49.043  1.00  0.00           C
ATOM   3174 2C21 POPEM 114     113.046  33.431  50.374  1.00  0.00           C
ATOM   3177 3C21 POPEM 114     112.105  33.091  51.554  1.00  0.00           C
ATOM   3180 4C21 POPEM 114     112.806  33.091  52.924  1.00  0.00           C
ATOM   3183 5C21 POPEM 114     113.765  31.911  53.154  1.00  0.00           C
ATOM   3186 6C21 POPEM 114     114.476  32.001  54.514  1.00  0.00           C
ATOM   3189 7C21 POPEM 114     115.335  30.781  54.834  1.00  0.00           C
ATOM   3192 8C21 POPEM 114     116.076  30.871  56.174  1.00  0.00           C
ATOM   3196  C33 POPEM 114     111.125  45.811  43.693  1.00  0.00           C
ATOM   3199  C34 POPEM 114     109.906  46.741  43.683  1.00  0.00           C
ATOM   3202  C35 POPEM 114     108.735  46.261  44.553  1.00  0.00           C
ATOM   3205  C36 POPEM 114     109.006  46.421  46.053  1.00  0.00           C
ATOM   3208  C37 POPEM 114     107.896  45.811  46.913  1.00  0.00           C
ATOM   3211  C38 POPEM 114     108.186  45.930  48.413  1.00  0.00           C
ATOM   3214  C39 POPEM 114     107.036  45.380  49.264  1.00  0.00           C
ATOM   3217 0C31 POPEM 114     107.345  45.341  50.754  1.00  0.00           C
ATOM   3220 1C31 POPEM 114     106.125  44.911  51.584  1.00  0.00           C
ATOM   3223 2C31 POPEM 114     106.445  44.631  53.054  1.00  0.00           C
ATOM   3226 3C31 POPEM 114     107.056  45.831  53.793  1.00  0.00           C
ATOM   3229 4C31 POPEM 114     107.415  45.491  55.244  1.00  0.00           C
ATOM   3232 5C31 POPEM 114     108.195  46.621  55.933  1.00  0.00           C
ATOM   3235 6C31 POPEM 114     108.656  46.281  57.354  1.00  0.00           C
ATOM   3239  NH3 POPEN 115      87.446 119.790  72.983  1.00  0.00           N
ATOM   3243  C12 POPEN 115      88.696 119.020  73.343  1.00  0.00           C
ATOM   3246  C11 POPEN 115      89.966 119.750  72.874  1.00  0.00           C
ATOM   3249  P   POPEN 115      89.556 122.341  72.443  1.00  0.00           P
ATOM   3250  O13 POPEN 115      88.545 123.121  73.193  1.00  0.00           O
ATOM   3251  O14 POPEN 115      90.776 122.961  71.913  1.00  0.00           O
ATOM   3252  O11 POPEN 115      88.786 121.571  71.273  1.00  0.00           O
ATOM   3253  O12 POPEN 115      89.985 121.110  73.324  1.00  0.00           O
ATOM   3254  C1  POPEN 115      89.175 121.770  69.914  1.00  0.00           C
ATOM   3257  C2  POPEN 115      88.095 121.180  68.963  1.00  0.00           C
ATOM   3259  O21 POPEN 115      88.606 121.070  67.633  1.00  0.00           O
ATOM   3260  C21 POPEN 115      89.356 120.030  67.193  1.00  0.00           C
ATOM   3261  O22 POPEN 115      89.725 119.951  66.043  1.00  0.00           O
ATOM   3262  C22 POPEN 115      89.725 118.960  68.223  1.00  0.00           C
ATOM   3265  C3  POPEN 115      86.825 122.091  69.014  1.00  0.00           C
ATOM   3268  O31 POPEN 115      85.936 121.880  67.883  1.00  0.00           O
ATOM   3269  C31 POPEN 115      85.925 122.871  66.983  1.00  0.00           C
ATOM   3270  O32 POPEN 115      86.565 123.901  67.033  1.00  0.00           O
ATOM   3271  C32 POPEN 115      84.995 122.481  65.834  1.00  0.00           C
ATOM   3274  C23 POPEN 115      90.966 118.141  67.783  1.00  0.00           C
ATOM   3277  C24 POPEN 115      91.445 117.161  68.854  1.00  0.00           C
ATOM   3280  C25 POPEN 115      90.916 115.730  68.674  1.00  0.00           C
ATOM   3283  C26 POPEN 115      91.486 115.000  67.443  1.00  0.00           C
ATOM   3286  C27 POPEN 115      91.805 113.531  67.773  1.00  0.00           C
ATOM   3289  C28 POPEN 115      92.056 112.630  66.554  1.00  0.00           C
ATOM   3292  C29 POPEN 115      93.306 112.961  65.783  1.00  0.00           C
ATOM   3294 0C21 POPEN 115      94.366 112.171  65.554  1.00  0.00           C
ATOM   3296 1C21 POPEN 115      94.565 110.751  66.024  1.00  0.00           C
ATOM   3299 2C21 POPEN 115      94.995 109.771  64.914  1.00  0.00           C
ATOM   3302 3C21 POPEN 115      95.265 108.370  65.494  1.00  0.00           C
ATOM   3305 4C21 POPEN 115      95.905 107.360  64.514  1.00  0.00           C
ATOM   3308 5C21 POPEN 115      95.145 107.141  63.194  1.00  0.00           C
ATOM   3311 6C21 POPEN 115      93.776 106.471  63.373  1.00  0.00           C
ATOM   3314 7C21 POPEN 115      92.616 107.411  63.073  1.00  0.00           C
ATOM   3317 8C21 POPEN 115      91.255 106.790  63.373  1.00  0.00           C
ATOM   3321  C33 POPEN 115      85.765 121.630  64.793  1.00  0.00           C
ATOM   3324  C34 POPEN 115      84.886 121.121  63.644  1.00  0.00           C
ATOM   3327  C35 POPEN 115      84.116 122.220  62.893  1.00  0.00           C
ATOM   3330  C36 POPEN 115      84.056 121.991  61.374  1.00  0.00           C
ATOM   3333  C37 POPEN 115      83.116 122.990  60.684  1.00  0.00           C
ATOM   3336  C38 POPEN 115      83.156 122.981  59.143  1.00  0.00           C
ATOM   3339  C39 POPEN 115      84.465 123.531  58.553  1.00  0.00           C
ATOM   3342 0C31 POPEN 115      85.405 122.411  58.084  1.00  0.00           C
ATOM   3345 1C31 POPEN 115      86.836 122.880  57.823  1.00  0.00           C
ATOM   3348 2C31 POPEN 115      87.795 121.691  57.723  1.00  0.00           C
ATOM   3351 3C31 POPEN 115      89.256 122.070  57.394  1.00  0.00           C
ATOM   3354 4C31 POPEN 115      89.455 122.481  55.933  1.00  0.00           C
ATOM   3357 5C31 POPEN 115      90.925 122.681  55.584  1.00  0.00           C
ATOM   3360 6C31 POPEN 115      91.156 122.971  54.093  1.00  0.00           C
ATOM   3364  NH3 POPEO 116      71.995  44.140  74.283  1.00  0.00           N
ATOM   3368  C12 POPEO 116      71.295  45.431  73.933  1.00  0.00           C
ATOM   3371  C11 POPEO 116      72.275  46.581  73.684  1.00  0.00           C
ATOM   3374  P   POPEO 116      72.375  49.140  73.324  1.00  0.00           P
ATOM   3375  O13 POPEO 116      71.735  50.191  74.154  1.00  0.00           O
ATOM   3376  O14 POPEO 116      73.786  48.820  73.634  1.00  0.00           O
ATOM   3377  O11 POPEO 116      72.195  49.540  71.813  1.00  0.00           O
ATOM   3378  O12 POPEO 116      71.536  47.801  73.473  1.00  0.00           O
ATOM   3379  C1  POPEO 116      71.085  49.140  71.014  1.00  0.00           C
ATOM   3382  C2  POPEO 116      70.186  50.320  70.573  1.00  0.00           C
ATOM   3384  O21 POPEO 116      70.826  51.031  69.493  1.00  0.00           O
ATOM   3385  C21 POPEO 116      70.006  51.441  68.534  1.00  0.00           C
ATOM   3386  O22 POPEO 116      68.795  51.290  68.534  1.00  0.00           O
ATOM   3387  C22 POPEO 116      70.826  52.091  67.404  1.00  0.00           C
ATOM   3390  C3  POPEO 116      69.885  51.290  71.744  1.00  0.00           C
ATOM   3393  O31 POPEO 116      68.806  52.201  71.424  1.00  0.00           O
ATOM   3394  C31 POPEO 116      67.565  51.710  71.573  1.00  0.00           C
ATOM   3395  O32 POPEO 116      67.296  50.660  72.154  1.00  0.00           O
ATOM   3396  C32 POPEO 116      66.555  52.711  71.024  1.00  0.00           C
ATOM   3399  C23 POPEO 116      70.106  52.211  66.034  1.00  0.00           C
ATOM   3402  C24 POPEO 116      70.976  51.731  64.854  1.00  0.00           C
ATOM   3405  C25 POPEO 116      70.735  50.250  64.514  1.00  0.00           C
ATOM   3408  C26 POPEO 116      71.875  49.631  63.693  1.00  0.00           C
ATOM   3411  C27 POPEO 116      71.616  48.171  63.283  1.00  0.00           C
ATOM   3414  C28 POPEO 116      70.656  48.030  62.093  1.00  0.00           C
ATOM   3417  C29 POPEO 116      70.665  46.611  61.584  1.00  0.00           C
ATOM   3419 0C21 POPEO 116      71.116  46.171  60.393  1.00  0.00           C
ATOM   3421 1C21 POPEO 116      71.696  46.980  59.253  1.00  0.00           C
ATOM   3424 2C21 POPEO 116      73.216  46.850  59.084  1.00  0.00           C
ATOM   3427 3C21 POPEO 116      73.646  46.931  57.613  1.00  0.00           C
ATOM   3430 4C21 POPEO 116      75.165  47.071  57.394  1.00  0.00           C
ATOM   3433 5C21 POPEO 116      76.015  46.031  58.133  1.00  0.00           C
ATOM   3436 6C21 POPEO 116      77.515  46.211  57.834  1.00  0.00           C
ATOM   3439 7C21 POPEO 116      78.425  45.351  58.714  1.00  0.00           C
ATOM   3442 8C21 POPEO 116      79.905  45.660  58.514  1.00  0.00           C
ATOM   3446  C33 POPEO 116      65.625  52.091  69.943  1.00  0.00           C
ATOM   3449  C34 POPEO 116      64.745  53.121  69.213  1.00  0.00           C
ATOM   3452  C35 POPEO 116      65.525  54.101  68.313  1.00  0.00           C
ATOM   3455  C36 POPEO 116      64.736  54.540  67.063  1.00  0.00           C
ATOM   3458  C37 POPEO 116      65.516  55.431  66.084  1.00  0.00           C
ATOM   3461  C38 POPEO 116      64.896  55.581  64.673  1.00  0.00           C
ATOM   3464  C39 POPEO 116      64.756  54.301  63.844  1.00  0.00           C
ATOM   3467 0C31 POPEO 116      65.945  54.020  62.904  1.00  0.00           C
ATOM   3470 1C31 POPEO 116      65.885  52.581  62.363  1.00  0.00           C
ATOM   3473 2C31 POPEO 116      67.006  52.241  61.374  1.00  0.00           C
ATOM   3476 3C31 POPEO 116      66.896  50.790  60.873  1.00  0.00           C
ATOM   3479 4C31 POPEO 116      67.906  50.470  59.774  1.00  0.00           C
ATOM   3482 5C31 POPEO 116      67.705  49.081  59.163  1.00  0.00           C
ATOM   3485 6C31 POPEO 116      68.705  48.781  58.043  1.00  0.00           C
ATOM   3489  NH3 POPEP 117      99.775  72.490  33.524  1.00  0.00           N
ATOM   3493  C12 POPEP 117     100.096  71.281  32.683  1.00  0.00           C
ATOM   3496  C11 POPEP 117     101.425  71.470  31.924  1.00  0.00           C
ATOM   3499  P   POPEP 117     102.326  69.091  31.233  1.00  0.00           P
ATOM   3500  O13 POPEP 117     101.896  68.021  30.313  1.00  0.00           O
ATOM   3501  O14 POPEP 117     103.796  69.261  31.273  1.00  0.00           O
ATOM   3502  O11 POPEP 117     101.845  68.691  32.693  1.00  0.00           O
ATOM   3503  O12 POPEP 117     101.585  70.451  30.953  1.00  0.00           O
ATOM   3504  C1  POPEP 117     102.736  67.790  33.363  1.00  0.00           C
ATOM   3507  C2  POPEP 117     102.126  67.051  34.584  1.00  0.00           C
ATOM   3509  O21 POPEP 117     100.695  66.871  34.483  1.00  0.00           O
ATOM   3510  C21 POPEP 117     100.106  66.311  35.554  1.00  0.00           C
ATOM   3511  O22 POPEP 117      99.185  66.801  36.183  1.00  0.00           O
ATOM   3512  C22 POPEP 117     100.705  64.921  35.803  1.00  0.00           C
ATOM   3515  C3  POPEP 117     102.546  67.731  35.913  1.00  0.00           C
ATOM   3518  O31 POPEP 117     101.616  68.781  36.284  1.00  0.00           O
ATOM   3519  C31 POPEP 117     101.595  68.951  37.594  1.00  0.00           C
ATOM   3520  O32 POPEP 117     102.396  68.441  38.363  1.00  0.00           O
ATOM   3521  C32 POPEP 117     100.396  69.781  38.023  1.00  0.00           C
ATOM   3524  C23 POPEP 117      99.886  64.000  36.733  1.00  0.00           C
ATOM   3527  C24 POPEP 117     100.646  63.581  37.994  1.00  0.00           C
ATOM   3530  C25 POPEP 117     100.656  64.621  39.124  1.00  0.00           C
ATOM   3533  C26 POPEP 117     101.036  63.971  40.453  1.00  0.00           C
ATOM   3536  C27 POPEP 117     100.735  64.841  41.684  1.00  0.00           C
ATOM   3539  C28 POPEP 117     101.045  64.101  42.994  1.00  0.00           C
ATOM   3542  C29 POPEP 117     100.876  64.990  44.203  1.00  0.00           C
ATOM   3544 0C21 POPEP 117     100.175  64.701  45.313  1.00  0.00           C
ATOM   3546 1C21 POPEP 117      99.436  63.411  45.563  1.00  0.00           C
ATOM   3549 2C21 POPEP 117      99.256  63.081  47.053  1.00  0.00           C
ATOM   3552 3C21 POPEP 117     100.546  62.711  47.813  1.00  0.00           C
ATOM   3555 4C21 POPEP 117     100.286  62.351  49.293  1.00  0.00           C
ATOM   3558 5C21 POPEP 117      99.826  63.551  50.124  1.00  0.00           C
ATOM   3561 6C21 POPEP 117      99.506  63.201  51.584  1.00  0.00           C
ATOM   3564 7C21 POPEP 117      98.976  64.421  52.373  1.00  0.00           C
ATOM   3567 8C21 POPEP 117      98.646  64.111  53.833  1.00  0.00           C
ATOM   3571  C33 POPEP 117     100.226  69.781  39.563  1.00  0.00           C
ATOM   3574  C34 POPEP 117      99.585  71.060  40.083  1.00  0.00           C
ATOM   3577  C35 POPEP 117     100.565  72.240  40.003  1.00  0.00           C
ATOM   3580  C36 POPEP 117      99.836  73.581  39.983  1.00  0.00           C
ATOM   3583  C37 POPEP 117     100.826  74.720  39.733  1.00  0.00           C
ATOM   3586  C38 POPEP 117     100.155  76.051  39.404  1.00  0.00           C
ATOM   3589  C39 POPEP 117      99.246  76.610  40.504  1.00  0.00           C
ATOM   3592 0C31 POPEP 117      99.925  76.841  41.853  1.00  0.00           C
ATOM   3595 1C31 POPEP 117      99.036  77.630  42.823  1.00  0.00           C
ATOM   3598 2C31 POPEP 117      99.646  77.770  44.213  1.00  0.00           C
ATOM   3601 3C31 POPEP 117      98.726  78.531  45.183  1.00  0.00           C
ATOM   3604 4C31 POPEP 117      99.305  78.621  46.604  1.00  0.00           C
ATOM   3607 5C31 POPEP 117      98.885  77.451  47.494  1.00  0.00           C
ATOM   3610 6C31 POPEP 117      99.546  77.481  48.874  1.00  0.00           C
ATOM   3614  NH3 POPEQ 118      57.995  52.470  77.034  1.00  0.00           N
ATOM   3618  C12 POPEQ 118      58.315  51.071  76.573  1.00  0.00           C
ATOM   3621  C11 POPEQ 118      59.835  50.841  76.484  1.00  0.00           C
ATOM   3624  P   POPEQ 118      59.715  48.241  75.973  1.00  0.00           P
ATOM   3625  O13 POPEQ 118      58.245  48.131  75.833  1.00  0.00           O
ATOM   3626  O14 POPEQ 118      60.356  47.711  77.194  1.00  0.00           O
ATOM   3627  O11 POPEQ 118      60.386  47.500  74.773  1.00  0.00           O
ATOM   3628  O12 POPEQ 118      60.186  49.720  75.673  1.00  0.00           O
ATOM   3629  C1  POPEQ 118      59.596  47.051  73.674  1.00  0.00           C
ATOM   3632  C2  POPEQ 118      60.505  46.791  72.473  1.00  0.00           C
ATOM   3634  O21 POPEQ 118      59.786  46.021  71.494  1.00  0.00           O
ATOM   3635  C21 POPEQ 118      59.775  46.541  70.293  1.00  0.00           C
ATOM   3636  O22 POPEQ 118      59.975  47.711  70.023  1.00  0.00           O
ATOM   3637  C22 POPEQ 118      59.336  45.491  69.283  1.00  0.00           C
ATOM   3640  C3  POPEQ 118      61.706  45.921  72.863  1.00  0.00           C
ATOM   3643  O31 POPEQ 118      62.545  45.831  71.713  1.00  0.00           O
ATOM   3644  C31 POPEQ 118      63.516  44.961  71.753  1.00  0.00           C
ATOM   3645  O32 POPEQ 118      63.896  44.311  72.713  1.00  0.00           O
ATOM   3646  C32 POPEQ 118      64.136  44.930  70.374  1.00  0.00           C
ATOM   3649  C23 POPEQ 118      60.186  45.491  68.003  1.00  0.00           C
ATOM   3652  C24 POPEQ 118      59.715  44.340  67.113  1.00  0.00           C
ATOM   3655  C25 POPEQ 118      60.225  44.391  65.673  1.00  0.00           C
ATOM   3658  C26 POPEQ 118      61.725  44.101  65.543  1.00  0.00           C
ATOM   3661  C27 POPEQ 118      62.135  44.041  64.073  1.00  0.00           C
ATOM   3664  C28 POPEQ 118      63.626  43.720  63.844  1.00  0.00           C
ATOM   3667  C29 POPEQ 118      64.025  42.321  64.203  1.00  0.00           C
ATOM   3669 0C21 POPEQ 118      65.216  41.720  63.973  1.00  0.00           C
ATOM   3671 1C21 POPEQ 118      66.455  42.271  63.283  1.00  0.00           C
ATOM   3674 2C21 POPEQ 118      66.295  43.421  62.264  1.00  0.00           C
ATOM   3677 3C21 POPEQ 118      67.586  43.771  61.523  1.00  0.00           C
ATOM   3680 4C21 POPEQ 118      67.396  44.881  60.483  1.00  0.00           C
ATOM   3683 5C21 POPEQ 118      66.616  44.410  59.244  1.00  0.00           C
ATOM   3686 6C21 POPEQ 118      66.576  45.491  58.154  1.00  0.00           C
ATOM   3689 7C21 POPEQ 118      65.885  45.000  56.874  1.00  0.00           C
ATOM   3692 8C21 POPEQ 118      65.815  46.081  55.793  1.00  0.00           C
ATOM   3696  C33 POPEQ 118      63.686  43.720  69.533  1.00  0.00           C
ATOM   3699  C34 POPEQ 118      64.526  43.581  68.254  1.00  0.00           C
ATOM   3702  C35 POPEQ 118      66.015  43.470  68.604  1.00  0.00           C
ATOM   3705  C36 POPEQ 118      66.875  42.810  67.523  1.00  0.00           C
ATOM   3708  C37 POPEQ 118      68.305  42.630  68.054  1.00  0.00           C
ATOM   3711  C38 POPEQ 118      69.095  41.551  67.303  1.00  0.00           C
ATOM   3714  C39 POPEQ 118      70.415  41.171  68.003  1.00  0.00           C
ATOM   3717 0C31 POPEQ 118      70.196  40.520  69.383  1.00  0.00           C
ATOM   3720 1C31 POPEQ 118      71.455  39.831  69.933  1.00  0.00           C
ATOM   3723 2C31 POPEQ 118      71.265  39.141  71.293  1.00  0.00           C
ATOM   3726 3C31 POPEQ 118      70.045  38.211  71.453  1.00  0.00           C
ATOM   3729 4C31 POPEQ 118      70.256  36.731  71.094  1.00  0.00           C
ATOM   3732 5C31 POPEQ 118      69.786  36.270  69.693  1.00  0.00           C
ATOM   3735 6C31 POPEQ 118      70.625  36.771  68.514  1.00  0.00           C
ATOM   3739  NH3 POPER 119     134.056 120.511  77.354  1.00  0.00           N
ATOM   3743  C12 POPER 119     132.757 120.711  76.643  1.00  0.00           C
ATOM   3746  C11 POPER 119     132.056 119.361  76.394  1.00  0.00           C
ATOM   3749  P   POPER 119     129.696 120.350  76.053  1.00  0.00           P
ATOM   3750  O13 POPER 119     129.925 120.700  77.463  1.00  0.00           O
ATOM   3751  O14 POPER 119     128.446 119.610  75.793  1.00  0.00           O
ATOM   3752  O11 POPER 119     129.795 121.621  75.133  1.00  0.00           O
ATOM   3753  O12 POPER 119     130.916 119.501  75.544  1.00  0.00           O
ATOM   3754  C1  POPER 119     128.636 122.080  74.434  1.00  0.00           C
ATOM   3757  C2  POPER 119     128.625 121.641  72.944  1.00  0.00           C
ATOM   3759  O21 POPER 119     128.755 122.780  72.074  1.00  0.00           O
ATOM   3760  C21 POPER 119     127.745 123.640  72.053  1.00  0.00           C
ATOM   3761  O22 POPER 119     126.786 123.671  72.804  1.00  0.00           O
ATOM   3762  C22 POPER 119     127.966 124.540  70.824  1.00  0.00           C
ATOM   3765  C3  POPER 119     127.396 120.761  72.543  1.00  0.00           C
ATOM   3768  O31 POPER 119     127.306 120.660  71.094  1.00  0.00           O
ATOM   3769  C31 POPER 119     127.985 119.650  70.573  1.00  0.00           C
ATOM   3770  O32 POPER 119     128.516 118.740  71.203  1.00  0.00           O
ATOM   3771  C32 POPER 119     128.006 119.741  69.033  1.00  0.00           C
ATOM   3774  C23 POPER 119     129.065 125.611  70.973  1.00  0.00           C
ATOM   3777  C24 POPER 119     129.026 126.711  69.894  1.00  0.00           C
ATOM   3780  C25 POPER 119     129.415 126.331  68.454  1.00  0.00           C
ATOM   3783  C26 POPER 119     130.817 125.730  68.324  1.00  0.00           C
ATOM   3786  C27 POPER 119     131.177 125.201  66.923  1.00  0.00           C
ATOM   3789  C28 POPER 119     131.267 126.271  65.813  1.00  0.00           C
ATOM   3792  C29 POPER 119     130.235 126.150  64.704  1.00  0.00           C
ATOM   3794 0C21 POPER 119     130.315 125.331  63.644  1.00  0.00           C
ATOM   3796 1C21 POPER 119     131.386 124.281  63.413  1.00  0.00           C
ATOM   3799 2C21 POPER 119     132.636 124.771  62.653  1.00  0.00           C
ATOM   3802 3C21 POPER 119     132.456 124.850  61.123  1.00  0.00           C
ATOM   3805 4C21 POPER 119     133.787 125.161  60.424  1.00  0.00           C
ATOM   3808 5C21 POPER 119     133.767 124.871  58.914  1.00  0.00           C
ATOM   3811 6C21 POPER 119     135.146 125.051  58.264  1.00  0.00           C
ATOM   3814 7C21 POPER 119     135.157 124.650  56.783  1.00  0.00           C
ATOM   3817 8C21 POPER 119     136.526 124.820  56.113  1.00  0.00           C
ATOM   3821  C33 POPER 119     127.966 121.140  68.373  1.00  0.00           C
ATOM   3824  C34 POPER 119     127.905 121.010  66.834  1.00  0.00           C
ATOM   3827  C35 POPER 119     127.876 122.341  66.063  1.00  0.00           C
ATOM   3830  C36 POPER 119     128.016 122.201  64.533  1.00  0.00           C
ATOM   3833  C37 POPER 119     126.725 121.761  63.833  1.00  0.00           C
ATOM   3836  C38 POPER 119     126.805 121.910  62.303  1.00  0.00           C
ATOM   3839  C39 POPER 119     125.516 121.490  61.593  1.00  0.00           C
ATOM   3842 0C31 POPER 119     125.586 121.670  60.063  1.00  0.00           C
ATOM   3845 1C31 POPER 119     124.315 121.191  59.343  1.00  0.00           C
ATOM   3848 2C31 POPER 119     124.396 121.311  57.804  1.00  0.00           C
ATOM   3851 3C31 POPER 119     124.515 122.761  57.313  1.00  0.00           C
ATOM   3854 4C31 POPER 119     124.476 122.880  55.783  1.00  0.00           C
ATOM   3857 5C31 POPER 119     124.786 124.310  55.304  1.00  0.00           C
ATOM   3860 6C31 POPER 119     124.756 124.491  53.784  1.00  0.00           C
ATOM   3864  NH3 POPES 120      48.146 119.290  35.873  1.00  0.00           N
ATOM   3868  C12 POPES 120      48.925 120.581  35.694  1.00  0.00           C
ATOM   3871  C11 POPES 120      48.406 121.761  36.573  1.00  0.00           C
ATOM   3874  P   POPES 120      45.806 121.700  36.354  1.00  0.00           P
ATOM   3875  O13 POPES 120      45.906 120.711  35.263  1.00  0.00           O
ATOM   3876  O14 POPES 120      45.606 123.130  36.034  1.00  0.00           O
ATOM   3877  O11 POPES 120      44.686 121.240  37.373  1.00  0.00           O
ATOM   3878  O12 POPES 120      47.135 121.530  37.183  1.00  0.00           O
ATOM   3879  C1  POPES 120      44.876 121.261  38.793  1.00  0.00           C
ATOM   3882  C2  POPES 120      44.585 122.640  39.453  1.00  0.00           C
ATOM   3884  O21 POPES 120      43.896 122.421  40.713  1.00  0.00           O
ATOM   3885  C21 POPES 120      44.675 122.070  41.713  1.00  0.00           C
ATOM   3886  O22 POPES 120      45.876 121.851  41.663  1.00  0.00           O
ATOM   3887  C22 POPES 120      43.845 122.091  42.994  1.00  0.00           C
ATOM   3890  C3  POPES 120      43.705 123.600  38.594  1.00  0.00           C
ATOM   3893  O31 POPES 120      42.775 124.361  39.413  1.00  0.00           O
ATOM   3894  C31 POPES 120      43.296 125.441  40.003  1.00  0.00           C
ATOM   3895  O32 POPES 120      44.326 125.981  39.673  1.00  0.00           O
ATOM   3896  C32 POPES 120      42.415 125.811  41.203  1.00  0.00           C
ATOM   3899  C23 POPES 120      44.675 121.880  44.283  1.00  0.00           C
ATOM   3902  C24 POPES 120      44.115 122.630  45.504  1.00  0.00           C
ATOM   3905  C25 POPES 120      44.915 122.341  46.773  1.00  0.00           C
ATOM   3908  C26 POPES 120      44.626 123.300  47.944  1.00  0.00           C
ATOM   3911  C27 POPES 120      45.545 123.011  49.143  1.00  0.00           C
ATOM   3914  C28 POPES 120      45.555 124.111  50.213  1.00  0.00           C
ATOM   3917  C29 POPES 120      44.425 124.030  51.214  1.00  0.00           C
ATOM   3919 0C21 POPES 120      44.526 123.500  52.453  1.00  0.00           C
ATOM   3921 1C21 POPES 120      45.776 122.880  53.033  1.00  0.00           C
ATOM   3924 2C21 POPES 120      45.745 122.721  54.574  1.00  0.00           C
ATOM   3927 3C21 POPES 120      45.976 124.011  55.374  1.00  0.00           C
ATOM   3930 4C21 POPES 120      46.455 123.680  56.793  1.00  0.00           C
ATOM   3933 5C21 POPES 120      46.495 124.881  57.753  1.00  0.00           C
ATOM   3936 6C21 POPES 120      45.135 125.151  58.413  1.00  0.00           C
ATOM   3939 7C21 POPES 120      45.216 126.191  59.543  1.00  0.00           C
ATOM   3942 8C21 POPES 120      43.896 126.331  60.304  1.00  0.00           C
ATOM   3946  C33 POPES 120      42.686 127.210  41.824  1.00  0.00           C
ATOM   3949  C34 POPES 120      44.016 127.360  42.573  1.00  0.00           C
ATOM   3952  C35 POPES 120      44.115 126.670  43.953  1.00  0.00           C
ATOM   3955  C36 POPES 120      45.076 127.470  44.854  1.00  0.00           C
ATOM   3958  C37 POPES 120      45.675 126.721  46.053  1.00  0.00           C
ATOM   3961  C38 POPES 120      46.805 127.570  46.663  1.00  0.00           C
ATOM   3964  C39 POPES 120      47.455 127.021  47.933  1.00  0.00           C
ATOM   3967 0C31 POPES 120      48.296 125.751  47.744  1.00  0.00           C
ATOM   3970 1C31 POPES 120      49.356 125.641  48.844  1.00  0.00           C
ATOM   3973 2C31 POPES 120      50.155 124.331  48.844  1.00  0.00           C
ATOM   3976 3C31 POPES 120      51.376 124.391  49.784  1.00  0.00           C
ATOM   3979 4C31 POPES 120      51.036 124.561  51.273  1.00  0.00           C
ATOM   3982 5C31 POPES 120      52.256 124.951  52.113  1.00  0.00           C
ATOM   3985 6C31 POPES 120      51.935 125.140  53.604  1.00  0.00           C
ATOM   3989  NH3 POPET 121      28.396  75.650  76.244  1.00  0.00           N
ATOM   3993  C12 POPET 121      27.536  75.611  77.483  1.00  0.00           C
ATOM   3996  C11 POPET 121      27.985  74.530  78.503  1.00  0.00           C
ATOM   3999  P   POPET 121      25.796  73.540  79.534  1.00  0.00           P
ATOM   4000  O13 POPET 121      24.836  74.271  78.684  1.00  0.00           O
ATOM   4001  O14 POPET 121      25.325  73.081  80.844  1.00  0.00           O
ATOM   4002  O11 POPET 121      26.275  72.281  78.723  1.00  0.00           O
ATOM   4003  O12 POPET 121      27.106  74.460  79.643  1.00  0.00           O
ATOM   4004  C1  POPET 121      25.276  71.360  78.263  1.00  0.00           C
ATOM   4007  C2  POPET 121      24.556  71.831  76.973  1.00  0.00           C
ATOM   4009  O21 POPET 121      23.835  70.720  76.423  1.00  0.00           O
ATOM   4010  C21 POPET 121      22.675  70.451  77.034  1.00  0.00           C
ATOM   4011  O22 POPET 121      22.135  71.171  77.863  1.00  0.00           O
ATOM   4012  C22 POPET 121      22.056  69.171  76.484  1.00  0.00           C
ATOM   4015  C3  POPET 121      25.606  72.381  75.973  1.00  0.00           C
ATOM   4018  O31 POPET 121      25.076  72.561  74.644  1.00  0.00           O
ATOM   4019  C31 POPET 121      25.575  73.560  73.933  1.00  0.00           C
ATOM   4020  O32 POPET 121      26.366  74.411  74.334  1.00  0.00           O
ATOM   4021  C32 POPET 121      25.055  73.470  72.503  1.00  0.00           C
ATOM   4024  C23 POPET 121      23.005  68.271  75.643  1.00  0.00           C
ATOM   4027  C24 POPET 121      22.216  67.210  74.873  1.00  0.00           C
ATOM   4030  C25 POPET 121      23.045  66.570  73.754  1.00  0.00           C
ATOM   4033  C26 POPET 121      22.196  65.731  72.793  1.00  0.00           C
ATOM   4036  C27 POPET 121      23.005  65.241  71.584  1.00  0.00           C
ATOM   4039  C28 POPET 121      22.165  64.410  70.593  1.00  0.00           C
ATOM   4042  C29 POPET 121      21.106  65.241  69.904  1.00  0.00           C
ATOM   4044 0C21 POPET 121      21.135  65.650  68.623  1.00  0.00           C
ATOM   4046 1C21 POPET 121      22.245  65.351  67.653  1.00  0.00           C
ATOM   4049 2C21 POPET 121      22.035  66.011  66.273  1.00  0.00           C
ATOM   4052 3C21 POPET 121      22.175  67.540  66.293  1.00  0.00           C
ATOM   4055 4C21 POPET 121      21.675  68.201  65.003  1.00  0.00           C
ATOM   4058 5C21 POPET 121      20.146  68.241  64.894  1.00  0.00           C
ATOM   4061 6C21 POPET 121      19.495  69.341  65.733  1.00  0.00           C
ATOM   4064 7C21 POPET 121      17.965  69.280  65.723  1.00  0.00           C
ATOM   4067 8C21 POPET 121      17.325  70.470  66.424  1.00  0.00           C
ATOM   4071  C33 POPET 121      23.726  74.231  72.293  1.00  0.00           C
ATOM   4074  C34 POPET 121      23.436  74.430  70.803  1.00  0.00           C
ATOM   4077  C35 POPET 121      21.965  74.610  70.433  1.00  0.00           C
ATOM   4080  C36 POPET 121      21.335  75.951  70.853  1.00  0.00           C
ATOM   4083  C37 POPET 121      19.976  76.131  70.174  1.00  0.00           C
ATOM   4086  C38 POPET 121      19.036  77.121  70.873  1.00  0.00           C
ATOM   4089  C39 POPET 121      19.335  78.591  70.584  1.00  0.00           C
ATOM   4092 0C31 POPET 121      18.356  79.530  71.293  1.00  0.00           C
ATOM   4095 1C31 POPET 121      18.206  80.861  70.554  1.00  0.00           C
ATOM   4098 2C31 POPET 121      17.635  82.001  71.424  1.00  0.00           C
ATOM   4101 3C31 POPET 121      17.165  83.190  70.573  1.00  0.00           C
ATOM   4104 4C31 POPET 121      18.245  83.691  69.593  1.00  0.00           C
ATOM   4107 5C31 POPET 121      17.806  84.881  68.734  1.00  0.00           C
ATOM   4110 6C31 POPET 121      18.805  85.170  67.613  1.00  0.00           C
ATOM   4114  NH3 POPEU 122      34.455  69.641  33.563  1.00  0.00           N
ATOM   4118  C12 POPEU 122      33.766  68.391  33.084  1.00  0.00           C
ATOM   4121  C11 POPEU 122      32.286  68.671  32.733  1.00  0.00           C
ATOM   4124  P   POPEU 122      31.115  69.891  34.774  1.00  0.00           P
ATOM   4125  O13 POPEU 122      31.086  71.331  35.143  1.00  0.00           O
ATOM   4126  O14 POPEU 122      29.876  69.081  34.743  1.00  0.00           O
ATOM   4127  O11 POPEU 122      32.276  69.161  35.593  1.00  0.00           O
ATOM   4128  O12 POPEU 122      31.776  69.860  33.343  1.00  0.00           O
ATOM   4129  C1  POPEU 122      32.046  67.890  36.183  1.00  0.00           C
ATOM   4132  C2  POPEU 122      33.166  67.591  37.223  1.00  0.00           C
ATOM   4134  O21 POPEU 122      33.255  66.180  37.523  1.00  0.00           O
ATOM   4135  C21 POPEU 122      32.286  65.650  38.254  1.00  0.00           C
ATOM   4136  O22 POPEU 122      31.235  66.180  38.563  1.00  0.00           O
ATOM   4137  C22 POPEU 122      32.695  64.241  38.683  1.00  0.00           C
ATOM   4140  C3  POPEU 122      33.055  68.511  38.483  1.00  0.00           C
ATOM   4143  O31 POPEU 122      33.826  68.040  39.623  1.00  0.00           O
ATOM   4144  C31 POPEU 122      33.806  68.921  40.624  1.00  0.00           C
ATOM   4145  O32 POPEU 122      33.376  70.061  40.563  1.00  0.00           O
ATOM   4146  C32 POPEU 122      34.346  68.311  41.913  1.00  0.00           C
ATOM   4149  C23 POPEU 122      32.675  64.070  40.224  1.00  0.00           C
ATOM   4152  C24 POPEU 122      33.335  62.750  40.643  1.00  0.00           C
ATOM   4155  C25 POPEU 122      33.106  62.360  42.123  1.00  0.00           C
ATOM   4158  C26 POPEU 122      33.835  63.281  43.103  1.00  0.00           C
ATOM   4161  C27 POPEU 122      33.756  62.871  44.584  1.00  0.00           C
ATOM   4164  C28 POPEU 122      34.235  61.430  44.873  1.00  0.00           C
ATOM   4167  C29 POPEU 122      35.065  61.341  46.123  1.00  0.00           C
ATOM   4169 0C21 POPEU 122      35.345  60.221  46.834  1.00  0.00           C
ATOM   4171 1C21 POPEU 122      34.876  58.820  46.554  1.00  0.00           C
ATOM   4174 2C21 POPEU 122      34.245  58.171  47.804  1.00  0.00           C
ATOM   4177 3C21 POPEU 122      35.216  57.921  48.973  1.00  0.00           C
ATOM   4180 4C21 POPEU 122      34.486  57.551  50.264  1.00  0.00           C
ATOM   4183 5C21 POPEU 122      35.405  57.570  51.494  1.00  0.00           C
ATOM   4186 6C21 POPEU 122      34.635  57.301  52.793  1.00  0.00           C
ATOM   4189 7C21 POPEU 122      35.516  57.531  54.023  1.00  0.00           C
ATOM   4192 8C21 POPEU 122      34.795  57.310  55.363  1.00  0.00           C
ATOM   4196  C33 POPEU 122      34.075  69.301  43.063  1.00  0.00           C
ATOM   4199  C34 POPEU 122      34.116  68.680  44.453  1.00  0.00           C
ATOM   4202  C35 POPEU 122      35.506  68.661  45.083  1.00  0.00           C
ATOM   4205  C36 POPEU 122      35.366  68.441  46.593  1.00  0.00           C
ATOM   4208  C37 POPEU 122      36.705  68.331  47.323  1.00  0.00           C
ATOM   4211  C38 POPEU 122      36.455  68.131  48.823  1.00  0.00           C
ATOM   4214  C39 POPEU 122      37.646  67.531  49.574  1.00  0.00           C
ATOM   4217 0C31 POPEU 122      37.396  67.601  51.073  1.00  0.00           C
ATOM   4220 1C31 POPEU 122      38.245  66.631  51.904  1.00  0.00           C
ATOM   4223 2C31 POPEU 122      38.185  67.021  53.384  1.00  0.00           C
ATOM   4226 3C31 POPEU 122      38.935  66.060  54.313  1.00  0.00           C
ATOM   4229 4C31 POPEU 122      38.266  64.691  54.444  1.00  0.00           C
ATOM   4232 5C31 POPEU 122      38.835  63.901  55.624  1.00  0.00           C
ATOM   4235 6C31 POPEU 122      38.245  62.500  55.733  1.00  0.00           C
ATOM   4239  NH3 POPEV 123      44.425 106.261  79.983  1.00  0.00           N
ATOM   4243  C12 POPEV 123      43.775 107.530  79.513  1.00  0.00           C
ATOM   4246  C11 POPEV 123      44.495 108.790  80.033  1.00  0.00           C
ATOM   4249  P   POPEV 123      46.566 109.310  78.503  1.00  0.00           P
ATOM   4250  O13 POPEV 123      45.745 110.380  77.893  1.00  0.00           O
ATOM   4251  O14 POPEV 123      47.966 109.680  78.813  1.00  0.00           O
ATOM   4252  O11 POPEV 123      46.576 108.060  77.533  1.00  0.00           O
ATOM   4253  O12 POPEV 123      45.895 108.740  79.804  1.00  0.00           O
ATOM   4254  C1  POPEV 123      46.776 108.341  76.123  1.00  0.00           C
ATOM   4257  C2  POPEV 123      47.455 107.150  75.393  1.00  0.00           C
ATOM   4259  O21 POPEV 123      47.266 107.201  73.973  1.00  0.00           O
ATOM   4260  C21 POPEV 123      47.775 108.220  73.313  1.00  0.00           C
ATOM   4261  O22 POPEV 123      48.366 109.170  73.793  1.00  0.00           O
ATOM   4262  C22 POPEV 123      47.835 107.801  71.834  1.00  0.00           C
ATOM   4265  C3  POPEV 123      46.955 105.761  75.854  1.00  0.00           C
ATOM   4268  O31 POPEV 123      47.735 104.710  75.234  1.00  0.00           O
ATOM   4269  C31 POPEV 123      47.116 103.920  74.334  1.00  0.00           C
ATOM   4270  O32 POPEV 123      45.936 103.890  74.084  1.00  0.00           O
ATOM   4271  C32 POPEV 123      48.156 102.941  73.763  1.00  0.00           C
ATOM   4274  C23 POPEV 123      48.086 108.981  70.863  1.00  0.00           C
ATOM   4277  C24 POPEV 123      48.385 108.510  69.434  1.00  0.00           C
ATOM   4280  C25 POPEV 123      49.796 107.920  69.283  1.00  0.00           C
ATOM   4283  C26 POPEV 123      50.225 107.740  67.813  1.00  0.00           C
ATOM   4286  C27 POPEV 123      51.696 107.330  67.703  1.00  0.00           C
ATOM   4289  C28 POPEV 123      52.256 107.390  66.263  1.00  0.00           C
ATOM   4292  C29 POPEV 123      53.745 107.161  66.263  1.00  0.00           C
ATOM   4294 0C21 POPEV 123      54.466 106.551  65.313  1.00  0.00           C
ATOM   4296 1C21 POPEV 123      53.946 105.970  64.023  1.00  0.00           C
ATOM   4299 2C21 POPEV 123      53.346 107.011  63.054  1.00  0.00           C
ATOM   4302 3C21 POPEV 123      52.966 106.341  61.723  1.00  0.00           C
ATOM   4305 4C21 POPEV 123      52.335 107.281  60.703  1.00  0.00           C
ATOM   4308 5C21 POPEV 123      51.935 106.511  59.444  1.00  0.00           C
ATOM   4311 6C21 POPEV 123      51.615 107.360  58.223  1.00  0.00           C
ATOM   4314 7C21 POPEV 123      51.025 106.490  57.113  1.00  0.00           C
ATOM   4317 8C21 POPEV 123      50.936 107.201  55.773  1.00  0.00           C
ATOM   4321  C33 POPEV 123      48.966 103.491  72.563  1.00  0.00           C
ATOM   4324  C34 POPEV 123      48.436 103.081  71.183  1.00  0.00           C
ATOM   4327  C35 POPEV 123      46.966 103.421  70.913  1.00  0.00           C
ATOM   4330  C36 POPEV 123      46.466 102.910  69.553  1.00  0.00           C
ATOM   4333  C37 POPEV 123      45.016 103.311  69.264  1.00  0.00           C
ATOM   4336  C38 POPEV 123      44.416 102.681  67.994  1.00  0.00           C
ATOM   4339  C39 POPEV 123      45.095 103.180  66.713  1.00  0.00           C
ATOM   4342 0C31 POPEV 123      44.346 102.770  65.433  1.00  0.00           C
ATOM   4345 1C31 POPEV 123      45.016 103.330  64.174  1.00  0.00           C
ATOM   4348 2C31 POPEV 123      44.085 103.451  62.953  1.00  0.00           C
ATOM   4351 3C31 POPEV 123      44.796 104.150  61.783  1.00  0.00           C
ATOM   4354 4C31 POPEV 123      43.856 104.550  60.643  1.00  0.00           C
ATOM   4357 5C31 POPEV 123      44.626 105.191  59.473  1.00  0.00           C
ATOM   4360 6C31 POPEV 123      43.705 105.700  58.353  1.00  0.00           C
ATOM   4364  NH3 POPEW 124      55.576  36.351  74.484  1.00  0.00           N
ATOM   4368  C12 POPEW 124      54.125  36.430  74.834  1.00  0.00           C
ATOM   4371  C11 POPEW 124      53.455  37.391  73.853  1.00  0.00           C
ATOM   4374  P   POPEW 124      51.286  38.821  73.964  1.00  0.00           P
ATOM   4375  O13 POPEW 124      52.036  39.701  73.023  1.00  0.00           O
ATOM   4376  O14 POPEW 124      50.866  39.461  75.223  1.00  0.00           O
ATOM   4377  O11 POPEW 124      50.006  38.180  73.304  1.00  0.00           O
ATOM   4378  O12 POPEW 124      52.096  37.501  74.244  1.00  0.00           O
ATOM   4379  C1  POPEW 124      50.045  36.811  72.874  1.00  0.00           C
ATOM   4382  C2  POPEW 124      48.766  36.421  72.084  1.00  0.00           C
ATOM   4384  O21 POPEW 124      49.115  35.511  71.014  1.00  0.00           O
ATOM   4385  C21 POPEW 124      49.336  34.261  71.403  1.00  0.00           C
ATOM   4386  O22 POPEW 124      49.295  33.871  72.563  1.00  0.00           O
ATOM   4387  C22 POPEW 124      49.745  33.400  70.194  1.00  0.00           C
ATOM   4390  C3  POPEW 124      48.135  37.711  71.473  1.00  0.00           C
ATOM   4393  O31 POPEW 124      47.525  37.491  70.203  1.00  0.00           O
ATOM   4394  C31 POPEW 124      46.405  36.801  70.273  1.00  0.00           C
ATOM   4395  O32 POPEW 124      45.675  36.711  71.244  1.00  0.00           O
ATOM   4396  C32 POPEW 124      46.216  36.101  68.933  1.00  0.00           C
ATOM   4399  C23 POPEW 124      49.055  33.761  68.854  1.00  0.00           C
ATOM   4402  C24 POPEW 124      48.115  32.671  68.343  1.00  0.00           C
ATOM   4405  C25 POPEW 124      47.606  32.961  66.923  1.00  0.00           C
ATOM   4408  C26 POPEW 124      47.576  31.711  66.034  1.00  0.00           C
ATOM   4411  C27 POPEW 124      48.966  31.281  65.543  1.00  0.00           C
ATOM   4414  C28 POPEW 124      48.946  29.921  64.834  1.00  0.00           C
ATOM   4417  C29 POPEW 124      50.335  29.501  64.413  1.00  0.00           C
ATOM   4419 0C21 POPEW 124      50.726  29.091  63.184  1.00  0.00           C
ATOM   4421 1C21 POPEW 124      49.866  28.921  61.963  1.00  0.00           C
ATOM   4424 2C21 POPEW 124      50.305  29.790  60.764  1.00  0.00           C
ATOM   4427 3C21 POPEW 124      51.696  29.421  60.234  1.00  0.00           C
ATOM   4430 4C21 POPEW 124      52.015  30.021  58.854  1.00  0.00           C
ATOM   4433 5C21 POPEW 124      52.005  31.560  58.833  1.00  0.00           C
ATOM   4436 6C21 POPEW 124      52.296  32.121  57.433  1.00  0.00           C
ATOM   4439 7C21 POPEW 124      52.296  33.661  57.414  1.00  0.00           C
ATOM   4442 8C21 POPEW 124      52.396  34.241  56.003  1.00  0.00           C
ATOM   4446  C33 POPEW 124      45.036  36.650  68.113  1.00  0.00           C
ATOM   4449  C34 POPEW 124      45.196  36.411  66.613  1.00  0.00           C
ATOM   4452  C35 POPEW 124      44.196  37.241  65.813  1.00  0.00           C
ATOM   4455  C36 POPEW 124      44.066  36.811  64.353  1.00  0.00           C
ATOM   4458  C37 POPEW 124      45.405  36.621  63.644  1.00  0.00           C
ATOM   4461  C38 POPEW 124      45.235  36.611  62.113  1.00  0.00           C
ATOM   4464  C39 POPEW 124      46.475  37.101  61.354  1.00  0.00           C
ATOM   4467 0C31 POPEW 124      46.095  37.691  59.984  1.00  0.00           C
ATOM   4470 1C31 POPEW 124      45.565  36.641  59.003  1.00  0.00           C
ATOM   4473 2C31 POPEW 124      44.736  37.281  57.874  1.00  0.00           C
ATOM   4476 3C31 POPEW 124      44.295  36.270  56.804  1.00  0.00           C
ATOM   4479 4C31 POPEW 124      45.466  35.741  55.964  1.00  0.00           C
ATOM   4482 5C31 POPEW 124      45.126  35.661  54.463  1.00  0.00           C
ATOM   4485 6C31 POPEW 124      46.286  35.191  53.594  1.00  0.00           C
ATOM   4489  NH3 POPEX 125       1.296 107.301  77.144  1.00  0.00           N
ATOM   4493  C12 POPEX 125       1.296 108.001  78.473  1.00  0.00           C
ATOM   4496  C11 POPEX 125       2.676 108.610  78.813  1.00  0.00           C
ATOM   4499  P   POPEX 125       2.286 111.100  78.044  1.00  0.00           P
ATOM   4500  O13 POPEX 125       0.825 111.290  77.933  1.00  0.00           O
ATOM   4501  O14 POPEX 125       3.055 112.350  78.243  1.00  0.00           O
ATOM   4502  O11 POPEX 125       2.715 110.361  76.724  1.00  0.00           O
ATOM   4503  O12 POPEX 125       2.606 110.011  79.163  1.00  0.00           O
ATOM   4504  C1  POPEX 125       2.686 111.010  75.463  1.00  0.00           C
ATOM   4507  C2  POPEX 125       2.496 109.930  74.373  1.00  0.00           C
ATOM   4509  O21 POPEX 125       2.896 110.350  73.063  1.00  0.00           O
ATOM   4510  C21 POPEX 125       2.166 111.301  72.484  1.00  0.00           C
ATOM   4511  O22 POPEX 125       1.266 111.921  73.023  1.00  0.00           O
ATOM   4512  C22 POPEX 125       2.596 111.501  71.043  1.00  0.00           C
ATOM   4515  C3  POPEX 125       1.075 109.281  74.393  1.00  0.00           C
ATOM   4518  O31 POPEX 125       1.085 108.020  73.654  1.00  0.00           O
ATOM   4519  C31 POPEX 125       0.355 108.031  72.523  1.00  0.00           C
ATOM   4520  O32 POPEX 125      -0.346 108.960  72.163  1.00  0.00           O
ATOM   4521  C32 POPEX 125       0.564 106.800  71.633  1.00  0.00           C
ATOM   4524  C23 POPEX 125       1.626 112.460  70.313  1.00  0.00           C
ATOM   4527  C24 POPEX 125       1.956 112.661  68.823  1.00  0.00           C
ATOM   4530  C25 POPEX 125       3.365 113.200  68.594  1.00  0.00           C
ATOM   4533  C26 POPEX 125       3.566 113.671  67.144  1.00  0.00           C
ATOM   4536  C27 POPEX 125       5.055 113.750  66.793  1.00  0.00           C
ATOM   4539  C28 POPEX 125       5.305 114.130  65.334  1.00  0.00           C
ATOM   4542  C29 POPEX 125       6.735 113.811  65.003  1.00  0.00           C
ATOM   4544 0C21 POPEX 125       7.205 113.011  64.033  1.00  0.00           C
ATOM   4546 1C21 POPEX 125       6.415 112.290  62.973  1.00  0.00           C
ATOM   4549 2C21 POPEX 125       6.616 113.001  61.624  1.00  0.00           C
ATOM   4552 3C21 POPEX 125       8.055 112.931  61.084  1.00  0.00           C
ATOM   4555 4C21 POPEX 125       8.255 113.841  59.873  1.00  0.00           C
ATOM   4558 5C21 POPEX 125       9.716 113.890  59.413  1.00  0.00           C
ATOM   4561 6C21 POPEX 125       9.885 114.771  58.173  1.00  0.00           C
ATOM   4564 7C21 POPEX 125      11.226 115.520  58.173  1.00  0.00           C
ATOM   4567 8C21 POPEX 125      11.406 116.380  56.923  1.00  0.00           C
ATOM   4571  C33 POPEX 125       0.335 107.180  70.143  1.00  0.00           C
ATOM   4574  C34 POPEX 125       0.765 106.180  69.043  1.00  0.00           C
ATOM   4577  C35 POPEX 125       0.255 106.641  67.664  1.00  0.00           C
ATOM   4580  C36 POPEX 125       0.655 105.741  66.473  1.00  0.00           C
ATOM   4583  C37 POPEX 125      -0.025 106.210  65.174  1.00  0.00           C
ATOM   4586  C38 POPEX 125       0.305 105.400  63.903  1.00  0.00           C
ATOM   4589  C39 POPEX 125       1.735 105.590  63.373  1.00  0.00           C
ATOM   4592 0C31 POPEX 125       1.896 105.130  61.913  1.00  0.00           C
ATOM   4595 1C31 POPEX 125       3.365 105.030  61.484  1.00  0.00           C
ATOM   4598 2C31 POPEX 125       3.555 104.710  59.994  1.00  0.00           C
ATOM   4601 3C31 POPEX 125       5.006 104.300  59.673  1.00  0.00           C
ATOM   4604 4C31 POPEX 125       5.325 104.281  58.163  1.00  0.00           C
ATOM   4607 5C31 POPEX 125       4.605 103.171  57.394  1.00  0.00           C
ATOM   4610 6C31 POPEX 125       4.736 103.241  55.873  1.00  0.00           C
ATOM   4614  NH3 POPEY 126       0.435  39.191  39.823  1.00  0.00           N
ATOM   4618  C12 POPEY 126      -0.455  40.281  39.304  1.00  0.00           C
ATOM   4621  C11 POPEY 126       0.124  41.071  38.113  1.00  0.00           C
ATOM   4624  P   POPEY 126       2.466  42.251  38.363  1.00  0.00           P
ATOM   4625  O13 POPEY 126       2.815  42.021  36.944  1.00  0.00           O
ATOM   4626  O14 POPEY 126       3.006  43.491  38.953  1.00  0.00           O
ATOM   4627  O11 POPEY 126       2.935  40.991  39.163  1.00  0.00           O
ATOM   4628  O12 POPEY 126       0.905  42.171  38.584  1.00  0.00           O
ATOM   4629  C1  POPEY 126       4.296  40.891  39.603  1.00  0.00           C
ATOM   4632  C2  POPEY 126       4.375  40.930  41.164  1.00  0.00           C
ATOM   4634  O21 POPEY 126       5.036  39.761  41.684  1.00  0.00           O
ATOM   4635  C21 POPEY 126       4.465  38.581  41.494  1.00  0.00           C
ATOM   4636  O22 POPEY 126       3.385  38.371  40.964  1.00  0.00           O
ATOM   4637  C22 POPEY 126       5.436  37.511  42.014  1.00  0.00           C
ATOM   4640  C3  POPEY 126       2.986  41.211  41.813  1.00  0.00           C
ATOM   4643  O31 POPEY 126       3.026  41.001  43.233  1.00  0.00           O
ATOM   4644  C31 POPEY 126       2.326  39.970  43.714  1.00  0.00           C
ATOM   4645  O32 POPEY 126       1.555  39.271  43.074  1.00  0.00           O
ATOM   4646  C32 POPEY 126       2.726  39.860  45.183  1.00  0.00           C
ATOM   4649  C23 POPEY 126       5.476  37.470  43.563  1.00  0.00           C
ATOM   4652  C24 POPEY 126       6.795  36.941  44.124  1.00  0.00           C
ATOM   4655  C25 POPEY 126       6.896  37.220  45.633  1.00  0.00           C
ATOM   4658  C26 POPEY 126       6.635  36.021  46.554  1.00  0.00           C
ATOM   4661  C27 POPEY 126       6.415  36.500  48.003  1.00  0.00           C
ATOM   4664  C28 POPEY 126       6.345  35.371  49.043  1.00  0.00           C
ATOM   4667  C29 POPEY 126       7.706  34.851  49.423  1.00  0.00           C
ATOM   4669 0C21 POPEY 126       7.945  33.941  50.383  1.00  0.00           C
ATOM   4671 1C21 POPEY 126       6.916  33.221  51.214  1.00  0.00           C
ATOM   4674 2C21 POPEY 126       6.846  33.741  52.664  1.00  0.00           C
ATOM   4677 3C21 POPEY 126       5.986  32.831  53.553  1.00  0.00           C
ATOM   4680 4C21 POPEY 126       5.945  33.291  55.023  1.00  0.00           C
ATOM   4683 5C21 POPEY 126       5.075  34.531  55.253  1.00  0.00           C
ATOM   4686 6C21 POPEY 126       5.045  34.950  56.733  1.00  0.00           C
ATOM   4689 7C21 POPEY 126       4.056  36.081  57.014  1.00  0.00           C
ATOM   4692 8C21 POPEY 126       4.095  36.541  58.473  1.00  0.00           C
ATOM   4696  C33 POPEY 126       2.086  38.741  46.034  1.00  0.00           C
ATOM   4699  C34 POPEY 126       2.585  38.891  47.473  1.00  0.00           C
ATOM   4702  C35 POPEY 126       1.876  37.991  48.483  1.00  0.00           C
ATOM   4705  C36 POPEY 126       2.185  36.511  48.264  1.00  0.00           C
ATOM   4708  C37 POPEY 126       2.575  35.810  49.574  1.00  0.00           C
ATOM   4711  C38 POPEY 126       2.475  34.281  49.504  1.00  0.00           C
ATOM   4714  C39 POPEY 126       1.055  33.790  49.813  1.00  0.00           C
ATOM   4717 0C31 POPEY 126       1.045  32.390  50.433  1.00  0.00           C
ATOM   4720 1C31 POPEY 126      -0.185  32.161  51.313  1.00  0.00           C
ATOM   4723 2C31 POPEY 126      -0.095  30.911  52.204  1.00  0.00           C
ATOM   4726 3C31 POPEY 126       1.005  30.961  53.283  1.00  0.00           C
ATOM   4729 4C31 POPEY 126       0.785  32.051  54.343  1.00  0.00           C
ATOM   4732 5C31 POPEY 126       1.835  31.991  55.463  1.00  0.00           C
ATOM   4735 6C31 POPEY 126       1.626  33.071  56.523  1.00  0.00           C
ATOM   4739  NH3 POPEZ 127     106.375   9.581  31.633  1.00  0.00           N
ATOM   4743  C12 POPEZ 127     105.565   8.401  32.114  1.00  0.00           C
ATOM   4746  C11 POPEZ 127     105.776   7.141  31.243  1.00  0.00           C
ATOM   4749  P   POPEZ 127     104.655   4.761  30.934  1.00  0.00           P
ATOM   4750  O13 POPEZ 127     104.126   5.001  29.573  1.00  0.00           O
ATOM   4751  O14 POPEZ 127     105.835   3.881  31.034  1.00  0.00           O
ATOM   4752  O11 POPEZ 127     103.485   4.101  31.773  1.00  0.00           O
ATOM   4753  O12 POPEZ 127     104.896   6.121  31.694  1.00  0.00           O
ATOM   4754  C1  POPEZ 127     103.385   4.361  33.173  1.00  0.00           C
ATOM   4757  C2  POPEZ 127     102.415   5.561  33.413  1.00  0.00           C
ATOM   4759  O21 POPEZ 127     102.786   6.461  34.463  1.00  0.00           O
ATOM   4760  C21 POPEZ 127     102.925   6.241  35.783  1.00  0.00           C
ATOM   4761  O22 POPEZ 127     103.075   7.151  36.573  1.00  0.00           O
ATOM   4762  C22 POPEZ 127     102.845   4.791  36.313  1.00  0.00           C
ATOM   4765  C3  POPEZ 127     100.916   5.151  33.423  1.00  0.00           C
ATOM   4768  O31 POPEZ 127     100.466   4.791  34.733  1.00  0.00           O
ATOM   4769  C31 POPEZ 127      99.666   3.741  34.873  1.00  0.00           C
ATOM   4770  O32 POPEZ 127      99.406   2.901  34.033  1.00  0.00           O
ATOM   4771  C32 POPEZ 127      98.976   3.821  36.223  1.00  0.00           C
ATOM   4774  C23 POPEZ 127     104.065   4.411  37.183  1.00  0.00           C
ATOM   4777  C24 POPEZ 127     103.836   3.081  37.924  1.00  0.00           C
ATOM   4780  C25 POPEZ 127     104.985   2.621  38.833  1.00  0.00           C
ATOM   4783  C26 POPEZ 127     105.155   3.421  40.133  1.00  0.00           C
ATOM   4786  C27 POPEZ 127     106.006   2.661  41.164  1.00  0.00           C
ATOM   4789  C28 POPEZ 127     106.175   3.441  42.473  1.00  0.00           C
ATOM   4792  C29 POPEZ 127     106.906   2.661  43.543  1.00  0.00           C
ATOM   4794 0C21 POPEZ 127     106.416   2.281  44.743  1.00  0.00           C
ATOM   4796 1C21 POPEZ 127     105.036   2.581  45.273  1.00  0.00           C
ATOM   4799 2C21 POPEZ 127     104.935   2.621  46.813  1.00  0.00           C
ATOM   4802 3C21 POPEZ 127     105.195   1.271  47.494  1.00  0.00           C
ATOM   4805 4C21 POPEZ 127     104.735   1.211  48.963  1.00  0.00           C
ATOM   4808 5C21 POPEZ 127     103.205   1.231  49.133  1.00  0.00           C
ATOM   4811 6C21 POPEZ 127     102.745   0.561  50.433  1.00  0.00           C
ATOM   4814 7C21 POPEZ 127     101.216   0.431  50.533  1.00  0.00           C
ATOM   4817 8C21 POPEZ 127     100.735  -0.220  51.834  1.00  0.00           C
ATOM   4821  C33 POPEZ 127      97.536   3.281  36.104  1.00  0.00           C
ATOM   4824  C34 POPEZ 127      96.705   3.501  37.373  1.00  0.00           C
ATOM   4827  C35 POPEZ 127      97.225   2.721  38.584  1.00  0.00           C
ATOM   4830  C36 POPEZ 127      96.255   2.791  39.774  1.00  0.00           C
ATOM   4833  C37 POPEZ 127      96.845   2.131  41.034  1.00  0.00           C
ATOM   4836  C38 POPEZ 127      95.905   2.191  42.233  1.00  0.00           C
ATOM   4839  C39 POPEZ 127      96.626   1.841  43.543  1.00  0.00           C
ATOM   4842 0C31 POPEZ 127      95.726   1.911  44.784  1.00  0.00           C
ATOM   4845 1C31 POPEZ 127      96.515   1.711  46.084  1.00  0.00           C
ATOM   4848 2C31 POPEZ 127      95.636   1.881  47.334  1.00  0.00           C
ATOM   4851 3C31 POPEZ 127      96.445   1.751  48.644  1.00  0.00           C
ATOM   4854 4C31 POPEZ 127      95.646   2.211  49.863  1.00  0.00           C
ATOM   4857 5C31 POPEZ 127      96.405   2.021  51.183  1.00  0.00           C
ATOM   4860 6C31 POPEZ 127      95.786   2.801  52.354  1.00  0.00           C
ATOM   4864  NH3 POPEa 128      64.025 128.981  74.753  1.00  0.00           N
ATOM   4868  C12 POPEa 128      63.745 129.211  76.213  1.00  0.00           C
ATOM   4871  C11 POPEa 128      63.756 127.891  77.004  1.00  0.00           C
ATOM   4874  P   POPEa 128      61.335 127.540  78.044  1.00  0.00           P
ATOM   4875  O13 POPEa 128      61.095 126.541  79.093  1.00  0.00           O
ATOM   4876  O14 POPEa 128      60.495 128.771  78.044  1.00  0.00           O
ATOM   4877  O11 POPEa 128      61.266 126.831  76.624  1.00  0.00           O
ATOM   4878  O12 POPEa 128      62.865 127.981  78.114  1.00  0.00           O
ATOM   4879  C1  POPEa 128      60.685 127.421  75.444  1.00  0.00           C
ATOM   4882  C2  POPEa 128      61.306 126.821  74.133  1.00  0.00           C
ATOM   4884  O21 POPEa 128      61.615 127.821  73.143  1.00  0.00           O
ATOM   4885  C21 POPEa 128      60.555 128.411  72.543  1.00  0.00           C
ATOM   4886  O22 POPEa 128      59.435 128.470  73.014  1.00  0.00           O
ATOM   4887  C22 POPEa 128      60.965 128.931  71.174  1.00  0.00           C
ATOM   4890  C3  POPEa 128      60.545 125.590  73.523  1.00  0.00           C
ATOM   4893  O31 POPEa 128      61.495 124.690  72.883  1.00  0.00           O
ATOM   4894  C31 POPEa 128      61.766 124.960  71.593  1.00  0.00           C
ATOM   4895  O32 POPEa 128      61.155 125.751  70.904  1.00  0.00           O
ATOM   4896  C32 POPEa 128      62.995 124.170  71.144  1.00  0.00           C
ATOM   4899  C23 POPEa 128      59.775 129.100  70.203  1.00  0.00           C
ATOM   4902  C24 POPEa 128      60.235 129.781  68.914  1.00  0.00           C
ATOM   4905  C25 POPEa 128      59.085 130.431  68.133  1.00  0.00           C
ATOM   4908  C26 POPEa 128      58.036 129.440  67.613  1.00  0.00           C
ATOM   4911  C27 POPEa 128      57.015 130.132  66.694  1.00  0.00           C
ATOM   4914  C28 POPEa 128      56.065 129.130  66.003  1.00  0.00           C
ATOM   4917  C29 POPEa 128      55.335 129.792  64.854  1.00  0.00           C
ATOM   4919 0C21 POPEa 128      54.165 129.391  64.334  1.00  0.00           C
ATOM   4921 1C21 POPEa 128      53.395 128.171  64.753  1.00  0.00           C
ATOM   4924 2C21 POPEa 128      52.686 127.500  63.553  1.00  0.00           C
ATOM   4927 3C21 POPEa 128      51.786 126.350  64.014  1.00  0.00           C
ATOM   4930 4C21 POPEa 128      50.936 125.741  62.883  1.00  0.00           C
ATOM   4933 5C21 POPEa 128      51.725 124.871  61.904  1.00  0.00           C
ATOM   4936 6C21 POPEa 128      50.846 124.340  60.773  1.00  0.00           C
ATOM   4939 7C21 POPEa 128      51.396 123.060  60.133  1.00  0.00           C
ATOM   4942 8C21 POPEa 128      50.485 122.511  59.033  1.00  0.00           C
ATOM   4946  C33 POPEa 128      63.595 124.661  69.793  1.00  0.00           C
ATOM   4949  C34 POPEa 128      64.276 126.040  69.863  1.00  0.00           C
ATOM   4952  C35 POPEa 128      65.256 126.331  68.703  1.00  0.00           C
ATOM   4955  C36 POPEa 128      64.756 125.891  67.313  1.00  0.00           C
ATOM   4958  C37 POPEa 128      65.765 126.171  66.183  1.00  0.00           C
ATOM   4961  C38 POPEa 128      65.385 125.441  64.883  1.00  0.00           C
ATOM   4964  C39 POPEa 128      65.976 126.031  63.584  1.00  0.00           C
ATOM   4967 0C31 POPEa 128      67.506 126.140  63.503  1.00  0.00           C
ATOM   4970 1C31 POPEa 128      68.036 127.511  63.944  1.00  0.00           C
ATOM   4973 2C31 POPEa 128      69.565 127.640  63.833  1.00  0.00           C
ATOM   4976 3C31 POPEa 128      70.135 127.821  62.414  1.00  0.00           C
ATOM   4979 4C31 POPEa 128      69.745 129.150  61.764  1.00  0.00           C
ATOM   4982 5C31 POPEa 128      70.606 129.501  60.543  1.00  0.00           C
ATOM   4985 6C31 POPEa 128      70.256 130.841  59.904  1.00  0.00           C
ATOM   4989  NH3 POPEb 129      49.466 111.231  77.244  1.00  0.00           N
ATOM   4993  C12 POPEb 129      50.365 112.250  77.904  1.00  0.00           C
ATOM   4996  C11 POPEb 129      50.305 113.631  77.203  1.00  0.00           C
ATOM   4999  P   POPEb 129      52.686 114.680  76.704  1.00  0.00           P
ATOM   5000  O13 POPEb 129      52.516 115.960  75.983  1.00  0.00           O
ATOM   5001  O14 POPEb 129      53.905 114.591  77.543  1.00  0.00           O
ATOM   5002  O11 POPEb 129      52.576 113.451  75.723  1.00  0.00           O
ATOM   5003  O12 POPEb 129      51.405 114.461  77.624  1.00  0.00           O
ATOM   5004  C1  POPEb 129      53.725 112.751  75.243  1.00  0.00           C
ATOM   5007  C2  POPEb 129      53.376 111.271  74.873  1.00  0.00           C
ATOM   5009  O21 POPEb 129      54.375 110.641  74.043  1.00  0.00           O
ATOM   5010  C21 POPEb 129      54.466 111.040  72.783  1.00  0.00           C
ATOM   5011  O22 POPEb 129      54.106 112.120  72.344  1.00  0.00           O
ATOM   5012  C22 POPEb 129      54.986 109.900  71.913  1.00  0.00           C
ATOM   5015  C3  POPEb 129      51.955 111.131  74.233  1.00  0.00           C
ATOM   5018  O31 POPEb 129      51.706 109.781  73.774  1.00  0.00           O
ATOM   5019  C31 POPEb 129      51.216 108.941  74.663  1.00  0.00           C
ATOM   5020  O32 POPEb 129      50.866 109.231  75.804  1.00  0.00           O
ATOM   5021  C32 POPEb 129      51.106 107.551  74.014  1.00  0.00           C
ATOM   5024  C23 POPEb 129      53.885 109.400  70.943  1.00  0.00           C
ATOM   5027  C24 POPEb 129      53.585 110.331  69.753  1.00  0.00           C
ATOM   5030  C25 POPEb 129      54.705 110.321  68.714  1.00  0.00           C
ATOM   5033  C26 POPEb 129      54.416 111.121  67.443  1.00  0.00           C
ATOM   5036  C27 POPEb 129      55.305 110.671  66.273  1.00  0.00           C
ATOM   5039  C28 POPEb 129      55.916 111.840  65.473  1.00  0.00           C
ATOM   5042  C29 POPEb 129      56.906 111.301  64.463  1.00  0.00           C
ATOM   5044 0C21 POPEb 129      56.786 111.290  63.133  1.00  0.00           C
ATOM   5046 1C21 POPEb 129      55.635 111.821  62.303  1.00  0.00           C
ATOM   5049 2C21 POPEb 129      55.056 110.781  61.333  1.00  0.00           C
ATOM   5052 3C21 POPEb 129      56.095 110.191  60.374  1.00  0.00           C
ATOM   5055 4C21 POPEb 129      55.495 109.631  59.084  1.00  0.00           C
ATOM   5058 5C21 POPEb 129      56.585 109.200  58.093  1.00  0.00           C
ATOM   5061 6C21 POPEb 129      56.006 108.790  56.733  1.00  0.00           C
ATOM   5064 7C21 POPEb 129      57.056 108.841  55.613  1.00  0.00           C
ATOM   5067 8C21 POPEb 129      56.516 108.440  54.233  1.00  0.00           C
ATOM   5071  C33 POPEb 129      52.446 106.940  73.523  1.00  0.00           C
ATOM   5074  C34 POPEb 129      52.186 105.781  72.554  1.00  0.00           C
ATOM   5077  C35 POPEb 129      53.356 104.790  72.394  1.00  0.00           C
ATOM   5080  C36 POPEb 129      54.495 105.261  71.484  1.00  0.00           C
ATOM   5083  C37 POPEb 129      55.425 104.081  71.154  1.00  0.00           C
ATOM   5086  C38 POPEb 129      56.675 104.440  70.343  1.00  0.00           C
ATOM   5089  C39 POPEb 129      56.385 105.221  69.054  1.00  0.00           C
ATOM   5092 0C31 POPEb 129      57.266 104.750  67.874  1.00  0.00           C
ATOM   5095 1C31 POPEb 129      56.665 103.521  67.173  1.00  0.00           C
ATOM   5098 2C31 POPEb 129      57.466 103.031  65.964  1.00  0.00           C
ATOM   5101 3C31 POPEb 129      56.665 102.061  65.063  1.00  0.00           C
ATOM   5104 4C31 POPEb 129      55.425 102.721  64.434  1.00  0.00           C
ATOM   5107 5C31 POPEb 129      54.666 101.831  63.433  1.00  0.00           C
ATOM   5110 6C31 POPEb 129      53.506 102.551  62.753  1.00  0.00           C
ATOM   5114  NH3 POPEc 130      14.705  17.220  38.313  1.00  0.00           N
ATOM   5118  C12 POPEc 130      13.885  15.971  38.033  1.00  0.00           C
ATOM   5121  C11 POPEc 130      12.476  16.321  37.543  1.00  0.00           C
ATOM   5124  P   POPEc 130      11.345  14.161  36.604  1.00  0.00           P
ATOM   5125  O13 POPEc 130      10.946  14.811  35.333  1.00  0.00           O
ATOM   5126  O14 POPEc 130      12.566  13.331  36.523  1.00  0.00           O
ATOM   5127  O11 POPEc 130      10.135  13.281  37.033  1.00  0.00           O
ATOM   5128  O12 POPEc 130      11.545  15.251  37.734  1.00  0.00           O
ATOM   5129  C1  POPEc 130       9.856  12.781  38.324  1.00  0.00           C
ATOM   5132  C2  POPEc 130       8.746  13.561  39.114  1.00  0.00           C
ATOM   5134  O21 POPEc 130       7.985  12.711  40.003  1.00  0.00           O
ATOM   5135  C21 POPEc 130       8.526  11.671  40.603  1.00  0.00           C
ATOM   5136  O22 POPEc 130       9.705  11.361  40.633  1.00  0.00           O
ATOM   5137  C22 POPEc 130       7.445  10.881  41.344  1.00  0.00           C
ATOM   5140  C3  POPEc 130       7.755  14.301  38.143  1.00  0.00           C
ATOM   5143  O31 POPEc 130       6.386  14.401  38.604  1.00  0.00           O
ATOM   5144  C31 POPEc 130       6.126  15.201  39.613  1.00  0.00           C
ATOM   5145  O32 POPEc 130       6.896  15.981  40.133  1.00  0.00           O
ATOM   5146  C32 POPEc 130       4.686  14.901  40.073  1.00  0.00           C
ATOM   5149  C23 POPEc 130       7.876  10.611  42.804  1.00  0.00           C
ATOM   5152  C24 POPEc 130       6.766   9.951  43.633  1.00  0.00           C
ATOM   5155  C25 POPEc 130       7.226   9.561  45.043  1.00  0.00           C
ATOM   5158  C26 POPEc 130       6.215   8.661  45.764  1.00  0.00           C
ATOM   5161  C27 POPEc 130       6.716   8.161  47.123  1.00  0.00           C
ATOM   5164  C28 POPEc 130       5.925   6.931  47.613  1.00  0.00           C
ATOM   5167  C29 POPEc 130       6.386   6.331  48.924  1.00  0.00           C
ATOM   5169 0C21 POPEc 130       7.586   5.771  49.163  1.00  0.00           C
ATOM   5171 1C21 POPEc 130       8.715   5.601  48.184  1.00  0.00           C
ATOM   5174 2C21 POPEc 130       9.325   4.191  48.243  1.00  0.00           C
ATOM   5177 3C21 POPEc 130      10.516   4.041  47.274  1.00  0.00           C
ATOM   5180 4C21 POPEc 130      11.156   2.651  47.344  1.00  0.00           C
ATOM   5183 5C21 POPEc 130      12.135   2.401  46.193  1.00  0.00           C
ATOM   5186 6C21 POPEc 130      12.785   1.021  46.293  1.00  0.00           C
ATOM   5189 7C21 POPEc 130      13.585   0.641  45.043  1.00  0.00           C
ATOM   5192 8C21 POPEc 130      14.336  -0.680  45.203  1.00  0.00           C
ATOM   5196  C33 POPEc 130       4.065  15.941  41.043  1.00  0.00           C
ATOM   5199  C34 POPEc 130       4.536  15.831  42.494  1.00  0.00           C
ATOM   5202  C35 POPEc 130       3.865  16.841  43.423  1.00  0.00           C
ATOM   5205  C36 POPEc 130       4.526  16.941  44.803  1.00  0.00           C
ATOM   5208  C37 POPEc 130       3.716  17.851  45.754  1.00  0.00           C
ATOM   5211  C38 POPEc 130       4.465  18.211  47.043  1.00  0.00           C
ATOM   5214  C39 POPEc 130       3.666  19.151  47.953  1.00  0.00           C
ATOM   5217 0C31 POPEc 130       2.686  18.421  48.874  1.00  0.00           C
ATOM   5220 1C31 POPEc 130       1.916  19.371  49.803  1.00  0.00           C
ATOM   5223 2C31 POPEc 130       1.145  18.641  50.913  1.00  0.00           C
ATOM   5226 3C31 POPEc 130       2.036  18.221  52.093  1.00  0.00           C
ATOM   5229 4C31 POPEc 130       1.276  17.471  53.184  1.00  0.00           C
ATOM   5232 5C31 POPEc 130       2.146  17.181  54.413  1.00  0.00           C
ATOM   5235 6C31 POPEc 130       1.456  16.311  55.453  1.00  0.00           C
ATOM   5239  NH3 POPEd 131      68.205  95.531  30.753  1.00  0.00           N
ATOM   5243  C12 POPEd 131      68.025  95.650  29.263  1.00  0.00           C
ATOM   5246  C11 POPEd 131      66.536  95.671  28.864  1.00  0.00           C
ATOM   5249  P   POPEd 131      64.856  94.011  30.053  1.00  0.00           P
ATOM   5250  O13 POPEd 131      64.585  92.561  30.063  1.00  0.00           O
ATOM   5251  O14 POPEd 131      63.655  94.830  29.813  1.00  0.00           O
ATOM   5252  O11 POPEd 131      65.595  94.461  31.404  1.00  0.00           O
ATOM   5253  O12 POPEd 131      65.925  94.380  28.963  1.00  0.00           O
ATOM   5254  C1  POPEd 131      65.205  93.820  32.633  1.00  0.00           C
ATOM   5257  C2  POPEd 131      66.085  92.570  32.973  1.00  0.00           C
ATOM   5259  O21 POPEd 131      65.466  91.761  33.994  1.00  0.00           O
ATOM   5260  C21 POPEd 131      65.326  92.260  35.213  1.00  0.00           C
ATOM   5261  O22 POPEd 131      65.555  93.400  35.563  1.00  0.00           O
ATOM   5262  C22 POPEd 131      64.796  91.161  36.144  1.00  0.00           C
ATOM   5265  C3  POPEd 131      67.565  92.950  33.264  1.00  0.00           C
ATOM   5268  O31 POPEd 131      68.226  91.961  34.083  1.00  0.00           O
ATOM   5269  C31 POPEd 131      69.476  92.281  34.434  1.00  0.00           C
ATOM   5270  O32 POPEd 131      70.025  93.341  34.174  1.00  0.00           O
ATOM   5271  C32 POPEd 131      70.076  91.131  35.224  1.00  0.00           C
ATOM   5274  C23 POPEd 131      65.196  91.341  37.633  1.00  0.00           C
ATOM   5277  C24 POPEd 131      64.095  91.980  38.503  1.00  0.00           C
ATOM   5280  C25 POPEd 131      64.536  92.150  39.973  1.00  0.00           C
ATOM   5283  C26 POPEd 131      63.366  92.441  40.933  1.00  0.00           C
ATOM   5286  C27 POPEd 131      63.845  92.570  42.394  1.00  0.00           C
ATOM   5289  C28 POPEd 131      62.705  92.710  43.423  1.00  0.00           C
ATOM   5292  C29 POPEd 131      62.046  94.071  43.404  1.00  0.00           C
ATOM   5294 0C21 POPEd 131      61.625  94.781  44.463  1.00  0.00           C
ATOM   5296 1C21 POPEd 131      61.636  94.331  45.904  1.00  0.00           C
ATOM   5299 2C21 POPEd 131      60.365  94.781  46.653  1.00  0.00           C
ATOM   5302 3C21 POPEd 131      60.235  94.100  48.023  1.00  0.00           C
ATOM   5305 4C21 POPEd 131      58.966  94.511  48.793  1.00  0.00           C
ATOM   5308 5C21 POPEd 131      58.626  93.551  49.943  1.00  0.00           C
ATOM   5311 6C21 POPEd 131      59.736  93.430  51.003  1.00  0.00           C
ATOM   5314 7C21 POPEd 131      59.385  92.470  52.144  1.00  0.00           C
ATOM   5317 8C21 POPEd 131      60.485  92.381  53.203  1.00  0.00           C
ATOM   5321  C33 POPEd 131      69.125  90.590  36.323  1.00  0.00           C
ATOM   5324  C34 POPEd 131      69.705  89.361  37.033  1.00  0.00           C
ATOM   5327  C35 POPEd 131      68.696  88.631  37.934  1.00  0.00           C
ATOM   5330  C36 POPEd 131      68.356  89.351  39.244  1.00  0.00           C
ATOM   5333  C37 POPEd 131      67.286  88.580  40.034  1.00  0.00           C
ATOM   5336  C38 POPEd 131      67.026  89.141  41.443  1.00  0.00           C
ATOM   5339  C39 POPEd 131      65.786  88.500  42.093  1.00  0.00           C
ATOM   5342 0C31 POPEd 131      65.936  87.001  42.383  1.00  0.00           C
ATOM   5345 1C31 POPEd 131      64.645  86.390  42.953  1.00  0.00           C
ATOM   5348 2C31 POPEd 131      64.866  85.011  43.594  1.00  0.00           C
ATOM   5351 3C31 POPEd 131      63.585  84.340  44.124  1.00  0.00           C
ATOM   5354 4C31 POPEd 131      62.675  85.301  44.914  1.00  0.00           C
ATOM   5357 5C31 POPEd 131      61.595  84.591  45.733  1.00  0.00           C
ATOM   5360 6C31 POPEd 131      60.615  85.560  46.393  1.00  0.00           C
ATOM   5364  NH3 POPEe 132     113.745   8.021  31.854  1.00  0.00           N
ATOM   5368  C12 POPEe 132     113.366   6.731  31.183  1.00  0.00           C
ATOM   5371  C11 POPEe 132     112.485   5.861  32.093  1.00  0.00           C
ATOM   5374  P   POPEe 132     110.796   3.921  31.393  1.00  0.00           P
ATOM   5375  O13 POPEe 132     111.016   2.631  32.073  1.00  0.00           O
ATOM   5376  O14 POPEe 132     110.306   3.911  29.993  1.00  0.00           O
ATOM   5377  O11 POPEe 132     109.856   4.831  32.284  1.00  0.00           O
ATOM   5378  O12 POPEe 132     112.196   4.651  31.413  1.00  0.00           O
ATOM   5379  C1  POPEe 132     108.755   4.211  32.944  1.00  0.00           C
ATOM   5382  C2  POPEe 132     108.565   4.851  34.324  1.00  0.00           C
ATOM   5384  O21 POPEe 132     107.655   4.061  35.123  1.00  0.00           O
ATOM   5385  C21 POPEe 132     108.125   2.841  35.403  1.00  0.00           C
ATOM   5386  O22 POPEe 132     107.726   1.811  34.863  1.00  0.00           O
ATOM   5387  C22 POPEe 132     109.275   2.931  36.424  1.00  0.00           C
ATOM   5390  C3  POPEe 132     108.046   6.311  34.163  1.00  0.00           C
ATOM   5393  O31 POPEe 132     108.146   7.081  35.393  1.00  0.00           O
ATOM   5394  C31 POPEe 132     107.006   7.161  36.084  1.00  0.00           C
ATOM   5395  O32 POPEe 132     105.966   6.601  35.813  1.00  0.00           O
ATOM   5396  C32 POPEe 132     107.225   8.071  37.284  1.00  0.00           C
ATOM   5399  C23 POPEe 132     109.216   1.841  37.513  1.00  0.00           C
ATOM   5402  C24 POPEe 132     110.265   2.011  38.633  1.00  0.00           C
ATOM   5405  C25 POPEe 132     110.005   3.191  39.584  1.00  0.00           C
ATOM   5408  C26 POPEe 132     110.786   3.081  40.904  1.00  0.00           C
ATOM   5411  C27 POPEe 132     110.315   4.071  41.983  1.00  0.00           C
ATOM   5414  C28 POPEe 132     111.125   3.981  43.303  1.00  0.00           C
ATOM   5417  C29 POPEe 132     111.036   2.661  44.023  1.00  0.00           C
ATOM   5419 0C21 POPEe 132     110.786   2.451  45.333  1.00  0.00           C
ATOM   5421 1C21 POPEe 132     110.555   3.481  46.414  1.00  0.00           C
ATOM   5424 2C21 POPEe 132     111.315   3.111  47.703  1.00  0.00           C
ATOM   5427 3C21 POPEe 132     111.006   4.041  48.883  1.00  0.00           C
ATOM   5430 4C21 POPEe 132     111.756   3.651  50.174  1.00  0.00           C
ATOM   5433 5C21 POPEe 132     110.835   3.071  51.263  1.00  0.00           C
ATOM   5436 6C21 POPEe 132     110.125   4.141  52.103  1.00  0.00           C
ATOM   5439 7C21 POPEe 132     109.165   3.541  53.143  1.00  0.00           C
ATOM   5442 8C21 POPEe 132     108.576   4.541  54.124  1.00  0.00           C
ATOM   5446  C33 POPEe 132     105.985   8.321  38.163  1.00  0.00           C
ATOM   5449  C34 POPEe 132     105.916   7.381  39.383  1.00  0.00           C
ATOM   5452  C35 POPEe 132     104.956   7.841  40.494  1.00  0.00           C
ATOM   5455  C36 POPEe 132     105.186   9.311  40.873  1.00  0.00           C
ATOM   5458  C37 POPEe 132     104.806   9.641  42.313  1.00  0.00           C
ATOM   5461  C38 POPEe 132     105.055  11.111  42.633  1.00  0.00           C
ATOM   5464  C39 POPEe 132     105.855  11.331  43.924  1.00  0.00           C
ATOM   5467 0C31 POPEe 132     105.195  10.731  45.164  1.00  0.00           C
ATOM   5470 1C31 POPEe 132     105.866  11.211  46.443  1.00  0.00           C
ATOM   5473 2C31 POPEe 132     105.335  10.491  47.683  1.00  0.00           C
ATOM   5476 3C31 POPEe 132     105.946  11.070  48.963  1.00  0.00           C
ATOM   5479 4C31 POPEe 132     105.516  10.321  50.234  1.00  0.00           C
ATOM   5482 5C31 POPEe 132     106.385  10.691  51.433  1.00  0.00           C
ATOM   5485 6C31 POPEe 132     106.056   9.891  52.694  1.00  0.00           C
ATOM   5489  NH3 POPEf 133      85.385  44.350  35.584  1.00  0.00           N
ATOM   5493  C12 POPEf 133      85.366  44.661  34.104  1.00  0.00           C
ATOM   5496  C11 POPEf 133      86.515  43.981  33.343  1.00  0.00           C
ATOM   5499  P   POPEf 133      89.045  44.130  32.774  1.00  0.00           P
ATOM   5500  O13 POPEf 133      89.126  42.700  33.143  1.00  0.00           O
ATOM   5501  O14 POPEf 133      89.225  44.480  31.343  1.00  0.00           O
ATOM   5502  O11 POPEf 133      90.096  44.951  33.633  1.00  0.00           O
ATOM   5503  O12 POPEf 133      87.705  44.771  33.373  1.00  0.00           O
ATOM   5504  C1  POPEf 133      90.855  44.391  34.723  1.00  0.00           C
ATOM   5507  C2  POPEf 133      90.555  45.101  36.084  1.00  0.00           C
ATOM   5509  O21 POPEf 133      91.276  44.511  37.183  1.00  0.00           O
ATOM   5510  C21 POPEf 133      90.866  43.400  37.763  1.00  0.00           C
ATOM   5511  O22 POPEf 133      90.026  42.610  37.354  1.00  0.00           O
ATOM   5512  C22 POPEf 133      91.585  43.290  39.114  1.00  0.00           C
ATOM   5515  C3  POPEf 133      89.036  45.281  36.344  1.00  0.00           C
ATOM   5518  O31 POPEf 133      88.815  45.851  37.653  1.00  0.00           O
ATOM   5519  C31 POPEf 133      87.826  45.331  38.373  1.00  0.00           C
ATOM   5520  O32 POPEf 133      87.046  44.491  37.953  1.00  0.00           O
ATOM   5521  C32 POPEf 133      87.896  45.871  39.793  1.00  0.00           C
ATOM   5524  C23 POPEf 133      91.325  42.001  39.924  1.00  0.00           C
ATOM   5527  C24 POPEf 133      92.286  41.921  41.123  1.00  0.00           C
ATOM   5530  C25 POPEf 133      91.995  40.871  42.193  1.00  0.00           C
ATOM   5533  C26 POPEf 133      92.795  41.021  43.493  1.00  0.00           C
ATOM   5536  C27 POPEf 133      92.555  39.821  44.434  1.00  0.00           C
ATOM   5539  C28 POPEf 133      92.896  40.071  45.913  1.00  0.00           C
ATOM   5542  C29 POPEf 133      94.356  40.421  46.073  1.00  0.00           C
ATOM   5544 0C21 POPEf 133      95.075  40.270  47.183  1.00  0.00           C
ATOM   5546 1C21 POPEf 133      94.576  39.801  48.524  1.00  0.00           C
ATOM   5549 2C21 POPEf 133      95.306  40.590  49.623  1.00  0.00           C
ATOM   5552 3C21 POPEf 133      94.826  40.291  51.043  1.00  0.00           C
ATOM   5555 4C21 POPEf 133      95.695  41.051  52.063  1.00  0.00           C
ATOM   5558 5C21 POPEf 133      94.966  41.471  53.343  1.00  0.00           C
ATOM   5561 6C21 POPEf 133      94.915  40.380  54.423  1.00  0.00           C
ATOM   5564 7C21 POPEf 133      94.246  40.900  55.703  1.00  0.00           C
ATOM   5567 8C21 POPEf 133      94.425  39.991  56.923  1.00  0.00           C
ATOM   5571  C33 POPEf 133      86.515  46.121  40.444  1.00  0.00           C
ATOM   5574  C34 POPEf 133      86.025  44.970  41.344  1.00  0.00           C
ATOM   5577  C35 POPEf 133      86.845  44.801  42.643  1.00  0.00           C
ATOM   5580  C36 POPEf 133      86.296  43.701  43.553  1.00  0.00           C
ATOM   5583  C37 POPEf 133      87.186  43.441  44.774  1.00  0.00           C
ATOM   5586  C38 POPEf 133      86.775  42.201  45.584  1.00  0.00           C
ATOM   5589  C39 POPEf 133      87.666  42.001  46.813  1.00  0.00           C
ATOM   5592 0C31 POPEf 133      87.495  40.641  47.503  1.00  0.00           C
ATOM   5595 1C31 POPEf 133      88.396  39.551  46.913  1.00  0.00           C
ATOM   5598 2C31 POPEf 133      88.245  38.171  47.573  1.00  0.00           C
ATOM   5601 3C31 POPEf 133      88.565  38.150  49.084  1.00  0.00           C
ATOM   5604 4C31 POPEf 133      88.536  36.731  49.663  1.00  0.00           C
ATOM   5607 5C31 POPEf 133      88.726  36.720  51.183  1.00  0.00           C
ATOM   5610 6C31 POPEf 133      88.636  35.310  51.793  1.00  0.00           C
ATOM   5614  NH3 POPEg 134     121.985  78.360  76.073  1.00  0.00           N
ATOM   5618  C12 POPEg 134     122.435  79.570  76.853  1.00  0.00           C
ATOM   5621  C11 POPEg 134     122.225  80.850  76.023  1.00  0.00           C
ATOM   5624  P   POPEg 134     121.906  83.050  77.424  1.00  0.00           P
ATOM   5625  O13 POPEg 134     121.086  82.360  78.453  1.00  0.00           O
ATOM   5626  O14 POPEg 134     122.775  84.170  77.863  1.00  0.00           O
ATOM   5627  O11 POPEg 134     120.946  83.631  76.293  1.00  0.00           O
ATOM   5628  O12 POPEg 134     122.786  81.980  76.694  1.00  0.00           O
ATOM   5629  C1  POPEg 134     121.276  84.960  75.833  1.00  0.00           C
ATOM   5632  C2  POPEg 134     120.356  85.391  74.663  1.00  0.00           C
ATOM   5634  O21 POPEg 134     121.036  85.361  73.394  1.00  0.00           O
ATOM   5635  C21 POPEg 134     121.305  84.150  72.944  1.00  0.00           C
ATOM   5636  O22 POPEg 134     121.206  83.101  73.553  1.00  0.00           O
ATOM   5637  C22 POPEg 134     121.545  84.270  71.433  1.00  0.00           C
ATOM   5640  C3  POPEg 134     119.856  86.840  74.854  1.00  0.00           C
ATOM   5643  O31 POPEg 134     118.895  87.180  73.813  1.00  0.00           O
ATOM   5644  C31 POPEg 134     117.635  87.180  74.213  1.00  0.00           C
ATOM   5645  O32 POPEg 134     117.245  86.921  75.343  1.00  0.00           O
ATOM   5646  C32 POPEg 134     116.646  87.481  73.073  1.00  0.00           C
ATOM   5649  C23 POPEg 134     121.646  82.861  70.803  1.00  0.00           C
ATOM   5652  C24 POPEg 134     121.115  82.751  69.374  1.00  0.00           C
ATOM   5655  C25 POPEg 134     119.595  82.971  69.293  1.00  0.00           C
ATOM   5658  C26 POPEg 134     118.895  82.021  68.303  1.00  0.00           C
ATOM   5661  C27 POPEg 134     117.495  82.511  67.924  1.00  0.00           C
ATOM   5664  C28 POPEg 134     116.735  81.571  66.963  1.00  0.00           C
ATOM   5667  C29 POPEg 134     117.446  81.331  65.654  1.00  0.00           C
ATOM   5669 0C21 POPEg 134     117.126  80.381  64.753  1.00  0.00           C
ATOM   5671 1C21 POPEg 134     115.966  79.421  64.844  1.00  0.00           C
ATOM   5674 2C21 POPEg 134     116.395  77.991  65.244  1.00  0.00           C
ATOM   5677 3C21 POPEg 134     117.356  77.331  64.244  1.00  0.00           C
ATOM   5680 4C21 POPEg 134     117.786  75.920  64.654  1.00  0.00           C
ATOM   5683 5C21 POPEg 134     118.846  75.331  63.714  1.00  0.00           C
ATOM   5686 6C21 POPEg 134     119.546  74.091  64.283  1.00  0.00           C
ATOM   5689 7C21 POPEg 134     120.415  73.391  63.243  1.00  0.00           C
ATOM   5692 8C21 POPEg 134     121.125  72.141  63.784  1.00  0.00           C
ATOM   5696  C33 POPEg 134     116.716  86.600  71.793  1.00  0.00           C
ATOM   5699  C34 POPEg 134     117.196  87.371  70.543  1.00  0.00           C
ATOM   5702  C35 POPEg 134     116.756  86.751  69.213  1.00  0.00           C
ATOM   5705  C36 POPEg 134     117.446  87.430  68.023  1.00  0.00           C
ATOM   5708  C37 POPEg 134     116.925  86.900  66.674  1.00  0.00           C
ATOM   5711  C38 POPEg 134     117.806  87.350  65.494  1.00  0.00           C
ATOM   5714  C39 POPEg 134     117.275  86.821  64.163  1.00  0.00           C
ATOM   5717 0C31 POPEg 134     118.175  87.190  62.994  1.00  0.00           C
ATOM   5720 1C31 POPEg 134     117.705  86.530  61.694  1.00  0.00           C
ATOM   5723 2C31 POPEg 134     118.646  86.851  60.523  1.00  0.00           C
ATOM   5726 3C31 POPEg 134     118.366  86.000  59.273  1.00  0.00           C
ATOM   5729 4C31 POPEg 134     118.796  84.531  59.404  1.00  0.00           C
ATOM   5732 5C31 POPEg 134     118.355  83.671  58.203  1.00  0.00           C
ATOM   5735 6C31 POPEg 134     118.885  82.241  58.243  1.00  0.00           C
ATOM   5739  NH3 POPEh 135      71.476  19.381  77.664  1.00  0.00           N
ATOM   5743  C12 POPEh 135      72.156  19.911  76.423  1.00  0.00           C
ATOM   5746  C11 POPEh 135      73.646  19.531  76.444  1.00  0.00           C
ATOM   5749  P   POPEh 135      74.536  21.291  78.173  1.00  0.00           P
ATOM   5750  O13 POPEh 135      73.455  21.691  79.104  1.00  0.00           O
ATOM   5751  O14 POPEh 135      75.916  21.431  78.674  1.00  0.00           O
ATOM   5752  O11 POPEh 135      74.375  22.141  76.873  1.00  0.00           O
ATOM   5753  O12 POPEh 135      74.256  19.820  77.694  1.00  0.00           O
ATOM   5754  C1  POPEh 135      75.495  22.611  76.123  1.00  0.00           C
ATOM   5757  C2  POPEh 135      75.015  22.991  74.703  1.00  0.00           C
ATOM   5759  O21 POPEh 135      74.576  21.861  73.944  1.00  0.00           O
ATOM   5760  C21 POPEh 135      75.455  21.011  73.473  1.00  0.00           C
ATOM   5761  O22 POPEh 135      76.595  20.810  73.874  1.00  0.00           O
ATOM   5762  C22 POPEh 135      74.806  20.331  72.284  1.00  0.00           C
ATOM   5765  C3  POPEh 135      75.976  23.900  73.903  1.00  0.00           C
ATOM   5768  O31 POPEh 135      75.196  24.541  72.883  1.00  0.00           O
ATOM   5769  C31 POPEh 135      75.675  25.691  72.453  1.00  0.00           C
ATOM   5770  O32 POPEh 135      76.856  26.021  72.494  1.00  0.00           O
ATOM   5771  C32 POPEh 135      74.536  26.560  71.934  1.00  0.00           C
ATOM   5774  C23 POPEh 135      75.406  20.900  70.983  1.00  0.00           C
ATOM   5777  C24 POPEh 135      74.726  20.361  69.733  1.00  0.00           C
ATOM   5780  C25 POPEh 135      75.455  20.810  68.473  1.00  0.00           C
ATOM   5783  C26 POPEh 135      75.275  19.841  67.313  1.00  0.00           C
ATOM   5786  C27 POPEh 135      75.906  20.371  66.034  1.00  0.00           C
ATOM   5789  C28 POPEh 135      75.936  19.310  64.924  1.00  0.00           C
ATOM   5792  C29 POPEh 135      76.385  19.931  63.623  1.00  0.00           C
ATOM   5794 0C21 POPEh 135      77.616  19.820  63.093  1.00  0.00           C
ATOM   5796 1C21 POPEh 135      78.775  19.071  63.693  1.00  0.00           C
ATOM   5799 2C21 POPEh 135      80.065  19.241  62.874  1.00  0.00           C
ATOM   5802 3C21 POPEh 135      80.756  20.591  63.103  1.00  0.00           C
ATOM   5805 4C21 POPEh 135      81.936  20.831  62.154  1.00  0.00           C
ATOM   5808 5C21 POPEh 135      81.486  21.070  60.703  1.00  0.00           C
ATOM   5811 6C21 POPEh 135      82.606  21.611  59.803  1.00  0.00           C
ATOM   5814 7C21 POPEh 135      82.076  22.001  58.423  1.00  0.00           C
ATOM   5817 8C21 POPEh 135      83.156  22.601  57.513  1.00  0.00           C
ATOM   5821  C33 POPEh 135      74.656  26.811  70.413  1.00  0.00           C
ATOM   5824  C34 POPEh 135      74.196  25.621  69.563  1.00  0.00           C
ATOM   5827  C35 POPEh 135      74.216  25.961  68.073  1.00  0.00           C
ATOM   5830  C36 POPEh 135      73.836  24.801  67.154  1.00  0.00           C
ATOM   5833  C37 POPEh 135      73.515  25.301  65.743  1.00  0.00           C
ATOM   5836  C38 POPEh 135      73.396  24.200  64.683  1.00  0.00           C
ATOM   5839  C39 POPEh 135      72.556  24.641  63.483  1.00  0.00           C
ATOM   5842 0C31 POPEh 135      73.036  24.070  62.144  1.00  0.00           C
ATOM   5845 1C31 POPEh 135      71.955  24.181  61.053  1.00  0.00           C
ATOM   5848 2C31 POPEh 135      72.506  24.060  59.634  1.00  0.00           C
ATOM   5851 3C31 POPEh 135      71.385  23.970  58.584  1.00  0.00           C
ATOM   5854 4C31 POPEh 135      71.866  24.211  57.154  1.00  0.00           C
ATOM   5857 5C31 POPEh 135      70.745  24.041  56.123  1.00  0.00           C
ATOM   5860 6C31 POPEh 135      71.196  24.351  54.693  1.00  0.00           C
ATOM   5864  NH3 POPEi 136      55.736  68.831  34.304  1.00  0.00           N
ATOM   5868  C12 POPEi 136      56.555  68.531  33.063  1.00  0.00           C
ATOM   5871  C11 POPEi 136      57.915  67.871  33.373  1.00  0.00           C
ATOM   5874  P   POPEi 136      60.165  67.801  31.963  1.00  0.00           P
ATOM   5875  O13 POPEi 136      60.856  66.551  31.543  1.00  0.00           O
ATOM   5876  O14 POPEi 136      60.415  68.981  31.094  1.00  0.00           O
ATOM   5877  O11 POPEi 136      60.646  68.091  33.443  1.00  0.00           O
ATOM   5878  O12 POPEi 136      58.595  67.581  32.143  1.00  0.00           O
ATOM   5879  C1  POPEi 136      61.735  68.951  33.763  1.00  0.00           C
ATOM   5882  C2  POPEi 136      62.396  68.481  35.083  1.00  0.00           C
ATOM   5884  O21 POPEi 136      63.476  69.371  35.434  1.00  0.00           O
ATOM   5885  C21 POPEi 136      63.185  70.581  35.954  1.00  0.00           C
ATOM   5886  O22 POPEi 136      63.795  71.591  35.663  1.00  0.00           O
ATOM   5887  C22 POPEi 136      62.126  70.491  37.063  1.00  0.00           C
ATOM   5890  C3  POPEi 136      62.925  67.011  34.973  1.00  0.00           C
ATOM   5893  O31 POPEi 136      63.775  66.561  36.053  1.00  0.00           O
ATOM   5894  C31 POPEi 136      63.185  66.390  37.223  1.00  0.00           C
ATOM   5895  O32 POPEi 136      62.075  66.790  37.523  1.00  0.00           O
ATOM   5896  C32 POPEi 136      64.045  65.511  38.133  1.00  0.00           C
ATOM   5899  C23 POPEi 136      62.286  71.531  38.194  1.00  0.00           C
ATOM   5902  C24 POPEi 136      61.495  71.121  39.463  1.00  0.00           C
ATOM   5905  C25 POPEi 136      62.085  69.900  40.183  1.00  0.00           C
ATOM   5908  C26 POPEi 136      61.385  69.610  41.523  1.00  0.00           C
ATOM   5911  C27 POPEi 136      62.126  68.511  42.303  1.00  0.00           C
ATOM   5914  C28 POPEi 136      61.566  68.261  43.723  1.00  0.00           C
ATOM   5917  C29 POPEi 136      60.425  67.261  43.723  1.00  0.00           C
ATOM   5919 0C21 POPEi 136      60.295  66.231  44.574  1.00  0.00           C
ATOM   5921 1C21 POPEi 136      61.245  65.900  45.703  1.00  0.00           C
ATOM   5924 2C21 POPEi 136      60.976  64.551  46.393  1.00  0.00           C
ATOM   5927 3C21 POPEi 136      59.635  64.480  47.144  1.00  0.00           C
ATOM   5930 4C21 POPEi 136      59.495  63.191  47.973  1.00  0.00           C
ATOM   5933 5C21 POPEi 136      58.096  63.011  48.573  1.00  0.00           C
ATOM   5936 6C21 POPEi 136      57.905  61.611  49.183  1.00  0.00           C
ATOM   5939 7C21 POPEi 136      56.506  61.411  49.764  1.00  0.00           C
ATOM   5942 8C21 POPEi 136      56.256  59.981  50.273  1.00  0.00           C
ATOM   5946  C33 POPEi 136      65.116  66.271  38.963  1.00  0.00           C
ATOM   5949  C34 POPEi 136      66.436  65.500  38.953  1.00  0.00           C
ATOM   5952  C35 POPEi 136      67.466  66.031  39.964  1.00  0.00           C
ATOM   5955  C36 POPEi 136      68.265  67.191  39.383  1.00  0.00           C
ATOM   5958  C37 POPEi 136      69.406  67.701  40.253  1.00  0.00           C
ATOM   5961  C38 POPEi 136      70.435  68.490  39.434  1.00  0.00           C
ATOM   5964  C39 POPEi 136      71.216  69.551  40.234  1.00  0.00           C
ATOM   5967 0C31 POPEi 136      72.366  70.161  39.413  1.00  0.00           C
ATOM   5970 1C31 POPEi 136      71.915  71.171  38.343  1.00  0.00           C
ATOM   5973 2C31 POPEi 136      73.016  71.491  37.303  1.00  0.00           C
ATOM   5976 3C31 POPEi 136      74.336  71.970  37.924  1.00  0.00           C
ATOM   5979 4C31 POPEi 136      75.415  70.891  37.963  1.00  0.00           C
ATOM   5982 5C31 POPEi 136      76.606  71.311  38.833  1.00  0.00           C
ATOM   5985 6C31 POPEi 136      77.716  70.270  38.933  1.00  0.00           C
ATOM   5989  NH3 POPEj 137      74.506  56.250  31.664  1.00  0.00           N
ATOM   5993  C12 POPEj 137      73.216  57.001  31.563  1.00  0.00           C
ATOM   5996  C11 POPEj 137      73.276  58.011  30.414  1.00  0.00           C
ATOM   5999  P   POPEj 137      70.875  57.750  29.363  1.00  0.00           P
ATOM   6000  O13 POPEj 137      71.506  56.731  28.504  1.00  0.00           O
ATOM   6001  O14 POPEj 137      70.086  58.771  28.643  1.00  0.00           O
ATOM   6002  O11 POPEj 137      69.975  57.121  30.504  1.00  0.00           O
ATOM   6003  O12 POPEj 137      71.985  58.551  30.163  1.00  0.00           O
ATOM   6004  C1  POPEj 137      69.726  57.900  31.673  1.00  0.00           C
ATOM   6007  C2  POPEj 137      68.866  57.161  32.744  1.00  0.00           C
ATOM   6009  O21 POPEj 137      68.936  57.981  33.924  1.00  0.00           O
ATOM   6010  C21 POPEj 137      67.995  57.801  34.823  1.00  0.00           C
ATOM   6011  O22 POPEj 137      66.955  57.180  34.683  1.00  0.00           O
ATOM   6012  C22 POPEj 137      68.425  58.511  36.104  1.00  0.00           C
ATOM   6015  C3  POPEj 137      69.385  55.711  33.043  1.00  0.00           C
ATOM   6018  O31 POPEj 137      69.116  55.241  34.383  1.00  0.00           O
ATOM   6019  C31 POPEj 137      68.216  54.291  34.574  1.00  0.00           C
ATOM   6020  O32 POPEj 137      67.626  53.650  33.723  1.00  0.00           O
ATOM   6021  C32 POPEj 137      67.925  54.111  36.073  1.00  0.00           C
ATOM   6024  C23 POPEj 137      68.016  57.750  37.383  1.00  0.00           C
ATOM   6027  C24 POPEj 137      68.876  58.160  38.584  1.00  0.00           C
ATOM   6030  C25 POPEj 137      68.565  57.400  39.873  1.00  0.00           C
ATOM   6033  C26 POPEj 137      69.565  57.731  40.983  1.00  0.00           C
ATOM   6036  C27 POPEj 137      69.385  59.130  41.604  1.00  0.00           C
ATOM   6039  C28 POPEj 137      70.216  59.311  42.893  1.00  0.00           C
ATOM   6042  C29 POPEj 137      71.716  59.311  42.664  1.00  0.00           C
ATOM   6044 0C21 POPEj 137      72.655  58.890  43.524  1.00  0.00           C
ATOM   6046 1C21 POPEj 137      72.436  58.331  44.914  1.00  0.00           C
ATOM   6049 2C21 POPEj 137      72.805  59.301  46.063  1.00  0.00           C
ATOM   6052 3C21 POPEj 137      74.305  59.610  46.154  1.00  0.00           C
ATOM   6055 4C21 POPEj 137      74.796  59.781  47.604  1.00  0.00           C
ATOM   6058 5C21 POPEj 137      74.256  61.021  48.334  1.00  0.00           C
ATOM   6061 6C21 POPEj 137      74.565  60.961  49.844  1.00  0.00           C
ATOM   6064 7C21 POPEj 137      74.016  62.150  50.633  1.00  0.00           C
ATOM   6067 8C21 POPEj 137      74.156  61.980  52.144  1.00  0.00           C
ATOM   6071  C33 POPEj 137      66.455  54.470  36.424  1.00  0.00           C
ATOM   6074  C34 POPEj 137      65.716  53.371  37.193  1.00  0.00           C
ATOM   6077  C35 POPEj 137      66.256  53.111  38.613  1.00  0.00           C
ATOM   6080  C36 POPEj 137      65.916  54.220  39.603  1.00  0.00           C
ATOM   6083  C37 POPEj 137      66.405  53.890  41.024  1.00  0.00           C
ATOM   6086  C38 POPEj 137      66.146  55.031  42.014  1.00  0.00           C
ATOM   6089  C39 POPEj 137      66.295  54.631  43.493  1.00  0.00           C
ATOM   6092 0C31 POPEj 137      67.635  53.950  43.803  1.00  0.00           C
ATOM   6095 1C31 POPEj 137      67.705  53.290  45.193  1.00  0.00           C
ATOM   6098 2C31 POPEj 137      67.675  54.261  46.373  1.00  0.00           C
ATOM   6101 3C31 POPEj 137      68.876  55.221  46.414  1.00  0.00           C
ATOM   6104 4C31 POPEj 137      68.955  55.991  47.734  1.00  0.00           C
ATOM   6107 5C31 POPEj 137      70.155  56.951  47.783  1.00  0.00           C
ATOM   6110 6C31 POPEj 137      70.375  57.551  49.163  1.00  0.00           C
ATOM   6114  NH3 POPEk 138      -5.766  26.441  78.263  1.00  0.00           N
ATOM   6118  C12 POPEk 138      -4.645  27.460  78.223  1.00  0.00           C
ATOM   6121  C11 POPEk 138      -3.385  27.081  79.054  1.00  0.00           C
ATOM   6124  P   POPEk 138      -1.266  25.471  78.964  1.00  0.00           P
ATOM   6125  O13 POPEk 138      -0.395  26.421  79.694  1.00  0.00           O
ATOM   6126  O14 POPEk 138      -1.555  24.191  79.643  1.00  0.00           O
ATOM   6127  O11 POPEk 138      -0.496  25.091  77.664  1.00  0.00           O
ATOM   6128  O12 POPEk 138      -2.596  26.110  78.383  1.00  0.00           O
ATOM   6129  C1  POPEk 138      -1.145  24.491  76.554  1.00  0.00           C
ATOM   6132  C2  POPEk 138      -0.135  24.331  75.404  1.00  0.00           C
ATOM   6134  O21 POPEk 138      -0.586  23.271  74.513  1.00  0.00           O
ATOM   6135  C21 POPEk 138      -0.505  23.570  73.223  1.00  0.00           C
ATOM   6136  O22 POPEk 138      -0.185  24.641  72.764  1.00  0.00           O
ATOM   6137  C22 POPEk 138      -0.885  22.371  72.373  1.00  0.00           C
ATOM   6140  C3  POPEk 138       1.266  24.021  75.994  1.00  0.00           C
ATOM   6143  O31 POPEk 138       2.305  24.130  75.024  1.00  0.00           O
ATOM   6144  C31 POPEk 138       2.676  23.001  74.463  1.00  0.00           C
ATOM   6145  O32 POPEk 138       2.286  21.881  74.753  1.00  0.00           O
ATOM   6146  C32 POPEk 138       3.675  23.341  73.363  1.00  0.00           C
ATOM   6149  C23 POPEk 138      -1.385  22.861  70.993  1.00  0.00           C
ATOM   6152  C24 POPEk 138      -1.655  21.741  69.994  1.00  0.00           C
ATOM   6155  C25 POPEk 138      -0.395  21.001  69.543  1.00  0.00           C
ATOM   6158  C26 POPEk 138      -0.626  20.261  68.213  1.00  0.00           C
ATOM   6161  C27 POPEk 138       0.585  19.431  67.773  1.00  0.00           C
ATOM   6164  C28 POPEk 138       0.575  19.081  66.263  1.00  0.00           C
ATOM   6167  C29 POPEk 138       0.985  20.261  65.433  1.00  0.00           C
ATOM   6169 0C21 POPEk 138       1.946  20.320  64.493  1.00  0.00           C
ATOM   6171 1C21 POPEk 138       2.766  19.181  63.953  1.00  0.00           C
ATOM   6174 2C21 POPEk 138       4.016  18.821  64.774  1.00  0.00           C
ATOM   6177 3C21 POPEk 138       5.165  19.831  64.683  1.00  0.00           C
ATOM   6180 4C21 POPEk 138       6.446  19.251  65.313  1.00  0.00           C
ATOM   6183 5C21 POPEk 138       6.605  19.601  66.804  1.00  0.00           C
ATOM   6186 6C21 POPEk 138       7.546  18.601  67.484  1.00  0.00           C
ATOM   6189 7C21 POPEk 138       7.916  18.991  68.914  1.00  0.00           C
ATOM   6192 8C21 POPEk 138       8.805  17.971  69.593  1.00  0.00           C
ATOM   6196  C33 POPEk 138       3.115  23.071  71.963  1.00  0.00           C
ATOM   6199  C34 POPEk 138       4.075  23.570  70.873  1.00  0.00           C
ATOM   6202  C35 POPEk 138       3.655  23.061  69.493  1.00  0.00           C
ATOM   6205  C36 POPEk 138       4.666  23.331  68.373  1.00  0.00           C
ATOM   6208  C37 POPEk 138       4.386  24.601  67.554  1.00  0.00           C
ATOM   6211  C38 POPEk 138       5.405  24.741  66.403  1.00  0.00           C
ATOM   6214  C39 POPEk 138       5.075  25.821  65.354  1.00  0.00           C
ATOM   6217 0C31 POPEk 138       3.696  25.671  64.673  1.00  0.00           C
ATOM   6220 1C31 POPEk 138       3.406  24.271  64.113  1.00  0.00           C
ATOM   6223 2C31 POPEk 138       2.016  24.171  63.464  1.00  0.00           C
ATOM   6226 3C31 POPEk 138       2.046  23.891  61.953  1.00  0.00           C
ATOM   6229 4C31 POPEk 138       2.565  22.501  61.573  1.00  0.00           C
ATOM   6232 5C31 POPEk 138       2.596  22.281  60.063  1.00  0.00           C
ATOM   6235 6C31 POPEk 138       3.026  20.871  59.663  1.00  0.00           C
ATOM   6239  NH3 POPEl 139     105.315  87.150  31.243  1.00  0.00           N
ATOM   6243  C12 POPEl 139     104.745  88.141  32.223  1.00  0.00           C
ATOM   6246  C11 POPEl 139     105.376  89.511  31.983  1.00  0.00           C
ATOM   6249  P   POPEl 139     106.136  91.591  33.313  1.00  0.00           P
ATOM   6250  O13 POPEl 139     107.326  91.311  32.483  1.00  0.00           O
ATOM   6251  O14 POPEl 139     105.546  92.931  33.103  1.00  0.00           O
ATOM   6252  O11 POPEl 139     106.506  91.390  34.844  1.00  0.00           O
ATOM   6253  O12 POPEl 139     105.075  90.410  33.063  1.00  0.00           O
ATOM   6254  C1  POPEl 139     105.715  91.991  35.884  1.00  0.00           C
ATOM   6257  C2  POPEl 139     106.606  92.761  36.904  1.00  0.00           C
ATOM   6259  O21 POPEl 139     106.006  92.681  38.213  1.00  0.00           O
ATOM   6260  C21 POPEl 139     106.665  93.261  39.213  1.00  0.00           C
ATOM   6261  O22 POPEl 139     107.695  93.901  39.114  1.00  0.00           O
ATOM   6262  C22 POPEl 139     105.946  93.011  40.533  1.00  0.00           C
ATOM   6265  C3  POPEl 139     106.995  94.191  36.383  1.00  0.00           C
ATOM   6268  O31 POPEl 139     106.305  95.280  37.053  1.00  0.00           O
ATOM   6269  C31 POPEl 139     106.235  96.441  36.393  1.00  0.00           C
ATOM   6270  O32 POPEl 139     106.476  96.581  35.203  1.00  0.00           O
ATOM   6271  C32 POPEl 139     105.905  97.551  37.394  1.00  0.00           C
ATOM   6274  C23 POPEl 139     104.806  94.020  40.803  1.00  0.00           C
ATOM   6277  C24 POPEl 139     104.455  94.100  42.293  1.00  0.00           C
ATOM   6280  C25 POPEl 139     103.446  95.210  42.623  1.00  0.00           C
ATOM   6283  C26 POPEl 139     103.485  95.590  44.104  1.00  0.00           C
ATOM   6286  C27 POPEl 139     102.415  96.600  44.533  1.00  0.00           C
ATOM   6289  C28 POPEl 139     102.645  97.091  45.973  1.00  0.00           C
ATOM   6292  C29 POPEl 139     101.576  98.040  46.433  1.00  0.00           C
ATOM   6294 0C21 POPEl 139     101.065  98.171  47.674  1.00  0.00           C
ATOM   6296 1C21 POPEl 139     101.486  97.421  48.924  1.00  0.00           C
ATOM   6299 2C21 POPEl 139     102.166  98.411  49.894  1.00  0.00           C
ATOM   6302 3C21 POPEl 139     102.406  97.891  51.313  1.00  0.00           C
ATOM   6305 4C21 POPEl 139     103.175  98.951  52.134  1.00  0.00           C
ATOM   6308 5C21 POPEl 139     103.326  98.671  53.633  1.00  0.00           C
ATOM   6311 6C21 POPEl 139     102.006  98.680  54.423  1.00  0.00           C
ATOM   6314 7C21 POPEl 139     102.235  98.531  55.923  1.00  0.00           C
ATOM   6317 8C21 POPEl 139     100.936  98.521  56.744  1.00  0.00           C
ATOM   6321  C33 POPEl 139     104.845  98.561  36.904  1.00  0.00           C
ATOM   6324  C34 POPEl 139     104.106  99.231  38.074  1.00  0.00           C
ATOM   6327  C35 POPEl 139     103.416  98.271  39.054  1.00  0.00           C
ATOM   6330  C36 POPEl 139     102.645  97.131  38.363  1.00  0.00           C
ATOM   6333  C37 POPEl 139     101.965  96.180  39.353  1.00  0.00           C
ATOM   6336  C38 POPEl 139     101.286  95.021  38.633  1.00  0.00           C
ATOM   6339  C39 POPEl 139     100.815  93.941  39.603  1.00  0.00           C
ATOM   6342 0C31 POPEl 139      99.556  94.300  40.403  1.00  0.00           C
ATOM   6345 1C31 POPEl 139      99.065  93.090  41.203  1.00  0.00           C
ATOM   6348 2C31 POPEl 139      97.915  93.381  42.163  1.00  0.00           C
ATOM   6351 3C31 POPEl 139      98.335  94.150  43.433  1.00  0.00           C
ATOM   6354 4C31 POPEl 139      99.256  93.351  44.363  1.00  0.00           C
ATOM   6357 5C31 POPEl 139      99.406  93.971  45.754  1.00  0.00           C
ATOM   6360 6C31 POPEl 139     100.256  93.121  46.703  1.00  0.00           C
ATOM   6364  NH3 POPEm 140     112.485  82.120  77.393  1.00  0.00           N
ATOM   6368  C12 POPEm 140     112.275  81.980  78.874  1.00  0.00           C
ATOM   6371  C11 POPEm 140     112.245  83.370  79.543  1.00  0.00           C
ATOM   6374  P   POPEm 140     113.276  85.540  78.473  1.00  0.00           P
ATOM   6375  O13 POPEm 140     112.205  86.331  79.073  1.00  0.00           O
ATOM   6376  O14 POPEm 140     114.616  86.171  78.363  1.00  0.00           O
ATOM   6377  O11 POPEm 140     112.876  85.140  76.993  1.00  0.00           O
ATOM   6378  O12 POPEm 140     113.396  84.141  79.183  1.00  0.00           O
ATOM   6379  C1  POPEm 140     111.685  85.751  76.453  1.00  0.00           C
ATOM   6382  C2  POPEm 140     111.796  85.960  74.934  1.00  0.00           C
ATOM   6384  O21 POPEm 140     111.965  84.661  74.323  1.00  0.00           O
ATOM   6385  C21 POPEm 140     111.486  84.610  73.084  1.00  0.00           C
ATOM   6386  O22 POPEm 140     110.975  85.531  72.484  1.00  0.00           O
ATOM   6387  C22 POPEm 140     111.716  83.200  72.534  1.00  0.00           C
ATOM   6390  C3  POPEm 140     112.996  86.880  74.583  1.00  0.00           C
ATOM   6393  O31 POPEm 140     113.215  86.940  73.164  1.00  0.00           O
ATOM   6394  C31 POPEm 140     113.186  88.121  72.583  1.00  0.00           C
ATOM   6395  O32 POPEm 140     113.256  89.200  73.154  1.00  0.00           O
ATOM   6396  C32 POPEm 140     113.156  87.880  71.073  1.00  0.00           C
ATOM   6399  C23 POPEm 140     111.185  83.001  71.094  1.00  0.00           C
ATOM   6402  C24 POPEm 140     112.196  83.351  69.994  1.00  0.00           C
ATOM   6405  C25 POPEm 140     111.766  82.751  68.633  1.00  0.00           C
ATOM   6408  C26 POPEm 140     112.885  82.651  67.594  1.00  0.00           C
ATOM   6411  C27 POPEm 140     113.106  83.911  66.744  1.00  0.00           C
ATOM   6414  C28 POPEm 140     113.215  83.570  65.244  1.00  0.00           C
ATOM   6417  C29 POPEm 140     113.646  84.720  64.374  1.00  0.00           C
ATOM   6419 0C21 POPEm 140     114.515  84.641  63.343  1.00  0.00           C
ATOM   6421 1C21 POPEm 140     115.226  83.391  62.863  1.00  0.00           C
ATOM   6424 2C21 POPEm 140     114.296  82.411  62.113  1.00  0.00           C
ATOM   6427 3C21 POPEm 140     115.065  81.271  61.424  1.00  0.00           C
ATOM   6430 4C21 POPEm 140     114.165  80.130  60.933  1.00  0.00           C
ATOM   6433 5C21 POPEm 140     113.025  80.540  59.984  1.00  0.00           C
ATOM   6436 6C21 POPEm 140     113.485  81.301  58.734  1.00  0.00           C
ATOM   6439 7C21 POPEm 140     112.326  81.641  57.783  1.00  0.00           C
ATOM   6442 8C21 POPEm 140     112.756  82.540  56.613  1.00  0.00           C
ATOM   6446  C33 POPEm 140     112.575  89.020  70.213  1.00  0.00           C
ATOM   6449  C34 POPEm 140     112.386  88.510  68.773  1.00  0.00           C
ATOM   6452  C35 POPEm 140     112.275  89.601  67.703  1.00  0.00           C
ATOM   6455  C36 POPEm 140     112.645  89.041  66.313  1.00  0.00           C
ATOM   6458  C37 POPEm 140     112.795  90.140  65.264  1.00  0.00           C
ATOM   6461  C38 POPEm 140     113.636  89.710  64.054  1.00  0.00           C
ATOM   6464  C39 POPEm 140     112.915  88.790  63.063  1.00  0.00           C
ATOM   6467 0C31 POPEm 140     113.745  88.600  61.783  1.00  0.00           C
ATOM   6470 1C31 POPEm 140     112.946  87.981  60.633  1.00  0.00           C
ATOM   6473 2C31 POPEm 140     113.726  87.981  59.313  1.00  0.00           C
ATOM   6476 3C31 POPEm 140     112.915  87.421  58.124  1.00  0.00           C
ATOM   6479 4C31 POPEm 140     111.746  88.320  57.703  1.00  0.00           C
ATOM   6482 5C31 POPEm 140     110.966  87.770  56.503  1.00  0.00           C
ATOM   6485 6C31 POPEm 140     109.795  88.671  56.084  1.00  0.00           C
ATOM   6489  NH3 POPEn 141     122.126   7.971  32.254  1.00  0.00           N
ATOM   6493  C12 POPEn 141     120.745   7.551  31.834  1.00  0.00           C
ATOM   6496  C11 POPEn 141     119.635   8.561  32.203  1.00  0.00           C
ATOM   6499  P   POPEn 141     117.606   6.911  32.654  1.00  0.00           P
ATOM   6500  O13 POPEn 141     116.226   7.401  32.883  1.00  0.00           O
ATOM   6501  O14 POPEn 141     117.815   5.611  31.963  1.00  0.00           O
ATOM   6502  O11 POPEn 141     118.455   6.911  33.994  1.00  0.00           O
ATOM   6503  O12 POPEn 141     118.345   8.051  31.824  1.00  0.00           O
ATOM   6504  C1  POPEn 141     117.815   6.971  35.263  1.00  0.00           C
ATOM   6507  C2  POPEn 141     117.306   8.401  35.624  1.00  0.00           C
ATOM   6509  O21 POPEn 141     117.905   8.861  36.834  1.00  0.00           O
ATOM   6510  C21 POPEn 141     119.175   9.231  36.684  1.00  0.00           C
ATOM   6511  O22 POPEn 141     119.745   9.391  35.624  1.00  0.00           O
ATOM   6512  C22 POPEn 141     119.806   9.481  38.054  1.00  0.00           C
ATOM   6515  C3  POPEn 141     115.756   8.401  35.764  1.00  0.00           C
ATOM   6518  O31 POPEn 141     115.106   9.591  35.304  1.00  0.00           O
ATOM   6519  C31 POPEn 141     114.526  10.491  36.113  1.00  0.00           C
ATOM   6520  O32 POPEn 141     113.726  11.321  35.694  1.00  0.00           O
ATOM   6521  C32 POPEn 141     114.995  10.431  37.563  1.00  0.00           C
ATOM   6524  C23 POPEn 141     120.055   8.221  38.914  1.00  0.00           C
ATOM   6527  C24 POPEn 141     119.065   8.061  40.083  1.00  0.00           C
ATOM   6530  C25 POPEn 141     119.056   9.251  41.073  1.00  0.00           C
ATOM   6533  C26 POPEn 141     118.475   8.881  42.443  1.00  0.00           C
ATOM   6536  C27 POPEn 141     118.646  10.001  43.473  1.00  0.00           C
ATOM   6539  C28 POPEn 141     118.106   9.661  44.883  1.00  0.00           C
ATOM   6542  C29 POPEn 141     118.805   8.481  45.514  1.00  0.00           C
ATOM   6544 0C21 POPEn 141     119.766   8.521  46.463  1.00  0.00           C
ATOM   6546 1C21 POPEn 141     120.396   9.741  47.074  1.00  0.00           C
ATOM   6549 2C21 POPEn 141     119.856  10.011  48.493  1.00  0.00           C
ATOM   6552 3C21 POPEn 141     118.366  10.401  48.524  1.00  0.00           C
ATOM   6555 4C21 POPEn 141     117.866  10.811  49.914  1.00  0.00           C
ATOM   6558 5C21 POPEn 141     117.845   9.651  50.923  1.00  0.00           C
ATOM   6561 6C21 POPEn 141     117.306  10.091  52.293  1.00  0.00           C
ATOM   6564 7C21 POPEn 141     117.705   9.141  53.423  1.00  0.00           C
ATOM   6567 8C21 POPEn 141     117.256   9.621  54.803  1.00  0.00           C
ATOM   6571  C33 POPEn 141     114.836  11.811  38.264  1.00  0.00           C
ATOM   6574  C34 POPEn 141     115.396  11.821  39.693  1.00  0.00           C
ATOM   6577  C35 POPEn 141     114.375  11.311  40.713  1.00  0.00           C
ATOM   6580  C36 POPEn 141     114.915  11.311  42.154  1.00  0.00           C
ATOM   6583  C37 POPEn 141     113.846  10.861  43.163  1.00  0.00           C
ATOM   6586  C38 POPEn 141     114.325  10.891  44.623  1.00  0.00           C
ATOM   6589  C39 POPEn 141     113.745  12.071  45.403  1.00  0.00           C
ATOM   6592 0C31 POPEn 141     114.325  12.201  46.813  1.00  0.00           C
ATOM   6595 1C31 POPEn 141     113.805  13.481  47.494  1.00  0.00           C
ATOM   6598 2C31 POPEn 141     114.366  13.711  48.903  1.00  0.00           C
ATOM   6601 3C31 POPEn 141     113.925  12.631  49.914  1.00  0.00           C
ATOM   6604 4C31 POPEn 141     114.025  13.131  51.363  1.00  0.00           C
ATOM   6607 5C31 POPEn 141     113.256  12.251  52.354  1.00  0.00           C
ATOM   6610 6C31 POPEn 141     113.235  12.831  53.763  1.00  0.00           C
ATOM   6614  NH3 POPEo 142      85.776 126.520  31.443  1.00  0.00           N
ATOM   6618  C12 POPEo 142      85.726 125.070  31.843  1.00  0.00           C
ATOM   6621  C11 POPEo 142      86.025 124.170  30.634  1.00  0.00           C
ATOM   6624  P   POPEo 142      87.116 121.761  30.563  1.00  0.00           P
ATOM   6625  O13 POPEo 142      86.525 120.461  30.964  1.00  0.00           O
ATOM   6626  O14 POPEo 142      87.515 121.980  29.164  1.00  0.00           O
ATOM   6627  O11 POPEo 142      88.376 122.040  31.453  1.00  0.00           O
ATOM   6628  O12 POPEo 142      86.086 122.831  31.074  1.00  0.00           O
ATOM   6629  C1  POPEo 142      89.076 120.921  32.013  1.00  0.00           C
ATOM   6632  C2  POPEo 142      90.466 121.361  32.523  1.00  0.00           C
ATOM   6634  O21 POPEo 142      90.955 120.350  33.413  1.00  0.00           O
ATOM   6635  C21 POPEo 142      92.266 120.181  33.464  1.00  0.00           C
ATOM   6636  O22 POPEo 142      93.095 120.730  32.763  1.00  0.00           O
ATOM   6637  C22 POPEo 142      92.616 119.141  34.533  1.00  0.00           C
ATOM   6640  C3  POPEo 142      90.356 122.701  33.283  1.00  0.00           C
ATOM   6643  O31 POPEo 142      91.585 123.451  33.184  1.00  0.00           O
ATOM   6644  C31 POPEo 142      92.006 124.141  34.254  1.00  0.00           C
ATOM   6645  O32 POPEo 142      92.536 125.231  34.143  1.00  0.00           O
ATOM   6646  C32 POPEo 142      91.886 123.381  35.574  1.00  0.00           C
ATOM   6649  C23 POPEo 142      92.386 119.591  35.983  1.00  0.00           C
ATOM   6652  C24 POPEo 142      92.625 118.400  36.923  1.00  0.00           C
ATOM   6655  C25 POPEo 142      92.476 118.710  38.413  1.00  0.00           C
ATOM   6658  C26 POPEo 142      91.196 119.470  38.753  1.00  0.00           C
ATOM   6661  C27 POPEo 142      90.946 119.591  40.263  1.00  0.00           C
ATOM   6664  C28 POPEo 142      89.675 120.400  40.593  1.00  0.00           C
ATOM   6667  C29 POPEo 142      89.386 120.400  42.074  1.00  0.00           C
ATOM   6669 0C21 POPEo 142      89.865 121.280  42.973  1.00  0.00           C
ATOM   6671 1C21 POPEo 142      90.776 122.430  42.653  1.00  0.00           C
ATOM   6674 2C21 POPEo 142      90.455 123.720  43.423  1.00  0.00           C
ATOM   6677 3C21 POPEo 142      90.826 123.650  44.914  1.00  0.00           C
ATOM   6680 4C21 POPEo 142      91.255 125.021  45.453  1.00  0.00           C
ATOM   6683 5C21 POPEo 142      91.796 124.981  46.883  1.00  0.00           C
ATOM   6686 6C21 POPEo 142      92.396 126.331  47.303  1.00  0.00           C
ATOM   6689 7C21 POPEo 142      92.955 126.331  48.734  1.00  0.00           C
ATOM   6692 8C21 POPEo 142      93.545 127.681  49.133  1.00  0.00           C
ATOM   6696  C33 POPEo 142      92.996 123.831  36.563  1.00  0.00           C
ATOM   6699  C34 POPEo 142      92.866 123.211  37.963  1.00  0.00           C
ATOM   6702  C35 POPEo 142      91.545 123.510  38.674  1.00  0.00           C
ATOM   6705  C36 POPEo 142      91.216 125.011  38.693  1.00  0.00           C
ATOM   6708  C37 POPEo 142      89.946 125.361  39.483  1.00  0.00           C
ATOM   6711  C38 POPEo 142      89.616 126.851  39.363  1.00  0.00           C
ATOM   6714  C39 POPEo 142      88.245 127.231  39.933  1.00  0.00           C
ATOM   6717 0C31 POPEo 142      88.195 127.201  41.463  1.00  0.00           C
ATOM   6720 1C31 POPEo 142      86.815 127.551  42.033  1.00  0.00           C
ATOM   6723 2C31 POPEo 142      86.796 127.470  43.563  1.00  0.00           C
ATOM   6726 3C31 POPEo 142      86.646 126.031  44.073  1.00  0.00           C
ATOM   6729 4C31 POPEo 142      87.056 125.891  45.543  1.00  0.00           C
ATOM   6732 5C31 POPEo 142      86.915 124.450  46.053  1.00  0.00           C
ATOM   6735 6C31 POPEo 142      87.505 124.281  47.453  1.00  0.00           C
ATOM   6739  NH3 POPEp 143     117.606  88.481  30.463  1.00  0.00           N
ATOM   6743  C12 POPEp 143     118.156  87.091  30.244  1.00  0.00           C
ATOM   6746  C11 POPEp 143     117.425  86.051  31.103  1.00  0.00           C
ATOM   6749  P   POPEp 143     117.546  83.701  32.084  1.00  0.00           P
ATOM   6750  O13 POPEp 143     116.136  83.650  31.664  1.00  0.00           O
ATOM   6751  O14 POPEp 143     118.276  82.400  32.043  1.00  0.00           O
ATOM   6752  O11 POPEp 143     117.546  84.351  33.543  1.00  0.00           O
ATOM   6753  O12 POPEp 143     118.245  84.871  31.253  1.00  0.00           O
ATOM   6754  C1  POPEp 143     116.936  83.561  34.563  1.00  0.00           C
ATOM   6757  C2  POPEp 143     116.556  84.480  35.733  1.00  0.00           C
ATOM   6759  O21 POPEp 143     116.185  83.610  36.834  1.00  0.00           O
ATOM   6760  C21 POPEp 143     116.896  83.771  37.934  1.00  0.00           C
ATOM   6761  O22 POPEp 143     117.786  84.591  38.093  1.00  0.00           O
ATOM   6762  C22 POPEp 143     116.455  82.740  38.953  1.00  0.00           C
ATOM   6765  C3  POPEp 143     115.385  85.410  35.304  1.00  0.00           C
ATOM   6768  O31 POPEp 143     114.675  86.000  36.424  1.00  0.00           O
ATOM   6769  C31 POPEp 143     113.735  85.210  36.923  1.00  0.00           C
ATOM   6770  O32 POPEp 143     113.495  84.071  36.563  1.00  0.00           O
ATOM   6771  C32 POPEp 143     112.996  85.921  38.033  1.00  0.00           C
ATOM   6774  C23 POPEp 143     117.135  82.950  40.313  1.00  0.00           C
ATOM   6777  C24 POPEp 143     116.395  83.960  41.214  1.00  0.00           C
ATOM   6780  C25 POPEp 143     115.135  83.351  41.834  1.00  0.00           C
ATOM   6783  C26 POPEp 143     114.546  84.200  42.973  1.00  0.00           C
ATOM   6786  C27 POPEp 143     113.836  83.330  44.013  1.00  0.00           C
ATOM   6789  C28 POPEp 143     112.966  84.130  45.013  1.00  0.00           C
ATOM   6792  C29 POPEp 143     113.765  85.061  45.884  1.00  0.00           C
ATOM   6794 0C21 POPEp 143     113.716  85.161  47.223  1.00  0.00           C
ATOM   6796 1C21 POPEp 143     112.845  84.391  48.173  1.00  0.00           C
ATOM   6799 2C21 POPEp 143     113.675  83.421  49.033  1.00  0.00           C
ATOM   6802 3C21 POPEp 143     112.856  82.751  50.133  1.00  0.00           C
ATOM   6805 4C21 POPEp 143     113.726  81.921  51.084  1.00  0.00           C
ATOM   6808 5C21 POPEp 143     112.955  81.341  52.264  1.00  0.00           C
ATOM   6811 6C21 POPEp 143     113.846  80.551  53.233  1.00  0.00           C
ATOM   6814 7C21 POPEp 143     113.046  79.540  54.073  1.00  0.00           C
ATOM   6817 8C21 POPEp 143     113.895  78.761  55.073  1.00  0.00           C
ATOM   6821  C33 POPEp 143     111.506  85.540  38.023  1.00  0.00           C
ATOM   6824  C34 POPEp 143     110.796  85.951  39.313  1.00  0.00           C
ATOM   6827  C35 POPEp 143     111.245  85.121  40.533  1.00  0.00           C
ATOM   6830  C36 POPEp 143     110.186  84.130  40.993  1.00  0.00           C
ATOM   6833  C37 POPEp 143     110.555  83.351  42.253  1.00  0.00           C
ATOM   6836  C38 POPEp 143     109.556  82.250  42.623  1.00  0.00           C
ATOM   6839  C39 POPEp 143     109.886  81.581  43.974  1.00  0.00           C
ATOM   6842 0C31 POPEp 143     108.796  81.790  45.043  1.00  0.00           C
ATOM   6845 1C31 POPEp 143     109.235  81.350  46.443  1.00  0.00           C
ATOM   6848 2C31 POPEp 143     108.136  81.581  47.483  1.00  0.00           C
ATOM   6851 3C31 POPEp 143     108.625  81.511  48.933  1.00  0.00           C
ATOM   6854 4C31 POPEp 143     107.485  81.821  49.924  1.00  0.00           C
ATOM   6857 5C31 POPEp 143     107.915  81.700  51.383  1.00  0.00           C
ATOM   6860 6C31 POPEp 143     106.766  81.970  52.363  1.00  0.00           C
ATOM   6864  NH3 POPEq 144      27.085 115.851  35.073  1.00  0.00           N
ATOM   6868  C12 POPEq 144      26.335 114.701  34.463  1.00  0.00           C
ATOM   6871  C11 POPEq 144      26.286 113.491  35.413  1.00  0.00           C
ATOM   6874  P   POPEq 144      28.715 112.490  35.333  1.00  0.00           P
ATOM   6875  O13 POPEq 144      28.226 111.161  34.894  1.00  0.00           O
ATOM   6876  O14 POPEq 144      29.225 113.421  34.304  1.00  0.00           O
ATOM   6877  O11 POPEq 144      29.815 112.320  36.443  1.00  0.00           O
ATOM   6878  O12 POPEq 144      27.536 113.251  36.073  1.00  0.00           O
ATOM   6879  C1  POPEq 144      30.766 113.381  36.643  1.00  0.00           C
ATOM   6882  C2  POPEq 144      31.335 113.460  38.093  1.00  0.00           C
ATOM   6884  O21 POPEq 144      30.385 112.850  39.003  1.00  0.00           O
ATOM   6885  C21 POPEq 144      30.885 111.930  39.803  1.00  0.00           C
ATOM   6886  O22 POPEq 144      32.056 111.560  39.844  1.00  0.00           O
ATOM   6887  C22 POPEq 144      29.776 111.371  40.694  1.00  0.00           C
ATOM   6890  C3  POPEq 144      31.546 114.951  38.503  1.00  0.00           C
ATOM   6893  O31 POPEq 144      32.636 115.191  39.413  1.00  0.00           O
ATOM   6894  C31 POPEq 144      32.415 114.990  40.703  1.00  0.00           C
ATOM   6895  O32 POPEq 144      31.436 114.461  41.193  1.00  0.00           O
ATOM   6896  C32 POPEq 144      33.536 115.641  41.513  1.00  0.00           C
ATOM   6899  C23 POPEq 144      29.885 109.841  40.824  1.00  0.00           C
ATOM   6902  C24 POPEq 144      28.835 109.251  41.773  1.00  0.00           C
ATOM   6905  C25 POPEq 144      29.286 109.181  43.233  1.00  0.00           C
ATOM   6908  C26 POPEq 144      28.066 109.130  44.153  1.00  0.00           C
ATOM   6911  C27 POPEq 144      28.276 108.351  45.463  1.00  0.00           C
ATOM   6914  C28 POPEq 144      26.986 108.381  46.293  1.00  0.00           C
ATOM   6917  C29 POPEq 144      27.035 107.371  47.404  1.00  0.00           C
ATOM   6919 0C21 POPEq 144      26.635 107.551  48.683  1.00  0.00           C
ATOM   6921 1C21 POPEq 144      26.115 108.831  49.273  1.00  0.00           C
ATOM   6924 2C21 POPEq 144      24.576 108.931  49.393  1.00  0.00           C
ATOM   6927 3C21 POPEq 144      23.995 108.011  50.473  1.00  0.00           C
ATOM   6930 4C21 POPEq 144      22.616 108.421  50.993  1.00  0.00           C
ATOM   6933 5C21 POPEq 144      22.286 107.740  52.323  1.00  0.00           C
ATOM   6936 6C21 POPEq 144      20.936 108.160  52.924  1.00  0.00           C
ATOM   6939 7C21 POPEq 144      20.835 107.841  54.413  1.00  0.00           C
ATOM   6942 8C21 POPEq 144      19.526 108.290  55.054  1.00  0.00           C
ATOM   6946  C33 POPEq 144      33.045 116.110  42.903  1.00  0.00           C
ATOM   6949  C34 POPEq 144      33.916 117.241  43.464  1.00  0.00           C
ATOM   6952  C35 POPEq 144      33.335 117.920  44.704  1.00  0.00           C
ATOM   6955  C36 POPEq 144      31.925 118.470  44.473  1.00  0.00           C
ATOM   6958  C37 POPEq 144      31.575 119.620  45.424  1.00  0.00           C
ATOM   6961  C38 POPEq 144      30.245 120.321  45.104  1.00  0.00           C
ATOM   6964  C39 POPEq 144      29.246 120.301  46.273  1.00  0.00           C
ATOM   6967 0C31 POPEq 144      29.585 121.301  47.394  1.00  0.00           C
ATOM   6970 1C31 POPEq 144      29.036 120.870  48.753  1.00  0.00           C
ATOM   6973 2C31 POPEq 144      29.395 121.821  49.904  1.00  0.00           C
ATOM   6976 3C31 POPEq 144      29.376 121.171  51.293  1.00  0.00           C
ATOM   6979 4C31 POPEq 144      30.516 120.161  51.484  1.00  0.00           C
ATOM   6982 5C31 POPEq 144      30.545 119.501  52.863  1.00  0.00           C
ATOM   6985 6C31 POPEq 144      31.456 118.271  52.883  1.00  0.00           C
ATOM   6989  NH3 POPEr 145      79.185 105.240  29.614  1.00  0.00           N
ATOM   6993  C12 POPEr 145      79.296 106.031  28.334  1.00  0.00           C
ATOM   6996  C11 POPEr 145      80.056 107.360  28.523  1.00  0.00           C
ATOM   6999  P   POPEr 145      82.456 106.551  29.173  1.00  0.00           P
ATOM   7000  O13 POPEr 145      82.126 105.140  28.893  1.00  0.00           O
ATOM   7001  O14 POPEr 145      83.205 107.311  28.153  1.00  0.00           O
ATOM   7002  O11 POPEr 145      83.215 106.581  30.543  1.00  0.00           O
ATOM   7003  O12 POPEr 145      81.095 107.290  29.494  1.00  0.00           O
ATOM   7004  C1  POPEr 145      83.455 107.791  31.243  1.00  0.00           C
ATOM   7007  C2  POPEr 145      84.025 107.390  32.623  1.00  0.00           C
ATOM   7009  O21 POPEr 145      84.065 108.551  33.464  1.00  0.00           O
ATOM   7010  C21 POPEr 145      83.976 108.460  34.803  1.00  0.00           C
ATOM   7011  O22 POPEr 145      84.106 109.430  35.533  1.00  0.00           O
ATOM   7012  C22 POPEr 145      83.646 107.080  35.374  1.00  0.00           C
ATOM   7015  C3  POPEr 145      85.435 106.761  32.424  1.00  0.00           C
ATOM   7018  O31 POPEr 145      86.146 106.670  33.683  1.00  0.00           O
ATOM   7019  C31 POPEr 145      87.466 106.751  33.584  1.00  0.00           C
ATOM   7020  O32 POPEr 145      88.095 106.691  32.533  1.00  0.00           O
ATOM   7021  C32 POPEr 145      88.055 106.991  34.964  1.00  0.00           C
ATOM   7024  C23 POPEr 145      83.875 106.980  36.904  1.00  0.00           C
ATOM   7027  C24 POPEr 145      83.345 105.641  37.414  1.00  0.00           C
ATOM   7030  C25 POPEr 145      83.475 105.400  38.933  1.00  0.00           C
ATOM   7033  C26 POPEr 145      82.806 106.511  39.764  1.00  0.00           C
ATOM   7036  C27 POPEr 145      82.415 106.100  41.193  1.00  0.00           C
ATOM   7039  C28 POPEr 145      81.646 107.210  41.944  1.00  0.00           C
ATOM   7042  C29 POPEr 145      81.235 106.831  43.353  1.00  0.00           C
ATOM   7044 0C21 POPEr 145      81.565 107.411  44.523  1.00  0.00           C
ATOM   7046 1C21 POPEr 145      82.485 108.580  44.774  1.00  0.00           C
ATOM   7049 2C21 POPEr 145      83.516 108.391  45.923  1.00  0.00           C
ATOM   7052 3C21 POPEr 145      84.585 107.290  45.713  1.00  0.00           C
ATOM   7055 4C21 POPEr 145      84.146 105.851  46.034  1.00  0.00           C
ATOM   7058 5C21 POPEr 145      83.895 105.611  47.523  1.00  0.00           C
ATOM   7061 6C21 POPEr 145      83.315 104.231  47.863  1.00  0.00           C
ATOM   7064 7C21 POPEr 145      83.205 104.041  49.383  1.00  0.00           C
ATOM   7067 8C21 POPEr 145      82.555 102.721  49.823  1.00  0.00           C
ATOM   7071  C33 POPEr 145      89.565 107.360  34.943  1.00  0.00           C
ATOM   7074  C34 POPEr 145      90.046 107.871  36.313  1.00  0.00           C
ATOM   7077  C35 POPEr 145      90.236 106.770  37.373  1.00  0.00           C
ATOM   7080  C36 POPEr 145      90.306 107.350  38.793  1.00  0.00           C
ATOM   7083  C37 POPEr 145      90.985 106.441  39.834  1.00  0.00           C
ATOM   7086  C38 POPEr 145      90.616 106.840  41.263  1.00  0.00           C
ATOM   7089  C39 POPEr 145      91.276 106.000  42.373  1.00  0.00           C
ATOM   7092 0C31 POPEr 145      92.806 106.070  42.373  1.00  0.00           C
ATOM   7095 1C31 POPEr 145      93.405 105.830  43.773  1.00  0.00           C
ATOM   7098 2C31 POPEr 145      94.935 105.711  43.723  1.00  0.00           C
ATOM   7101 3C31 POPEr 145      95.586 105.511  45.104  1.00  0.00           C
ATOM   7104 4C31 POPEr 145      95.415 104.100  45.673  1.00  0.00           C
ATOM   7107 5C31 POPEr 145      96.175 103.920  46.993  1.00  0.00           C
ATOM   7110 6C31 POPEr 145      96.076 102.511  47.563  1.00  0.00           C
ATOM   7114  NH3 POPEs 146      78.896  18.801  74.764  1.00  0.00           N
ATOM   7118  C12 POPEs 146      79.576  18.470  73.464  1.00  0.00           C
ATOM   7121  C11 POPEs 146      80.446  17.220  73.584  1.00  0.00           C
ATOM   7124  P   POPEs 146      81.635  15.831  71.733  1.00  0.00           P
ATOM   7125  O13 POPEs 146      82.275  16.131  70.444  1.00  0.00           O
ATOM   7126  O14 POPEs 146      82.425  15.131  72.783  1.00  0.00           O
ATOM   7127  O11 POPEs 146      80.235  15.121  71.554  1.00  0.00           O
ATOM   7128  O12 POPEs 146      81.256  17.181  72.414  1.00  0.00           O
ATOM   7129  C1  POPEs 146      80.155  13.691  71.613  1.00  0.00           C
ATOM   7132  C2  POPEs 146      79.275  13.131  70.463  1.00  0.00           C
ATOM   7134  O21 POPEs 146      78.086  12.601  71.053  1.00  0.00           O
ATOM   7135  C21 POPEs 146      76.936  12.441  70.374  1.00  0.00           C
ATOM   7136  O22 POPEs 146      76.056  11.681  70.743  1.00  0.00           O
ATOM   7137  C22 POPEs 146      76.766  13.351  69.154  1.00  0.00           C
ATOM   7140  C3  POPEs 146      80.025  12.031  69.663  1.00  0.00           C
ATOM   7143  O31 POPEs 146      79.125  11.361  68.763  1.00  0.00           O
ATOM   7144  C31 POPEs 146      79.656  10.971  67.604  1.00  0.00           C
ATOM   7145  O32 POPEs 146      80.835  11.011  67.323  1.00  0.00           O
ATOM   7146  C32 POPEs 146      78.556  10.481  66.683  1.00  0.00           C
ATOM   7149  C23 POPEs 146      75.286  13.421  68.664  1.00  0.00           C
ATOM   7152  C24 POPEs 146      75.106  14.411  67.503  1.00  0.00           C
ATOM   7155  C25 POPEs 146      75.656  13.911  66.154  1.00  0.00           C
ATOM   7158  C26 POPEs 146      75.976  15.081  65.213  1.00  0.00           C
ATOM   7161  C27 POPEs 146      76.396  14.651  63.793  1.00  0.00           C
ATOM   7164  C28 POPEs 146      77.076  15.821  63.063  1.00  0.00           C
ATOM   7167  C29 POPEs 146      76.826  15.931  61.584  1.00  0.00           C
ATOM   7169 0C21 POPEs 146      77.735  15.931  60.584  1.00  0.00           C
ATOM   7171 1C21 POPEs 146      79.216  15.721  60.694  1.00  0.00           C
ATOM   7174 2C21 POPEs 146      79.875  15.151  59.423  1.00  0.00           C
ATOM   7177 3C21 POPEs 146      80.675  16.171  58.584  1.00  0.00           C
ATOM   7180 4C21 POPEs 146      79.826  17.231  57.863  1.00  0.00           C
ATOM   7183 5C21 POPEs 146      80.686  18.060  56.893  1.00  0.00           C
ATOM   7186 6C21 POPEs 146      79.975  19.301  56.344  1.00  0.00           C
ATOM   7189 7C21 POPEs 146      80.856  20.091  55.363  1.00  0.00           C
ATOM   7192 8C21 POPEs 146      80.235  21.421  54.924  1.00  0.00           C
ATOM   7196  C33 POPEs 146      79.045  10.481  65.223  1.00  0.00           C
ATOM   7199  C34 POPEs 146      78.016   9.921  64.244  1.00  0.00           C
ATOM   7202  C35 POPEs 146      78.665   9.651  62.883  1.00  0.00           C
ATOM   7205  C36 POPEs 146      77.665   9.291  61.783  1.00  0.00           C
ATOM   7208  C37 POPEs 146      78.366   8.981  60.463  1.00  0.00           C
ATOM   7211  C38 POPEs 146      77.405   8.731  59.293  1.00  0.00           C
ATOM   7214  C39 POPEs 146      78.175   8.391  58.014  1.00  0.00           C
ATOM   7217 0C31 POPEs 146      77.275   8.271  56.783  1.00  0.00           C
ATOM   7220 1C31 POPEs 146      78.076   7.761  55.573  1.00  0.00           C
ATOM   7223 2C31 POPEs 146      77.265   7.731  54.273  1.00  0.00           C
ATOM   7226 3C31 POPEs 146      78.055   7.141  53.093  1.00  0.00           C
ATOM   7229 4C31 POPEs 146      78.326   5.631  53.223  1.00  0.00           C
ATOM   7232 5C31 POPEs 146      79.165   5.071  52.063  1.00  0.00           C
ATOM   7235 6C31 POPEs 146      79.436   3.571  52.183  1.00  0.00           C
ATOM   7239  NH3 POPEt 147      65.295  51.881  33.953  1.00  0.00           N
ATOM   7243  C12 POPEt 147      65.705  50.470  33.573  1.00  0.00           C
ATOM   7246  C11 POPEt 147      66.315  49.691  34.753  1.00  0.00           C
ATOM   7249  P   POPEt 147      68.046  48.051  33.613  1.00  0.00           P
ATOM   7250  O13 POPEt 147      68.125  46.591  33.423  1.00  0.00           O
ATOM   7251  O14 POPEt 147      68.175  48.921  32.424  1.00  0.00           O
ATOM   7252  O11 POPEt 147      69.106  48.571  34.654  1.00  0.00           O
ATOM   7253  O12 POPEt 147      66.675  48.381  34.343  1.00  0.00           O
ATOM   7254  C1  POPEt 147      69.646  47.741  35.663  1.00  0.00           C
ATOM   7257  C2  POPEt 147      70.616  48.571  36.544  1.00  0.00           C
ATOM   7259  O21 POPEt 147      70.135  48.701  37.883  1.00  0.00           O
ATOM   7260  C21 POPEt 147      69.106  49.461  38.173  1.00  0.00           C
ATOM   7261  O22 POPEt 147      68.396  50.101  37.424  1.00  0.00           O
ATOM   7262  C22 POPEt 147      68.995  49.441  39.704  1.00  0.00           C
ATOM   7265  C3  POPEt 147      71.025  49.930  35.894  1.00  0.00           C
ATOM   7268  O31 POPEt 147      72.006  50.631  36.703  1.00  0.00           O
ATOM   7269  C31 POPEt 147      73.276  50.421  36.323  1.00  0.00           C
ATOM   7270  O32 POPEt 147      73.635  49.631  35.473  1.00  0.00           O
ATOM   7271  C32 POPEt 147      74.216  51.371  37.093  1.00  0.00           C
ATOM   7274  C23 POPEt 147      67.795  50.221  40.253  1.00  0.00           C
ATOM   7277  C24 POPEt 147      67.856  50.351  41.783  1.00  0.00           C
ATOM   7280  C25 POPEt 147      67.455  49.060  42.523  1.00  0.00           C
ATOM   7283  C26 POPEt 147      67.425  49.270  44.044  1.00  0.00           C
ATOM   7286  C27 POPEt 147      68.745  48.950  44.774  1.00  0.00           C
ATOM   7289  C28 POPEt 147      68.786  49.521  46.214  1.00  0.00           C
ATOM   7292  C29 POPEt 147      67.525  49.261  47.004  1.00  0.00           C
ATOM   7294 0C21 POPEt 147      67.405  48.610  48.163  1.00  0.00           C
ATOM   7296 1C21 POPEt 147      68.515  47.970  48.953  1.00  0.00           C
ATOM   7299 2C21 POPEt 147      67.966  47.131  50.124  1.00  0.00           C
ATOM   7302 3C21 POPEt 147      67.085  45.951  49.663  1.00  0.00           C
ATOM   7305 4C21 POPEt 147      66.945  44.860  50.743  1.00  0.00           C
ATOM   7308 5C21 POPEt 147      68.165  43.921  50.824  1.00  0.00           C
ATOM   7311 6C21 POPEt 147      68.205  42.851  49.723  1.00  0.00           C
ATOM   7314 7C21 POPEt 147      69.526  42.071  49.743  1.00  0.00           C
ATOM   7317 8C21 POPEt 147      69.585  40.941  48.723  1.00  0.00           C
ATOM   7321  C33 POPEt 147      75.065  50.720  38.213  1.00  0.00           C
ATOM   7324  C34 POPEt 147      75.536  51.770  39.254  1.00  0.00           C
ATOM   7327  C35 POPEt 147      76.216  51.150  40.483  1.00  0.00           C
ATOM   7330  C36 POPEt 147      76.495  52.171  41.614  1.00  0.00           C
ATOM   7333  C37 POPEt 147      77.525  51.630  42.623  1.00  0.00           C
ATOM   7336  C38 POPEt 147      77.836  52.570  43.793  1.00  0.00           C
ATOM   7339  C39 POPEt 147      79.065  52.131  44.603  1.00  0.00           C
ATOM   7342 0C31 POPEt 147      78.836  50.871  45.453  1.00  0.00           C
ATOM   7345 1C31 POPEt 147      80.116  50.281  46.053  1.00  0.00           C
ATOM   7348 2C31 POPEt 147      80.435  50.781  47.473  1.00  0.00           C
ATOM   7351 3C31 POPEt 147      81.595  50.011  48.113  1.00  0.00           C
ATOM   7354 4C31 POPEt 147      81.756  50.291  49.613  1.00  0.00           C
ATOM   7357 5C31 POPEt 147      82.876  49.441  50.253  1.00  0.00           C
ATOM   7360 6C31 POPEt 147      83.075  49.720  51.744  1.00  0.00           C
ATOM   7364  NH3 POPEu 148     106.915 130.792  31.904  1.00  0.00           N
ATOM   7368  C12 POPEu 148     108.075 130.212  31.133  1.00  0.00           C
ATOM   7371  C11 POPEu 148     108.735 129.020  31.854  1.00  0.00           C
ATOM   7374  P   POPEu 148     111.146 128.180  31.123  1.00  0.00           P
ATOM   7375  O13 POPEu 148     111.786 129.290  30.374  1.00  0.00           O
ATOM   7376  O14 POPEu 148     111.595 126.810  30.773  1.00  0.00           O
ATOM   7377  O11 POPEu 148     111.385 128.351  32.663  1.00  0.00           O
ATOM   7378  O12 POPEu 148     109.585 128.290  30.964  1.00  0.00           O
ATOM   7379  C1  POPEu 148     112.666 128.071  33.254  1.00  0.00           C
ATOM   7382  C2  POPEu 148     112.565 127.150  34.493  1.00  0.00           C
ATOM   7384  O21 POPEu 148     111.665 127.801  35.424  1.00  0.00           O
ATOM   7385  C21 POPEu 148     110.955 126.921  36.123  1.00  0.00           C
ATOM   7386  O22 POPEu 148     110.786 125.751  35.843  1.00  0.00           O
ATOM   7387  C22 POPEu 148     110.425 127.611  37.383  1.00  0.00           C
ATOM   7390  C3  POPEu 148     113.966 126.930  35.183  1.00  0.00           C
ATOM   7393  O31 POPEu 148     113.805 126.591  36.583  1.00  0.00           O
ATOM   7394  C31 POPEu 148     114.745 125.860  37.173  1.00  0.00           C
ATOM   7395  O32 POPEu 148     115.835 125.581  36.713  1.00  0.00           O
ATOM   7396  C32 POPEu 148     114.146 125.350  38.503  1.00  0.00           C
ATOM   7399  C23 POPEu 148     110.226 126.660  38.584  1.00  0.00           C
ATOM   7402  C24 POPEu 148     110.125 127.500  39.873  1.00  0.00           C
ATOM   7405  C25 POPEu 148     110.055 126.670  41.154  1.00  0.00           C
ATOM   7408  C26 POPEu 148     110.086 127.591  42.383  1.00  0.00           C
ATOM   7411  C27 POPEu 148     110.335 126.840  43.693  1.00  0.00           C
ATOM   7414  C28 POPEu 148     110.216 127.780  44.914  1.00  0.00           C
ATOM   7417  C29 POPEu 148     108.765 128.031  45.234  1.00  0.00           C
ATOM   7419 0C21 POPEu 148     108.296 128.481  46.403  1.00  0.00           C
ATOM   7421 1C21 POPEu 148     109.135 128.880  47.583  1.00  0.00           C
ATOM   7424 2C21 POPEu 148     109.256 127.801  48.674  1.00  0.00           C
ATOM   7427 3C21 POPEu 148     110.096 128.311  49.854  1.00  0.00           C
ATOM   7430 4C21 POPEu 148     110.326 127.301  50.983  1.00  0.00           C
ATOM   7433 5C21 POPEu 148     111.206 127.931  52.074  1.00  0.00           C
ATOM   7436 6C21 POPEu 148     111.356 127.150  53.384  1.00  0.00           C
ATOM   7439 7C21 POPEu 148     111.896 128.071  54.493  1.00  0.00           C
ATOM   7442 8C21 POPEu 148     112.056 127.400  55.863  1.00  0.00           C
ATOM   7446  C33 POPEu 148     115.096 125.251  39.723  1.00  0.00           C
ATOM   7449  C34 POPEu 148     114.396 124.561  40.913  1.00  0.00           C
ATOM   7452  C35 POPEu 148     115.135 124.661  42.253  1.00  0.00           C
ATOM   7455  C36 POPEu 148     114.296 124.051  43.394  1.00  0.00           C
ATOM   7458  C37 POPEu 148     114.865 124.251  44.813  1.00  0.00           C
ATOM   7461  C38 POPEu 148     113.905 123.691  45.873  1.00  0.00           C
ATOM   7464  C39 POPEu 148     114.455 123.750  47.313  1.00  0.00           C
ATOM   7467 0C31 POPEu 148     113.466 123.200  48.343  1.00  0.00           C
ATOM   7470 1C31 POPEu 148     114.056 123.130  49.753  1.00  0.00           C
ATOM   7473 2C31 POPEu 148     113.025 122.801  50.853  1.00  0.00           C
ATOM   7476 3C31 POPEu 148     112.345 121.431  50.694  1.00  0.00           C
ATOM   7479 4C31 POPEu 148     111.445 121.091  51.883  1.00  0.00           C
ATOM   7482 5C31 POPEu 148     110.835 119.680  51.843  1.00  0.00           C
ATOM   7485 6C31 POPEu 148     109.976 119.391  53.084  1.00  0.00           C
ATOM   7489  NH3 POPEv 149      97.085 116.371  72.994  1.00  0.00           N
ATOM   7493  C12 POPEv 149      97.675 115.420  73.993  1.00  0.00           C
ATOM   7496  C11 POPEv 149      99.116 115.781  74.334  1.00  0.00           C
ATOM   7499  P   POPEv 149     100.845 115.091  76.223  1.00  0.00           P
ATOM   7500  O13 POPEv 149     100.636 116.280  77.083  1.00  0.00           O
ATOM   7501  O14 POPEv 149     101.106 113.790  76.904  1.00  0.00           O
ATOM   7502  O11 POPEv 149     102.065 115.331  75.223  1.00  0.00           O
ATOM   7503  O12 POPEv 149      99.605 114.841  75.273  1.00  0.00           O
ATOM   7504  C1  POPEv 149     102.306 116.581  74.563  1.00  0.00           C
ATOM   7507  C2  POPEv 149     102.485 116.401  73.014  1.00  0.00           C
ATOM   7509  O21 POPEv 149     103.646 115.581  72.783  1.00  0.00           O
ATOM   7510  C21 POPEv 149     104.605 115.911  71.934  1.00  0.00           C
ATOM   7511  O22 POPEv 149     105.096 117.001  71.723  1.00  0.00           O
ATOM   7512  C22 POPEv 149     104.795 114.620  71.113  1.00  0.00           C
ATOM   7515  C3  POPEv 149     102.356 117.721  72.183  1.00  0.00           C
ATOM   7518  O31 POPEv 149     102.616 117.570  70.783  1.00  0.00           O
ATOM   7519  C31 POPEv 149     101.665 117.101  69.984  1.00  0.00           C
ATOM   7520  O32 POPEv 149     100.565 116.721  70.343  1.00  0.00           O
ATOM   7521  C32 POPEv 149     102.245 117.011  68.553  1.00  0.00           C
ATOM   7524  C23 POPEv 149     106.056 114.450  70.244  1.00  0.00           C
ATOM   7527  C24 POPEv 149     105.966 115.100  68.854  1.00  0.00           C
ATOM   7530  C25 POPEv 149     106.756 114.331  67.783  1.00  0.00           C
ATOM   7533  C26 POPEv 149     107.485 115.221  66.764  1.00  0.00           C
ATOM   7536  C27 POPEv 149     108.036 114.440  65.563  1.00  0.00           C
ATOM   7539  C28 POPEv 149     109.515 114.750  65.203  1.00  0.00           C
ATOM   7542  C29 POPEv 149     109.775 116.191  64.854  1.00  0.00           C
ATOM   7544 0C21 POPEv 149     110.616 116.650  63.903  1.00  0.00           C
ATOM   7546 1C21 POPEv 149     111.515 115.841  62.994  1.00  0.00           C
ATOM   7549 2C21 POPEv 149     112.815 116.600  62.683  1.00  0.00           C
ATOM   7552 3C21 POPEv 149     113.716 115.900  61.643  1.00  0.00           C
ATOM   7555 4C21 POPEv 149     114.875 116.810  61.203  1.00  0.00           C
ATOM   7558 5C21 POPEv 149     115.695 116.271  60.013  1.00  0.00           C
ATOM   7561 6C21 POPEv 149     116.655 115.130  60.383  1.00  0.00           C
ATOM   7564 7C21 POPEv 149     117.456 114.610  59.183  1.00  0.00           C
ATOM   7567 8C21 POPEv 149     118.405 113.460  59.543  1.00  0.00           C
ATOM   7571  C33 POPEv 149     103.265 118.141  68.233  1.00  0.00           C
ATOM   7574  C34 POPEv 149     104.196 117.880  67.043  1.00  0.00           C
ATOM   7577  C35 POPEv 149     103.525 117.810  65.663  1.00  0.00           C
ATOM   7580  C36 POPEv 149     104.585 117.600  64.584  1.00  0.00           C
ATOM   7583  C37 POPEv 149     104.045 117.600  63.143  1.00  0.00           C
ATOM   7586  C38 POPEv 149     105.145 117.381  62.084  1.00  0.00           C
ATOM   7589  C39 POPEv 149     106.025 116.150  62.354  1.00  0.00           C
ATOM   7592 0C31 POPEv 149     106.896 115.741  61.154  1.00  0.00           C
ATOM   7595 1C31 POPEv 149     107.485 114.331  61.323  1.00  0.00           C
ATOM   7598 2C31 POPEv 149     108.345 113.890  60.133  1.00  0.00           C
ATOM   7601 3C31 POPEv 149     108.506 112.371  60.073  1.00  0.00           C
ATOM   7604 4C31 POPEv 149     109.436 111.880  58.944  1.00  0.00           C
ATOM   7607 5C31 POPEv 149     109.366 110.361  58.763  1.00  0.00           C
ATOM   7610 6C31 POPEv 149     110.315 109.820  57.694  1.00  0.00           C
ATOM   7614  NH3 POPEw 150      54.095  83.031  75.763  1.00  0.00           N
ATOM   7618  C12 POPEw 150      52.665  83.430  75.994  1.00  0.00           C
ATOM   7621  C11 POPEw 150      51.786  82.971  74.834  1.00  0.00           C
ATOM   7624  P   POPEw 150      50.126  84.930  74.303  1.00  0.00           P
ATOM   7625  O13 POPEw 150      48.745  85.270  74.703  1.00  0.00           O
ATOM   7626  O14 POPEw 150      51.186  85.891  74.674  1.00  0.00           O
ATOM   7627  O11 POPEw 150      50.275  84.610  72.753  1.00  0.00           O
ATOM   7628  O12 POPEw 150      50.485  83.531  74.934  1.00  0.00           O
ATOM   7629  C1  POPEw 150      49.575  83.561  72.053  1.00  0.00           C
ATOM   7632  C2  POPEw 150      50.485  82.360  71.593  1.00  0.00           C
ATOM   7634  O21 POPEw 150      50.606  82.180  70.164  1.00  0.00           O
ATOM   7635  C21 POPEw 150      49.515  81.711  69.543  1.00  0.00           C
ATOM   7636  O22 POPEw 150      48.436  81.511  70.073  1.00  0.00           O
ATOM   7637  C22 POPEw 150      49.806  81.371  68.073  1.00  0.00           C
ATOM   7640  C3  POPEw 150      50.095  81.031  72.303  1.00  0.00           C
ATOM   7643  O31 POPEw 150      50.625  79.891  71.584  1.00  0.00           O
ATOM   7644  C31 POPEw 150      50.036  78.740  71.904  1.00  0.00           C
ATOM   7645  O32 POPEw 150      49.515  78.521  72.983  1.00  0.00           O
ATOM   7646  C32 POPEw 150      50.095  77.781  70.723  1.00  0.00           C
ATOM   7649  C23 POPEw 150      48.686  80.521  67.414  1.00  0.00           C
ATOM   7652  C24 POPEw 150      49.076  80.011  66.024  1.00  0.00           C
ATOM   7655  C25 POPEw 150      48.026  79.121  65.343  1.00  0.00           C
ATOM   7658  C26 POPEw 150      46.735  79.850  64.914  1.00  0.00           C
ATOM   7661  C27 POPEw 150      45.606  78.900  64.483  1.00  0.00           C
ATOM   7664  C28 POPEw 150      44.185  79.470  64.693  1.00  0.00           C
ATOM   7667  C29 POPEw 150      43.815  79.641  66.144  1.00  0.00           C
ATOM   7669 0C21 POPEw 150      42.775  79.110  66.813  1.00  0.00           C
ATOM   7671 1C21 POPEw 150      41.716  78.180  66.284  1.00  0.00           C
ATOM   7674 2C21 POPEw 150      40.325  78.790  66.034  1.00  0.00           C
ATOM   7677 3C21 POPEw 150      40.255  79.631  64.743  1.00  0.00           C
ATOM   7680 4C21 POPEw 150      38.815  80.021  64.374  1.00  0.00           C
ATOM   7683 5C21 POPEw 150      38.485  79.771  62.893  1.00  0.00           C
ATOM   7686 6C21 POPEw 150      39.346  80.581  61.913  1.00  0.00           C
ATOM   7689 7C21 POPEw 150      38.986  80.311  60.444  1.00  0.00           C
ATOM   7692 8C21 POPEw 150      39.925  81.021  59.463  1.00  0.00           C
ATOM   7696  C33 POPEw 150      48.686  77.470  70.153  1.00  0.00           C
ATOM   7699  C34 POPEw 150      48.766  76.640  68.874  1.00  0.00           C
ATOM   7702  C35 POPEw 150      47.396  76.341  68.243  1.00  0.00           C
ATOM   7705  C36 POPEw 150      47.536  75.591  66.913  1.00  0.00           C
ATOM   7708  C37 POPEw 150      46.205  75.301  66.214  1.00  0.00           C
ATOM   7711  C38 POPEw 150      46.436  74.891  64.753  1.00  0.00           C
ATOM   7714  C39 POPEw 150      45.225  74.250  64.063  1.00  0.00           C
ATOM   7717 0C31 POPEw 150      45.606  72.951  63.343  1.00  0.00           C
ATOM   7720 1C31 POPEw 150      44.546  72.391  62.383  1.00  0.00           C
ATOM   7723 2C31 POPEw 150      44.425  70.860  62.513  1.00  0.00           C
ATOM   7726 3C31 POPEw 150      43.655  70.231  61.354  1.00  0.00           C
ATOM   7729 4C31 POPEw 150      42.306  70.891  61.063  1.00  0.00           C
ATOM   7732 5C31 POPEw 150      41.506  70.091  60.043  1.00  0.00           C
ATOM   7735 6C31 POPEw 150      40.155  70.720  59.693  1.00  0.00           C
ATOM   7739  NH3 POPEx 151      12.526  68.261  76.353  1.00  0.00           N
ATOM   7743  C12 POPEx 151      12.766  69.551  75.594  1.00  0.00           C
ATOM   7746  C11 POPEx 151      13.075  70.751  76.514  1.00  0.00           C
ATOM   7749  P   POPEx 151      11.556  72.860  76.114  1.00  0.00           P
ATOM   7750  O13 POPEx 151      10.106  73.061  76.344  1.00  0.00           O
ATOM   7751  O14 POPEx 151      12.465  73.900  76.654  1.00  0.00           O
ATOM   7752  O11 POPEx 151      11.825  72.661  74.563  1.00  0.00           O
ATOM   7753  O12 POPEx 151      11.906  71.481  76.803  1.00  0.00           O
ATOM   7754  C1  POPEx 151      12.275  73.820  73.833  1.00  0.00           C
ATOM   7757  C2  POPEx 151      12.296  73.551  72.303  1.00  0.00           C
ATOM   7759  O21 POPEx 151      12.436  74.801  71.584  1.00  0.00           O
ATOM   7760  C21 POPEx 151      13.715  75.130  71.403  1.00  0.00           C
ATOM   7761  O22 POPEx 151      14.666  74.530  71.883  1.00  0.00           O
ATOM   7762  C22 POPEx 151      13.826  76.290  70.404  1.00  0.00           C
ATOM   7765  C3  POPEx 151      10.996  72.851  71.843  1.00  0.00           C
ATOM   7768  O31 POPEx 151      11.055  72.441  70.453  1.00  0.00           O
ATOM   7769  C31 POPEx 151      10.236  73.061  69.613  1.00  0.00           C
ATOM   7770  O32 POPEx 151       9.595  74.070  69.863  1.00  0.00           O
ATOM   7771  C32 POPEx 151      10.146  72.240  68.334  1.00  0.00           C
ATOM   7774  C23 POPEx 151      14.996  76.081  69.404  1.00  0.00           C
ATOM   7777  C24 POPEx 151      15.085  77.170  68.324  1.00  0.00           C
ATOM   7780  C25 POPEx 151      14.076  77.001  67.173  1.00  0.00           C
ATOM   7783  C26 POPEx 151      14.215  78.070  66.084  1.00  0.00           C
ATOM   7786  C27 POPEx 151      13.266  77.841  64.894  1.00  0.00           C
ATOM   7789  C28 POPEx 151      13.136  79.040  63.924  1.00  0.00           C
ATOM   7792  C29 POPEx 151      14.425  79.381  63.223  1.00  0.00           C
ATOM   7794 0C21 POPEx 151      14.666  79.381  61.893  1.00  0.00           C
ATOM   7796 1C21 POPEx 151      13.705  79.031  60.783  1.00  0.00           C
ATOM   7799 2C21 POPEx 151      13.106  80.271  60.083  1.00  0.00           C
ATOM   7802 3C21 POPEx 151      12.026  80.970  60.913  1.00  0.00           C
ATOM   7805 4C21 POPEx 151      11.415  82.210  60.244  1.00  0.00           C
ATOM   7808 5C21 POPEx 151      12.345  83.430  60.273  1.00  0.00           C
ATOM   7811 6C21 POPEx 151      11.606  84.741  59.964  1.00  0.00           C
ATOM   7814 7C21 POPEx 151      12.455  85.991  60.244  1.00  0.00           C
ATOM   7817 8C21 POPEx 151      11.646  87.290  60.194  1.00  0.00           C
ATOM   7821  C33 POPEx 151      10.805  72.921  67.113  1.00  0.00           C
ATOM   7824  C34 POPEx 151      12.316  72.691  67.033  1.00  0.00           C
ATOM   7827  C35 POPEx 151      12.936  73.331  65.783  1.00  0.00           C
ATOM   7830  C36 POPEx 151      14.466  73.320  65.803  1.00  0.00           C
ATOM   7833  C37 POPEx 151      15.085  74.121  64.654  1.00  0.00           C
ATOM   7836  C38 POPEx 151      16.545  74.530  64.933  1.00  0.00           C
ATOM   7839  C39 POPEx 151      17.066  75.600  63.963  1.00  0.00           C
ATOM   7842 0C31 POPEx 151      17.116  75.140  62.503  1.00  0.00           C
ATOM   7845 1C31 POPEx 151      17.745  76.180  61.573  1.00  0.00           C
ATOM   7848 2C31 POPEx 151      17.895  75.650  60.143  1.00  0.00           C
ATOM   7851 3C31 POPEx 151      18.485  76.680  59.174  1.00  0.00           C
ATOM   7854 4C31 POPEx 151      18.735  76.091  57.783  1.00  0.00           C
ATOM   7857 5C31 POPEx 151      19.236  77.141  56.773  1.00  0.00           C
ATOM   7860 6C31 POPEx 151      19.566  76.551  55.404  1.00  0.00           C
ATOM   7864  NH3 POPEy 152     108.215  54.561  76.403  1.00  0.00           N
ATOM   7868  C12 POPEy 152     109.485  54.961  77.113  1.00  0.00           C
ATOM   7871  C11 POPEy 152     109.635  56.491  77.203  1.00  0.00           C
ATOM   7874  P   POPEy 152     111.136  58.160  78.534  1.00  0.00           P
ATOM   7875  O13 POPEy 152     110.015  58.400  79.463  1.00  0.00           O
ATOM   7876  O14 POPEy 152     112.456  58.090  79.213  1.00  0.00           O
ATOM   7877  O11 POPEy 152     111.146  59.241  77.384  1.00  0.00           O
ATOM   7878  O12 POPEy 152     110.905  56.780  77.804  1.00  0.00           O
ATOM   7879  C1  POPEy 152     111.985  58.981  76.254  1.00  0.00           C
ATOM   7882  C2  POPEy 152     111.716  60.000  75.124  1.00  0.00           C
ATOM   7884  O21 POPEy 152     112.105  59.361  73.903  1.00  0.00           O
ATOM   7885  C21 POPEy 152     111.455  59.691  72.813  1.00  0.00           C
ATOM   7886  O22 POPEy 152     110.595  60.551  72.703  1.00  0.00           O
ATOM   7887  C22 POPEy 152     111.985  58.860  71.654  1.00  0.00           C
ATOM   7890  C3  POPEy 152     112.495  61.320  75.374  1.00  0.00           C
ATOM   7893  O31 POPEy 152     112.306  62.231  74.264  1.00  0.00           O
ATOM   7894  C31 POPEy 152     113.366  62.640  73.604  1.00  0.00           C
ATOM   7895  O32 POPEy 152     114.536  62.421  73.863  1.00  0.00           O
ATOM   7896  C32 POPEy 152     112.856  63.321  72.334  1.00  0.00           C
ATOM   7899  C23 POPEy 152     111.766  59.551  70.293  1.00  0.00           C
ATOM   7902  C24 POPEy 152     111.976  58.531  69.174  1.00  0.00           C
ATOM   7905  C25 POPEy 152     111.825  59.111  67.764  1.00  0.00           C
ATOM   7908  C26 POPEy 152     112.126  58.030  66.713  1.00  0.00           C
ATOM   7911  C27 POPEy 152     111.856  58.501  65.283  1.00  0.00           C
ATOM   7914  C28 POPEy 152     112.336  57.461  64.244  1.00  0.00           C
ATOM   7917  C29 POPEy 152     111.815  57.831  62.883  1.00  0.00           C
ATOM   7919 0C21 POPEy 152     111.735  57.021  61.823  1.00  0.00           C
ATOM   7921 1C21 POPEy 152     112.235  55.600  61.733  1.00  0.00           C
ATOM   7924 2C21 POPEy 152     112.616  55.200  60.293  1.00  0.00           C
ATOM   7927 3C21 POPEy 152     111.405  55.130  59.353  1.00  0.00           C
ATOM   7930 4C21 POPEy 152     111.746  54.601  57.963  1.00  0.00           C
ATOM   7933 5C21 POPEy 152     110.516  54.491  57.063  1.00  0.00           C
ATOM   7936 6C21 POPEy 152     110.866  54.101  55.624  1.00  0.00           C
ATOM   7939 7C21 POPEy 152     109.626  53.941  54.733  1.00  0.00           C
ATOM   7942 8C21 POPEy 152     109.966  53.511  53.303  1.00  0.00           C
ATOM   7946  C33 POPEy 152     113.875  64.150  71.533  1.00  0.00           C
ATOM   7949  C34 POPEy 152     113.256  64.790  70.293  1.00  0.00           C
ATOM   7952  C35 POPEy 152     113.136  63.810  69.124  1.00  0.00           C
ATOM   7955  C36 POPEy 152     112.736  64.521  67.823  1.00  0.00           C
ATOM   7958  C37 POPEy 152     112.985  63.641  66.604  1.00  0.00           C
ATOM   7961  C38 POPEy 152     112.356  64.210  65.334  1.00  0.00           C
ATOM   7964  C39 POPEy 152     112.756  63.441  64.073  1.00  0.00           C
ATOM   7967 0C31 POPEy 152     113.836  64.171  63.264  1.00  0.00           C
ATOM   7970 1C31 POPEy 152     113.286  65.390  62.503  1.00  0.00           C
ATOM   7973 2C31 POPEy 152     114.375  66.320  61.963  1.00  0.00           C
ATOM   7976 3C31 POPEy 152     115.356  65.631  61.014  1.00  0.00           C
ATOM   7979 4C31 POPEy 152     116.405  66.601  60.483  1.00  0.00           C
ATOM   7982 5C31 POPEy 152     117.505  65.911  59.663  1.00  0.00           C
ATOM   7985 6C31 POPEy 152     118.506  66.900  59.063  1.00  0.00           C
ATOM   7989  NH3 POPEz 153     123.895  44.601  78.014  1.00  0.00           N
ATOM   7993  C12 POPEz 153     123.755  46.110  78.003  1.00  0.00           C
ATOM   7996  C11 POPEz 153     122.356  46.581  78.444  1.00  0.00           C
ATOM   7999  P   POPEz 153     122.295  49.031  79.443  1.00  0.00           P
ATOM   8000  O13 POPEz 153     121.565  48.531  80.634  1.00  0.00           O
ATOM   8001  O14 POPEz 153     123.716  49.381  79.624  1.00  0.00           O
ATOM   8002  O11 POPEz 153     121.506  50.281  78.874  1.00  0.00           O
ATOM   8003  O12 POPEz 153     122.205  47.991  78.254  1.00  0.00           O
ATOM   8004  C1  POPEz 153     120.446  50.180  77.924  1.00  0.00           C
ATOM   8007  C2  POPEz 153     120.866  50.941  76.654  1.00  0.00           C
ATOM   8009  O21 POPEz 153     119.795  51.231  75.743  1.00  0.00           O
ATOM   8010  C21 POPEz 153     118.755  51.961  76.014  1.00  0.00           C
ATOM   8011  O22 POPEz 153     118.396  52.351  77.124  1.00  0.00           O
ATOM   8012  C22 POPEz 153     118.046  52.341  74.714  1.00  0.00           C
ATOM   8015  C3  POPEz 153     121.965  50.161  75.874  1.00  0.00           C
ATOM   8018  O31 POPEz 153     122.235  50.860  74.644  1.00  0.00           O
ATOM   8019  C31 POPEz 153     123.436  51.380  74.493  1.00  0.00           C
ATOM   8020  O32 POPEz 153     124.366  51.301  75.273  1.00  0.00           O
ATOM   8021  C32 POPEz 153     123.385  52.281  73.273  1.00  0.00           C
ATOM   8024  C23 POPEz 153     118.856  51.970  73.444  1.00  0.00           C
ATOM   8027  C24 POPEz 153     118.025  52.171  72.173  1.00  0.00           C
ATOM   8030  C25 POPEz 153     118.776  51.691  70.933  1.00  0.00           C
ATOM   8033  C26 POPEz 153     118.055  52.001  69.613  1.00  0.00           C
ATOM   8036  C27 POPEz 153     118.506  51.060  68.483  1.00  0.00           C
ATOM   8039  C28 POPEz 153     117.565  51.091  67.264  1.00  0.00           C
ATOM   8042  C29 POPEz 153     118.086  50.121  66.234  1.00  0.00           C
ATOM   8044 0C21 POPEz 153     117.415  49.121  65.633  1.00  0.00           C
ATOM   8046 1C21 POPEz 153     115.955  48.771  65.783  1.00  0.00           C
ATOM   8049 2C21 POPEz 153     115.446  48.171  64.453  1.00  0.00           C
ATOM   8052 3C21 POPEz 153     113.955  47.791  64.473  1.00  0.00           C
ATOM   8055 4C21 POPEz 153     113.446  47.290  63.113  1.00  0.00           C
ATOM   8058 5C21 POPEz 153     114.175  46.021  62.613  1.00  0.00           C
ATOM   8061 6C21 POPEz 153     113.625  45.470  61.293  1.00  0.00           C
ATOM   8064 7C21 POPEz 153     114.396  44.210  60.863  1.00  0.00           C
ATOM   8067 8C21 POPEz 153     113.936  43.591  59.543  1.00  0.00           C
ATOM   8071  C33 POPEz 153     122.915  51.500  72.033  1.00  0.00           C
ATOM   8074  C34 POPEz 153     122.786  52.411  70.813  1.00  0.00           C
ATOM   8077  C35 POPEz 153     122.625  51.591  69.533  1.00  0.00           C
ATOM   8080  C36 POPEz 153     122.555  52.481  68.293  1.00  0.00           C
ATOM   8083  C37 POPEz 153     122.515  51.720  66.973  1.00  0.00           C
ATOM   8086  C38 POPEz 153     122.616  52.700  65.803  1.00  0.00           C
ATOM   8089  C39 POPEz 153     122.466  52.081  64.413  1.00  0.00           C
ATOM   8092 0C31 POPEz 153     121.006  51.751  64.063  1.00  0.00           C
ATOM   8095 1C31 POPEz 153     120.745  51.681  62.554  1.00  0.00           C
ATOM   8098 2C31 POPEz 153     119.246  51.621  62.214  1.00  0.00           C
ATOM   8101 3C31 POPEz 153     118.565  50.291  62.543  1.00  0.00           C
ATOM   8104 4C31 POPEz 153     118.776  49.220  61.473  1.00  0.00           C
ATOM   8107 5C31 POPEz 153     118.016  47.921  61.753  1.00  0.00           C
ATOM   8110 6C31 POPEz 153     118.306  46.840  60.713  1.00  0.00           C
ATOM   8114  NH3 POPE0 154     118.735  86.980  34.203  1.00  0.00           N
ATOM   8118  C12 POPE0 154     120.116  87.141  33.613  1.00  0.00           C
ATOM   8121  C11 POPE0 154     120.435  88.621  33.423  1.00  0.00           C
ATOM   8124  P   POPE0 154     120.075  90.560  31.783  1.00  0.00           P
ATOM   8125  O13 POPE0 154     121.476  90.400  31.353  1.00  0.00           O
ATOM   8126  O14 POPE0 154     119.065  90.970  30.783  1.00  0.00           O
ATOM   8127  O11 POPE0 154     120.055  91.551  32.973  1.00  0.00           O
ATOM   8128  O12 POPE0 154     119.576  89.191  32.424  1.00  0.00           O
ATOM   8129  C1  POPE0 154     120.715  92.810  32.844  1.00  0.00           C
ATOM   8132  C2  POPE0 154     120.756  93.481  34.233  1.00  0.00           C
ATOM   8134  O21 POPE0 154     122.006  93.281  34.904  1.00  0.00           O
ATOM   8135  C21 POPE0 154     122.345  92.120  35.413  1.00  0.00           C
ATOM   8136  O22 POPE0 154     121.815  91.040  35.263  1.00  0.00           O
ATOM   8137  C22 POPE0 154     123.485  92.400  36.393  1.00  0.00           C
ATOM   8140  C3  POPE0 154     119.495  92.990  35.013  1.00  0.00           C
ATOM   8143  O31 POPE0 154     119.025  93.680  36.164  1.00  0.00           O
ATOM   8144  C31 POPE0 154     119.635  94.591  36.863  1.00  0.00           C
ATOM   8145  O32 POPE0 154     120.625  95.240  36.583  1.00  0.00           O
ATOM   8146  C32 POPE0 154     118.796  94.710  38.143  1.00  0.00           C
ATOM   8149  C23 POPE0 154     123.825  91.171  37.264  1.00  0.00           C
ATOM   8152  C24 POPE0 154     124.445  91.551  38.613  1.00  0.00           C
ATOM   8155  C25 POPE0 154     123.416  92.141  39.584  1.00  0.00           C
ATOM   8158  C26 POPE0 154     123.925  92.120  41.024  1.00  0.00           C
ATOM   8161  C27 POPE0 154     122.815  92.180  42.084  1.00  0.00           C
ATOM   8164  C28 POPE0 154     123.416  92.011  43.493  1.00  0.00           C
ATOM   8167  C29 POPE0 154     122.365  91.940  44.563  1.00  0.00           C
ATOM   8169 0C21 POPE0 154     122.606  91.670  45.863  1.00  0.00           C
ATOM   8171 1C21 POPE0 154     123.966  91.401  46.463  1.00  0.00           C
ATOM   8174 2C21 POPE0 154     124.655  92.670  46.993  1.00  0.00           C
ATOM   8177 3C21 POPE0 154     123.966  93.330  48.194  1.00  0.00           C
ATOM   8180 4C21 POPE0 154     122.896  94.371  47.823  1.00  0.00           C
ATOM   8183 5C21 POPE0 154     122.446  95.170  49.054  1.00  0.00           C
ATOM   8186 6C21 POPE0 154     121.086  95.870  48.863  1.00  0.00           C
ATOM   8189 7C21 POPE0 154     120.565  96.460  50.183  1.00  0.00           C
ATOM   8192 8C21 POPE0 154     119.135  97.001  50.083  1.00  0.00           C
ATOM   8196  C33 POPE0 154     119.595  95.121  39.393  1.00  0.00           C
ATOM   8199  C34 POPE0 154     118.955  94.580  40.694  1.00  0.00           C
ATOM   8202  C35 POPE0 154     118.955  93.050  40.743  1.00  0.00           C
ATOM   8205  C36 POPE0 154     118.685  92.460  42.134  1.00  0.00           C
ATOM   8208  C37 POPE0 154     118.485  90.951  42.033  1.00  0.00           C
ATOM   8211  C38 POPE0 154     118.976  90.151  43.243  1.00  0.00           C
ATOM   8214  C39 POPE0 154     118.086  90.201  44.483  1.00  0.00           C
ATOM   8217 0C31 POPE0 154     118.525  89.100  45.463  1.00  0.00           C
ATOM   8220 1C31 POPE0 154     117.606  88.901  46.663  1.00  0.00           C
ATOM   8223 2C31 POPE0 154     117.756  87.481  47.253  1.00  0.00           C
ATOM   8226 3C31 POPE0 154     116.786  87.180  48.413  1.00  0.00           C
ATOM   8229 4C31 POPE0 154     117.116  87.891  49.733  1.00  0.00           C
ATOM   8232 5C31 POPE0 154     118.466  87.460  50.323  1.00  0.00           C
ATOM   8235 6C31 POPE0 154     118.735  88.111  51.674  1.00  0.00           C
ATOM   8239  NH3 POPE1 155     130.026  32.091  38.594  1.00  0.00           N
ATOM   8243  C12 POPE1 155     130.036  33.110  37.483  1.00  0.00           C
ATOM   8246  C11 POPE1 155     128.625  33.621  37.134  1.00  0.00           C
ATOM   8249  P   POPE1 155     127.896  35.621  38.733  1.00  0.00           P
ATOM   8250  O13 POPE1 155     128.475  36.961  38.974  1.00  0.00           O
ATOM   8251  O14 POPE1 155     126.425  35.461  38.664  1.00  0.00           O
ATOM   8252  O11 POPE1 155     128.485  34.630  39.813  1.00  0.00           O
ATOM   8253  O12 POPE1 155     128.506  35.020  37.394  1.00  0.00           O
ATOM   8254  C1  POPE1 155     129.196  35.101  40.973  1.00  0.00           C
ATOM   8257  C2  POPE1 155     129.436  33.911  41.934  1.00  0.00           C
ATOM   8259  O21 POPE1 155     128.146  33.531  42.483  1.00  0.00           O
ATOM   8260  C21 POPE1 155     128.156  32.290  42.983  1.00  0.00           C
ATOM   8261  O22 POPE1 155     129.116  31.551  42.994  1.00  0.00           O
ATOM   8262  C22 POPE1 155     126.775  31.951  43.534  1.00  0.00           C
ATOM   8265  C3  POPE1 155     130.536  34.200  43.014  1.00  0.00           C
ATOM   8268  O31 POPE1 155     130.095  33.981  44.363  1.00  0.00           O
ATOM   8269  C31 POPE1 155     129.436  35.001  44.894  1.00  0.00           C
ATOM   8270  O32 POPE1 155     129.336  36.121  44.423  1.00  0.00           O
ATOM   8271  C32 POPE1 155     128.696  34.461  46.123  1.00  0.00           C
ATOM   8274  C23 POPE1 155     126.845  31.051  44.784  1.00  0.00           C
ATOM   8277  C24 POPE1 155     125.586  30.211  45.013  1.00  0.00           C
ATOM   8280  C25 POPE1 155     124.556  30.861  45.954  1.00  0.00           C
ATOM   8283  C26 POPE1 155     124.976  30.771  47.424  1.00  0.00           C
ATOM   8286  C27 POPE1 155     123.925  31.361  48.394  1.00  0.00           C
ATOM   8289  C28 POPE1 155     124.305  31.140  49.873  1.00  0.00           C
ATOM   8292  C29 POPE1 155     123.265  31.671  50.824  1.00  0.00           C
ATOM   8294 0C21 POPE1 155     123.466  32.421  51.923  1.00  0.00           C
ATOM   8296 1C21 POPE1 155     124.806  32.810  52.523  1.00  0.00           C
ATOM   8299 2C21 POPE1 155     125.145  34.301  52.404  1.00  0.00           C
ATOM   8302 3C21 POPE1 155     126.495  34.611  53.073  1.00  0.00           C
ATOM   8305 4C21 POPE1 155     127.026  36.031  52.854  1.00  0.00           C
ATOM   8308 5C21 POPE1 155     128.396  36.220  53.524  1.00  0.00           C
ATOM   8311 6C21 POPE1 155     128.985  37.621  53.334  1.00  0.00           C
ATOM   8314 7C21 POPE1 155     130.396  37.731  53.953  1.00  0.00           C
ATOM   8317 8C21 POPE1 155     131.056  39.091  53.773  1.00  0.00           C
ATOM   8321  C33 POPE1 155     127.856  35.511  46.874  1.00  0.00           C
ATOM   8324  C34 POPE1 155     126.525  34.921  47.363  1.00  0.00           C
ATOM   8327  C35 POPE1 155     125.776  35.931  48.243  1.00  0.00           C
ATOM   8330  C36 POPE1 155     124.375  35.481  48.654  1.00  0.00           C
ATOM   8333  C37 POPE1 155     123.665  36.581  49.444  1.00  0.00           C
ATOM   8336  C38 POPE1 155     122.315  36.171  50.023  1.00  0.00           C
ATOM   8339  C39 POPE1 155     121.685  37.290  50.843  1.00  0.00           C
ATOM   8342 0C31 POPE1 155     120.415  36.860  51.604  1.00  0.00           C
ATOM   8345 1C31 POPE1 155     119.275  36.400  50.694  1.00  0.00           C
ATOM   8348 2C31 POPE1 155     118.025  35.931  51.453  1.00  0.00           C
ATOM   8351 3C31 POPE1 155     117.345  37.011  52.323  1.00  0.00           C
ATOM   8354 4C31 POPE1 155     116.896  38.241  51.533  1.00  0.00           C
ATOM   8357 5C31 POPE1 155     115.925  39.130  52.334  1.00  0.00           C
ATOM   8360 6C31 POPE1 155     115.496  40.380  51.554  1.00  0.00           C
ATOM   8364  NH3 POPE2 156      51.335   4.221  75.793  1.00  0.00           N
ATOM   8368  C12 POPE2 156      50.755   3.221  76.753  1.00  0.00           C
ATOM   8371  C11 POPE2 156      51.446   1.871  76.523  1.00  0.00           C
ATOM   8374  P   POPE2 156      53.815   0.771  76.453  1.00  0.00           P
ATOM   8375  O13 POPE2 156      55.196   1.221  76.783  1.00  0.00           O
ATOM   8376  O14 POPE2 156      53.185  -0.250  77.334  1.00  0.00           O
ATOM   8377  O11 POPE2 156      53.705   0.321  74.934  1.00  0.00           O
ATOM   8378  O12 POPE2 156      52.865   2.041  76.444  1.00  0.00           O
ATOM   8379  C1  POPE2 156      52.766  -0.670  74.504  1.00  0.00           C
ATOM   8382  C2  POPE2 156      51.955  -0.240  73.234  1.00  0.00           C
ATOM   8384  O21 POPE2 156      52.135  -1.190  72.163  1.00  0.00           O
ATOM   8385  C21 POPE2 156      52.966  -0.980  71.144  1.00  0.00           C
ATOM   8386  O22 POPE2 156      52.655  -1.150  69.973  1.00  0.00           O
ATOM   8387  C22 POPE2 156      54.416  -0.710  71.584  1.00  0.00           C
ATOM   8390  C3  POPE2 156      52.145   1.261  72.843  1.00  0.00           C
ATOM   8393  O31 POPE2 156      51.126   1.721  71.923  1.00  0.00           O
ATOM   8394  C31 POPE2 156      50.545   2.881  72.233  1.00  0.00           C
ATOM   8395  O32 POPE2 156      50.736   3.521  73.254  1.00  0.00           O
ATOM   8396  C32 POPE2 156      49.696   3.371  71.063  1.00  0.00           C
ATOM   8399  C23 POPE2 156      55.256  -0.030  70.473  1.00  0.00           C
ATOM   8402  C24 POPE2 156      56.065   1.191  70.964  1.00  0.00           C
ATOM   8405  C25 POPE2 156      55.256   2.491  71.084  1.00  0.00           C
ATOM   8408  C26 POPE2 156      56.126   3.731  70.824  1.00  0.00           C
ATOM   8411  C27 POPE2 156      55.335   5.051  70.803  1.00  0.00           C
ATOM   8414  C28 POPE2 156      55.666   5.921  69.584  1.00  0.00           C
ATOM   8417  C29 POPE2 156      55.126   5.321  68.303  1.00  0.00           C
ATOM   8419 0C21 POPE2 156      54.995   5.971  67.134  1.00  0.00           C
ATOM   8421 1C21 POPE2 156      55.386   7.401  66.883  1.00  0.00           C
ATOM   8424 2C21 POPE2 156      55.745   7.691  65.413  1.00  0.00           C
ATOM   8427 3C21 POPE2 156      57.085   7.091  64.953  1.00  0.00           C
ATOM   8430 4C21 POPE2 156      57.005   6.481  63.543  1.00  0.00           C
ATOM   8433 5C21 POPE2 156      56.335   5.101  63.553  1.00  0.00           C
ATOM   8436 6C21 POPE2 156      56.135   4.501  62.163  1.00  0.00           C
ATOM   8439 7C21 POPE2 156      55.666   3.041  62.253  1.00  0.00           C
ATOM   8442 8C21 POPE2 156      55.316   2.391  60.904  1.00  0.00           C
ATOM   8446  C33 POPE2 156      48.446   2.501  70.793  1.00  0.00           C
ATOM   8449  C34 POPE2 156      47.436   3.171  69.844  1.00  0.00           C
ATOM   8452  C35 POPE2 156      47.935   3.351  68.394  1.00  0.00           C
ATOM   8455  C36 POPE2 156      46.856   3.981  67.484  1.00  0.00           C
ATOM   8458  C37 POPE2 156      47.335   4.331  66.053  1.00  0.00           C
ATOM   8461  C38 POPE2 156      46.275   5.171  65.313  1.00  0.00           C
ATOM   8464  C39 POPE2 156      46.536   5.431  63.823  1.00  0.00           C
ATOM   8467 0C31 POPE2 156      47.696   6.391  63.493  1.00  0.00           C
ATOM   8470 1C31 POPE2 156      47.536   6.991  62.084  1.00  0.00           C
ATOM   8473 2C31 POPE2 156      48.806   7.561  61.424  1.00  0.00           C
ATOM   8476 3C31 POPE2 156      49.196   9.011  61.783  1.00  0.00           C
ATOM   8479 4C31 POPE2 156      49.955   9.141  63.113  1.00  0.00           C
ATOM   8482 5C31 POPE2 156      50.555  10.541  63.313  1.00  0.00           C
ATOM   8485 6C31 POPE2 156      51.466  10.621  64.543  1.00  0.00           C
ATOM   8489  NH3 POPE3 157      88.065  25.041  72.764  1.00  0.00           N
ATOM   8493  C12 POPE3 157      88.016  23.710  72.074  1.00  0.00           C
ATOM   8496  C11 POPE3 157      88.936  22.711  72.793  1.00  0.00           C
ATOM   8499  P   POPE3 157      91.336  23.871  73.063  1.00  0.00           P
ATOM   8500  O13 POPE3 157      92.146  23.191  74.093  1.00  0.00           O
ATOM   8501  O14 POPE3 157      90.595  25.081  73.494  1.00  0.00           O
ATOM   8502  O11 POPE3 157      92.245  24.241  71.834  1.00  0.00           O
ATOM   8503  O12 POPE3 157      90.306  22.861  72.433  1.00  0.00           O
ATOM   8504  C1  POPE3 157      92.716  23.281  70.873  1.00  0.00           C
ATOM   8507  C2  POPE3 157      92.046  23.351  69.453  1.00  0.00           C
ATOM   8509  O21 POPE3 157      92.036  24.711  68.973  1.00  0.00           O
ATOM   8510  C21 POPE3 157      91.216  25.591  69.504  1.00  0.00           C
ATOM   8511  O22 POPE3 157      90.236  25.391  70.194  1.00  0.00           O
ATOM   8512  C22 POPE3 157      91.716  26.991  69.113  1.00  0.00           C
ATOM   8515  C3  POPE3 157      90.686  22.581  69.353  1.00  0.00           C
ATOM   8518  O31 POPE3 157      89.956  22.741  68.113  1.00  0.00           O
ATOM   8519  C31 POPE3 157      90.335  22.041  67.063  1.00  0.00           C
ATOM   8520  O32 POPE3 157      91.395  21.470  66.904  1.00  0.00           O
ATOM   8521  C32 POPE3 157      89.155  22.021  66.084  1.00  0.00           C
ATOM   8524  C23 POPE3 157      92.235  27.761  70.343  1.00  0.00           C
ATOM   8527  C24 POPE3 157      93.036  29.031  69.994  1.00  0.00           C
ATOM   8530  C25 POPE3 157      92.205  30.320  69.914  1.00  0.00           C
ATOM   8533  C26 POPE3 157      91.425  30.511  68.604  1.00  0.00           C
ATOM   8536  C27 POPE3 157      90.845  31.931  68.493  1.00  0.00           C
ATOM   8539  C28 POPE3 157      90.135  32.201  67.154  1.00  0.00           C
ATOM   8542  C29 POPE3 157      89.415  33.531  67.154  1.00  0.00           C
ATOM   8544 0C21 POPE3 157      88.215  33.781  66.604  1.00  0.00           C
ATOM   8546 1C21 POPE3 157      87.375  32.810  65.813  1.00  0.00           C
ATOM   8549 2C21 POPE3 157      86.366  32.031  66.663  1.00  0.00           C
ATOM   8552 3C21 POPE3 157      85.345  31.251  65.834  1.00  0.00           C
ATOM   8555 4C21 POPE3 157      84.455  30.391  66.733  1.00  0.00           C
ATOM   8558 5C21 POPE3 157      83.296  29.711  66.003  1.00  0.00           C
ATOM   8561 6C21 POPE3 157      82.505  28.791  66.953  1.00  0.00           C
ATOM   8564 7C21 POPE3 157      81.305  28.150  66.253  1.00  0.00           C
ATOM   8567 8C21 POPE3 157      80.525  27.181  67.154  1.00  0.00           C
ATOM   8571  C33 POPE3 157      89.536  21.871  64.593  1.00  0.00           C
ATOM   8574  C34 POPE3 157      88.446  22.481  63.703  1.00  0.00           C
ATOM   8577  C35 POPE3 157      88.706  22.290  62.204  1.00  0.00           C
ATOM   8580  C36 POPE3 157      87.645  23.011  61.363  1.00  0.00           C
ATOM   8583  C37 POPE3 157      87.826  22.831  59.854  1.00  0.00           C
ATOM   8586  C38 POPE3 157      86.725  23.540  59.054  1.00  0.00           C
ATOM   8589  C39 POPE3 157      86.936  23.501  57.534  1.00  0.00           C
ATOM   8592 0C31 POPE3 157      87.006  22.081  56.953  1.00  0.00           C
ATOM   8595 1C31 POPE3 157      87.065  22.091  55.424  1.00  0.00           C
ATOM   8598 2C31 POPE3 157      87.065  20.691  54.784  1.00  0.00           C
ATOM   8601 3C31 POPE3 157      85.735  19.941  54.973  1.00  0.00           C
ATOM   8604 4C31 POPE3 157      85.705  18.591  54.233  1.00  0.00           C
ATOM   8607 5C31 POPE3 157      84.366  17.871  54.393  1.00  0.00           C
ATOM   8610 6C31 POPE3 157      84.256  16.581  53.573  1.00  0.00           C
ATOM   8614  NH3 POPE4 158      12.106 116.751  78.284  1.00  0.00           N
ATOM   8618  C12 POPE4 158      12.375 116.611  79.753  1.00  0.00           C
ATOM   8621  C11 POPE4 158      13.455 115.550  80.053  1.00  0.00           C
ATOM   8624  P   POPE4 158      15.766 116.591  79.073  1.00  0.00           P
ATOM   8625  O13 POPE4 158      16.266 117.941  79.414  1.00  0.00           O
ATOM   8626  O14 POPE4 158      16.745 115.501  78.894  1.00  0.00           O
ATOM   8627  O11 POPE4 158      14.856 116.670  77.773  1.00  0.00           O
ATOM   8628  O12 POPE4 158      14.736 116.121  80.173  1.00  0.00           O
ATOM   8629  C1  POPE4 158      14.705 115.520  76.914  1.00  0.00           C
ATOM   8632  C2  POPE4 158      15.916 115.280  75.953  1.00  0.00           C
ATOM   8634  O21 POPE4 158      15.415 115.191  74.613  1.00  0.00           O
ATOM   8635  C21 POPE4 158      15.396 116.320  73.923  1.00  0.00           C
ATOM   8636  O22 POPE4 158      15.686 117.430  74.353  1.00  0.00           O
ATOM   8637  C22 POPE4 158      15.016 115.970  72.484  1.00  0.00           C
ATOM   8640  C3  POPE4 158      16.715 113.971  76.283  1.00  0.00           C
ATOM   8643  O31 POPE4 158      16.956 113.150  75.113  1.00  0.00           O
ATOM   8644  C31 POPE4 158      18.056 113.400  74.414  1.00  0.00           C
ATOM   8645  O32 POPE4 158      19.085 113.861  74.873  1.00  0.00           O
ATOM   8646  C32 POPE4 158      17.745 113.220  72.924  1.00  0.00           C
ATOM   8649  C23 POPE4 158      15.805 116.790  71.433  1.00  0.00           C
ATOM   8652  C24 POPE4 158      15.495 116.361  69.984  1.00  0.00           C
ATOM   8655  C25 POPE4 158      16.016 117.400  68.984  1.00  0.00           C
ATOM   8658  C26 POPE4 158      15.986 117.011  67.503  1.00  0.00           C
ATOM   8661  C27 POPE4 158      16.615 118.121  66.643  1.00  0.00           C
ATOM   8664  C28 POPE4 158      16.686 117.791  65.143  1.00  0.00           C
ATOM   8667  C29 POPE4 158      15.975 118.790  64.273  1.00  0.00           C
ATOM   8669 0C21 POPE4 158      16.526 119.671  63.404  1.00  0.00           C
ATOM   8671 1C21 POPE4 158      17.986 119.871  63.103  1.00  0.00           C
ATOM   8674 2C21 POPE4 158      18.335 119.491  61.654  1.00  0.00           C
ATOM   8677 3C21 POPE4 158      19.735 119.970  61.223  1.00  0.00           C
ATOM   8680 4C21 POPE4 158      20.876 119.060  61.683  1.00  0.00           C
ATOM   8683 5C21 POPE4 158      22.266 119.741  61.613  1.00  0.00           C
ATOM   8686 6C21 POPE4 158      22.655 120.301  60.234  1.00  0.00           C
ATOM   8689 7C21 POPE4 158      22.686 119.251  59.113  1.00  0.00           C
ATOM   8692 8C21 POPE4 158      23.606 119.631  57.953  1.00  0.00           C
ATOM   8696  C33 POPE4 158      18.415 112.001  72.253  1.00  0.00           C
ATOM   8699  C34 POPE4 158      18.295 112.080  70.723  1.00  0.00           C
ATOM   8702  C35 POPE4 158      18.755 110.800  70.013  1.00  0.00           C
ATOM   8705  C36 POPE4 158      19.446 111.051  68.664  1.00  0.00           C
ATOM   8708  C37 POPE4 158      20.156 109.790  68.143  1.00  0.00           C
ATOM   8711  C38 POPE4 158      21.075 110.061  66.944  1.00  0.00           C
ATOM   8714  C39 POPE4 158      20.376 109.921  65.584  1.00  0.00           C
ATOM   8717 0C31 POPE4 158      20.135 108.460  65.174  1.00  0.00           C
ATOM   8720 1C31 POPE4 158      19.606 108.341  63.734  1.00  0.00           C
ATOM   8723 2C31 POPE4 158      19.976 107.011  63.073  1.00  0.00           C
ATOM   8726 3C31 POPE4 158      19.655 107.011  61.573  1.00  0.00           C
ATOM   8729 4C31 POPE4 158      20.446 105.960  60.783  1.00  0.00           C
ATOM   8732 5C31 POPE4 158      20.186 106.040  59.273  1.00  0.00           C
ATOM   8735 6C31 POPE4 158      21.246 105.291  58.464  1.00  0.00           C
ATOM   8739  NH3 POPE5 159      83.716 100.291  69.603  1.00  0.00           N
ATOM   8743  C12 POPE5 159      83.856 100.191  71.104  1.00  0.00           C
ATOM   8746  C11 POPE5 159      82.575  99.650  71.753  1.00  0.00           C
ATOM   8749  P   POPE5 159      82.896  97.201  70.843  1.00  0.00           P
ATOM   8750  O13 POPE5 159      84.366  96.970  70.754  1.00  0.00           O
ATOM   8751  O14 POPE5 159      82.095  96.000  71.174  1.00  0.00           O
ATOM   8752  O11 POPE5 159      82.345  97.891  69.523  1.00  0.00           O
ATOM   8753  O12 POPE5 159      82.686  98.251  71.983  1.00  0.00           O
ATOM   8754  C1  POPE5 159      82.006  97.001  68.443  1.00  0.00           C
ATOM   8757  C2  POPE5 159      83.256  96.571  67.633  1.00  0.00           C
ATOM   8759  O21 POPE5 159      83.986  97.740  67.243  1.00  0.00           O
ATOM   8760  C21 POPE5 159      83.455  98.510  66.313  1.00  0.00           C
ATOM   8761  O22 POPE5 159      82.425  98.290  65.703  1.00  0.00           O
ATOM   8762  C22 POPE5 159      84.425  99.661  66.034  1.00  0.00           C
ATOM   8765  C3  POPE5 159      82.905  95.590  66.463  1.00  0.00           C
ATOM   8768  O31 POPE5 159      83.856  95.720  65.374  1.00  0.00           O
ATOM   8769  C31 POPE5 159      83.286  95.720  64.174  1.00  0.00           C
ATOM   8770  O32 POPE5 159      82.146  95.380  63.914  1.00  0.00           O
ATOM   8771  C32 POPE5 159      84.256  96.280  63.154  1.00  0.00           C
ATOM   8774  C23 POPE5 159      83.765 100.841  65.273  1.00  0.00           C
ATOM   8777  C24 POPE5 159      84.646 101.380  64.133  1.00  0.00           C
ATOM   8780  C25 POPE5 159      83.805 101.831  62.944  1.00  0.00           C
ATOM   8783  C26 POPE5 159      84.655 102.131  61.703  1.00  0.00           C
ATOM   8786  C27 POPE5 159      83.776 102.460  60.494  1.00  0.00           C
ATOM   8789  C28 POPE5 159      84.576 102.661  59.194  1.00  0.00           C
ATOM   8792  C29 POPE5 159      83.665 103.150  58.084  1.00  0.00           C
ATOM   8794 0C21 POPE5 159      83.966 104.091  57.173  1.00  0.00           C
ATOM   8796 1C21 POPE5 159      85.286 104.801  57.033  1.00  0.00           C
ATOM   8799 2C21 POPE5 159      85.786 105.011  55.593  1.00  0.00           C
ATOM   8802 3C21 POPE5 159      87.175 105.680  55.613  1.00  0.00           C
ATOM   8805 4C21 POPE5 159      87.815 105.860  54.233  1.00  0.00           C
ATOM   8808 5C21 POPE5 159      87.015 106.751  53.273  1.00  0.00           C
ATOM   8811 6C21 POPE5 159      87.885 107.311  52.144  1.00  0.00           C
ATOM   8814 7C21 POPE5 159      87.046 107.761  50.933  1.00  0.00           C
ATOM   8817 8C21 POPE5 159      87.815 108.600  49.904  1.00  0.00           C
ATOM   8821  C33 POPE5 159      83.576  96.441  61.773  1.00  0.00           C
ATOM   8824  C34 POPE5 159      84.445  97.141  60.733  1.00  0.00           C
ATOM   8827  C35 POPE5 159      83.755  97.110  59.363  1.00  0.00           C
ATOM   8830  C36 POPE5 159      84.455  97.971  58.313  1.00  0.00           C
ATOM   8833  C37 POPE5 159      83.995  97.630  56.883  1.00  0.00           C
ATOM   8836  C38 POPE5 159      84.396  98.680  55.853  1.00  0.00           C
ATOM   8839  C39 POPE5 159      85.905  98.731  55.584  1.00  0.00           C
ATOM   8842 0C31 POPE5 159      86.366 100.140  55.194  1.00  0.00           C
ATOM   8845 1C31 POPE5 159      87.856 100.181  54.854  1.00  0.00           C
ATOM   8848 2C31 POPE5 159      88.416 101.600  54.844  1.00  0.00           C
ATOM   8851 3C31 POPE5 159      89.856 101.670  54.323  1.00  0.00           C
ATOM   8854 4C31 POPE5 159      90.455 103.071  54.483  1.00  0.00           C
ATOM   8857 5C31 POPE5 159      91.595 103.360  53.503  1.00  0.00           C
ATOM   8860 6C31 POPE5 159      92.085 104.811  53.604  1.00  0.00           C
ATOM   8864  NH3 POPE6 160      55.316   6.171  33.503  1.00  0.00           N
ATOM   8868  C12 POPE6 160      55.146   7.661  33.503  1.00  0.00           C
ATOM   8871  C11 POPE6 160      55.965   8.361  34.603  1.00  0.00           C
ATOM   8874  P   POPE6 160      55.356  10.711  35.713  1.00  0.00           P
ATOM   8875  O13 POPE6 160      55.646  12.101  35.283  1.00  0.00           O
ATOM   8876  O14 POPE6 160      53.966  10.371  36.063  1.00  0.00           O
ATOM   8877  O11 POPE6 160      56.295  10.301  36.923  1.00  0.00           O
ATOM   8878  O12 POPE6 160      55.776   9.771  34.514  1.00  0.00           O
ATOM   8879  C1  POPE6 160      55.825  10.021  38.254  1.00  0.00           C
ATOM   8882  C2  POPE6 160      55.726   8.481  38.493  1.00  0.00           C
ATOM   8884  O21 POPE6 160      55.565   8.011  39.844  1.00  0.00           O
ATOM   8885  C21 POPE6 160      54.896   8.621  40.803  1.00  0.00           C
ATOM   8886  O22 POPE6 160      54.346   9.691  40.764  1.00  0.00           O
ATOM   8887  C22 POPE6 160      54.885   7.651  42.004  1.00  0.00           C
ATOM   8890  C3  POPE6 160      56.995   7.771  37.953  1.00  0.00           C
ATOM   8893  O31 POPE6 160      56.815   6.331  37.973  1.00  0.00           O
ATOM   8894  C31 POPE6 160      57.956   5.671  37.763  1.00  0.00           C
ATOM   8895  O32 POPE6 160      59.016   6.191  37.464  1.00  0.00           O
ATOM   8896  C32 POPE6 160      57.745   4.181  37.994  1.00  0.00           C
ATOM   8899  C23 POPE6 160      54.416   8.281  43.324  1.00  0.00           C
ATOM   8902  C24 POPE6 160      54.546   7.311  44.504  1.00  0.00           C
ATOM   8905  C25 POPE6 160      54.225   7.951  45.863  1.00  0.00           C
ATOM   8908  C26 POPE6 160      55.356   8.881  46.333  1.00  0.00           C
ATOM   8911  C27 POPE6 160      55.186   9.311  47.804  1.00  0.00           C
ATOM   8914  C28 POPE6 160      56.146  10.451  48.203  1.00  0.00           C
ATOM   8917  C29 POPE6 160      57.585  10.021  48.173  1.00  0.00           C
ATOM   8919 0C21 POPE6 160      58.306   9.571  49.223  1.00  0.00           C
ATOM   8921 1C21 POPE6 160      57.845   9.421  50.654  1.00  0.00           C
ATOM   8924 2C21 POPE6 160      58.786  10.111  51.654  1.00  0.00           C
ATOM   8927 3C21 POPE6 160      60.186   9.481  51.683  1.00  0.00           C
ATOM   8930 4C21 POPE6 160      61.095  10.081  52.753  1.00  0.00           C
ATOM   8933 5C21 POPE6 160      62.556   9.741  52.484  1.00  0.00           C
ATOM   8936 6C21 POPE6 160      63.476  10.131  53.633  1.00  0.00           C
ATOM   8939 7C21 POPE6 160      64.946   9.971  53.273  1.00  0.00           C
ATOM   8942 8C21 POPE6 160      65.815   9.791  54.504  1.00  0.00           C
ATOM   8946  C33 POPE6 160      59.045   3.481  38.433  1.00  0.00           C
ATOM   8949  C34 POPE6 160      58.835   2.031  38.883  1.00  0.00           C
ATOM   8952  C35 POPE6 160      60.165   1.411  39.324  1.00  0.00           C
ATOM   8955  C36 POPE6 160      60.065  -0.030  39.863  1.00  0.00           C
ATOM   8958  C37 POPE6 160      61.436  -0.540  40.323  1.00  0.00           C
ATOM   8961  C38 POPE6 160      61.345  -1.900  41.024  1.00  0.00           C
ATOM   8964  C39 POPE6 160      62.705  -2.410  41.533  1.00  0.00           C
ATOM   8967 0C31 POPE6 160      63.366  -1.470  42.563  1.00  0.00           C
ATOM   8970 1C31 POPE6 160      64.346  -2.170  43.503  1.00  0.00           C
ATOM   8973 2C31 POPE6 160      63.665  -3.200  44.423  1.00  0.00           C
ATOM   8976 3C31 POPE6 160      63.806  -2.910  45.933  1.00  0.00           C
ATOM   8979 4C31 POPE6 160      63.156  -4.020  46.764  1.00  0.00           C
ATOM   8982 5C31 POPE6 160      63.506  -3.960  48.254  1.00  0.00           C
ATOM   8985 6C31 POPE6 160      62.956  -5.160  49.033  1.00  0.00           C
ATOM   8989  NH3 POPE7 161     101.936  53.360  75.883  1.00  0.00           N
ATOM   8993  C12 POPE7 161     100.675  54.031  75.404  1.00  0.00           C
ATOM   8996  C11 POPE7 161      99.495  53.650  76.303  1.00  0.00           C
ATOM   8999  P   POPE7 161      97.026  54.601  76.464  1.00  0.00           P
ATOM   9000  O13 POPE7 161      95.876  53.750  76.093  1.00  0.00           O
ATOM   9001  O14 POPE7 161      97.345  54.751  77.893  1.00  0.00           O
ATOM   9002  O11 POPE7 161      96.805  56.040  75.813  1.00  0.00           O
ATOM   9003  O12 POPE7 161      98.306  54.091  75.673  1.00  0.00           O
ATOM   9004  C1  POPE7 161      97.686  56.570  74.814  1.00  0.00           C
ATOM   9007  C2  POPE7 161      97.476  55.941  73.394  1.00  0.00           C
ATOM   9009  O21 POPE7 161      98.276  56.601  72.383  1.00  0.00           O
ATOM   9010  C21 POPE7 161      97.896  57.791  71.993  1.00  0.00           C
ATOM   9011  O22 POPE7 161      97.155  58.560  72.583  1.00  0.00           O
ATOM   9012  C22 POPE7 161      98.495  58.100  70.613  1.00  0.00           C
ATOM   9015  C3  POPE7 161      95.985  55.801  72.953  1.00  0.00           C
ATOM   9018  O31 POPE7 161      95.925  55.361  71.584  1.00  0.00           O
ATOM   9019  C31 POPE7 161      94.716  55.000  71.183  1.00  0.00           C
ATOM   9020  O32 POPE7 161      93.685  55.130  71.823  1.00  0.00           O
ATOM   9021  C32 POPE7 161      94.795  54.381  69.793  1.00  0.00           C
ATOM   9024  C23 POPE7 161      98.065  59.501  70.113  1.00  0.00           C
ATOM   9027  C24 POPE7 161      98.376  59.741  68.633  1.00  0.00           C
ATOM   9030  C25 POPE7 161      97.966  61.150  68.184  1.00  0.00           C
ATOM   9033  C26 POPE7 161      98.106  61.351  66.663  1.00  0.00           C
ATOM   9036  C27 POPE7 161      97.476  62.651  66.174  1.00  0.00           C
ATOM   9039  C28 POPE7 161      97.166  62.601  64.663  1.00  0.00           C
ATOM   9042  C29 POPE7 161      96.556  63.890  64.154  1.00  0.00           C
ATOM   9044 0C21 POPE7 161      96.915  64.551  63.033  1.00  0.00           C
ATOM   9046 1C21 POPE7 161      98.025  64.171  62.074  1.00  0.00           C
ATOM   9049 2C21 POPE7 161      97.555  63.761  60.673  1.00  0.00           C
ATOM   9052 3C21 POPE7 161      97.056  64.951  59.844  1.00  0.00           C
ATOM   9055 4C21 POPE7 161      96.995  64.650  58.343  1.00  0.00           C
ATOM   9058 5C21 POPE7 161      96.136  63.421  58.023  1.00  0.00           C
ATOM   9061 6C21 POPE7 161      95.815  63.301  56.523  1.00  0.00           C
ATOM   9064 7C21 POPE7 161      94.906  62.110  56.214  1.00  0.00           C
ATOM   9067 8C21 POPE7 161      94.536  62.011  54.733  1.00  0.00           C
ATOM   9071  C33 POPE7 161      94.375  52.890  69.823  1.00  0.00           C
ATOM   9074  C34 POPE7 161      94.445  52.261  68.443  1.00  0.00           C
ATOM   9077  C35 POPE7 161      93.866  50.851  68.433  1.00  0.00           C
ATOM   9080  C36 POPE7 161      94.786  49.891  67.664  1.00  0.00           C
ATOM   9083  C37 POPE7 161      94.116  48.551  67.404  1.00  0.00           C
ATOM   9086  C38 POPE7 161      95.135  47.430  67.154  1.00  0.00           C
ATOM   9089  C39 POPE7 161      95.796  47.461  65.773  1.00  0.00           C
ATOM   9092 0C31 POPE7 161      94.896  46.881  64.683  1.00  0.00           C
ATOM   9095 1C31 POPE7 161      95.675  46.671  63.384  1.00  0.00           C
ATOM   9098 2C31 POPE7 161      94.815  46.161  62.214  1.00  0.00           C
ATOM   9101 3C31 POPE7 161      94.065  44.860  62.534  1.00  0.00           C
ATOM   9104 4C31 POPE7 161      93.625  44.130  61.253  1.00  0.00           C
ATOM   9107 5C31 POPE7 161      92.675  42.970  61.543  1.00  0.00           C
ATOM   9110 6C31 POPE7 161      92.565  41.980  60.383  1.00  0.00           C
ATOM   9114  NH3 POPE8 162       7.665  56.941  34.834  1.00  0.00           N
ATOM   9118  C12 POPE8 162       7.305  57.461  33.473  1.00  0.00           C
ATOM   9121  C11 POPE8 162       8.455  58.321  32.883  1.00  0.00           C
ATOM   9124  P   POPE8 162       9.845  60.511  33.173  1.00  0.00           P
ATOM   9125  O13 POPE8 162      10.335  60.110  31.834  1.00  0.00           O
ATOM   9126  O14 POPE8 162       9.325  61.881  33.303  1.00  0.00           O
ATOM   9127  O11 POPE8 162      11.066  60.411  34.163  1.00  0.00           O
ATOM   9128  O12 POPE8 162       8.796  59.431  33.744  1.00  0.00           O
ATOM   9129  C1  POPE8 162      11.285  59.340  35.083  1.00  0.00           C
ATOM   9132  C2  POPE8 162      11.126  59.841  36.563  1.00  0.00           C
ATOM   9134  O21 POPE8 162      12.116  59.251  37.424  1.00  0.00           O
ATOM   9135  C21 POPE8 162      13.356  59.661  37.163  1.00  0.00           C
ATOM   9136  O22 POPE8 162      13.646  60.561  36.393  1.00  0.00           O
ATOM   9137  C22 POPE8 162      14.375  58.880  37.994  1.00  0.00           C
ATOM   9140  C3  POPE8 162       9.686  59.571  37.123  1.00  0.00           C
ATOM   9143  O31 POPE8 162       9.245  60.571  38.074  1.00  0.00           O
ATOM   9144  C31 POPE8 162       8.905  60.161  39.293  1.00  0.00           C
ATOM   9145  O32 POPE8 162       8.965  59.031  39.723  1.00  0.00           O
ATOM   9146  C32 POPE8 162       8.315  61.371  40.034  1.00  0.00           C
ATOM   9149  C23 POPE8 162      14.146  59.051  39.514  1.00  0.00           C
ATOM   9152  C24 POPE8 162      15.446  58.950  40.343  1.00  0.00           C
ATOM   9155  C25 POPE8 162      15.175  59.210  41.824  1.00  0.00           C
ATOM   9158  C26 POPE8 162      16.415  59.091  42.734  1.00  0.00           C
ATOM   9161  C27 POPE8 162      16.186  59.790  44.083  1.00  0.00           C
ATOM   9164  C28 POPE8 162      17.446  59.900  44.973  1.00  0.00           C
ATOM   9167  C29 POPE8 162      17.745  58.601  45.663  1.00  0.00           C
ATOM   9169 0C21 POPE8 162      18.186  58.441  46.934  1.00  0.00           C
ATOM   9171 1C21 POPE8 162      18.516  59.540  47.913  1.00  0.00           C
ATOM   9174 2C21 POPE8 162      19.995  59.941  47.783  1.00  0.00           C
ATOM   9177 3C21 POPE8 162      20.446  61.040  48.744  1.00  0.00           C
ATOM   9180 4C21 POPE8 162      21.916  61.430  48.524  1.00  0.00           C
ATOM   9183 5C21 POPE8 162      22.295  62.791  49.124  1.00  0.00           C
ATOM   9186 6C21 POPE8 162      23.726  63.201  48.744  1.00  0.00           C
ATOM   9189 7C21 POPE8 162      24.146  64.540  49.374  1.00  0.00           C
ATOM   9192 8C21 POPE8 162      25.505  65.051  48.903  1.00  0.00           C
ATOM   9196  C33 POPE8 162       7.985  61.091  41.513  1.00  0.00           C
ATOM   9199  C34 POPE8 162       9.236  61.150  42.394  1.00  0.00           C
ATOM   9202  C35 POPE8 162       9.026  60.600  43.803  1.00  0.00           C
ATOM   9205  C36 POPE8 162       8.146  61.430  44.753  1.00  0.00           C
ATOM   9208  C37 POPE8 162       8.666  61.360  46.203  1.00  0.00           C
ATOM   9211  C38 POPE8 162       7.815  62.091  47.243  1.00  0.00           C
ATOM   9214  C39 POPE8 162       8.296  61.791  48.674  1.00  0.00           C
ATOM   9217 0C31 POPE8 162       7.356  62.301  49.764  1.00  0.00           C
ATOM   9220 1C31 POPE8 162       7.736  61.770  51.154  1.00  0.00           C
ATOM   9223 2C31 POPE8 162       6.776  62.211  52.274  1.00  0.00           C
ATOM   9226 3C31 POPE8 162       5.305  61.801  52.103  1.00  0.00           C
ATOM   9229 4C31 POPE8 162       5.115  60.320  51.744  1.00  0.00           C
ATOM   9232 5C31 POPE8 162       3.666  59.841  51.893  1.00  0.00           C
ATOM   9235 6C31 POPE8 162       3.445  58.421  51.374  1.00  0.00           C
ATOM   9239  NH3 POPE9 163      79.296  95.820  71.424  1.00  0.00           N
ATOM   9243  C12 POPE9 163      78.216  95.680  70.393  1.00  0.00           C
ATOM   9246  C11 POPE9 163      77.216  96.851  70.444  1.00  0.00           C
ATOM   9249  P   POPE9 163      78.156  99.160  71.113  1.00  0.00           P
ATOM   9250  O13 POPE9 163      79.165  98.491  71.953  1.00  0.00           O
ATOM   9251  O14 POPE9 163      76.866  99.550  71.733  1.00  0.00           O
ATOM   9252  O11 POPE9 163      78.786 100.391  70.334  1.00  0.00           O
ATOM   9253  O12 POPE9 163      77.826  98.081  70.013  1.00  0.00           O
ATOM   9254  C1  POPE9 163      79.336 100.280  69.014  1.00  0.00           C
ATOM   9257  C2  POPE9 163      78.226 100.400  67.933  1.00  0.00           C
ATOM   9259  O21 POPE9 163      78.606 100.321  66.554  1.00  0.00           O
ATOM   9260  C21 POPE9 163      79.775 100.540  66.003  1.00  0.00           C
ATOM   9261  O22 POPE9 163      80.826 100.790  66.554  1.00  0.00           O
ATOM   9262  C22 POPE9 163      79.546 100.520  64.463  1.00  0.00           C
ATOM   9265  C3  POPE9 163      77.326 101.670  68.133  1.00  0.00           C
ATOM   9268  O31 POPE9 163      76.635 102.070  66.934  1.00  0.00           O
ATOM   9269  C31 POPE9 163      75.665 101.271  66.533  1.00  0.00           C
ATOM   9270  O32 POPE9 163      75.266 100.280  67.113  1.00  0.00           O
ATOM   9271  C32 POPE9 163      75.165 101.751  65.174  1.00  0.00           C
ATOM   9274  C23 POPE9 163      80.235  99.380  63.683  1.00  0.00           C
ATOM   9277  C24 POPE9 163      79.415  98.740  62.554  1.00  0.00           C
ATOM   9280  C25 POPE9 163      78.576  99.680  61.663  1.00  0.00           C
ATOM   9283  C26 POPE9 163      79.396 100.751  60.933  1.00  0.00           C
ATOM   9286  C27 POPE9 163      78.506 101.871  60.393  1.00  0.00           C
ATOM   9289  C28 POPE9 163      79.305 103.150  60.113  1.00  0.00           C
ATOM   9292  C29 POPE9 163      78.396 104.321  59.834  1.00  0.00           C
ATOM   9294 0C21 POPE9 163      78.345 105.051  58.703  1.00  0.00           C
ATOM   9296 1C21 POPE9 163      79.196 104.860  57.473  1.00  0.00           C
ATOM   9299 2C21 POPE9 163      78.406 104.240  56.313  1.00  0.00           C
ATOM   9302 3C21 POPE9 163      79.286 104.001  55.083  1.00  0.00           C
ATOM   9305 4C21 POPE9 163      78.495 103.500  53.854  1.00  0.00           C
ATOM   9308 5C21 POPE9 163      77.475 104.511  53.293  1.00  0.00           C
ATOM   9311 6C21 POPE9 163      78.095 105.860  52.904  1.00  0.00           C
ATOM   9314 7C21 POPE9 163      77.106 106.770  52.163  1.00  0.00           C
ATOM   9317 8C21 POPE9 163      77.726 108.090  51.723  1.00  0.00           C
ATOM   9321  C33 POPE9 163      73.955 102.691  65.283  1.00  0.00           C
ATOM   9324  C34 POPE9 163      73.416 103.230  63.933  1.00  0.00           C
ATOM   9327  C35 POPE9 163      74.356 103.180  62.713  1.00  0.00           C
ATOM   9330  C36 POPE9 163      73.696 103.831  61.484  1.00  0.00           C
ATOM   9333  C37 POPE9 163      74.495 103.710  60.174  1.00  0.00           C
ATOM   9336  C38 POPE9 163      73.595 103.951  58.953  1.00  0.00           C
ATOM   9339  C39 POPE9 163      74.296 103.811  57.583  1.00  0.00           C
ATOM   9342 0C31 POPE9 163      73.356 103.190  56.543  1.00  0.00           C
ATOM   9345 1C31 POPE9 163      73.946 103.050  55.124  1.00  0.00           C
ATOM   9348 2C31 POPE9 163      72.955 102.330  54.194  1.00  0.00           C
ATOM   9351 3C31 POPE9 163      73.416 102.231  52.723  1.00  0.00           C
ATOM   9354 4C31 POPE9 163      73.305 103.551  51.963  1.00  0.00           C
ATOM   9357 5C31 POPE9 163      73.476 103.370  50.444  1.00  0.00           C
ATOM   9360 6C31 POPE9 163      73.256 104.661  49.644  1.00  0.00           C
ATOM   9364  NH3 POPE  164      72.036  25.441  79.323  1.00  0.00           N
ATOM   9368  C12 POPE  164      71.326  24.630  78.273  1.00  0.00           C
ATOM   9371  C11 POPE  164      69.856  25.071  78.154  1.00  0.00           C
ATOM   9374  P   POPE  164      70.205  27.360  76.873  1.00  0.00           P
ATOM   9375  O13 POPE  164      71.665  27.390  77.083  1.00  0.00           O
ATOM   9376  O14 POPE  164      69.546  28.671  76.864  1.00  0.00           O
ATOM   9377  O11 POPE  164      69.915  26.531  75.563  1.00  0.00           O
ATOM   9378  O12 POPE  164      69.666  26.491  78.063  1.00  0.00           O
ATOM   9379  C1  POPE  164      68.635  25.970  75.234  1.00  0.00           C
ATOM   9382  C2  POPE  164      67.906  26.651  74.034  1.00  0.00           C
ATOM   9384  O21 POPE  164      68.705  27.650  73.363  1.00  0.00           O
ATOM   9385  C21 POPE  164      69.635  27.150  72.554  1.00  0.00           C
ATOM   9386  O22 POPE  164      69.856  25.961  72.373  1.00  0.00           O
ATOM   9387  C22 POPE  164      70.326  28.291  71.804  1.00  0.00           C
ATOM   9390  C3  POPE  164      66.536  27.271  74.434  1.00  0.00           C
ATOM   9393  O31 POPE  164      65.506  26.971  73.453  1.00  0.00           O
ATOM   9394  C31 POPE  164      64.806  25.851  73.654  1.00  0.00           C
ATOM   9395  O32 POPE  164      64.946  25.101  74.604  1.00  0.00           O
ATOM   9396  C32 POPE  164      63.856  25.611  72.503  1.00  0.00           C
ATOM   9399  C23 POPE  164      70.295  28.121  70.264  1.00  0.00           C
ATOM   9402  C24 POPE  164      70.546  29.451  69.533  1.00  0.00           C
ATOM   9405  C25 POPE  164      70.095  29.421  68.063  1.00  0.00           C
ATOM   9408  C26 POPE  164      70.155  30.781  67.354  1.00  0.00           C
ATOM   9411  C27 POPE  164      71.565  31.210  66.934  1.00  0.00           C
ATOM   9414  C28 POPE  164      71.656  32.661  66.414  1.00  0.00           C
ATOM   9417  C29 POPE  164      70.815  32.921  65.183  1.00  0.00           C
ATOM   9419 0C21 POPE  164      71.245  33.421  64.014  1.00  0.00           C
ATOM   9421 1C21 POPE  164      72.655  33.840  63.693  1.00  0.00           C
ATOM   9424 2C21 POPE  164      72.935  35.250  64.244  1.00  0.00           C
ATOM   9427 3C21 POPE  164      74.406  35.671  64.093  1.00  0.00           C
ATOM   9430 4C21 POPE  164      74.735  36.961  64.854  1.00  0.00           C
ATOM   9433 5C21 POPE  164      74.045  38.211  64.283  1.00  0.00           C
ATOM   9436 6C21 POPE  164      73.786  39.290  65.354  1.00  0.00           C
ATOM   9439 7C21 POPE  164      72.985  40.460  64.764  1.00  0.00           C
ATOM   9442 8C21 POPE  164      72.985  41.720  65.633  1.00  0.00           C
ATOM   9446  C33 POPE  164      64.585  25.561  71.144  1.00  0.00           C
ATOM   9449  C34 POPE  164      64.266  26.781  70.293  1.00  0.00           C
ATOM   9452  C35 POPE  164      64.866  26.691  68.883  1.00  0.00           C
ATOM   9455  C36 POPE  164      64.556  27.950  68.084  1.00  0.00           C
ATOM   9458  C37 POPE  164      64.815  27.820  66.584  1.00  0.00           C
ATOM   9461  C38 POPE  164      64.596  29.171  65.884  1.00  0.00           C
ATOM   9464  C39 POPE  164      64.245  29.051  64.393  1.00  0.00           C
ATOM   9467 0C31 POPE  164      65.286  28.271  63.584  1.00  0.00           C
ATOM   9470 1C31 POPE  164      65.025  28.400  62.084  1.00  0.00           C
ATOM   9473 2C31 POPE  164      65.985  27.571  61.234  1.00  0.00           C
ATOM   9476 3C31 POPE  164      65.765  27.861  59.743  1.00  0.00           C
ATOM   9479 4C31 POPE  164      66.525  26.911  58.823  1.00  0.00           C
ATOM   9482 5C31 POPE  164      66.466  27.371  57.363  1.00  0.00           C
ATOM   9485 6C31 POPE  164      66.885  26.291  56.354  1.00  0.00           C
ATOM   9489  NH3 POPE  165      12.266  68.061  32.683  1.00  0.00           N
ATOM   9493  C12 POPE  165      11.545  69.131  31.913  1.00  0.00           C
ATOM   9496  C11 POPE  165      10.116  69.331  32.453  1.00  0.00           C
ATOM   9499  P   POPE  165       9.016  67.070  33.353  1.00  0.00           P
ATOM   9500  O13 POPE  165       7.925  66.161  32.914  1.00  0.00           O
ATOM   9501  O14 POPE  165      10.305  66.390  33.654  1.00  0.00           O
ATOM   9502  O11 POPE  165       8.566  67.851  34.644  1.00  0.00           O
ATOM   9503  O12 POPE  165       9.295  68.180  32.254  1.00  0.00           O
ATOM   9504  C1  POPE  165       9.496  68.371  35.603  1.00  0.00           C
ATOM   9507  C2  POPE  165       9.285  67.781  37.014  1.00  0.00           C
ATOM   9509  O21 POPE  165      10.446  68.140  37.804  1.00  0.00           O
ATOM   9510  C21 POPE  165      10.226  68.490  39.063  1.00  0.00           C
ATOM   9511  O22 POPE  165       9.135  68.581  39.593  1.00  0.00           O
ATOM   9512  C22 POPE  165      11.576  68.740  39.753  1.00  0.00           C
ATOM   9515  C3  POPE  165       9.116  66.240  36.953  1.00  0.00           C
ATOM   9518  O31 POPE  165       8.526  65.731  38.154  1.00  0.00           O
ATOM   9519  C31 POPE  165       9.366  65.311  39.083  1.00  0.00           C
ATOM   9520  O32 POPE  165      10.566  65.101  38.933  1.00  0.00           O
ATOM   9521  C32 POPE  165       8.566  65.180  40.374  1.00  0.00           C
ATOM   9524  C23 POPE  165      11.485  69.061  41.263  1.00  0.00           C
ATOM   9527  C24 POPE  165      12.756  69.751  41.783  1.00  0.00           C
ATOM   9530  C25 POPE  165      12.936  69.670  43.303  1.00  0.00           C
ATOM   9533  C26 POPE  165      11.956  70.521  44.133  1.00  0.00           C
ATOM   9536  C27 POPE  165      11.895  70.000  45.584  1.00  0.00           C
ATOM   9539  C28 POPE  165      10.925  70.780  46.494  1.00  0.00           C
ATOM   9542  C29 POPE  165      11.686  71.801  47.313  1.00  0.00           C
ATOM   9544 0C21 POPE  165      11.836  71.790  48.654  1.00  0.00           C
ATOM   9546 1C21 POPE  165      11.226  70.811  49.623  1.00  0.00           C
ATOM   9549 2C21 POPE  165      12.166  69.631  49.933  1.00  0.00           C
ATOM   9552 3C21 POPE  165      11.585  68.610  50.943  1.00  0.00           C
ATOM   9555 4C21 POPE  165      11.196  69.241  52.284  1.00  0.00           C
ATOM   9558 5C21 POPE  165      10.876  68.201  53.373  1.00  0.00           C
ATOM   9561 6C21 POPE  165      12.125  67.610  54.043  1.00  0.00           C
ATOM   9564 7C21 POPE  165      11.776  66.581  55.124  1.00  0.00           C
ATOM   9567 8C21 POPE  165      12.976  66.021  55.894  1.00  0.00           C
ATOM   9571  C33 POPE  165       9.415  65.000  41.653  1.00  0.00           C
ATOM   9574  C34 POPE  165       8.566  64.601  42.864  1.00  0.00           C
ATOM   9577  C35 POPE  165       7.945  65.741  43.674  1.00  0.00           C
ATOM   9580  C36 POPE  165       6.946  65.231  44.733  1.00  0.00           C
ATOM   9583  C37 POPE  165       6.726  66.171  45.933  1.00  0.00           C
ATOM   9586  C38 POPE  165       5.706  65.581  46.913  1.00  0.00           C
ATOM   9589  C39 POPE  165       5.546  66.341  48.243  1.00  0.00           C
ATOM   9592 0C31 POPE  165       6.816  66.371  49.093  1.00  0.00           C
ATOM   9595 1C31 POPE  165       6.555  66.671  50.573  1.00  0.00           C
ATOM   9598 2C31 POPE  165       7.715  66.231  51.484  1.00  0.00           C
ATOM   9601 3C31 POPE  165       7.445  66.481  52.973  1.00  0.00           C
ATOM   9604 4C31 POPE  165       8.246  65.540  53.893  1.00  0.00           C
ATOM   9607 5C31 POPE  165       8.125  65.891  55.374  1.00  0.00           C
ATOM   9610 6C31 POPE  165       8.766  64.860  56.304  1.00  0.00           C
ATOM   9614  NH3 POPE  166      36.166  47.301  36.703  1.00  0.00           N
ATOM   9618  C12 POPE  166      35.696  47.570  35.313  1.00  0.00           C
ATOM   9621  C11 POPE  166      35.135  46.290  34.683  1.00  0.00           C
ATOM   9624  P   POPE  166      33.975  44.291  35.973  1.00  0.00           P
ATOM   9625  O13 POPE  166      34.856  43.391  35.203  1.00  0.00           O
ATOM   9626  O14 POPE  166      32.585  43.831  36.164  1.00  0.00           O
ATOM   9627  O11 POPE  166      34.616  44.511  37.394  1.00  0.00           O
ATOM   9628  O12 POPE  166      34.036  45.771  35.444  1.00  0.00           O
ATOM   9629  C1  POPE  166      33.966  45.380  38.303  1.00  0.00           C
ATOM   9632  C2  POPE  166      33.646  44.691  39.654  1.00  0.00           C
ATOM   9634  O21 POPE  166      33.766  45.611  40.743  1.00  0.00           O
ATOM   9635  C21 POPE  166      34.905  46.211  41.034  1.00  0.00           C
ATOM   9636  O22 POPE  166      35.936  46.201  40.374  1.00  0.00           O
ATOM   9637  C22 POPE  166      34.675  46.900  42.373  1.00  0.00           C
ATOM   9640  C3  POPE  166      34.446  43.381  39.933  1.00  0.00           C
ATOM   9643  O31 POPE  166      33.675  42.521  40.773  1.00  0.00           O
ATOM   9644  C31 POPE  166      33.756  42.360  42.084  1.00  0.00           C
ATOM   9645  O32 POPE  166      32.966  41.700  42.734  1.00  0.00           O
ATOM   9646  C32 POPE  166      34.966  43.030  42.724  1.00  0.00           C
ATOM   9649  C23 POPE  166      35.936  47.400  43.084  1.00  0.00           C
ATOM   9652  C24 POPE  166      36.646  48.501  42.293  1.00  0.00           C
ATOM   9655  C25 POPE  166      37.405  49.480  43.173  1.00  0.00           C
ATOM   9658  C26 POPE  166      38.506  48.810  44.003  1.00  0.00           C
ATOM   9661  C27 POPE  166      39.305  49.881  44.753  1.00  0.00           C
ATOM   9664  C28 POPE  166      40.555  49.361  45.463  1.00  0.00           C
ATOM   9667  C29 POPE  166      40.205  48.461  46.614  1.00  0.00           C
ATOM   9669 0C21 POPE  166      40.635  48.540  47.883  1.00  0.00           C
ATOM   9671 1C21 POPE  166      41.585  49.561  48.454  1.00  0.00           C
ATOM   9674 2C21 POPE  166      43.016  49.011  48.594  1.00  0.00           C
ATOM   9677 3C21 POPE  166      43.966  50.051  49.223  1.00  0.00           C
ATOM   9680 4C21 POPE  166      45.446  49.621  49.183  1.00  0.00           C
ATOM   9683 5C21 POPE  166      45.815  48.601  50.273  1.00  0.00           C
ATOM   9686 6C21 POPE  166      46.245  49.270  51.593  1.00  0.00           C
ATOM   9689 7C21 POPE  166      46.735  48.251  52.633  1.00  0.00           C
ATOM   9692 8C21 POPE  166      47.286  48.901  53.914  1.00  0.00           C
ATOM   9696  C33 POPE  166      34.706  43.191  44.233  1.00  0.00           C
ATOM   9699  C34 POPE  166      35.876  43.810  44.994  1.00  0.00           C
ATOM   9702  C35 POPE  166      37.146  42.950  44.933  1.00  0.00           C
ATOM   9705  C36 POPE  166      37.745  42.691  46.323  1.00  0.00           C
ATOM   9708  C37 POPE  166      39.146  42.061  46.214  1.00  0.00           C
ATOM   9711  C38 POPE  166      39.966  42.150  47.513  1.00  0.00           C
ATOM   9714  C39 POPE  166      39.205  41.630  48.744  1.00  0.00           C
ATOM   9717 0C31 POPE  166      40.126  41.261  49.914  1.00  0.00           C
ATOM   9720 1C31 POPE  166      40.986  42.421  50.433  1.00  0.00           C
ATOM   9723 2C31 POPE  166      41.516  42.121  51.853  1.00  0.00           C
ATOM   9726 3C31 POPE  166      42.256  43.301  52.503  1.00  0.00           C
ATOM   9729 4C31 POPE  166      42.356  43.111  54.023  1.00  0.00           C
ATOM   9732 5C31 POPE  166      43.096  44.241  54.743  1.00  0.00           C
ATOM   9735 6C31 POPE  166      43.125  44.060  56.263  1.00  0.00           C
ATOM   9739  NH3 POPE  167      48.985  25.900  76.274  1.00  0.00           N
ATOM   9743  C12 POPE  167      49.766  24.751  76.844  1.00  0.00           C
ATOM   9746  C11 POPE  167      50.356  23.831  75.743  1.00  0.00           C
ATOM   9749  P   POPE  167      48.236  22.761  74.434  1.00  0.00           P
ATOM   9750  O13 POPE  167      47.616  21.421  74.453  1.00  0.00           O
ATOM   9751  O14 POPE  167      47.385  23.891  74.884  1.00  0.00           O
ATOM   9752  O11 POPE  167      48.775  23.071  72.963  1.00  0.00           O
ATOM   9753  O12 POPE  167      49.515  22.731  75.363  1.00  0.00           O
ATOM   9754  C1  POPE  167      50.165  23.131  72.643  1.00  0.00           C
ATOM   9757  C2  POPE  167      50.505  22.531  71.253  1.00  0.00           C
ATOM   9759  O21 POPE  167      51.385  23.400  70.523  1.00  0.00           O
ATOM   9760  C21 POPE  167      50.916  24.471  69.924  1.00  0.00           C
ATOM   9761  O22 POPE  167      49.775  24.921  70.013  1.00  0.00           O
ATOM   9762  C22 POPE  167      52.036  25.091  69.084  1.00  0.00           C
ATOM   9765  C3  POPE  167      49.286  22.041  70.413  1.00  0.00           C
ATOM   9768  O31 POPE  167      49.815  21.531  69.174  1.00  0.00           O
ATOM   9769  C31 POPE  167      49.016  20.861  68.373  1.00  0.00           C
ATOM   9770  O32 POPE  167      47.805  20.721  68.503  1.00  0.00           O
ATOM   9771  C32 POPE  167      49.905  20.141  67.354  1.00  0.00           C
ATOM   9774  C23 POPE  167      51.585  26.070  67.963  1.00  0.00           C
ATOM   9777  C24 POPE  167      51.165  25.371  66.654  1.00  0.00           C
ATOM   9780  C25 POPE  167      52.065  25.641  65.444  1.00  0.00           C
ATOM   9783  C26 POPE  167      51.455  25.150  64.113  1.00  0.00           C
ATOM   9786  C27 POPE  167      52.186  25.650  62.854  1.00  0.00           C
ATOM   9789  C28 POPE  167      53.065  24.591  62.144  1.00  0.00           C
ATOM   9792  C29 POPE  167      54.276  24.181  62.933  1.00  0.00           C
ATOM   9794 0C21 POPE  167      55.565  24.211  62.543  1.00  0.00           C
ATOM   9796 1C21 POPE  167      56.126  24.650  61.214  1.00  0.00           C
ATOM   9799 2C21 POPE  167      56.856  23.511  60.483  1.00  0.00           C
ATOM   9802 3C21 POPE  167      57.335  23.931  59.093  1.00  0.00           C
ATOM   9805 4C21 POPE  167      58.146  22.861  58.343  1.00  0.00           C
ATOM   9808 5C21 POPE  167      57.366  21.560  58.084  1.00  0.00           C
ATOM   9811 6C21 POPE  167      57.995  20.701  56.973  1.00  0.00           C
ATOM   9814 7C21 POPE  167      57.116  19.511  56.584  1.00  0.00           C
ATOM   9817 8C21 POPE  167      57.606  18.771  55.334  1.00  0.00           C
ATOM   9821  C33 POPE  167      49.155  19.650  66.094  1.00  0.00           C
ATOM   9824  C34 POPE  167      50.095  19.060  65.023  1.00  0.00           C
ATOM   9827  C35 POPE  167      51.006  20.091  64.323  1.00  0.00           C
ATOM   9830  C36 POPE  167      51.885  19.441  63.254  1.00  0.00           C
ATOM   9833  C37 POPE  167      52.696  20.441  62.414  1.00  0.00           C
ATOM   9836  C38 POPE  167      53.896  19.801  61.694  1.00  0.00           C
ATOM   9839  C39 POPE  167      53.576  18.601  60.783  1.00  0.00           C
ATOM   9842 0C31 POPE  167      53.135  18.961  59.363  1.00  0.00           C
ATOM   9845 1C31 POPE  167      52.985  17.721  58.473  1.00  0.00           C
ATOM   9848 2C31 POPE  167      52.756  18.051  56.993  1.00  0.00           C
ATOM   9851 3C31 POPE  167      52.506  16.801  56.133  1.00  0.00           C
ATOM   9854 4C31 POPE  167      51.986  17.141  54.733  1.00  0.00           C
ATOM   9857 5C31 POPE  167      51.076  16.041  54.154  1.00  0.00           C
ATOM   9860 6C31 POPE  167      50.466  16.411  52.804  1.00  0.00           C
ATOM   9864  NH3 POPE  168      93.536  52.171  75.913  1.00  0.00           N
ATOM   9868  C12 POPE  168      92.806  52.150  74.604  1.00  0.00           C
ATOM   9871  C11 POPE  168      93.175  50.911  73.774  1.00  0.00           C
ATOM   9874  P   POPE  168      95.275  49.400  74.113  1.00  0.00           P
ATOM   9875  O13 POPE  168      95.155  49.200  75.573  1.00  0.00           O
ATOM   9876  O14 POPE  168      94.725  48.351  73.254  1.00  0.00           O
ATOM   9877  O11 POPE  168      96.786  49.641  73.754  1.00  0.00           O
ATOM   9878  O12 POPE  168      94.595  50.771  73.713  1.00  0.00           O
ATOM   9879  C1  POPE  168      97.245  50.650  72.843  1.00  0.00           C
ATOM   9882  C2  POPE  168      98.265  49.991  71.883  1.00  0.00           C
ATOM   9884  O21 POPE  168      99.146  50.941  71.253  1.00  0.00           O
ATOM   9885  C21 POPE  168      98.675  51.921  70.523  1.00  0.00           C
ATOM   9886  O22 POPE  168      97.515  52.121  70.203  1.00  0.00           O
ATOM   9887  C22 POPE  168      99.865  52.831  70.183  1.00  0.00           C
ATOM   9890  C3  POPE  168      97.575  49.000  70.913  1.00  0.00           C
ATOM   9893  O31 POPE  168      98.545  48.071  70.393  1.00  0.00           O
ATOM   9894  C31 POPE  168      98.905  48.251  69.143  1.00  0.00           C
ATOM   9895  O32 POPE  168      98.446  49.091  68.373  1.00  0.00           O
ATOM   9896  C32 POPE  168     100.005  47.261  68.793  1.00  0.00           C
ATOM   9899  C23 POPE  168      99.465  54.241  69.683  1.00  0.00           C
ATOM   9902  C24 POPE  168     100.695  55.151  69.523  1.00  0.00           C
ATOM   9905  C25 POPE  168     101.476  54.941  68.213  1.00  0.00           C
ATOM   9908  C26 POPE  168     100.796  55.600  67.004  1.00  0.00           C
ATOM   9911  C27 POPE  168     101.705  55.650  65.743  1.00  0.00           C
ATOM   9914  C28 POPE  168     101.125  56.541  64.623  1.00  0.00           C
ATOM   9917  C29 POPE  168     102.015  56.650  63.413  1.00  0.00           C
ATOM   9919 0C21 POPE  168     102.396  57.791  62.793  1.00  0.00           C
ATOM   9921 1C21 POPE  168     102.065  59.200  63.203  1.00  0.00           C
ATOM   9924 2C21 POPE  168     103.075  60.241  62.683  1.00  0.00           C
ATOM   9927 3C21 POPE  168     102.935  60.530  61.183  1.00  0.00           C
ATOM   9930 4C21 POPE  168     101.836  61.551  60.853  1.00  0.00           C
ATOM   9933 5C21 POPE  168     102.406  62.931  60.483  1.00  0.00           C
ATOM   9936 6C21 POPE  168     101.356  63.930  59.964  1.00  0.00           C
ATOM   9939 7C21 POPE  168     101.985  65.281  59.593  1.00  0.00           C
ATOM   9942 8C21 POPE  168     100.955  66.360  59.233  1.00  0.00           C
ATOM   9946  C33 POPE  168     100.226  47.180  67.274  1.00  0.00           C
ATOM   9949  C34 POPE  168     101.416  46.271  66.944  1.00  0.00           C
ATOM   9952  C35 POPE  168     101.906  46.461  65.503  1.00  0.00           C
ATOM   9955  C36 POPE  168     102.775  47.721  65.363  1.00  0.00           C
ATOM   9958  C37 POPE  168     102.596  48.411  64.014  1.00  0.00           C
ATOM   9961  C38 POPE  168     103.536  49.621  63.854  1.00  0.00           C
ATOM   9964  C39 POPE  168     103.286  50.331  62.523  1.00  0.00           C
ATOM   9967 0C31 POPE  168     104.216  51.531  62.303  1.00  0.00           C
ATOM   9970 1C31 POPE  168     104.205  51.961  60.834  1.00  0.00           C
ATOM   9973 2C31 POPE  168     105.096  53.171  60.543  1.00  0.00           C
ATOM   9976 3C31 POPE  168     105.485  53.230  59.063  1.00  0.00           C
ATOM   9979 4C31 POPE  168     106.125  54.571  58.664  1.00  0.00           C
ATOM   9982 5C31 POPE  168     106.556  54.601  57.193  1.00  0.00           C
ATOM   9985 6C31 POPE  168     106.896  56.011  56.703  1.00  0.00           C
ATOM   9989  NH3 POPE  169     100.776  40.051  38.173  1.00  0.00           N
ATOM   9993  C12 POPE  169     102.015  40.380  38.953  1.00  0.00           C
ATOM   9996  C11 POPE  169     103.265  39.701  38.373  1.00  0.00           C
ATOM   9999  P   POPE  169     105.665  40.450  37.653  1.00  0.00           P
ATOM  10000  O13 POPE  169     105.916  39.011  37.404  1.00  0.00           O
ATOM  10001  O14 POPE  169     105.555  41.351  36.484  1.00  0.00           O
ATOM  10002  O11 POPE  169     106.735  40.951  38.703  1.00  0.00           O
ATOM  10003  O12 POPE  169     104.375  40.571  38.534  1.00  0.00           O
ATOM  10004  C1  POPE  169     106.786  40.281  39.983  1.00  0.00           C
ATOM  10007  C2  POPE  169     106.385  41.220  41.154  1.00  0.00           C
ATOM  10009  O21 POPE  169     106.976  40.701  42.363  1.00  0.00           O
ATOM  10010  C21 POPE  169     107.765  41.551  43.014  1.00  0.00           C
ATOM  10011  O22 POPE  169     108.036  42.680  42.633  1.00  0.00           O
ATOM  10012  C22 POPE  169     108.286  40.911  44.304  1.00  0.00           C
ATOM  10015  C3  POPE  169     104.856  41.401  41.354  1.00  0.00           C
ATOM  10018  O31 POPE  169     104.626  42.321  42.443  1.00  0.00           O
ATOM  10019  C31 POPE  169     104.146  41.821  43.563  1.00  0.00           C
ATOM  10020  O32 POPE  169     103.866  40.650  43.784  1.00  0.00           O
ATOM  10021  C32 POPE  169     104.065  42.931  44.603  1.00  0.00           C
ATOM  10024  C23 POPE  169     109.006  41.970  45.174  1.00  0.00           C
ATOM  10027  C24 POPE  169     109.766  41.390  46.373  1.00  0.00           C
ATOM  10030  C25 POPE  169     108.905  40.551  47.323  1.00  0.00           C
ATOM  10033  C26 POPE  169     109.546  40.460  48.714  1.00  0.00           C
ATOM  10036  C27 POPE  169     108.945  39.351  49.584  1.00  0.00           C
ATOM  10039  C28 POPE  169     109.406  39.411  51.053  1.00  0.00           C
ATOM  10042  C29 POPE  169     108.776  40.551  51.813  1.00  0.00           C
ATOM  10044 0C21 POPE  169     108.455  40.581  53.124  1.00  0.00           C
ATOM  10046 1C21 POPE  169     108.685  39.481  54.133  1.00  0.00           C
ATOM  10049 2C21 POPE  169     109.436  39.961  55.393  1.00  0.00           C
ATOM  10052 3C21 POPE  169     108.636  40.961  56.244  1.00  0.00           C
ATOM  10055 4C21 POPE  169     109.305  41.231  57.604  1.00  0.00           C
ATOM  10058 5C21 POPE  169     108.335  41.121  58.784  1.00  0.00           C
ATOM  10061 6C21 POPE  169     109.045  41.110  60.143  1.00  0.00           C
ATOM  10064 7C21 POPE  169     108.086  40.851  61.313  1.00  0.00           C
ATOM  10067 8C21 POPE  169     108.786  40.660  62.653  1.00  0.00           C
ATOM  10071  C33 POPE  169     104.065  42.391  46.053  1.00  0.00           C
ATOM  10074  C34 POPE  169     104.735  43.360  47.023  1.00  0.00           C
ATOM  10077  C35 POPE  169     104.015  44.711  47.173  1.00  0.00           C
ATOM  10080  C36 POPE  169     102.896  44.691  48.223  1.00  0.00           C
ATOM  10083  C37 POPE  169     102.815  46.031  48.973  1.00  0.00           C
ATOM  10086  C38 POPE  169     101.925  45.970  50.234  1.00  0.00           C
ATOM  10089  C39 POPE  169     102.135  47.180  51.154  1.00  0.00           C
ATOM  10092 0C31 POPE  169     101.766  46.871  52.604  1.00  0.00           C
ATOM  10095 1C31 POPE  169     102.135  48.011  53.553  1.00  0.00           C
ATOM  10098 2C31 POPE  169     102.456  47.511  54.973  1.00  0.00           C
ATOM  10101 3C31 POPE  169     102.896  48.631  55.913  1.00  0.00           C
ATOM  10104 4C31 POPE  169     103.776  48.100  57.063  1.00  0.00           C
ATOM  10107 5C31 POPE  169     104.256  49.210  58.003  1.00  0.00           C
ATOM  10110 6C31 POPE  169     105.516  48.810  58.763  1.00  0.00           C
ATOM  10114  NH3 POPE  170      61.006  17.281  73.883  1.00  0.00           N
ATOM  10118  C12 POPE  170      61.036  18.521  74.744  1.00  0.00           C
ATOM  10121  C11 POPE  170      62.436  18.841  75.334  1.00  0.00           C
ATOM  10124  P   POPE  170      62.525  21.421  75.913  1.00  0.00           P
ATOM  10125  O13 POPE  170      62.275  22.290  77.074  1.00  0.00           O
ATOM  10126  O14 POPE  170      63.845  21.560  75.264  1.00  0.00           O
ATOM  10127  O11 POPE  170      61.396  21.651  74.823  1.00  0.00           O
ATOM  10128  O12 POPE  170      62.356  19.891  76.303  1.00  0.00           O
ATOM  10129  C1  POPE  170      61.786  22.021  73.494  1.00  0.00           C
ATOM  10132  C2  POPE  170      60.565  22.381  72.613  1.00  0.00           C
ATOM  10134  O21 POPE  170      60.846  22.431  71.203  1.00  0.00           O
ATOM  10135  C21 POPE  170      61.525  21.531  70.533  1.00  0.00           C
ATOM  10136  O22 POPE  170      61.935  20.450  70.943  1.00  0.00           O
ATOM  10137  C22 POPE  170      61.766  22.101  69.133  1.00  0.00           C
ATOM  10140  C3  POPE  170      59.955  23.761  73.033  1.00  0.00           C
ATOM  10143  O31 POPE  170      60.516  24.871  72.264  1.00  0.00           O
ATOM  10144  C31 POPE  170      59.815  25.131  71.154  1.00  0.00           C
ATOM  10145  O32 POPE  170      58.696  24.741  70.904  1.00  0.00           O
ATOM  10146  C32 POPE  170      60.705  25.841  70.124  1.00  0.00           C
ATOM  10149  C23 POPE  170      61.455  21.101  67.994  1.00  0.00           C
ATOM  10152  C24 POPE  170      61.696  21.721  66.613  1.00  0.00           C
ATOM  10155  C25 POPE  170      61.155  20.861  65.463  1.00  0.00           C
ATOM  10158  C26 POPE  170      61.995  19.621  65.143  1.00  0.00           C
ATOM  10161  C27 POPE  170      61.335  18.751  64.073  1.00  0.00           C
ATOM  10164  C28 POPE  170      62.245  17.631  63.553  1.00  0.00           C
ATOM  10167  C29 POPE  170      61.675  16.961  62.334  1.00  0.00           C
ATOM  10169 0C21 POPE  170      61.766  17.451  61.073  1.00  0.00           C
ATOM  10171 1C21 POPE  170      62.415  18.751  60.684  1.00  0.00           C
ATOM  10174 2C21 POPE  170      63.736  18.591  59.894  1.00  0.00           C
ATOM  10177 3C21 POPE  170      63.576  17.941  58.514  1.00  0.00           C
ATOM  10180 4C21 POPE  170      64.786  18.231  57.613  1.00  0.00           C
ATOM  10183 5C21 POPE  170      64.826  17.391  56.333  1.00  0.00           C
ATOM  10186 6C21 POPE  170      65.155  15.911  56.604  1.00  0.00           C
ATOM  10189 7C21 POPE  170      65.686  15.191  55.354  1.00  0.00           C
ATOM  10192 8C21 POPE  170      65.976  13.711  55.593  1.00  0.00           C
ATOM  10196  C33 POPE  170      60.065  25.761  68.714  1.00  0.00           C
ATOM  10199  C34 POPE  170      60.955  26.221  67.543  1.00  0.00           C
ATOM  10202  C35 POPE  170      60.286  25.880  66.203  1.00  0.00           C
ATOM  10205  C36 POPE  170      60.976  26.470  64.964  1.00  0.00           C
ATOM  10208  C37 POPE  170      60.396  25.861  63.674  1.00  0.00           C
ATOM  10211  C38 POPE  170      60.986  26.451  62.383  1.00  0.00           C
ATOM  10214  C39 POPE  170      60.446  27.851  62.053  1.00  0.00           C
ATOM  10217 0C31 POPE  170      59.896  27.921  60.624  1.00  0.00           C
ATOM  10220 1C31 POPE  170      59.185  29.241  60.313  1.00  0.00           C
ATOM  10223 2C31 POPE  170      58.705  29.361  58.863  1.00  0.00           C
ATOM  10226 3C31 POPE  170      57.975  28.121  58.303  1.00  0.00           C
ATOM  10229 4C31 POPE  170      57.516  28.371  56.863  1.00  0.00           C
ATOM  10232 5C31 POPE  170      57.106  27.130  56.063  1.00  0.00           C
ATOM  10235 6C31 POPE  170      56.455  27.501  54.723  1.00  0.00           C
ATOM  10239  NH3 POPE  171      92.635  32.981  74.593  1.00  0.00           N
ATOM  10243  C12 POPE  171      93.545  32.471  73.503  1.00  0.00           C
ATOM  10246  C11 POPE  171      94.345  33.621  72.863  1.00  0.00           C
ATOM  10249  P   POPE  171      93.276  36.051  72.924  1.00  0.00           P
ATOM  10250  O13 POPE  171      92.606  36.831  71.874  1.00  0.00           O
ATOM  10251  O14 POPE  171      92.675  35.951  74.264  1.00  0.00           O
ATOM  10252  O11 POPE  171      94.786  36.451  73.114  1.00  0.00           O
ATOM  10253  O12 POPE  171      93.436  34.601  72.363  1.00  0.00           O
ATOM  10254  C1  POPE  171      95.166  37.750  73.523  1.00  0.00           C
ATOM  10257  C2  POPE  171      95.245  38.681  72.303  1.00  0.00           C
ATOM  10259  O21 POPE  171      95.966  38.001  71.253  1.00  0.00           O
ATOM  10260  C21 POPE  171      95.516  38.221  70.034  1.00  0.00           C
ATOM  10261  O22 POPE  171      94.556  38.911  69.733  1.00  0.00           O
ATOM  10262  C22 POPE  171      96.375  37.481  69.014  1.00  0.00           C
ATOM  10265  C3  POPE  171      95.966  39.981  72.683  1.00  0.00           C
ATOM  10268  O31 POPE  171      95.275  41.110  72.123  1.00  0.00           O
ATOM  10269  C31 POPE  171      95.756  41.500  70.954  1.00  0.00           C
ATOM  10270  O32 POPE  171      96.705  40.991  70.363  1.00  0.00           O
ATOM  10271  C32 POPE  171      94.985  42.680  70.413  1.00  0.00           C
ATOM  10274  C23 POPE  171      97.256  38.461  68.213  1.00  0.00           C
ATOM  10277  C24 POPE  171      97.756  37.900  66.874  1.00  0.00           C
ATOM  10280  C25 POPE  171      97.645  38.891  65.703  1.00  0.00           C
ATOM  10283  C26 POPE  171      96.206  39.381  65.523  1.00  0.00           C
ATOM  10286  C27 POPE  171      95.885  39.871  64.104  1.00  0.00           C
ATOM  10289  C28 POPE  171      94.546  40.621  64.023  1.00  0.00           C
ATOM  10292  C29 POPE  171      93.416  39.900  64.714  1.00  0.00           C
ATOM  10294 0C21 POPE  171      92.415  39.220  64.124  1.00  0.00           C
ATOM  10296 1C21 POPE  171      92.235  38.970  62.653  1.00  0.00           C
ATOM  10299 2C21 POPE  171      91.805  37.511  62.424  1.00  0.00           C
ATOM  10302 3C21 POPE  171      91.815  37.121  60.933  1.00  0.00           C
ATOM  10305 4C21 POPE  171      91.375  35.671  60.694  1.00  0.00           C
ATOM  10308 5C21 POPE  171      89.985  35.371  61.253  1.00  0.00           C
ATOM  10311 6C21 POPE  171      89.345  34.121  60.643  1.00  0.00           C
ATOM  10314 7C21 POPE  171      87.955  33.840  61.244  1.00  0.00           C
ATOM  10317 8C21 POPE  171      87.225  32.691  60.563  1.00  0.00           C
ATOM  10321  C33 POPE  171      95.186  42.801  68.893  1.00  0.00           C
ATOM  10324  C34 POPE  171      94.476  44.031  68.324  1.00  0.00           C
ATOM  10327  C35 POPE  171      92.985  43.790  68.043  1.00  0.00           C
ATOM  10330  C36 POPE  171      92.756  43.271  66.613  1.00  0.00           C
ATOM  10333  C37 POPE  171      91.276  43.191  66.253  1.00  0.00           C
ATOM  10336  C38 POPE  171      90.975  42.820  64.803  1.00  0.00           C
ATOM  10339  C39 POPE  171      89.476  42.671  64.533  1.00  0.00           C
ATOM  10342 0C31 POPE  171      89.235  42.351  63.054  1.00  0.00           C
ATOM  10345 1C31 POPE  171      87.786  42.001  62.703  1.00  0.00           C
ATOM  10348 2C31 POPE  171      87.695  41.681  61.203  1.00  0.00           C
ATOM  10351 3C31 POPE  171      86.286  41.341  60.703  1.00  0.00           C
ATOM  10354 4C31 POPE  171      85.385  42.570  60.593  1.00  0.00           C
ATOM  10357 5C31 POPE  171      84.015  42.271  59.994  1.00  0.00           C
ATOM  10360 6C31 POPE  171      83.156  43.531  59.844  1.00  0.00           C
ATOM  10364  NH3 POPE  172      47.975  18.181  36.573  1.00  0.00           N
ATOM  10368  C12 POPE  172      49.146  17.681  35.803  1.00  0.00           C
ATOM  10371  C11 POPE  172      49.656  16.361  36.383  1.00  0.00           C
ATOM  10374  P   POPE  172      51.995  16.381  35.263  1.00  0.00           P
ATOM  10375  O13 POPE  172      52.925  15.251  35.073  1.00  0.00           O
ATOM  10376  O14 POPE  172      51.976  17.451  34.254  1.00  0.00           O
ATOM  10377  O11 POPE  172      52.296  17.141  36.604  1.00  0.00           O
ATOM  10378  O12 POPE  172      50.565  15.771  35.463  1.00  0.00           O
ATOM  10379  C1  POPE  172      53.425  16.891  37.424  1.00  0.00           C
ATOM  10382  C2  POPE  172      53.086  15.931  38.594  1.00  0.00           C
ATOM  10384  O21 POPE  172      53.756  16.321  39.803  1.00  0.00           O
ATOM  10385  C21 POPE  172      55.076  16.411  39.774  1.00  0.00           C
ATOM  10386  O22 POPE  172      55.806  16.041  38.873  1.00  0.00           O
ATOM  10387  C22 POPE  172      55.545  17.220  40.983  1.00  0.00           C
ATOM  10390  C3  POPE  172      53.286  14.441  38.184  1.00  0.00           C
ATOM  10393  O31 POPE  172      53.076  13.501  39.254  1.00  0.00           O
ATOM  10394  C31 POPE  172      51.815  13.141  39.444  1.00  0.00           C
ATOM  10395  O32 POPE  172      50.835  13.761  39.063  1.00  0.00           O
ATOM  10396  C32 POPE  172      51.836  11.771  40.123  1.00  0.00           C
ATOM  10399  C23 POPE  172      56.286  16.371  42.043  1.00  0.00           C
ATOM  10402  C24 POPE  172      56.846  17.220  43.194  1.00  0.00           C
ATOM  10405  C25 POPE  172      55.765  17.941  44.023  1.00  0.00           C
ATOM  10408  C26 POPE  172      56.366  18.681  45.234  1.00  0.00           C
ATOM  10411  C27 POPE  172      55.305  19.431  46.063  1.00  0.00           C
ATOM  10414  C28 POPE  172      55.925  20.091  47.313  1.00  0.00           C
ATOM  10417  C29 POPE  172      54.966  20.961  48.093  1.00  0.00           C
ATOM  10419 0C21 POPE  172      54.635  20.841  49.404  1.00  0.00           C
ATOM  10421 1C21 POPE  172      55.135  19.771  50.354  1.00  0.00           C
ATOM  10424 2C21 POPE  172      54.315  19.671  51.663  1.00  0.00           C
ATOM  10427 3C21 POPE  172      54.536  20.841  52.633  1.00  0.00           C
ATOM  10430 4C21 POPE  172      53.786  20.661  53.963  1.00  0.00           C
ATOM  10433 5C21 POPE  172      54.106  21.791  54.953  1.00  0.00           C
ATOM  10436 6C21 POPE  172      53.465  21.630  56.344  1.00  0.00           C
ATOM  10439 7C21 POPE  172      53.686  22.871  57.223  1.00  0.00           C
ATOM  10442 8C21 POPE  172      53.356  22.650  58.703  1.00  0.00           C
ATOM  10446  C33 POPE  172      50.675  11.471  41.104  1.00  0.00           C
ATOM  10449  C34 POPE  172      50.646   9.971  41.463  1.00  0.00           C
ATOM  10452  C35 POPE  172      49.766   9.601  42.674  1.00  0.00           C
ATOM  10455  C36 POPE  172      50.365  10.051  44.013  1.00  0.00           C
ATOM  10458  C37 POPE  172      49.626   9.431  45.203  1.00  0.00           C
ATOM  10461  C38 POPE  172      50.175   9.921  46.554  1.00  0.00           C
ATOM  10464  C39 POPE  172      49.356   9.431  47.764  1.00  0.00           C
ATOM  10467 0C31 POPE  172      49.536   7.941  48.103  1.00  0.00           C
ATOM  10470 1C31 POPE  172      50.906   7.621  48.734  1.00  0.00           C
ATOM  10473 2C31 POPE  172      50.825   6.551  49.834  1.00  0.00           C
ATOM  10476 3C31 POPE  172      50.116   7.061  51.094  1.00  0.00           C
ATOM  10479 4C31 POPE  172      50.076   6.061  52.253  1.00  0.00           C
ATOM  10482 5C31 POPE  172      49.406   6.671  53.493  1.00  0.00           C
ATOM  10485 6C31 POPE  172      49.515   5.821  54.764  1.00  0.00           C
ATOM  10489  NH3 POPE  173      48.626  52.441  36.824  1.00  0.00           N
ATOM  10493  C12 POPE  173      49.486  51.900  35.713  1.00  0.00           C
ATOM  10496  C11 POPE  173      50.505  50.851  36.214  1.00  0.00           C
ATOM  10499  P   POPE  173      52.236  49.091  35.403  1.00  0.00           P
ATOM  10500  O13 POPE  173      51.446  47.890  35.733  1.00  0.00           O
ATOM  10501  O14 POPE  173      53.125  48.921  34.233  1.00  0.00           O
ATOM  10502  O11 POPE  173      53.036  49.511  36.723  1.00  0.00           O
ATOM  10503  O12 POPE  173      51.196  50.270  35.113  1.00  0.00           O
ATOM  10504  C1  POPE  173      54.276  48.880  37.113  1.00  0.00           C
ATOM  10507  C2  POPE  173      54.155  47.711  38.163  1.00  0.00           C
ATOM  10509  O21 POPE  173      55.415  47.570  38.844  1.00  0.00           O
ATOM  10510  C21 POPE  173      56.376  46.770  38.433  1.00  0.00           C
ATOM  10511  O22 POPE  173      56.436  46.161  37.373  1.00  0.00           O
ATOM  10512  C22 POPE  173      57.315  46.591  39.634  1.00  0.00           C
ATOM  10515  C3  POPE  173      53.576  46.380  37.573  1.00  0.00           C
ATOM  10518  O31 POPE  173      53.995  45.091  38.093  1.00  0.00           O
ATOM  10519  C31 POPE  173      53.936  44.810  39.383  1.00  0.00           C
ATOM  10520  O32 POPE  173      53.626  45.561  40.283  1.00  0.00           O
ATOM  10521  C32 POPE  173      54.435  43.371  39.593  1.00  0.00           C
ATOM  10524  C23 POPE  173      58.175  45.291  39.603  1.00  0.00           C
ATOM  10527  C24 POPE  173      58.065  44.451  40.894  1.00  0.00           C
ATOM  10530  C25 POPE  173      58.686  45.091  42.154  1.00  0.00           C
ATOM  10533  C26 POPE  173      58.705  44.091  43.324  1.00  0.00           C
ATOM  10536  C27 POPE  173      59.216  44.691  44.644  1.00  0.00           C
ATOM  10539  C28 POPE  173      59.286  43.671  45.793  1.00  0.00           C
ATOM  10542  C29 POPE  173      60.435  42.691  45.654  1.00  0.00           C
ATOM  10544 0C21 POPE  173      61.335  42.351  46.593  1.00  0.00           C
ATOM  10546 1C21 POPE  173      61.405  42.820  48.023  1.00  0.00           C
ATOM  10549 2C21 POPE  173      61.865  44.280  48.223  1.00  0.00           C
ATOM  10552 3C21 POPE  173      62.306  44.571  49.663  1.00  0.00           C
ATOM  10555 4C21 POPE  173      62.455  46.071  49.973  1.00  0.00           C
ATOM  10558 5C21 POPE  173      63.026  46.331  51.374  1.00  0.00           C
ATOM  10561 6C21 POPE  173      62.856  47.781  51.843  1.00  0.00           C
ATOM  10564 7C21 POPE  173      63.516  48.041  53.203  1.00  0.00           C
ATOM  10567 8C21 POPE  173      63.146  49.400  53.813  1.00  0.00           C
ATOM  10571  C33 POPE  173      54.175  42.781  41.003  1.00  0.00           C
ATOM  10574  C34 POPE  173      54.736  41.351  41.113  1.00  0.00           C
ATOM  10577  C35 POPE  173      54.255  40.520  42.323  1.00  0.00           C
ATOM  10580  C36 POPE  173      54.866  40.900  43.683  1.00  0.00           C
ATOM  10583  C37 POPE  173      54.675  39.761  44.693  1.00  0.00           C
ATOM  10586  C38 POPE  173      54.365  40.201  46.133  1.00  0.00           C
ATOM  10589  C39 POPE  173      55.586  40.331  47.053  1.00  0.00           C
ATOM  10592 0C31 POPE  173      55.146  40.460  48.514  1.00  0.00           C
ATOM  10595 1C31 POPE  173      56.315  40.571  49.493  1.00  0.00           C
ATOM  10598 2C31 POPE  173      56.425  39.341  50.404  1.00  0.00           C
ATOM  10601 3C31 POPE  173      57.696  39.331  51.273  1.00  0.00           C
ATOM  10604 4C31 POPE  173      57.725  40.431  52.334  1.00  0.00           C
ATOM  10607 5C31 POPE  173      59.155  40.811  52.723  1.00  0.00           C
ATOM  10610 6C31 POPE  173      59.196  42.031  53.644  1.00  0.00           C
ATOM  10614  NH3 POPE  174     122.266  17.971  34.803  1.00  0.00           N
ATOM  10618  C12 POPE  174     120.896  17.461  34.463  1.00  0.00           C
ATOM  10621  C11 POPE  174     120.125  18.371  33.483  1.00  0.00           C
ATOM  10624  P   POPE  174     117.915  17.181  32.533  1.00  0.00           P
ATOM  10625  O13 POPE  174     118.805  16.811  31.413  1.00  0.00           O
ATOM  10626  O14 POPE  174     116.646  17.881  32.163  1.00  0.00           O
ATOM  10627  O11 POPE  174     117.515  15.921  33.404  1.00  0.00           O
ATOM  10628  O12 POPE  174     118.735  18.071  33.524  1.00  0.00           O
ATOM  10629  C1  POPE  174     117.786  15.731  34.803  1.00  0.00           C
ATOM  10632  C2  POPE  174     116.886  16.571  35.783  1.00  0.00           C
ATOM  10634  O21 POPE  174     117.565  16.771  37.053  1.00  0.00           O
ATOM  10635  C21 POPE  174     117.606  15.741  37.864  1.00  0.00           C
ATOM  10636  O22 POPE  174     117.275  14.601  37.604  1.00  0.00           O
ATOM  10637  C22 POPE  174     118.086  16.171  39.254  1.00  0.00           C
ATOM  10640  C3  POPE  174     115.425  16.021  35.954  1.00  0.00           C
ATOM  10643  O31 POPE  174     114.686  16.671  37.023  1.00  0.00           O
ATOM  10644  C31 POPE  174     114.106  17.821  36.643  1.00  0.00           C
ATOM  10645  O32 POPE  174     114.165  18.291  35.533  1.00  0.00           O
ATOM  10646  C32 POPE  174     113.235  18.421  37.753  1.00  0.00           C
ATOM  10649  C23 POPE  174     117.526  15.221  40.333  1.00  0.00           C
ATOM  10652  C24 POPE  174     117.815  15.671  41.773  1.00  0.00           C
ATOM  10655  C25 POPE  174     117.015  14.851  42.804  1.00  0.00           C
ATOM  10658  C26 POPE  174     115.536  15.281  42.883  1.00  0.00           C
ATOM  10661  C27 POPE  174     115.326  16.361  43.953  1.00  0.00           C
ATOM  10664  C28 POPE  174     113.966  17.070  43.903  1.00  0.00           C
ATOM  10667  C29 POPE  174     112.835  16.151  44.283  1.00  0.00           C
ATOM  10669 0C21 POPE  174     111.995  16.301  45.313  1.00  0.00           C
ATOM  10671 1C21 POPE  174     111.925  17.421  46.323  1.00  0.00           C
ATOM  10674 2C21 POPE  174     110.475  17.931  46.393  1.00  0.00           C
ATOM  10677 3C21 POPE  174     110.226  18.941  47.523  1.00  0.00           C
ATOM  10680 4C21 POPE  174     108.726  19.121  47.773  1.00  0.00           C
ATOM  10683 5C21 POPE  174     108.446  19.991  49.003  1.00  0.00           C
ATOM  10686 6C21 POPE  174     106.995  19.951  49.493  1.00  0.00           C
ATOM  10689 7C21 POPE  174     105.995  20.501  48.464  1.00  0.00           C
ATOM  10692 8C21 POPE  174     104.646  20.900  49.063  1.00  0.00           C
ATOM  10696  C33 POPE  174     113.976  19.231  38.844  1.00  0.00           C
ATOM  10699  C34 POPE  174     115.065  18.461  39.584  1.00  0.00           C
ATOM  10702  C35 POPE  174     115.315  19.001  41.003  1.00  0.00           C
ATOM  10705  C36 POPE  174     115.726  20.461  41.053  1.00  0.00           C
ATOM  10708  C37 POPE  174     116.175  20.871  42.464  1.00  0.00           C
ATOM  10711  C38 POPE  174     116.495  22.360  42.563  1.00  0.00           C
ATOM  10714  C39 POPE  174     115.236  23.231  42.623  1.00  0.00           C
ATOM  10717 0C31 POPE  174     115.086  24.200  41.453  1.00  0.00           C
ATOM  10720 1C31 POPE  174     114.135  25.361  41.813  1.00  0.00           C
ATOM  10723 2C31 POPE  174     114.296  26.581  40.913  1.00  0.00           C
ATOM  10726 3C31 POPE  174     113.685  27.861  41.503  1.00  0.00           C
ATOM  10729 4C31 POPE  174     114.546  28.461  42.633  1.00  0.00           C
ATOM  10732 5C31 POPE  174     113.945  29.761  43.173  1.00  0.00           C
ATOM  10735 6C31 POPE  174     114.786  30.431  44.264  1.00  0.00           C
ATOM  10739  NH3 POPE  175      48.585  98.071  31.383  1.00  0.00           N
ATOM  10743  C12 POPE  175      49.115  97.511  30.093  1.00  0.00           C
ATOM  10746  C11 POPE  175      50.016  96.261  30.303  1.00  0.00           C
ATOM  10749  P   POPE  175      48.606  94.191  31.303  1.00  0.00           P
ATOM  10750  O13 POPE  175      47.135  94.321  31.183  1.00  0.00           O
ATOM  10751  O14 POPE  175      49.155  92.821  31.373  1.00  0.00           O
ATOM  10752  O11 POPE  175      48.985  94.990  32.593  1.00  0.00           O
ATOM  10753  O12 POPE  175      49.315  95.030  30.163  1.00  0.00           O
ATOM  10754  C1  POPE  175      50.065  94.641  33.464  1.00  0.00           C
ATOM  10757  C2  POPE  175      49.705  95.061  34.904  1.00  0.00           C
ATOM  10759  O21 POPE  175      50.856  95.280  35.713  1.00  0.00           O
ATOM  10760  C21 POPE  175      51.646  94.290  36.024  1.00  0.00           C
ATOM  10761  O22 POPE  175      51.506  93.111  35.743  1.00  0.00           O
ATOM  10762  C22 POPE  175      52.805  94.860  36.813  1.00  0.00           C
ATOM  10765  C3  POPE  175      48.665  94.100  35.543  1.00  0.00           C
ATOM  10768  O31 POPE  175      48.026  94.731  36.674  1.00  0.00           O
ATOM  10769  C31 POPE  175      46.706  94.830  36.583  1.00  0.00           C
ATOM  10770  O32 POPE  175      46.025  94.331  35.684  1.00  0.00           O
ATOM  10771  C32 POPE  175      46.146  95.660  37.734  1.00  0.00           C
ATOM  10774  C23 POPE  175      52.356  95.730  37.994  1.00  0.00           C
ATOM  10777  C24 POPE  175      53.525  96.530  38.573  1.00  0.00           C
ATOM  10780  C25 POPE  175      53.245  96.891  40.034  1.00  0.00           C
ATOM  10783  C26 POPE  175      53.536  95.720  40.964  1.00  0.00           C
ATOM  10786  C27 POPE  175      52.925  95.911  42.354  1.00  0.00           C
ATOM  10789  C28 POPE  175      52.956  94.631  43.213  1.00  0.00           C
ATOM  10792  C29 POPE  175      54.356  94.100  43.394  1.00  0.00           C
ATOM  10794 0C21 POPE  175      55.205  94.450  44.383  1.00  0.00           C
ATOM  10796 1C21 POPE  175      54.915  95.441  45.483  1.00  0.00           C
ATOM  10799 2C21 POPE  175      54.705  94.771  46.853  1.00  0.00           C
ATOM  10802 3C21 POPE  175      53.655  93.661  46.843  1.00  0.00           C
ATOM  10805 4C21 POPE  175      53.156  93.271  48.243  1.00  0.00           C
ATOM  10808 5C21 POPE  175      54.235  92.630  49.133  1.00  0.00           C
ATOM  10811 6C21 POPE  175      53.716  92.381  50.563  1.00  0.00           C
ATOM  10814 7C21 POPE  175      54.696  91.600  51.433  1.00  0.00           C
ATOM  10817 8C21 POPE  175      54.235  91.441  52.883  1.00  0.00           C
ATOM  10821  C33 POPE  175      44.606  95.571  37.773  1.00  0.00           C
ATOM  10824  C34 POPE  175      43.876  96.591  38.664  1.00  0.00           C
ATOM  10827  C35 POPE  175      44.155  96.471  40.164  1.00  0.00           C
ATOM  10830  C36 POPE  175      43.216  97.371  40.973  1.00  0.00           C
ATOM  10833  C37 POPE  175      43.395  97.171  42.483  1.00  0.00           C
ATOM  10836  C38 POPE  175      42.585  98.141  43.353  1.00  0.00           C
ATOM  10839  C39 POPE  175      43.226  99.521  43.594  1.00  0.00           C
ATOM  10842 0C31 POPE  175      44.645  99.400  44.163  1.00  0.00           C
ATOM  10845 1C31 POPE  175      45.155 100.660  44.883  1.00  0.00           C
ATOM  10848 2C31 POPE  175      46.606 100.471  45.354  1.00  0.00           C
ATOM  10851 3C31 POPE  175      47.036 101.511  46.393  1.00  0.00           C
ATOM  10854 4C31 POPE  175      48.425 101.201  46.973  1.00  0.00           C
ATOM  10857 5C31 POPE  175      48.616 101.790  48.384  1.00  0.00           C
ATOM  10860 6C31 POPE  175      50.036 101.621  48.924  1.00  0.00           C
ATOM  10864  NH3 POPE  176      11.016  23.551  35.894  1.00  0.00           N
ATOM  10868  C12 POPE  176      10.865  25.011  35.563  1.00  0.00           C
ATOM  10871  C11 POPE  176       9.476  25.541  35.913  1.00  0.00           C
ATOM  10874  P   POPE  176       8.385  27.781  36.653  1.00  0.00           P
ATOM  10875  O13 POPE  176       8.865  29.121  37.093  1.00  0.00           O
ATOM  10876  O14 POPE  176       7.266  27.771  35.703  1.00  0.00           O
ATOM  10877  O11 POPE  176       8.045  26.981  37.973  1.00  0.00           O
ATOM  10878  O12 POPE  176       9.595  26.951  36.094  1.00  0.00           O
ATOM  10879  C1  POPE  176       9.095  26.791  38.943  1.00  0.00           C
ATOM  10882  C2  POPE  176       8.635  25.841  40.083  1.00  0.00           C
ATOM  10884  O21 POPE  176       8.085  26.611  41.174  1.00  0.00           O
ATOM  10885  C21 POPE  176       6.795  26.441  41.373  1.00  0.00           C
ATOM  10886  O22 POPE  176       6.005  25.941  40.584  1.00  0.00           O
ATOM  10887  C22 POPE  176       6.425  26.871  42.804  1.00  0.00           C
ATOM  10890  C3  POPE  176       9.776  24.981  40.694  1.00  0.00           C
ATOM  10893  O31 POPE  176       9.186  24.021  41.583  1.00  0.00           O
ATOM  10894  C31 POPE  176       9.816  23.480  42.623  1.00  0.00           C
ATOM  10895  O32 POPE  176       9.266  22.720  43.413  1.00  0.00           O
ATOM  10896  C32 POPE  176      11.266  23.900  42.783  1.00  0.00           C
ATOM  10899  C23 POPE  176       7.595  26.871  43.823  1.00  0.00           C
ATOM  10902  C24 POPE  176       7.086  26.601  45.253  1.00  0.00           C
ATOM  10905  C25 POPE  176       8.016  27.101  46.363  1.00  0.00           C
ATOM  10908  C26 POPE  176       9.285  26.251  46.563  1.00  0.00           C
ATOM  10911  C27 POPE  176      10.245  26.831  47.624  1.00  0.00           C
ATOM  10914  C28 POPE  176      10.026  26.321  49.073  1.00  0.00           C
ATOM  10917  C29 POPE  176       8.715  26.721  49.693  1.00  0.00           C
ATOM  10919 0C21 POPE  176       8.496  27.691  50.613  1.00  0.00           C
ATOM  10921 1C21 POPE  176       9.505  28.631  51.223  1.00  0.00           C
ATOM  10924 2C21 POPE  176       9.696  28.421  52.744  1.00  0.00           C
ATOM  10927 3C21 POPE  176       8.516  28.921  53.604  1.00  0.00           C
ATOM  10930 4C21 POPE  176       8.675  28.601  55.104  1.00  0.00           C
ATOM  10933 5C21 POPE  176       9.736  29.461  55.824  1.00  0.00           C
ATOM  10936 6C21 POPE  176       9.896  29.070  57.293  1.00  0.00           C
ATOM  10939 7C21 POPE  176      10.915  29.951  58.033  1.00  0.00           C
ATOM  10942 8C21 POPE  176      11.145  29.551  59.493  1.00  0.00           C
ATOM  10946  C33 POPE  176      11.945  23.161  43.963  1.00  0.00           C
ATOM  10949  C34 POPE  176      13.316  23.751  44.324  1.00  0.00           C
ATOM  10952  C35 POPE  176      13.936  23.150  45.593  1.00  0.00           C
ATOM  10955  C36 POPE  176      13.166  23.470  46.883  1.00  0.00           C
ATOM  10958  C37 POPE  176      13.915  23.011  48.154  1.00  0.00           C
ATOM  10961  C38 POPE  176      13.026  22.941  49.404  1.00  0.00           C
ATOM  10964  C39 POPE  176      13.585  22.021  50.494  1.00  0.00           C
ATOM  10967 0C31 POPE  176      14.655  22.661  51.403  1.00  0.00           C
ATOM  10970 1C31 POPE  176      15.476  21.591  52.134  1.00  0.00           C
ATOM  10973 2C31 POPE  176      16.106  22.051  53.464  1.00  0.00           C
ATOM  10976 3C31 POPE  176      15.116  22.001  54.644  1.00  0.00           C
ATOM  10979 4C31 POPE  176      15.816  22.130  56.003  1.00  0.00           C
ATOM  10982 5C31 POPE  176      14.835  22.130  57.173  1.00  0.00           C
ATOM  10985 6C31 POPE  176      15.526  22.191  58.543  1.00  0.00           C
ATOM  10989  NH3 POPE  177     108.156  46.691  77.473  1.00  0.00           N
ATOM  10993  C12 POPE  177     107.186  47.831  77.624  1.00  0.00           C
ATOM  10996  C11 POPE  177     107.495  48.921  76.593  1.00  0.00           C
ATOM  10999  P   POPE  177     106.665  51.121  75.563  1.00  0.00           P
ATOM  11000  O13 POPE  177     106.395  52.461  76.143  1.00  0.00           O
ATOM  11001  O14 POPE  177     107.975  50.981  74.884  1.00  0.00           O
ATOM  11002  O11 POPE  177     105.555  50.711  74.504  1.00  0.00           O
ATOM  11003  O12 POPE  177     106.576  50.011  76.704  1.00  0.00           O
ATOM  11004  C1  POPE  177     104.655  49.610  74.644  1.00  0.00           C
ATOM  11007  C2  POPE  177     103.866  49.321  73.324  1.00  0.00           C
ATOM  11009  O21 POPE  177     102.866  50.341  73.123  1.00  0.00           O
ATOM  11010  C21 POPE  177     103.296  51.531  72.753  1.00  0.00           C
ATOM  11011  O22 POPE  177     103.016  52.581  73.313  1.00  0.00           O
ATOM  11012  C22 POPE  177     104.045  51.461  71.414  1.00  0.00           C
ATOM  11015  C3  POPE  177     103.165  47.911  73.333  1.00  0.00           C
ATOM  11018  O31 POPE  177     102.745  47.470  72.014  1.00  0.00           O
ATOM  11019  C31 POPE  177     103.506  46.710  71.193  1.00  0.00           C
ATOM  11020  O32 POPE  177     103.175  46.430  70.054  1.00  0.00           O
ATOM  11021  C32 POPE  177     104.845  46.290  71.804  1.00  0.00           C
ATOM  11024  C23 POPE  177     103.936  52.791  70.654  1.00  0.00           C
ATOM  11027  C24 POPE  177     104.155  52.640  69.143  1.00  0.00           C
ATOM  11030  C25 POPE  177     105.606  52.290  68.753  1.00  0.00           C
ATOM  11033  C26 POPE  177     105.835  52.511  67.253  1.00  0.00           C
ATOM  11036  C27 POPE  177     107.315  52.610  66.893  1.00  0.00           C
ATOM  11039  C28 POPE  177     107.515  53.011  65.413  1.00  0.00           C
ATOM  11042  C29 POPE  177     108.875  53.621  65.174  1.00  0.00           C
ATOM  11044 0C21 POPE  177     109.406  53.880  63.963  1.00  0.00           C
ATOM  11046 1C21 POPE  177     108.755  53.591  62.633  1.00  0.00           C
ATOM  11049 2C21 POPE  177     109.536  52.491  61.893  1.00  0.00           C
ATOM  11052 3C21 POPE  177     108.955  52.171  60.514  1.00  0.00           C
ATOM  11055 4C21 POPE  177     109.875  51.231  59.704  1.00  0.00           C
ATOM  11058 5C21 POPE  177     110.125  49.860  60.354  1.00  0.00           C
ATOM  11061 6C21 POPE  177     108.856  49.051  60.613  1.00  0.00           C
ATOM  11064 7C21 POPE  177     109.146  47.621  61.084  1.00  0.00           C
ATOM  11067 8C21 POPE  177     107.876  46.821  61.414  1.00  0.00           C
ATOM  11071  C33 POPE  177     105.796  45.551  70.834  1.00  0.00           C
ATOM  11074  C34 POPE  177     107.085  45.070  71.523  1.00  0.00           C
ATOM  11077  C35 POPE  177     107.985  44.210  70.643  1.00  0.00           C
ATOM  11080  C36 POPE  177     108.646  44.981  69.504  1.00  0.00           C
ATOM  11083  C37 POPE  177     109.556  44.091  68.664  1.00  0.00           C
ATOM  11086  C38 POPE  177     109.956  44.751  67.344  1.00  0.00           C
ATOM  11089  C39 POPE  177     110.975  43.930  66.543  1.00  0.00           C
ATOM  11092 0C31 POPE  177     112.396  44.121  67.084  1.00  0.00           C
ATOM  11095 1C31 POPE  177     113.446  43.301  66.313  1.00  0.00           C
ATOM  11098 2C31 POPE  177     114.865  43.581  66.823  1.00  0.00           C
ATOM  11101 3C31 POPE  177     115.695  42.301  66.963  1.00  0.00           C
ATOM  11104 4C31 POPE  177     116.985  42.551  67.753  1.00  0.00           C
ATOM  11107 5C31 POPE  177     117.675  41.241  68.163  1.00  0.00           C
ATOM  11110 6C31 POPE  177     118.765  41.481  69.203  1.00  0.00           C
ATOM  11114  NH3 POPE  178      92.406  59.081  74.093  1.00  0.00           N
ATOM  11118  C12 POPE  178      91.725  58.571  75.343  1.00  0.00           C
ATOM  11121  C11 POPE  178      92.266  57.180  75.734  1.00  0.00           C
ATOM  11124  P   POPE  178      91.146  55.081  76.823  1.00  0.00           P
ATOM  11125  O13 POPE  178      92.446  54.381  76.953  1.00  0.00           O
ATOM  11126  O14 POPE  178      90.086  54.851  77.823  1.00  0.00           O
ATOM  11127  O11 POPE  178      90.625  54.851  75.374  1.00  0.00           O
ATOM  11128  O12 POPE  178      91.466  56.630  76.794  1.00  0.00           O
ATOM  11129  C1  POPE  178      89.366  54.261  75.063  1.00  0.00           C
ATOM  11132  C2  POPE  178      88.796  55.000  73.824  1.00  0.00           C
ATOM  11134  O21 POPE  178      88.165  54.121  72.883  1.00  0.00           O
ATOM  11135  C21 POPE  178      88.905  53.251  72.223  1.00  0.00           C
ATOM  11136  O22 POPE  178      90.075  52.991  72.414  1.00  0.00           O
ATOM  11137  C22 POPE  178      88.006  52.581  71.174  1.00  0.00           C
ATOM  11140  C3  POPE  178      89.896  55.881  73.154  1.00  0.00           C
ATOM  11143  O31 POPE  178      89.506  56.320  71.834  1.00  0.00           O
ATOM  11144  C31 POPE  178      90.466  57.021  71.244  1.00  0.00           C
ATOM  11145  O32 POPE  178      91.366  57.621  71.813  1.00  0.00           O
ATOM  11146  C32 POPE  178      90.236  56.970  69.723  1.00  0.00           C
ATOM  11149  C23 POPE  178      88.315  52.970  69.704  1.00  0.00           C
ATOM  11152  C24 POPE  178      87.146  52.531  68.793  1.00  0.00           C
ATOM  11155  C25 POPE  178      87.446  52.640  67.293  1.00  0.00           C
ATOM  11158  C26 POPE  178      86.216  52.281  66.433  1.00  0.00           C
ATOM  11161  C27 POPE  178      86.056  53.191  65.203  1.00  0.00           C
ATOM  11164  C28 POPE  178      84.745  52.991  64.413  1.00  0.00           C
ATOM  11167  C29 POPE  178      83.536  53.491  65.174  1.00  0.00           C
ATOM  11169 0C21 POPE  178      82.586  54.331  64.723  1.00  0.00           C
ATOM  11171 1C21 POPE  178      82.466  54.911  63.334  1.00  0.00           C
ATOM  11174 2C21 POPE  178      80.985  54.961  62.904  1.00  0.00           C
ATOM  11177 3C21 POPE  178      80.796  55.361  61.433  1.00  0.00           C
ATOM  11180 4C21 POPE  178      79.305  55.400  61.053  1.00  0.00           C
ATOM  11183 5C21 POPE  178      79.065  55.571  59.553  1.00  0.00           C
ATOM  11186 6C21 POPE  178      77.586  55.371  59.194  1.00  0.00           C
ATOM  11189 7C21 POPE  178      77.306  55.431  57.694  1.00  0.00           C
ATOM  11192 8C21 POPE  178      75.896  54.981  57.323  1.00  0.00           C
ATOM  11196  C33 POPE  178      91.506  56.691  68.883  1.00  0.00           C
ATOM  11199  C34 POPE  178      91.206  56.171  67.464  1.00  0.00           C
ATOM  11202  C35 POPE  178      90.975  54.650  67.373  1.00  0.00           C
ATOM  11205  C36 POPE  178      91.185  54.081  65.954  1.00  0.00           C
ATOM  11208  C37 POPE  178      90.145  54.531  64.914  1.00  0.00           C
ATOM  11211  C38 POPE  178      90.405  53.901  63.534  1.00  0.00           C
ATOM  11214  C39 POPE  178      89.216  53.981  62.573  1.00  0.00           C
ATOM  11217 0C31 POPE  178      88.786  55.400  62.214  1.00  0.00           C
ATOM  11220 1C31 POPE  178      87.526  55.421  61.323  1.00  0.00           C
ATOM  11223 2C31 POPE  178      87.116  56.840  60.923  1.00  0.00           C
ATOM  11226 3C31 POPE  178      85.826  56.881  60.094  1.00  0.00           C
ATOM  11229 4C31 POPE  178      85.506  58.311  59.613  1.00  0.00           C
ATOM  11232 5C31 POPE  178      84.185  58.421  58.844  1.00  0.00           C
ATOM  11235 6C31 POPE  178      83.905  59.851  58.353  1.00  0.00           C
ATOM  11239  NH3 POPE  179     121.385  70.180  77.194  1.00  0.00           N
ATOM  11243  C12 POPE  179     121.536  71.511  77.854  1.00  0.00           C
ATOM  11246  C11 POPE  179     122.625  72.360  77.214  1.00  0.00           C
ATOM  11249  P   POPE  179     123.556  74.781  77.393  1.00  0.00           P
ATOM  11250  O13 POPE  179     122.876  76.011  76.923  1.00  0.00           O
ATOM  11251  O14 POPE  179     124.415  74.900  78.593  1.00  0.00           O
ATOM  11252  O11 POPE  179     124.366  74.101  76.213  1.00  0.00           O
ATOM  11253  O12 POPE  179     122.466  73.691  77.703  1.00  0.00           O
ATOM  11254  C1  POPE  179     125.425  74.771  75.524  1.00  0.00           C
ATOM  11257  C2  POPE  179     124.896  75.841  74.534  1.00  0.00           C
ATOM  11259  O21 POPE  179     125.455  75.701  73.213  1.00  0.00           O
ATOM  11260  C21 POPE  179     125.125  74.631  72.513  1.00  0.00           C
ATOM  11261  O22 POPE  179     124.465  73.691  72.913  1.00  0.00           O
ATOM  11262  C22 POPE  179     125.815  74.720  71.144  1.00  0.00           C
ATOM  11265  C3  POPE  179     125.216  77.261  75.094  1.00  0.00           C
ATOM  11268  O31 POPE  179     124.495  78.391  74.554  1.00  0.00           O
ATOM  11269  C31 POPE  179     124.135  78.391  73.284  1.00  0.00           C
ATOM  11270  O32 POPE  179     123.495  77.531  72.703  1.00  0.00           O
ATOM  11271  C32 POPE  179     124.485  79.751  72.713  1.00  0.00           C
ATOM  11274  C23 POPE  179     125.326  73.720  70.063  1.00  0.00           C
ATOM  11277  C24 POPE  179     124.296  74.301  69.084  1.00  0.00           C
ATOM  11280  C25 POPE  179     124.106  73.451  67.813  1.00  0.00           C
ATOM  11283  C26 POPE  179     125.175  73.711  66.733  1.00  0.00           C
ATOM  11286  C27 POPE  179     125.026  72.781  65.514  1.00  0.00           C
ATOM  11289  C28 POPE  179     125.946  73.131  64.334  1.00  0.00           C
ATOM  11292  C29 POPE  179     127.415  72.900  64.613  1.00  0.00           C
ATOM  11294 0C21 POPE  179     128.165  71.900  64.113  1.00  0.00           C
ATOM  11296 1C21 POPE  179     127.666  70.801  63.213  1.00  0.00           C
ATOM  11299 2C21 POPE  179     128.646  69.610  63.113  1.00  0.00           C
ATOM  11302 3C21 POPE  179     128.106  68.531  62.154  1.00  0.00           C
ATOM  11305 4C21 POPE  179     129.065  67.341  61.973  1.00  0.00           C
ATOM  11308 5C21 POPE  179     128.495  66.201  61.113  1.00  0.00           C
ATOM  11311 6C21 POPE  179     128.025  66.661  59.723  1.00  0.00           C
ATOM  11314 7C21 POPE  179     127.495  65.511  58.854  1.00  0.00           C
ATOM  11317 8C21 POPE  179     126.866  66.001  57.554  1.00  0.00           C
ATOM  11321  C33 POPE  179     124.526  79.661  71.193  1.00  0.00           C
ATOM  11324  C34 POPE  179     125.226  80.881  70.613  1.00  0.00           C
ATOM  11327  C35 POPE  179     125.415  80.700  69.113  1.00  0.00           C
ATOM  11330  C36 POPE  179     126.286  81.810  68.543  1.00  0.00           C
ATOM  11333  C37 POPE  179     126.675  81.471  67.113  1.00  0.00           C
ATOM  11336  C38 POPE  179     127.546  82.561  66.494  1.00  0.00           C
ATOM  11339  C39 POPE  179     127.955  82.210  65.063  1.00  0.00           C
ATOM  11342 0C31 POPE  179     126.766  82.220  64.104  1.00  0.00           C
ATOM  11345 1C31 POPE  179     127.085  81.611  62.734  1.00  0.00           C
ATOM  11348 2C31 POPE  179     125.866  81.711  61.823  1.00  0.00           C
ATOM  11351 3C31 POPE  179     125.985  80.890  60.543  1.00  0.00           C
ATOM  11354 4C31 POPE  179     124.666  80.911  59.784  1.00  0.00           C
ATOM  11357 5C31 POPE  179     124.735  80.130  58.473  1.00  0.00           C
ATOM  11360 6C31 POPE  179     123.416  80.180  57.713  1.00  0.00           C
ATOM  11364  NH3 POPE  180     111.915  88.311  33.454  1.00  0.00           N
ATOM  11368  C12 POPE  180     112.006  86.871  33.854  1.00  0.00           C
ATOM  11371  C11 POPE  180     110.806  86.080  33.313  1.00  0.00           C
ATOM  11374  P   POPE  180     108.256  86.341  32.883  1.00  0.00           P
ATOM  11375  O13 POPE  180     108.016  87.220  31.713  1.00  0.00           O
ATOM  11376  O14 POPE  180     108.265  84.900  32.603  1.00  0.00           O
ATOM  11377  O11 POPE  180     107.175  86.691  33.994  1.00  0.00           O
ATOM  11378  O12 POPE  180     109.585  86.770  33.604  1.00  0.00           O
ATOM  11379  C1  POPE  180     107.105  85.970  35.224  1.00  0.00           C
ATOM  11382  C2  POPE  180     106.626  86.880  36.393  1.00  0.00           C
ATOM  11384  O21 POPE  180     106.405  86.100  37.594  1.00  0.00           O
ATOM  11385  C21 POPE  180     105.306  85.371  37.653  1.00  0.00           C
ATOM  11386  O22 POPE  180     104.485  85.170  36.783  1.00  0.00           O
ATOM  11387  C22 POPE  180     105.275  84.680  39.013  1.00  0.00           C
ATOM  11390  C3  POPE  180     105.435  87.841  36.024  1.00  0.00           C
ATOM  11393  O31 POPE  180     105.125  88.750  37.103  1.00  0.00           O
ATOM  11394  C31 POPE  180     104.006  88.591  37.783  1.00  0.00           C
ATOM  11395  O32 POPE  180     103.245  87.640  37.703  1.00  0.00           O
ATOM  11396  C32 POPE  180     103.755  89.830  38.623  1.00  0.00           C
ATOM  11399  C23 POPE  180     103.836  84.450  39.493  1.00  0.00           C
ATOM  11402  C24 POPE  180     103.726  83.990  40.954  1.00  0.00           C
ATOM  11405  C25 POPE  180     104.126  85.081  41.953  1.00  0.00           C
ATOM  11408  C26 POPE  180     103.866  84.650  43.404  1.00  0.00           C
ATOM  11411  C27 POPE  180     104.205  85.751  44.413  1.00  0.00           C
ATOM  11414  C28 POPE  180     103.925  85.291  45.863  1.00  0.00           C
ATOM  11417  C29 POPE  180     104.745  86.000  46.913  1.00  0.00           C
ATOM  11419 0C21 POPE  180     104.305  86.460  48.093  1.00  0.00           C
ATOM  11421 1C21 POPE  180     102.885  86.371  48.594  1.00  0.00           C
ATOM  11424 2C21 POPE  180     102.705  87.110  49.933  1.00  0.00           C
ATOM  11427 3C21 POPE  180     101.255  87.061  50.433  1.00  0.00           C
ATOM  11430 4C21 POPE  180     101.045  87.891  51.713  1.00  0.00           C
ATOM  11433 5C21 POPE  180      99.576  87.950  52.144  1.00  0.00           C
ATOM  11436 6C21 POPE  180      99.356  88.701  53.464  1.00  0.00           C
ATOM  11439 7C21 POPE  180      97.876  88.890  53.804  1.00  0.00           C
ATOM  11442 8C21 POPE  180      97.625  89.491  55.183  1.00  0.00           C
ATOM  11446  C33 POPE  180     102.896  89.531  39.863  1.00  0.00           C
ATOM  11449  C34 POPE  180     102.536  90.851  40.554  1.00  0.00           C
ATOM  11452  C35 POPE  180     101.746  90.690  41.863  1.00  0.00           C
ATOM  11455  C36 POPE  180     102.425  89.830  42.924  1.00  0.00           C
ATOM  11458  C37 POPE  180     101.936  90.201  44.324  1.00  0.00           C
ATOM  11461  C38 POPE  180     102.495  89.310  45.434  1.00  0.00           C
ATOM  11464  C39 POPE  180     104.036  89.211  45.473  1.00  0.00           C
ATOM  11467 0C31 POPE  180     104.766  90.550  45.554  1.00  0.00           C
ATOM  11470 1C31 POPE  180     106.185  90.361  46.113  1.00  0.00           C
ATOM  11473 2C31 POPE  180     106.955  91.681  46.313  1.00  0.00           C
ATOM  11476 3C31 POPE  180     106.936  92.190  47.773  1.00  0.00           C
ATOM  11479 4C31 POPE  180     105.525  92.530  48.273  1.00  0.00           C
ATOM  11482 5C31 POPE  180     105.485  92.950  49.753  1.00  0.00           C
ATOM  11485 6C31 POPE  180     104.915  94.351  49.973  1.00  0.00           C
ATOM  11489  NH3 POPE  181      99.616  78.900  73.483  1.00  0.00           N
ATOM  11493  C12 POPE  181      98.735  80.051  73.094  1.00  0.00           C
ATOM  11496  C11 POPE  181      99.565  81.320  72.773  1.00  0.00           C
ATOM  11499  P   POPE  181      98.205  83.320  73.654  1.00  0.00           P
ATOM  11500  O13 POPE  181      99.275  84.270  74.054  1.00  0.00           O
ATOM  11501  O14 POPE  181      97.616  82.400  74.653  1.00  0.00           O
ATOM  11502  O11 POPE  181      96.955  84.091  73.103  1.00  0.00           O
ATOM  11503  O12 POPE  181      98.716  82.430  72.453  1.00  0.00           O
ATOM  11504  C1  POPE  181      97.006  85.191  72.193  1.00  0.00           C
ATOM  11507  C2  POPE  181      97.196  84.710  70.743  1.00  0.00           C
ATOM  11509  O21 POPE  181      97.056  85.860  69.894  1.00  0.00           O
ATOM  11510  C21 POPE  181      97.365  85.751  68.594  1.00  0.00           C
ATOM  11511  O22 POPE  181      96.725  86.290  67.713  1.00  0.00           O
ATOM  11512  C22 POPE  181      98.646  84.951  68.334  1.00  0.00           C
ATOM  11515  C3  POPE  181      96.136  83.621  70.383  1.00  0.00           C
ATOM  11518  O31 POPE  181      96.585  82.831  69.273  1.00  0.00           O
ATOM  11519  C31 POPE  181      95.786  82.381  68.283  1.00  0.00           C
ATOM  11520  O32 POPE  181      96.175  81.581  67.443  1.00  0.00           O
ATOM  11521  C32 POPE  181      94.375  82.971  68.293  1.00  0.00           C
ATOM  11524  C23 POPE  181      99.135  85.100  66.874  1.00  0.00           C
ATOM  11527  C24 POPE  181     100.075  86.301  66.723  1.00  0.00           C
ATOM  11530  C25 POPE  181     100.715  86.420  65.343  1.00  0.00           C
ATOM  11533  C26 POPE  181      99.756  86.991  64.293  1.00  0.00           C
ATOM  11536  C27 POPE  181     100.485  87.850  63.254  1.00  0.00           C
ATOM  11539  C28 POPE  181      99.536  88.691  62.383  1.00  0.00           C
ATOM  11542  C29 POPE  181      98.696  87.831  61.484  1.00  0.00           C
ATOM  11544 0C21 POPE  181      98.565  87.931  60.153  1.00  0.00           C
ATOM  11546 1C21 POPE  181      99.225  88.931  59.244  1.00  0.00           C
ATOM  11549 2C21 POPE  181     100.245  88.271  58.293  1.00  0.00           C
ATOM  11552 3C21 POPE  181     101.476  87.710  59.023  1.00  0.00           C
ATOM  11555 4C21 POPE  181     102.466  87.050  58.054  1.00  0.00           C
ATOM  11558 5C21 POPE  181     103.825  86.751  58.714  1.00  0.00           C
ATOM  11561 6C21 POPE  181     104.875  86.280  57.694  1.00  0.00           C
ATOM  11564 7C21 POPE  181     106.305  86.331  58.243  1.00  0.00           C
ATOM  11567 8C21 POPE  181     107.356  86.000  57.193  1.00  0.00           C
ATOM  11571  C33 POPE  181      93.485  82.441  67.154  1.00  0.00           C
ATOM  11574  C34 POPE  181      92.196  83.251  67.023  1.00  0.00           C
ATOM  11577  C35 POPE  181      91.065  82.441  66.363  1.00  0.00           C
ATOM  11580  C36 POPE  181      89.756  83.241  66.214  1.00  0.00           C
ATOM  11583  C37 POPE  181      89.795  84.130  64.973  1.00  0.00           C
ATOM  11586  C38 POPE  181      88.545  85.000  64.764  1.00  0.00           C
ATOM  11589  C39 POPE  181      87.375  84.240  64.133  1.00  0.00           C
ATOM  11592 0C31 POPE  181      86.395  85.181  63.413  1.00  0.00           C
ATOM  11595 1C31 POPE  181      85.686  84.511  62.223  1.00  0.00           C
ATOM  11598 2C31 POPE  181      84.576  83.540  62.633  1.00  0.00           C
ATOM  11601 3C31 POPE  181      83.925  82.821  61.433  1.00  0.00           C
ATOM  11604 4C31 POPE  181      82.905  83.680  60.663  1.00  0.00           C
ATOM  11607 5C31 POPE  181      81.515  83.691  61.304  1.00  0.00           C
ATOM  11610 6C31 POPE  181      80.466  84.400  60.444  1.00  0.00           C
ATOM  11614  NH3 POPE  182      80.155  48.991  34.104  1.00  0.00           N
ATOM  11618  C12 POPE  182      80.925  47.791  34.574  1.00  0.00           C
ATOM  11621  C11 POPE  182      82.155  48.171  35.403  1.00  0.00           C
ATOM  11624  P   POPE  182      83.805  47.051  37.093  1.00  0.00           P
ATOM  11625  O13 POPE  182      84.056  45.681  37.583  1.00  0.00           O
ATOM  11626  O14 POPE  182      84.956  47.721  36.443  1.00  0.00           O
ATOM  11627  O11 POPE  182      83.195  47.960  38.254  1.00  0.00           O
ATOM  11628  O12 POPE  182      82.635  46.991  36.034  1.00  0.00           O
ATOM  11629  C1  POPE  182      82.175  47.430  39.124  1.00  0.00           C
ATOM  11632  C2  POPE  182      82.155  48.141  40.514  1.00  0.00           C
ATOM  11634  O21 POPE  182      80.945  48.901  40.663  1.00  0.00           O
ATOM  11635  C21 POPE  182      79.966  48.671  41.563  1.00  0.00           C
ATOM  11636  O22 POPE  182      78.885  49.231  41.484  1.00  0.00           O
ATOM  11637  C22 POPE  182      80.275  47.711  42.703  1.00  0.00           C
ATOM  11640  C3  POPE  182      83.385  49.091  40.633  1.00  0.00           C
ATOM  11643  O31 POPE  182      83.576  49.661  41.944  1.00  0.00           O
ATOM  11644  C31 POPE  182      84.065  48.801  42.843  1.00  0.00           C
ATOM  11645  O32 POPE  182      84.196  47.601  42.664  1.00  0.00           O
ATOM  11646  C32 POPE  182      84.455  49.561  44.124  1.00  0.00           C
ATOM  11649  C23 POPE  182      79.006  47.310  43.534  1.00  0.00           C
ATOM  11652  C24 POPE  182      79.336  46.351  44.693  1.00  0.00           C
ATOM  11655  C25 POPE  182      78.175  46.040  45.643  1.00  0.00           C
ATOM  11658  C26 POPE  182      77.976  47.141  46.694  1.00  0.00           C
ATOM  11661  C27 POPE  182      76.756  46.921  47.594  1.00  0.00           C
ATOM  11664  C28 POPE  182      76.555  48.020  48.644  1.00  0.00           C
ATOM  11667  C29 POPE  182      76.455  49.400  48.054  1.00  0.00           C
ATOM  11669 0C21 POPE  182      75.385  49.911  47.404  1.00  0.00           C
ATOM  11671 1C21 POPE  182      74.065  49.220  47.163  1.00  0.00           C
ATOM  11674 2C21 POPE  182      72.885  50.031  47.713  1.00  0.00           C
ATOM  11677 3C21 POPE  182      72.786  50.031  49.244  1.00  0.00           C
ATOM  11680 4C21 POPE  182      71.705  50.991  49.753  1.00  0.00           C
ATOM  11683 5C21 POPE  182      71.345  50.761  51.223  1.00  0.00           C
ATOM  11686 6C21 POPE  182      70.576  51.941  51.823  1.00  0.00           C
ATOM  11689 7C21 POPE  182      70.196  51.741  53.303  1.00  0.00           C
ATOM  11692 8C21 POPE  182      69.875  53.041  54.033  1.00  0.00           C
ATOM  11696  C33 POPE  182      84.286  48.741  45.434  1.00  0.00           C
ATOM  11699  C34 POPE  182      85.335  47.630  45.603  1.00  0.00           C
ATOM  11702  C35 POPE  182      84.886  46.360  46.354  1.00  0.00           C
ATOM  11705  C36 POPE  182      84.286  46.591  47.744  1.00  0.00           C
ATOM  11708  C37 POPE  182      83.665  45.310  48.324  1.00  0.00           C
ATOM  11711  C38 POPE  182      83.885  45.180  49.834  1.00  0.00           C
ATOM  11714  C39 POPE  182      85.306  44.691  50.153  1.00  0.00           C
ATOM  11717 0C31 POPE  182      85.636  44.821  51.643  1.00  0.00           C
ATOM  11720 1C31 POPE  182      86.906  44.070  52.033  1.00  0.00           C
ATOM  11723 2C31 POPE  182      87.456  44.480  53.413  1.00  0.00           C
ATOM  11726 3C31 POPE  182      87.085  43.491  54.523  1.00  0.00           C
ATOM  11729 4C31 POPE  182      87.905  43.741  55.793  1.00  0.00           C
ATOM  11732 5C31 POPE  182      87.765  42.630  56.834  1.00  0.00           C
ATOM  11735 6C31 POPE  182      88.825  42.731  57.933  1.00  0.00           C
ATOM  11739  NH3 POPE  183       0.765  45.860  77.723  1.00  0.00           N
ATOM  11743  C12 POPE  183       1.516  46.581  78.793  1.00  0.00           C
ATOM  11746  C11 POPE  183       3.036  46.360  78.693  1.00  0.00           C
ATOM  11749  P   POPE  183       5.126  47.191  80.133  1.00  0.00           P
ATOM  11750  O13 POPE  183       5.135  48.220  81.194  1.00  0.00           O
ATOM  11751  O14 POPE  183       5.835  45.911  80.383  1.00  0.00           O
ATOM  11752  O11 POPE  183       5.695  47.880  78.833  1.00  0.00           O
ATOM  11753  O12 POPE  183       3.595  46.970  79.834  1.00  0.00           O
ATOM  11754  C1  POPE  183       6.776  47.301  78.084  1.00  0.00           C
ATOM  11757  C2  POPE  183       6.205  46.731  76.753  1.00  0.00           C
ATOM  11759  O21 POPE  183       7.155  45.900  76.034  1.00  0.00           O
ATOM  11760  C21 POPE  183       8.055  46.511  75.273  1.00  0.00           C
ATOM  11761  O22 POPE  183       8.345  47.700  75.343  1.00  0.00           O
ATOM  11762  C22 POPE  183       8.756  45.470  74.393  1.00  0.00           C
ATOM  11765  C3  POPE  183       5.546  47.880  75.933  1.00  0.00           C
ATOM  11768  O31 POPE  183       5.095  47.341  74.694  1.00  0.00           O
ATOM  11769  C31 POPE  183       4.756  48.181  73.754  1.00  0.00           C
ATOM  11770  O32 POPE  183       4.736  49.391  73.824  1.00  0.00           O
ATOM  11771  C32 POPE  183       4.256  47.301  72.604  1.00  0.00           C
ATOM  11774  C23 POPE  183       9.555  46.060  73.203  1.00  0.00           C
ATOM  11777  C24 POPE  183       8.706  46.341  71.953  1.00  0.00           C
ATOM  11780  C25 POPE  183       9.425  47.220  70.913  1.00  0.00           C
ATOM  11783  C26 POPE  183      10.856  46.751  70.563  1.00  0.00           C
ATOM  11786  C27 POPE  183      11.595  47.741  69.654  1.00  0.00           C
ATOM  11789  C28 POPE  183      13.125  47.731  69.844  1.00  0.00           C
ATOM  11792  C29 POPE  183      13.766  46.541  69.183  1.00  0.00           C
ATOM  11794 0C21 POPE  183      14.406  46.560  67.994  1.00  0.00           C
ATOM  11796 1C21 POPE  183      14.585  47.801  67.154  1.00  0.00           C
ATOM  11799 2C21 POPE  183      15.425  47.601  65.873  1.00  0.00           C
ATOM  11802 3C21 POPE  183      14.675  46.891  64.733  1.00  0.00           C
ATOM  11805 4C21 POPE  183      15.146  47.360  63.343  1.00  0.00           C
ATOM  11808 5C21 POPE  183      16.595  47.001  63.003  1.00  0.00           C
ATOM  11811 6C21 POPE  183      16.776  45.530  62.583  1.00  0.00           C
ATOM  11814 7C21 POPE  183      18.196  45.221  62.093  1.00  0.00           C
ATOM  11817 8C21 POPE  183      18.345  43.801  61.554  1.00  0.00           C
ATOM  11821  C33 POPE  183       4.756  47.711  71.203  1.00  0.00           C
ATOM  11824  C34 POPE  183       4.276  46.770  70.083  1.00  0.00           C
ATOM  11827  C35 POPE  183       4.766  47.171  68.693  1.00  0.00           C
ATOM  11830  C36 POPE  183       6.285  47.141  68.594  1.00  0.00           C
ATOM  11833  C37 POPE  183       6.776  47.400  67.163  1.00  0.00           C
ATOM  11836  C38 POPE  183       8.246  47.820  67.163  1.00  0.00           C
ATOM  11839  C39 POPE  183       8.695  48.321  65.783  1.00  0.00           C
ATOM  11842 0C31 POPE  183      10.016  49.091  65.853  1.00  0.00           C
ATOM  11845 1C31 POPE  183      10.416  49.680  64.493  1.00  0.00           C
ATOM  11848 2C31 POPE  183      11.276  50.941  64.623  1.00  0.00           C
ATOM  11851 3C31 POPE  183      12.766  50.641  64.784  1.00  0.00           C
ATOM  11854 4C31 POPE  183      13.475  51.780  65.523  1.00  0.00           C
ATOM  11857 5C31 POPE  183      14.985  51.570  65.584  1.00  0.00           C
ATOM  11860 6C31 POPE  183      15.726  52.651  66.374  1.00  0.00           C
ATOM  11864  NH3 POPE  184      47.116  97.381  78.184  1.00  0.00           N
ATOM  11868  C12 POPE  184      46.665  96.070  78.774  1.00  0.00           C
ATOM  11871  C11 POPE  184      46.295  95.021  77.703  1.00  0.00           C
ATOM  11874  P   POPE  184      45.245  96.350  75.703  1.00  0.00           P
ATOM  11875  O13 POPE  184      44.775  97.701  76.104  1.00  0.00           O
ATOM  11876  O14 POPE  184      46.625  96.271  75.194  1.00  0.00           O
ATOM  11877  O11 POPE  184      44.235  95.581  74.773  1.00  0.00           O
ATOM  11878  O12 POPE  184      45.146  95.400  76.943  1.00  0.00           O
ATOM  11879  C1  POPE  184      44.326  95.680  73.343  1.00  0.00           C
ATOM  11882  C2  POPE  184      43.395  94.650  72.664  1.00  0.00           C
ATOM  11884  O21 POPE  184      43.255  94.951  71.253  1.00  0.00           O
ATOM  11885  C21 POPE  184      44.185  94.430  70.463  1.00  0.00           C
ATOM  11886  O22 POPE  184      45.045  93.640  70.803  1.00  0.00           O
ATOM  11887  C22 POPE  184      44.076  95.021  69.054  1.00  0.00           C
ATOM  11890  C3  POPE  184      41.986  94.680  73.304  1.00  0.00           C
ATOM  11893  O31 POPE  184      41.266  93.500  72.893  1.00  0.00           O
ATOM  11894  C31 POPE  184      40.056  93.701  72.404  1.00  0.00           C
ATOM  11895  O32 POPE  184      39.536  94.790  72.214  1.00  0.00           O
ATOM  11896  C32 POPE  184      39.405  92.341  72.154  1.00  0.00           C
ATOM  11899  C23 POPE  184      42.745  94.790  68.293  1.00  0.00           C
ATOM  11902  C24 POPE  184      42.865  95.111  66.783  1.00  0.00           C
ATOM  11905  C25 POPE  184      42.995  96.611  66.403  1.00  0.00           C
ATOM  11908  C26 POPE  184      41.655  97.320  66.154  1.00  0.00           C
ATOM  11911  C27 POPE  184      41.786  98.671  65.424  1.00  0.00           C
ATOM  11914  C28 POPE  184      41.826  98.500  63.883  1.00  0.00           C
ATOM  11917  C29 POPE  184      41.976  99.811  63.133  1.00  0.00           C
ATOM  11919 0C21 POPE  184      41.095 100.331  62.264  1.00  0.00           C
ATOM  11921 1C21 POPE  184      39.756  99.731  61.904  1.00  0.00           C
ATOM  11924 2C21 POPE  184      38.826 100.690  61.123  1.00  0.00           C
ATOM  11927 3C21 POPE  184      37.376 100.191  61.104  1.00  0.00           C
ATOM  11930 4C21 POPE  184      36.466 101.010  60.174  1.00  0.00           C
ATOM  11933 5C21 POPE  184      34.995 100.581  60.183  1.00  0.00           C
ATOM  11936 6C21 POPE  184      34.116 101.371  61.164  1.00  0.00           C
ATOM  11939 7C21 POPE  184      32.616 101.220  60.853  1.00  0.00           C
ATOM  11942 8C21 POPE  184      31.705 101.991  61.804  1.00  0.00           C
ATOM  11946  C33 POPE  184      38.076  92.201  72.944  1.00  0.00           C
ATOM  11949  C34 POPE  184      36.826  92.061  72.074  1.00  0.00           C
ATOM  11952  C35 POPE  184      36.635  93.130  70.973  1.00  0.00           C
ATOM  11955  C36 POPE  184      35.286  92.950  70.283  1.00  0.00           C
ATOM  11958  C37 POPE  184      35.106  93.661  68.944  1.00  0.00           C
ATOM  11961  C38 POPE  184      33.705  93.330  68.373  1.00  0.00           C
ATOM  11964  C39 POPE  184      33.596  93.591  66.863  1.00  0.00           C
ATOM  11967 0C31 POPE  184      34.175  92.430  66.053  1.00  0.00           C
ATOM  11970 1C31 POPE  184      34.376  92.791  64.584  1.00  0.00           C
ATOM  11973 2C31 POPE  184      35.016  91.660  63.773  1.00  0.00           C
ATOM  11976 3C31 POPE  184      35.356  92.040  62.323  1.00  0.00           C
ATOM  11979 4C31 POPE  184      36.446  93.121  62.233  1.00  0.00           C
ATOM  11982 5C31 POPE  184      36.805  93.491  60.783  1.00  0.00           C
ATOM  11985 6C31 POPE  184      37.915  94.540  60.694  1.00  0.00           C
ATOM  11989  NH3 POPE  185      68.106  82.721  30.444  1.00  0.00           N
ATOM  11993  C12 POPE  185      67.466  82.640  29.073  1.00  0.00           C
ATOM  11996  C11 POPE  185      67.226  84.030  28.423  1.00  0.00           C
ATOM  11999  P   POPE  185      65.116  84.970  27.143  1.00  0.00           P
ATOM  12000  O13 POPE  185      65.686  86.290  26.773  1.00  0.00           O
ATOM  12001  O14 POPE  185      64.085  84.351  26.273  1.00  0.00           O
ATOM  12002  O11 POPE  185      64.606  84.951  28.623  1.00  0.00           O
ATOM  12003  O12 POPE  185      66.306  83.931  27.333  1.00  0.00           O
ATOM  12004  C1  POPE  185      63.925  85.981  29.313  1.00  0.00           C
ATOM  12007  C2  POPE  185      63.536  85.420  30.713  1.00  0.00           C
ATOM  12009  O21 POPE  185      62.896  86.371  31.594  1.00  0.00           O
ATOM  12010  C21 POPE  185      63.635  87.311  32.143  1.00  0.00           C
ATOM  12011  O22 POPE  185      64.766  87.621  31.834  1.00  0.00           O
ATOM  12012  C22 POPE  185      62.816  88.001  33.264  1.00  0.00           C
ATOM  12015  C3  POPE  185      64.745  84.690  31.364  1.00  0.00           C
ATOM  12018  O31 POPE  185      64.476  84.331  32.744  1.00  0.00           O
ATOM  12019  C31 POPE  185      65.565  83.740  33.264  1.00  0.00           C
ATOM  12020  O32 POPE  185      66.455  83.261  32.584  1.00  0.00           O
ATOM  12021  C32 POPE  185      65.516  83.911  34.784  1.00  0.00           C
ATOM  12024  C23 POPE  185      63.096  87.551  34.723  1.00  0.00           C
ATOM  12027  C24 POPE  185      62.156  88.261  35.723  1.00  0.00           C
ATOM  12030  C25 POPE  185      62.376  87.891  37.204  1.00  0.00           C
ATOM  12033  C26 POPE  185      61.245  88.421  38.113  1.00  0.00           C
ATOM  12036  C27 POPE  185      61.225  87.821  39.533  1.00  0.00           C
ATOM  12039  C28 POPE  185      60.025  88.300  40.383  1.00  0.00           C
ATOM  12042  C29 POPE  185      59.786  87.441  41.604  1.00  0.00           C
ATOM  12044 0C21 POPE  185      58.635  87.341  42.313  1.00  0.00           C
ATOM  12046 1C21 POPE  185      57.376  88.160  42.154  1.00  0.00           C
ATOM  12049 2C21 POPE  185      56.056  87.360  42.113  1.00  0.00           C
ATOM  12052 3C21 POPE  185      55.675  86.810  40.733  1.00  0.00           C
ATOM  12055 4C21 POPE  185      54.346  86.031  40.733  1.00  0.00           C
ATOM  12058 5C21 POPE  185      54.115  85.280  39.413  1.00  0.00           C
ATOM  12061 6C21 POPE  185      52.875  84.371  39.413  1.00  0.00           C
ATOM  12064 7C21 POPE  185      52.756  83.591  38.093  1.00  0.00           C
ATOM  12067 8C21 POPE  185      51.455  82.791  37.953  1.00  0.00           C
ATOM  12071  C33 POPE  185      66.056  85.301  35.213  1.00  0.00           C
ATOM  12074  C34 POPE  185      65.786  85.630  36.694  1.00  0.00           C
ATOM  12077  C35 POPE  185      66.555  84.771  37.703  1.00  0.00           C
ATOM  12080  C36 POPE  185      68.076  84.811  37.534  1.00  0.00           C
ATOM  12083  C37 POPE  185      68.826  84.521  38.844  1.00  0.00           C
ATOM  12086  C38 POPE  185      70.356  84.461  38.703  1.00  0.00           C
ATOM  12089  C39 POPE  185      71.046  84.111  40.034  1.00  0.00           C
ATOM  12092 0C31 POPE  185      71.315  85.331  40.913  1.00  0.00           C
ATOM  12095 1C31 POPE  185      71.775  84.951  42.334  1.00  0.00           C
ATOM  12098 2C31 POPE  185      70.635  84.811  43.353  1.00  0.00           C
ATOM  12101 3C31 POPE  185      70.036  86.161  43.784  1.00  0.00           C
ATOM  12104 4C31 POPE  185      69.036  86.070  44.943  1.00  0.00           C
ATOM  12107 5C31 POPE  185      68.556  87.451  45.393  1.00  0.00           C
ATOM  12110 6C31 POPE  185      67.536  87.411  46.544  1.00  0.00           C
ATOM  12114  NH3 POPE  186     127.256  99.391  33.454  1.00  0.00           N
ATOM  12118  C12 POPE  186     127.306  98.421  32.303  1.00  0.00           C
ATOM  12121  C11 POPE  186     126.265  97.290  32.444  1.00  0.00           C
ATOM  12124  P   POPE  186     123.976  98.251  33.313  1.00  0.00           P
ATOM  12125  O13 POPE  186     124.506  99.540  33.813  1.00  0.00           O
ATOM  12126  O14 POPE  186     122.586  98.271  32.793  1.00  0.00           O
ATOM  12127  O11 POPE  186     124.146  97.141  34.413  1.00  0.00           O
ATOM  12128  O12 POPE  186     124.946  97.770  32.173  1.00  0.00           O
ATOM  12129  C1  POPE  186     123.495  97.070  35.684  1.00  0.00           C
ATOM  12132  C2  POPE  186     124.565  96.940  36.813  1.00  0.00           C
ATOM  12134  O21 POPE  186     123.976  96.630  38.103  1.00  0.00           O
ATOM  12135  C21 POPE  186     123.175  97.530  38.683  1.00  0.00           C
ATOM  12136  O22 POPE  186     122.896  98.631  38.254  1.00  0.00           O
ATOM  12137  C22 POPE  186     122.675  96.961  40.023  1.00  0.00           C
ATOM  12140  C3  POPE  186     125.546  98.160  36.853  1.00  0.00           C
ATOM  12143  O31 POPE  186     126.796  97.831  37.494  1.00  0.00           O
ATOM  12144  C31 POPE  186     127.786  97.451  36.663  1.00  0.00           C
ATOM  12145  O32 POPE  186     127.716  97.470  35.444  1.00  0.00           O
ATOM  12146  C32 POPE  186     128.936  96.891  37.473  1.00  0.00           C
ATOM  12149  C23 POPE  186     123.016  97.850  41.263  1.00  0.00           C
ATOM  12152  C24 POPE  186     123.665  97.091  42.433  1.00  0.00           C
ATOM  12155  C25 POPE  186     122.835  95.951  43.033  1.00  0.00           C
ATOM  12158  C26 POPE  186     121.626  96.411  43.844  1.00  0.00           C
ATOM  12161  C27 POPE  186     120.936  95.231  44.523  1.00  0.00           C
ATOM  12164  C28 POPE  186     119.725  95.621  45.393  1.00  0.00           C
ATOM  12167  C29 POPE  186     118.556  96.061  44.553  1.00  0.00           C
ATOM  12169 0C21 POPE  186     117.295  95.571  44.574  1.00  0.00           C
ATOM  12171 1C21 POPE  186     116.746  94.511  45.494  1.00  0.00           C
ATOM  12174 2C21 POPE  186     115.506  95.011  46.253  1.00  0.00           C
ATOM  12177 3C21 POPE  186     115.026  93.990  47.303  1.00  0.00           C
ATOM  12180 4C21 POPE  186     113.675  94.380  47.944  1.00  0.00           C
ATOM  12183 5C21 POPE  186     113.656  94.261  49.473  1.00  0.00           C
ATOM  12186 6C21 POPE  186     114.216  95.511  50.174  1.00  0.00           C
ATOM  12189 7C21 POPE  186     114.296  95.371  51.703  1.00  0.00           C
ATOM  12192 8C21 POPE  186     114.826  96.611  52.414  1.00  0.00           C
ATOM  12196  C33 POPE  186     128.866  95.341  37.573  1.00  0.00           C
ATOM  12199  C34 POPE  186     127.925  94.801  38.654  1.00  0.00           C
ATOM  12202  C35 POPE  186     128.376  95.170  40.083  1.00  0.00           C
ATOM  12205  C36 POPE  186     127.565  94.430  41.154  1.00  0.00           C
ATOM  12208  C37 POPE  186     127.635  95.091  42.534  1.00  0.00           C
ATOM  12211  C38 POPE  186     126.515  94.601  43.473  1.00  0.00           C
ATOM  12214  C39 POPE  186     126.385  95.431  44.764  1.00  0.00           C
ATOM  12217 0C31 POPE  186     127.365  95.011  45.853  1.00  0.00           C
ATOM  12220 1C31 POPE  186     127.046  95.621  47.233  1.00  0.00           C
ATOM  12223 2C31 POPE  186     127.745  94.860  48.373  1.00  0.00           C
ATOM  12226 3C31 POPE  186     127.705  95.540  49.753  1.00  0.00           C
ATOM  12229 4C31 POPE  186     126.315  95.621  50.393  1.00  0.00           C
ATOM  12232 5C31 POPE  186     126.346  96.171  51.834  1.00  0.00           C
ATOM  12235 6C31 POPE  186     124.966  96.261  52.484  1.00  0.00           C
ATOM  12239  NH3 POPE  187      80.235  32.591  32.584  1.00  0.00           N
ATOM  12243  C12 POPE  187      81.286  31.501  32.603  1.00  0.00           C
ATOM  12246  C11 POPE  187      80.646  30.111  32.603  1.00  0.00           C
ATOM  12249  P   POPE  187      82.476  28.521  33.623  1.00  0.00           P
ATOM  12250  O13 POPE  187      83.866  28.251  33.223  1.00  0.00           O
ATOM  12251  O14 POPE  187      82.235  29.400  34.784  1.00  0.00           O
ATOM  12252  O11 POPE  187      81.735  27.141  33.763  1.00  0.00           O
ATOM  12253  O12 POPE  187      81.646  29.111  32.403  1.00  0.00           O
ATOM  12254  C1  POPE  187      81.565  26.511  35.023  1.00  0.00           C
ATOM  12257  C2  POPE  187      80.366  27.141  35.764  1.00  0.00           C
ATOM  12259  O21 POPE  187      80.845  27.751  36.963  1.00  0.00           O
ATOM  12260  C21 POPE  187      80.525  27.371  38.163  1.00  0.00           C
ATOM  12261  O22 POPE  187      79.955  26.341  38.493  1.00  0.00           O
ATOM  12262  C22 POPE  187      80.945  28.491  39.124  1.00  0.00           C
ATOM  12265  C3  POPE  187      79.125  26.201  35.813  1.00  0.00           C
ATOM  12268  O31 POPE  187      77.995  26.961  36.293  1.00  0.00           O
ATOM  12269  C31 POPE  187      76.896  26.271  36.494  1.00  0.00           C
ATOM  12270  O32 POPE  187      76.726  25.101  36.183  1.00  0.00           O
ATOM  12271  C32 POPE  187      75.856  27.191  37.154  1.00  0.00           C
ATOM  12274  C23 POPE  187      80.506  28.301  40.593  1.00  0.00           C
ATOM  12277  C24 POPE  187      80.235  29.681  41.214  1.00  0.00           C
ATOM  12280  C25 POPE  187      80.485  29.761  42.724  1.00  0.00           C
ATOM  12283  C26 POPE  187      79.576  28.871  43.573  1.00  0.00           C
ATOM  12286  C27 POPE  187      79.616  29.291  45.043  1.00  0.00           C
ATOM  12289  C28 POPE  187      78.576  28.561  45.904  1.00  0.00           C
ATOM  12292  C29 POPE  187      78.506  29.171  47.293  1.00  0.00           C
ATOM  12294 0C21 POPE  187      78.836  28.601  48.464  1.00  0.00           C
ATOM  12296 1C21 POPE  187      79.375  27.211  48.683  1.00  0.00           C
ATOM  12299 2C21 POPE  187      78.466  26.361  49.593  1.00  0.00           C
ATOM  12302 3C21 POPE  187      79.086  24.991  49.883  1.00  0.00           C
ATOM  12305 4C21 POPE  187      78.106  23.991  50.503  1.00  0.00           C
ATOM  12308 5C21 POPE  187      78.705  22.581  50.613  1.00  0.00           C
ATOM  12311 6C21 POPE  187      77.675  21.451  50.433  1.00  0.00           C
ATOM  12314 7C21 POPE  187      78.335  20.071  50.283  1.00  0.00           C
ATOM  12317 8C21 POPE  187      77.396  18.971  49.784  1.00  0.00           C
ATOM  12321  C33 POPE  187      75.435  26.741  38.573  1.00  0.00           C
ATOM  12324  C34 POPE  187      74.796  27.891  39.353  1.00  0.00           C
ATOM  12327  C35 POPE  187      74.165  27.460  40.684  1.00  0.00           C
ATOM  12330  C36 POPE  187      73.815  28.681  41.554  1.00  0.00           C
ATOM  12333  C37 POPE  187      73.025  28.321  42.823  1.00  0.00           C
ATOM  12336  C38 POPE  187      73.055  29.451  43.863  1.00  0.00           C
ATOM  12339  C39 POPE  187      74.256  29.341  44.813  1.00  0.00           C
ATOM  12342 0C31 POPE  187      73.946  28.441  46.014  1.00  0.00           C
ATOM  12345 1C31 POPE  187      75.165  28.211  46.923  1.00  0.00           C
ATOM  12348 2C31 POPE  187      74.786  27.741  48.324  1.00  0.00           C
ATOM  12351 3C31 POPE  187      74.146  26.341  48.384  1.00  0.00           C
ATOM  12354 4C31 POPE  187      73.556  26.101  49.774  1.00  0.00           C
ATOM  12357 5C31 POPE  187      72.826  24.771  49.943  1.00  0.00           C
ATOM  12360 6C31 POPE  187      72.116  24.711  51.304  1.00  0.00           C
ATOM  12364  NH3 POPE  188      40.696  87.441  35.973  1.00  0.00           N
ATOM  12368  C12 POPE  188      39.266  87.821  36.253  1.00  0.00           C
ATOM  12371  C11 POPE  188      38.626  88.481  35.013  1.00  0.00           C
ATOM  12374  P   POPE  188      36.036  88.031  35.104  1.00  0.00           P
ATOM  12375  O13 POPE  188      35.236  88.500  33.943  1.00  0.00           O
ATOM  12376  O14 POPE  188      36.396  86.611  35.183  1.00  0.00           O
ATOM  12377  O11 POPE  188      35.225  88.491  36.403  1.00  0.00           O
ATOM  12378  O12 POPE  188      37.306  88.951  35.283  1.00  0.00           O
ATOM  12379  C1  POPE  188      35.385  87.740  37.623  1.00  0.00           C
ATOM  12382  C2  POPE  188      34.595  88.360  38.813  1.00  0.00           C
ATOM  12384  O21 POPE  188      34.595  87.411  39.904  1.00  0.00           O
ATOM  12385  C21 POPE  188      35.126  87.821  41.053  1.00  0.00           C
ATOM  12386  O22 POPE  188      35.666  88.901  41.233  1.00  0.00           O
ATOM  12387  C22 POPE  188      34.946  86.711  42.093  1.00  0.00           C
ATOM  12390  C3  POPE  188      33.115  88.671  38.423  1.00  0.00           C
ATOM  12393  O31 POPE  188      32.436  89.480  39.423  1.00  0.00           O
ATOM  12394  C31 POPE  188      32.425  90.800  39.213  1.00  0.00           C
ATOM  12395  O32 POPE  188      32.866  91.361  38.233  1.00  0.00           O
ATOM  12396  C32 POPE  188      31.786  91.520  40.403  1.00  0.00           C
ATOM  12399  C23 POPE  188      34.955  87.190  43.573  1.00  0.00           C
ATOM  12402  C24 POPE  188      35.396  86.091  44.553  1.00  0.00           C
ATOM  12405  C25 POPE  188      34.675  86.110  45.913  1.00  0.00           C
ATOM  12408  C26 POPE  188      34.865  87.390  46.733  1.00  0.00           C
ATOM  12411  C27 POPE  188      34.476  87.190  48.203  1.00  0.00           C
ATOM  12414  C28 POPE  188      34.716  88.440  49.073  1.00  0.00           C
ATOM  12417  C29 POPE  188      34.135  88.241  50.453  1.00  0.00           C
ATOM  12419 0C21 POPE  188      34.776  88.510  51.604  1.00  0.00           C
ATOM  12421 1C21 POPE  188      34.216  88.351  53.003  1.00  0.00           C
ATOM  12424 2C21 POPE  188      32.856  87.651  53.124  1.00  0.00           C
ATOM  12427 3C21 POPE  188      32.295  87.701  54.553  1.00  0.00           C
ATOM  12430 4C21 POPE  188      31.005  86.891  54.753  1.00  0.00           C
ATOM  12433 5C21 POPE  188      29.885  87.281  53.784  1.00  0.00           C
ATOM  12436 6C21 POPE  188      28.485  86.821  54.223  1.00  0.00           C
ATOM  12439 7C21 POPE  188      27.406  87.311  53.254  1.00  0.00           C
ATOM  12442 8C21 POPE  188      25.966  87.080  53.734  1.00  0.00           C
ATOM  12446  C33 POPE  188      32.786  92.451  41.144  1.00  0.00           C
ATOM  12449  C34 POPE  188      33.955  91.691  41.793  1.00  0.00           C
ATOM  12452  C35 POPE  188      34.525  92.350  43.054  1.00  0.00           C
ATOM  12455  C36 POPE  188      35.255  91.331  43.953  1.00  0.00           C
ATOM  12458  C37 POPE  188      35.936  91.980  45.164  1.00  0.00           C
ATOM  12461  C38 POPE  188      36.466  90.911  46.133  1.00  0.00           C
ATOM  12464  C39 POPE  188      36.896  91.460  47.503  1.00  0.00           C
ATOM  12467 0C31 POPE  188      38.255  92.190  47.483  1.00  0.00           C
ATOM  12470 1C31 POPE  188      38.916  92.271  48.874  1.00  0.00           C
ATOM  12473 2C31 POPE  188      39.446  90.911  49.353  1.00  0.00           C
ATOM  12476 3C31 POPE  188      39.716  90.811  50.863  1.00  0.00           C
ATOM  12479 4C31 POPE  188      39.225  89.480  51.463  1.00  0.00           C
ATOM  12482 5C31 POPE  188      39.455  89.361  52.973  1.00  0.00           C
[truncated: 1,704,911 more chars]
